# Supplementary material for: Obesity dysregulates feeding-evoked response dynamics in hypothalamic satiety neurons
Source: Sci Rep. 2025 Oct 14;15:35837. doi: 10.1038/s41598-025-19800-2 (PMC12521569; doi:10.1038/s41598-025-19800-2)
Supplement: Supplementary file 2 — Supplementary Material 2. [file 41598_2025_19800_MOESM2_ESM.zip › Fig 1/Fig 1ef NCD and HFD/matrix_MPK122_5.csv]

-1.3586617311367253	-0.16745461018791077	0.4179791158855477	2.9967181472994837	0.6285634421397448	0.6310711229607368	-0.6756998508108619	-0.22530984530630255	-0.5040968868951663	-0.21666688903524428	0.11740285548769476	-0.23039536148377504	-0.4850755272940632	-0.23935956696796495	0.20083649755069147	1.0631285990804114	0.00578744700259154	-0.39334638741788397	0.6729735663976594	0.242825847251318	-0.13796033740748692	-0.4378309797631436	-0.0919395428215116	-1.018648002019831	-0.06729332853571354	-0.7003724650372646	-0.13010972777698906	-0.06178385877060959	-0.5256547502859005	-0.09873021570576207	-0.4281139939905085	-0.5760961890640282	0.9546066669219531	-0.17459587178139951	-0.46902009361765307	-0.36947374577547637	0.34448077559180396	-0.13080146698230438	0.35846685853816057	-0.007628587785306331	0.273599998922305	-0.025303563563169262	1.252075405130305	-0.7361751332049675	-0.15182700980212535	0.7576469522946006	-0.2797760642142449	-0.472809555274668	-0.8876937585788024	-0.09869246918074932
-1.320756661794059	-0.16893171547610547	0.38895743641001806	2.9733503098977616	0.6541334151250784	0.7169699674441922	-0.7148994698839428	-0.1979388816976469	-0.4238648119818982	-0.22729396245648598	0.11810669210746813	-0.257015117941762	-0.4292599809452176	-0.19417451202168395	0.1606924471913846	1.0771933929851234	0.021976233306212244	-0.3677151880252868	0.6312836403344426	0.2532676848230571	-0.10352646478248848	-0.4231173722129541	-0.1306784277648002	-0.9992575837153854	-0.11059862440353395	-0.70853353967768	-0.2271337802922973	-0.04699406699286712	-0.5402462288469116	-0.10963778989539093	-0.4136297336905307	-0.5238468673788659	1.0052735011217102	-0.1717724006964576	-0.4284913208835367	-0.38727610315648564	0.31283267114035457	-0.1123619069668212	0.3554193002939351	-0.0367761369740792	0.2930774554393032	-0.0422561368820531	1.2810652867893995	-0.7463211606658203	-0.16793145942824134	0.694727619661273	-0.20642664047426518	-0.4644125377894612	-0.7770181726648234	-0.1995717655612306
-1.1496149607211419	-0.14825224144134333	0.3992242810220558	2.965514107395581	0.6556869274411008	0.7858597433606573	-0.7138151097436111	-0.17571330785494585	-0.3885244932701011	-0.23382185259595625	0.1302220664558451	-0.2165197389900142	-0.3876933524583323	-0.17629632495382544	0.16956918439954763	1.0540525995948868	0.06248692821910818	-0.347673617426782	0.5790125147627941	0.21328049513992056	-0.030967768479875226	-0.41747573848947067	-0.16689382900579552	-0.9063433470910031	-0.1386487935033718	-0.7071945032513606	-0.3150053777089312	-0.036275443704480444	-0.5066273481349893	-0.11695514440754003	-0.4057406120862204	-0.4961052763758938	1.0086805349943075	-0.1523420620474015	-0.3872923993330685	-0.3554262280405854	0.28414628769371797	-0.10782022247214706	0.3814054689785625	-0.06729418385770403	0.28960043713532185	-0.04444956193866426	1.2965525236322304	-0.7255459615793085	-0.18147648155959564	0.614520641646688	-0.17365289334059128	-0.4127581575016737	-0.6962346375446491	-0.25852517437685935
-0.9696237657835243	-0.10850644783129935	0.4562574263856196	2.9979146931905376	0.6579122288667543	0.8738771008645476	-0.7334420282836587	-0.18382043416910956	-0.3782784057811774	-0.2596016873391266	0.14769598360276617	-0.1540868817715756	-0.3993416242687999	-0.17882677604650843	0.19095947129891958	1.023436127820467	0.11298974482179996	-0.3302241285747596	0.5237610179962734	0.14837105700311387	0.057401251691403976	-0.4081698778375411	-0.20148942651896912	-0.8537858724583105	-0.17295981241157157	-0.6901816930769573	-0.3843312108466792	-0.02324293363796355	-0.4648283961085616	-0.13562885056900661	-0.388605773892731	-0.4931977024103432	1.0367922200589619	-0.12176963857927976	-0.368292157324121	-0.30868951809242684	0.2731244545257991	-0.12952562275146812	0.40563028007580115	-0.10711203652783788	0.2869619033338499	-0.08550192835834466	1.3181511910615449	-0.6810430157324927	-0.20879089121957847	0.5519713356696365	-0.1597208764251796	-0.35315205611046885	-0.6722352849360034	-0.2634834171209378
-0.8458315064968286	-0.06323317074805232	0.5504840007009463	3.0207053731624574	0.6612627770510398	0.9660949057672408	-0.7794405854366323	-0.20756954537177874	-0.36020013955071983	-0.29335241951575497	0.15878844873040282	-0.07782306608027548	-0.43956640680978787	-0.19404908966318107	0.20175861831141884	0.9924439938156869	0.1535314230577658	-0.30795539500078395	0.4790695583391657	0.09263874532248728	0.13414827720677	-0.39938849067247084	-0.230853910519553	-0.8049960940864226	-0.23924932572556307	-0.668337075671581	-0.43305599154303087	-0.008966808821963206	-0.39000962700614616	-0.17573130011055055	-0.38488661656498385	-0.4776360185079433	1.069135645907861	-0.12880099237790685	-0.35495467281331	-0.2913907509698377	0.26580054158389277	-0.14807591641717463	0.40577282715496726	-0.14509929584841744	0.2920805050583398	-0.12440919942605407	1.3195366959623367	-0.6354019969641426	-0.2416529430727481	0.5062893247923131	-0.15398582338607505	-0.30477378491728774	-0.6579642413312191	-0.25783160486138224
-0.6146283674166171	0.006050841506757792	0.7114900853826673	2.989820412162834	0.6601669210659528	1.1074591645239686	-0.8318802418231919	-0.2237586985378331	-0.30190163836374106	-0.340083108927962	0.17387870585835613	0.041697853855252466	-0.4706692594189013	-0.20329073713210583	0.21651255048307655	0.9214348163839332	0.22954900620789181	-0.26152382566043125	0.39288216127649533	0.02034296915783054	0.2571109611766702	-0.3733972856589539	-0.2941183289586248	-0.6679820911279843	-0.36383112548814384	-0.6336969080786959	-0.5488586339493855	0.027591011972312496	-0.2587633424245478	-0.2453937320898513	-0.38540420972844003	-0.43404416144838337	1.0953332505694144	-0.13388324033079985	-0.3202105028166651	-0.27069937579052195	0.2374357164177793	-0.1467856286667449	0.40469143551992115	-0.1904725588173358	0.29640062337585543	-0.15815820394114435	1.3262583422280168	-0.5731945016115615	-0.27254556532767504	0.3832924642458657	-0.1190422087064876	-0.2508801999667767	-0.6061299252952239	-0.27814773662375536
-0.3603629813835357	0.08096340233343498	0.9099179951315858	2.902613332220872	0.6373428860662337	1.1783851515161945	-0.8564897952080756	-0.2515438032739923	-0.2733775727695762	-0.387311387062233	0.18202068787590128	0.2124394729619543	-0.5251298473207502	-0.22227572150398428	0.2511556735456231	0.7970695810495478	0.31060137935675414	-0.2204096441262707	0.3261077382452932	-0.04002838791726381	0.3840031576696582	-0.35172660818040563	-0.3453791492462555	-0.49830503747063676	-0.4843205943156968	-0.5818043132666981	-0.6361120392233918	0.07012836148533301	-0.08744825865078196	-0.30419422826525205	-0.41064939886223223	-0.4120307086817795	1.087910888364567	-0.11140476730617473	-0.31297289560010905	-0.22601236654330314	0.22853362928330684	-0.13956386886955977	0.40738508377449395	-0.20202879116572947	0.30007457015015043	-0.1644485008831495	1.3148849606327813	-0.5184596360079274	-0.2679186522462399	0.2636524855251621	-0.08741688301779174	-0.19774998024219462	-0.628929310273437	-0.24186392017358038
-0.19457241208397866	0.14172684934685292	1.0998864641434825	2.745302740073746	0.6073265089115256	1.1914803053806702	-0.8935586466053971	-0.2953222853704771	-0.2811402865111842	-0.4303030526486363	0.18159275521107826	0.39454361898629436	-0.5719851845846197	-0.2440464024700654	0.26142619098408426	0.651643218432204	0.37690569072470737	-0.19884468246782	0.28381115674359425	-0.08091894268293869	0.47844649301838055	-0.338748015624572	-0.38272670804017156	-0.40096078018493636	-0.5970471300336688	-0.5424620135493864	-0.6899188410403232	0.11590992338830901	0.08297678772102195	-0.3526074278483533	-0.455162410919567	-0.3986312156934117	1.0658719121723965	-0.11767105152049515	-0.31637237777758287	-0.18666164705198093	0.23298467285054322	-0.14591901749108402	0.3983407173722783	-0.1723966731491356	0.3095825228574981	-0.1913049459830603	1.2503838650104726	-0.4852837366914843	-0.26476756488905584	0.21463135410159495	-0.06600037498984673	-0.1391616991522266	-0.7031344514196336	-0.1671220637359468
-0.1641784880166788	0.17266831801540627	1.2411670304711209	2.4666342405529873	0.5649030266383176	1.1358563836583846	-0.9163627403566238	-0.3395224384331479	-0.3052880571100799	-0.47549832543275683	0.18995996494695094	0.5577638169729893	-0.566617800801035	-0.2561793653614107	0.23365127772558697	0.5241945475110155	0.4137448618539101	-0.21292012077833045	0.26266286599274435	-0.12305295291517485	0.5249254693224007	-0.321465905484695	-0.4025599258949386	-0.3488463076183755	-0.7052908452235742	-0.50562300719328	-0.7303823267397155	0.16340900949773393	0.22235322164746424	-0.3925683983941344	-0.5397137586533807	-0.3831434900315342	1.0079669588012492	-0.15707213511228163	-0.32302512784532444	-0.16287805098762534	0.23171536384848093	-0.14279921725869998	0.3819428878517408	-0.09769965414496545	0.30974868125432425	-0.22318024502606376	1.1375625904385316	-0.48124679878113347	-0.24769585110582887	0.21704688811377149	-0.045565809622471434	-0.06675650747296376	-0.775625353093784	-0.07924135108375138
-0.20729863241630886	0.19407857045590698	1.2843075428901374	2.090327596322388	0.5023888513052029	1.013244775407768	-0.9134512333798263	-0.38238228021044235	-0.3486732911256804	-0.5184331237366396	0.21925082971546192	0.6968833092806036	-0.5114403961723885	-0.22863925590401363	0.18919869760494387	0.42485743261219955	0.41735441899146314	-0.2105568373089109	0.2525895640607173	-0.19606610723361487	0.5381453757145088	-0.3390201748393736	-0.4193922442118465	-0.31194786667409014	-0.7767348211656554	-0.4423302791011989	-0.7722427661120611	0.2078928864447281	0.29867392886568955	-0.4022985022319149	-0.6609474347780296	-0.3767743803773246	0.9334976793748428	-0.15791006846652167	-0.3482653691737668	-0.12388072816887852	0.23179998444861902	-0.1303585323814133	0.38143168453335374	-0.01786326878509343	0.31733658137611115	-0.22808756888152937	1.0400096911588261	-0.49473188924762246	-0.17428349311977862	0.22567886995140013	-0.023065778658726	0.01832054695670372	-0.851009033877012	0.05212383231414173
-0.25449360005257426	0.21684154037086337	1.227081139275053	1.7041951987746813	0.4252506667918059	0.8627114703697698	-0.9226086547649472	-0.4316575445447052	-0.4072843848123212	-0.5230393736208958	0.25687512006209623	0.7984135615965396	-0.3997918201398981	-0.18027903493448325	0.1526795357533289	0.3704555310602422	0.3781140403244005	-0.15856460098168895	0.22578385863936043	-0.3154378320232401	0.528125793954606	-0.4232534518203536	-0.42817669558631105	-0.32847111750790275	-0.8302475149954704	-0.37140927191517864	-0.8121442589545171	0.2374470251971572	0.34959433792023475	-0.3885522204498362	-0.7795263588707524	-0.3874591708901266	0.8679071594653438	-0.15215383064173932	-0.3813829052252786	-0.09036105377505602	0.23740186817772618	-0.11826449197439148	0.385540972746533	0.02908117189828143	0.3167827200533512	-0.24869832907448278	0.9287241569588435	-0.5063917684248564	-0.10083124795199197	0.25679663163766286	-0.02411544150278248	0.12795887753059948	-0.9372781353077337	0.20387528371754776
-0.26423972577900545	0.23480003097999752	1.1112316019543484	1.3376157687878112	0.3370657501069105	0.720127923543725	-0.9581160275601885	-0.47816182824403375	-0.45431653132397926	-0.48219444794968586	0.2947922064425563	0.82690920693244	-0.25146320769711	-0.15370269728456115	0.10670068678734435	0.4083763792418026	0.2957448759451008	-0.06172210998850588	0.1650759899929922	-0.48579123094176646	0.5009027793616664	-0.5357912871406606	-0.41296759111033665	-0.3951392972962284	-0.8911951306767124	-0.27699451825136395	-0.8402439018013169	0.25740211199577284	0.3750973327072173	-0.37403921378748206	-0.8636769893167298	-0.3755910485290017	0.7984738562866687	-0.18925970548060642	-0.4107719769531088	-0.07564208236227114	0.22799205744242776	-0.08317636837312935	0.3799373979103792	0.03303114204023653	0.2854341691852408	-0.2935780363344695	0.7753504337244269	-0.4899433937475769	-0.0663288357499087	0.2983757869501874	-0.06332542774208723	0.23274983891985285	-1.020718741609578	0.33217785116507376
-0.21926462453284917	0.2505972833253509	0.9875814588449894	0.9905611523408131	0.26327811377779736	0.5886277052677796	-1.0163949633024458	-0.5231902635617126	-0.4632123928768633	-0.4457283030326476	0.32313711479409013	0.7697035289603076	-0.12011091334507526	-0.14323323093762194	0.040005917972576376	0.5461572641468407	0.19515751760114847	0.07420144367176337	0.0858157515418417	-0.6900686456658921	0.4679677929568157	-0.6628896404528335	-0.3649259175996825	-0.4690581863112058	-0.9392565897877286	-0.12036954173274986	-0.861631744242423	0.2724018233987494	0.3689184192051349	-0.3651123455385623	-0.926823355258532	-0.34569451741989116	0.7445169679181004	-0.20909686684512616	-0.46178248640110303	-0.05800758840073582	0.22157781595199927	-0.03768891066391912	0.3507005004319119	-0.021989445773529414	0.26422128052360566	-0.30990604116265585	0.6404723662740495	-0.45346064103648526	-0.037849387990041096	0.2881985737959484	-0.10590449310989994	0.30677718170421053	-1.0792385915865528	0.4659978030728076
-0.12092150253821202	0.27920648048622315	0.9112224883293513	0.6898762084246989	0.2074398427216419	0.45862721131709616	-1.0815216333309132	-0.5545445118330852	-0.44152628821280526	-0.404570607307568	0.32071591682206696	0.6625634756189968	-0.022029405117347266	-0.148817826479557	-0.005050810232681354	0.7084613794498441	0.1118588535297766	0.24998802879414753	-0.014564561128136182	-0.8648538474011286	0.4273628302182376	-0.8154689002507718	-0.28121446094582536	-0.5284930864623683	-0.95723473065116	0.0569245191601356	-0.8785557577055814	0.29354009353958405	0.36850763271192205	-0.3677958826195254	-0.9439206262062866	-0.3356013928312495	0.7003161868447917	-0.21565460613918339	-0.5260436656268814	-0.05698273805026545	0.2233210003148315	0.004948359178668704	0.2776180875687878	-0.1117815179595933	0.26215353158530946	-0.27939140918866856	0.5259595515822679	-0.4356594626977602	-0.030071387551421948	0.22896470665913826	-0.161485833707326	0.35471651789248243	-1.1173804198395785	0.600916556123041
-0.03168591456874167	0.30615199063828363	0.9101419990140307	0.43032428913980586	0.16199330945509374	0.33958811710958037	-1.1320419722690802	-0.5480387312119352	-0.4050571632522284	-0.3492671750552154	0.29549041236937046	0.5227829558020212	0.032990649498099586	-0.19082771540258356	-0.05428887912882722	0.8640035746063484	0.04010147730165783	0.39173290570629465	-0.13162084422339906	-0.9757764517128564	0.3903767999751498	-0.9565324232724327	-0.18315324832001872	-0.5798580866809828	-0.9490032100299366	0.24120412166232952	-0.8959935932093677	0.37149024770924816	0.3736082316693178	-0.3851932352600588	-0.8951499929656732	-0.3392906038877871	0.6813479278768472	-0.24367072567878895	-0.6002656931683715	-0.06739027005762561	0.18976047030027154	0.047816725334766386	0.17748122216338566	-0.18085460178023696	0.2498947343082624	-0.2661416347789111	0.37957455989561245	-0.43460728207219057	-0.05302646064078333	0.18401090824136696	-0.22111345526813472	0.36681585672343825	-1.148451010270416	0.6721048429083402
0.005261176718669103	0.30915284664483134	0.9501332803798558	0.20744298216303472	0.15767286574377698	0.23341251203336943	-1.1622793547822978	-0.5188681361583078	-0.3761423570334862	-0.3043988891455953	0.26502836346555547	0.39375753221840604	0.02930166585531043	-0.24190762119868445	-0.1473594814271945	1.0146230918962027	-0.03731035538657834	0.4411359564677553	-0.220291296104047	-1.0383637101963052	0.37037814689372894	-1.063082755867112	-0.08550124926755645	-0.6457419349423871	-0.8943502865884524	0.4590075582314667	-0.906109464634216	0.5157177526454975	0.349765498959073	-0.4081584709597338	-0.809747120995203	-0.34686044732926824	0.7127043374751004	-0.27797134537519885	-0.6940804351950822	-0.0668071655478771	0.14127286642144413	0.06759471816599455	0.08111939664760352	-0.21841602788848619	0.2506886022042166	-0.2579776323648201	0.23147577098227665	-0.42530944103399093	-0.08469688293957453	0.16743963446665985	-0.25500740710366643	0.33063234501445515	-1.1119591375092341	0.7042272422656459
-0.02216785730704607	0.31855967505914046	1.005725773322991	0.018416885397792238	0.1939620737096647	0.1511593388771781	-1.1693873355021869	-0.49520938301982087	-0.37039846985219554	-0.28631509330369515	0.2458502232499556	0.30596593273213074	-0.0047558703349954105	-0.27039830011002663	-0.23656671571078652	1.1069097780556019	-0.08778218866620176	0.39958734782524563	-0.26680624914310813	-1.0500011780243546	0.3474357352898557	-1.1535927047394448	-0.004913456223563592	-0.7254125884881237	-0.7808271521006833	0.6612161537260708	-0.9332456911548398	0.6861661271335141	0.30723198080762704	-0.4315800905167172	-0.6964109147516926	-0.40968144692408154	0.7743643393375893	-0.3099767563186894	-0.7728168288539715	-0.06330853848937656	0.1053429596030336	0.049915850182483304	-0.012135885625681093	-0.24006010219793242	0.27276920693817436	-0.247806088373491	0.1441166266352924	-0.39967059068846933	-0.11816222841650763	0.16401170752291033	-0.28192618003997677	0.28479226319748563	-0.9833268931255725	0.754444792352615
-0.13189919797422328	0.31953922909236643	1.0637427788761158	-0.15191494144607326	0.25980160513545414	0.12215247570810364	-1.1658089470390844	-0.46243952507625374	-0.34961106862466673	-0.2876372576223247	0.2686432683447145	0.25876499544219644	-0.048464207334874096	-0.2892776656536877	-0.2773785086899327	1.1190812343192973	-0.08988905463490388	0.3051428944701497	-0.2833270286422709	-0.9811647587346111	0.3186868275178463	-1.2169037420825797	0.03302064202547909	-0.7850392141236446	-0.6676632680385082	0.8168939381620677	-0.967912621958407	0.8625113347303349	0.2665127696678754	-0.4633809176938505	-0.5615695473942124	-0.5058097576614085	0.8273912390611052	-0.3316537278740398	-0.8188560525370592	-0.084317970674011	0.047817875629516046	0.02780763619003137	-0.08936691003416938	-0.25453843141714005	0.28918196413590713	-0.26690003937475726	0.10830494172973629	-0.37190590601781226	-0.11981754645857387	0.1754144489627397	-0.3015650332513733	0.2519293902212909	-0.8455448955598645	0.7762104064731759
-0.26720461582058885	0.28275153317789703	1.0465867168206622	-0.2881804029211665	0.3775116531886412	0.17566702907047047	-1.153235791211912	-0.4320189768014351	-0.2995441699287903	-0.28125390515926385	0.3335989423104101	0.22639251309194713	-0.11032024585710183	-0.3045527886844688	-0.2797315064931704	1.095748101867115	-0.05331324175178864	0.202027276032404	-0.26332150743833066	-0.8579351336513037	0.29783745523039695	-1.2453273700783831	0.015656346063224674	-0.8221293805522853	-0.5829738851006054	0.920340844899416	-0.9936518948060753	1.02267364758196	0.2194606000910863	-0.4892304993717044	-0.4355439603691685	-0.5784454508217275	0.8617306311057528	-0.326626127748595	-0.8676550708911058	-0.09488453118402958	-0.010350324905047077	0.015790627887513158	-0.12593760896486794	-0.26738684730639617	0.31454881271822954	-0.3122258669852399	0.07696693529902085	-0.3440768021251831	-0.08714994461637056	0.18354911497433096	-0.3114183199488156	0.20305493163125715	-0.726190972318652	0.7735218504862098
-0.34660285067773133	0.21971800856366927	0.9555489036554267	-0.37212161643108216	0.547255966464695	0.29462077311313295	-1.1500477723993303	-0.43921750258131825	-0.252160356855013	-0.28213534803835	0.41778906342128597	0.19030398420259592	-0.17023563421653615	-0.30431514632098333	-0.23120887611827765	1.0463410053300373	0.009102662570985303	0.10092739937739899	-0.21715926104955124	-0.7031886950117604	0.28105263026064237	-1.240904782837863	-0.02677910149260842	-0.8694681455993694	-0.5140446621376837	0.9374410448195342	-1.0094679794941313	1.1159733791966548	0.16393595909177594	-0.507102491223837	-0.32427812677948886	-0.6450600731067532	0.8507988777875044	-0.30485807648082597	-0.9096002945325067	-0.08822300390597364	-0.006627018498994883	0.003792877611121317	-0.13981874522566087	-0.29101324863875483	0.35955927621437445	-0.37024381856735855	0.0669957514347018	-0.3037074230216804	-0.04823999883240469	0.17225294121150875	-0.327298702976652	0.17059282539867252	-0.5896303703767756	0.7914533499818847
-0.407892449434749	0.15488086065016876	0.8573297895530019	-0.44799670293425964	0.7103243754637902	0.4540670739378457	-1.18327798889987	-0.4515664380196126	-0.20660000002926399	-0.30609069080061485	0.5133306615358753	0.18340785937522514	-0.23350782285756105	-0.294875463549152	-0.13115877357922395	0.9403501610070686	0.09229288501161637	0.015466898622961458	-0.16013364983211578	-0.5102139716439164	0.28403689922147574	-1.2094533835773966	-0.07150614505917167	-0.8919523160377849	-0.4618596329241956	0.8828252727700079	-0.9992718233754351	1.1423278339644793	0.08372989629190931	-0.5031593346967084	-0.23279770927681148	-0.7189661078101242	0.7910865879929558	-0.2786635511895685	-0.8977021069113518	-0.07263821064537643	0.022143985547779212	0.0016937527634055122	-0.15550875476689663	-0.3218934984845913	0.4167916128993824	-0.4167295590891344	0.07676662133746069	-0.25069040333734494	-0.0016318269732901402	0.16751067958466534	-0.34448269953662314	0.17773029026109793	-0.4678122278944956	0.7946562384185312
-0.5015829747487519	0.09302902026649848	0.7484375492870455	-0.5300797510604236	0.8158414511771717	0.6279253597418981	-1.2054802627732093	-0.44215413966725564	-0.15289921352481492	-0.3148056018470652	0.6095704655772815	0.2370582812835038	-0.31095899602134464	-0.28930407036074324	-0.025671338278632282	0.8013972099433065	0.18951855280256574	-0.04196436510079025	-0.10673386297956963	-0.3074510219111112	0.3023071069319172	-1.159444127857672	-0.13125132676748147	-0.873616387897308	-0.44466247124683955	0.7890532565908289	-0.9681695329787188	1.133441236496304	-0.01739204545405849	-0.4699345898847763	-0.17888453750894467	-0.7777150536915893	0.7251275820165485	-0.23598359795075385	-0.8861877317941051	-0.029665175260150743	0.05106730667480016	0.021645067829766676	-0.17200489261789303	-0.31446344312463337	0.48523041034819736	-0.4300685575689906	0.055577855625782845	-0.23615313224528367	0.0745726337343149	0.15864780111352	-0.3430944357751281	0.18635631731408203	-0.39784982944161384	0.7530186887421382
-0.5818934834648432	0.05131245723246354	0.6132050877854077	-0.5915118248080802	0.8315865084341523	0.7539143959445256	-1.1614498192749418	-0.4419433041841628	-0.12345039511914976	-0.2784816251363308	0.6981187430377982	0.34603849228600325	-0.36741268409038774	-0.2871388843823096	0.07889397626123382	0.68803136471389	0.24401821808117688	-0.09668480366844392	-0.06305467140876723	-0.13013108403250623	0.32137401993054443	-1.0940748864526018	-0.19714835252840351	-0.8462867915814662	-0.45205053434710357	0.6755931764086622	-0.9436827013550768	1.0964826600538562	-0.12231376226224903	-0.3998522847567528	-0.14280328504986678	-0.793167975475576	0.6526937494359133	-0.19508880707532197	-0.8995663390731912	0.05232285277745089	0.09669473426897593	0.068422813289407	-0.2023035200653144	-0.2608818778904643	0.5344686819413957	-0.3906761306201162	0.006656734791473132	-0.2620711325526962	0.15588265370419543	0.1450071384565262	-0.32547025802248675	0.1647912496816183	-0.3241375321436298	0.7226964529587144
-0.6203762357481492	0.05420447390198533	0.48287435829961467	-0.6546331398136921	0.7264599101407441	0.8028931976890282	-1.0486004594703668	-0.4367928945257532	-0.12593811042896066	-0.24086391774822738	0.7800340641935645	0.49462675702498327	-0.3822035853311474	-0.28164670531506225	0.1884196645484641	0.5950775024333679	0.22212850033283207	-0.17371741852090733	-0.005464729550883091	0.0034606699387889016	0.36748840228912233	-1.0287566749003072	-0.2577801636456263	-0.8101029638061558	-0.44530287417942205	0.5533884836066119	-0.9367139899290711	1.0382395058529874	-0.19947315857078568	-0.2946101672618174	-0.10905955010317625	-0.7792464243188311	0.5473418282115592	-0.17568882833040642	-0.8830989549769372	0.1565395315200727	0.13098300144471875	0.11599013782020799	-0.2176986046151735	-0.20217563020446594	0.5364810447474174	-0.27646932089291576	-0.04515780993203718	-0.2560157256871723	0.18061270638083382	0.1776346089004013	-0.315447670866325	0.13645131566904395	-0.25978926796169993	0.6958342718367745
-0.6598776938406156	0.09829995387385254	0.37103053746497616	-0.7324086227320679	0.5107274336285018	0.77682481876701	-0.8317338532042411	-0.4010562801415213	-0.1442377963466786	-0.22538180008169545	0.8352824234993379	0.6724074258259437	-0.35113569939163286	-0.28122423000219665	0.3067213986964215	0.5085970517064279	0.1844837628038314	-0.2550421732038598	0.08029941953144898	0.0689493245108741	0.42655262145059175	-0.9567365426835325	-0.30040657753568645	-0.7611606765262549	-0.4426631645304905	0.45533718891132063	-0.9401020040094575	0.965836318750072	-0.23557102166189026	-0.1646137893465625	-0.0859682163915135	-0.7490366583086931	0.4220916593742112	-0.1396030462706156	-0.8094252310124569	0.263636393144189	0.1292567412019134	0.15348551468720045	-0.17957463406322366	-0.15373343132600029	0.5079941107135564	-0.08026559074438647	-0.10458428519482721	-0.2482639459763381	0.15630146911243142	0.22617618577743287	-0.3135176456369286	0.10450448096396084	-0.24093263376919288	0.6540330709263914
-0.6900131403145444	0.15957650061896253	0.25985872827767004	-0.8092550229585678	0.2733927385596822	0.6778430132997775	-0.5293274972678577	-0.3562989190163899	-0.17587476224997817	-0.2686720189013389	0.8667467357497122	0.8204418567057307	-0.27651682646544046	-0.28702006320056594	0.4245143765626008	0.46744851364160683	0.1701384842228213	-0.3625020627250956	0.15805007351939518	0.05501624659071689	0.45127749234328685	-0.8931363361746708	-0.32088089665536035	-0.7229898755494086	-0.4834771367947369	0.4016686089444132	-0.9461072991092889	0.8839613037086362	-0.2172567905061377	-0.05460702438134298	-0.0817606848692152	-0.681360517747966	0.29726261747047183	-0.051565396247914855	-0.7285687301891219	0.36407172749024996	0.11341576485616076	0.181814071118297	-0.10114424802313915	-0.1302979207439956	0.45910661795810404	0.18091556845401496	-0.1893838622552138	-0.27886307641383445	0.13278797547875765	0.24045625449647176	-0.317394626141592	0.07555385477064515	-0.22657587819080732	0.6438633156713476
-0.6872002959161184	0.20637741553973843	0.14088631330170892	-0.8689133933853699	0.10948039449161347	0.5268341859147434	-0.22397710355046954	-0.30738508693885813	-0.19499500347930865	-0.41925658301879637	0.8835262007651226	0.8947270562710422	-0.17712406812771603	-0.30212355563549437	0.5384757836816144	0.47011721812609064	0.15979005431773008	-0.49260429313348747	0.22148083750593325	-0.027625716725178513	0.45858287473157117	-0.8565819516366805	-0.3042122637677901	-0.689821366755374	-0.5387236044176364	0.36537085520694607	-0.9471991709456233	0.8012656937685648	-0.15717926587371486	-0.0008267506363166851	-0.09551864508498598	-0.5805336834952393	0.1638882082055974	0.07348704890123603	-0.6677984170703177	0.44316190281273043	0.10273664511880032	0.18260365018945504	-0.002678624235536864	-0.16182426236026148	0.39220017016892017	0.4714960587501597	-0.24647334129980408	-0.313993025463479	0.09329966555961038	0.24107789927901835	-0.3540820355459862	0.051507850153917525	-0.18736265026775148	0.6824382493973723
-0.663465971019145	0.2470366821569577	0.018843727466363102	-0.9147340625074195	0.008120013894077242	0.37700806795694886	0.037603093102333104	-0.22162022435217707	-0.18406729067862118	-0.6100178822378334	0.8522420706894117	0.9352641216423008	-0.07516125957439988	-0.2956412000537195	0.6341219646564993	0.44755945251737483	0.16175749533262074	-0.5857802193322066	0.27895791323572616	-0.15986242307265972	0.4581372599093654	-0.8164724873553505	-0.25763011866873264	-0.6460033787846948	-0.552328261839052	0.33790228481102447	-0.9477451068637912	0.7253129566389912	-0.07551833424372015	0.03336552795310501	-0.12505484850937582	-0.46724706095722385	0.04109461314763337	0.20231019414446783	-0.5901220769936516	0.4852161068492582	0.08169996392460166	0.1667350366617721	0.10695482589219311	-0.2401188378134233	0.3167827200533527	0.710571954581439	-0.22475040502396865	-0.3454940250086045	0.02463388220020673	0.2451274710053139	-0.42297039219872035	0.0250572450755154	-0.18074140030697275	0.7172258259939304
-0.6355655954996408	0.2589001698926908	-0.08244555749544868	-0.951531367909887	-0.042188593053426655	0.235582844796756	0.2191737768005822	-0.08995346516071794	-0.16954476413182057	-0.7730705980481736	0.7842796066840428	0.9754796060630602	0.027658232384113968	-0.24857480972983756	0.6875254756097318	0.39083145043502443	0.1827951716965638	-0.6562442963064328	0.31401695427365917	-0.30915678774344457	0.4001803260636799	-0.764881306199593	-0.20387309558370065	-0.5986994729165868	-0.5362400906059193	0.3499451555757379	-0.9269834850346987	0.6621653166485997	-0.003014518191598381	0.05972625955114321	-0.15517543131186393	-0.34966215949956386	-0.01768768800186419	0.3308783161929314	-0.49943266535590763	0.493414909653019	0.05756616876536722	0.16186275605193656	0.2012914998005225	-0.32958786411427027	0.2590149840896788	0.843158922749114	-0.1325169542790255	-0.3650559954146094	-0.011623565998282272	0.2213451177530843	-0.47379438990614453	-0.006756000715030355	-0.19550528775996895	0.7118253352722863
-0.5835659855395814	0.21130628265930515	-0.17867499005380894	-0.9669738484096992	-0.03260300219537789	0.10680163891539043	0.28677278794901184	0.06671235845460108	-0.14983841196562364	-0.872687860205559	0.713017556605174	0.9867170737221704	0.09808110495831969	-0.1819689361859447	0.6838528912006232	0.32921683406013763	0.21921606796433438	-0.7289500171597402	0.32867544265933796	-0.4507194100901149	0.30467021583755555	-0.7209275930091958	-0.14455076790118165	-0.5582976844853866	-0.48497661683199844	0.3670453554958589	-0.8574248262847911	0.6074017392659785	0.03660926229958651	0.0617708592318781	-0.1828082276190245	-0.24079562945381702	-0.014757346422174267	0.4383705927879985	-0.43493388791342424	0.4879902707289797	0.04881639871114243	0.14416463004229768	0.2511338233431684	-0.42425499238631276	0.20385039634296825	0.8779563100878687	-0.015400058086964675	-0.3440982751991741	-0.03497751090501023	0.17976596244055976	-0.4915032178881452	-0.06116485719304261	-0.22139030378786537	0.6866698027333756
-0.5193419058696132	0.13149595166649958	-0.26200443432316045	-0.9698596355587089	-0.004790933056648665	0.033071289363730695	0.2867077263405919	0.22273061594327803	-0.11719854512590819	-0.8277484901927865	0.6308207008014964	0.9661180272818626	0.112749622855479	-0.09860927601624239	0.6405609113477955	0.2554127296344967	0.25879726318515567	-0.7616189357075925	0.3576114962483925	-0.5685607281516679	0.21202284325711673	-0.6565789486596317	-0.09522689186071434	-0.5276738957564749	-0.3881351977587774	0.32655289396394077	-0.776867164477707	0.5492221970727563	0.05363978566404741	0.06825151000563354	-0.23233020577433408	-0.14593766025954377	0.01315985988494516	0.5004140928867612	-0.39792339646513114	0.4754270190189086	0.0338724007268487	0.11955287265348558	0.25565600654427795	-0.5038711191880842	0.1437010566914348	0.8146295263348357	0.12312817488517303	-0.3087965415575987	-0.08268258026187883	0.16578783547304277	-0.4875415871541211	-0.12664250944700886	-0.314559219093573	0.6555293107800046
-0.45578682702954143	0.05359808330999231	-0.2919023642800166	-0.9842463402722984	0.011999596002194399	0.026462748028026555	0.27475265579340763	0.35121978321098146	-0.11079039888283493	-0.6127759454401357	0.5326889839261376	0.941016847534563	0.09505648803792634	0.012198077136167274	0.5906233025641981	0.17201571449435893	0.28095033917958895	-0.7559192520460517	0.40852822828296065	-0.6368870118653869	0.11510837116706954	-0.5550975814406262	-0.06399025576207865	-0.511446947943944	-0.30981860497924074	0.2605031603456703	-0.7037759791984881	0.48900070943409	0.03972439320645181	0.11995067336134438	-0.2975636409236244	-0.0786443623556254	0.06273000936176003	0.5347147125831714	-0.34371444948456714	0.4459183968588231	-0.006880880299404274	0.10580264199964315	0.25258878663396117	-0.5517553297193613	0.0882410762392521	0.6605395572732127	0.269446395251309	-0.25412609517594	-0.16323474377876313	0.18512986884994825	-0.4491781032084089	-0.18290252659789671	-0.46367662516818636	0.6046103982616522
-0.39142590628072965	-0.02467294848774447	-0.281980309957623	-0.998379658797193	0.03950936004159096	0.03826545653902484	0.25663299784842486	0.44190916029561605	-0.14561841322018618	-0.3420592469955902	0.42405039399079447	0.9043387535692954	0.044861833827266794	0.12374476208608917	0.5462979115140003	0.11068960671238962	0.2966898672987099	-0.7506539954928599	0.47308765355039845	-0.6349261782450444	0.021313202832463303	-0.4680066327042347	-0.03463600210082649	-0.5130156109977871	-0.2757522928826767	0.18521830392187358	-0.6145957412721292	0.43300305910313214	-0.01989099662110505	0.17108392073399323	-0.3586229376579377	-0.06334805802215226	0.14511296574889052	0.5505443666013223	-0.3174507081457039	0.4073981595480545	-0.05458997465696386	0.0921101854241778	0.254436983246588	-0.5838249757789454	0.048953846411608784	0.477585601534442	0.3266694169369394	-0.17282903704515984	-0.2613372672597147	0.2047027988603721	-0.4022818761432635	-0.21439134216742478	-0.5835448202510134	0.5238602036618438
-0.34754553366531116	-0.09610265052962023	-0.23703458978008593	-1.005474472080608	0.08959123816459481	0.035119693320185316	0.23685426888872962	0.47985954725231983	-0.1861512406763694	-0.09076272553220344	0.2969656539244171	0.8466149729546929	-0.03689023969730537	0.22174583231727354	0.5031808166330348	0.056179514438088586	0.27102018413593015	-0.7521658018299149	0.5291821192110902	-0.5973355629867735	-0.0469333823623399	-0.39481281387362965	0.00887704119814737	-0.556589584715646	-0.2713163311057746	0.08699786778325551	-0.5190087847766999	0.37995700592695797	-0.10535170331332362	0.21993524882010843	-0.4093637642304223	-0.09084312155672383	0.21414268894952387	0.5336035400916777	-0.3476622352390514	0.36394803865485237	-0.08334405458370926	0.09018438281159613	0.21422887608891342	-0.5914899736008794	0.014688292576971351	0.3088851909940458	0.30134082935302475	-0.14008259920854063	-0.3575650931990501	0.2137077675675268	-0.37341614793168515	-0.21807457938252628	-0.6392576030925128	0.4540980204870226
-0.3105072149920061	-0.14078897261676787	-0.1490933008721716	-1.004348311241971	0.15891987427853124	0.033193218170663216	0.23615485659821353	0.4773445811325714	-0.20999944346308874	0.144952160520238	0.16645745253945793	0.8042020187055252	-0.13451718122023498	0.31467719879407763	0.47664599681137965	-0.0025680477946839588	0.18374016305017285	-0.7568923687687535	0.5636909378745847	-0.5504349734660637	-0.0945061405026831	-0.29305928743982046	0.0561548493718919	-0.6215148055552578	-0.2994159622207291	0.0014461257496537234	-0.45820115765622427	0.338984511802035	-0.2079285138894229	0.30546158367939363	-0.4478326238628673	-0.1267085177242872	0.24523589421427444	0.4758590024190184	-0.40585552154589966	0.32343111014403025	-0.11235199631086748	0.09184057305841765	0.13849213830340168	-0.5627976254321856	-0.021958864945524695	0.15689198757975992	0.2635260048318707	-0.16494841889037884	-0.44930561119302725	0.23562518647212002	-0.3587885882983685	-0.21072718908296934	-0.6517929792318496	0.3906948566900675
-0.27851681167154785	-0.1501802525543589	-0.06416947602777281	-0.976461753475218	0.20926626936345188	0.021146652045800747	0.27924190677438954	0.4652817795641904	-0.22027592188947973	0.3298134791776494	0.05808913586610753	0.7856396516183777	-0.20859407076762998	0.37399537319104886	0.4665821616123921	-0.019247450822711672	0.06552329387988207	-0.7303575609907899	0.5665549158748685	-0.49439976878717395	-0.1368935625300851	-0.1771704917872721	0.10037719619799608	-0.6427440455505996	-0.3533972435621891	-0.0650602897655935	-0.42801411276937645	0.30802454768062504	-0.3329616527611733	0.39524141608877833	-0.45719939046608005	-0.15469083554934537	0.26530961138293846	0.3679295432043476	-0.4774274151318359	0.28294952130046563	-0.15339298737758805	0.09289976449533846	0.07288115855515173	-0.5378203049434707	-0.037651602423671555	-0.008217154139135907	0.2095970349585603	-0.1937438111126132	-0.5437385139542197	0.25413243971246713	-0.3420278428851951	-0.21068902082167268	-0.6425360860827997	0.3267072242002936
-0.2685274129160622	-0.15058451294902309	-0.016680652949540024	-0.9314434739506977	0.2058653369959435	-0.019833619963975563	0.35969058558578004	0.45342981347890116	-0.21098931971201934	0.44657622701532773	-0.029164082214023807	0.7436912031865978	-0.2264445555983797	0.39680904008576623	0.46799714002109727	-0.011493782388061296	-0.060330964426950774	-0.6504577272232207	0.5281239992602481	-0.4410906010926623	-0.15312474484194777	-0.06929338302043411	0.12578935910269434	-0.6330183346167729	-0.403270574384897	-0.13248006907479493	-0.38329553829604013	0.27752259001426804	-0.424601272955472	0.4359326008062475	-0.43951774014022915	-0.16485356789376976	0.2788383141251066	0.23790414575720426	-0.5529470944722569	0.2282437163857208	-0.19631255576736245	0.1225571247291161	0.00917736041780391	-0.519759103179144	-0.05319664354908242	-0.16703599891602744	0.11411404661497553	-0.2202845305657664	-0.6256069544684097	0.23919520365188043	-0.31676821444432995	-0.21587990435798252	-0.603537138093751	0.28319937470688333
-0.2873658681033473	-0.1482833383947794	0.0016613120129746223	-0.8990804268503639	0.1687447900068863	-0.0703974961985924	0.48195761320915603	0.43904782159649924	-0.17134217100487845	0.4846630894842366	-0.09113548891187737	0.686485525214466	-0.19759705317845938	0.39493430588492784	0.4802867839528787	-0.026207720626840354	-0.194690144916261	-0.5544493362780669	0.4649189675298895	-0.41518527887269113	-0.141768318615428	0.026863869559024107	0.12716704479962165	-0.5941329204709531	-0.4401640311350496	-0.1929481350633522	-0.30781186914015113	0.25237040219095663	-0.48113576408393055	0.463534696496161	-0.4305516908248537	-0.1632351875717987	0.26120362378025824	0.13645956206665583	-0.6014902378236983	0.1907483294254216	-0.2237634784519909	0.13311052304607068	-0.06024798255224985	-0.47147842724328626	-0.08406518127080354	-0.24298798858812223	0.010818813770552316	-0.22601784132142458	-0.7025493280381419	0.22146944670959115	-0.2818753899023578	-0.2229982850897593	-0.5518099620247594	0.24513877343053916
-0.3021751137469423	-0.12401216623819138	-0.021160730598428237	-0.8667736877919607	0.11240267711850656	-0.09841673603151999	0.6388048857077864	0.4273765716395775	-0.09646324264832365	0.4473012848674801	-0.11967184082399145	0.6463236376187913	-0.14971019916139247	0.3587466548673225	0.4660734053306131	-0.04360839513716224	-0.3090340987029082	-0.45595602227315696	0.3862653845172238	-0.41759248112205444	-0.12625282071498747	0.0905151059206605	0.10149571329847215	-0.4861566135980964	-0.4751050399200153	-0.24774996270053454	-0.18056062939107131	0.23396108717814412	-0.5455265468950906	0.4784310655986529	-0.440335871269564	-0.15629181393237182	0.22419709448942574	0.09662129585526621	-0.6028975503380275	0.17687751002681856	-0.24276926524288825	0.08951035189718974	-0.11913467249711421	-0.42764697418107955	-0.14318064645318856	-0.26353183072850345	-0.06621303300267564	-0.1665374263657308	-0.7785344092461968	0.22660245648546512	-0.23181324425917	-0.24213966812990223	-0.5270606296470938	0.20808345830584613
-0.2880044598046103	-0.08004107408006732	-0.07502707597684535	-0.8350300291528766	0.04088232903439846	-0.10731753893754192	0.7956196274022084	0.41787391522303585	0.0023811106823255932	0.3382440538114916	-0.11811776956752999	0.5917263384673741	-0.059636058272043616	0.3053299324969367	0.40658071762981135	-0.061441832536859045	-0.37719740945500824	-0.341997103211019	0.2892287308919109	-0.4239851175591055	-0.08792994600528246	0.1155027238295974	0.048939050028582134	-0.3319047466368721	-0.526056122019507	-0.3275508956610988	-0.01644265822699097	0.20989030348481846	-0.599185532571058	0.47028917758429933	-0.4558970592806066	-0.1652712144284729	0.179785749949311	0.11791573261846497	-0.5685189160593895	0.16737113953452684	-0.27289419889186195	0.06104698928321204	-0.1616825179197134	-0.40544491152444395	-0.2147579913976312	-0.26939831333753816	-0.16572455768429872	-0.07433204664740893	-0.8293506787785125	0.22756156557853519	-0.19062244265285438	-0.24572748469176417	-0.4959043272426561	0.19847479299591014
-0.24258842619329674	-0.02456410915072124	-0.1252830058382168	-0.8167580695459904	-0.029050917278203765	-0.11584036254207379	0.9290121900654137	0.4194551813462312	0.12909829523284283	0.19650235212615788	-0.1154826052630961	0.5082760818128377	0.06982803592159746	0.26680546490504753	0.34354263459034706	-0.11934190077793586	-0.4069723829244465	-0.23177425728068274	0.1896808059165957	-0.4438325798137905	-0.01463305949214625	0.1300122119686876	-0.018581189573273944	-0.17575305442154981	-0.5589665849206802	-0.39378668486702695	0.1590436255859673	0.1834595143078183	-0.6247227595658085	0.4929988383238834	-0.48261154513647214	-0.2093677277174634	0.11356353963940131	0.2020005231222502	-0.48144830802992084	0.17834410621800464	-0.3014621134983046	0.0497425279473505	-0.17973192739196112	-0.36262664782950405	-0.2958617510935142	-0.2497690179156749	-0.24631754155192492	0.004688865640299864	-0.8685996656072408	0.23546533495660898	-0.16937523508362778	-0.23124262952978308	-0.4123351529804073	0.1829045470192249
-0.18262162453175407	0.050908196837799145	-0.16013537460678584	-0.7824101639675589	-0.06709097561106736	-0.12537519524414023	1.0426585545731322	0.43267757807162316	0.2801586206945454	0.08400465047760701	-0.1181065081816142	0.45475071916308557	0.18095211191008878	0.24865222880537327	0.28091791602982863	-0.20968115393514544	-0.4224640444590147	-0.15488065910289123	0.11468126380083976	-0.4629626639146916	0.035424338868980054	0.15773843197656237	-0.08484650755020574	-0.016446606509053985	-0.5502820963715338	-0.3955457558776028	0.30704043022537036	0.16510745010188707	-0.6646888621346709	0.5482395404122918	-0.502029637042954	-0.25469977867161503	0.033689797898352046	0.3251402943106344	-0.36071186037193076	0.1859067950111281	-0.3155937537212786	0.022569453083804772	-0.1969358852222619	-0.325329531990976	-0.3692299143148742	-0.21693456011910403	-0.2712455012127199	0.1023698792263827	-0.8854320563000485	0.2731370087788496	-0.11844965710097247	-0.23773123395017123	-0.2996453356867735	0.13142454455576844
-0.09756729174913109	0.14426125105186652	-0.1737600813389985	-0.7147842056073973	-0.09045664058042735	-0.13873859248386525	1.1476191943567726	0.4480384489826707	0.3918974146362556	0.045434416107264564	-0.11183391622618899	0.46141459108176164	0.26095585195466536	0.23501419761194584	0.17307748292599676	-0.3236961434986266	-0.4457944867300744	-0.09380020766900599	0.04786451597160359	-0.4576540655766914	0.058825868774518106	0.20460084677514806	-0.1275138427976018	0.15591460392931372	-0.5513442280645949	-0.3458012573958279	0.3943098924381464	0.15253135619023195	-0.7026523805491195	0.5647606360467954	-0.46599847424485574	-0.28880757900564036	-0.05132520182383107	0.4367129420220035	-0.2535185110661317	0.14217395677986328	-0.32161874045107236	0.023609386494600895	-0.22176856949617188	-0.32406671625786027	-0.4012430987702939	-0.20435396623509244	-0.2712009869990402	0.24091415261776827	-0.8690184810154721	0.3095653930359988	0.011674675470400308	-0.25070844279094595	-0.18884118181239135	0.07554933752231593
0.005033108253932844	0.23091291180053292	-0.16552464448442078	-0.6368257215527418	-0.12286626643819534	-0.16900132236433668	1.2423001000100478	0.4651763618226422	0.4169829627341371	0.10120700344042022	-0.11018975388239678	0.4778866819906636	0.33164097455086866	0.21340194488819017	0.06771723669584964	-0.44149780834414426	-0.44619726992997366	-0.032215820789436446	-0.027417191464377495	-0.42749229964426927	0.08866855838285127	0.263812485945341	-0.14330948672870208	0.3217571478994888	-0.559403933264883	-0.2859759288919029	0.40344629059804865	0.14550222934532586	-0.7116383350881564	0.5356068352420427	-0.4007817356492239	-0.2982742337922272	-0.13314665563281747	0.5189032745075043	-0.17417898347253177	0.06912686455843135	-0.3425369528050793	0.04153860881774929	-0.21219333810947738	-0.3439927738141135	-0.3756177815706833	-0.1960338216983252	-0.2664824803489609	0.3701605849709549	-0.8193988269352502	0.3317137085741097	0.1784017672168078	-0.2549642039254937	-0.08045839119227378	0.03512748272698516
0.07514135431411799	0.3161807581213093	-0.14774927757750117	-0.5692419942240311	-0.15994902528983576	-0.22085764395243007	1.3289133662192363	0.4780222666139392	0.3849292068312858	0.21228302302592902	-0.14034774536646938	0.4987179813396658	0.3886191626639103	0.18686521429884914	0.007350124135737546	-0.5144904823522037	-0.4304732334723867	0.01119213587680748	-0.09642072052535582	-0.35857617167077277	0.09398892929040023	0.31632220445105264	-0.15701814143574472	0.4611938637966423	-0.5242130111403724	-0.2329331722652967	0.3640104489799108	0.14436993560922334	-0.7066062005462939	0.49194002777493406	-0.3227253472891171	-0.26007697780590805	-0.19708776171901504	0.574990161414166	-0.10452615240613898	-0.011111849949920876	-0.35507772574546703	0.02830834486930476	-0.1847259905792698	-0.3796746602265636	-0.32488408440603933	-0.15710982111747218	-0.23676924271756486	0.5105730157995785	-0.7504737768945577	0.33958195539318303	0.3411164380915771	-0.2606703589893048	0.006132130139457381	-0.004546252141536167
0.1071773713275231	0.42618623090020746	-0.13046144853237304	-0.5140319591098443	-0.2161021974911312	-0.287638051508977	1.4154290400157943	0.45288766509380407	0.3056479341044903	0.30263091813227805	-0.18198108909933638	0.5514572572215314	0.40508846404546556	0.17054710533943254	-0.03743632729482238	-0.5610665883212809	-0.41928825384442936	0.021948551079531607	-0.15670534119138807	-0.24891296456235348	0.07964823410304737	0.3702777687853954	-0.1599644791638259	0.5560282601961941	-0.4572049969751929	-0.19935859576535586	0.29660342002513007	0.13793240043542726	-0.7009407701607294	0.40913374070519815	-0.20125791941322904	-0.1873368730119121	-0.2526765169553168	0.6211129277823593	-0.05135898222189918	-0.10834894440916894	-0.34238463572483196	0.03578045900612631	-0.17837527243162749	-0.43194935801599704	-0.2685379258374458	-0.08320998505766498	-0.19735190650393203	0.6962506866017063	-0.6518726636419003	0.30695448494931066	0.4704281284610987	-0.24122362985879148	0.06540195988545286	-0.048474919093776415
0.120177273817537	0.564178961771267	-0.08587149922695189	-0.4756017204913513	-0.3025740519464676	-0.36439223547254473	1.4825400891010738	0.3957512491756522	0.17818834236727668	0.31505641936326867	-0.20309618769255353	0.60510767912981	0.3728142280047546	0.17267268425728527	-0.08106217845756834	-0.579783583286786	-0.41656172141434517	0.01539739028562663	-0.2174555346357904	-0.1442076375834199	0.07858145922564588	0.3960138245350357	-0.15783656858243467	0.6138770677040254	-0.37957566587940256	-0.215816058200843	0.21177461250533333	0.12237290336516451	-0.7032000958734015	0.3061552871425027	-0.08214470560338967	-0.10949800010675952	-0.30243968294336776	0.6658877144067736	-0.016907240799660904	-0.1792049772606305	-0.3307408411459022	0.056559869195897484	-0.19412426697113852	-0.46855633037247274	-0.20702239492311017	-0.001056922513664449	-0.18998480413989477	0.8699463821167301	-0.5536504786157412	0.2520721312903183	0.5122961319022912	-0.19240642366070107	0.10665084718156362	-0.06844036964045908
0.09889088377540707	0.7206899284133038	-0.0299627655086002	-0.47082961393762773	-0.3978001582366847	-0.4365740891761692	1.5211378882962685	0.3141579172187367	0.060197698432325565	0.25877202648741643	-0.2045263837039338	0.6054649912970319	0.30541597235094264	0.1903506356299864	-0.1136861750267951	-0.5359302771633658	-0.4082581908318167	0.010827217105793008	-0.27496082689760676	-0.07097129895046954	0.08341570487260655	0.34814782263187144	-0.18423084406316023	0.6371455696693624	-0.2762052608106003	-0.26781013787883556	0.13503850212541482	0.09796497603131414	-0.7032172119772842	0.24060030987895983	-0.007644683172846234	-0.050279201873754044	-0.314845380529248	0.7219381694284686	0.02900404538212335	-0.220782095789181	-0.3347349334723953	0.049145529137451474	-0.21846540959275362	-0.49564813301896227	-0.17041216148879706	0.0314429450200339	-0.1735145450782956	0.9935024498622418	-0.4790215615867296	0.21408075443705482	0.4666188681399224	-0.13057384036054037	0.15475669236585776	-0.06783252219992703
0.05425028294419827	0.8950971917576039	0.006352216845340891	-0.4971113925093216	-0.4762987156970855	-0.49077144385735416	1.5193812248689285	0.20815284825514704	-0.0063845039956982345	0.1772101265306706	-0.17770176245111066	0.5612833418201179	0.22967816599755272	0.21860367217784155	-0.1382654628903548	-0.48100545378674664	-0.42144159479773274	0.02490265541630569	-0.3045740772552007	0.00682437639319487	0.11310985620687028	0.28946349194035553	-0.22010523399303544	0.6243522509857996	-0.17664603416984148	-0.3194997629588444	0.06326398582530254	0.06063108874375421	-0.6821815203039954	0.23658413193465985	0.048906544073288746	-0.004268475300710587	-0.282418606641406	0.7936725509284482	0.09282658174629291	-0.2682432689161196	-0.3412507196829875	0.03293027113950203	-0.25621580848895953	-0.5290980660426486	-0.14288525374771766	-0.0003654359703962773	-0.1573113712987781	1.076775030800214	-0.414424270764449	0.17017487150985952	0.3782440286886391	-0.07456191690807995	0.23071892897090124	-0.0802933947308188
-0.008042817057661605	1.04709910015146	0.03596025942491541	-0.5283201247500529	-0.5346310038227463	-0.5385187646518468	1.4518635407310228	0.10371398573738877	-0.03257715052988346	0.10813059508743739	-0.12549397734276124	0.49428731046612295	0.15970986012814795	0.24100806611322004	-0.1514454303152524	-0.46706688239143335	-0.504693783884502	0.07406242699709102	-0.2946559662492986	0.11054131569358376	0.19653435231559396	0.2514292416718844	-0.234250383178313	0.6257291885552829	-0.10384315444398948	-0.3631720836252658	0.03566210808035982	0.03533259330285693	-0.6471106234459245	0.23702226043767433	0.09961397753845298	0.030291775445908397	-0.23697199172284028	0.8917654012020355	0.13875614471397885	-0.30441341835425834	-0.35284374190183304	0.0347597836214545	-0.30210613714715917	-0.5576142073648617	-0.10226875674545391	-0.09282387861087597	-0.17749856720265655	1.0874042024258703	-0.38592487941371234	0.14822193004626105	0.3069854656138384	-0.03759595584251973	0.3252163798674444	-0.09539606575325203
-0.08982816851238637	1.1492059467576858	0.05444716807607064	-0.5621753349615819	-0.5526685414163449	-0.5754022287487155	1.3166655184341618	-0.003013947739662687	-0.039219741147702505	0.06724301895433546	-0.060988758813720324	0.3863790359652872	0.1021197552971067	0.22814897377788843	-0.14360740384905918	-0.46282941243296066	-0.6275581515151624	0.15147733770490168	-0.21456334010348482	0.2404186450019526	0.3079785683054457	0.18005548759026258	-0.24141162071184302	0.6553594906834275	-0.07127632238468803	-0.39128339150582114	0.15101515620116546	0.03523081409062286	-0.6303026094319526	0.23815409240379531	0.12442505627708733	0.038749117773629896	-0.19017426122561398	0.98942106885602	0.16242458245498786	-0.32086403346266584	-0.3677708157660994	0.013055988177643344	-0.3360225111554684	-0.593868766028375	-0.06914784964451688	-0.22851138321450212	-0.1981754194570142	1.0265065645867544	-0.38293334078347374	0.14561102195957057	0.2767822637783806	0.0033013361365695467	0.39554305420813807	-0.11318729276264985
-0.1565610012944619	1.1948562744013391	0.047147276848174255	-0.5981420967455553	-0.5465720552464427	-0.5936793569077918	1.1368027019569396	-0.0958719183646796	-0.0384122105235771	0.061755326190992464	0.002761946858922121	0.2687518705160321	0.06599918560040655	0.17221060188383916	-0.11594378102720156	-0.45709530414873056	-0.7419795636094835	0.24931032250512253	-0.06116416376326335	0.3829696550271697	0.4312788392618643	0.09065118552806037	-0.2489411504613835	0.6816433116300404	-0.09175359664355652	-0.3877314211960045	0.4494494201729511	0.04498889606355165	-0.6141278912616868	0.28423060663748617	0.12953420169702057	0.027768494298746154	-0.14946532431014206	1.047438845665933	0.1833515023109374	-0.359189902603519	-0.3689555041680256	-0.04032726024315821	-0.34890090244558136	-0.6376121156673416	-0.05795985092480181	-0.3658049210799163	-0.20411806698329263	0.92463830157238	-0.38249458178437096	0.13451022227126347	0.28572132799873995	0.06816829620979457	0.4334491745337566	-0.13525683060347848
-0.20304135440788226	1.175202999829957	0.03548589826209386	-0.6161465931532659	-0.5413321001913198	-0.5992027318618035	0.9246855931054778	-0.14337014077001634	-0.027406349597975478	0.11059010505650155	0.06111844867761677	0.15837814206137027	0.059128235024024776	0.10433730240134868	-0.0537801228470481	-0.4587902921321202	-0.8455258293065369	0.356370539086679	0.14162805188231134	0.5301278269733543	0.549528808899949	0.029364332345008702	-0.2521466567859151	0.6993692041384652	-0.14446969170357615	-0.40447642408514345	0.8529121206366896	0.06010947028105566	-0.596635233092361	0.33280810440921804	0.10467303329740729	0.024096685181153744	-0.13921790225900427	1.1002650788680497	0.22098340447984471	-0.4108034866332245	-0.34648027277148785	-0.06216586186984926	-0.3425698459640303	-0.6587275694373427	-0.06207688675730516	-0.4770004184412634	-0.2175168453009701	0.7856001474791945	-0.36893293999395677	0.13285842327764405	0.2998917763935152	0.12303517182336358	0.46509832078641	-0.14435116346373578
-0.24298374486550714	1.0981602976929323	0.045526542875194316	-0.6117827199035484	-0.5334091873796079	-0.5979224793890199	0.7254506827211851	-0.15600521007822135	-0.02063351210529707	0.19672982125624391	0.08918182238124236	0.04571761573649152	0.07811513661677251	0.05365346721105889	0.035379415535126545	-0.4237545298797336	-0.9333015835614009	0.4389638209260111	0.368968650387444	0.6375751326734168	0.6121849535979867	-0.04454390442444883	-0.2549975113468816	0.7077876958607544	-0.1903756482610266	-0.4209169723762985	1.293450292719435	0.08397033434914872	-0.61193702996455	0.36557646536384236	0.06244744909148024	0.041690045455489856	-0.15341338931271895	1.1728009618373016	0.27824457470577313	-0.46724093524359145	-0.28198245134663413	-0.05723580718163536	-0.3200965616211323	-0.6499319110171551	-0.08613293020910087	-0.5644400071386492	-0.23218427870852687	0.644779728244737	-0.3428267795474106	0.17179114794447575	0.29401705047596727	0.1783409824418395	0.48592633037177213	-0.17703465276614877
-0.24825972868309196	0.9916065867453986	0.05598884185524859	-0.5864300240237295	-0.5111897625785559	-0.5728051451610694	0.5889351628538194	-0.161125500381905	-0.03137887928118028	0.28068014707890143	0.09341610348580226	-0.043110189034726465	0.09423477130232792	0.022509115240781613	0.12437996757924315	-0.33191863839676705	-0.9511634693107591	0.47180651031720355	0.5840209491967865	0.6509821332807986	0.585745140813771	-0.1520808141727834	-0.2636864795542317	0.6690068592518588	-0.25869570745881115	-0.39828584725946264	1.7137246080749464	0.09923721618423903	-0.6221382278793425	0.4371374541895404	0.002456731791402267	0.07941744909027086	-0.180628717397158	1.196973517512891	0.3365657985139235	-0.5437689846898957	-0.1626166327925829	-0.0614340568770664	-0.2784728145048471	-0.6109461462331816	-0.12580786296267518	-0.6399012644251956	-0.2069447195519703	0.5301135131315922	-0.3140880651062542	0.24106013799951614	0.25524724542933175	0.2549065146024087	0.5072900397921474	-0.22708855161912783
-0.2133652535783158	0.8852394575184788	0.0644482825922697	-0.5495060255269135	-0.46217854834902655	-0.531690751463667	0.4979465034783832	-0.13349099241938384	-0.056972390191013765	0.34431463622068204	0.10189592708083732	-0.07744788830469555	0.09654257149592294	-0.0014135493502071654	0.20396852841040491	-0.2090139778140247	-0.9152073228890256	0.4632743619092265	0.7340341416943093	0.5882513991665921	0.47305860471352706	-0.24951381307162207	-0.2875436308802207	0.6219469676365706	-0.34963292388531014	-0.36183586622300334	2.0003570220510762	0.10354374910188739	-0.5817271066095001	0.5275562239991539	-0.09009226514551197	0.14448329880910907	-0.2167929928207742	1.1787757909718852	0.42392883511779633	-0.6183356826034037	-0.004849985896103614	-0.09301721972342761	-0.25106445197291505	-0.529479847543358	-0.17927394265292723	-0.6863200868943948	-0.18206127410485376	0.4517582661376108	-0.30744684934712374	0.3368467183499836	0.18986340827207865	0.295708385928255	0.5793738095916858	-0.2505608143227199
-0.1326746307543309	0.7821530568790294	0.07471293108781421	-0.5169036692483694	-0.3876729374089947	-0.5007452202643767	0.41261820403549	-0.06662602492423628	-0.10223317920458568	0.3905761705520834	0.11067980809561528	-0.06281595505698254	0.09734680489672151	-0.0333500425321061	0.23665611951485452	-0.0943498439164805	-0.8881898651727381	0.39753685187383875	0.7789548606740986	0.48995465036145963	0.2984451118061284	-0.3219421841105983	-0.3049079268424754	0.5930138490879118	-0.41133027958518553	-0.3208698086497761	2.0983685763007136	0.10306665904454067	-0.5019831786144978	0.5843668865566979	-0.16868294322273453	0.2243581985709362	-0.24792129199665824	1.1576817295760056	0.5454877381413026	-0.6608846419815385	0.14420073918620843	-0.11477878924561694	-0.23429305079663112	-0.44004018905025905	-0.24392802106289485	-0.7166116586931341	-0.18615658176341304	0.4118398215879209	-0.3021019669944308	0.43440942665058085	0.11151115597695627	0.28343728992146305	0.6738069765080271	-0.2805791263858803
0.01366930078530847	0.6724585536344854	0.09852322612176675	-0.4692811427845022	-0.30070983716724003	-0.49340510608708177	0.3039490525719046	-0.005905405793507995	-0.16789062882110878	0.4096693606587438	0.0926841134012362	-0.047969634508938	0.10395550545110352	-0.0910179227381971	0.2072118497067618	-0.020852279870812958	-0.8570206421651868	0.27660972199377903	0.7338507342361604	0.3662308314388797	0.10818108620368175	-0.3719344298793985	-0.2911174294207639	0.5529955116254293	-0.4488641392679186	-0.2266241964292889	2.0663349834553615	0.09412917197024806	-0.3891538218119549	0.6245651767082764	-0.21732000403407087	0.2746149982467865	-0.24411360263861762	1.076711865236899	0.6483129356169083	-0.6651430718860775	0.24995956523813878	-0.14004531952270566	-0.21111194647443146	-0.37457934558248124	-0.30385581618532453	-0.7234149940382121	-0.19499265317889353	0.3887992131953373	-0.3082844801635891	0.4883326712165027	0.04038803326913276	0.25620423548648436	0.7785041522632452	-0.32385318840216515
0.17708795805160027	0.582137452380403	0.1273670201612374	-0.42655741596870556	-0.2291894890831335	-0.4965630621866152	0.1650587839972064	0.031698608583829585	-0.24659881529852368	0.3987224087733174	0.06322432784397916	-0.025566161624161927	0.10647310566229717	-0.18538834574944651	0.14763966883693067	-0.004569576158046396	-0.7937217131349407	0.14393568310396124	0.6479878272917506	0.22001322196099027	-0.06236785938602041	-0.3761528977088177	-0.24866834141248634	0.5118093916673085	-0.48204013509235805	-0.08123021174742996	1.9566179208426853	0.07779996960746625	-0.2429651785397268	0.6332547253513973	-0.2800322595807151	0.2724223539395996	-0.2290583147621193	0.9561951897661372	0.7254775256883639	-0.6399105494641595	0.2824369515709354	-0.19132944309579253	-0.1919418220349521	-0.33026332369245115	-0.35739574405194385	-0.6993021890938567	-0.2148905066938524	0.36036886323095485	-0.34990675430563983	0.5066800729413377	-0.004442728199640941	0.24641407646396035	0.8914725334710847	-0.3134730244177074
0.34041538793199605	0.5211096812627796	0.15404983557006666	-0.4298514364217195	-0.2012640555321535	-0.5211804883061455	0.011497122723788689	0.06946827941217096	-0.3217121880298258	0.3859983543090869	0.04755974003429029	0.017400626484201355	0.11619383981107041	-0.3221647282895332	0.07251862410516055	-0.034484310886151455	-0.7286102597051498	0.03621513731771584	0.5510499315285157	0.09820241144850052	-0.18782868705616393	-0.32536118424653904	-0.19287889091317564	0.4794775031686568	-0.5089995365956445	0.10137489046584962	1.8078182692648024	0.052635059382625984	-0.10442743370359368	0.5865027630088938	-0.34244397716148045	0.2462672397038647	-0.2169509154208796	0.9104731741325807	0.7807282494652505	-0.5969728537461909	0.26332962005987237	-0.22872852983215358	-0.18726234550510945	-0.3120993346010114	-0.39956305275793114	-0.6493813218732558	-0.2583363792455259	0.3237787451499071	-0.37226351966895377	0.46559823345484946	-0.02455562269545038	0.25525002895407684	0.95447083406878	-0.2777502979126396
0.5001241315052313	0.463300444825754	0.19170884121867576	-0.443562444632127	-0.22178301414944981	-0.5681962362590463	-0.14116994143385325	0.08868442772834356	-0.3789687142179309	0.3852875132775662	0.012570613992089367	0.04787935434817937	0.158643376705351	-0.47112688313507506	-0.023906589926200695	-0.11656500557110502	-0.6812987253785794	-0.06142669955482908	0.44319223787257966	0.02276611314394621	-0.25855991247174953	-0.24949680312069758	-0.11630139088795896	0.4219772874505684	-0.5195427556076485	0.31571092744683127	1.6510704329959673	0.014512383200253217	0.0015897137531655447	0.5029297510588822	-0.3473694604911553	0.21337757509605457	-0.1985441590310814	0.9234611411233079	0.7697256243532148	-0.5289970037762226	0.2057876119663271	-0.23508367845367711	-0.16610639279035982	-0.3235821474300375	-0.4151634800156187	-0.6010218758793962	-0.30919386837491786	0.26618796070544	-0.37142588885248784	0.3674494029307093	0.0024985906078366813	0.27068909064846747	0.9833557691727585	-0.25731727241170405
0.6198600754922102	0.4218948513260773	0.24705097688143224	-0.4433372124643995	-0.24895268495209621	-0.6040189197356077	-0.2636158884803842	0.06604973265059375	-0.39485883295075347	0.392921945956104	-0.035988482079352936	0.06349389605575032	0.21280674791559967	-0.590172504888355	-0.10433777834906437	-0.2374501060034267	-0.6139564726878122	-0.13964095614200406	0.3536611817652461	-0.05188904005982067	-0.2739538790570432	-0.16514445648324252	-0.01592130134653304	0.31604024254770635	-0.5008929726441924	0.5180210078074314	1.5160636918211714	-0.026517361731551274	0.06808577734204461	0.4310401658559222	-0.31167222876625655	0.16915924823444123	-0.17880383401818944	0.9355383109898596	0.6817960073864302	-0.43653076439674654	0.12438259463398635	-0.22591685801778	-0.1288475355464484	-0.33424266164215133	-0.4084063718779694	-0.5873705931541905	-0.33964159053203224	0.21196844887759778	-0.3675368886331796	0.26993997846861595	0.07567024886616074	0.3058993116943931	1.0062194381311738	-0.23307351103359167
0.7092629136691545	0.42540880706431594	0.3045277377768956	-0.4569074505699763	-0.2638664031859087	-0.6163946936391856	-0.30776018979338743	0.04293312789720372	-0.38059680015367114	0.40702503202148554	-0.06375905974915326	0.11001594022796639	0.24303543378471576	-0.6565011290081814	-0.15844082918974456	-0.29825329196073547	-0.5219050198494075	-0.20221583682860927	0.28589918011325677	-0.13008325882225533	-0.24274733802317075	-0.0765396221145184	0.08294469797351749	0.19457343341179936	-0.45651773529144873	0.6572751580966067	1.4263696318541856	-0.05554352082051626	0.08383259291521497	0.4018863650511668	-0.2504459664953455	0.17705972851589563	-0.18973558733643897	0.978764742503178	0.5374276755592347	-0.34388782668098267	0.05218429859661482	-0.22252744541963487	-0.10641357453573348	-0.30651945112910317	-0.3910520504315471	-0.5766413987247406	-0.38170752245962447	0.17651640371808336	-0.3352881021992108	0.20017367258754182	0.14027530391330623	0.3700792430642835	0.9630848874158133	-0.20375656140181359
0.7934201771571461	0.4514214086133036	0.348274378348409	-0.4615528640293548	-0.26042768268098243	-0.5968495058880188	-0.27018711093080944	0.030011924719087167	-0.35354452424541527	0.42604713802499283	-0.07595514069659548	0.1677933176676522	0.2449935672823102	-0.6694658401717305	-0.19604109814014295	-0.2789773115964533	-0.413122572553671	-0.2613848089857595	0.21624667081576027	-0.16271599395104286	-0.17204311956650514	-0.035239461268431735	0.15357496073279223	0.0844184278530487	-0.38371485556559637	0.6876360471733789	1.3661239975906458	-0.0720826428085307	0.057063006440824626	0.3815316450152847	-0.1035329908417463	0.24713733665116128	-0.21531904855314607	1.006471191020564	0.36317679878489684	-0.21260096281904825	-0.02158794060331585	-0.20448267493973163	-0.07863164034805721	-0.2193264299286375	-0.3715007457381847	-0.5493611392918565	-0.4103746760695383	0.14127908929848065	-0.2750185705953398	0.13216573337709506	0.20681038418984699	0.40246501277427404	0.8834798919326712	-0.21411334663855897
0.848232631515631	0.498377808301257	0.3720451432854608	-0.4527547324775032	-0.22619163018140517	-0.5336050337324943	-0.18770525685629444	0.02715058601997077	-0.31919842334504406	0.4273693023436224	-0.09488553042203336	0.20933085710712876	0.21083113108320525	-0.6418861236537543	-0.21934849529925016	-0.21287278024429254	-0.2858585730471944	-0.28036058507844813	0.13509592471910467	-0.17252016205275447	-0.076735561532291	-0.05323598934716315	0.20550416319022	-0.02395875957801279	-0.27117575485228246	0.6091205891820831	1.298251317411547	-0.08471598752706755	-0.016347963117141796	0.34680996115138774	0.12557711847961853	0.31952940266623636	-0.21593319199799033	0.950857918618472	0.20267006500765325	-0.038606111076321316	-0.1039745568972507	-0.15626057752065364	-0.027865218499098156	-0.09088632274769057	-0.3435122868948065	-0.4980126869496654	-0.402829516850779	0.13683416298229675	-0.23636789149265908	0.07538292281146526	0.3337687981831755	0.41256051788716874	0.8343026470783466	-0.26931056998833985
0.8660067672008085	0.5462204711621323	0.3645212481751187	-0.4527125014460539	-0.170340763079445	-0.4329040320875223	-0.06303094972137813	0.04002661016599651	-0.29321417181063386	0.3895241258254324	-0.10883838757243103	0.23945227280388653	0.13065255769062872	-0.5925093214626418	-0.23025495808993882	-0.06246964439912641	-0.17053864458386844	-0.22678703407683543	0.05864323120419135	-0.19249515820144536	0.009389630468588872	-0.08989243359070259	0.2574879274574263	-0.13212679193522842	-0.15488795404581024	0.4539671432203927	1.2253528153975635	-0.08905432644853925	-0.12219394953506191	0.317747437118092	0.3431499092219812	0.39923028303860264	-0.17647008892777552	0.8332557939450688	0.049053679514857826	0.11079233225512689	-0.165138326676683	-0.10204923397644125	0.014839920252234134	0.060049525167359875	-0.31186834332122615	-0.4261203924670909	-0.3824197498785014	0.16174292881211816	-0.2059539154185685	0.03261376177235564	0.4883231869476905	0.4412248821207633	0.7636331248432433	-0.30781536747122396
0.8639389464538585	0.5735857901855761	0.3209722580881157	-0.44467452846028044	-0.1265317157676216	-0.333190653778698	0.09428801943830002	0.03880677629953048	-0.3007033671150388	0.31163016559133583	-0.1139285340066353	0.19594951644469255	0.038078299924886656	-0.5431721263321094	-0.20791737759297896	0.16339652028095392	-0.07797596691482235	-0.11941402997726872	0.006470863494623438	-0.1927821094629586	0.06037876891250967	-0.15422406798934313	0.30513402784718047	-0.19818493609150356	-0.06095177754478552	0.26030019061368315	1.1507041070576929	-0.08151630354246417	-0.23202798815792733	0.2599874961373504	0.5101989285894397	0.4979340807399265	-0.13407664427786953	0.6890583932457728	-0.08259400932566716	0.2114573744383635	-0.1909137614785855	-0.06332134343739834	0.04694742098010019	0.21283554497046353	-0.2602300059960759	-0.33685171033266587	-0.35366356784122677	0.147463334607952	-0.17434332389238175	-0.004347460869833142	0.6330073589688905	0.4659960837021237	0.683342433571283	-0.3355191835108218
0.8396268481128846	0.5950426880562308	0.23126529151857983	-0.42696564927271197	-0.08744618563289293	-0.26480078597065176	0.25546188889686505	0.02446996344921886	-0.3354402086399874	0.2123541071290799	-0.12198042493684888	0.07498148223191677	-0.009808554092179829	-0.5119089531800888	-0.15284451009015337	0.3413161631756017	-0.009162006378271428	0.005944256407949822	-0.004886290644424288	-0.1813200007391685	0.05874484789775471	-0.22486639418118665	0.3625603326398704	-0.22568882830221537	0.011726145511294495	0.06727597549160569	1.0582482536223365	-0.06720360182206712	-0.34148547249534633	0.15003549723500814	0.6487970205204024	0.5824727001392613	-0.10026366090023375	0.5288491791034903	-0.16659411732387033	0.28528193933946105	-0.184397975267993	-0.039845809590011404	0.10941253415366443	0.3507761379575224	-0.17030138922424728	-0.2630410983429565	-0.29276812352699755	0.11248369707624588	-0.17557982652621237	-0.03672627340068922	0.7750165837423317	0.4506715267916198	0.6188441734355451	-0.38148180151407096
0.8186293447927552	0.5852937931541304	0.12283423571647756	-0.41467641912108383	-0.046118559344771395	-0.24514586229324556	0.4183598909785607	0.03156307148755784	-0.39394710482674034	0.10090845020718195	-0.12472820310044683	-0.0358031552150503	0.01604929807694887	-0.4796291988064857	-0.10422648791242743	0.4346126294102123	0.020055267275925118	0.14355338724861472	0.010519935839851521	-0.19147488704939666	-0.0038977933208229508	-0.27194993834179915	0.4381147987317252	-0.24196806488320793	0.041153441242574834	-0.08605074288217872	0.969951147328306	-0.054500283895119364	-0.45123393059879097	0.040685925024310204	0.717336373294357	0.6499574193715837	-0.03732273128135371	0.37674605936635924	-0.25616864502169095	0.3143841553260839	-0.14620023636589474	-0.03843997368282629	0.1861716785759502	0.46008311839138083	-0.07725268700087978	-0.2518880895805346	-0.21827358693353044	0.09367328425993363	-0.19789670470779203	-0.06398983743517297	0.9239332672315074	0.4271217095717442	0.5337964676286553	-0.417204528019139
0.7982704331738896	0.537202354665772	0.03387834098807878	-0.3802722055007185	-0.03007119698845572	-0.27445754747965034	0.5722631256961836	0.06138123266782545	-0.49215324847057884	-0.010395038508412714	-0.09745312641096841	-0.1302586266200044	0.07271278616359	-0.43290606967430634	-0.06575179410271521	0.4431957600495012	0.011008136939737087	0.24821556619208174	0.040443568049692465	-0.23126546197927245	-0.11898794876508541	-0.31491707437854294	0.5231630197251744	-0.24395503808474284	0.03774837199129124	-0.2089658297461933	0.9098018546973833	-0.04037841819766104	-0.5281879336607191	-0.06258461420706211	0.6951299569266689	0.7333649127394335	0.025179524448350636	0.2409279922094675	-0.377160967682286	0.3121754261224858	-0.11401056007356343	-0.06597895104276309	0.2480272801006711	0.5263222087644518	-0.009736991756660813	-0.29899839859300403	-0.17251297527049797	0.0555800509994992	-0.22117087525104803	-0.06846567986950088	1.0559368348946607	0.4063772595571541	0.4175067474437272	-0.4308810954310941
0.7713431497705967	0.4878359410865465	-0.012464109279995628	-0.3178547410192566	-0.03115445692773545	-0.3471027306496169	0.6963681437574255	0.13893857109125035	-0.5934722924235512	-0.09787113584741712	-0.036889392952662234	-0.24863614762042463	0.12086189020265528	-0.38595850053216774	-0.04834279008550909	0.3527843797440623	0.007507021432925136	0.2901464706899371	0.09185408939465374	-0.2943947395122473	-0.24712246536846455	-0.33512489607753493	0.5921564281910703	-0.2270309066927269	0.06075601881304219	-0.3010464314921251	0.8603143694094764	-0.019450067682058276	-0.5618724261041973	-0.17700917491101054	0.6478954066227686	0.8069229086638838	0.043130059993407174	0.12543891686414793	-0.49654493318364734	0.3103024237578329	-0.1023667654946343	-0.10482238973856328	0.3010547935501853	0.5699334032685577	0.03163644905337347	-0.3557672131937323	-0.14914301308850203	-0.002697871812686456	-0.2458012099733437	-0.051539180504771256	1.1456152878780803	0.3597928966449032	0.30290983873744354	-0.4598941213426085
0.7445831165747763	0.4479230013517842	-0.02452078883509623	-0.24935600800915497	-0.03834679908272427	-0.43544015127170566	0.7696925764468187	0.30009217856097437	-0.6787839954563286	-0.14531266629114356	0.022154053406931096	-0.35168497664704923	0.17857437837729434	-0.3325417781617829	-0.08128475933084875	0.21233479035454023	0.020427067152753726	0.27859070960785115	0.14672113591236963	-0.36677022436065754	-0.35502876973959024	-0.2926510486176191	0.6387794946474629	-0.18345693297486643	0.08023363971373523	-0.3211573491034262	0.810810827182799	-0.0011743378853018385	-0.5616156845459395	-0.29588804206227287	0.5995421872236519	0.8448069297491777	0.03435658220990018	0.054761060028211295	-0.6052552557191784	0.31464920283051545	-0.09884654852891213	-0.14707449905863368	0.3540036603353315	0.605497818450021	0.038836646249230236	-0.43098310428750575	-0.14237685260914273	-0.07143318165859877	-0.2889192534305132	-0.04514511988430623	1.20453184751227	0.30874284716097533	0.17245621491473268	-0.506558101777241
0.7035916111793595	0.39375210846673875	-0.0011585015660317637	-0.18046311870552792	-0.06353889069389351	-0.5106580322679318	0.776247533495139	0.5197978116210438	-0.7479711353815375	-0.17229619184768877	0.06769509805278331	-0.4275244841397715	0.23272026625274353	-0.2771315004088144	-0.13216038750897935	0.05141912265495278	0.018645526076279777	0.23718111764001493	0.18146979509805533	-0.4528396610779641	-0.4221680696186085	-0.20387611473964506	0.6467727997801264	-0.13489809666368524	0.0708306503134001	-0.27208941639494866	0.7777335333174223	0.006503631437595303	-0.5209991700294888	-0.4147121431506585	0.5499033331927217	0.8531076546263859	0.03874332110165492	0.029513763746094858	-0.6904250780150047	0.3233250911422532	-0.10419457045760645	-0.1816811720067492	0.4135391852612244	0.609917673515926	-0.01115856915173739	-0.529575701747317	-0.17073240672329898	-0.16896388372674323	-0.351103369757736	-0.06113027143546914	1.2517666754948533	0.2653837023282694	0.006946393888679281	-0.5665479684081374
0.6584036460327825	0.3542278806499247	0.043141560362108554	-0.11682095431204646	-0.09662870302516388	-0.5655381882679347	0.7213518013907236	0.7924984493242254	-0.7885300122126926	-0.20810836301572894	0.09726749746920482	-0.5068299196545417	0.2652043023110524	-0.24911610622444563	-0.16260627124682864	-0.10057081045125815	0.0003033988193504006	0.20873483058531486	0.18800192226125784	-0.5516306037223694	-0.4495261190061566	-0.07368195035910878	0.6017729471646672	-0.07842622672533725	0.08260781643940232	-0.17532359666892378	0.7670717259744094	0.011872484882935444	-0.4415804480082809	-0.5391223826524774	0.5054571073500244	0.8023461987211045	0.028267788628146506	0.030624936237588045	-0.7073493817587666	0.32832565405920194	-0.11946012672242338	-0.1914257332264197	0.470400723598632	0.5731198104090949	-0.08862530616151107	-0.5801211374586134	-0.22889022689620891	-0.2636601400280477	-0.4253134713785148	-0.08501919236470629	1.2455533486598687	0.24444841100719733	-0.12989277196740207	-0.6193605594912193
0.6195407796415814	0.34671796639519653	0.08318554852380422	-0.07101436220048066	-0.11976763917002294	-0.6013486788638042	0.6545497949454383	1.0803190031006356	-0.7690450797337555	-0.2404089794880539	0.09749272518753213	-0.572628955248344	0.34475347565083203	-0.2452610189945516	-0.18777380856119744	-0.2324913645626654	-0.014165813053934852	0.20030694468334298	0.1781402443194003	-0.6283103574934827	-0.46884959811453913	0.08228228967292013	0.5467746429071539	0.019684932497797604	0.12685809712237442	-0.03838668415329718	0.7780065012765074	0.013984403536789428	-0.3437276821041337	-0.6342692892237888	0.4491062387478088	0.6781311585250446	-0.00010563852371598777	0.06472518056667817	-0.6719472474697075	0.317582395212895	-0.13968445015530287	-0.169067164894331	0.5086426641471327	0.5401103945016095	-0.15427633495244386	-0.62665149001544	-0.2665047374558028	-0.33611029167444156	-0.4751525049582842	-0.13720183153950152	1.1603952179242447	0.24183388510839507	-0.21922607645440753	-0.6272391974704119
0.5920205182299704	0.34497653700279446	0.11069849596757497	-0.03776446343971952	-0.14429214035349605	-0.6332208689957755	0.5945141957758384	1.336920845701947	-0.6631543704732246	-0.2438494500806156	0.061264846694528106	-0.6226347930509664	0.5031350056035927	-0.2447989366211055	-0.23616924986564594	-0.34538838332859045	-0.02538177600496163	0.19156627126335993	0.15203995219860564	-0.6763746937969976	-0.47238750973326515	0.1965551399875844	0.5055941169762447	0.1327158203219263	0.16514169682373842	0.09873628394998506	0.835891765540915	0.0009566643708460055	-0.2518826686632273	-0.7041507854545987	0.38978338359412723	0.5406906447300791	-0.05185161049084217	0.12605825890858488	-0.6446782829063221	0.3085001007276957	-0.1833656039463148	-0.1318028843408504	0.5356184700250457	0.5042816690504237	-0.21137943732880907	-0.7198906432692898	-0.2813947419317603	-0.39071631883412783	-0.5068628144388104	-0.19323866836607675	1.0350112981970017	0.26023098705325626	-0.30890222883582125	-0.5958415392921979
0.5577798393907747	0.35550285574078977	0.12013301242817846	-0.015410170792771538	-0.1788430939982142	-0.6669829556351887	0.5465963211744739	1.5454521981580966	-0.47942812879683305	-0.22740058861121376	-0.004377771812066245	-0.6609743885938142	0.6831958707082939	-0.27046431187766207	-0.2855027105646255	-0.4448517207368067	-0.052910458551887994	0.2040082636464784	0.0890888692564491	-0.7124189605904465	-0.4424367922892455	0.24399589311762426	0.4547970720717373	0.23297081905197828	0.19272588167588425	0.1789093280858633	0.9221175267336669	-0.009787403720598714	-0.17249817884978652	-0.7672960559515614	0.3512310411933814	0.422009421118826	-0.11840721295652745	0.1629273264951665	-0.6354667828125253	0.3384504687285012	-0.24072144671955759	-0.08891526015862654	0.575964208845366	0.4346359129787146	-0.25620528038403517	-0.8040958594255784	-0.3156484293585158	-0.3798294703205748	-0.5247522154476358	-0.2147120552831389	0.8965912431484003	0.3086855947690297	-0.3513296557689627	-0.5368569588129514
0.492689099554806	0.40343880946197147	0.07700567670812919	-0.003458788892735673	-0.24149582583518944	-0.6749692924892216	0.5216451943453848	1.6758690041283621	-0.2527073937294192	-0.21983724003582816	-0.07968265943491674	-0.668406481672017	0.8357379668378699	-0.30727247351103754	-0.3463308835051036	-0.5220818647033388	-0.09696874395620145	0.22359223769085626	0.003903159080577484	-0.7220637113246506	-0.4049106228677264	0.24920093810069882	0.40661899403663593	0.3270208839246075	0.2017383814831816	0.1775731106835982	0.9839688548741666	-0.01077975103987949	-0.11411514850186892	-0.7744704101884241	0.31344674026099095	0.2889019901213965	-0.19191140982675012	0.15340038857630217	-0.6397801042850167	0.40006517859210466	-0.2696109196065238	-0.030178280474844655	0.609703627858849	0.3716860170732932	-0.2509805219060173	-0.8862935340046277	-0.3510817434477877	-0.3124254910621185	-0.5163958508738353	-0.2377129122373125	0.7467603371821427	0.37084260829021154	-0.3085593809414126	-0.4288939018755099
0.4124546136602927	0.4782891763817769	-0.008049915125940965	0.0165446430035567	-0.31991880702075737	-0.6581553100133275	0.5101618204592454	1.6840012299047988	-0.021271721792104126	-0.21675218995902537	-0.1471946680036305	-0.6814662413839547	0.9392917588579822	-0.3158143962430293	-0.4399738366204759	-0.5637172610187072	-0.125674792779755	0.17855083509722042	-0.07894057893742701	-0.6957598456859114	-0.3704767502427275	0.21050329974614995	0.38797249554456814	0.3758934528465583	0.17729373295905454	0.09609767743412086	0.9975369681344761	-0.005328201984599544	-0.06471807269298877	-0.7281200656403505	0.2680154177523605	0.17288326316887054	-0.29603504416141097	0.1156569557505129	-0.6814511761379125	0.46411832549648074	-0.2433785335638771	0.03258362666923714	0.6161329926708614	0.3374725210481869	-0.20877628911184565	-0.989347334969407	-0.3809507808270622	-0.25672433712887827	-0.5120282044736888	-0.24630937151593796	0.6033797786930766	0.40555664193928226	-0.25138949454867515	-0.2888318243284767
0.33954872776599687	0.5566379505631016	-0.08094341381317297	0.040855640107635184	-0.35970971572059823	-0.6395855527176144	0.4681157560177919	1.6117750172681486	0.18393222954856842	-0.21982302321519737	-0.20701514999145493	-0.7289530284076658	0.9612683107015221	-0.31244779609363516	-0.5165893529299803	-0.5747707464848478	-0.11444333816719336	0.06415748892673143	-0.14680133845149493	-0.6611025099897785	-0.32309304081483586	0.11796916671373339	0.34774680128479674	0.34030223111380864	0.14308684460899795	-0.011391709798687	0.9619066210047331	0.011389033624824138	0.0019662680386116683	-0.6872098166713736	0.22405339196580126	0.09902943428233653	-0.42821626044772926	0.04669139750802399	-0.7444329803506633	0.5109610544464126	-0.19197998104031916	0.07098413076414288	0.647807936744708	0.3052560359498681	-0.18579104421738263	-1.0499750906019332	-0.44603056122721013	-0.1960199569556837	-0.5432000370007735	-0.21451668120862388	0.47071593924091915	0.41450709921328616	-0.17189163903253507	-0.17874130134917726
0.26840657133233736	0.6502242319279373	-0.12638984855147134	0.05310263922781344	-0.3307388103677536	-0.6128831439995498	0.35432300289112767	1.4911921806164257	0.3357740362594252	-0.26210384777008044	-0.24752235513268248	-0.7552512039151528	0.8941672717393082	-0.2989153837284233	-0.5322813044961713	-0.5569914044463238	-0.08101233257559598	-0.06679621861402515	-0.18138069844504623	-0.6220452549504387	-0.27678960974380673	0.027102008871974503	0.26634058109411496	0.25221308584578306	0.0948848092444894	-0.11833984441285561	0.8854595355226669	0.04406016075191703	0.1146758121139682	-0.6410055149576365	0.19274735385345848	0.024618743349531555	-0.5249701734442455	-0.029269082648124157	-0.790856016537659	0.5327126196434573	-0.11015186070729262	0.09759872287004213	0.7113151182211374	0.2744638895272731	-0.16924905271100515	-1.0558861852460155	-0.5395104099551974	-0.124063686011086	-0.5880930600452176	-0.19814078150843278	0.32327216974259887	0.38939238328025877	-0.04261655484685634	-0.10484107982920088
0.22683729249292192	0.746749175392449	-0.15873864451625025	0.02614516415293746	-0.2381074895134861	-0.5844981177458274	0.2046975689271214	1.3047081958208377	0.45363443331951697	-0.33634408510215785	-0.2621508954380635	-0.7412624325684393	0.7965927802207785	-0.24980262860785069	-0.5061916464210744	-0.5180247126154403	-0.032306548710914054	-0.2154571750910912	-0.1617419921573999	-0.5563812412740945	-0.25779021414248404	-0.04262177996991409	0.17361278537423241	0.13581828725063566	0.044620988828744226	-0.24937372055645204	0.7668950996479406	0.07275553740112164	0.22868618008449876	-0.5704668259723039	0.18055886968172113	-0.03865470665787614	-0.5619591557795113	-0.08950920444102253	-0.8318508473122375	0.5291609830840704	0.0016827244345167414	0.12627392377140256	0.7520934136954764	0.2729808152360565	-0.13994978873709932	-1.0442424440980456	-0.6298965208324226	-0.09020064832692601	-0.601255830018266	-0.21465877144463433	0.1759638406112546	0.3162810787670126	0.06760904320571033	-0.042396444688466144
0.23297993647650794	0.8257820825493603	-0.14857940961244284	-0.02891002384593453	-0.08497736065499946	-0.583888473711169	0.06017947122408971	1.1404522948141775	0.5610881050783585	-0.3919176369464875	-0.2674212240469311	-0.7182157977826649	0.6939481216102642	-0.18438496688139036	-0.4393378912682485	-0.45563472939708854	0.053858072744354855	-0.3560204102685295	-0.12072926286272352	-0.48588688136227176	-0.2496476160276319	-0.13025704713590788	0.06598961558460785	0.020190390592923584	0.026502271711819975	-0.3800523996690676	0.649856072956326	0.0923098685515666	0.3191276730069272	-0.522838606623771	0.1775367934692778	-0.0701348142110663	-0.5844894467275579	-0.1393844549608155	-0.8880885175277445	0.5042818573347282	0.1031766722395159	0.17719214484809692	0.7769850829676617	0.2811450657896871	-0.11583835915302806	-0.9899049854075266	-0.7009412058656935	-0.08633549500850604	-0.5760271875699241	-0.2116926377679183	0.07279214106793595	0.24074608966144542	0.13077876775061223	-0.011817042680198429
0.2524721879293728	0.9167251228721565	-0.07536967014999522	-0.0943118145497863	0.08547233118616801	-0.6206987805238785	-0.08721760265152792	1.0487237999914427	0.6688022705869188	-0.44014109252488887	-0.2579053529475882	-0.6862542244247196	0.5741523115609974	-0.146216962834731	-0.32987579751623997	-0.36890183365134543	0.142299968445204	-0.44299271736001994	-0.07689488036579817	-0.43509650807437816	-0.23364599286660268	-0.22583596138391285	-0.04663960025226739	-0.05017286216667688	0.021613342006994954	-0.4753636029825013	0.5740673219638157	0.10134913483809287	0.4192397646237467	-0.49768272840902406	0.17531615183251015	-0.0761558850863591	-0.5875075230850854	-0.18412280970026476	-0.9275115447148892	0.4811873847818949	0.16041404617256566	0.24249611144078748	0.8262375565275528	0.26026455448165936	-0.09128384051075089	-0.8863381460396758	-0.7338149526683686	-0.08337221079771742	-0.5298178875281738	-0.2195608845869923	0.02447379014955243	0.1856692886107462	0.16889916801023824	-0.022173827916943833
0.27588721697571605	1.0231388975292297	0.004850073163067436	-0.16741372998781845	0.21862513139700018	-0.6692752172055074	-0.22026859187052686	0.9784854647668098	0.8040506254407142	-0.48961562831876754	-0.2145377557835988	-0.6455920997949354	0.4669969525720942	-0.11051779889762643	-0.23583537855572595	-0.24520377443808164	0.17672244037501444	-0.45545208682747174	-0.026500154173646817	-0.40389852925315833	-0.2097853446593973	-0.2857620184929587	-0.10765334403794487	-0.07368537838483454	0.0043849411621943645	-0.5710807457599139	0.5281444770827612	0.0945617336222425	0.5073192352101987	-0.45956554864676447	0.18065904900368313	-0.06637599539874525	-0.5715924343858027	-0.24159410823567126	-0.9198352946367242	0.48966890492371495	0.18916812609931039	0.296823003141755	0.8607831038508005	0.22393657629877928	-0.07928351185099089	-0.7630973992149122	-0.7308992716723315	-0.09449526312517209	-0.4731382022805918	-0.2569128553782111	0.012385737397020724	0.14639414773675483	0.14976396990352345	-0.0688845658470012
0.3226108431181913	1.1150459434085342	0.057820403011706746	-0.23409652864561875	0.278166639919997	-0.696294640821595	-0.2912508066568002	0.9467999035934339	0.9880373608668226	-0.5017425763165194	-0.1550325926014326	-0.5923525868789626	0.4002805469754791	-0.05980755900028395	-0.17036480454399466	-0.1377703871505263	0.15336101478088532	-0.43058547914556955	-0.0021492870382453567	-0.40855351638437776	-0.19383773541621258	-0.334648617451629	-0.124703909593969	-0.06931055142356142	-0.009641445019701966	-0.6804814313022898	0.5009600797458302	0.07249472816977227	0.5581369476414398	-0.40680757474210444	0.1507555213987755	-0.0613120311654777	-0.5510274024612623	-0.3108875534428626	-0.8792242763660527	0.5349743583479416	0.2178714336659723	0.34371629675815035	0.8759225867414662	0.18493612761093275	-0.08930840179291422	-0.6334102133254695	-0.6766587023032582	-0.13121421965016772	-0.4131877681306152	-0.26856425473105905	0.020122768360476058	0.1525583219361239	0.0695161346183633	-0.12700413266087857
0.3722385410449845	1.1865689363107172	0.08279024755478417	-0.2895599499484975	0.2714781395972302	-0.6916979248002669	-0.30478362120817004	0.9846147534538658	1.2334745718515023	-0.5115948330134044	-0.08936745132300492	-0.5475992379344932	0.3589324601735934	-0.0301814776856159	-0.1290601539168745	-0.06842013412804462	0.10073584054795678	-0.421497264038906	0.0004466339078242759	-0.4634727994907151	-0.1845203345882716	-0.3609289916308728	-0.13655746276851666	-0.0740165405850906	-0.029197163839002706	-0.7359259964241064	0.4983588556651557	0.0346964732263947	0.6201657081166253	-0.3329464112755819	0.046635812775541005	-0.08471763904775512	-0.5599412558893049	-0.37963452037554923	-0.8444983831553085	0.5736536241613687	0.24505157043015893	0.3839270553088845	0.9036848592630502	0.1360974633278833	-0.10671810937161234	-0.5059090171534596	-0.5711600158816736	-0.19118851530765935	-0.4019794700626564	-0.24748161596302615	0.024253699553216802	0.21941003159676095	-0.02573129604719971	-0.178811437592314
0.4215773522497773	1.2350490867170216	0.06916554082257154	-0.33376176286500603	0.2386150560904628	-0.6407926479062407	-0.2780433001475302	1.0024454114525707	1.5311017055922642	-0.5345407815109098	-0.009355304387107233	-0.5297514951817881	0.3605584103099885	-0.04958893737035759	-0.11613456463286778	-0.014703440484268063	0.0253224321976789	-0.42455563088168413	-0.011615933531785647	-0.5195558293798577	-0.1799021446126833	-0.3225205224420505	-0.14119521659975515	-0.12297625745448013	-0.05264215900495471	-0.741642977208478	0.5032722789286547	-0.0034134805544489945	0.7049417706534868	-0.24417062335227335	-0.08237845735462972	-0.11889504713756463	-0.5931576427776626	-0.418197670613094	-0.8433286688576841	0.5972605218894382	0.25830315641170176	0.39066736445292466	0.9194535154686532	0.08029862860882588	-0.14199907563130645	-0.37646719745678914	-0.44756630159917055	-0.26119073651905433	-0.4289232613256688	-0.22950720110771833	0.019851887626523866	0.31607115332988045	-0.11671455602604888	-0.22575596299950088
0.46819454644203945	1.2202780338350494	0.0022279100685688945	-0.38121536520307864	0.18184467764469472	-0.5486022769851073	-0.22942601325565087	0.9636968615955848	1.8416102552566016	-0.5257547863613069	0.06501488820468333	-0.4980400403408969	0.4305267161793941	-0.0935131675548054	-0.11006128651910263	-0.022078441390714368	-0.057898773566022	-0.4123047864262398	-0.04248481956438016	-0.5025619380035566	-0.18769365226155604	-0.23582080257693608	-0.139326474614814	-0.18073791701487624	-0.06015517877499075	-0.7382263200533197	0.48268728342602774	-0.02525148277939252	0.7619041643790423	-0.13856339877149043	-0.18763353162673851	-0.16929106232498253	-0.6017556510054989	-0.44943801197227523	-0.8581694190088036	0.610512897111034	0.2829446751717611	0.38569879371246013	0.9267086702565186	0.04300151277029947	-0.18082475435665304	-0.23640771341829506	-0.28954084303519567	-0.3237418010554941	-0.45837994503808377	-0.2247294169218697	-0.009369371548364844	0.4189918699156112	-0.197669515093427	-0.26407373050068356
0.5212432713398905	1.1474645173652858	-0.10425299428636921	-0.43505993030041734	0.10667147627696671	-0.4543147305847475	-0.1827443092142671	0.9203249907879221	2.096060549981538	-0.4916770673101791	0.10698607351504234	-0.44605112001019753	0.5615643105050302	-0.13920651311187557	-0.07370111100554466	-0.08820100452993222	-0.11952460315053352	-0.42130611611123436	-0.09997600356018457	-0.4256271164444299	-0.20311462580577225	-0.12546024097503833	-0.15838218668022633	-0.21451646144095937	-0.06315413884951603	-0.6943510296549084	0.4228430726317277	-0.030041466955152196	0.7847028147523712	0.018889031999339702	-0.26899583761150697	-0.24136989343903034	-0.5610642610455929	-0.4735012719929643	-0.868952722690036	0.5631754128194972	0.335510991977218	0.40264585670319	0.9295202885076412	0.015674767661835304	-0.1810647609298484	-0.1261267627754658	-0.059268815668591615	-0.4132201003769304	-0.5002614858614198	-0.18249309426779683	-0.06029494953101984	0.5223324373756026	-0.26808190140772276	-0.2945362387703857
0.6024508493506128	1.0579363884238144	-0.24523049653775866	-0.48663809670999764	0.04337634610390477	-0.3639776775289777	-0.14251996980857207	0.8501468942727449	2.220485389534534	-0.4544289972584668	0.10998160216880015	-0.43501017404305786	0.7254006409153757	-0.18722347288970367	-0.033159594801097876	-0.12884465255714717	-0.1445746198519295	-0.45748520569454876	-0.17259124872004028	-0.33888812678359165	-0.1919607517711634	0.011214714707952766	-0.18249850660266626	-0.22755379437734252	-0.08392818519909272	-0.5688988211410237	0.32687074960582746	-0.015499762007228846	0.7596619547702546	0.17939010693697782	-0.32709984434801437	-0.29909212492268583	-0.5070898257214564	-0.49046031444509175	-0.8801929460187768	0.4458477175243106	0.37733049256520335	0.4089432312463381	0.9069290341681919	-0.006497927187052456	-0.09676706760605965	-0.06190773832143927	0.19395028885004761	-0.5321165110663472	-0.546032026904068	-0.0954805859909676	-0.08128820641216764	0.6045850404693345	-0.34734404899645455	-0.30884403237058117
0.7142956244576861	0.9467336829376378	-0.3967230045650714	-0.5136096487953565	-0.012172215898720895	-0.27394544649053687	-0.14409771381275877	0.7515963656042208	2.185527128322324	-0.41098239341188814	0.08685071549654996	-0.4470158628616927	0.877575587014154	-0.21539729531639834	-0.007626388909198941	-0.12033364906609065	-0.12023721958112292	-0.4595704558146238	-0.2467725114071458	-0.24285510459706675	-0.15944437322959476	0.18126319410594255	-0.18038423647371907	-0.20329180581123812	-0.10488966655332854	-0.40444259579647834	0.23121956535531982	0.030205465486572713	0.6776587010625797	0.28118196247067617	-0.3039250278680522	-0.3405261415529498	-0.4415519466786577	-0.4948685725260956	-0.8747647406063596	0.3113449439419355	0.39461001911329374	0.38261750953232887	0.8831187565310534	-0.017598958515370283	0.06446196344883584	-0.005763492211406589	0.4228868898062504	-0.6349295893363343	-0.5341057595648496	0.002028838471126659	-0.06523852292561137	0.6440128543885104	-0.42907041582625444	-0.2816545487806646
0.8522618410593175	0.7995828992797566	-0.5275808020095585	-0.5120189466107817	-0.07469898727764238	-0.21652917130635316	-0.19447166413198147	0.6658164433401761	2.0117647725726626	-0.36635579345298536	0.038212789723693616	-0.4803173568467208	0.9935949967466307	-0.20921859386574582	0.03388494395739435	-0.10268052953696563	-0.043584478308080196	-0.43423466685570383	-0.29935401883104057	-0.1713564152699486	-0.12802177652434993	0.3428407179432463	-0.1700311330681012	-0.1189151631039737	-0.12486711413311044	-0.24135641614286246	0.14531494293795885	0.08553518973724525	0.567910242959135	0.3250495788350014	-0.18222384824092602	-0.38034177786124224	-0.35657204086760924	-0.4844490534255404	-0.8266236865447271	0.18509398266420693	0.38154459845205235	0.3171017046522554	0.8732486001529823	-0.023634043007352508	0.24210375170146356	0.02885544698715194	0.6593463928743697	-0.723312761884219	-0.4287038818261183	0.09758452218807741	-0.046903283246349986	0.667906185960055	-0.49401866382340165	-0.22283361953540587
0.9853778016442074	0.6600975146437815	-0.6360250345106279	-0.49183251357821056	-0.12665767622567833	-0.1925091963407896	-0.23936417394181442	0.5975659855275622	1.7468426291090462	-0.3267192975353615	-0.032790248479098526	-0.5779350409315817	1.0640528359904344	-0.17643715005811594	0.06105570913127626	-0.0680234348127817	0.08316829636775668	-0.4137992156789613	-0.33073080244004094	-0.1623333922690246	-0.09376344913234026	0.4694287727276668	-0.15610423112194033	-0.027113515275184512	-0.16849261146722322	-0.060561127373157345	0.06942985031282875	0.12456115642819428	0.4438356059048818	0.3137677698823784	-0.03537765880196653	-0.40529615830970667	-0.30466814630038164	-0.44931050037489195	-0.7790857664178061	0.06900317572303381	0.3434991766302019	0.21538081065562031	0.8517190757824901	-0.023501887872491717	0.3701749515672379	0.00904770342509113	0.8762864132438131	-0.8107940653244722	-0.2454821125194516	0.18909063417873503	-0.0452610687967769	0.6821620315542585	-0.5533313495561976	-0.1394182476963446
1.102863470112445	0.5381041663154071	-0.7191436515965022	-0.4603563181383019	-0.17260805132444962	-0.17875562691888122	-0.2749366083454744	0.5229151648353445	1.440944818814725	-0.2949589202469912	-0.10739693017513403	-0.7066746147814177	1.0816061041295866	-0.1437217180181228	0.05585685587682264	-0.03174347925343977	0.2237241414708932	-0.38533555153992716	-0.37393031296646073	-0.1931647111449786	-0.08089463320621233	0.5526584626040668	-0.13871265425479615	0.029724376042391015	-0.2316269688694744	0.11089755372502816	0.022126108697587042	0.1543188536050908	0.3103813439222618	0.22479117306185312	0.11489132413727568	-0.42295912633982724	-0.2932626251818231	-0.3830773335049261	-0.7716836681281478	-0.02058288077494984	0.3171990941074465	0.07597195953073496	0.8218530049890858	-0.014588758221317213	0.45921739022265406	-0.026686536649707694	0.9928468817648746	-0.875513910334026	-0.029393305461899742	0.2387334103848464	-0.052253177741869494	0.6620091895897617	-0.6062584932556219	0.02465380375167494
1.2014802742647697	0.39421856276827644	-0.7635227737184466	-0.4409441206822935	-0.22140513277528223	-0.18891229653629912	-0.30787404760812237	0.43916829901540905	1.1353856503950372	-0.2554645925356717	-0.16640659237697902	-0.8366469156081683	1.0634933692768356	-0.13960258371768744	0.0475577690302654	-0.016109919874736263	0.3598648630366781	-0.32585379186476604	-0.43274767396732294	-0.22195548771683554	-0.11919050095699604	0.5943498523214295	-0.1307602704794672	0.05761171922182069	-0.2898411573994577	0.20654703992511095	-0.008622929046196914	0.16964934744782725	0.19378644426526379	0.08530201091461669	0.2887859305052986	-0.4576237887201227	-0.2867527046664618	-0.305386338812847	-0.786780293281871	-0.08490107518375918	0.2777828185633677	-0.07406732201560967	0.8292851147717768	0.008053821551521059	0.5007754514736067	-0.04856873984158028	1.011008680946311	-0.8766519832555609	0.1881314401381658	0.22674454672147518	-0.060210299301660296	0.6309020566331992	-0.6348648644453914	0.21067849930195712
1.2762411170055938	0.24978876253601925	-0.7595565873292823	-0.44256297688783536	-0.25880279277206325	-0.2303315122510316	-0.3044420477639656	0.3634030621982723	0.8634301756890247	-0.2042982550867746	-0.21579903100623277	-0.9677983465867499	1.055346135260058	-0.16576964840827155	0.034918355154761646	-0.017354113181690754	0.4563469310739691	-0.22124374417430076	-0.51914669502016	-0.22163665298182073	-0.19418882588219133	0.5799594338388153	-0.15097542100269035	0.05701911317925862	-0.35405326607849136	0.22780811935101902	-0.04614799495075171	0.16255024739450996	0.09932266693012651	-0.046300838178358394	0.42818545701193633	-0.5051136801035693	-0.27873374597233713	-0.2333058544056826	-0.8113991238897003	-0.15300061398912762	0.21458815438063233	-0.19726091514254573	0.8619234804841213	0.029360166071876515	0.4292904167496226	-0.06246538875955793	0.9899089436619934	-0.8153248839366208	0.37045574785575985	0.19740291298534038	-0.07752973622860675	0.5908062981413356	-0.6568499856743828	0.32525774184210327
1.3202279215712216	0.13146485471306046	-0.7166400787927106	-0.45887823203759004	-0.2861488082159874	-0.26875127931524145	-0.2826952051495645	0.3073810624050405	0.6453187590498046	-0.16414995362645493	-0.24565296507056295	-1.0362414922179901	1.0691754530868207	-0.19309852020923468	-0.010917406106972843	-0.04757538828977275	0.48867802869661314	-0.06663982485501876	-0.6413383869435154	-0.15576539672771658	-0.28373039818665013	0.5271095163146013	-0.1862087096676594	0.007606226983205994	-0.43982040029317676	0.22029823926740516	-0.10416171472531724	0.13837132328818594	0.021855180751680702	-0.1388007183772916	0.48119701488216926	-0.5458516191759937	-0.2850506499764621	-0.1893143533080568	-0.8378821866593688	-0.22571197937161264	0.16225877525556126	-0.27442782582874825	0.9057100108705025	0.02226784050100599	0.28774192469673443	-0.0933592230314659	0.89680746575029	-0.7340063527318493	0.4591648400377627	0.16486424893897395	-0.10810539907324664	0.5309012120366428	-0.6628283958331449	0.39029741797895073
1.3522183248916786	0.030912855778622905	-0.665817550875744	-0.46811275091441457	-0.30671815101650646	-0.28579692652430727	-0.27657941395807994	0.2607713609641662	0.4743176370471581	-0.1428958067839702	-0.2503940085413607	-0.9821801613174064	1.080469687367589	-0.2289297076816093	-0.0747186235691091	-0.1138782692995656	0.4753706914384191	0.10294314116013929	-0.7694837671236145	-0.08262470851526862	-0.39780779267135347	0.4856562659101894	-0.23311822562539403	-0.08288820163404628	-0.532522629680203	0.1843049401279215	-0.1524128157279649	0.09784411321678663	-0.016638936883166606	-0.21087285712317366	0.48268300815790094	-0.6012941966577322	-0.3092128077922404	-0.1702969093552946	-0.864767338718846	-0.27716653489865906	0.08709875821337407	-0.32740665570090643	0.9709277572969157	-0.012870741468127556	0.1737388024290177	-0.1450199596190042	0.7431444001269558	-0.6610408473096652	0.45310198841381394	0.13248543640811802	-0.13050384976175974	0.47118696723843234	-0.6611784403413024	0.4430398728188963
1.3849385472992954	-0.04978373838710189	-0.6150740831525809	-0.44554730311022367	-0.3238613693579061	-0.284821496068854	-0.2775228072801715	0.20267112569473392	0.32377829908489253	-0.12717200316672178	-0.26135133703800145	-0.8067398872117453	1.0814487541163853	-0.27241826019966375	-0.1382813615241596	-0.19399349919526993	0.47372857531575424	0.27249135300663047	-0.8633178443643766	-0.03161115091286488	-0.5036885751233615	0.47607966353937076	-0.2881983725975739	-0.1791866835505171	-0.624678173636976	0.11367147339555202	-0.1789228216365751	0.05986138345123544	-0.0004813348167828746	-0.2852451705098812	0.4620460678342453	-0.6673171530185971	-0.3485179882623521	-0.16505071792004838	-0.8984149015614674	-0.28425213818380346	-0.008268658141662938	-0.35556188989686904	1.0457600584422067	-0.04433834746890124	0.10260454654278195	-0.18831593963472715	0.6135857812113346	-0.5842746077910338	0.4202349506629271	0.106731581131244	-0.15059981421169674	0.41036584286262484	-0.6797136546328005	0.4627481571407369
1.4255955522797632	-0.09062958672493467	-0.548768933949012	-0.4005853316276383	-0.358412323002624	-0.26954381656030063	-0.2989443418524719	0.12895400499907023	0.18924630204282353	-0.12405851944865802	-0.2956647799252193	-0.5249456465326612	1.089595988133164	-0.29092795984456776	-0.19678833392900957	-0.2788871526611673	0.5194909434888689	0.42728642025358665	-0.9241103626068131	0.021634249834643477	-0.5833996143803704	0.4706704991451966	-0.32536860550970653	-0.2849842917374814	-0.7137878987680597	0.07018520831678751	-0.17868196755503168	0.03822057844999534	0.0845514692783381	-0.32580856774730427	0.438203389207885	-0.7083161211752114	-0.38613866099802924	-0.14370163332939964	-0.9119397231277586	-0.256104093213136	-0.06545525971463036	-0.3461639731474628	1.0955040736543937	-0.08584974371910559	0.03761815133916172	-0.2545201996484642	0.5054162419689524	-0.5345644415013472	0.38375812296488865	0.07552501304747362	-0.1790422912764778	0.3533806287471063	-0.6769065874973247	0.46901366152775203
1.4688525377582324	-0.08475226252558009	-0.4890126041322033	-0.35382150280323177	-0.4157621195554488	-0.2501083647353716	-0.32805941162044233	0.044890885954495766	0.049869121255990766	-0.1252811660228749	-0.32951650598986565	-0.18751790141721836	1.0700496198268183	-0.276062109773126	-0.2141814393124084	-0.3597416858262231	0.6122859960809324	0.5366404119672253	-0.974843687183234	0.07881725955958813	-0.668404017586006	0.44964619980180204	-0.33688114737313435	-0.3894398215339366	-0.7854193097148006	0.08325984188578175	-0.14578130001612213	0.017196809922923294	0.24919127253738865	-0.33239875064681257	0.4252134704604692	-0.7012161300852717	-0.40982705101349753	-0.1091095585532537	-0.8834096603372463	-0.19443637384864784	-0.08136393254049322	-0.3122505891398763	1.0978831352514982	-0.11333801177017758	0.012879012255965211	-0.3395507384531712	0.39947241341056866	-0.5372485757502494	0.3152518883324296	0.01426636004751627	-0.2104813864605847	0.33168197220010665	-0.6504430156476143	0.5026323007386763
1.5197878282161865	-0.02932194302638864	-0.45163030916190633	-0.309014378435957	-0.4582989662409062	-0.2083477483612297	-0.32186229341843264	-0.03638619277778135	-0.1125747810684058	-0.08753550724909895	-0.3537622698678373	0.14560423208320722	1.0468492345472817	-0.2017724664764982	-0.16696249690958134	-0.4021163854109407	0.7465832099241048	0.605714322194733	-1.0168722116307203	0.14770150405958465	-0.7544481887101221	0.42164782057912575	-0.3221630991851735	-0.45218634368765465	-0.7814050766983792	0.17187304404356002	-0.07782833514317307	-0.0011997826883606746	0.45068204745843543	-0.3107661558104708	0.4426780655887404	-0.6397872856061346	-0.38506829670843873	-0.04458869027673632	-0.8080179184981281	-0.0852898115235918	-0.05489460881746148	-0.2534173193254637	1.081485305730958	-0.05170966721336483	0.04747688288425776	-0.4060226706772097	0.323931792795621	-0.5377209833780561	0.26036712626298913	-0.040775845126988494	-0.22827486467194508	0.33317053439066685	-0.6295507220820523	0.5517744284308594
1.6195753838208262	0.07029714730497831	-0.3911756142998286	-0.25638043624015394	-0.45773214417965563	-0.12324144112283356	-0.2767095371749195	-0.0892306006472584	-0.2633094893429605	0.0009926348165552267	-0.3599109865781814	0.396187254955509	1.0898407548203635	-0.05170131393468493	-0.0750524948790268	-0.39010721523076014	0.8788819994293178	0.6872476018896931	-1.031516591750388	0.2642515414443257	-0.8053022923594355	0.3908427994538115	-0.26975648089217685	-0.4683435731422385	-0.691842383639372	0.3399658104195857	0.017052116046392805	-0.0012188662906546667	0.6617064922428029	-0.2180472113600324	0.5759332603485285	-0.5234379218136367	-0.28506819693202473	0.08421623902401351	-0.662516425945106	0.07174199993549485	0.061678729932049724	-0.16342456323945984	1.0591889763828857	0.07847782452852106	0.1162110730385427	-0.40180683336501327	0.26486143124226985	-0.5091403218957351	0.28689210211776867	-0.04230331516409923	-0.21298703324962642	0.35196840307914246	-0.5612382791210149	0.6139618973467518
1.752037548140136	0.21345197244636868	-0.29606620115369153	-0.18533376433263332	-0.42762759470431055	0.00979508012045167	-0.19678135123089005	-0.07786054423761027	-0.3780569860939177	0.11984525528690641	-0.3325007732577058	0.5285356816942814	1.1784288122517175	0.15516636348043544	0.05730363155314151	-0.34524412903212964	0.9751316925435909	0.8192265574061522	-1.0149675957192028	0.44839454265225154	-0.7999684179724259	0.37250607235657884	-0.18489922623295593	-0.43297893607282323	-0.5370991677105996	0.5451512953167033	0.11776123600932493	-0.003935099017147675	0.8942287635053259	-0.05292753178645095	0.8667872251042608	-0.3459903503819726	-0.13079536358683513	0.25613830418318007	-0.47446657581597174	0.2421675452852073	0.2760565583205614	-0.061742185295076316	1.0516978816019205	0.2381359113443927	0.19628095826527692	-0.2988868685053835	0.22023593202807853	-0.4484144686485482	0.3743048608933349	0.0052969138993651296	-0.1711528899001789	0.4409577042916896	-0.4153993560366901	0.6829292030993398
1.8828576195133375	0.41709037202025634	-0.16515569691333534	-0.06915619681672928	-0.35598128616214664	0.17975164410268643	-0.08219159340108198	-0.00837519288116773	-0.4603730110049339	0.24272123599566658	-0.2638513647114371	0.5954245193981105	1.293574055244199	0.4039515133438922	0.21361899913044838	-0.27959039235640065	1.0137524047492683	0.9701465348466328	-0.979922662947281	0.6813989670012317	-0.7316408119008586	0.34216031990624196	-0.11125442348337602	-0.3532908529375993	-0.3509918276690805	0.7493895881312034	0.22307869739913197	-0.016994644186914577	1.1269221958066882	0.12287153004810833	1.2458323862916703	-0.12547298005912716	0.07104726630052782	0.4172218835646717	-0.27203289518322954	0.4096775680861695	0.6065846224578981	0.03624265163314733	1.0910998604498359	0.42980490860435533	0.2967514022136029	-0.1363875308368932	0.23356793902523548	-0.3434540829794389	0.49352764710376773	0.0795745847737682	-0.11199930962378266	0.5461685165552039	-0.2531251620141236	0.7600089343082497
2.046732413709102	0.6532872818413547	0.02922696625261555	0.09133579969954674	-0.2355127040775366	0.36771709286874643	0.00720305656806299	0.10496393895857933	-0.5315008293655434	0.386097872053501	-0.1662151488163995	0.6320668821466559	1.445259467968577	0.6626780354132065	0.3698548735387259	-0.21518084898762657	0.9845506227566048	1.1038805758808237	-0.9105946437680454	0.952280957869996	-0.6002384532679689	0.31662838356770207	-0.05150924177506623	-0.27131949357956103	-0.14503199671755085	0.9340074735200462	0.32706343287106243	-0.026479194526964102	1.3048612117835152	0.3051512426564245	1.6494548744664748	0.09963850214544298	0.3174240694169737	0.5796716586324243	-0.03902215173913186	0.5824355314748816	1.0552261202672504	0.11423765744275949	1.165361973278466	0.61968246959176	0.4150192566665577	0.06405434264135586	0.32326407959042014	-0.1996918526081856	0.7019381716770415	0.18196836109871795	-0.033647057328661065	0.6323906188237617	-0.11084328583429162	0.828391771368017
2.2561144689020765	0.9007568372829068	0.26169028943412753	0.2528976490125268	-0.12781651243979222	0.5148607770740407	0.02704684713617837	0.23687165298785956	-0.5747167424438265	0.5142625100367806	-0.073094748673831	0.6386235604151678	1.6045501313309356	0.8601060300564969	0.5070282860140113	-0.15078933740590933	0.9261780420943515	1.2266496767002817	-0.7980247892643554	1.1923156881260555	-0.4182655640544435	0.31346453269563795	0.0003244775152468739	-0.1805287619410283	0.03275010520041627	1.0640603292923592	0.403671087740823	-0.030124162565092073	1.4199156620909634	0.5122947478108117	2.058386866705134	0.3057296650821109	0.5643272812004296	0.7542714673366641	0.20775101148796066	0.7277345734044485	1.5486488396694036	0.16594545759061335	1.2429272460105134	0.7720867078941543	0.5214898649447629	0.3033309926303609	0.4678239885161955	-0.052665714990265164	0.9639770120950558	0.3150536284019008	0.055472704140985506	0.7618382770104868	-0.016195838983944687	0.8854125370393919
2.4121437079108867	1.151849187799721	0.44882576816804975	0.40117080042958825	-0.05156005113278437	0.5777028841666897	-0.02841817404191139	0.35237937836799194	-0.6085679052197326	0.5977863312405255	-0.0031277579753461516	0.6401421371258602	1.7019847561710642	0.9836008449483865	0.625425411964803	-0.0701511856855421	0.8762794002915071	1.3129095233340808	-0.7045434186738737	1.3624618444668228	-0.24223420580366337	0.28333990960732774	0.03059264149030143	-0.07499259759636923	0.10114826231680807	1.1068700285978252	0.4265522254875034	-0.031078342679785265	1.4954661446344146	0.6890613434228643	2.3626982537107595	0.5030154469121371	0.7788388130071783	0.8998350637222238	0.4166912279012399	0.82377011917694	1.9993720042421408	0.19839523161263692	1.3051760808570694	0.8943742593521311	0.6276096943852223	0.512650661083498	0.6061073933130934	0.07005290286958962	1.1483953968538168	0.4212127959811226	0.14918050804191524	0.9263053149366549	0.0021250953735497792	0.9205741735993536
2.4954799249258235	1.3762137068385252	0.5551749055333155	0.5017791943513326	0.02300854003627629	0.5632055490224979	-0.15613411137046646	0.420750313599516	-0.6590255445401872	0.6396690848177566	0.05090437165145696	0.6223301255898785	1.7321085420313806	1.0432226734764787	0.7089091380783511	0.012073763295869528	0.811369338461666	1.3109459128043437	-0.6586351210732964	1.4476385439260875	-0.13458446754229272	0.23093225080716767	0.036812687805139625	-0.006808043522662038	0.07393894747397811	1.1045866191129439	0.3976497357022238	-0.03567112963184205	1.4830398532147164	0.8234390063682643	2.487120971584452	0.6655495566671386	0.9579581354352591	1.0093493099329578	0.5806339974277563	0.897064589069174	2.3291384829782373	0.1926178237748876	1.3388171915400933	0.9606133497252018	0.7408004867128939	0.5968335712222597	0.6891931731468002	0.15751273323584974	1.2385603711692015	0.47630828499412897	0.25321563992470136	1.0687683502254501	-0.024659896377171107	0.8973123196251764
2.531423514968391	1.537233731728745	0.5900668043987868	0.5225005537822563	0.09019584836326243	0.47558750836130725	-0.3294582362014752	0.4504178780061478	-0.7069042957384297	0.6181590352039226	0.08190696707925861	0.5583355164405421	1.6979810725018734	1.0320534823926066	0.7504363695787492	0.07130818377918802	0.7238414507913568	1.2315673915667942	-0.6206697772370469	1.448212446449114	-0.09641013110665683	0.20432868756034725	0.0248090896536983	0.007885100414999702	0.009039577111198955	1.0647707233543244	0.32288862879096625	-0.054264919466828765	1.3585544296672498	0.9576341157707429	2.488790626950443	0.7431970082438843	1.0601691516131189	1.149939954020525	0.6722555251464213	0.9466638120651973	2.5218703618515605	0.14196921506395357	1.3261944019091745	0.958968752491377	0.8649208091429925	0.5973912216603797	0.7404290330924728	0.2111524720659336	1.2812595992181373	0.5267680800572996	0.35540539680745054	1.2172810549297244	-0.06188032091397287	0.8022777101728826
2.463231044011998	1.6285188385393354	0.5400480551188278	0.4792982086100387	0.13911889027215193	0.34863523458391876	-0.48843627637586157	0.4525412925144403	-0.7338002753968549	0.5496623934065344	0.07563437512383352	0.4637371201687014	1.6394643509264373	0.9610644274777373	0.7460960425498027	0.12906399772380617	0.6437650523191759	1.1146543681678804	-0.5975463292446228	1.376347097176728	-0.088118994717735	0.17672153720894784	0.009436299748386194	0.023955181922147305	-0.1054832107347445	0.9689859239995811	0.20888436352680645	-0.07994508695360383	1.19158683627999	1.0552089844629262	2.4218541433278418	0.7437712722291001	1.0725573022434307	1.3732127610406477	0.6597907571623545	0.9477240020829246	2.5876205681584503	0.07549050887758851	1.2578111272419856	0.936517063468892	0.9944320484479373	0.5571511660455628	0.7582124614576318	0.23211019228137095	1.2479538024681496	0.5696615700529203	0.4439156766257099	1.3581410232440707	-0.10544343149734588	0.6659328535121738
2.276062857284417	1.63985367806666	0.4231575585797057	0.4130940283086577	0.1890748079371006	0.23499758652348213	-0.6182829813801727	0.4446349618984586	-0.7748410656649893	0.47263565923089407	0.041242102535200276	0.33640892937938877	1.5466103598038963	0.8434446599053773	0.6906257092018342	0.1792284293172885	0.5359121047155122	0.9685652201722418	-0.6194423580940686	1.2519856087841181	-0.11592265892748906	0.11665940049250248	-0.024392022314765793	0.010586686785509078	-0.25479081152844074	0.8500456610536957	0.08200243336942714	-0.11042159981690233	1.0311918267841413	1.0817705249581788	2.324696897580792	0.7119431258969904	1.0371299989536298	1.6629008943555692	0.5596705240000066	0.9316444534807239	2.5337172458708195	0.012613053576752437	1.150969633699287	0.8993961544768452	1.1055550918373127	0.444193493299752	0.7167029572010382	0.22895365040466076	1.11840023618796	0.5515450649616004	0.5095534644710418	1.4249163963821156	-0.12869280433697053	0.5345676701142792
2.06617905146902	1.5622356822910743	0.2824567670066299	0.3322075260735465	0.2159547696862178	0.1252982389269423	-0.7366137816941353	0.4322559071054367	-0.8207791384278307	0.38956677628732345	-0.013296789457840541	0.18387236519261244	1.4253459496314334	0.709889651625886	0.606839909045976	0.18270856421935222	0.3995080249036394	0.7977137270007054	-0.6451335105005381	1.1054332228344628	-0.17213764392273329	0.07406648337611144	-0.09484495919225847	-0.07349365290047523	-0.35889533703215226	0.7149862185589717	-0.0433219737273007	-0.15074525146383427	0.8681267050824075	1.049202972900769	2.2141156226911685	0.644771641565695	0.9993864975289822	2.0012620259863727	0.38717421867210844	0.9050160142021326	2.444256347405383	-0.03553201173782308	1.0358112553997674	0.887854606032324	1.1452669486790703	0.31629078881229555	0.6428093624922508	0.21506057153233651	0.9652534019106234	0.502399604581526	0.5643898830501068	1.4391531578456702	-0.12505004545887075	0.40942123360797505
1.8593361585167838	1.4280056827857375	0.15065024723649567	0.2424384302236849	0.20327055155999374	-0.0048973411148306445	-0.8078562429140875	0.4026485814082618	-0.835770553724125	0.3057017513884482	-0.0835565761901507	0.040947498304088184	1.3364781588432795	0.5743542903173402	0.4817812555306099	0.1621703587610563	0.27783651521114144	0.6400340637543114	-0.6598766484822847	0.9543055584373417	-0.211378755235772	0.03222200410042192	-0.1857176533796452	-0.1709947764915577	-0.4446937104142824	0.5686619559388277	-0.14852703654572058	-0.1861580561204788	0.7233586984325429	0.9706866940897168	2.1051372169528983	0.5487651444009893	0.9606428196370149	2.349405118730811	0.1837353148148451	0.8485255560908808	2.374884379412607	-0.06680704616617159	0.9266103619260561	0.94526867017746	1.1023057720771305	0.24678523820488163	0.5993189757268962	0.1900659134065492	0.8509766262355163	0.4560604263626553	0.6079339610326164	1.4150499008369966	-0.11575029632302139	0.3040999751620731
1.6238478663935676	1.2719300734918007	0.030294278868967555	0.16585949319636037	0.1749168524516233	-0.10996339404796089	-0.8413792366525156	0.3724539282938987	-0.8574957324506404	0.24236581547990754	-0.15906416875949753	-0.06665706085460903	1.2652160861986788	0.43290427462868175	0.35537121814176126	0.1300557460119552	0.1584732630872933	0.5270135072462052	-0.7055592138266823	0.8036242626692417	-0.24512395040827029	-0.04258776006806494	-0.26941546958105744	-0.2357805606152726	-0.5525313164274299	0.45347663303475044	-0.24947701059019578	-0.2102988130222152	0.6256428613594667	0.8810529045146694	1.9989972253368138	0.45891893362314484	0.9209516061444273	2.6482012232874768	-0.006891562126242701	0.7821399911475041	2.2939193892009824	-0.07243038979491298	0.8078538987317426	1.0370430693864372	0.9931397053615015	0.2236092859965691	0.5616376938467808	0.11789491172203811	0.7706637858090518	0.3978389521574204	0.6194125321337607	1.357053227797124	-0.1304498997958159	0.20399217745611326
1.4317990145206114	1.1233488299758752	-0.08298580215310836	0.10424441831242663	0.13196433625458034	-0.1847057526971533	-0.8775697563361675	0.33219941070053605	-0.8977029427196761	0.16182752660855187	-0.2256527436830693	-0.16908059358859756	1.1869606796340946	0.3103732315442661	0.2689303461403562	0.07790781784216474	0.03517512893366469	0.44829531521334626	-0.7662952990050733	0.6423257702251414	-0.29207554849341627	-0.12823286297582603	-0.3424464519706204	-0.3083225120607658	-0.6475296246215148	0.3741154678268304	-0.38000386584827484	-0.22758219549968994	0.5310250390893723	0.7978267442962099	1.8829394808467381	0.39924768497754604	0.8942802336825657	2.8198136174244235	-0.18967769791606365	0.728388357248715	2.197824235684762	-0.06518937197160149	0.7002456002114648	1.1141629325297255	0.8337014925835249	0.19434379100397164	0.5173237941283477	-0.01921066571193806	0.6811968371740559	0.32054186376779753	0.6102872374088115	1.2872434778860176	-0.15361356066183907	0.10596508829658724
1.314556619081425	0.9977948804791075	-0.17011013572504866	0.05788882279202505	0.08324283107858126	-0.2600821411423911	-0.9149313849713817	0.24420571586401713	-0.9334817592434991	0.04630164216571993	-0.28278175443687836	-0.296944752628745	1.1125690900602998	0.22838661614137604	0.2005344235083811	0.005365938510537393	-0.06922317814779025	0.40250669799335004	-0.8185099915126759	0.46798693711892697	-0.3359618567409646	-0.19156091026988692	-0.39775848663436264	-0.41399811312132073	-0.7380451122875324	0.29005217049448545	-0.5210480160004409	-0.23685046501374235	0.41162309839541844	0.6934973945158864	1.7280622490973587	0.35417666310758344	0.8453593215617297	2.830415295949815	-0.3730304140687955	0.6464886783792567	2.1269967933696186	-0.09164989986849223	0.6109816361548107	1.160622804385278	0.6857835953189173	0.1779711741407354	0.4960682570961524	-0.17278609089718247	0.5891970524987913	0.2439197039992247	0.5933233314451745	1.2037504063001525	-0.18626982260431763	0.014928244703172578
1.2494202655525082	0.8983468233916376	-0.223146349068523	0.023653533297454357	0.0488682220751406	-0.3224853045300847	-0.9322377728111148	0.13386345981966066	-0.9570824929679864	-0.07128568126852242	-0.33387466233950625	-0.42257571062375704	1.031586283266925	0.14187159347871264	0.12949932766466557	-0.07209861868774003	-0.18056174959673146	0.38088960508189806	-0.8829565506520233	0.29143220260435776	-0.36697934906238416	-0.26431247037643973	-0.42588509957558085	-0.5031853225270353	-0.8500531471543162	0.20923638887397372	-0.6619797675812199	-0.24188217481855734	0.2721782000534405	0.5892593215070243	1.540025661779386	0.30985392461229455	0.7621341113073805	2.7082774015980235	-0.5190253798411276	0.5111730924499568	2.0345572497793407	-0.15676128619992533	0.532256325123349	1.1372900811303883	0.5661126255149755	0.1594125675600644	0.48436101889831357	-0.3174072442280862	0.5043570169452322	0.18338926345882106	0.5541979954352272	1.0999709038352536	-0.2504895188258461	-0.07662293133992246
1.2389747298675498	0.8086787581597059	-0.2509491838895749	-0.016944564935413638	0.012264112964111961	-0.3660504672468168	-0.9529110988865845	0.05267673915156536	-0.9955574198013943	-0.17789761917607644	-0.38407792075474034	-0.5382733903700145	0.9082763229228672	0.04417417737864952	0.0832502019239839	-0.1539268683538913	-0.30771730747246817	0.33920197976471794	-0.9727838803455933	0.11825711628094755	-0.4178874666295398	-0.3694169571424893	-0.44750521670062043	-0.5765987534468864	-0.9506901250718574	0.13609962878039875	-0.8234644007870866	-0.2521109856480672	0.13307562378914012	0.5019804726356796	1.3761155944999928	0.2626250623130374	0.6757329020954016	2.521381831717428	-0.6312813988413348	0.34246152096223786	1.8628282038601633	-0.20417454652172004	0.4715017768997688	1.0241946534971818	0.45138948352767355	0.09650959814000476	0.4515317863093212	-0.46716046224289054	0.4012486521563504	0.13101125020951238	0.48676562272747514	0.977317196159287	-0.31029504840685557	-0.1670986849882321
1.2712540199100082	0.722135936748064	-0.28014874880116436	-0.06721356937007911	-0.057455000569797396	-0.4120907847442649	-0.9837828320818979	-0.020618710577913126	-1.051954316615428	-0.2819931798320455	-0.4326595395980144	-0.6617604753616979	0.7754029784432357	-0.04395153241431314	0.02828862485779875	-0.25708672210885863	-0.4128127393229792	0.2927356562556983	-1.0644170680886025	-0.05652808545428685	-0.48413553686414756	-0.46094750307032617	-0.4711850421448265	-0.6792764651156509	-1.0232587110418854	0.031654787527432525	-0.9917732329700322	-0.2551643620150852	0.007700162839711805	0.38127607005518976	1.2639982366736577	0.23354642233438527	0.5886298146607432	2.290257953486923	-0.7562032304705145	0.165480467336242	1.6429500364627088	-0.25434170457950817	0.4429923610666976	0.8644337793541954	0.34766971981916633	-0.011161548452418669	0.3684237493687764	-0.5540834657593694	0.26820495747421536	0.08117309992888708	0.4007948497899996	0.8279457055758443	-0.3501939721187306	-0.22243618082429037
1.2971930066327755	0.6343958826291478	-0.33093174662122704	-0.10992321917539334	-0.142692442536187	-0.4749816633596873	-1.0174847452434823	-0.09858266029016112	-1.1181848524813327	-0.3660430233991138	-0.4963539383410726	-0.7859443190794646	0.6413058005276091	-0.13981382137411896	-0.07696033093570913	-0.3999886345381777	-0.49081325514952934	0.24251588253054074	-1.1575316237627915	-0.2460912771574688	-0.5615104741744403	-0.5452147999531565	-0.5051497687324258	-0.8113230350702549	-1.097342396632898	-0.13324120556975685	-1.1271813976140685	-0.2536122290285173	-0.08977604877898929	0.23638332303744153	1.1893479452601745	0.20159646242965526	0.4713459636508187	2.0789165887934873	-0.8756420263295752	-0.012384077971190743	1.3910175857331442	-0.314734874510111	0.4311953614116343	0.6906350931082038	0.23089729093765823	-0.10625210116082791	0.2424262675475573	-0.5545558733871754	0.13470256020211108	0.02902598331309339	0.30195724198988494	0.6730207329737751	-0.38827151639155655	-0.24691372967952924
1.318008055181115	0.5550053605077263	-0.40722483364202733	-0.1517319403097964	-0.2447330096072279	-0.5565764209584466	-1.0596934637059872	-0.17598940193995022	-1.2009176673918978	-0.441534340946668	-0.5719403606118322	-0.8892254010147825	0.5036944723171913	-0.24363712951072708	-0.2041811986486463	-0.5618239233776892	-0.5377065146146676	0.14280617262225437	-1.2446642746482133	-0.4102273987432037	-0.6665135304614969	-0.6470533761415889	-0.5557694877551507	-0.9225761047666946	-1.1905288331152886	-0.3386127460545319	-1.2374925669612198	-0.2619644856324648	-0.12645585940214604	0.09576232892408425	1.1224782478522126	0.1359563487256023	0.3627478556465674	1.9395464128523145	-0.9668797415443324	-0.18174943330317336	1.0916806748065153	-0.334050674714318	0.4123201619635334	0.5159260048220602	0.08997650838389504	-0.16864203217781668	0.12099149262853745	-0.5518717391382724	0.0017585834743186202	-0.0019319268576581089	0.20811399772197778	0.5253477300180206	-0.43155606306072175	-0.2643776542209474
1.3572358311158963	0.5026069939685179	-0.4874445769550917	-0.21008114876168235	-0.35667406868145524	-0.6391588018933532	-1.1104903144799405	-0.2634258887140094	-1.2994233788479108	-0.5289820046444107	-0.6438443096879356	-0.9839131253284293	0.38903876269911036	-0.3285942744572011	-0.3168548164293992	-0.7215855567056089	-0.5516954849803826	0.021114451031500437	-1.3033687695209863	-0.5567797846928597	-0.7851010870861025	-0.7342463845835328	-0.6315285606336771	-1.0257592745305872	-1.2736718772647646	-0.5498704087670048	-1.3250671110106174	-0.2723777712841493	-0.11753836927864444	-0.04040435874195795	1.0919235546545683	0.06594834834612011	0.2670292130285054	1.8145303995881288	-1.0474072602214592	-0.3111986344677136	0.7892635740348799	-0.3464913595916034	0.3992844773446883	0.3453430935243512	-0.02452508907430334	-0.2454862625509043	0.013957065834995184	-0.5481354242638001	-0.11339571019899126	-0.023103372023197444	0.13754956652792585	0.4009191981917718	-0.4689693395381296	-0.28901885431017676
1.4061641190841616	0.4665345279830695	-0.5787195707017381	-0.260673924437456	-0.4561072542707377	-0.7172907813752507	-1.1662969091022373	-0.3411488835884368	-1.392771314059501	-0.6108140241931366	-0.7111761360819877	-1.0621466243415365	0.30226897208695175	-0.39685044219197524	-0.4131369427565099	-0.8889566041717197	-0.5668773132842589	-0.07920345682847585	-1.3502928622743728	-0.7151131141013206	-0.890873841702423	-0.7890354365132023	-0.7165495007222357	-1.1329338202870356	-1.3592359568910692	-0.7558001160147503	-1.3722745109932404	-0.2822312712685474	-0.13150511004789206	-0.17087537586881113	1.0930088306424615	-0.015266500714543002	0.13281254989641422	1.695161328493827	-1.1173707966481612	-0.39039482879196585	0.5298337381331262	-0.3934809433386287	0.36646915663751756	0.18108894479609444	-0.11615221390259248	-0.3376547269635597	-0.094212473407388	-0.5233984430259089	-0.21119907981691774	-0.0519832124922999	0.10238586125200504	0.30948712825625635	-0.541160249304672	-0.34052223552134486
1.4646104643141216	0.43487782938549546	-0.6748962964642293	-0.2976964620076531	-0.5406015295345965	-0.7909113950006712	-1.216931105855139	-0.3902735511490606	-1.471844191786524	-0.6754294739584183	-0.7732714180249207	-1.1203885075986102	0.22457303223596764	-0.4680903418238575	-0.5035365745755265	-1.0409645690649882	-0.5996266857683356	-0.2062125662254223	-1.3938027546530387	-0.8467759179257763	-0.9825759707206064	-0.8401333290921332	-0.7821055151720376	-1.2045345739002227	-1.4513915008478444	-0.9279353628862328	-1.3806401760922034	-0.30039886065230476	-0.20104784012810134	-0.27896532863334045	1.0492805566071435	-0.11666759895248531	-0.01419584384403072	1.569143438393049	-1.161655448884811	-0.4445528688642166	0.28272466161140464	-0.42841500273088434	0.2889825305698358	0.034881313928289547	-0.21534877680857606	-0.4176441058076503	-0.17560671312125636	-0.49024401678345797	-0.2861670378906918	-0.08164454925945766	0.08836778327007704	0.24498276666534702	-0.660085612677873	-0.40296687066207787
1.5182825763489196	0.40137086205849465	-0.7435205446860484	-0.3356058512382756	-0.6161778043681022	-0.8497664301066493	-1.2731118047258512	-0.4357537767876517	-1.537280221715786	-0.722757269837103	-0.8104902984785655	-1.1765758458941609	0.1413173919185978	-0.5418254862723507	-0.5744603799826005	-1.13364795453965	-0.629696000806933	-0.3502685953539867	-1.4220898280055756	-0.9332598397986027	-1.0577093304404088	-0.8817566790057951	-0.8310065371867159	-1.2356463911347737	-1.5258500564481732	-1.0338855629847865	-1.3622710381397816	-0.3184201424184755	-0.2862175730542934	-0.3340052218245343	0.9749308031595376	-0.20447778287365562	-0.12563655865013726	1.4133424823317686	-1.1935484402809946	-0.46665783073383765	0.05793849940597242	-0.44844334990174833	0.19816529489193196	-0.08270738829018831	-0.2700702754970806	-0.4946890903384614	-0.23581218712344715	-0.446073903583508	-0.33080079425384756	-0.08885562873698273	0.07492532684779304	0.22219631467139883	-0.7667970198127442	-0.44776055127969067
1.5275877697101943	0.3437015619119298	-0.8004175308269501	-0.3930400540087675	-0.6808333074881663	-0.8975381366625278	-1.3381734131458987	-0.4733427314876254	-1.586826132912226	-0.749499109442931	-0.810524082636314	-1.2102703832631299	0.0602471684512219	-0.5986484158527116	-0.6129032765247009	-1.153627174599169	-0.6665196802746016	-0.4464333800581463	-1.4413476111109196	-0.9954485548632824	-1.1058087242797217	-0.913225088217188	-0.8521901598335191	-1.2360995604614406	-1.5801281098803426	-1.0763569794036028	-1.3183553106049253	-0.3246350355655099	-0.389205170123606	-0.3474594179379361	0.9191142242744375	-0.26688113593376656	-0.23430485447665678	1.2255725472119654	-1.2299009674368753	-0.45356448401490274	-0.10829020750426337	-0.46614147591138694	0.11918438220127603	-0.1703849783184759	-0.2865384188270888	-0.579563487020492	-0.3030063926733969	-0.4008301366839951	-0.3682947450861704	-0.08590725633976924	0.0581476513887497	0.24698660038340775	-0.8315952718560886	-0.4789478007284881
1.4579660697081158	0.241299294248066	-0.8532692703848828	-0.4537401232113081	-0.7488519548383226	-0.9324951256098757	-1.3965824721049955	-0.4935076394777159	-1.6339364275487998	-0.7713787963931544	-0.7969428512211565	-1.194066276479643	-0.005752420418593548	-0.6345588174462482	-0.6358132078386655	-1.1447014400057915	-0.6944666376829625	-0.5189827071524464	-1.4759269711044696	-1.0293406871953807	-1.1299934559939864	-0.9437749600786252	-0.834130200796578	-1.2296854715301717	-1.5995744916135952	-1.0493450909046582	-1.2561828436890345	-0.3209646227243238	-0.502599358354318	-0.3140156088744972	0.8630138039771207	-0.3260303264109873	-0.371557140921842	1.0284031857706846	-1.2704754321357454	-0.4397290042835573	-0.2586779380687475	-0.4509468932981065	0.05209877749614329	-0.23160217356683085	-0.3184039069297738	-0.6312688356430811	-0.3662610903126674	-0.363939395567068	-0.38823833595442653	-0.0853921792342335	0.012504247718125671	0.27893343508849017	-0.8808582286840142	-0.4807012068069449
1.3185098058035347	0.13373493231387085	-0.8927203070930474	-0.5009544163711718	-0.8139357235157763	-0.9675740433641536	-1.4659056158765575	-0.5466381812171037	-1.680121969373873	-0.7919078853834869	-0.7898819622515848	-1.1447929286198248	-0.05575475794645294	-0.6522103641118953	-0.6705040268026292	-1.1345315121054598	-0.7048615425726579	-0.5853457922238562	-1.5211580719365068	-0.9971543206956136	-1.1090090489119295	-0.9768933345297499	-0.8185528041045934	-1.2252583558004384	-1.5833145049595285	-0.9722842493259527	-1.1784833169829405	-0.3056659348854104	-0.561855310000314	-0.220073555686476	0.7848405397413961	-0.35721460100209557	-0.48920947799867287	0.8173714920994666	-1.3240812451815944	-0.40672175506497155	-0.40114518046035574	-0.40909920252667753	0.004084988900031374	-0.26398018160775755	-0.34114914525104084	-0.6334102133254674	-0.4115543027320598	-0.31145920273251443	-0.4080024345048693	-0.06821702195648384	-0.04028363531043884	0.31651008833479083	-0.9036147576754274	-0.4161291056243545
1.1569004916908252	0.03506429906229364	-0.9323031107908853	-0.5399055043775333	-0.8432089339679545	-1.0105539478076113	-1.5458500672226914	-0.6085334551822059	-1.7147415887114472	-0.7914671639439429	-0.7734741229714154	-1.1027551521462382	-0.08192731014198018	-0.6507845099309753	-0.6957192600184158	-1.1172570601045402	-0.7057910422647329	-0.6149910980975993	-1.554185522668821	-0.9037676268097135	-1.0594512792908528	-0.9940223551113008	-0.8210626473544395	-1.2282911043712035	-1.5593072047796022	-0.8918236647364232	-1.09460186885055	-0.2783573000028928	-0.556925872081755	-0.0776817922067703	0.6962820191292023	-0.3553525935348822	-0.5699079266513706	0.6224973394111053	-1.3657340402485887	-0.36737103557364775	-0.48947216288394924	-0.37116089105879235	-0.024286795270397888	-0.2624824234126669	-0.36038659519484023	-0.5907164957829159	-0.448790442475371	-0.24764122683059178	-0.4575223706307486	-0.02956847776167242	-0.04651389219129477	0.38133888014671785	-0.8534732531180783	-0.28424958977678055
1.0112711746740282	-0.050421225932532475	-0.9705287144950898	-0.5644276566388567	-0.8370494675690242	-1.0594961709100357	-1.5955571360556071	-0.6171024116021917	-1.7486839242997552	-0.779112746816105	-0.7351403653120491	-1.054946784172026	-0.07769634312039184	-0.6461240791359311	-0.7167849498109231	-1.1132540033778118	-0.6945440959906354	-0.6154950335432842	-1.5669393951429824	-0.8045303155362866	-1.0307968958750686	-0.9864529269496426	-0.8017341262401297	-1.2104257751468825	-1.5289583536087528	-0.8029060079806601	-1.0181547833684839	-0.25022807022173993	-0.5189623536673066	0.06379720355832334	0.5608061827326452	-0.3548653392443971	-0.6483428180359231	0.42470863592538466	-1.3747079421256827	-0.3495951829430821	-0.5348626527977414	-0.32667485070812474	-0.030558866753673197	-0.25499363243721423	-0.40558167913190407	-0.5248468260320518	-0.4635914185239679	-0.19185418060138776	-0.500042106361871	0.020500569152469887	-0.003257624988606428	0.4227705277839548	-0.7621471452448211	-0.09088396744469567
0.8952147352514738	-0.07347961690512657	-0.9920199105107939	-0.5684959126684345	-0.8110890171637151	-1.1160589444456988	-1.6157750308721384	-0.6088647680842083	-1.7541152189813858	-0.7530817482417983	-0.6950273086778946	-1.0052267961031818	-0.04489760703568195	-0.6566463548969783	-0.7478667789009996	-1.1281121959130496	-0.690857080545408	-0.6051904225332434	-1.5554270500778102	-0.7233231085279609	-0.9991582434984521	-0.9605467716907496	-0.7719842994579806	-1.175671173709518	-1.4775543035813388	-0.7053113951823458	-0.9533489784943787	-0.2240644514768541	-0.4336899241178115	0.1877328038485441	0.3682281328191779	-0.3532991647392631	-0.6948071563773766	0.21487919445807754	-1.3661726831101997	-0.3204399574555732	-0.5663245919288898	-0.2677838068153362	-0.006945205777452853	-0.26308446347147807	-0.45048137036349684	-0.4310500223400847	-0.4694450376228878	-0.13078475817034346	-0.5167149483277331	0.08296698915851401	0.06134743005853808	0.4331713789872227	-0.6596999087966631	0.13341173811134607
0.8069826485268472	-0.03330235306616003	-0.9935484075910026	-0.5960023911521474	-0.7734520322966271	-1.1683907883808258	-1.6280716748635278	-0.59984402134331	-1.7269196715107848	-0.7081139445877646	-0.6573241886298451	-0.9801970787893299	0.006870547306973654	-0.6851370338083221	-0.7927168248667817	-1.1201060824595963	-0.704226384449741	-0.545500137846076	-1.5056671958561658	-0.6349580617185457	-0.9326401036746297	-0.9187533222678365	-0.7519328343640959	-1.1293956136211505	-1.4217767701119066	-0.647211309400332	-0.8940346466794772	-0.19625328173393172	-0.3091531522586932	0.28249634797971723	0.11140174442235307	-0.3734854139165437	-0.6810152493017025	0.04885909466355995	-1.3471099954160912	-0.27896885792879494	-0.5708771802162911	-0.21049117909099196	0.013502926957993702	-0.25453843141713894	-0.48467307602176624	-0.32489568493935084	-0.4653274728574875	-0.05887143337372954	-0.545653098677571	0.1431777266678947	0.13985205276650645	0.4600609190705331	-0.5528599337013882	0.35368629906079796
0.7600005447910043	0.02585960084531878	-0.9712666096372591	-0.6583353935707106	-0.7380697396287401	-1.1928253212899578	-1.6054139697312444	-0.5773298036844714	-1.7062104184081712	-0.6596914535205384	-0.6132583855390393	-0.9939535972273502	0.057886918253229856	-0.7273053509736742	-0.8365970541704195	-1.0730972136011447	-0.696774895251614	-0.45221994914135405	-1.417589291147991	-0.5408380479421113	-0.8698084137436007	-0.8577556382505112	-0.7012858344364823	-1.0742135333048517	-1.3567680626630767	-0.6315488117484709	-0.8423313038413657	-0.1759483288932619	-0.1934996383153084	0.315812369563111	-0.21352988635326806	-0.40534836412654573	-0.646044166856641	-0.05535431228448049	-1.2886608341066386	-0.2672537582329061	-0.5286853489877001	-0.1465160163009835	0.039947867851429536	-0.20986999583414648	-0.5204894415601263	-0.21218337838631252	-0.4263552787806538	0.00799571903494746	-0.5472286423561629	0.1846147917444095	0.20317042432738738	0.4780381701411348	-0.4629052174057671	0.5550006956152153
0.7358861057861348	0.08721388997401772	-0.935953056404834	-0.7118280334059736	-0.730990761886003	-1.198751061306844	-1.5526164744983757	-0.5767575359446478	-1.6727499962568424	-0.614709433045874	-0.5849810455030022	-1.0309175409263942	0.0934305379015307	-0.7634269902236441	-0.8628297999497676	-0.9986800284155555	-0.6638706061521905	-0.3815473471551204	-1.3198472242221153	-0.4623249944446618	-0.7902459127606598	-0.7976764915831402	-0.6337519543821821	-1.0338814632315998	-1.2889478301443795	-0.6426952328635638	-0.7919285730435913	-0.16050969463752743	-0.08636994410609644	0.29485522283558574	-0.5322003095064215	-0.40407802258349274	-0.6144420998804484	-0.12632362420015403	-1.2080053779282072	-0.2596380599388973	-0.49172307084761	-0.07568499621018146	0.09197263633026447	-0.15404179330734097	-0.5350375323045732	-0.07364070353950596	-0.3723372804799857	0.06605891110722159	-0.5153188969669543	0.2088056544251687	0.22010047019928022	0.4765114396892794	-0.3868358408337191	0.7124565614605307
0.7035916111793606	0.13364164145356486	-0.8997961944384993	-0.7487379548923048	-0.7402488555531079	-1.1869239670344591	-1.523761651164086	-0.6231865212571568	-1.607913101951932	-0.5761960659580533	-0.5931342889064635	-1.0453708180904973	0.09572085476032607	-0.7648528444045651	-0.8589823305687971	-0.9200253732714956	-0.6413767136039988	-0.32634035022611513	-1.2295119969521415	-0.3798265067595239	-0.6456236477356632	-0.7664292117337734	-0.5927760352379448	-1.0021596103649972	-1.2176756696232338	-0.6822912447458629	-0.7504053293854058	-0.14268561009505923	0.023138888542973655	0.24762862128148183	-0.7877243667177725	-0.38944299192996373	-0.5781199018567303	-0.169331464403672	-1.1475092165979095	-0.24186220730833083	-0.5100011204773238	-0.013115669327359209	0.14201157653382857	-0.09868347570448674	-0.5116461224400874	0.06902858454939584	-0.3430246707717107	0.13399971721545995	-0.4914264751067835	0.21557270191516115	0.19898870299702862	0.4869695432844924	-0.35750091786832955	0.807163868444847
0.6661427692695282	0.15287510715356425	-0.8605296315158764	-0.7489209560285831	-0.7494943531744057	-1.1375793788691595	-1.505072704145426	-0.6777176129913752	-1.5626132388759002	-0.5359766803945825	-0.604823607487669	-1.0408508191751482	0.06947836922559862	-0.7120170255893685	-0.8523526002718345	-0.8869370440212995	-0.6283017512688224	-0.2786923849823856	-1.1593798066102645	-0.28380942630974854	-0.45837089805297027	-0.7715321970112969	-0.5627124780495625	-0.9845034362145192	-1.1393746964274185	-0.728602171928148	-0.7202503983760964	-0.1278131227073754	0.09360588823291158	0.2140752800922904	-0.9891015004100163	-0.37778369283619007	-0.5515187172171354	-0.18893181851590574	-1.088255876708837	-0.23965347810473192	-0.5489604447806584	0.018583041675756633	0.16470113920373608	-0.02636524912781263	-0.4645494479615541	0.1973774093873502	-0.3312061470396719	0.20522590364435636	-0.4763092332286451	0.2172600234677841	0.16470536010644424	0.49483220511154863	-0.38488589343426854	0.8455517721891683
0.6334985696834906	0.16162889954572185	-0.8325291462103162	-0.6962588598118133	-0.7761223940074122	-1.078578029194864	-1.4596434360661277	-0.7044635999894341	-1.5348706545308897	-0.4783132559175807	-0.608483557910493	-1.065987730139167	0.02236078193972963	-0.6251851464420544	-0.8523843975394462	-0.9245152882487695	-0.6122988649036137	-0.2641998966478594	-1.1075460372849657	-0.18957782037605847	-0.2830822311725315	-0.8071680441993321	-0.5284749424130661	-0.9573481357935492	-1.0971862007956834	-0.7545822976228119	-0.6999223138937827	-0.1170054426082843	0.1235933022374707	0.22546662117066768	-1.1286179027922738	-0.3471040744745114	-0.5426750516113605	-0.20124579563474487	-1.0371905369031418	-0.24318744483049065	-0.5743127765818731	0.04833669204016518	0.17506283723409877	0.03557145741034151	-0.40816636530477685	0.29601461888221003	-0.31351174710187557	0.27466982493198044	-0.45977599639886224	0.21390314164204005	0.1302188566653991	0.4785534416686367	-0.399349788979658	0.8341663220530613
0.6002461875248215	0.17136224597110655	-0.8184827851111505	-0.6079678500626635	-0.8076754887504018	-1.0130169097076356	-1.3972168227870934	-0.6955934500221711	-1.4882813473937535	-0.4236495805935975	-0.5987199363209895	-1.1058816336094262	-0.013602437743769884	-0.541138963888945	-0.8415733265515938	-1.0010962878812375	-0.5969931033074604	-0.2833668206682224	-1.0546259314768016	-0.12732533836437532	-0.14446901450758345	-0.8497269414138744	-0.5093237471805401	-0.8964491501254666	-1.0826287487672583	-0.7681305272331168	-0.6946556379773539	-0.10591150847478548	0.15293030429444163	0.27417190642244404	-1.2211668997291885	-0.2962730108134447	-0.5162493365274392	-0.19916917819162613	-1.0218928671045129	-0.2790041975960551	-0.6100226698399256	0.08615945535129563	0.18326175199436825	0.06106271453462762	-0.33747519847674623	0.3654755574545734	-0.32090110657275617	0.33593250502894634	-0.4482884880587468	0.20406339279832464	0.09105966056370965	0.47504196162936907	-0.40635674282164613	0.816047792575687
0.5800697306777448	0.17736395798420296	-0.8081390764218014	-0.4981953223165096	-0.8264435970007209	-0.9340192356965232	-1.346907934076292	-0.6665132130327281	-1.453883147743438	-0.4018836282084174	-0.5615686241828446	-1.1214247128835526	-0.007780487255386009	-0.46284900747362423	-0.8462475248904597	-1.0922289396689693	-0.5847546906951511	-0.30262063011025675	-0.9825044756273389	-0.12633695068582818	-0.05623727971082156	-0.8831004651288747	-0.49732014902909905	-0.7889957309372239	-1.0468755216287744	-0.772054608718249	-0.6824523645124582	-0.09797272992053808	0.15643910559063598	0.36508357079794823	-1.3022954539627183	-0.2582149703386913	-0.4587655100899017	-0.17971455161926045	-1.020229679587578	-0.32761390990886546	-0.6380828608455426	0.1250221520732222	0.19814563322584008	0.06997584418580212	-0.2659347776204869	0.41044448878466033	-0.3394857907841522	0.33857369312986596	-0.4489665701482683	0.22605185682092385	0.06256639336131284	0.5143361866340087	-0.47117642285839156	0.810109590656651
0.5632990962374091	0.1831790882766843	-0.8126718608665607	-0.3860297027882521	-0.8444811345943176	-0.8619227321577517	-1.3065860022579656	-0.6349933083103537	-1.4356876593256065	-0.41189226993223615	-0.49742377000312954	-1.144435616452604	0.0217838318913319	-0.4099075698302113	-0.8722735884303349	-1.1861565184505871	-0.5548093089488294	-0.30295079471260233	-0.9111589744084944	-0.15225821464255035	-0.003141598471018576	-0.8975759333661154	-0.47570003190406085	-0.6800433670530857	-0.9957370045246268	-0.7551404643857845	-0.6571466290115684	-0.09937855528951944	0.11854405159172358	0.5044084347565543	-1.3702838204658947	-0.23052848547571497	-0.3851384845307096	-0.13191591854258566	-1.0210338581671956	-0.3545427363591462	-0.6254743914250461	0.16180498197355783	0.20524349468497002	0.06853682160620499	-0.20360691676610343	0.44178444340706785	-0.3160713143884772	0.29648646810706347	-0.4587788168554491	0.2968660781925764	0.07340162271932504	0.573764169472495	-0.5512099782095451	0.7792730224235449
0.526336800385684	0.19188623523868975	-0.8174813559896336	-0.3138991010735445	-0.8727214692904397	-0.81510207029594	-1.2641333027638844	-0.5837753455961653	-1.4192374790308897	-0.4508321416389693	-0.42570000310168865	-1.1819891252275643	0.07708361986357856	-0.4176441489970541	-0.8967097885896438	-1.2318310350667974	-0.49377216250263006	-0.2830366560658776	-0.8534843829545415	-0.18909956827353663	-0.0015076774562644904	-0.8868596642833186	-0.44454523852009337	-0.5998149666437618	-0.9328837996293625	-0.7497786806323933	-0.5937698916879575	-0.10281360370241491	0.06856502825079158	0.6301330597674186	-1.437504145500716	-0.21885178444299438	-0.29607013807254623	-0.10499275555198886	-1.0110364562796819	-0.37719546307125945	-0.612544363724027	0.19117347181544972	0.20046570982466733	0.04087234670865138	-0.14936543122398938	0.44180674942459186	-0.2602727475406066	0.282185400828907	-0.4552687448626364	0.37826602214699834	0.11515111583941433	0.6638030978706915	-0.6202081169594006	0.7568761821147383
0.494270374243648	0.20877188095429214	-0.8115386647553702	-0.2810433586063061	-0.9048539821404846	-0.78508319802933	-1.2395074839768967	-0.5246058732339056	-1.4120608762261493	-0.5297781465997163	-0.3630078677051872	-1.233138361965295	0.16516466058573215	-0.4658327393707341	-0.9089676352538121	-1.2229413640475346	-0.4398456887007981	-0.25038511460235896	-0.7932985201505875	-0.2400015337186844	-0.04265277937327441	-0.8526696629239152	-0.4200197050243089	-0.5085362064995884	-0.8217817006184243	-0.7543454996021584	-0.46533043846992683	-0.09694857659743437	-0.00614676520234887	0.6879112561024524	-1.4961424419543392	-0.20731429892184278	-0.2050014386797429	-0.12391911979233268	-0.9702792237218075	-0.38380398084842793	-0.599580487782953	0.18949802354250161	0.1909887867684327	-8.10611943628109e-05	-0.1086566240012657	0.4116936257660527	-0.19178762979393676	0.310014504721534	-0.4549097602270062	0.4743012604104848	0.15891528441825797	0.7811132489651624	-0.6998988244161446	0.7727737305594039
0.4806774937453164	0.21699702513804162	-0.8082708434114739	-0.258674988948875	-0.9176389686331525	-0.7693421890544347	-1.2443871046083999	-0.480375600816508	-1.4050796437336968	-0.6245474729221272	-0.3246178031162385	-1.3045471985844732	0.22480031558836527	-0.5065884047086932	-0.8989038000548263	-1.198778769390716	-0.40004761021849217	-0.19059056740918903	-0.7284569295629246	-0.2802544190143312	-0.08212344983714612	-0.8168807261775543	-0.4113307368169593	-0.4253447758774505	-0.6656171025709966	-0.7545484693341463	-0.271908554051327	-0.09040926221140402	-0.11779511083690505	0.7036473715023888	-1.5430430611850419	-0.2107424808941906	-0.13209383829879856	-0.17446836018401407	-0.9102582588249201	-0.3620877553186405	-0.5578794560351608	0.1916741804947203	0.14810669302227392	-0.016541717436484842	-0.08347439585986158	0.36360185198248907	-0.11909591885450821	0.3753570688768314	-0.44206608770784844	0.5737821868972216	0.19184422363909068	0.8971829315675025	-0.7244767328466063	0.7683551472416964
0.4737594169816245	0.21733909162583337	-0.8251238413906801	-0.2681769710248754	-0.9107993157607206	-0.7677327288029346	-1.273697359201632	-0.4432836154695378	-1.373260332205594	-0.6975081963974675	-0.32209525267096784	-1.3921601419871386	0.22766758249555757	-0.5437662322408251	-0.8489661912712299	-1.1813239995192226	-0.3491265187543656	-0.08314805497228618	-0.6895886567019568	-0.2963077479223375	-0.1294531453471945	-0.7917570286612168	-0.400104644454873	-0.3586591664996377	-0.509983570370099	-0.7686041232744232	-0.07164641371687688	-0.09385067182506372	-0.21400473076820042	0.6946474818363013	-1.5796586033612385	-0.23969930730022146	-0.07473284055023002	-0.23836988641609266	-0.8574383475727867	-0.3478812090810918	-0.5044330849882742	0.20047509843422429	0.06733656871726627	-0.01768706193861252	-0.07143714311191754	0.2907280927288234	-0.019517622852364136	0.4670685678933573	-0.41580037853435475	0.6579351291743438	0.2112799163000243	0.9941303152603467	-0.6695353577675258	0.7330999956908814
0.4771956485169972	0.24010206154078934	-0.8481698878845279	-0.2984706975842142	-0.9013900695439491	-0.7608925227340603	-1.3159223430662432	-0.40003222208078426	-1.3255378772571835	-0.7347704832698104	-0.3370278503960914	-1.4853114239817349	0.22238761538597177	-0.583861779902432	-0.7829550637101056	-1.1485422106490009	-0.3013037595971541	0.02804790768075207	-0.6545013991320016	-0.3273622511128009	-0.22214102836601662	-0.7567845695592601	-0.39852235197127367	-0.28446140405286535	-0.3672830534905916	-0.7985252445985525	0.11466224682679164	-0.09323363535089602	-0.2849509813668881	0.6666437683519589	-1.6133355520932888	-0.25101056761507673	-0.024531000673001055	-0.3108693375003786	-0.8005427130648662	-0.3522279881537763	-0.4498527978995437	0.18208368348405674	-0.004959377502185244	-0.008876719614550624	-0.06885245693904687	0.21765357931743284	0.09873438578853735	0.5609703204569878	-0.4205868403427366	0.7165828740876095	0.19519637272172585	1.0831959529954875	-0.557402668302309	0.7493949828466617
0.5079392775635576	0.2638912309191245	-0.8776988702702988	-0.30007547677927277	-0.868967847640374	-0.7621361965647652	-1.3591883126655753	-0.3853189172963795	-1.286229370424676	-0.7351543374268306	-0.35254604018886704	-1.5668143293249142	0.21373336465999607	-0.6221750098378898	-0.7270077713479666	-1.1170406786598497	-0.2519783092710906	0.09592279908921456	-0.5942449949979931	-0.36463403163605734	-0.3292236204900338	-0.7072515924654365	-0.43173685367440856	-0.198184936091503	-0.25072971976085523	-0.8380535999035201	0.2420098282084875	-0.09049831902210907	-0.3354777200321048	0.6370153283356038	-1.6460107076057438	-0.24258802916524574	0.014388146774637723	-0.34292939627131874	-0.7700204806112113	-0.35226332782103364	-0.3861673342360107	0.16323007590686914	-0.07204498220731587	0.005807184258885397	-0.06708010070622136	0.16454295159077917	0.218967276938198	0.6485589892671961	-0.4400717286210224	0.7234920118136123	0.1403768841885342	1.1389788668801704	-0.3690291783178402	0.8210976020816398
0.5689247850342587	0.2607037931919623	-0.918876054543183	-0.27527178430828975	-0.7870179736292428	-0.7815472626283074	-1.3921094865261188	-0.40349594787445164	-1.2546314785838328	-0.6952192882759691	-0.3413747453598159	-1.6200538422408897	0.1869838624160703	-0.6569896160886823	-0.6687869743516182	-1.1005596252894523	-0.18310238208840018	0.11434250848321718	-0.5404642849631442	-0.39439725414971055	-0.4030741496610616	-0.6801547406417899	-0.47182614340973217	-0.14448437088161206	-0.1783485687954836	-0.9094312889865179	0.27253406880949715	-0.10021823379044961	-0.35490449794031026	0.6249850498569973	-1.6697866000174642	-0.20103219896236216	0.04321779477124188	-0.3370274309066689	-0.8007072041379711	-0.3502136271200948	-0.3409630096425218	0.16715871323653908	-0.14139167851300316	0.008523706475471574	-0.06972017301136735	0.1571596597900564	0.33158823754857963	0.7044319277923665	-0.429282245961297	0.6958554609096016	0.08125716400388434	1.1601240836383737	-0.1603848065764256	0.9062663799991565
0.6354599584802288	0.2467879065294723	-0.9469160699456465	-0.24456982444494452	-0.6945378053246424	-0.8016167442492819	-1.403576595010151	-0.42813358004158186	-1.2334793861066977	-0.6196853202665231	-0.31048476379117906	-1.6365973955832351	0.17151111111811457	-0.6987090532341156	-0.6170369213141751	-1.0586357203811665	-0.1334980818547125	0.10097953063039955	-0.5182578742614516	-0.4592322975150148	-0.45301001670704055	-0.6688771431784646	-0.49496035075614486	-0.14127732641597798	-0.15254501648758553	-0.997993748711299	0.2404844190253758	-0.11488080155290095	-0.35685573378307195	0.6074233990278343	-1.6960669754781716	-0.15963298620999222	0.06616921265289688	-0.32445843059306184	-0.8752947673974724	-0.3238325655123064	-0.32703445885987714	0.14878655631249696	-0.1758192558396978	-0.0017109745243133745	-0.07079097156870096	0.18992719953405252	0.4292746794693253	0.7332058469406106	-0.4100366807734302	0.6777211945387818	0.033158903681835	1.1886166906961324	-0.0027604871217827677	1.0092263849260708
0.673091255161851	0.2223767980824231	-0.9434637748162077	-0.21452948407429967	-0.6268466551654315	-0.8325500825678794	-1.3771453165895058	-0.46051188637369106	-1.2201942048710586	-0.5050550955234087	-0.2721510061318125	-1.6305052231321124	0.16533949393373204	-0.7578555970352354	-0.5977041826064851	-0.9772041700302758	-0.14019047963764714	0.05138533194126606	-0.5232522004294299	-0.5457162193878404	-0.47610096658498036	-0.6649478445147727	-0.534176651535	-0.15569159692184492	-0.14134577495928022	-1.0505459951522638	0.18476684149486444	-0.12332847616831741	-0.35892678235302045	0.5322478500522647	-1.7304785725712573	-0.15775357680383098	0.06053663991588715	-0.3051859634455298	-0.9600625004034906	-0.2768308080597156	-0.30259602954014697	0.12881598322001148	-0.16327511287314606	-0.008333415171232527	-0.042119417093921314	0.23208557265600643	0.45767474779715994	0.7514364867591612	-0.3856257255506849	0.6511503204048485	0.003277372717943884	1.2139985844582353	0.12177901052236757	1.1134488422294726
0.7147821705157928	0.1783279635407096	-0.9296282409005194	-0.17087667456662659	-0.5873076673817018	-0.884479561440133	-1.303105206207491	-0.4896975411046813	-1.2199337111213397	-0.38300369041121435	-0.22323154571104564	-1.6178385068041163	0.17366156129850893	-0.782332760474359	-0.5948424285214641	-0.8882533644764816	-0.18852446362550115	-0.04413650064253653	-0.5255236312572406	-0.6096425837583525	-0.44338203585150016	-0.6978280796529452	-0.5879609555249233	-0.18005816302487304	-0.12635097458665356	-1.056313718369633	0.13327223886075693	-0.13236774245484356	-0.35231996625384193	0.4306385480614896	-1.7583785137369765	-0.1733979199162222	0.021477116823712256	-0.2963694472835196	-1.0405900190806183	-0.23217913847975394	-0.2507743740158993	0.15868518174117302	-0.067267197347016	0.006585431164178318	0.01917456929131349	0.25738059652917994	0.41779001233988655	0.7537341056762196	-0.35241964675503973	0.6182919533274575	-0.002631213291347316	1.220964292144826	0.19579129972795858	1.1833045403951437
0.7696250340029079	0.1401564531983485	-0.9216695147242564	-0.129096107453187	-0.5859724865263093	-0.9197779510468893	-1.2286909915770616	-0.4717614653644288	-1.227865745800265	-0.30549358433414	-0.1743120852902797	-1.59509558736048	0.20359303047602517	-0.7451285282351724	-0.5801520908850286	-0.8054513983092347	-0.26011143157674094	-0.15960722604172894	-0.5160005516996524	-0.6566866489098189	-0.37443326972473717	-0.7425982704877458	-0.6245173680770392	-0.2023680375684168	-0.11362101385364154	-0.9922767679269244	0.10249108723943498	-0.14519828439708388	-0.3440357719740438	0.33952607478877084	-1.7781639298239778	-0.20197190366544154	-0.015055644666811746	-0.28165096575686127	-1.1476554308851155	-0.19288142848931747	-0.19199690516034518	0.19017205445690555	0.10972712081113065	0.04771504591367239	0.09477663984779991	0.28031118254472004	0.3681344069798552	0.7471203988869214	-0.33622545097001616	0.5909928667339713	0.0037344839564847202	1.2430637154354391	0.19317708453308965	1.2192376756296288
0.8004750949996808	0.11518559958945493	-0.9127225361254446	-0.10087170143484428	-0.6295296129220196	-0.9477728051184308	-1.1646541034896303	-0.4113269801036119	-1.2117151333177243	-0.2588766294869761	-0.13338820887014483	-1.5490916458307349	0.24401450053351267	-0.6767799440257098	-0.5576078281485948	-0.7204134905468801	-0.3389330054646245	-0.2655726863102439	-0.5153656797291466	-0.6984699409335375	-0.32526710100802286	-0.7635545300274396	-0.6472150809452177	-0.23001136649502668	-0.10021941102060569	-0.8511282334725158	0.10653743580937511	-0.1570364790200435	-0.3488625132692962	0.24750083380143773	-1.8056798502555194	-0.2816727840378067	-0.03211128547794898	-0.24197664302782246	-1.2396973246794882	-0.1665533763824151	-0.10695320202209099	0.1887084444713417	0.3162139381069393	0.1250845354228083	0.21167830303795107	0.2621986963145451	0.31874588690190264	0.7296627897320547	-0.3396158614176195	0.5540671666507851	0.010083251158442537	1.2868427111424048	0.17787749724507865	1.224825196332974
0.790546514501459	0.11188932252526837	-0.9090725905114974	-0.08527437381972043	-0.7028134074189093	-0.9858877501653117	-1.086531377179258	-0.3416759722961672	-1.142775462454748	-0.22980323129775732	-0.09265577601058878	-1.4815953774426298	0.2980729717349613	-0.5771153772501174	-0.5290379831998141	-0.6327249100870981	-0.4052837918171804	-0.36495223161618673	-0.5216438581041487	-0.6963337482089376	-0.2880110011757201	-0.7567165297555574	-0.6653841636017177	-0.2498288097419103	-0.10115658604389496	-0.685690987756687	0.1255006804962734	-0.16367757261830757	-0.3269196680901607	0.16060534737023208	-1.8224932797910554	-0.3766003609878631	-0.040972498039292635	-0.19308505340213813	-1.263182994561491	-0.15346002966347805	-0.007236286819982752	0.19144308418120987	0.5203806788039177	0.21452419391590755	0.33899255909595644	0.16211159568057024	0.30474616669954485	0.6915695564716214	-0.3608757292831805	0.5178163951886477	0.04064198395720964	1.3263659457148211	0.17959173671712542	1.215917893454419
0.7763910651234418	0.15407233986083824	-0.9130256002016941	-0.0687761175336857	-0.7702274445703965	-1.0042990000120129	-0.9983566323679884	-0.2583658371197813	-1.050404378804603	-0.24001090851040222	-0.052936867883508154	-1.3705070246535258	0.35840796012959286	-0.46257175804955664	-0.46293146383585615	-0.5499950710680818	-0.44658456146833875	-0.46226390388638794	-0.5157183863794284	-0.6557301447047748	-0.2561697966071912	-0.7323922999326974	-0.6706630186978632	-0.2455934194965345	-0.10709202785805969	-0.5404154020851557	0.17489182415156268	-0.15939012330295338	-0.2734147273491491	0.12730758114113222	-1.8179518171955589	-0.44311057163921364	-0.031549782899807	-0.14679834355159324	-1.2639688963552083	-0.1601038871079033	0.04597314654651964	0.20675321495124438	0.7067142883556597	0.2850363003161481	0.41734547422214	0.038937766908381986	0.36481809806069493	0.6566328650878956	-0.37377923257494255	0.4685998896905673	0.07228423969177812	1.361805176328525	0.17247764290813247	1.2150762585367585
0.7605022954134253	0.24880920850279464	-0.9034856701493522	-0.052334169289584856	-0.8227403595338776	-0.998336681353047	-0.9014148358221176	-0.1548907939533041	-0.9506613220374269	-0.2426125866857681	-0.031101040591642443	-1.2344604169840125	0.42024651531702195	-0.35411442382496006	-0.3617684569304053	-0.4638031289340566	-0.456142916635166	-0.5195040196824663	-0.5282606348634203	-0.5927284010658067	-0.2346047399083194	-0.677960456972451	-0.6580865215437394	-0.21862984455992204	-0.11383968802574204	-0.45186985650470823	0.27807371268501185	-0.14747559427081827	-0.22487345673446207	0.10959988747763146	-1.7900518760298394	-0.4968651610431973	0.005930514191335753	-0.09992872354157674	-1.2706947535665511	-0.1670481317240185	0.046582414867508665	0.21206843016197457	0.8211451850097836	0.3259603404114161	0.42412104440387977	-0.058963344008159245	0.4452552821804411	0.6203218969687334	-0.34849075935399326	0.4059025730510065	0.0893158658389028	1.3761755267066178	0.1519281972369813	1.1822057392526455
0.7289072107651796	0.35413458978961665	-0.8719933596174501	-0.027389706713774265	-0.8720034946795187	-0.9813398056667542	-0.7740730027419778	-0.05028627498454445	-0.8125475359367293	-0.17084607614338435	-0.019220278449858175	-1.1018797373365465	0.4747945198928706	-0.26204121032741384	-0.24354621595147385	-0.3703083130418151	-0.4440749122997363	-0.521067957272522	-0.5661554373696133	-0.5334889073000142	-0.21966989162469117	-0.5863958911427637	-0.6280638857126916	-0.16451096920233932	-0.1088882799860312	-0.42265912924254356	0.41820261732731073	-0.13430790868805292	-0.20447106090487582	0.0949225826266455	-1.736956835391307	-0.5097599978021331	0.04409514254958994	-0.09389924657954177	-1.191592824189653	-0.1539901246723405	0.030876831481976286	0.24719506981548817	0.8685101386248671	0.34225947371093024	0.3801075312886997	-0.13132406485875384	0.5043924150543103	0.5612924165668554	-0.27390172950671715	0.4001834410515904	0.12239717547258293	1.3758320123549512	0.10823651869320497	1.1042609943783648
0.6887367518428165	0.4547798795843619	-0.8337282258163425	0.04423412262354663	-0.9053578239727068	-0.9427981097956124	-0.6107846310097622	0.025945811830868047	-0.667100850781458	-0.0757781965877356	-0.016483761672177837	-0.9439477594247296	0.5314754913143135	-0.1980626051353988	-0.10498962233509639	-0.2791215658929114	-0.4375684144552168	-0.5159764715626697	-0.5839036360117549	-0.5029764231590772	-0.19728112267871106	-0.4782806430629762	-0.5801586167264859	-0.09761620475068174	-0.07427528245921564	-0.40297106523955406	0.5382764054463773	-0.12715155782785406	-0.18410289728305756	0.11697505061170836	-1.6835445602332364	-0.4626007432586604	0.0597294799597994	-0.1283455938158181	-1.0339555457987726	-0.14830043824386727	-0.007727086300781505	0.3280017474394736	0.8855568031264361	0.3335372348101086	0.27710778729977725	-0.17569073371566649	0.5739903881429793	0.5130424193085715	-0.18228087305795004	0.46462136308227786	0.1716128188221773	1.3474348259504325	0.07163750596502053	1.0207053500530279
0.6416330115924479	0.5446656234903446	-0.7969257056006078	0.15600558585828178	-0.9256626498113096	-0.8904784587411767	-0.4598416994752519	0.08779590676387969	-0.5599727962097648	0.0034663616062511836	-0.02199057938528865	-0.7657561816314635	0.5824219289213727	-0.15563024089950678	0.02666696420962359	-0.20378475956739756	-0.43288993267177833	-0.518218115441751	-0.5680318367491091	-0.483033310483887	-0.17532446507547583	-0.36870253920363344	-0.5086690054631873	-0.054321104464614536	-0.030915318048367203	-0.3462071968598063	0.615670850315849	-0.13079652586598184	-0.17395304767991548	0.15388737699067748	-1.627510926150558	-0.3710839463420064	0.059132883470521994	-0.16741879044290123	-0.8901903479062888	-0.1477880130686331	-0.06589528683534529	0.42153798033263035	0.8769253317121473	0.2993971583043704	0.13109148057663866	-0.17642683229398565	0.6264503889648514	0.4902380147298892	-0.11189994088387475	0.5452575720181432	0.2056252809788127	1.2698196666042125	0.060837797291129016	0.9187038737823372
0.5957760456159761	0.6352044034184788	-0.7452203388528311	0.249040548140192	-0.9443677778326022	-0.8538632380195572	-0.3547997326810831	0.1348272791709397	-0.4752341794263681	0.07066927272626877	-0.018341890348379342	-0.6215449909409425	0.6217594322212638	-0.10763968582873243	0.11285345807013725	-0.15459404447501016	-0.42416812722781677	-0.5027872645531912	-0.5596374184724218	-0.4666133216306127	-0.16472423369876132	-0.26203313695247765	-0.4250803128813345	-0.06650438751612844	-0.003690383621815371	-0.25842278777431915	0.6353887711249178	-0.14965112493231816	-0.20380353285340475	0.16575335728065266	-1.572796319807013	-0.25442134764848096	0.05386879680041744	-0.185197550306786	-0.7754852395954284	-0.10576914869936224	-0.11593990975670332	0.5027490765052566	0.8329421846648476	0.2751540330093266	0.004201851532750012	-0.1315917370690488	0.6546501433311274	0.503594266752432	-0.045029080702612814	0.6316306742329272	0.22165803441949553	1.1727386939968298	0.05659505459781742	0.8343065945393416
0.5527927422951884	0.7300034659673078	-0.6787307158637172	0.28754117181109845	-0.9346058423332746	-0.84282868099223	-0.3071095737091863	0.14618227590322333	-0.39388198138930985	0.09259161013838367	-0.021720306123294342	-0.49319846047504845	0.6293471995244427	-0.08762491788174562	0.15967493462782195	-0.145578150946347	-0.4336335324254376	-0.47637409636556544	-0.5806023017651255	-0.4811840690207986	-0.17336646055366223	-0.18485898960540492	-0.34360589042842876	-0.10647043621015044	0.026439793376933494	-0.15194824920146036	0.5924685737937779	-0.1712219567251479	-0.2353313962075136	0.15474537864241328	-1.5462321029340882	-0.13878546335276562	0.053114277711035475	-0.20539903052097527	-0.6642527206056428	-0.05548080219181677	-0.1458448298453185	0.5703254901807948	0.7628680067137659	0.27991161786431923	-0.07158483946465426	-0.07966332827121145	0.6842075812146431	0.5336565703401488	0.046711437291364115	0.7128707666718381	0.23129123052060221	1.0983487527301552	0.08374432223634773	0.835685940654393
0.5025416572314456	0.8079946251841242	-0.6190797996386461	0.26749550888335777	-0.8934923488238471	-0.854472882054217	-0.34086028307708666	0.1301738388655349	-0.3462506992532996	0.04864741756974157	-0.05133775108338088	-0.3803056812414748	0.5917929963741473	-0.10324330210422868	0.16225051330433937	-0.17286024476408343	-0.48494191542792775	-0.4536970013097418	-0.6111466976794616	-0.5009996478019824	-0.19952270026920138	-0.17783387987334795	-0.26720571628499556	-0.17353949655668172	0.05799135249433764	-0.019273701057614244	0.524499551982061	-0.1885244228049171	-0.2332603476375644	0.13367869978913263	-1.539753840114041	-0.039907646261981525	0.0709419845671238	-0.20973442483204557	-0.6054745771499842	-0.0358142773629691	-0.13641809498999383	0.5919715115462278	0.7217161395836831	0.28747382835913937	-0.11341983137698561	-0.05967713656895014	0.7022803519687211	0.5556449981071646	0.1412640015977656	0.77874735234213	0.22035442088735882	1.030886350888776	0.18426303927845275	0.9047000039024056
0.44348712942885254	0.8586360138542126	-0.560008658168138	0.19163449939066404	-0.8344546821330713	-0.8770175184559073	-0.44723601284386555	0.11485814698658023	-0.33258780208056915	-0.01915260001675284	-0.09749817195463306	-0.34473525499459223	0.5247269240815335	-0.1125377589872624	0.10498363433633089	-0.2115744915761651	-0.5569936332252042	-0.42344349748431026	-0.6480115967668334	-0.4997880758089246	-0.23463174686724003	-0.2223149015424241	-0.23047197785109802	-0.28170752891389783	0.06234921635263171	0.09017772691775841	0.4652815617997767	-0.2054961064449262	-0.2180098990770266	0.07177479338404469	-1.5256619488250718	0.017657967771160417	0.12391624342393939	-0.15805579600638942	-0.644660006120424	-0.02666130354325567	-0.09769570836704315	0.5679567529673162	0.7278309177382247	0.2990006928997872	-0.12769099146005353	-0.02541509365079047	0.6768182217437648	0.5867380092464577	0.2102887695927989	0.8071121157056937	0.19250449542809359	0.967584289528706	0.2995027877867527	1.0362054597865762
0.4052780593032298	0.8744799116297177	-0.5240362699873466	0.08753500686914481	-0.7620274187509599	-0.9145472052295153	-0.5853130113133117	0.09820214382224954	-0.3218945336546294	-0.06362281494871974	-0.15258887185757675	-0.38348575952974345	0.45404180148532997	-0.14877821941897515	-0.01676810334745845	-0.25200175815869325	-0.6375967481895612	-0.39595295006797876	-0.6952742879044895	-0.5159848803476871	-0.27036195352047504	-0.28477544133930477	-0.2394746764646781	-0.391705668167265	0.060209333382787035	0.1296722539340615	0.4212534356935335	-0.21083315388644333	-0.22194660297031993	-0.02492381830210865	-1.5272314248691043	0.02634153530518137	0.19985946711797625	-0.08087484770384848	-0.7114251050145558	-0.038323393738258875	-0.033485596982656775	0.5059459088421451	0.7589749968275942	0.3185449689553302	-0.0971732325760801	0.025888746656350076	0.605484194321575	0.6098859830089988	0.2565579004071517	0.806401664525643	0.1521601961153709	0.9203510661744175	0.38232198227998115	1.2507288487986936
0.3855577393856268	0.8261552459905896	-0.5276730389023292	0.004128719757582064	-0.6985055597533993	-0.9589049051913048	-0.7498212882034032	0.07776616163961038	-0.3418353301955722	-0.08445045717229292	-0.21505577953575156	-0.4686332489785821	0.40323523055667243	-0.23121371484178485	-0.18071481515148394	-0.29044552816491376	-0.7149001392470564	-0.3884981808887074	-0.7435527741949545	-0.558788443523454	-0.3121282154926806	-0.38288883827514764	-0.251137263304998	-0.48307157625887304	0.0646140559922457	0.12107986861316947	0.3654555734691744	-0.20952910772969596	-0.23445847490943636	-0.1374680775139538	-1.548536227339158	0.012437386087380913	0.2837514616838718	-0.018685620065218157	-0.7473207125229251	-0.08301040298547875	0.05629685976330275	0.4061893335103446	0.8070674320880723	0.2809688589432075	-0.042913284989874775	0.04500500367514143	0.4982717106733123	0.5814771061186084	0.28236490699067496	0.8130266217796249	0.11149422593108364	0.8626406550942691	0.4656340206214228	1.4418968688457805
0.3703987887627678	0.7067273963206613	-0.5524715863588316	-0.05865474699643686	-0.6796996633656622	-0.9879361541217657	-0.918867612280794	0.05083945851318509	-0.4042105585656442	-0.08679623257631491	-0.2624887370155554	-0.577970772148302	0.385577062408722	-0.3264951002464009	-0.3595267495638056	-0.3168801279909553	-0.7696786544332912	-0.4022434545968734	-0.7886427923668793	-0.6015122980154682	-0.3772284899731214	-0.5122495150603559	-0.24935036403472594	-0.5934008777124948	0.06680079771325334	0.07317901186363222	0.28756336349784484	-0.21284965452882756	-0.26300813618775	-0.24020921147085011	-1.5457479028779508	-0.02744785797669435	0.3450429774794518	0.026580997006252084	-0.7818821146605655	-0.15148100829705372	0.16887610618632137	0.305431340820001	0.8616875404910218	0.17678656096117792	0.030362568011025836	0.05365973847478138	0.37904038933145123	0.5365339622549734	0.2906016100192647	0.8305570046474001	0.07991969038000338	0.8100638751584841	0.5538959254383979	1.5328635761960592
0.3901191086803709	0.5530462524412758	-0.5897748211353228	-0.11144353630755126	-0.7068945262599188	-0.9984464172792862	-1.047413085116705	0.01266317639602287	-0.49182763128342993	-0.07189700455563054	-0.3027594530525396	-0.6905955672564589	0.39292006302470184	-0.4076367650235625	-0.5357949025672228	-0.3194947371142682	-0.8069051171008587	-0.44970027191293094	-0.8334506452185796	-0.6318175395786462	-0.46975433123841326	-0.6105670314073	-0.24227096921586436	-0.7077564143376458	0.03512428192607722	-0.007450714169223988	0.19674531781698804	-0.21487887757274143	-0.321510979262854	-0.32526090711853495	-1.5124215817727589	-0.08990341685364515	0.36585366678193	0.05891429491444487	-0.8259108918946095	-0.20251148781700992	0.3518596919237963	0.21100923872505645	0.8936574095562463	0.06533573056179678	0.11861113877048954	0.0586339803828209	0.27874986591042716	0.5069655393690531	0.2818663172189685	0.8229374157413455	0.060788738544762855	0.7823537174573014	0.6138300229798112	1.5552604165048645
0.44709061117169835	0.3877348479769284	-0.6373031743104574	-0.15658850892641776	-0.7614983848271276	-0.9978367732446267	-1.1395728534437026	-0.0245794057245852	-0.5876111830548866	-0.0573531970507065	-0.3559807628933628	-0.7807454270463957	0.4039870139530713	-0.501017011520284	-0.6949402269619371	-0.3194406417530959	-0.8152551226679907	-0.5085390794677345	-0.9076319079056832	-0.6487636057446948	-0.5756216102109606	-0.6682137550923842	-0.2265162466420978	-0.7644374393498388	-0.0486591651559797	-0.07930199929352943	0.11172382703195687	-0.21365116582516927	-0.4080328843958728	-0.388406177615498	-1.4658715901689134	-0.12227102329307779	0.35529039953058683	0.06148274280461654	-0.8390153473851909	-0.21447396518370324	0.6542260203353516	0.10247100347987695	0.8983368860860887	-0.04140156669421145	0.22426941710865017	0.03635026887550105	0.20051613536784094	0.45555900023405904	0.25528151059158266	0.7975920698930026	0.046415129599527	0.7785941437196044	0.6389650592386878	1.4763805217220747
0.47442841781151845	0.24814062400392797	-0.6665554460179146	-0.19782007263102125	-0.8432719141969816	-0.9783647427776181	-1.2220059113119028	-0.07493896682904078	-0.7032313338673998	-0.07705771044447571	-0.41111650833997276	-0.8455261229636187	0.4055605140850663	-0.5806800127024153	-0.8171848222937015	-0.3338300078248425	-0.7912120639663407	-0.5573339322775064	-1.0066296105065589	-0.6290436773840169	-0.6828122301706643	-0.7131370354855118	-0.19709379071862204	-0.772193606671618	-0.15028017684797473	-0.11444959121638867	0.03325356726492308	-0.2170925754388287	-0.5031299575747165	-0.397497344053049	-1.3989518030999704	-0.11339603443065438	0.34197226025522365	0.056382278909239615	-0.8543678475415207	-0.19595597954072758	1.0388097238405654	0.008684416247081545	0.8659934453651204	-0.15248529949675746	0.3464512249090973	0.02220825376474921	0.14923576120848928	0.37937253371318974	0.2190838931656977	0.7698311900324835	0.029772894507456533	0.7927354845299179	0.6226155002740483	1.299567052770608
0.4642565642842448	0.1573686169250275	-0.6823674847787018	-0.22728325557186535	-0.9312049099657658	-0.9439076619386919	-1.2735835013868955	-0.13323497790420175	-0.8324362337277279	-0.12630477710826543	-0.4620179726820231	-0.8867063502358746	0.38758764591071543	-0.6004703406394422	-0.9028148639710174	-0.34253936097353255	-0.7491057279153839	-0.6134271605075436	-1.0901082204950705	-0.5696766497242199	-0.7821438250841897	-0.6973007711742645	-0.18293500108090105	-0.7660583911721444	-0.2539473540074832	-0.11412822247407099	-0.02378067924469557	-0.2129132665364731	-0.5893095406300569	-0.34672920376624694	-1.316387345251686	-0.11357005382011325	0.32270570304264085	0.0577849064804681	-0.8832451692641408	-0.14434239551102196	1.4474595260249017	-0.037920006977427284	0.8017194589111124	-0.2140695923419494	0.46914996994411756	0.031420639002510374	0.1525298130208098	0.3025633480465744	0.1790969934748455	0.7323193677257541	0.02890946216798902	0.8395297728792983	0.5426033729162945	1.144869879155399
0.4581139203006595	0.08921964347062276	-0.7048469332169551	-0.23525084350522435	-1.0153464959470695	-0.9054878948744827	-1.2714689991132437	-0.178203174512423	-0.934693055179688	-0.17531015782133763	-0.5067256747700609	-0.9312453118800104	0.36452712730957765	-0.5829244128020116	-0.9759803767446922	-0.34524412903213164	-0.6868137568848842	-0.6899905940829913	-1.1459064125695269	-0.4794464197149673	-0.868336534482373	-0.6151256982552185	-0.18695893455212342	-0.726580370983762	-0.3840584864074699	-0.05621419227971362	-0.06159477004710463	-0.18851170040338755	-0.668830959274568	-0.2736165098257054	-1.2653960703743035	-0.11391809259903254	0.29892957824933686	0.07966225340313818	-0.8982138569165625	-0.053007025483788536	1.844414761270229	-0.05675435652849005	0.74196765565821	-0.21978163094871578	0.5554969501621123	0.04761480772554699	0.20857320804392182	0.23039234636206557	0.15634135629416496	0.6991235363378397	0.015314635332857915	0.895560780462408	0.42174949013704327	1.092688514260559
0.4424380144910628	0.041983371201744724	-0.7382366884001513	-0.21642988048950204	-1.0806443974032187	-0.8614106311686378	-1.2351483562127528	-0.22267440176764372	-0.9970813082372458	-0.21463388368509176	-0.5422553473362478	-0.9850565242635394	0.3530056096764101	-0.5585528681911023	-1.0025310952001536	-0.3702722494677016	-0.6200756789939639	-0.7631133649603135	-1.2094218261521328	-0.38982197570224486	-0.9314653009615395	-0.5263847842790919	-0.20926107429940463	-0.6465436960587975	-0.5019551043372543	0.055960412933187875	-0.12431317288116332	-0.15661663976957843	-0.7391781462373199	-0.21912427726327904	-1.251754986034152	-0.09874360183817928	0.3029302841186175	0.10778766859764514	-0.8996211694308919	0.03827533504255914	2.1499459001269283	-0.04310041600527666	0.6729158843439016	-0.19913606210266455	0.5808084126121585	0.09822716148941937	0.28538248374874986	0.15027630730080513	0.16916508522245258	0.6758207376321446	-0.026638018337693265	0.9245877431783166	0.26708223377168083	1.1088432289300658
0.37293795100351035	0.021770351468518002	-0.7741563697850724	-0.17339645944307855	-1.1256626651123771	-0.8187965131459748	-1.2191757313456315	-0.27009732578616125	-1.049974564117568	-0.2307699751006238	-0.5708142220201947	-1.0082996807412863	0.343949242250036	-0.5322405776117215	-0.9953767099876035	-0.393857826938686	-0.6014547018294144	-0.8378522046806939	-1.27001682867041	-0.31148428130905303	-0.9747979665511946	-0.432983143749497	-0.2372240018112846	-0.5506809538795042	-0.5684945309907895	0.17307394829116637	-0.19737224428284222	-0.12558670243975775	-0.7916047724336484	-0.16970703319410335	-1.2490501443412456	-0.11310020146857162	0.31605540688274536	0.12926426478568032	-0.8901903479062904	0.13996522757626662	2.2675516101981175	0.02453377174863976	0.5882330884866318	-0.14273518732479668	0.5571954582185703	0.1773466056500405	0.3902579711788124	0.07799794024634209	0.2200212419365058	0.6713271339183169	-0.052337827971229	0.9453321931929075	0.09252979953058292	1.185548900175569
0.2983291539058478	0.004247218207484258	-0.7940663619246975	-0.12677340072350113	-1.159936505749371	-0.783790752675855	-1.2265439584992022	-0.29883119019623716	-1.1051731896828971	-0.2350350212897526	-0.5832580534577961	-1.0116048182880832	0.33581949156805846	-0.5077898188796535	-0.9944386905930693	-0.42389878417619276	-0.6221205783165282	-0.9244769700855067	-1.3121864357780093	-0.2504114878169246	-0.992163441137763	-0.3445143889881739	-0.2619405016412983	-0.43787665071870807	-0.6246000757183704	0.2625159435212353	-0.2707524544599144	-0.10245737645959677	-0.8161321492992493	-0.11442982039711021	-1.2606876422422066	-0.14473692647227493	0.3145112747928495	0.1602313670076123	-0.8596681154526365	0.2921024951201773	2.1859604275454756	0.11780039227603503	0.5269673369446665	-0.06016759584446364	0.496787649949749	0.23353546379512205	0.5140074852091926	0.037070261219068326	0.30990700597973597	0.6792131420168884	-0.06127689219158905	0.9565345778834008	-0.057016166412041505	1.2887426925796102
0.24730263606200115	-0.012685072938271608	-0.8157288550269769	-0.08886401149287947	-1.1710336221040905	-0.7675376427118453	-1.2150117884067497	-0.30193348373317414	-1.13408799590164	-0.2281825137458883	-0.5886184731539932	-1.0132127230405763	0.3202243569265014	-0.49071917576919616	-0.9737545680118977	-0.4758483626883524	-0.6532278346779404	-0.9835590568209855	-1.354059769299372	-0.1977240478556918	-0.9838047873515391	-0.3064120989160021	-0.2853747989414969	-0.3066667010594879	-0.6975591512814366	0.33541590559415424	-0.3644607491193009	-0.09628701171791457	-0.8250154072149842	-0.07833898496129074	-1.2853818451052228	-0.14308374227241036	0.3130548774807885	0.19770156069614897	-0.8084017310020372	0.45703272221133595	1.9668946179093432	0.19284892008839577	0.5126339823637632	0.03513094029413733	0.4123607223173157	0.25811669510749957	0.5755706427286218	0.027901258624814886	0.4432498545248948	0.6939727652824631	-0.09530628439409497	0.9398932159581717	-0.16229189798907412	1.3433320684888597
0.16224830327937684	-0.017411809860503356	-0.846509623814644	-0.05897851823754576	-1.1734898510361789	-0.7728781244554579	-1.2043254192237574	-0.269796132238885	-1.1538203974428105	-0.21598448164498377	-0.6078416589132598	-1.0003673506289703	0.29686662163376787	-0.48762982504386965	-0.924278019608666	-0.5483541784458656	-0.7155043140469047	-0.9900754634462217	-1.3835883700608993	-0.15122200175375156	-0.9578105893895309	-0.3000163573681737	-0.29317713773993326	-0.17850692956051836	-0.7861846693171548	0.4099396255229887	-0.4414377135807627	-0.10524994359526567	-0.8105009511214536	-0.0502805054140711	-1.3033807299506133	-0.1172244609987552	0.3263905637117194	0.24329606473232124	-0.7534068822277585	0.609647075263225	1.6691485742652987	0.22926584749234108	0.5368374933227378	0.14527490324878198	0.3320877546055697	0.2652323146979258	0.5722098195957821	0.03614691903744459	0.5591021738785928	0.6989104009838221	-0.12933567659660072	0.9005035703002902	-0.2362613312078659	1.3205845469643616
0.0654864559735808	-0.008766856805370348	-0.8552194218320448	-0.0460417456037012	-1.1949913012263107	-0.8034334834725664	-1.2284307451433831	-0.20808157440214664	-1.1891563745921114	-0.22368999842667484	-0.6242607595793463	-0.9834128882943203	0.271515786173837	-0.49800687491612	-0.9019245404779002	-0.6331576729764758	-0.785185807629393	-0.9610904867771698	-1.3793558902575274	-0.11157490245463327	-0.9193796868441391	-0.30780691489186013	-0.2798913370586781	-0.10640071785220355	-0.8590500273778912	0.4687670195112972	-0.45747859541159225	-0.11871660561396805	-0.7552330516804014	-0.011433111480120633	-1.3187248627640762	-0.11978254602380675	0.3026670797851147	0.29659591243900857	-0.6866783369054281	0.7428599509906986	1.3499935187864525	0.254378313560423	0.5916935417187845	0.24417099583637522	0.28574802393480614	0.24698599236260357	0.5614151227783823	0.07804088639432526	0.6151636078092599	0.6901185676306827	-0.1560851490741928	0.8618009533457442	-0.26975328489296596	1.253581056019643
0.017075123192051053	-0.013540239157754808	-0.8428465015017302	-0.037116920957503234	-1.2311041645509213	-0.8611301949126936	-1.2537885070250963	-0.14047868271617542	-1.218592168310291	-0.24827088129668012	-0.6183485319732452	-0.9952220554209831	0.23544766648153623	-0.4939537523833203	-0.9012408992242573	-0.710351753368894	-0.8124511319302321	-0.9129559631720895	-1.3588847962752182	-0.05456725183394906	-0.8924537487993363	-0.3553667376783727	-0.2625952433586459	-0.10650529538912734	-0.9109382845006706	0.5177165532094474	-0.4472663823541273	-0.12901538965188916	-0.668129199015331	0.02097014238865944	-1.3177731592054625	-0.1496442732550262	0.25260561555242245	0.34780092676009444	-0.6140829433090699	0.8202008127839265	1.0811877203894578	0.28185951684198235	0.6475523350855121	0.28997009201762397	0.2661413331091676	0.2247915049253857	0.5569191871967025	0.14132203544646674	0.6560878562709206	0.6905093157797122	-0.20663826604766666	0.8306938203891832	-0.2696675729193625	1.14772208637635
0.014581574644258407	-0.038153477802137445	-0.8172573521071891	-0.02242052201328818	-1.273515050778325	-0.9287275254756832	-1.2705906673995742	-0.07617386037286908	-1.2274489558007171	-0.2557204953070222	-0.6053528926257395	-1.032078805469861	0.21556911481399205	-0.4876694321044502	-0.8652304936544247	-0.7585326883860731	-0.814465047929726	-0.8433086091615596	-1.3351546928443108	-0.007013051106459089	-0.9039722167793854	-0.39523806264675215	-0.25607510709002174	-0.13693735863368062	-0.9617331707629464	0.5383687234393855	-0.43165903787007603	-0.12871641321595167	-0.5657406655819545	0.009597056664575337	-1.293913784025443	-0.18900745915072295	0.21054556305828953	0.3756531028173492	-0.5479758087073514	0.8483135180873367	0.8851556381107702	0.30080941454980165	0.7139497814774309	0.29857485968745723	0.24699619338582685	0.2079281556766049	0.5565408163804241	0.17546422309251508	0.7242550498586178	0.692392011406851	-0.25350063302106773	0.8098539497213514	-0.25143235053547197	1.0045973928789462
0.021545265100897194	-0.0819846336698005	-0.7732208241583952	-0.004359717563644834	-1.328773903727424	-0.9839003106123215	-1.2955092634244532	-0.01957959283981438	-1.2310958682967759	-0.23874561147429435	-0.5729651467302244	-1.0696680454615435	0.23773798334033142	-0.5045420399120017	-0.8328449765922835	-0.7930274970267391	-0.8179351801134702	-0.7694386236578769	-1.2970905911459825	0.015512622922352268	-0.9322349992908062	-0.426587402201668	-0.2543700505344201	-0.20489532804405516	-0.9898796606290677	0.536592738284477	-0.3902803066608161	-0.11470904913225624	-0.45939831215140037	-0.01614299288752672	-1.2787199201949198	-0.24182234385162577	0.16264237436034062	0.3612807241978768	-0.5102342458230417	0.8825399858263101	0.7347171351862036	0.3108043301091067	0.7827459511325469	0.2744638895272762	0.22526636748961662	0.19438840303902394	0.5732113894035811	0.179093172597034	0.7670938830436305	0.6704568312227547	-0.27027830848011486	0.8206555676682317	-0.22818297769584608	0.8872127006132722
0.038984900371127465	-0.12200641274158705	-0.71397838560131	0.018726579628417117	-1.375807538765475	-1.0325255188167233	-1.304926931243255	0.019816523143812822	-1.2211059329950724	-0.2124587101286394	-0.5024913936655013	-1.1001825045422446	0.2728794862882331	-0.5193550805693361	-0.8250864432951184	-0.8216439430867165	-0.8056502925165578	-0.7185237665593621	-1.2603385581866997	0.027325449854660105	-0.9609839070628159	-0.48064502624156213	-0.27064311030109034	-0.31182585954768505	-0.9863964934591756	0.524363811932105	-0.3536062585110495	-0.11014170698325843	-0.36507146364733173	-0.043945897474654244	-1.2487829994826902	-0.2899909108539653	0.10657985132373113	0.29515685298281136	-0.5049522546978287	0.9200353727866087	0.5703331573589684	0.32624926706202223	0.7925374608462498	0.22524344374351793	0.21498300893040767	0.16744273386901246	0.5882794507342588	0.16792717412159736	0.7588970671967761	0.6383266766049168	-0.2619148658193977	0.8505794845246063	-0.21811182079757466	0.7844631044157712
0.07577994601538104	-0.13253273147958194	-0.654129818891729	0.04323465487925664	-1.401906545674646	-1.0754688446181027	-1.2736485629953174	0.053128529472477724	-1.1778900199167885	-0.15122686367340027	-0.42907841887660236	-1.123336332978186	0.30342287218374875	-0.5216258853759866	-0.7832730363862168	-0.8249617919052641	-0.7754415525241496	-0.6670875969308273	-1.2389081021156247	0.017186505281181694	-1.0024260855279616	-0.5323892969556456	-0.26764221076323064	-0.4062070866205693	-0.9852562638475074	0.4788647636777782	-0.3633046495278886	-0.12477882994265126	-0.31445914446269607	-0.07720715299517052	-1.204804277142473	-0.300014427686822	0.06246680502825745	0.2040953565078511	-0.5137799422877183	0.9440486766881386	0.35813854045400334	0.3206066654071541	0.7846334710773567	0.17985549687072505	0.21943236155656543	0.1311062313210397	0.5634405195008234	0.12833082568177837	0.7584184210159394	0.6113472930424542	-0.2325581662775334	0.8798163726776466	-0.22451879082434673	0.663501463750047
0.10171893273814817	-0.11993846533811184	-0.6027143395212333	0.039419785038373595	-1.4124242439223094	-1.0972209437747347	-1.222916773829785	0.07427231649121398	-1.1254786774734462	-0.058078254902857784	-0.37015884776208946	-1.1334125360938274	0.3557679765748048	-0.5268540173726919	-0.7030962261042443	-0.826368271295735	-0.7366814153646606	-0.6053641933765854	-1.2232761433751707	-0.03121260749409672	-1.0123106324932543	-0.5917370157332382	-0.19377916077453433	-0.4829321395429768	-0.9844752846614325	0.43515861472269063	-0.4049884625737704	-0.14033196581214943	-0.3128159984898432	-0.10243605262708737	-1.1952538484490007	-0.25558727755785837	0.04155083399237608	0.0993172553428235	-0.5611899249133363	0.965446845212606	0.14717938431104924	0.2984984514147005	0.7937171608117572	0.15110441308653613	0.22367863169771107	0.0995878285584347	0.4895691818988751	0.04898781728419929	0.7539710002523188	0.5712423239285358	-0.20034028898331885	0.9412291051035467	-0.2429468651488437	0.5564267992256919
0.10573293771751972	-0.0778020934326947	-0.5732380639313311	0.007450894231562866	-1.4139483654647849	-1.1106818840600057	-1.1294232425301765	0.07534155358404179	-1.0825232581448814	0.041780693205245384	-0.3160028428902054	-1.121210325583219	0.43703051672497895	-0.5182856899336455	-0.6228558212870485	-0.8367545806407538	-0.6975804616514112	-0.5590716407109039	-1.213527331561403	-0.08213051467599615	-0.9765399154016364	-0.6743883672781852	-0.06243524418336897	-0.567204204713318	-0.9480191762554824	0.4710335148518444	-0.4328472513390266	-0.15108875630512303	-0.3592006400151614	-0.13069534107152037	-1.2000290627957355	-0.1900863793653719	0.040094436680311804	-0.007300656013037759	-0.6501613186764443	0.9806429021333697	-0.03018539357729001	0.2781234597735712	0.7828049361308225	0.15116314870203076	0.2416237385550753	0.09769181706882257	0.3939971651279293	-0.018244377382328064	0.6945191558740479	0.5254537453742046	-0.16297567774405036	1.0551995333345825	-0.24652534004673873	0.5075184590106376
0.089950599957712	-0.014084435842880194	-0.5552650465399028	-0.02967018241201232	-1.4152457581827596	-1.1223138922412994	-0.9753248229872902	0.07754026647915262	-1.0284708050783127	0.14337409343025928	-0.2759123090278828	-1.1023263775455732	0.514062089853563	-0.5021260092165536	-0.5316771564115552	-0.8323187610246509	-0.6878516982077032	-0.530920764089881	-1.219269395827979	-0.12007184814278345	-0.9207300347902156	-0.716062747044623	0.09775822932859093	-0.6049392659529848	-0.9005356417421606	0.57212935552698	-0.432686681951331	-0.17414174787610906	-0.4357096243761102	-0.14396698364199925	-1.198025476356545	-0.13389551850895884	0.054465393289697316	-0.0952472263233212	-0.7442684892775638	0.9518410733184348	-0.17862685033860978	0.25740182366217784	0.7501272470862959	0.17282190691534777	0.2779201172398257	0.11741033656078526	0.29635523742086634	-0.028529979824126195	0.5885788011818729	0.49186716583726103	-0.10978147361455995	1.1514026359321459	-0.2327899962769687	0.46903704027546433
0.05009943688598421	0.021988030142567738	-0.5301897884050871	-0.06390547190658065	-1.4221231991926098	-1.1093528600644487	-0.7959662339753211	0.0931722115827465	-0.9806181032550428	0.253042647773355	-0.25860355887440284	-1.1105445573916615	0.5688723444514107	-0.4786522246454853	-0.41364569903829285	-0.8053612393739478	-0.7138157229396382	-0.5024918541195151	-1.2323618666864118	-0.1625884600570377	-0.811702941623845	-0.7061459456553026	0.24731214993359152	-0.5659667038597294	-0.8657352092106873	0.6556514002406868	-0.3972329611480544	-0.20366408062471414	-0.5129203689962967	-0.13799748278842697	-1.226977300402838	-0.08330808199313551	0.0650637544521727	-0.13969412598303296	-0.8404774902572264	0.89452013302663	-0.2626551062752139	0.2602134954765499	0.714028428141799	0.1910593155261561	0.2969544846986128	0.13808801480631472	0.21558419669851933	-0.002311356480839555	0.4835159644879017	0.45858252805183924	-0.07206133141198214	1.2063840163296038	-0.2403326499539713	0.4256928420160452
0.005778131905406751	0.030975049685494794	-0.4763366197256381	-0.07446322976880461	-1.43453030431111	-1.0911488891895322	-0.6139401190181317	0.10323207606174575	-0.9509087910996596	0.3642039682826471	-0.23802900680517217	-1.1350740376714035	0.6368825168232225	-0.41892477728917743	-0.2867269053676636	-0.7666830561359814	-0.7509802189610679	-0.4826819779787953	-1.244664274648214	-0.19032708200334453	-0.6348343676464957	-0.6913813082523352	0.31528252446612665	-0.5001351443667862	-0.8276859032651458	0.7038059691552098	-0.3167074132185093	-0.22136730235265398	-0.5756508897307192	-0.13427339051280435	-1.279487961663272	-0.03733215929798308	0.0684152229654722	-0.1473812537110642	-0.9682870540586668	0.8646757840275967	-0.2895644571189597	0.2879065370454932	0.636797403733313	0.20141146775692972	0.26512592068411134	0.1866482149579019	0.15718154835036927	0.02300539775481411	0.3840971640096462	0.4375176505633064	-0.05606243806304338	1.2649150450276245	-0.26838189331532725	0.44666357871437584
0.006234268834880224	0.05987966790400838	-0.4042073695785121	-0.044521428471540746	-1.4419493752905987	-1.0749201649869098	-0.44108769084816946	0.11145465990236583	-0.8999431889672544	0.43551554056485775	-0.196395663072305	-1.1538329264505225	0.72777837444817	-0.3206860646945065	-0.17378301081221326	-0.7267065842298883	-0.7921415636584157	-0.46250718306706273	-1.2403753617807964	-0.18919521869404146	-0.45561618824297057	-0.6410998933178089	0.3165647269959398	-0.39463383920110207	-0.7936664499197474	0.7125167534864292	-0.20949523305389078	-0.23410242628342512	-0.6086849702266091	-0.14887767394662071	-1.3208119319715634	-0.03315569395096046	0.07982074408403181	-0.15109730597769566	-1.090101832084779	0.8570070762327017	-0.30273142250036483	0.31091987826586187	0.5106481540884927	0.21750502640221586	0.21154906872930734	0.24830204739657002	0.09125599789030023	0.07761142491450036	0.2750057219602872	0.43551062597965995	-0.048308477053717366	1.2808884623801657	-0.3305873581572004	0.5233458712121654
0.03991237879439355	0.10884182108856817	-0.34692825916755865	-0.020506048587604138	-1.4262672982626465	-1.0540093745981054	-0.32464367717838827	0.13253820821164622	-0.8334521593516315	0.4756069747426551	-0.13835448005926934	-1.19031449872382	0.7891099129264003	-0.21377340583257398	-0.0776121749217397	-0.667418068385398	-0.8290272097722227	-0.4220011994845927	-1.2283551191392195	-0.17043179453840665	-0.2937499799465526	-0.5499945961631	0.29637685737760655	-0.2298893593686165	-0.7529149559903874	0.6405301552074633	-0.09003160860806736	-0.24664035299049356	-0.6130153445092305	-0.12812133611631005	-1.35739408104044	-0.06152085443282864	0.1090715190142452	-0.14914820013196173	-1.188869583090498	0.8419700478145978	-0.2682569900043211	0.2990954502246023	0.3839483777931024	0.23390694702884324	0.16794172058414986	0.26686065397724146	0.03734928512382872	0.14153676618637845	0.1730939726235011	0.4228468336952386	-0.04995069150329158	1.2080443356959956	-0.45111982103544646	0.578847018282213
0.07806063066275377	0.13658030355324013	-0.29088775845953346	-0.034146671745596824	-1.4048414243473484	-1.0377562646340972	-0.308996360353369	0.12814078242142526	-0.7855082847159581	0.49579486003785816	-0.07255420214984627	-1.2328167810147954	0.8345491000714741	-0.10935599178724995	-0.0004879023304551006	-0.6006643926991732	-0.8360759157704502	-0.3845709598292329	-1.2141480952658994	-0.14760322751133143	-0.15482618325400507	-0.45268066692073666	0.2854644954217512	-0.03941880545310579	-0.6986056633907765	0.4971827819898322	0.056102591134061755	-0.24726375066542663	-0.6079660938634857	-0.07651344953206422	-1.3895516433894382	-0.08501347200983629	0.15897506064683437	-0.1329906591491085	-1.2687025839034103	0.8304669861222538	-0.12602668529309885	0.2839586416897012	0.26963545113552845	0.23393631483659055	0.12686367247958683	0.24816821129142222	0.011019127732112936	0.13719920524015208	0.10935425620855585	0.3906101114003939	-0.08462342544892906	1.1108679424353736	-0.5928659973802619	0.6173751945128113
0.13094210535312892	0.14643803779236705	-0.25255674116359084	-0.057556740178766996	-1.370366046977463	-1.023844187763179	-0.36164746696729394	0.09814190511279333	-0.7460695310085911	0.4873500685833848	0.00013804394040363156	-1.2241698265680394	0.91848659044604	-0.014774331119566391	0.0413890991136676	-0.5397710478065776	-0.8221644037124086	-0.37541323638523194	-1.1865382186819005	-0.0978490671122377	-0.07604688407979071	-0.35989138462444326	0.3051203873947349	0.16218925614468882	-0.6412817911329193	0.3641192085263394	0.20983172291421265	-0.23734663867338304	-0.6240894637221027	-0.02344513460443647	-1.410138494052116	-0.13206831491963558	0.2302858880711808	-0.10236965983436394	-1.298804450281356	0.8236817700087962	0.12223323139049447	0.2613689770441024	0.18868837183569626	0.22602169064880742	0.09370584129046558	0.23291089530442927	-0.0008661673204447655	0.09307203818818285	0.08893201915946283	0.3598298140246551	-0.13341581765172603	1.0322794924260943	-0.6870206003823965	0.6358444052058758
0.14412446261493278	0.16475414336601274	-0.24869596836616442	-0.09614182591256977	-1.3063025580102607	-1.0002753493832617	-0.4558892067637337	0.1015303325196425	-0.6972139282489043	0.44312153960213313	0.07725601469579242	-1.1113127785511878	1.0122147483085808	0.04773881283094741	0.032644850520551494	-0.46531779904687276	-0.8050925927013145	-0.41807397842511473	-1.1440441214560435	-0.01372452227852285	-0.028784705967046555	-0.27820960028222574	0.3504476108688708	0.40705755884957495	-0.593345288691675	0.24522968801345185	0.3539106344938325	-0.22377183624168212	-0.6438414476041026	0.06730223158243868	-1.4204402676602836	-0.21086429446681465	0.3187225441289327	-0.07271410547124478	-1.2856086108612736	0.7670322833948846	0.4204362262752797	0.2205612196834695	0.1633248225773067	0.2224094502959419	0.12014348843012046	0.1772796875974681	0.014780578788071996	0.0801237745714752	0.10045941468131496	0.3080734455578903	-0.14990568233095006	0.9293015234484203	-0.7430762311183059	0.6155750309389274
0.08196820369191594	0.17876332088880942	-0.2741533507710328	-0.16952528156026084	-1.2538148351383913	-0.9770235259013678	-0.5522291834317203	0.13434536949530068	-0.6452324004925963	0.39698795665640596	0.12178353460916884	-0.8819719640201912	1.0759939536588035	0.0756089811265201	-0.0016644012320761598	-0.37247212748869407	-0.8084542832543157	-0.49077969927842113	-1.1090697300141774	0.057311856682823924	0.03859765654226699	-0.20237923905823524	0.415089715004871	0.6660961178075085	-0.5583418015718227	0.11077915471469799	0.5177716946376005	-0.2044655919210577	-0.664500584991947	0.22725564589130842	-1.422761088619012	-0.25438654377058867	0.37506581845461584	-0.048086151233567895	-1.2343970567683749	0.6646355975160269	0.7028490171743949	0.1770765966913436	0.1908708167718813	0.20967850563767207	0.19762868748398416	0.045406511990590835	0.06842020627246297	0.09682982613664923	0.17343301366826253	0.23917744237237876	-0.12290225916528048	0.7996057715632693	-0.7745110974369529	0.5961239128419289
-0.00475863116544612	0.17451858674483076	-0.29862248075335135	-0.24265535101926033	-1.2268718931602465	-0.9548446759204745	-0.624219853148503	0.16827482259587928	-0.5931857492988598	0.3743405613921398	0.12787594438993127	-0.5619631870567873	1.136661125414634	0.08642170866516263	-0.030965583335919238	-0.27643482962136623	-0.8338451165094728	-0.5647887014567746	-1.079583454050685	0.08976923270735206	0.14561273126897994	-0.13831976387439548	0.4944225864239414	0.9133871334511078	-0.5512036518111034	0.009835541338555038	0.6755632319264597	-0.18157163036918672	-0.6914755647129438	0.41199983132908147	-1.422109923026275	-0.24667748481754215	0.37904897736832766	-0.031618939228494694	-1.1429400201228124	0.5374658048896003	0.9205608972083275	0.15256112943316127	0.2451960001834525	0.1915438843539781	0.27444925295053835	-0.11361308694402346	0.12497551475289259	0.16350372087940504	0.29355326146776645	0.1851653914089493	-0.07805456765063433	0.6940323608174389	-0.7546044915678147	0.5797354106952975
-0.07287507930026121	0.1935810192009335	-0.3161474903798903	-0.2792133472435195	-1.193202662721919	-0.9395060320084536	-0.6509601742091423	0.24595263843821522	-0.5524705762178742	0.347015832140464	0.1338106947678656	-0.20599094046255848	1.179512779009316	0.10019176339385971	-0.06657852306060967	-0.20661575013539463	-0.8517689689049688	-0.6049645204369	-1.0612850330341064	0.09048661086113605	0.3124077095685839	-0.10588178746027435	0.5518625316690751	1.1610441704739367	-0.5621373604161441	-0.06676861834317316	0.7784079247457487	-0.14971473693996531	-0.669772344988183	0.5737422703585957	-1.4127932460840416	-0.21645031686845861	0.3831374180154402	-0.04132803657219451	-1.033918992226973	0.3925908389671236	1.034561769713657	0.14439572635580772	0.26739402120106637	0.1834824211274618	0.36531943397105715	-0.2493452035826999	0.17532109042496455	0.32785862920824393	0.40128853933808595	0.15349703005814624	-0.012484499988792076	0.6182492780134456	-0.7138913041067183	0.5526861995916551
-0.12821969340979775	0.2692710038635048	-0.3361497194122865	-0.29571160352955334	-1.1502879346622932	-0.9423225874485783	-0.623748156487457	0.35299682513990555	-0.548511071222155	0.3179850844131387	0.13456520762426305	0.11185609788915482	1.1651065111341563	0.11220590510346191	-0.10091957208084656	-0.15228597573166697	-0.8617920739178342	-0.560652955385291	-1.0837736090560235	0.048894619678426385	0.5172689964681381	-0.08516366723353243	0.5549316334691602	1.3862344666478366	-0.5496416934389547	-0.18902405357822064	0.8325519222768392	-0.10720283223000375	-0.610601973861606	0.7110042792821762	-1.3789827249227113	-0.15105383030964664	0.4067380732530747	-0.07111110253269812	-0.9578144557377406	0.2332972888035517	1.0111218634755506	0.1261583756146451	0.2560492398661121	0.18095678966123133	0.49427681195324497	-0.3587562195420603	0.21010894841587838	0.5658876544009791	0.5156450893766639	0.14827521388476628	0.06429325804024463	0.5609968860688528	-0.6723852808898014	0.5451816215758649
-0.1689679257761591	0.36518955673601944	-0.3698952454676011	-0.29730230571412913	-1.105861681105998	-0.9513209334001447	-0.5453001221349841	0.3988083636804987	-0.5820235921234276	0.27375655543188665	0.09766164597627666	0.3190614236607893	1.1130935901042993	0.10412606474491662	-0.12239862635230177	-0.1065753955413425	-0.8689182382237355	-0.44285370068534646	-1.126987227848454	-0.02357651559048976	0.7030228599306821	-0.06082242745974729	0.5510986663321646	1.567362760598236	-0.5125139429329788	-0.31794366168025967	0.8664962908357747	-0.0609250966673867	-0.5680171073985104	0.7941939287920505	-1.3245519599913862	-0.05910198491934389	0.42389899579761403	-0.09579370459782627	-0.9107517320442298	0.09688617318926687	0.9084263031486011	0.10464716043209184	0.23155080391576216	0.17708023903864395	0.6137262372280841	-0.4304031478318603	0.24224821069283342	0.8038522603717391	0.6063086534637556	0.16871844659075336	0.10321543349972764	0.5310157168205338	-0.6084227205890798	0.5303828742736989
-0.18262162453175368	0.47144784662591466	-0.40810767247283797	-0.24846915634872765	-1.0564599894564966	-0.9603558579937909	-0.4239602224315938	0.41903351038004544	-0.6592990629773915	0.2250070774901592	0.04486826880027539	0.40742472261462065	1.044733751036489	0.07719326354976372	-0.1457378207790182	-0.06182050006505644	-0.8637440232711897	-0.30960621801250726	-1.1667302132021202	-0.04567176272703107	0.8376930605930808	-0.06386720867533563	0.5311699653102822	1.7053353909784683	-0.45239416518897446	-0.4029203228065571	0.8603464832870186	-0.02175918355961589	-0.547837220919415	0.7924596701342841	-1.2723752298041484	0.008574155641383436	0.44955264483658847	-0.10362655986572715	-0.8763365441937914	0.00956185539576929	0.7815630994223606	0.09881197851596601	0.1798996070926726	0.1632773693976146	0.6841958595270123	-0.4382325599830811	0.30187499991718403	0.9835818896782961	0.6131293615406992	0.187012564477084	0.08863866400402858	0.544050178053252	-0.5323319160236311	0.46845257158264647
-0.17536904735311445	0.5879992281030367	-0.4149068491399772	-0.1267170926815711	-1.016820233306323	-0.9500650666887467	-0.26468940501931587	0.4693027134203165	-0.7642910688013955	0.18952189319661997	0.0007799429376380452	0.43990439861504005	0.9617403607411206	0.04795005048738007	-0.17976089712314308	-0.00925784079294995	-0.8366645989087649	-0.16633215767897064	-1.181177077597631	0.027899352377686603	0.9082352372962174	-0.10086385193737776	0.4563657241028919	1.773415367515253	-0.37242189653496033	-0.46688961667193407	0.8161096169767716	0.014442409991841149	-0.5405115284571138	0.740687485361405	-1.2063236635255223	0.052235620456725806	0.49736809875670307	-0.1104393223545516	-0.865187704794552	-0.0416806621277319	0.6437499900383179	0.12662056824166448	0.12290043709262186	0.12750737956192504	0.7311817617409935	-0.3976802201229156	0.3741215687198121	1.088370490755477	0.5684158308140694	0.20264249043822105	0.02897718235147705	0.5938406749144002	-0.4608909860261098	0.4281943680213051
-0.14144766436455014	0.7053746788462061	-0.3650330435486596	0.04391035138243893	-0.9876225991289779	-0.895038596120426	-0.09723709034821779	0.5274782470765673	-0.8515174008946028	0.22957067691252586	-0.047294913539399595	0.4698114270114632	0.89362528836051	0.023908564714647796	-0.17584983320694997	0.05441239930647168	-0.7965257038726987	-0.0006069043859530554	-1.133406488883569	0.1866631086784177	0.9046433117596487	-0.1405990972983578	0.35887741047976823	1.7435759103132606	-0.29113758284834196	-0.534918305177104	0.7645989574038939	0.04854480729097417	-0.5795875936240135	0.6615322691501218	-1.128384151041036	0.08227136707740355	0.49777167873474537	-0.10200534098469582	-0.8666132940947826	-0.06848579974261203	0.5037705932907548	0.1589547941069347	0.12907420024543842	0.07110650478405614	0.7656319360165493	-0.3426958869241751	0.4759478325127936	1.0846341758810032	0.5070494017124426	0.22763261069653762	-0.04338183370499477	0.669337495758672	-0.3911214395138326	0.3897363280338472
-0.07956508759921647	0.8304466255647176	-0.2569314052207411	0.22087245016378168	-0.9467358344440514	-0.8024824387784981	0.033975908432912996	0.6082583564558408	-0.9140098514520478	0.3752504379124873	-0.07757678026855294	0.5520646879058088	0.8625224357513972	0.024542277683944288	-0.10231865185574503	0.10288184291656532	-0.7482072115463809	0.15083438558454848	-1.0172249182810031	0.44311782778775327	0.8598927808266106	-0.17140411842367073	0.29127532816324253	1.6434080595306444	-0.23211117596484207	-0.6014247206923516	0.6811028758019743	0.0715151032520199	-0.6756260525164701	0.5547384465403405	-1.0703302339655085	0.09448752821744716	0.4328654900923589	-0.0772498751496345	-0.8381380616619717	-0.0917923102989904	0.3602371313374146	0.17490043973912306	0.17343091894848114	-0.01687944722557456	0.77897999389502	-0.2907228660912886	0.6019008001203325	0.9483231021847018	0.41219768354301856	0.2464950895269106	-0.10976454356868895	0.7717620249475494	-0.34303702232293903	0.29930733188096303
0.015159348088260055	0.9235042587211446	-0.10920743309808204	0.3761559528013599	-0.8787801673229236	-0.7007938137973786	0.16300934333197378	0.7439761688581547	-0.942338546733924	0.5936208027958092	-0.05941216478542751	0.7185364266142162	0.8239367158479036	0.061403248731428016	0.025204289899500833	0.13492432851743455	-0.6934751713447518	0.30788847379492007	-0.866012523172525	0.7950794917708389	0.7948060098256311	-0.18877127831817414	0.2357859676177171	1.5082938818263045	-0.2077602449430432	-0.6696732930738422	0.5537713513590443	0.08190294410064596	-0.8015492287901822	0.4685731742808266	-1.0297910016792342	0.1204512211247761	0.3551324769304855	-0.051783987557716495	-0.7854826414829439	-0.11781997523420193	0.2261304042393979	0.22004125297806937	0.18798055185639373	-0.12473272117596372	0.7862355772231501	-0.24840835084665974	0.6851201225950796	0.7620012391628388	0.31419487801640894	0.2726752155118152	-0.16314497820276927	0.8783278104870866	-0.324587520005042	0.17619484642566705
0.11117617174258054	0.9716112456862224	0.05954655057642394	0.48188837853890376	-0.7775205550918309	-0.6139805032619383	0.30843830355288704	0.9159727440297933	-0.8860588721072634	0.824601487578318	-0.0070129361164996355	0.9359072835432969	0.8117508314923368	0.12829957405291706	0.20299871174826034	0.17625318445282973	-0.6255752188387388	0.5050836268167472	-0.7027939936884807	1.1561120039651012	0.7340403522521027	-0.18161008897871772	0.151501611961178	1.382504534497586	-0.22942460756474592	-0.7492712563024163	0.4339865881378273	0.08823870006220884	-0.9169117689675399	0.4463381527528426	-1.019472531517407	0.15788279179747627	0.27768021505768453	-0.029178002935705834	-0.7472476053793243	-0.1708648157878395	0.12485646999475708	0.3309289674105983	0.20258916976258182	-0.18288098051477059	0.8116578119377496	-0.1811110959742051	0.7211543785690342	0.6120332904081194	0.2673074958851397	0.3146451189733682	-0.2028290057264889	0.9762294007123422	-0.30588088176633893	0.052427756034411896
0.17024590410949023	1.0052892462571197	0.20018145865466383	0.5334665449484853	-0.6294414406013812	-0.5746218843843536	0.4390332170540292	1.096462977234601	-0.7335007075846792	1.0147941139721381	0.051760236981100015	1.1401647839353568	0.8529765349506228	0.2087283117396173	0.41095284192636905	0.1888754353929593	-0.5335237660003341	0.6961446690686863	-0.5364434291499413	1.4626397182085464	0.7069928828921523	-0.15866366518078878	0.08752788999497552	1.285735453664963	-0.29248086704838894	-0.841047403450365	0.33517218694970785	0.08585324977547662	-0.9771262224310334	0.49683246272526194	-1.0618316881526133	0.17201316622157323	0.19054203371189202	-0.01629933159987837	-0.7002214352576158	-0.26055689128759546	0.04421303806365724	0.48015941185965627	0.21310816112167932	-0.17683121211891542	0.8318183640861468	-0.08401300168855863	0.7368456388912332	0.5022199900169919	0.2513925103722729	0.35743204129198036	-0.22693739104806648	1.072432503309908	-0.29981675963397564	-0.04216265721134099
0.20726901821847932	1.031021975225187	0.27005749327837725	0.5402657410117565	-0.4486377991080229	-0.5779383479328981	0.5441239800545123	1.2559299008395821	-0.5225268196877442	1.1230552030728218	0.09892292119890986	1.2821963704058275	0.8907405381185172	0.27426479464782333	0.5935486511844401	0.18983112010699674	-0.43651498147086853	0.8184793427797956	-0.3826915461594398	1.7793542022357207	0.6982426282015645	-0.1289132610128295	0.07216874054210871	1.2154070600843387	-0.3646902025928235	-0.9103953952134669	0.23974579984197586	0.07098712358855738	-0.960420905040366	0.5832167992362838	-1.1384187797906464	0.1738751736887872	0.12291606695661798	-0.012000369173775421	-0.6308610327656282	-0.38597737038476987	-0.03348559698265644	0.65600444841461	0.1935054800281818	-0.12649478964077548	0.8267228399167728	0.004698030007745652	0.7197299237312773	0.41115268322020626	0.23515842740551446	0.3748380952032478	-0.2626089977001462	1.1246276006327283	-0.2738888876192771	-0.037486907668795345
0.23366414187072068	1.0543291418252683	0.27623736509405095	0.5279342798286786	-0.24759231200509232	-0.6199062432788234	0.6146670289839504	1.3625975956071783	-0.26851936433732937	1.1075730854062888	0.1267610671842084	1.3364184917816622	0.9007060389544892	0.31739688362064966	0.6996561332034525	0.234712238092685	-0.3340686237427687	0.8794729087920086	-0.25499763049169916	2.082884869970022	0.6987017465032321	-0.07859782617645318	0.09245209332755527	1.1559373007542035	-0.4447093299980021	-0.9252967563703678	0.18528066353549216	0.052755922197154324	-0.8749088500364965	0.6683050055925552	-1.2329045769521108	0.19414843256079767	0.10029804123073767	-0.018375949042996567	-0.5867957019597823	-0.5088710632730283	-0.07725137137380726	0.8642607429393381	0.16686392247382945	-0.022415278985858954	0.7873432998686691	0.11192305624967083	0.6954696772756821	0.37664545331630794	0.23948618662392546	0.3760281009298344	-0.33513731421533816	1.1238451512761514	-0.18881975381898708	0.058482851692008106
0.2539774397966384	1.1556585645956	0.2516628215199944	0.5398575077077501	-0.04179811563345572	-0.6769689249229051	0.6216123556827899	1.4296131598759634	-0.005394627746769465	1.0376263279046012	0.1351395383059973	1.304063875039772	0.9000941222364919	0.34939938857018216	0.7424870526759157	0.2998069893696383	-0.20192475085290135	0.9087706729790723	-0.13748988288407613	2.295451987804538	0.7366600272674975	-0.029030829180779694	0.14966015088112894	1.0781839020520538	-0.5277742762288707	-0.8921281193344072	0.1614521664014066	0.02675133347138387	-0.7534358607725935	0.7148013929749669	-1.3253033049060838	0.23972411066019333	0.10282480283238875	-0.01533388664825482	-0.571954951808664	-0.5926084048398799	-0.1067501125817631	1.0665277913389322	0.17303768562664734	0.09527621055973251	0.7028609861039622	0.2255276035037031	0.6833840682615632	0.38495553295091073	0.2649940393444254	0.37986453730211334	-0.410306717886544	1.1344368437858994	-0.09569369450008107	0.19983076036324388
0.29136546344920605	1.3271116173635058	0.2153610158650206	0.5783018233367263	0.15982678957653337	-0.7007328493939124	0.5788506135487118	1.4646269097467333	0.20564438358759535	0.9826356657061197	0.1230448098318028	1.1870620058831551	0.8649701026233896	0.37303160138357616	0.7670663405394764	0.343984867660089	-0.056086249166476684	0.9262520198190419	-0.012307238566337097	2.4246278806958754	0.7779401639791141	-0.0010154400071771344	0.2466846891211294	0.9819899976725057	-0.5780224770608953	-0.8462400457604347	0.11882099396811907	-0.010207242971063865	-0.6437558670846839	0.7103835972362383	-1.3797006767300897	0.32259214392071806	0.1246883094688894	-0.0009068602013312221	-0.5521063623208372	-0.6334257205223925	-0.152462160776076	1.1912042524775572	0.2323569322255282	0.16897472410050884	0.5906671441572529	0.2811588112106651	0.6706084889354058	0.36320330899779874	0.28623396361911724	0.36716522245869	-0.45002460550200485	1.1521850852887217	-0.018510062271204452	0.34933785198622724
0.3503135593015898	1.4733605893717523	0.1704548257843825	0.6241647234902231	0.3595119037324621	-0.6780175126625174	0.5101943512634552	1.489520556429047	0.3373890975076782	0.9552114187100305	0.0972787588551196	1.0174101888864782	0.8115060648051365	0.3990006307712556	0.7749043670056688	0.37948945637596554	0.041464743516699334	0.9694340743889416	0.09776545285336237	2.496572938652016	0.7606962207076924	0.03140552645601918	0.36381525426479217	0.8802011950675842	-0.5956413674987335	-0.8078449381257424	0.05197595787027416	-0.05041003180346855	-0.5908328738757238	0.6388773744734176	-1.4151474601500909	0.4606591275177392	0.1631512360717837	0.008401486407730257	-0.5511376926681154	-0.6521027346680268	-0.19902041497176498	1.2245591537274956	0.3399848924118985	0.20088284721748573	0.49545838277512927	0.3110488746939574	0.6614830751310066	0.3076309935085065	0.3094682469806337	0.3377525436045502	-0.45918376031869873	1.1617271506128186	0.03098860248412687	0.44128646674043975
0.3979342547386978	1.5685639123152457	0.12181962989599293	0.6622289598361574	0.541587745852183	-0.6419387786913986	0.4202304122206349	1.5143389047245428	0.40045463431450445	0.9631444046218064	0.056185961646240054	0.8583884088646349	0.7976767469783754	0.446872364660285	0.7908983926141696	0.3891364624516368	0.09793184981020162	1.0601598316965704	0.17378079012192654	2.4351653686881223	0.7189434622149469	0.08435750368578263	0.4761307396954348	0.7745604531860033	-0.6176337413785862	-0.8126992975491591	-0.024246330469018657	-0.09230490003926213	-0.6212824226851485	0.5306778895831339	-1.4537999818727965	0.6219054937907413	0.19485858478137869	-0.0019998167503404857	-0.5816233715499688	-0.6568735897478022	-0.22809605317903242	1.1928026686460016	0.5054378125741735	0.1965217277670746	0.40541899373874796	0.335741636093961	0.6505770927794086	0.2656940800036426	0.3394634076464911	0.3238809843140417	-0.4659219185757116	1.2051053795761721	0.04078119546819021	0.45395774800074784
0.43033518129568027	1.5989300873452372	0.07203806119744709	0.685357488059668	0.6888733094568817	-0.6060917094534505	0.33319424555671573	1.5198808659944114	0.4124633961765237	1.0503788160100918	0.014394958510544347	0.7269868593689979	0.8252829326274995	0.5069166685012412	0.8636346422750908	0.3484387190632482	0.13697083687731343	1.1730935027830047	0.2194492472003121	2.2189157096641834	0.6739768756105347	0.1560884667368317	0.5819260888574542	0.6793077466387616	-0.6426563145004078	-0.8512635466271765	-0.10835257574418336	-0.1282774903631932	-0.7434571722082896	0.42928765184386686	-1.4759730051331643	0.7614864460760569	0.2168975609735472	-0.030525982679483976	-0.6006495056722774	-0.6374191029225009	-0.23178551134503014	1.112323377466157	0.712947036506753	0.14437918511250236	0.30461623299676666	0.2922672079380401	0.6395820820004496	0.2556446813757503	0.3666265784090568	0.3025674489124902	-0.45703364449296824	1.284056428067767	0.005917850205451514	0.44332041779145115
0.46963898005204074	1.536347468555827	0.0092247372202176	0.6858361064160874	0.8045050099521465	-0.5734025963150347	0.26009752849679274	1.490574733844511	0.3877295146407594	1.1783444185045437	-0.015458975553786355	0.6110390611056855	0.9112659731736594	0.5549468306325964	0.9836534288740623	0.2709741618649696	0.1590774378871429	1.253271369899916	0.2188567000278409	1.9427251204574187	0.6238384563726436	0.2608527544843772	0.6991112158108969	0.6003691358514878	-0.6551051227264345	-0.903037742428847	-0.1867746646949092	-0.14527461880625975	-0.9129579489703632	0.34984034996390817	-1.4576401892145767	0.8390642898970194	0.22619744742406497	-0.0789257418581129	-0.5802160590356372	-0.6411651076518055	-0.20352223089908286	1.0056146547029319	0.9103108407359773	0.08418986313528762	0.22742642664837381	0.20096867820885214	0.6187939442118947	0.2369201608554036	0.3898209745888378	0.2519300410543077	-0.45078645756624064	1.366881555080946	-0.03693813659570126	0.4129981820080243
0.5154351277712519	1.4117264276621324	-0.06327346049799468	0.6644390504819815	0.8997437122881692	-0.5665258116040806	0.1862688683421444	1.4195382357195983	0.33809243063191696	1.3018743729623035	-0.02813929609563361	0.5054354500834289	1.0291560997297324	0.6010758538560591	1.0863109073572463	0.18072506764304824	0.20688470538282008	1.2892245573868872	0.18247148198485075	1.675653204672083	0.6134677841467618	0.39298605327037184	0.8397988423267636	0.517613444966528	-0.6763165174202134	-0.9668886372838962	-0.24167333834817267	-0.1426919712958235	-1.0506570047161858	0.28680461159269893	-1.3876148431648883	0.8610951446025681	0.2112474412809683	-0.12299010672567337	-0.5587773891744783	-0.6893507439575248	-0.15980722886801552	0.9052610805612307	1.0559841248099304	0.016555801894240406	0.1853145040746638	0.13659351163215117	0.5657330015053433	0.21259116802334757	0.3708745632639962	0.21514643120713267	-0.4904027649064708	1.437626427393816	-0.08200120671711375	0.37201523726758723
0.565747031092255	1.274635508440709	-0.12640302525043945	0.6402265924512823	0.9484148332809461	-0.5850589902577148	0.13443103183347105	1.2901003087779779	0.26958257445597644	1.4043918665282948	-0.014895906257967526	0.42300353310547256	1.1231115409446737	0.670480626347685	1.1391579661272786	0.11454840914265854	0.29625610077574327	1.2631241767172727	0.12818287437359643	1.453712345628124	0.6741659243229862	0.5118515903348074	0.9548424182463713	0.4398774758538641	-0.6994491209117336	-1.0165823933326747	-0.28000125119120794	-0.1311909203133885	-1.1161774503836823	0.22517453550199534	-1.2524562412878695	0.8485483466225512	0.1657306385401346	-0.15147984076984883	-0.5628531124302663	-0.7176224777635936	-0.10810404218396305	0.8227596966381739	1.1386810923919308	-0.06774449024315735	0.15850761605316993	0.10453976444894808	0.4867647864370378	0.21244085650540892	0.293732753785585	0.20205636821468068	-0.5413791330267415	1.4899360295005268	-0.13702829376979436	0.3344222109454982
0.63541434478728	1.1283398910023086	-0.18701584050012487	0.633216241230767	0.9710247355019697	-0.6175530173050396	0.15009461406059646	1.1302117142068107	0.20572253171250932	1.444582818450506	0.043809698524135854	0.37272971117743436	1.1883068964136925	0.7767067628262134	1.148124795593673	0.10542432489165032	0.37554242450966246	1.1798879427575835	0.06695299988481321	1.3180959910894845	0.7828284235439165	0.5889747078291061	1.0507757202907855	0.4074932985867508	-0.7001832413466449	-1.0181723228999262	-0.301292751999697	-0.11865935480708514	-1.13486823582488	0.18121564236620769	-1.0490421280491147	0.7973866461215119	0.1062991000346584	-0.15676246409006162	-0.566983666043756	-0.727764962266521	-0.020792506962021905	0.7740946646182015	1.1350043608327698	-0.13772797610395426	0.1255713293931526	0.08908169430422977	0.3958445049956527	0.23041381943606337	0.2109070209097176	0.18523643652695623	-0.5815033417431299	1.5236386042252446	-0.2285901095704594	0.2748999192688588
0.7263528439601211	0.972808478393496	-0.22829843836474756	0.6614688012700767	0.9907879313709304	-0.6496324864087957	0.2070560522323474	0.9813618631432892	0.17930846549106266	1.381076280694399	0.14555632027865323	0.35170189013646025	1.2289206831539787	0.8869596171304881	1.1023049329657462	0.15052182432202668	0.43204051412623257	1.0833408621980776	0.019492793022999517	1.3088497837740485	0.8987692981942091	0.6065800070365598	1.1527108214109214	0.42028661727031424	-0.6850478647205245	-0.9783056847083091	-0.29334456730874386	-0.11201190000805675	-1.0889970774160804	0.16140858295909286	-0.8188133496325349	0.7195651751553067	0.045060225105779575	-0.13787253173468383	-0.5648635588793115	-0.7611609478249395	0.08295234880663399	0.7723807002930025	1.043518628507745	-0.1860673876553057	0.0840501922303836	0.10703803841172814	0.29773517804494976	0.2180023826691342	0.11689293355675914	0.1807428328131288	-0.6171072282117208	1.5234477629187624	-0.3594508652677809	0.20616640099339922
0.7918845161612491	0.8055068689092613	-0.2284038519564866	0.7090913277339448	0.975168834572005	-0.6640200856267477	0.24991538677905395	0.8555081394142483	0.17636488611924606	1.2211939158846443	0.2619427437244671	0.3475928002134155	1.2369280504923577	0.9845778191093896	0.9852750895222405	0.22932073376254558	0.45939878839627957	0.9928236299024569	-0.008596764605380435	1.3966249863236846	0.9697840966784728	0.5827320558396035	1.22420043267422	0.4636688655038149	-0.6767226265969708	-0.9356651268461688	-0.2599300777292065	-0.11618484770964858	-0.9773829639892918	0.1766152930845525	-0.618554885035504	0.6441973775804769	-0.02030218438134946	-0.1416067999438003	-0.5939419252468365	-0.7445866438811314	0.1716516618708323	0.762867235386843	0.9320763050995715	-0.22408401478363196	0.024011624843402433	0.1599256059631338	0.21033151948428364	0.19223469387966258	-0.01060644286400036	0.17024591662786429	-0.6415372844048627	1.487722270345337	-0.47724054499075186	0.15328367366717793
0.8439753535072025	0.6430097387308462	-0.18987518417603383	0.7569109323445739	0.9182095154391533	-0.6641907859564533	0.27730632392389454	0.7423497237028652	0.16591908675553935	1.0172394071205733	0.38216929976776765	0.37342646990351536	1.264604169480679	1.0817867481289514	0.8441270185955385	0.31021133050171495	0.40612296437889983	0.9002732787397623	-0.008808388595548269	1.5103533363035448	0.9635724961265124	0.5729683440086106	1.258397046953382	0.5164456624708866	-0.6718961752270308	-0.8927201143860447	-0.211454179583783	-0.13075835866139512	-0.8712802360131148	0.2111726787598201	-0.49314707049587786	0.5951065078140051	-0.08810362069229238	-0.16754630204028728	-0.6376599971205735	-0.6555306823920133	0.2592339830132138	0.7392761533827013	0.7997532923019331	-0.24267383708740198	-0.05159044571308308	0.19942956299963246	0.15128341503777293	0.1579421947156744	-0.10878874070842479	0.130549456942475	-0.6558262431207422	1.4400310278554906	-0.5554741488962568	0.09815658656053225
0.9046871788202212	0.5196636729280171	-0.11201406997812233	0.7959042513823869	0.8554056310525103	-0.6586552181217498	0.30904012343077214	0.6380463982813818	0.15913322457537565	0.8157017578636742	0.4776095454091104	0.4277021881044313	1.345691876282853	1.139877103647907	0.7355870456042594	0.348240369405617	0.27554374930402414	0.8180449156714429	0.023471324038170465	1.597761878907914	0.879823916510729	0.5991976883350786	1.2878467837817462	0.5468777257154425	-0.6604938791103474	-0.8567099011022299	-0.15899616062350025	-0.14913586767038514	-0.787034772696652	0.24355767727430605	-0.45868538374181134	0.5609116977852506	-0.1527466050011735	-0.18241051110681547	-0.6632292205952232	-0.5674112220852214	0.3225640401561692	0.7339609381719717	0.628146270652931	-0.23998668267856224	-0.13070030464703705	0.1864474608001753	0.10748142877665731	0.10209072926449683	-0.14047910659808466	0.09630571006398421	-0.6720960172036321	1.3696105857636407	-0.5909160499808097	0.04302949945388789
0.9152695555840239	0.46625465540214844	0.008038834313157462	0.8086157918485022	0.7884324555042188	-0.6389027513987984	0.3221012413210968	0.5593595840556739	0.14867440052418207	0.66224539597887	0.5448062351721645	0.46916826511046317	1.442164917708984	1.1345433528229842	0.661531209337469	0.3460224595975648	0.13137834706333335	0.7604746352730187	0.06827917688986948	1.642797285228785	0.7478139013021041	0.6514352476259887	1.2849413674109997	0.5174217194821689	-0.6596972803405511	-0.8129360955698139	-0.1186290165567255	-0.1666991429815032	-0.6956518940606117	0.2537441649693922	-0.5210971013225763	0.5573443003013343	-0.1831379320432433	-0.21226644083725388	-0.7059968996021404	-0.4797511774527775	0.33843886474197704	0.7129311736425648	0.4755127567824909	-0.23057430029568948	-0.18760032453838962	0.15997021799818648	0.08072838635498185	0.060690642609414404	-0.15944546151379568	0.06952170057603566	-0.6731626100935608	1.271995257498108	-0.5935088371822795	0.03681075256229806
0.8973585788200037	0.47477522064353944	0.13693330361151076	0.7844455648492523	0.6908382926025521	-0.6210157954219033	0.31011363996970415	0.5102800955271407	0.11236157181343723	0.5797736195017772	0.606665028010854	0.4937513422152892	1.5294417250303414	1.1282458301905876	0.6594643869427309	0.34009000165570386	0.002069448234292404	0.7261375166291046	0.10340875925785913	1.6103239674675052	0.6148181320928418	0.7450069876648355	1.2367087275661166	0.4209489416708264	-0.6785813570598285	-0.7677415019134713	-0.11480746512956146	-0.18312376335575425	-0.6032249330876536	0.24182341861654005	-0.6228125062187843	0.6070442379309154	-0.187717687446234	-0.24540124021472032	-0.7802737575013327	-0.355055161534385	0.330704541889404	0.672990027457592	0.372800213119066	-0.21301235126305973	-0.19539130714518743	0.1375303643681927	0.07202585758054181	0.07801941332033284	-0.18746620668369546	0.03472735403300571	-0.6480892121572881	1.1960976699102255	-0.5836091042312124	0.04482966302776759
0.8811657178236694	0.5353209889829077	0.2416748837027621	0.7291510676721694	0.5859888073168686	-0.6238811223848002	0.305103896121361	0.4880670714155766	0.053945848439085675	0.5868109457138369	0.6797514226081774	0.5171016923432014	1.6149701988717038	1.1469799698454504	0.7636163370036477	0.3534154922910678	-0.13977220477621452	0.6985948379597711	0.12455705000870898	1.4790118818515683	0.507195400790392	0.8564391761750125	1.1721621065972305	0.28616592616674097	-0.7096174699144233	-0.7289404548147991	-0.13248615471489072	-0.18075103547055063	-0.49686546355321665	0.20481981546610836	-0.7509418590049789	0.6952894703257352	-0.1744697359931377	-0.2369490429023804	-0.8555558386250475	-0.24422996501459365	0.3050475759276934	0.6711219989233859	0.2887269289106414	-0.19123612181875405	-0.15824567443220916	0.11582660931651889	0.07264905657206058	0.16726150882786645	-0.19394787371587913	0.021406394407036875	-0.6297709025238991	1.1366315188104408	-0.5905732020863999	0.029563340771347903
0.8636500597318595	0.6284719129996412	0.3184818619832876	0.6545710661334246	0.4928536446303782	-0.6398781818542517	0.3401395722555566	0.4998889181461374	-0.00809073805635388	0.6865135087950034	0.7709123416012946	0.5099375833904142	1.680725021054323	1.1521948994886286	0.9276902378781188	0.3826630508980503	-0.2762072679111566	0.6291907631299186	0.09954309437077784	1.283295179762595	0.43119781838509896	0.9500279261647826	1.1028549677251036	0.15472939184418902	-0.7315005067082272	-0.6913572261080639	-0.14226483042557678	-0.1630032853372587	-0.385593672204105	0.16783446766996873	-0.895584103360829	0.7659413424462173	-0.1644855182755064	-0.22370605271688446	-0.9062190891409345	-0.17222539297725975	0.25119502600014587	0.6926524721320642	0.21190879949008107	-0.1837473308433023	-0.11642914456397091	0.1067703662014321	0.0684647204861397	0.33777918939218676	-0.17077342112696525	0.02911478971059766	-0.6245395183494827	1.0652950384474784	-0.6377147875676689	0.027318980990926733
0.8558045045449015	0.7098059947107974	0.3651800831234816	0.5727836352274018	0.39879897060007957	-0.6594721411281914	0.3857152289538014	0.5450077115279977	-0.07570189079576574	0.8625888323028127	0.8598885517266339	0.469418383627518	1.6789067542351268	1.156696902041349	1.115977758038618	0.44272693358600784	-0.375849634901498	0.5559463526622578	0.02887478992047337	1.0726888955484206	0.39623731006113017	1.027746391941458	1.0312289519373579	0.06250943386770992	-0.7576476898579957	-0.6844393410760861	-0.1464075206281324	-0.15040810782330932	-0.2933378722699863	0.13972122205987286	-1.0051635850308571	0.8018415424916736	-0.17622443154983733	-0.22135619613651322	-0.9325924911951997	-0.11872113674927179	0.2178545095459435	0.7106202105074644	0.16350177757213435	-0.20254272780130084	-0.09497624932914023	0.09987780678625388	0.08460112294513905	0.5547860751475123	-0.12913120339404793	0.014728153314551429	-0.6236252958724007	0.9999318909774004	-0.7055772426672967	0.033678000368792885
0.8724382979063934	0.7883879960428912	0.38726423059271553	0.48930696306342475	0.30014673985074214	-0.6855649058115961	0.43771571948352495	0.5955329290834525	-0.15477476852278688	1.1002798564228844	0.9318488077323186	0.4121948400470258	1.639411900922037	1.1664798460048815	1.3114991565806966	0.5236355621122368	-0.43285894934870994	0.48478719231467354	-0.06304056314275897	0.8739113800033035	0.3973040849385314	1.0757654834029478	0.9850423799591994	0.01741908586446899	-0.8260146078069447	-0.7243905499893646	-0.13947092307966527	-0.13800376633229866	-0.18061121209074577	0.12785524176989765	-1.078878869439387	0.8168942196799047	-0.2033169309453057	-0.19884129122691951	-0.9418222680748969	-0.08728650272364824	0.20996786961312103	0.7309952021485939	0.1231560387518135	-0.23135254720098297	-0.10221337061317977	0.1181687411566267	0.09546259108305719	0.7670474115507764	-0.05526014281802927	-0.008148374683112403	-0.6388115470194885	0.9470497649512459	-0.7481546655542426	-0.013640585001795014
0.8869586568279895	0.8688513630578469	0.4065285644829424	0.4110950928200749	0.21955723878661373	-0.7120478426771822	0.5451812311913387	0.6128364983744254	-0.2434077668644751	1.3831803701477041	0.9589211794753016	0.3271366786399945	1.6175227657524978	1.174256032232306	1.4670990856367474	0.5551010305272731	-0.438079639285859	0.3551888973519672	-0.1696849459217283	0.7156099340683437	0.4236493733665217	1.0856992947431925	0.9556472049406144	0.03777684638545383	-0.9068771927330828	-0.7613817836444621	-0.1272997634923083	-0.11660468696011399	-0.030246239470851543	0.14804566361714858	-1.1626955688121643	0.7935582195534101	-0.25757211755851417	-0.18918684171067007	-0.9437596073803393	-0.09891325325139254	0.18380318005058643	0.7362719013070722	0.06466258212878676	-0.26157202137251395	-0.14500838881829062	0.1720600794966501	0.07458542486714023	0.958479866182552	0.05401079154914361	-0.01434706122906348	-0.6542686789005251	0.8929271704329572	-0.7814751952921407	-0.10720233334818648
0.9029690630525341	0.8976160449858994	0.432987376009328	0.3622478664441896	0.16305137730276278	-0.7202780371450794	0.6991657929194861	0.6070837016214645	-0.303907440236575	1.6843779320238794	0.9298104968814535	0.2241593120468132	1.6161765489728999	1.2035916617693794	1.5787869881215497	0.5147278593059184	-0.38323915745348736	0.20381711571880307	-0.2651414737537837	0.6177117286819815	0.4660638023528443	1.0591637713000728	0.950873046584929	0.1164365837409356	-0.9468164683089253	-0.7686041232744243	-0.1260312653295106	-0.08961411211582748	0.09867225498253965	0.1663922946808807	-1.2302498249201839	0.747651904614042	-0.3294970884277054	-0.20986193642942946	-0.9375820537460058	-0.14547326486326234	0.15303512984056708	0.7106009524813428	-0.006001445805047939	-0.2874744278052547	-0.205693127748492	0.21743051914218264	0.07367288348670098	1.106837334387928	0.16003092060479052	-0.010670476372295928	-0.6393363784415167	0.8453313485963523	-0.8180099240401237	-0.19295557995852233
0.919405197077921	0.904348535404735	0.49386372523836164	0.34345505744943416	0.10368621342104285	-0.6918930108913572	0.8327535404079491	0.6211946193113203	-0.33510156676535346	1.986855007756796	0.8629741714677227	0.15175000135941535	1.5959308472745557	1.2636227632568091	1.6595043519529153	0.46047021205042193	-0.2854093148626892	0.08527064639249664	-0.3500591268754407	0.558934545281963	0.5137175813699514	0.9951042961162356	0.9976188771133255	0.22655673012071054	-0.9894891710360287	-0.7592167731699059	-0.12909814063450487	-0.05053089461799615	0.1874534858282301	0.16325237374260934	-1.238932032823339	0.7030855389735097	-0.3853139540863774	-0.2260194774122854	-0.9237099732476078	-0.20055013628421153	0.14746709435151603	0.6815405910574658	-0.05971711756777274	-0.29757695367017867	-0.24950355837866023	0.23505227298680786	0.06281141534878454	1.1907755806196285	0.20524304110312713	0.026024327077372966	-0.6086591353216464	0.7991095841664169	-0.8363737143844178	-0.2673233764327531
0.9240121800656113	0.9302678460934162	0.6454352934594786	0.34752331347901055	0.0562998891004351	-0.6259661049833339	0.9333387870253423	0.6378355627982885	-0.3502102042490214	2.265632643498793	0.8068924696041367	0.12252186608071194	1.56211807777145	1.321435869351697	1.7220972732458217	0.3884873181175703	-0.14821516031255294	-0.014786605202469116	-0.4339468765782776	0.5415102270133911	0.5543090406290679	0.9023660436727188	1.0835673679681332	0.3373217713115091	-1.067930720485337	-0.7157643363798067	-0.11447026941539995	0.010205850282604106	0.24494647877418613	0.18006555504578978	-1.2183117890533428	0.640003510294508	-0.42883040389257354	-0.2503013287427769	-0.9186290267672991	-0.28670824505820947	0.1588401030100049	0.6542134519849121	-0.10014150305245968	-0.2968280745726336	-0.27367037409500644	0.23610065581047532	0.010796556663712348	1.2213961841311147	0.19068421976930056	0.11094100437304961	-0.5959954610094703	0.7482312918583233	-0.8563231762403543	-0.33811422450693407
0.9350050800659411	0.9133977488545325	0.9341367678335277	0.38040720996721533	0.03494959145997096	-0.5227167912734866	0.9885760925739622	0.6284835031553866	-0.34231724363255445	2.499868980205668	0.7735925514493939	0.14422858023940668	1.5235498412027577	1.365571337192578	1.7684417907893362	0.27265111806129944	-0.0028259168106314126	-0.09376545350033896	-0.4902106414311061	0.5650242887207483	0.5723361857092156	0.7821227005833526	1.205758540968824	0.42335422502005116	-1.1029342076051891	-0.6587636699794043	-0.10294138737882644	0.07994369426514304	0.23946932553134345	0.21053374135958833	-1.1778894326426843	0.5595543465474665	-0.4967722158480522	-0.28166918169934646	-0.9316969286860795	-0.3992297456063657	0.1862402533345497	0.6317393354960673	-0.1433971684543604	-0.30008790123253587	-0.2752211857987286	0.19133247863811156	-0.003447991713885985	1.2375439357725155	0.14377689404716382	0.20960491200272657	-0.5818758027523125	0.7088988985923874	-0.8901365498264644	-0.38222992144087825
0.9511979410622743	0.876998764858009	1.3327319115950513	0.4229057046152856	0.029596271992597338	-0.38221822704597486	0.974051088494187	0.6084541322615714	-0.3174531152219317	2.698278928923874	0.7400110986467416	0.2153158359080848	1.4516408851705584	1.3591946004390199	1.8054379116551207	0.16954535966750234	0.08716514504367423	-0.11922288204959566	-0.5034441949496493	0.5890644277408814	0.5754014755468149	0.6358201126767686	1.3564446191267434	0.4484876930605117	-1.0770994161298497	-0.6350162113366259	-0.09349990738230188	0.1512591160373078	0.1711247227230062	0.20675488302108858	-1.1043411137707535	0.47339734682616086	-0.5674513528719849	-0.29205226891493546	-0.9381303573230164	-0.5127584266713636	0.26835608370804465	0.6290046957861997	-0.16856410105183076	-0.298311148863851	-0.2560206599431135	0.09267296312572781	0.0045868238553549165	1.2397556623936121	0.08139334181125962	0.301679384937424	-0.5882076399084026	0.6779062704197149	-0.9174786694055989	-0.3720835449335474
0.9902736713538978	0.9353366495034414	1.7753767600043353	0.4308732925486424	0.027026678648257956	-0.25173001786756316	0.9196433184529234	0.5929577242542485	-0.30265707023792593	2.866648735649995	0.7145040595461352	0.3135052194605003	1.349328409921244	1.2650750221447833	1.8547872709879076	0.10506368915050075	0.13449217103177963	-0.11616451520681723	-0.492355097864814	0.5936397061883483	0.5663406408286284	0.4938380523051536	1.5105953722056467	0.4326964849851584	-1.0609175273943912	-0.6423400358325819	-0.06554477698442804	0.21078723279262981	0.07539435370045963	0.2100591021479893	-1.0237134561470194	0.35576023955166314	-0.6051422134299316	-0.29294485009662763	-0.9386238305423282	-0.632400870171925	0.4067446131730196	0.6276373759312651	-0.18852069213498074	-0.2856976754365693	-0.22570598354414922	-0.012165319241038992	-0.049453431552155765	1.2203869496535271	0.022081102569068627	0.37510451439576603	-0.6317517178909119	0.651627422517146	-0.9730628842866957	-0.3383246332363492
1.0378487530980594	1.0676852833259143	2.2168488822055283	0.40390174046328164	0.03647371300244587	-0.1563329193241235	0.8300046874522022	0.5629437872682507	-0.3012634286769328	2.950328941880675	0.6938281550036566	0.4279165754047634	1.2640272194322792	1.1172746744096227	1.9059808718421511	0.033044731643536315	0.16150962874806607	-0.09227102424761577	-0.4374175100170426	0.6291260121955208	0.5355932180964228	0.40434870048832466	1.6304813087431633	0.3991619548118933	-1.0447668778263732	-0.6593556650310404	-0.034924194750801205	0.2397497798739487	0.0003915864812931047	0.22690879415975576	-0.9881998865123791	0.23309397192179265	-0.6133015477685928	-0.2818877730091482	-0.9760729648522313	-0.756195724575252	0.5735825884042457	0.6063187410099707	-0.22579921104498482	-0.2606763032362337	-0.19413588814693436	-0.08568595300292312	-0.10652065348990773	1.1876619848909007	-0.0028882731979894016	0.41808681078889426	-0.6571129266070086	0.643077731986753	-1.0440109704360054	-0.314057493110523
1.065581878410089	1.2444403666546129	2.5715392650079316	0.37052514860817387	0.07150331638777596	-0.09717306220081533	0.6970187598416242	0.5168762342124719	-0.3136499064760425	2.9481395515035893	0.6687377871819568	0.5109559230669968	1.2463515679495278	0.9559287119557218	1.9187156775204883	-0.03235656001338754	0.15080489062767805	-0.07273918145624018	-0.34131200194847144	0.7193403004680219	0.48869563392912	0.40921354645289476	1.6988472563965977	0.3447816356120046	-0.979633213707773	-0.6690136414448762	-0.005058288639344999	0.23697629634057424	-0.057734702308366415	0.22504674802194527	-0.9881831899587195	0.15689088127755826	-0.5999658615376624	-0.25053813599506397	-1.0199920813708725	-0.8524079686840315	0.732889330223229	0.5658961441718527	-0.24593275712296064	-0.22176395797162857	-0.16173500076558311	-0.13953267930789642	-0.14355647927166165	1.1549370201282738	-0.0014523346554741572	0.4533251893194583	-0.667270954130144	0.6360547719082159	-1.0535249995058602	-0.2580420135907942
1.099579284220232	1.4899819109831505	2.7788087397639223	0.32273369801851	0.09687175264022237	-0.09000364835322658	0.5585513917216577	0.4842720327199036	-0.3423693423824955	2.88958046732687	0.6254940652630471	0.5544050826011075	1.2586773189834932	0.7715314402436155	1.9037391644755524	-0.051001427830663915	0.12491832420341498	-0.08691888227275472	-0.23104179480461323	0.8154530313383015	0.43909735386965953	0.5100145156348994	1.7180666538913492	0.289250963505963	-0.9049091251841797	-0.665833782310373	0.04036679113985233	0.21090809560715823	-0.11606638434463182	0.19554609548563756	-1.0244481045080576	0.11436054249370228	-0.5751895602770395	-0.21756728009994863	-1.0376291797647506	-0.8920767451806727	0.8665560302005304	0.5261090621958868	-0.22257469780593536	-0.1852304051345193	-0.11757379129766918	-0.18492542497095338	-0.21233093940724962	1.1137087180651224	-0.0058199810556232075	0.4713706492927713	-0.6871976181213617	0.635005144722565	-0.9874196398650804	-0.1781568326563575
1.143672520736072	1.7619558657320589	2.887476976147436	0.2950301413880362	0.10145671331345471	-0.11674263571336933	0.433112610687804	0.47255560373088884	-0.380779145778475	2.756439942122944	0.5720813118616437	0.572360019003978	1.2537470185699056	0.587477429723213	1.8786988162316287	-0.07294611267943105	0.10541432233139425	-0.11696386108617914	-0.10535125291047027	0.8857720321458655	0.3685416736870616	0.6882277714769269	1.7432469291044868	0.22939775320711142	-0.8556293385428886	-0.6422385509665854	0.10223417621912094	0.16698400432745136	-0.14714922899775876	0.16071487949598637	-1.0952915816870816	0.08404636484988852	-0.5634857409138407	-0.17672713705196705	-1.0373550279762451	-0.8788243699590781	0.953105980021234	0.4761152263732315	-0.16728609275586848	-0.17492230461536717	-0.08083432355471229	-0.23078659700203255	-0.3017377375835145	1.0515871150085065	-0.023729325655317275	0.4707312432307254	-0.7026547500023989	0.6467037168099095	-0.8842009956545034	-0.0895981363204931
1.1572806057987184	1.9678332459533188	2.951015018567868	0.3641201088384246	0.13438277704925206	-0.1159500984683127	0.29467777337204587	0.47142612792860683	-0.44318042352351866	2.547623280703265	0.5097382794285485	0.5703948020842619	1.2497957849051176	0.44289845624864677	1.8145160315581546	-0.12327283035643248	0.09872192454846099	-0.14045767910569892	0.011352323534512987	0.9304886037317198	0.2824434886451031	0.9262139948696742	1.7857369384700985	0.14908220485035287	-0.8235310939952312	-0.5947605478253608	0.16419790293100678	0.10218881333902359	-0.1428359708190209	0.13807824017357206	-1.1744499425887434	0.06962015746371183	-0.5771899132116792	-0.10568496136636138	-1.022642215326429	-0.8346144462198362	0.9649020916804119	0.42348304097133554	-0.08099104027907393	-0.1986221254670939	-0.06938785621771165	-0.2959201681745777	-0.3532629399181058	0.9613787311713686	-0.03629378790231957	0.5091133682330161	-0.7067179610116536	0.6366845482196059	-0.7295551672825409	-0.017895517085513502
1.1524303497819748	2.065042322393416	2.9575243078577245	0.5356203275523781	0.19995779151312562	-0.09243003161116849	0.16191956139093872	0.4683238343916698	-0.5069623181420677	2.3161165735574287	0.45962511210064666	0.5546194699014408	1.2383791672807507	0.319430046063809	1.7329242428674783	-0.1260677573503182	0.12115385045051727	-0.1691993765940756	0.09502844924718154	0.9241437925049192	0.2220424250170167	1.151153585902888	1.8325918926180536	0.061254503424635155	-0.8177987067694449	-0.5368803459196699	0.20562480495657462	0.03351328988417628	-0.12209125291175638	0.11275806377019375	-1.2466124475069005	0.04826797837705345	-0.6042999595627168	-0.05151074842046568	-0.9938562775333116	-0.7560897055734783	0.9120819130745422	0.38510179490255597	0.04018380784452853	-0.23618355157534418	-0.08024353814377123	-0.3925052240571529	-0.34878926144326533	0.8699249090427397	-0.018723484347385005	0.5613492912463157	-0.7394775997737674	0.6198905132491925	-0.5263320778714723	-0.00968957663834193
1.1494806643047102	2.0651822586838775	2.9208799080295984	0.780602540987404	0.2479109378949842	-0.07951777095709037	0.05987042858409393	0.47106469567187687	-0.5530176130922825	2.089870090044852	0.4221584811568414	0.5645170169334716	1.18108627914131	0.20441114213627526	1.6678034387994718	-0.07319855769823598	0.16223773684019221	-0.2075332246348008	0.16441290149046367	0.8202833775737755	0.18401662685544834	1.3051446716276085	1.8937829622855138	-0.008428995344966217	-0.8378386326841122	-0.4750591483845157	0.21715368699314835	-0.017179119009087973	-0.10838125370076775	0.06675457095367401	-1.3227153390887973	-0.012865033140004816	-0.6293043712457123	-0.03442419437095383	-0.9691460629959824	-0.6485334282750139	0.8253457979335377	0.3780340993143767	0.18481502361561614	-0.28094009058157726	-0.09789325229566473	-0.48699351429239235	-0.27603077918331637	0.8078677252080976	0.018870184439276384	0.5594310730601763	-0.8015262178942566	0.6421235254543425	-0.3818859743581871	-0.04232630844532921
1.1326492116071123	2.008041606745719	2.8532702656282654	1.0945339517679886	0.30145672861452283	-0.05399807166626473	-0.026856695439830214	0.49698240041493025	-0.6027458699135271	1.8658414305506206	0.39550278069276396	0.5975862580098038	1.1390738256170283	0.1201141148661538	1.6181202081567658	-0.01913926010036831	0.2115167121816544	-0.23231294689503387	0.2235688608755956	0.650679240282533	0.14758423927025288	1.4022714914097953	1.9543056497831768	-0.06517973871510699	-0.8678907117642531	-0.40033245872368994	0.19767662026562316	-0.044882148339012835	-0.09706750903352328	0.011477358156681067	-1.3714358826684312	-0.09571566446158594	-0.632620745847879	-0.02172768245996278	-0.9467935538398038	-0.5716519821561333	0.7335832191443588	0.38229012308818644	0.3091553999799947	-0.3228626361402385	-0.14460222384826762	-0.5884858940304316	-0.1428219947459394	0.7641485465619619	0.07249850028401647	0.5423447221799336	-0.8542125206475895	0.671417665999327	-0.3472154810360549	-0.09163208737150078
1.1179463979137272	1.920736909974903	2.746894774865066	1.4196988169139773	0.3636685988483042	-0.012322805456976641	-0.1169832885037011	0.5407157034793239	-0.6519922132977898	1.6808663773281645	0.3924171609516758	0.6540058492140496	1.1543717435669856	0.07930564011408764	1.5719982714865297	0.059353108960176246	0.26267017856879893	-0.22636998405281944	0.24375778953768182	0.5121455479185059	0.11386605105667466	1.4357300648794211	1.9839599933982133	-0.08105809473789546	-0.9194821967963247	-0.3293607091046712	0.1681157959907896	-0.06358407858699826	-0.08185129268075327	-0.03830499299833917	-1.3909040642358932	-0.1781660511874105	-0.6015801814498319	-0.03515283207029243	-0.9409449823516786	-0.5355701818861375	0.6403651660328142	0.37483726697749076	0.3565596769272621	-0.35240665073359223	-0.19044347932855074	-0.6864985350345977	0.015648605954833906	0.7098431424381528	0.11426037956214605	0.5569622552094962	-0.8787441571159624	0.6680779431358923	-0.35880802546576723	-0.17025481592945174
1.1151031443866715	1.7951207665712665	2.6300833385197455	1.6944539075204712	0.3860643682906339	0.01020963806401926	-0.20042480130241264	0.5869187936313749	-0.6668664064067104	1.5720508322228928	0.4061447903837464	0.7214663863854318	1.161522427500165	0.046035709225958524	1.5290560615774271	0.1534970691864814	0.2748930995195734	-0.16798298069069983	0.2371269045123993	0.4307789235426725	0.0795672132262825	1.4101470986881064	1.9661046411479455	-0.01672547994084826	-0.9722607701912285	-0.27545533111710874	0.14006432396029975	-0.07418820026162172	-0.06194526386379934	-0.08376082518609293	-1.407066328178691	-0.25412551468640165	-0.5651877956038447	-0.0874508029403874	-0.9639189022284722	-0.5219114004910799	0.5552706905344778	0.38098057731163204	0.35343347201867115	-0.3689113586873346	-0.20460386714706819	-0.7519666964700151	0.19125717892240424	0.6664031137539024	0.11938588241528872	0.5529837286012077	-0.883992471336248	0.6601771130475385	-0.3899214718834051	-0.2544183076953218
1.1244691560052087	1.6696445594580909	2.540218251562602	1.9242611036548616	0.3820966138618745	0.0036132896090089045	-0.2508475478279497	0.6075656112971077	-0.6764786257713215	1.5428210490067404	0.41191061997293443	0.7605206062627212	1.160543360751367	0.011802006530355267	1.4871949587671085	0.16646192408069976	0.24562935088077306	-0.06206965167518741	0.221650136698069	0.3750466118620464	0.01816689211809706	1.374034972874169	1.9130023597802637	0.07891067757511043	-1.0068112893831578	-0.22472981226405034	0.11157931458302964	-0.08369819540472989	-0.05484208075198903	-0.13138904453462624	-1.4104223354643337	-0.3091852495113283	-0.5420258142553853	-0.13439328672033896	-0.9636264736540673	-0.532689999004643	0.49960725976398646	0.39095623484481284	0.3514673054094949	-0.3871193994903952	-0.1892434464625768	-0.784578094091338	0.3294960695056216	0.627601269051758	0.08608008566530065	0.5269812154113162	-0.8744100653727566	0.6502533651104745	-0.490740180833118	-0.2975287184776174
1.1670875497824142	1.5798676548891333	2.474664174200171	2.108684017992174	0.39528467382032206	0.00503985665011062	-0.27765293049700984	0.6041621242128953	-0.6740169598364809	1.5778512950401067	0.4061110062259979	0.7653085893034867	1.1682010613937464	-0.006866121356871965	1.4346181767717714	0.08349767182993649	0.1803629808356378	0.10012805349803618	0.19358879560171113	0.36364827008525974	-0.0745479978596457	1.3198412692268733	1.8639649332411374	0.1558971743398251	-1.0561535543593348	-0.17466394503995772	0.07715323786100658	-0.10601964888778433	-0.06242451477254838	-0.18206590804996964	-1.3906870090383134	-0.33831609530681667	-0.5129505088808426	-0.1401495245451193	-0.9423340180801103	-0.5482394525979799	0.46513282726794125	0.39095623484481284	0.3201659329913912	-0.39570948325635535	-0.1476853852116234	-0.7825259404790526	0.38153318529753194	0.5613568357888264	0.03634077003987107	0.5185268463687015	-0.8486256055098635	0.6240317695998512	-0.6298935699764624	-0.3201593462635519
1.2319806302822784	1.494117805790103	2.3947079648664538	2.2473144172284045	0.4119618384669165	0.01854956845815468	-0.3246762079825998	0.590156624264585	-0.5993334017922133	1.6357137550059346	0.3891288362640932	0.7398858286056903	1.1156636403198905	-0.007975119053142759	1.368479860140202	-0.048837613383788794	0.07337756627790992	0.3051950257231505	0.16118210857389098	0.3908926981922948	-0.17135444211400602	1.244759345843585	1.8194152155563579	0.23307539658890075	-1.12038128262209	-0.15353817876871032	0.0415389476700352	-0.14136248033601767	-0.06745664931440862	-0.2350429462061384	-1.3578281914355999	-0.3622437613574725	-0.483875203506298	-0.12554033867336145	-0.9370885805266976	-0.5664217114020087	0.42817054912785296	0.3846010862232892	0.2678462395211816	-0.3882647439925225	-0.07939428411554424	-0.7567401842203344	0.3766366217927339	0.44550960160616465	0.01011494804811488	0.5215107413249178	-0.8345398073444485	0.6071995663681389	-0.7523116962739568	-0.3383713907317769
1.2822773290389673	1.3978416379530783	2.285222773146965	2.3673631626271234	0.41101713503149784	0.008039305300634129	-0.40170915235193744	0.5844640662210793	-0.4495104216416744	1.6988364386050208	0.3507950786047266	0.678910507269374	1.002266730807406	-0.022510910286408344	1.3035339410440563	-0.20917626389754113	-0.046961660522616	0.4828062047006007	0.13633745212809595	0.4053199699517244	-0.26679703494282775	1.1710212085833773	1.7515266837384917	0.2955256157213374	-1.174518759800765	-0.15901836153242893	0.0002083872770842099	-0.17231608325666298	-0.08729421371582707	-0.30532606023137865	-1.3379425960266398	-0.3667160596665768	-0.4743647535889751	-0.11069434554931812	-0.9490050449337527	-0.5804515593032701	0.4235502643603423	0.36825102204245813	0.26293082299823706	-0.3708349500947539	-0.014407888911922576	-0.7171246970962106	0.3570948819872178	0.31424470029780377	0.015699153491226674	0.5001261608053632	-0.8569043979412203	0.6114934957639842	-0.8594088072900382	-0.3666596754641941
1.3277237717789148	1.3433131301035226	2.1553927582219314	2.4751226778742152	0.40177163741019745	-0.028868544557621327	-0.4935761434410459	0.5746903356119925	-0.28089281744895145	1.7526186710499192	0.31345232290600233	0.5875993829359689	0.8800582205557446	-0.05737832595130913	1.250941260414913	-0.3652774444528212	-0.1698260281532746	0.5899880608724943	0.1332900666696688	0.375349504860312	-0.350775173709443	1.1004809420970847	1.6737079025407957	0.29644938396415793	-1.2260321469142297	-0.1827319918865439	-0.0488776745415838	-0.19109434791382326	-0.1442223752336162	-0.4016047987688099	-1.3333677403238227	-0.3498709827669157	-0.4514308826628861	-0.09934581338210306	-0.9603549289778958	-0.5742141080323065	0.5052429917331495	0.35619549768768966	0.2983021602973375	-0.3391177177281313	0.0017833237567084965	-0.6584821770233951	0.3022533707334659	0.20752352256141307	0.05712199172459338	0.4385833273333857	-0.9013796284466847	0.6450243133128671	-0.973020028299896	-0.36960539767600004
1.3630287701202182	1.3400790469462056	1.999644176428174	2.549787141475856	0.36785048605575843	-0.062374580702479455	-0.5970728970352386	0.5766782130240089	-0.09474398390017887	1.7539834858304393	0.28294522845852155	0.5056498373837619	0.757832226969285	-0.09949383370255231	1.2118465198867814	-0.4835299039747746	-0.2948592283987743	0.6313628986716635	0.16465274201265506	0.3446935450886177	-0.36611512637689364	1.0475289648673205	1.6069651687282955	0.26342031188602055	-1.2686892300576111	-0.23978340071994583	-0.08242061963127686	-0.20971994375263342	-0.2189855169984078	-0.4977740051804876	-1.3403135066463476	-0.35222024452461664	-0.39763191689441996	-0.10861772810619849	-0.9901460899955339	-0.5618275546585231	0.677327444172906	0.3610677782975233	0.36021674682033256	-0.3018352857934761	-0.014057110074173276	-0.6130671253428115	0.2499714267663145	0.10898358601567895	0.11302387692831428	0.37542421742679116	-0.9378130871629976	0.6797574310925869	-1.054617827169292	-0.3221699185668473
1.3472616369247266	1.3551299724090993	1.8203224801818734	2.5928487165432426	0.3114831810757694	-0.08902821789777085	-0.7056444560861944	0.6155773596546313	0.10375225338524381	1.699931133793563	0.24653716779085605	0.4618969625075121	0.6367601334796211	-0.16157129998667363	1.1985870592928562	-0.5314944575472644	-0.3859347065605007	0.6122133517356346	0.19507016353288958	0.3026073600666349	-0.282042463254052	1.0129647445875647	1.5429232444998693	0.22849141455378566	-1.287354632604789	-0.30581622019388327	-0.09163730248502794	-0.23007578619942012	-0.28330783539403276	-0.5747203235224057	-1.363905736967808	-0.3503060312405642	-0.3360596498097673	-0.129329254709927	-1.048467313803685	-0.5418429728243589	0.9723148562524644	0.3508032503724566	0.43626807126331163	-0.27850256253858585	-0.06327691962327982	-0.6182867334436247	0.2263343793022389	0.011109314763674313	0.15273156634701104	0.3266517439162414	-0.9628864850992717	0.6793948326102707	-1.0849598658245072	-0.24770860710176507
1.3003099423175144	1.3950273636671444	1.6645870750870828	2.6353753652122776	0.26530607715249704	-0.11471861751830108	-0.7952017600763909	0.646012967606816	0.2610514041527007	1.6331973777543503	0.20697591906660398	0.4467111954006063	0.5655330275046199	-0.24186801413810372	1.2072200174493328	-0.5233080262232384	-0.4336180407639015	0.5599083278904028	0.19535232885311565	0.22052335753701544	-0.15317875875978917	0.9920765248515705	1.4782265785540911	0.1922030092415511	-1.284074520023277	-0.3581654969028596	-0.08672387922153102	-0.24181220161014566	-0.3374974202904	-0.6145900172967231	-1.3956291889216477	-0.3052524113095475	-0.2875598646225411	-0.1336100011935471	-1.115159305554216	-0.48432766436263586	1.3614003756849962	0.33965285324560013	0.47991696998704825	-0.270587938350803	-0.12859563162055715	-0.6474406983485956	0.17821451431416624	-0.07665113863846447	0.14684820704087514	0.26846579227000855	-0.9776494850995633	0.6738795188529431	-1.1094306342879656	-0.1480683843500618
1.2600938697022055	1.4300425332357778	1.5511884037743005	2.671975592467985	0.2378089091589059	-0.11048768791776842	-0.8312296257389905	0.6304412612126769	0.3648060646655414	1.5590140077047954	0.17627738105854435	0.4559834461399991	0.568540161090212	-0.31090312073097354	1.206186606251966	-0.5102169488196201	-0.44818020260639474	0.5326610596547483	0.17672941771827816	0.13437421213595444	-0.03317333679180149	0.9659322302797279	1.4344816475635551	0.162258974502638	-1.2594580560782132	-0.4018039892806168	-0.07251348841043422	-0.24876499404587635	-0.3995261807655843	-0.5985070501652334	-1.414312632467095	-0.23329539376812117	-0.23784933950119078	-0.11943799794139402	-1.1431958951254177	-0.42083995213438163	1.7561893235667998	0.37553055591802276	0.494427279562779	-0.2703089441772075	-0.1846648595277717	-0.6798736478297193	0.09846730050645809	-0.17506223674025048	0.12570800072052246	0.2022162197301894	-0.9750083979435485	0.6674290826938513	-1.136751325873703	-0.01733442714041043
1.2127924701157309	1.415084898633191	1.4698881711459173	2.6742982991976754	0.23454653329525973	-0.06700787536588869	-0.8332628010021159	0.6168574322305542	0.4418601158322442	1.463349021682668	0.15512849830757638	0.5002901548754408	0.6052726475049095	-0.35958019818515385	1.1777121531060193	-0.5104693938384235	-0.4081032742164682	0.5436259998694791	0.1476804980011324	0.08976923270735308	0.07513807196314758	0.9128271634916396	1.421618700908091	0.13867673992653173	-1.2053674376507033	-0.42945861526419427	-0.04213376025835078	-0.2612265863437689	-0.45647145838725545	-0.542937751699563	-1.4208242883944617	-0.16626312494839185	-0.21572262853118743	-0.09825285683309776	-1.1376580289975986	-0.38049972195984516	2.096093350199378	0.39686844886544076	0.5057327375655486	-0.2797947460794472	-0.2101055562864625	-0.7400775891292731	0.03777217015378861	-0.3042871960194444	0.08998902947547642	0.16333677890186016	-0.969184462163617	0.6322379457785747	-1.1611792383503587	0.10068149131350886
1.1626630215665157	1.349470326883798	1.4387384547871653	2.6539992500812417	0.2714151593682052	0.002101372403054247	-0.8565223260122827	0.6302153660522196	0.4960428157736721	1.3793133949362273	0.14443018168701297	0.5661963841194095	0.6435087007124032	-0.3981970822517321	1.1285535773789008	-0.5361827221821708	-0.3250060017450438	0.575634589212642	0.10507353464718713	0.08017230718340171	0.12853082975108734	0.8415044392627943	1.430716882688785	0.13287268662731186	-1.1293313040945034	-0.43013518103749127	-0.02081014557232349	-0.2617291212041739	-0.47997186901982536	-0.43457396862064857	-1.4353168969712682	-0.09557644895001796	-0.24718431986284556	-0.06464444295106146	-1.1524805023628164	-0.3527050736617522	2.3344865049069314	0.3599508127822247	0.4980646877897554	-0.2765642872272921	-0.20558235548393808	-0.82414896918041	-0.0050282462995250524	-0.41369250800473906	0.020326066572659514	0.14385265528894262	-0.9641900986314091	0.6182492780134468	-1.188392789969091	0.15718792453520508
1.1547262389936641	1.2581074776896188	1.461955798367589	2.6134996909217554	0.324431916163909	0.07647794463145154	-0.8903706277928126	0.6297183966992146	0.5139778104417846	1.3215220190735508	0.1603087358291131	0.6392845879245289	0.6924270714826684	-0.43272123672493007	1.0784410836234417	-0.6035855422024597	-0.26040577314589414	0.6118484329646248	0.06530233276149948	0.0703681390816894	0.09018094808246122	0.7841979145962102	1.4460214703318708	0.1433130107301088	-1.0425488969379206	-0.4558446804228362	-4.85237432303387e-05	-0.2455207816559201	-0.48507246797722203	-0.2645070880338608	-1.4592597549195871	-0.020556690154106508	-0.2866474229330595	-0.044898361298958855	-1.164159368553167	-0.3396824062773297	2.42780610273864	0.3118442635199021	0.4941126929053109	-0.26076440665947515	-0.18019704485752516	-0.881185455991436	-0.06783780180199549	-0.5032996457701236	-0.0368322648557603	0.11935985085666209	-0.949190077988912	0.6506923001153818	-1.21434208997719	0.16226111278887081
1.1583753344294574	1.1694345149676295	1.5082455418397944	2.5256450684975755	0.36301360446641356	0.12959013293094265	-0.8926477840875131	0.604613914533808	0.5318997804224115	1.2780469815857114	0.20403669734242666	0.7053516076437493	0.7502269763313077	-0.46039336971759637	1.0429553329691952	-0.6692392788781869	-0.2231948021398619	0.6329789675147242	0.020917727890135362	0.0544901692779422	-0.010433477379841526	0.7487491768683514	1.4678871156009166	0.15920879634238352	-0.9525488555347114	-0.5118304981632918	0.04033467726231349	-0.23249304248997707	-0.48495265525003506	-0.07262505906781078	-1.4961257454006809	0.021817031179236463	-0.31098505030450807	-0.06326003132231546	-1.142556207618902	-0.3421738528189895	2.3766614120154963	0.24779206862539147	0.5478480263341297	-0.24722584728816824	-0.15752565471262545	-0.8939668040331726	-0.10453977098115005	-0.5735380707954221	-0.07761690818134304	0.099609308051225	-0.9447205458787318	0.6618374324139278	-1.2311844927900437	0.14757925922526843
1.1002634896144445	1.114175228712335	1.5428211999300507	2.393166322842399	0.4153375787428109	0.14765998211823594	-0.8959496607148314	0.579584730755218	0.603822104719662	1.235894108416502	0.2677198346995713	0.7563757851229502	0.8040057141759573	-0.4898214157293589	1.020872130613125	-0.7201610455280794	-0.2078270738975707	0.591395604703546	-0.030408143858759652	0.02982830252453087	-0.11836678870988773	0.7390535048410586	1.4978688300746308	0.1984079430989698	-0.8617990741128722	-0.548940130828717	0.06992761541468606	-0.22817378717079945	-0.46800771240499345	0.09357168640901598	-1.5321402116451173	0.013237875278892825	-0.35408037317709395	-0.07663053310519657	-1.1217937788360577	-0.35729923040523487	2.237206662988786	0.1571637976772346	0.6249610807460658	-0.2167714306546617	-0.1541655626878939	-0.8698986111238665	-0.09365604573639237	-0.592520268203667	-0.11176033574779702	0.08396162081058643	-0.952626877300905	0.6482113631311155	-1.2350415316021466	0.10049446133180748
1.005432621976756	1.121343076479271	1.5509907532897906	2.2604904990404604	0.49921464776219737	0.1267248059680466	-0.9060830062262555	0.5466943953927398	0.7327274367678143	1.1926038895968596	0.34116659364621976	0.8164578260412124	0.8776280370185539	-0.5332439564797788	0.9885979039876238	-0.7633471755303775	-0.2384076137668079	0.4813291525322154	-0.06502982865034382	-0.0005725894591520287	-0.20360075106635725	0.7541583412625259	1.5390084346482067	0.27872349145572944	-0.7884338893730474	-0.5809247777614065	0.08206666112450299	-0.22664709898729024	-0.4406904106063193	0.21434911040667406	-1.5683884296407957	0.006346707456304106	-0.4157052811284478	-0.06606528646477369	-1.1055457161706093	-0.3690319999347552	2.100612090246727	0.08456103918285433	0.6801317157995834	-0.15841759666162647	-0.1579502817267412	-0.813330550680862	-0.08279457759847356	-0.5787775008492835	-0.12564107499210342	0.06083643489990457	-0.9583153727138625	0.6502915333717685	-1.2346558277209372	0.02124050658561385
0.9710094883657676	1.1981214545120904	1.5180094757745803	2.137907891754808	0.5980306271070065	0.07969686513445283	-0.8749998228035771	0.4742724069503601	0.8840091819167777	1.1377269619634212	0.3991627311155899	0.8947806530961255	0.9604990439703233	-0.5920736437962479	0.9629375090252795	-0.7725974822907868	-0.2997855767667675	0.38441715320169595	-0.10552055210260543	-0.0525426512666012	-0.25984274302052335	0.7497527639729308	1.593856693928825	0.3609388650665878	-0.7468857966738927	-0.6100340201575774	0.09296932254906176	-0.23023481621853614	-0.4380202984004331	0.29080253418269975	-1.595904350072338	0.021712619545562296	-0.46478411584938656	-0.02549838255404422	-1.0555404299471367	-0.37299004266760616	1.981517057613115	0.041615640922253436	0.7072254916740477	-0.10489476704295186	-0.19241891804638833	-0.7158755601148202	-0.10485137047690858	-0.5681698022976188	-0.12438462876740375	0.01758771931425775	-0.9789869587234449	0.6887460566278873	-1.2489482993191214	-0.05025170391994902
1.0026653912712788	1.314284124071267	1.449767351822814	2.0129885007289823	0.6937605752294471	0.03904580090339103	-0.8431846962861729	0.40340156527645055	1.0281273489484852	1.0495826740547898	0.4360099858339933	0.9319053872704183	1.0207291323561563	-0.6364599563541419	0.964209399729733	-0.7540067098346822	-0.3453620450014675	0.321790141262087	-0.14842378904278758	-0.11709074337039364	-0.271266686644348	0.7039959959844756	1.6673378112490678	0.4334285277436206	-0.7393571573201363	-0.6052980597444872	0.07329957255630265	-0.23595353570593006	-0.44267587865684827	0.32643698576120983	-1.6059723719292673	0.0233484018064782	-0.5285497523799177	0.05986152392358468	-1.0040547240657323	-0.3943882111920761	1.8470379998744941	-0.006105747817554921	0.711413426551595	-0.046540933049915786	-0.2466604035885009	-0.5818387008080315	-0.11898463332030515	-0.5598597226630136	-0.14384957345482233	-0.0068873238385235794	-1.006650653678118	0.7432503337591404	-1.2528481941180256	-0.11956969088822919
1.1003851261289703	1.4409264669382842	1.382460773497728	1.9237543312774732	0.7778895651649455	0.025145916913165905	-0.8652731123447792	0.3635536589719094	1.1543756447495093	0.9481172252154492	0.4444672866571964	0.922793927006275	1.057793802132052	-0.6659408117800123	0.9632554817013931	-0.7368584803431638	-0.3682897040726283	0.280015630523237	-0.16416861391133294	-0.1696187659641187	-0.20183179525699702	0.6409401079052157	1.7546912687056913	0.4923231106206799	-0.7668163855025109	-0.5652284518208799	0.020456187065548942	-0.2463477377553202	-0.45582104643966925	0.3452582560365391	-1.6208490012402528	0.014003560592513519	-0.6223206829300418	0.16411136275659172	-0.9804045631106255	-0.44533034154388734	1.7483026836339814	-0.047452729909712464	0.6848505156616082	0.048302402068608905	-0.2952525036384802	-0.4089447589729639	-0.14531479071201944	-0.5443561632413487	-0.15848816915212083	0.03279137456736201	-1.0221924357885155	0.7971248345790028	-1.2455412483684287	-0.21811111249743384
1.3184946012392187	1.572140061960353	1.3379367076871425	1.9080021565470375	0.8335766836714346	0.025804332470597248	-0.9200712520365654	0.3544576138441907	1.2202154399908363	0.8923588547029226	0.4258972612810813	0.9155226244033227	1.0698922698136193	-0.6952896436706106	0.9768011177038207	-0.6985589646333997	-0.39533814511198495	0.276887755343124	-0.15528040632425064	-0.1941690405602762	-0.05249681590018769	0.6082299722762923	1.819988114559041	0.5072079800427023	-0.7952127887081736	-0.44102788998759845	-0.025097348223805667	-0.2614110611659425	-0.48738314200154687	0.3848358641421813	-1.6286629883530939	0.003806024370197747	-0.7007555743145957	0.25537323459887057	-0.9919737685855718	-0.5040648685259971	1.6857511360122914	-0.06237770015723125	0.6419094369171734	0.16048742766166174	-0.35536491920182905	-0.19775138504774023	-0.20489706572268948	-0.5183093244899906	-0.1327609369320703	0.11676670404947061	-1.034161978219944	0.8778316230902303	-1.260197995854422	-0.32448441459040905
1.6021661576792277	1.7047530198870302	1.31176778353804	1.932777694997054	0.8297978699297586	0.04660538693316172	-0.9876865285871	0.39099239112870177	1.2014077912611678	0.9209204473494443	0.3964374757238242	0.8696437421321066	1.0494542514324752	-0.695184024842394	1.0329550923054325	-0.6368902528973404	-0.41320003086134227	0.2970973044235248	-0.14663203925936064	-0.2000674831580548	0.11686382349696527	0.6201369379238449	1.8485375815260476	0.4980748751514371	-0.7994613154804172	-0.178080602195116	-0.07533950963388285	-0.2729502793529651	-0.5085386464020247	0.48042089921650677	-1.60942855853687	-0.019616985451027653	-0.7310416196232608	0.33189840897200595	-1.0257492689294967	-0.5456419870545467	1.5835125269260815	-0.0885300996361076	0.5921850833710759	0.2868130526848335	-0.4235637100774484	0.02209672367712452	-0.2781674614399588	-0.4979957964942912	-0.059328635355152926	0.20807744196561498	-1.0345175091832535	0.9587674211692374	-1.2877972513543656	-0.40446311051569717
1.8083704589302005	1.8416573573878392	1.3116755466452694	1.965140742097389	0.7729771073007674	0.08136728978941613	-1.0830180503245759	0.49407588268372093	1.1386939210164615	1.031896949190539	0.3614821338393722	0.7463531788323932	1.0362893003281117	-0.6670102024157014	1.0948802709785006	-0.575059255077765	-0.4260271266119651	0.29801828989322504	-0.11278630909839411	-0.19455164224229443	0.2765964820385804	0.6324351324426758	1.8421538497818724	0.48319000572941506	-0.7973839108454588	0.13608271463606783	-0.15120854532024336	-0.28517650722256666	-0.4981834035522768	0.6006141518768138	-1.5845840866909147	-0.05583042039751227	-0.7199168497937735	0.39230247424725395	-1.0001069383112469	-0.5985277991055256	1.4705609498624577	-0.12119171194551562	0.5478676880002189	0.4503330062194196	-0.4757005225930815	0.23262091707660532	-0.3313396896807127	-0.487774613274468	0.08564132666619828	0.3062085112102543	-1.013405741981002	0.9484619906192091	-1.2780046583703026	-0.4538857831804332
1.9043720780202045	1.9643814841219533	1.3460667309499825	1.9974756351767582	0.7138638643351609	0.09886407358412924	-1.1739579134936977	0.621601230600142	1.0847847395122363	1.2095787734295855	0.32329477419691904	0.6103244367712415	1.0609233190612422	-0.6321295843972726	1.13211487135137	-0.5195934780894278	-0.4569949580195661	0.27395102809068606	-0.04903105499359793	-0.15775811382155977	0.40285401499691187	0.6547351781054519	1.7962673677575005	0.45905002428971997	-0.7710180535235892	0.4177708743489193	-0.24244407140911103	-0.29957826575366886	-0.43201254593719307	0.7154585857294871	-1.563162408345243	-0.07547720946746793	-0.667118060492627	0.4313756708743363	-0.8705245262774678	-0.660972991149681	1.390425241532181	-0.10414835882415559	0.5383907649439841	0.6238380143879417	-0.5190863262091361	0.40870461941772385	-0.3408212171945523	-0.4888482669740302	0.3046020108087804	0.3886918932142554	-0.9593819656037903	0.8894729427856312	-1.2670120977558077	-0.4816363567154559
1.9198351199293793	2.0619015300964083	1.3841605676645137	2.005710686309292	0.6736950742611507	0.0960475181440051	-1.2488763555893834	0.7413557849968557	1.0284269167606603	1.4043207824251427	0.30592971711385697	0.49602027447714353	1.094578738551149	-0.5841786363870793	1.1654702050756565	-0.4943489762091713	-0.49936465231660954	0.24394080344593042	0.03719866686710575	-0.09695632985419465	0.4592175382662257	0.6913746123980662	1.7508037397589171	0.4525139282320428	-0.6997146538350002	0.6604381030867782	-0.33727635178236764	-0.30829311080119937	-0.2607488104750791	0.8175242715775705	-1.5075628846577236	-0.07514657262749502	-0.5811379782142578	0.46201488613156466	-0.6849968726025873	-0.6999349743011702	1.2897267273684758	-0.06817436602110509	0.54000302156351	0.7719398688554195	-0.5562319589221164	0.4942481966254988	-0.2965518316898011	-0.49561228528126594	0.5700711488561334	0.41732307577033934	-0.8627283337211511	0.8616864485618547	-1.2800403177433586	-0.49566360534310094
1.898655161837461	2.170834157981777	1.3966784316834704	1.953822825669085	0.6491075928486494	0.08378148016666659	-1.3082288078705715	0.8597549684308305	0.9462020646620456	1.545863448621651	0.2986886459696224	0.36558346783300544	1.1253668911338646	-0.5156320168747115	1.1950098666865827	-0.521234370711647	-0.5193643873577358	0.2563306645760465	0.13348758239382336	-0.05781936613110013	0.45054830445240396	0.6956271001293359	1.7720692051203901	0.4859961696368466	-0.6255372507416587	0.7891378273124952	-0.42790171419799006	-0.31518229122928376	0.002120312973566163	0.8797202636513335	-1.443197670298749	-0.07511176874960328	-0.4881917545757838	0.47844566625167195	-0.4495004862760362	-0.7310692211551053	1.1856095409592133	-0.05806390230504388	0.5495389296180209	0.8998366715930498	-0.5611059385623893	0.4564394969208899	-0.18504372642141959	-0.48285727933047884	0.8354405689491461	0.4151917222301849	-0.7421017568839114	0.8189570800405385	-1.2769761146870764	-0.49846905506863015
1.8884224900529225	2.2778232262774116	1.3897870181235596	1.8663342055174628	0.67161672670323	0.055993905066909246	-1.3456880289184134	0.9560766648495165	0.858676164756662	1.601181097694634	0.28294522845851955	0.23857685799419323	1.1594943606633703	-0.4468609573523824	1.213913342281519	-0.5704250858040353	-0.528411517693924	0.3166465242992359	0.23795929220706027	-0.03250388817090615	0.3917676583596117	0.6826655175244287	1.843817984980139	0.5145109780378149	-0.5677447909721576	0.7589122513903819	-0.49209735539885047	-0.32044300426162553	0.2890033301712971	0.8773653229476318	-1.4047955968809425	-0.0713007441204427	-0.4312869776719583	0.4903406766933909	-0.19267509080372675	-0.7766043824165065	1.1049661090281127	-0.03593643028646595	0.5759642088453667	0.9798786316071502	-0.5264157577136385	0.3391767627927825	-0.04375561220112241	-0.4462456881754388	1.0638146279815446	0.4143036582551196	-0.6342742947258219	0.7525061371235141	-1.2528910501048263	-0.5204918354140324
1.9154562054064272	2.339022030638931	1.3609432240840893	1.792767748733492	0.7534154481646945	0.017208351581904882	-1.3731928238779894	1.0186646839733535	0.7704599564145257	1.5970582197118108	0.28299027400218585	0.14996344052330865	1.1873103463300925	-0.3818129615246789	1.2266481479598574	-0.584219402902891	-0.5507814769498411	0.3791345195641719	0.42324314973268484	0.017361864385441447	0.27228887209059494	0.6888741496120812	1.9266428122250818	0.5618671726743854	-0.5070939473816234	0.66752512956208	-0.5072711625361218	-0.31188718923321035	0.5626384829629018	0.8175972929947403	-1.372203924136786	-0.037210345725363574	-0.4225485937995853	0.5097224394958241	-0.011533865744941038	-0.8126155033519865	0.9982595322546407	0.009011802691222676	0.575511990525255	0.9693649564337697	-0.4688141801467938	0.1748037196522041	0.10205069470769439	-0.42118661082767694	1.2370845454449522	0.41076916363436256	-0.552028131880164	0.7129065660285039	-1.235491519463558	-0.5421405557960306
1.9405589410918247	2.379432521628665	1.2824232749378113	1.75395743083196	0.8602677047334651	-0.010932817057953643	-1.4013482349217656	1.0605908257540941	0.6962713364947242	1.5680843392670063	0.29198812134937596	0.08073420812418046	1.2068741979712374	-0.3304294015974581	1.2230709553535828	-0.5788098667856915	-0.5810831669114573	0.4363920124445819	0.6957866325378331	0.07746221193577316	0.1402518499230483	0.6952869011108336	2.037034993861005	0.6725624955072369	-0.45103526140520567	0.6003252341292004	-0.47351947724242355	-0.3034267922162643	0.7684767482704544	0.734681473799249	-1.3326664850701042	0.00018642106944312398	-0.45106239659598407	0.5106696685049654	0.07297799225847172	-0.8179871327751392	0.870025474806172	0.009608801501123584	0.5295626768687802	0.8889118471112127	-0.3966460497914081	-0.014975877449169062	0.20975283470643688	-0.42539533332995605	1.3461759874943113	0.4101475188518175	-0.5037605710993958	0.6887651407585323	-1.2210061959247687	-0.5447589755398575
1.9193941875642213	2.396349264297701	1.149615326046162	1.7465670003284033	0.9625601927206164	-0.024918051213031995	-1.4014620927365011	1.0795961385871755	0.6474548077974945	1.5321442167132928	0.2916390183859686	0.011576438158497548	1.2060175145660397	-0.3084738876819978	1.1805103126558154	-0.5656646940208991	-0.603081326290545	0.4798868545324937	0.9616710137856757	0.15943462230813568	0.01573626581515828	0.6893334182870574	2.158898796003021	0.8245136566561578	-0.4256846770252329	0.5659726069899664	-0.39826060522930895	-0.29795615955869037	0.852482586132542	0.6459969626474014	-1.3037480541311293	0.023278794050694558	-0.4986321931381591	0.5181746368081629	0.0959336353493635	-0.8252671042302028	0.7719501992467325	-0.024535678819973317	0.49381776791393506	0.7764331434406916	-0.3053512417567751	-0.1946731546293113	0.23997798579515267	-0.4304844518658772	1.3815958048763337	0.43247344718494274	-0.48645806421831955	0.6400242710830364	-1.1777002212622032	-0.5220114540153599
1.827406573453589	2.3546793466938194	1.0158454781298976	1.7520007263748272	1.0460593803658358	-0.0039828750628426775	-1.3542598958277563	1.0486786209593524	0.6412550565541973	1.5105204325344164	0.29096333523098517	-0.059993188935932265	1.1944435469284704	-0.31432253029447443	1.0850867125542105	-0.5147429273710058	-0.6127791064111859	0.5297417094866376	1.1766809877969844	0.3081710261926443	-0.1162197354756241	0.6713539001592508	2.2239501137123656	1.0171280500785853	-0.4296051925393263	0.5492952606781574	-0.30346043873359213	-0.28534825964321175	0.8600992523608696	0.5720080117008324	-1.2879698109225082	0.06079737441812374	-0.5475355583034281	0.5669387148364631	0.07555501907042533	-0.8421417953456997	0.6915944773560998	-0.05457819957626877	0.467746398676243	0.651825535170711	-0.20560081752803408	-0.34343198550249804	0.20127287700039873	-0.4620283975589876	1.3313379558883283	0.46796048362852505	-0.4948045768331618	0.5748519649194425	-1.1450225313263247	-0.4860549400331607
1.658742341498344	2.2662551595993152	0.9234109348741258	1.7333205334639346	1.0802954328654129	0.058408095444159855	-1.3013160119759422	0.9578988858105338	0.6988371999294507	1.5084874271842659	0.2948822975298865	-0.11351855158568576	1.1932721634968733	-0.33156480400078425	0.9512043172766983	-0.44090275937125173	-0.6125157481650976	0.6459248953435249	1.3357375788077124	0.5088934336213515	-0.2339835798531217	0.626940918293876	2.233034655040616	1.2682535754093571	-0.4544715698239328	0.536643480717475	-0.24846542344771275	-0.2697696789706553	0.8263120632940879	0.5354607924077079	-1.2616226492471618	0.1363391913824125	-0.583383988526837	0.6079245854243135	0.020121527434537184	-0.8764566122528166	0.6172298939552077	-0.08331117455600776	0.43172622639611175	0.5360723209364133	-0.13118031779343084	-0.4479133715888685	0.10679145846461416	-0.5144441711715687	1.2305430476401626	0.5174789308781261	-0.5418023841735377	0.5180766762410534	-1.131930027358574	-0.4298991880271557
1.44619773692768	2.161131908509825	0.8833669467124311	1.6764071800813098	1.0458200554955286	0.14417281823998723	-1.2565698907850535	0.8220304766345823	0.80125031763124	1.4898207416965186	0.30238238055019717	-0.17379711419592037	1.1516967933425897	-0.33870727725891037	0.7812638205279362	-0.3902695013142762	-0.5957382787231599	0.8370380688484668	1.375819162545648	0.687775661701534	-0.3307225067101793	0.5718286772966275	2.223677304663469	1.5318761164024106	-0.4761046932781932	0.5214038366739241	-0.2516607542628635	-0.25743531068805614	0.7690586958025056	0.5354973031162917	-1.2179277683191625	0.2050594482798965	-0.6084059471653989	0.6044089085250005	-0.055288491190480446	-0.9152772367352758	0.5469947958410268	-0.1068444824817723	0.4249822749266343	0.46923119050453216	-0.09183770183350966	-0.5120208659552687	-0.00827778389816709	-0.5494667548512578	1.1269759802613093	0.5731960646736792	-0.5833825768349081	0.478858787759007	-1.1315443234773632	-0.37659564324210526
1.224788871360901	2.0745890870981825	0.9353094940416181	1.589678718495768	0.9684677382034359	0.2588834398014224	-1.205317608752162	0.6582414256261985	0.9140831853217666	1.4394078957410321	0.32081726929531534	-0.24375883653785274	1.0596295522860462	-0.3397370608340183	0.6052659442992159	-0.3428459013535058	-0.5641507808541742	1.0548076897217105	1.2931588319857887	0.8084227254312191	-0.4132287662155691	0.4881227087943264	2.1767541482532904	1.7539465160581116	-0.4886315994228262	0.4928527610407252	-0.26376768609514123	-0.24629048694844008	0.7339877989444329	0.5495904366299245	-1.1803939156916727	0.25555987510099	-0.6326909336701465	0.5767935397200321	-0.13965413490669	-0.9545749467257126	0.4820061749353755	-0.09973827084134217	0.4291898714702739	0.4509350462782315	-0.07946813229191105	-0.5438292469456967	-0.10712159537459102	-0.5393958831493723	1.0233291385189833	0.6025909822483188	-0.615481943808019	0.4331141265952776	-1.1817286840215124	-0.3441225626691075
1.053235772185653	2.013296991876357	1.0994911631744635	1.4549617281738014	0.8852078754285225	0.3884084114050729	-1.1488116018393495	0.4857629407789184	1.01872352458365	1.3838627775379626	0.34597520543251337	-0.2894233315087364	0.985692529417053	-0.34323568451868314	0.4592846886955927	-0.2919421664906712	-0.550456152057615	1.2709959959205612	1.1722509922694548	0.8598826516626434	-0.46000481906772583	0.36478355463659595	2.0881048478144093	1.9312403003213396	-0.5004868634674347	0.4253653251541943	-0.2925738342478038	-0.22901982687249448	0.7234785111597299	0.5672616195848403	-1.1464331255474032	0.32433233781530946	-0.650237889237161	0.5191765136447574	-0.21619731425753197	-1.0021421388544238	0.4380373111038944	-0.055656649039317066	0.4178057668031373	0.45939297490933073	-0.09589935153373585	-0.5713771785888795	-0.20449643779957363	-0.5335766800977487	0.9323863641597361	0.5986302169195291	-0.6695226502311048	0.38714045586376905	-1.2646335904883428	-0.3161148229092432
0.9155584423060226	1.9661540104677901	1.303202929209279	1.297735598089576	0.8035980946541414	0.49642514146595296	-1.09428997398335	0.3418376042133503	1.0881711582585756	1.311186390475233	0.3782841216266153	-0.2966410372866056	0.9218958407320301	-0.33769069603732876	0.31382808800755535	-0.2815738889327089	-0.5652351971615917	1.437763874273618	1.0689220520031273	0.8430800611273517	-0.4813268131363036	0.2505447242237816	2.000301255427106	2.0780497325715546	-0.5162314038586925	0.35177188316364344	-0.3492387711657202	-0.2059541128999789	0.7053867893544673	0.5732128650841186	-1.120770522572113	0.416527810350854	-0.6598711678434511	0.3983137352668066	-0.28709296676515317	-1.0360152099208217	0.3914452086681502	0.006527517320989068	0.4066576021291016	0.4586294119079133	-0.13411578280404737	-0.5802326675462423	-0.30694590058407595	-0.5617278801002447	0.8814903202639469	0.577600861989999	-0.721751841745897	0.35700661357026453	-1.3357531005848557	-0.286938145763744
0.784373461389241	1.9437331070406294	1.5129628000700952	1.1617939078555912	0.7280344158664421	0.5695336541022586	-1.0302205550917092	0.24679598037058553	1.1018210307438208	1.2285297953299439	0.4224174930329184	-0.31343470914600735	0.8499344346954306	-0.31510146915256926	0.19256920797174243	-0.28905708056149987	-0.584537807433664	1.5024066279959645	0.9933017461828785	0.771852381324997	-0.5113180410187059	0.15221019792591248	1.9240238453556766	2.1989936540228463	-0.5113424741538685	0.2952109845158851	-0.3803089476848961	-0.1632895393716657	0.6743381769091071	0.5454099604969909	-1.1126559974933934	0.49779486522835353	-0.6630647137566483	0.25451708530214606	-0.3475525745236507	-1.063721509050769	0.32027928395245486	0.07256328890646081	0.40927260371930874	0.43058315550965054	-0.1808432164007432	-0.5545361353576218	-0.40220631785925925	-0.6189321492128703	0.8365374664468982	0.5353823006154284	-0.7340938451865087	0.33790339879141973	-1.387523132640648	-0.24920484695537953
0.660653921551521	1.9654543290154884	1.720258628224021	1.0776556161989137	0.6700548170233379	0.6087459584115249	-0.9532201415265812	0.17484084192648272	1.085618319511336	1.174605394678741	0.4567872428497182	-0.33973288465349627	0.8222583157071067	-0.27199578488679804	0.13347398611608266	-0.28386392588898934	-0.5791622008811694	1.4724485346042087	0.9003282731688016	0.6727107204720747	-0.5300338635513525	0.04960617394585128	1.85358454893063	2.2931831556113735	-0.48955315486239315	0.2299223873925751	-0.38843375870231256	-0.10411128865839714	0.6374016247276932	0.4817535400798457	-1.101986899704708	0.5469727446895579	-0.645535305145201	0.12937356044057702	-0.3940669946401485	-1.0891660694762315	0.26503895618265183	0.13782873944689808	0.4336334080070161	0.3861790301963795	-0.21030863877147649	-0.5043699019442478	-0.4787930224956848	-0.6942382197000965	0.7754103604356926	0.47273826781437006	-0.7356344793608509	0.3603845046949978	-1.4120796130777091	-0.2087128559169114
0.5478512588925499	2.0006871772581705	1.8630413382339348	1.0593132715396119	0.6259812527495987	0.5874571887212339	-0.8694695860878736	0.11815621632924533	1.0362156798772408	1.1706815521847447	0.4685779139041705	-0.34645035339725655	0.8506862180918258	-0.22383359922017343	0.11463410505636899	-0.31258856267131196	-0.5534615343953213	1.3918536174632816	0.7654814666333621	0.5756574271335005	-0.5469942337540982	-0.021767580135769814	1.8040287851986014	2.3888367427168227	-0.4866010535390323	0.16197826960906872	-0.42478666807668664	-0.0456900208361188	0.5907431255402346	0.416837500216532	-1.0615645432940513	0.5847349522022277	-0.6131085312573576	0.02860296662191721	-0.43745608436767824	-1.0910214020072555	0.21536666390189946	0.17940681785256565	0.4566768806665742	0.3233466055219447	-0.2318907683149515	-0.4393255548418016	-0.5521969608539918	-0.7571972726423704	0.7349049273822649	0.43037761620378634	-0.724274418580811	0.4251751282456297	-1.42030796254353	-0.16737922996078622
0.445904655155066	2.0198118036211445	1.923113908825961	1.110595820729051	0.5826886433158064	0.5186527629696204	-0.8066851339625274	0.1087288582995229	0.9541992227784016	1.1978641132301178	0.46655086443922167	-0.3377140709086959	0.9025243057736823	-0.19802299807481863	0.146494967202924	-0.38238961037022523	-0.5228964861876192	1.3195997008026583	0.6366447814187123	0.48869525315815243	-0.5883418878630187	-0.04083573512277992	1.7511720319749258	2.4867910356345724	-0.46182839375675383	0.11257205401394177	-0.4701635770395759	0.004798829632677396	0.5238705076659108	0.37771627596819785	-1.0068833300578277	0.6192429971320108	-0.5896307047086919	-0.046191693215288473	-0.4804796383772022	-1.056653575599253	0.13282773052771843	0.1811978142822682	0.46475782543029326	0.24398010508602125	-0.2609315636715692	-0.3566817599122534	-0.6077506995266241	-0.8136929303132853	0.7089184284809261	0.41250976902548614	-0.6820339541304357	0.5030574654209236	-1.4426787876537328	-0.1330358495707681
0.3653204642812903	2.057097050790586	1.9365277883746959	1.236627295583028	0.520741290043942	0.43160778770100966	-0.7766592016766747	0.10026531962108284	0.8943898578430559	1.2433010719649542	0.4507398786126213	-0.3207238773573219	0.9476837595619589	-0.1800942019851039	0.24851650033388087	-0.4334195677424596	-0.4829589827515033	1.2587625285494477	0.520561968678225	0.38792753515665457	-0.6367653652093902	-0.030357605352933248	1.6725757449878773	2.542129982256254	-0.41528203426672244	0.06277681309916862	-0.5029518460071001	0.047170787925816825	0.4482173284991567	0.36553995465525413	-0.9633888077737479	0.6309196981647317	-0.576330112388895	-0.11734316455579444	-0.5235945763162253	-1.007814155449267	0.08535557385054379	0.17879056101654026	0.45539887237060794	0.16211734099161312	-0.2524759474774603	-0.2766700750506373	-0.6508849725825376	-0.843862599270957	0.6885959093861749	0.36915448576283216	-0.6290259805055373	0.5824092806561311	-1.4791492324215145	-0.10021208778207988
0.3078928248604888	2.127298423171749	1.8954033108976813	1.4102249888589413	0.45541819649618115	0.32168896825199267	-0.733295639664712	0.0527219181836567	0.8645242494378401	1.304248582007584	0.4192755663622485	-0.29042380557695197	0.9702547447886964	-0.16856854735600332	0.3623666170162534	-0.4805005637491391	-0.41084529830808825	1.1676023441334715	0.3807631607728403	0.25101989994120294	-0.6737378919730159	0.017780555765034345	1.5788385557870792	2.531027333752943	-0.40562913152684327	0.0397904909513507	-0.5391441859937787	0.05726601353927001	0.41374549527701976	0.36475497442068616	-0.9211131339068409	0.5995091983673257	-0.5620468905573451	-0.1787308907251513	-0.5977434967141164	-0.9066896975916834	0.13964815089880706	0.16530994272846064	0.4326896480346087	0.09520279104036522	-0.18647413984878144	-0.21733606843455192	-0.6870527711975327	-0.8368409040758262	0.6828521552161172	0.2932782997333131	-0.5637775837152594	0.6803299550120343	-1.5356548510188355	-0.07877377612949477
0.24911197921558087	2.2168110036365034	1.7774191483442707	1.5503334741958852	0.41672314378142505	0.19406608603647812	-0.6584259937753417	0.00225693933765706	0.8343460485329628	1.336933052636932	0.38220308392551716	-0.2449201010813181	0.9821084457830628	-0.19329655551214078	0.4359295956350689	-0.5847603565146055	-0.3227287274994635	1.06410442984038	0.2420224728182992	0.09061414475514398	-0.6989488881262991	0.11813926622298507	1.4572748435988494	2.486547021381751	-0.4244975886623991	0.0770861792044333	-0.5761072590413986	0.029951017455987917	0.4322993518871468	0.3700307718111531	-0.8952668688412911	0.5639744390397315	-0.5313923591817723	-0.208113205951018	-0.6895660690776857	-0.744904700886451	0.30948169537490317	0.1323594600271665	0.4002085756509974	0.03297240642474346	-0.13352499739310292	-0.1648500091985944	-0.7265591358385276	-0.8183311142953908	0.6789631549968104	0.22079451808854061	-0.4926883210991789	0.7490519094761929	-1.6178954896902482	-0.0678325221999316
0.2060678576375325	2.314331049610959	1.6205769005362238	1.6161294211932584	0.3719693930341834	0.09475507279052839	-0.5844184141975364	-0.05137057175473612	0.8157077207406107	1.3089259159949957	0.3682051812314536	-0.212208172172208	0.9806048789902675	-0.23257355725507084	0.47513562659984193	-0.705573329798698	-0.23628525613657297	0.9784180269896023	0.16514653132304893	-0.07366545246134629	-0.7228095363335051	0.26267281923336105	1.296044695701084	2.4311557859916055	-0.44700540880506096	0.15352119744283668	-0.6023603539296944	-0.004183185846968104	0.48183335652709725	0.3596434752188527	-0.9127815536305427	0.537784520926106	-0.4891568371319689	-0.22487187303582817	-0.7548324715279856	-0.6137415258599169	0.6056537958563863	0.1264857620587883	0.3629497184070863	-0.02303200294854178	-0.09695168804697421	-0.11874347097474316	-0.7767711688695605	-0.8179231258895581	0.6675554210201687	0.14225414013382914	-0.42898055848324246	0.762143623100856	-1.6619514441218353	-0.04812423787808988
0.17114297340412396	2.432561666573611	1.4526003421007903	1.6382021736305454	0.30102846305713193	0.03671696069099162	-0.5053197637608642	-0.12180468278509662	0.8055354398141066	1.2366475999099156	0.3889486540894299	-0.21235109703909547	0.9487502429847552	-0.24811272735639195	0.4565978195824355	-0.7763661257857648	-0.1331727569624869	0.8664922267945372	0.11638836398820174	-0.19737332964717474	-0.7659261462517886	0.4254240296844934	1.1139855769200795	2.3645050357927677	-0.48221195051329263	0.25605474038623216	-0.6352770784073746	-0.036230915299128176	0.5433486338857664	0.3221104667939457	-0.9387113014643924	0.4951149666306828	-0.4492550601725787	-0.2515582287741397	-0.8007985880674715	-0.5341035856949461	0.9476902616124316	0.16118872513753377	0.3272244711183315	-0.06786196147414189	-0.037171589277279156	-0.07484522848584975	-0.8300991968581904	-0.8167850529680238	0.6472329019254174	0.0568934308506208	-0.40573560550113286	0.757945114358255	-1.655201626200654	-0.03201628070401146
0.12625909954386122	2.544370762651784	1.2844920166756826	1.6215490702291997	0.23808602216662736	-0.022113688653600895	-0.43363813668407636	-0.1757032680700352	0.768870944541242	1.1703829989515062	0.42032287525247136	-0.23432579532320644	0.9282248079296117	-0.26039091613653503	0.3916677991200963	-0.8146836732825864	-0.033545881633679775	0.7205942267265725	0.08022887820139021	-0.2709763282253917	-0.82245171127463	0.5764553839482496	0.9340816496253563	2.2924685424424025	-0.5063285877792705	0.3520425094729641	-0.6977546271598879	-0.06215280841495807	0.609279866046477	0.2795389805843729	-0.9225657340752524	0.4609375585408733	-0.40308902007576436	-0.23550998344618623	-0.8390701777428939	-0.4871548377432431	1.2421361018511086	0.1802541710021041	0.3135792748506409	-0.08963819091844787	-0.013281704222311624	-0.040203983269765944	-0.8612368893273462	-0.8142941763850411	0.5927868988550784	-0.0074201622235585294	-0.42457874655655026	0.7691665831793949	-1.6661084748415473	-0.014622492405730474
0.09732481365088129	2.612255412001986	1.1176750077493718	1.5629887066200696	0.1813786239498867	-0.06597148050696819	-0.41286721819597394	-0.18257048094791678	0.7172801574095128	1.095588305614843	0.467215286208288	-0.2407038175081099	0.9306724748016053	-0.28855153620970164	0.32002855519176665	-0.8456622834470764	0.030543122134828838	0.5926641318599268	0.10182863346459928	-0.3157726084950029	-0.8885107327967852	0.6988930107069509	0.7764525811730235	2.2497486186094138	-0.502220637260518	0.39828578007791926	-0.7791954205992992	-0.07302410052169515	0.6613128218534758	0.2633282259728367	-0.9135495950988984	0.4450843921611284	-0.3653981595178176	-0.17547023702060838	-0.8302059365812038	-0.518730830437897	1.456361613159372	0.1727820568652807	0.3217978512770025	-0.10295649173165577	-0.03759621629139364	-0.010849264207070377	-0.8450114584409898	-0.8077878349656986	0.5224259102718717	-0.035216564643081226	-0.4605889541260673	0.7893957616664842	-1.6925934746846614	0.010883721348869538
0.09601722111972208	2.6264200742919614	0.9666568608848809	1.506399124478553	0.0987233713736429	-0.0824074836813747	-0.42817296157679047	-0.16400189875838575	0.6475720299848672	1.0191586779056796	0.5399187936844532	-0.20981418065182708	0.9111785564996596	-0.3171610363027879	0.2571176612227471	-0.8504226752302102	0.052324398252431834	0.4908865489158954	0.17918425600423118	-0.3153102981292313	-0.9652780135313426	0.786528277872946	0.6643280620766072	2.2598577805119566	-0.4957072708486587	0.3760605944250625	-0.869033993015211	-0.059983638954221916	0.6994646174106467	0.2753950151600262	-0.914618174533133	0.43022313630130393	-0.3829100211736976	-0.15457655099204723	-0.7801458200000303	-0.6333020316869928	1.5449593815034048	0.1770958547174649	0.3075234816943742	-0.14142831988006088	-0.06820628539582772	0.05508732359636994	-0.824757491216592	-0.7979961132257	0.4999295397724787	-0.029284297289648875	-0.4976657545855134	0.8211326709344376	-1.699836136454056	0.07409985516412214
0.10789198585036634	2.606813445150733	0.8547866866523071	1.4707983649671363	0.020892404340938343	-0.12183925984311923	-0.43627313182508687	-0.1472705972072343	0.5533253913367497	0.9987575403010192	0.5951108460606441	-0.1512685820526151	0.8671555194733818	-0.3404763926315321	0.19013671699947562	-0.8267649706109964	0.045492575515686556	0.4070594940888516	0.27317352417111723	-0.257186725935992	-1.02466631619987	0.8144756272428477	0.6081021170990623	2.279605505400892	-0.47587039952236987	0.28460581601943147	-0.9648457466534139	-0.022115410802433684	0.716358211944038	0.3033257072271995	-0.8763329769909468	0.41978197293374453	-0.4280758848031926	-0.16310161207431906	-0.7326078998731106	-0.7417771403341559	1.4831694192829539	0.18803441355693556	0.29570682037321816	-0.1798560963168437	-0.09682245373833204	0.12278608678427246	-0.8128499390571935	-0.7909099988085957	0.5305429517552511	-0.011221076036835928	-0.5526206834856792	0.9085570734338322	-1.720514150085613	0.20623653723653682
0.1255748941496485	2.5880464337522704	0.7840541665957157	1.423358839639547	-0.023382696665690154	-0.21104237499442294	-0.4338170561072291	-0.12322029245729098	0.46363739330870396	1.0442513663183783	0.6286697760914657	-0.08700598877786306	0.8218911656763082	-0.37735056603254186	0.11172465506993176	-0.8172802506188421	0.007259154848372001	0.3435636279325456	0.37210068544193764	-0.16021314128117176	-1.0602344810995752	0.7932472084883525	0.6162181863037305	2.2672479264545045	-0.4599384241264537	0.1483962117100997	-1.0670802757994557	0.028118991635777503	0.7133115454527059	0.3302706101625906	-0.8538761123183598	0.41548369401409946	-0.45723892495557045	-0.1437380652143694	-0.6740856314200544	-0.826610011585992	1.3382481794873569	0.2046733481296533	0.2967882120082681	-0.19962063093048915	-0.13719894416740006	0.17339844054814096	-0.8028564980860375	-0.8063276659342943	0.6018014019275298	0.006184977874429394	-0.5818927327981834	1.0107907613162266	-1.7506633368002227	0.38071213141672705
0.14941565099683302	2.5881552730892934	0.7561722715808604	1.349074455320943	-0.0223372248638272	-0.31376739483446375	-0.43059650649043724	-0.09097752322145619	0.4038019789983861	1.1098335598865279	0.6664404644550126	-0.018259127804483483	0.7691264612500541	-0.42386245750828744	0.04781214717115593	-0.8323187610246526	-0.05301890018263167	0.2804326805472532	0.4593462024554495	-0.045321044518510364	-1.0809488185924188	0.7629865057926408	0.6692659058616334	2.214000530571279	-0.4709814698175441	0.004423015152168619	-1.144201752709844	0.06819455645288867	0.693901883648383	0.3326255508662937	-0.8819430190206795	0.4359483742145135	-0.492016990889392	-0.10741547590229288	-0.6134615325884538	-0.9063186310854775	1.1895190126855697	0.23481215901657757	0.2618297696970947	-0.21327666153278405	-0.19090503043084767	0.23177328841065722	-0.8031903546886362	-0.8605901239101211	0.6766098112743568	0.04549068941078911	-0.5402956100909404	1.0788829394689956	-1.7407850318425577	0.5522887608805356
0.15808225265684217	2.620636040952916	0.7870716306592331	1.2780700144448716	0.049309083678335947	-0.40921326490067605	-0.4255379664357811	-0.06472850557640118	0.3670984096630631	1.1745485273962206	0.6696049138975166	0.05681215852871353	0.7034240890718371	-0.4546239412262798	-0.004955418429847978	-0.8455540927247311	-0.13340513188550657	0.2370942322183454	0.5063831613369258	0.08285051895752907	-1.0625300726079094	0.7587510280122971	0.7194764113110133	2.0918713970348595	-0.46732648722671755	-0.13053494247655956	-1.1782424629013961	0.09271698540050201	0.6414239091404037	0.28919606300498346	-0.9170391748138229	0.47038681138851324	-0.5464476470582701	-0.10426411785264882	-0.5619941034929491	-0.9352618185694404	1.0374557942383626	0.26115713875671326	0.21027688120446494	-0.19468683922901275	-0.2478235123662927	0.25557380910966676	-0.8155875631985123	-0.9441203817359899	0.7336883683393058	0.10731770335478766	-0.46263748967656515	1.1051045349796182	-1.6903221073841983	0.7055832096329827
0.1653652389641119	2.690059989498187	0.8868719486377394	1.2239579861483585	0.16827873631208093	-0.5008183775485355	-0.44673178537861274	-0.03117554440991698	0.3600911277956395	1.246812626660669	0.6193340871667854	0.13475980780804045	0.6364279501184255	-0.46542346641139465	-0.045385644197655	-0.834320289388016	-0.19561964460833253	0.19882989251495653	0.5273621528956428	0.21641038945532287	-0.9916233019593328	0.7801155263741932	0.753236531111941	1.889670729394502	-0.44608385336549566	-0.23612994554413133	-1.1934644408549757	0.10325113386671374	0.5553812549161335	0.20832484349022634	-0.9649582838177817	0.508270832473807	-0.5801904426136387	-0.10304364970625349	-0.5196102369899399	-0.9260735050824674	0.8460101484871323	0.27469553112317224	0.18463806862079285	-0.11319117273144057	-0.2728395821108672	0.1810270985416375	-0.8052380085179152	-1.028273358707604	0.7553072208404948	0.13824009096653694	-0.37206174426193617	1.093196037455143	-1.631395125532612	0.7856320418014084
0.20418249166236624	2.7952143375411143	1.01849399462233	1.1742520621330128	0.2991894403695183	-0.5754631931521821	-0.517404957524889	0.030267939234272078	0.37289439559429793	1.30069437684998	0.5663380050442889	0.21688800944385683	0.5707955112794072	-0.45961443085949993	-0.04719808845150063	-0.815188563320192	-0.2246665099856476	0.153301931559968	0.5162448392787853	0.3508470554744077	-0.8795309189553645	0.8089984230449716	0.773056108514263	1.6349895678083541	-0.434369165574381	-0.2989490775949018	-1.1665851253546666	0.08893843214631669	0.43639010071539397	0.12119203745322096	-1.0483575693490603	0.5569266537666314	-0.5856299988394128	-0.06402510090662139	-0.4922316117111535	-0.9179630514468515	0.609681736422937	0.29351062264810934	0.18159051037656873	-0.0007271529647919328	-0.284581442153339	0.06583882404334268	-0.7844721278361988	-1.1246445147802233	0.7040721358999444	0.14042472834519545	-0.26658755848004156	1.0307718461048867	-1.5576399722478271	0.7133215751258992
0.2901338937396242	2.940452658562697	1.1236704057795026	1.1363567499128728	0.4359195175891357	-0.6108469329237899	-0.6086050671276905	0.09458782125494172	0.3858018608928449	1.3121673510987333	0.5349074769516646	0.32218790512397605	0.5077506059907814	-0.4177365654717432	-0.009168556388347649	-0.7958404558076796	-0.25927488185387215	0.1374540306473926	0.46771240420011573	0.470633265419551	-0.7292506960362977	0.8379493595194513	0.7587063525423131	1.3897203845452644	-0.44183532659325203	-0.3251152588772226	-1.1006232208891504	0.055446710120587404	0.2803596977099364	0.02080584420002765	-1.1370329658368732	0.6361402798485124	-0.6022294188058084	-0.047503241074096765	-0.4816859062466265	-0.8965295432551249	0.3942376884726911	0.2947046202679119	0.21065045286021028	0.08894744799028383	-0.3160038411978179	-0.038330277797677385	-0.7714739774416403	-1.2050826499513554	0.6121122384064162	0.13648172429590935	-0.19092718347854923	0.9305038236792544	-1.4899275131020058	0.5189974241375913
0.4191294173949309	3.096295040705866	1.18392745015707	1.1345548925710554	0.5377585479272848	-0.609652030615859	-0.704570939547261	0.15520302264412295	0.41669641960944775	1.2730000102619137	0.5095918814116371	0.4269339669449031	0.45367465145453306	-0.3595934005386788	0.022930785265291298	-0.7759513946834483	-0.29236507089170927	0.17064426172526487	0.4132827139287496	0.5861152064419942	-0.5556364606089976	0.8746738435666908	0.7092324315249534	1.1810359096156895	-0.4622345029335134	-0.33404592708476366	-1.0451625543789524	0.021083503590105825	0.10717895861283	-0.05703498650221169	-1.2059897324523259	0.7337999612130809	-0.6259178088212783	-0.09382638280960767	-0.4763856383355126	-0.8411522846624871	0.21560360158228797	0.27999148830778	0.27358744601997786	0.13934260608391638	-0.3271179917411665	-0.16288707965640664	-0.7472582451997252	-1.233255323027844	0.5420105165044973	0.11367624141624995	-0.1865084415059851	0.8423542242152292	-1.4584283628031574	0.2906571952272466
0.5829433933334336	3.221506923714839	1.1871689181030316	1.1591896609162422	0.5723472897094194	-0.6057990803168143	-0.8183962234781339	0.22294145142636862	0.45999048081264576	1.2032096377871597	0.5018215251293333	0.49207197502934913	0.42807904930740276	-0.3242242954397514	0.04237481440961869	-0.7619046325657897	-0.30344160888892524	0.2446185097349524	0.38249847749222343	0.7114172573028985	-0.3715300216406673	0.8915987447371428	0.6496100138886486	1.009389312346296	-0.5055788477606388	-0.34177569104469957	-1.0134501003089926	-0.01026449377794599	-0.05983998308608126	-0.08779525848468632	-1.2621903320716017	0.8535078992221445	-0.6053176829856041	-0.14288191591764127	-0.47320547758884446	-0.7827711543529539	0.057498472285257465	0.2857111220671521	0.34920621380893835	0.138725882121231	-0.2972094803122268	-0.273279560386862	-0.7350390935445684	-1.249531913113191	0.49625991905271843	0.060037177322346744	-0.21964054127728003	0.7819147824523871	-1.4568855472783155	0.06682906462545815
0.753052058898682	3.2862041353378784	1.1112447786533166	1.1722390496339496	0.5788594453909048	-0.6036287475534279	-0.9228526357965212	0.2719607012454465	0.4968894204602569	1.1193872633501754	0.5277452355088454	0.5120099939602991	0.4551432515777255	-0.29525833180143624	0.06493497577985821	-0.7703254771215617	-0.351264368046137	0.34060952359577074	0.3448999485722658	0.8122487422513988	-0.19769973054199347	0.8729048086704843	0.6016365426402197	0.8717478441663191	-0.5808340021307627	-0.33252365409484225	-0.9816252476676457	-0.04098273227029967	-0.20926356999236254	-0.1081134678119819	-1.3069370958801758	0.9691785873957507	-0.5530453023514683	-0.15674424814757787	-0.4796389062257821	-0.7579096984372413	-0.04919118036818822	0.2879835691500013	0.4238025749611289	0.07862466356725635	-0.24176796190413796	-0.35880083157711357	-0.736953204732807	-1.2328473346220088	0.44911327024016057	0.003982579216269169	-0.27584829357196494	0.7270097385775218	-1.4737279500911697	-0.14741377941410444
0.8868826340064139	3.2855200023622912	0.9848670588577205	1.1734778265564505	0.5783052193754592	-0.6000196548682469	-1.0080345466204703	0.2949869479346544	0.5296074354248896	1.0341432068501475	0.5799530206171952	0.4830141115902905	0.5365456584063014	-0.2557700924020728	0.07924374620495682	-0.7901965064587371	-0.4426341877770201	0.4259136305912036	0.2788309388416252	0.8694955189233461	-0.06475797525057435	0.8729218186214107	0.580534762708084	0.7881555329859762	-0.6561360152520527	-0.28695694926318566	-0.9699679101209157	-0.06149124353543674	-0.3314725517232742	-0.14571949765405803	-1.3349873060288338	1.0374115900027494	-0.5105114820570262	-0.1809714516506175	-0.4777563972780424	-0.7720809050075338	-0.08635654794860861	0.2473491340244991	0.4684542186555472	-0.027760219995789648	-0.1607011262964386	-0.43000163951641585	-0.737398346869607	-1.1412861471234224	0.41082157577311007	-0.04081136768598875	-0.3761926754546766	0.6843948748400965	-1.4900775090558085	-0.3246013083289711
0.9638785477016585	3.206222771101178	0.8445747449526311	1.1747588345104005	0.5541837916577659	-0.6170043376738465	-1.081131263680394	0.3025469059712678	0.5507986019644807	0.9539745553151839	0.6359333700075332	0.4064421141547644	0.6406064671356125	-0.22440130042183776	0.08479236940313224	-0.7964174729935156	-0.5220444448032165	0.4878803133261215	0.2235970774076188	0.9100034720070053	0.03855714610388368	0.9405193635976641	0.5958393503511705	0.74730057522811	-0.7078836961213384	-0.221482296552218	-0.9890274964404316	-0.06278256729065461	-0.4090427345250234	-0.17553049121333503	-1.3464912315005153	1.0524990710688715	-0.4891743840875368	-0.1955988534648591	-0.4856519687870122	-0.8004586578153752	-0.10033587109133583	0.19379256336856449	0.46918170030094214	-0.12414536502102477	-0.044408710561321244	-0.4807924414204853	-0.7362632344207662	-1.0248806130169883	0.36682601431773765	-0.07056151085065365	-0.4748948428878153	0.6542610325465932	-1.5376262264116884	-0.44219640932406046
0.9817135016440994	3.0488721867163764	0.6987086873843644	1.169634802694601	0.5103873403917498	-0.6608011651237471	-1.1293581809217534	0.30867619465832324	0.5518666263383247	0.895202218829008	0.691587139206296	0.3001417444064247	0.7281280411441686	-0.1981022121959834	0.10317119008248081	-0.7919095262291839	-0.5962959785384025	0.5437823936284844	0.20112260965171241	0.9499375225676363	0.12246776747319639	1.0679579159283386	0.6434854507409243	0.7371391245571047	-0.7351867284664981	-0.12532538602216153	-1.0083921645965692	-0.04433508507325383	-0.44414786359086345	-0.17239057027506496	-1.352451901157105	0.9846315091797386	-0.4890691023541347	-0.13322746640139327	-0.5288765674414393	-0.8487326432892391	-0.1350810895078215	0.15144416391786225	0.462693350490656	-0.1821321014172251	0.08139165788114577	-0.5055075088380132	-0.7455221908662036	-0.9122758130070014	0.2952285231006987	-0.08104066575641598	-0.5400924495404776	0.6346234621095975	-1.6202739969577125	-0.5419301470666154
0.9598797472866005	2.846539859186789	0.575730555922339	1.1353854361895486	0.45168976693772633	-0.7047808857840469	-1.1685903307990426	0.31125139948752845	0.5541068725859029	0.865105209554397	0.7546846844957873	0.16370209335296665	0.7838823958212143	-0.17586944885645456	0.12927674679138618	-0.8054333665221787	-0.6862405654081045	0.5765208205136723	0.19691834638036218	0.9822514229614091	0.16150632659432207	1.1992237072171545	0.7190126359278884	0.7977243776144167	-0.7464640679134129	0.006215914451409521	-1.0345649747910166	-0.016530276531095657	-0.4637800347456743	-0.15950229014472234	-1.3301286089137974	0.8335478752511598	-0.501650269495684	-0.032475088525217945	-0.576176889351654	-0.9360392912491076	-0.17569897757385272	0.07445057546679387	0.420971295043912	-0.20898896160173877	0.15527675833708182	-0.5180211846694498	-0.7485269002896009	-0.7939806483893407	0.20434557951405674	-0.09052518901010623	-0.6076433325693331	0.6131538151303741	-1.6813009221625552	-0.6407988711437995
0.9131713257084412	2.637443944284931	0.4946147970794971	1.0651270768690742	0.386568210122855	-0.7378479782239517	-1.2319440719980639	0.3170343155952173	0.5531430457119451	0.8630579873836165	0.8163182496161498	0.019651693137696845	0.8568403519414121	-0.19569938385406113	0.12813204515737825	-0.841154336682745	-0.7595316161281469	0.61266515592832	0.20270273544497056	1.0225202499938066	0.17172846054613491	1.3631656142330428	0.8254490863548144	0.9032605419590747	-0.7222849523125512	0.10169625920816783	-1.0724111794709648	0.0047733848296193	-0.4760009329187656	-0.13505837074737176	-1.2774175890094428	0.6575098608741162	-0.526216007289504	0.04771149028709978	-0.6378062114077757	-1.0063828989253354	-0.20817636390664998	-0.050861400533984545	0.3455884672480503	-0.19627270084734305	0.13692548650969458	-0.5148760361984492	-0.7643294461460008	-0.7256748000232512	0.09860466073056566	-0.08228395532150698	-0.6720113669742726	0.6013598223897878	-1.7202355861714025	-0.7213386570141929
0.8618711257069087	2.4673902544216317	0.4423164788781923	0.9836211861727108	0.31555170387097087	-0.7714637502950481	-1.307317945352689	0.34885541386486774	0.54112125916244	0.8486705649056269	0.8584696171011708	-0.09638543316742296	0.9686462779871017	-0.24858801208336523	0.094824407334509	-0.8535962697522992	-0.8036053931939928	0.6669859215562923	0.22613656528964216	1.0654513470635791	0.17365945810902667	1.5721158513966844	0.9142211508656992	1.0089187134301416	-0.6649298408872495	0.1578004759589511	-1.0990335839509604	0.0163189642174058	-0.45830288150283094	-0.08169797015106621	-1.2387984603940583	0.5061303939834572	-0.5449737027906412	0.11501939776359146	-0.7350387123978599	-1.0337888108835942	-0.23677812675314786	-0.17440163813118342	0.2883533572548961	-0.13655326379407784	0.05674482901840829	-0.5014255076309689	-0.8052380085179127	-0.7280797843102679	-0.006378401599933331	-0.055251287920540904	-0.706108479360266	0.6157492568985283	-1.7775768965113463	-0.7766761528502515
0.8184012763280171	2.3415875292973793	0.43786275462723856	0.8961044120001223	0.2621696617469048	-0.7943010158333748	-1.394760747069235	0.4119705216964363	0.5532081691493755	0.807072147741002	0.8901141115262055	-0.1873213797252471	1.1061352228539199	-0.30683679584464535	0.044584724508607565	-0.8316515849035311	-0.8562460590884562	0.7045378008019896	0.2275897166888	1.0712700809776021	0.1443299007202043	1.7377927734069338	0.9588527112651484	1.1187425567886364	-0.5926267878404864	0.19162876462387776	-1.0952923172176434	0.01276305298998268	-0.3831289532448267	-0.0008815166991859968	-1.2345241426571196	0.35917101958506503	-0.5460791609913626	0.17037764697091376	-0.8319605080276402	-1.0567595946010262	-0.2556823688238802	-0.27057622060358016	0.2277954256922329	-0.05052027099961576	-0.049707317215706856	-0.4645759666799257	-0.8264490313364312	-0.7555653190190369	-0.10318459167444735	-0.042534211797615774	-0.7175531903696664	0.6604442908766065	-1.7913122402811168	-0.7912411126752893
0.7980271601448362	2.259724799377816	0.5032587116020627	0.8016758256803994	0.25010264986515496	-0.7989708891388633	-1.4927923255561444	0.47773613274402804	0.5661026097604378	0.7569720718393864	0.917468017917099	-0.2697175654864801	1.2650587361854781	-0.36593053023165645	-0.025401061503932187	-0.7849672882121117	-0.9203040795338951	0.7196732412568729	0.17181974114636506	1.0363576774934566	0.08745324523138207	1.8165488461900399	0.9744710293144656	1.217062871085616	-0.524291109058981	0.17708260049795882	-1.07253963498112	-0.0134196493571968	-0.2540221816487126	0.053647226571823345	-1.2489332684656262	0.2178498734051541	-0.5290059732246569	0.19768334475366267	-0.9183183214069931	-1.0693405161447267	-0.2566808919055038	-0.3505162870519008	0.15076101794466382	0.02949232120673831	-0.16105190513418502	-0.3800584662782902	-0.8429860617185504	-0.795548182790698	-0.17107257498999007	-0.05509143640502849	-0.7262890940395639	0.7379640295695856	-1.7125857925273986	-0.7721640545416919
0.8082750364936903	2.22166212837248	0.5884724238237407	0.7332756317436772	0.24682767795570362	-0.8129439304132466	-1.5823984257526553	0.5342099228581731	0.5537552060237857	0.6917737324282603	0.9294726553039634	-0.32781652387666355	1.4465357514089736	-0.4015240753405445	-0.1253398736063483	-0.6824385470041504	-0.9712871376441605	0.7238089873283553	0.07213073351093822	0.9876875551934141	0.0380170069254512	1.8537836287650316	0.9674871176627194	1.2342658759094276	-0.4715281552477976	0.15480667241210333	-1.0354159925458049	-0.055607132828162556	-0.10242484954917797	0.06763082795970246	-1.2697204777722222	0.1256544008696106	-0.5124767410805291	0.2145695234358563	-0.9904385185699403	-1.0413868393439756	-0.2525514066187918	-0.35912462473014656	0.09743857950377377	0.09442454413507272	-0.23696783044023545	-0.26672159123455785	-0.878975803478826	-0.857476528181391	-0.2031019819244091	-0.08814517755693221	-0.7201265573421942	0.8253120955463871	-1.6295737460935638	-0.7659920651455276
0.8491905190675266	2.217013133833838	0.6514175147906435	0.7114844195160482	0.21715139403774755	-0.8600694142923864	-1.6645875025892807	0.6234987499479763	0.5517103300884967	0.6265753930171334	0.9392362768934671	-0.37573208550104065	1.5867346131697846	-0.39902883052393484	-0.20785378305775418	-0.5321255700942699	-1.0046716682511552	0.7096119094275054	-0.021139013089373892	0.9326566799298203	-0.0198454025640085	1.8322490308938852	0.9175494212622348	1.1815587973003043	-0.4165003617969979	0.19768402829489856	-0.999095197048969	-0.09615978770262079	0.027828701007157224	0.0706794721265099	-1.2943979840815778	0.08562994129396717	-0.5214432353752735	0.22517120196124685	-0.9827805452776766	-0.9962050747551509	-0.2509943875762607	-0.2928962728834151	0.057918630659308315	0.14512806421004795	-0.26816868495561075	-0.14593450633752666	-0.9012774245325021	-0.9126838014128319	-0.23190052713817072	-0.15240548679260715	-0.7060746192685231	0.8879843805950689	-1.5761323305525266	-0.7637243266173905
0.9145245319325481	2.1939236459078075	0.7003030679594113	0.697773411305642	0.16722066846441158	-0.921801969241956	-1.7246231017588805	0.7620176623399504	0.5588608835182673	0.5899670798937897	0.9447093104488287	-0.4064073350569911	1.6436253846088262	-0.3808491897172075	-0.25993770740511507	-0.3868254299863282	-1.040798222949769	0.6585232814856503	-0.08564200529276741	0.8807663268061262	-0.0869306885251829	1.723708534040971	0.8523480585759989	1.0922321511786908	-0.3670019009836051	0.2808170476889581	-0.9920140870515756	-0.12136286513204883	0.11489832146445796	0.03725391841736332	-1.3090742547486443	0.07619809038527174	-0.5565195995537364	0.23238471518470788	-0.920566366072743	-0.9834297850415327	-0.254294590981626	-0.22069793293767956	0.03336120971068288	0.17835773867563529	-0.28831077505991515	-0.027578777350703153	-0.8877896177874656	-0.9773177541264222	-0.28321538644219285	-0.23494215263511187	-0.6912777591764871	0.9014768609633457	-1.5055913762778288	-0.728632826300567
0.9789158618099891	2.1441840688873537	0.7426793318383216	0.6724347924363073	0.07277551701413988	-0.9716586583963673	-1.760960010061477	0.9330504181603093	0.5409519382251264	0.5826596340897536	0.9234928593823639	-0.4093015636114825	1.6640284363203695	-0.33934099022820746	-0.30712485254033167	-0.2560048148854192	-1.0511156695317916	0.5987634884611449	-0.11581958629081182	0.8353642605399882	-0.1437803370550835	1.5626242987804937	0.8055613066902696	0.9561244868735826	-0.33362285057078694	0.3741662102598259	-0.9973449907230829	-0.13706230861913352	0.12297712249765051	-0.03640643615194628	-1.3146175105637368	0.0994818846949274	-0.5737331629649789	0.24218489224082446	-0.8760989459770874	-0.9863453075902828	-0.25666396778547595	-0.1651192695385328	0.040695011162915073	0.17537690618932808	-0.3191054646052668	0.02566568648109857	-0.8574086669508695	-1.0720999027236915	-0.35770469833512786	-0.3112446093726621	-0.6927506731673414	0.8617055326925028	-1.4403002803862701	-0.7372362054588576
1.035902568865633	2.117394043502471	0.759295149236117	0.639466433885205	-0.0646095545873688	-1.0099199180115654	-1.7958818283809364	1.0991586594827143	0.48795448484491705	0.5836974619957738	0.8974565351436862	-0.3884523986541192	1.6825083212039171	-0.28948890331012156	-0.3329601324745391	-0.13154942061574543	-1.0399461815653688	0.5639919427088828	-0.1083422053048531	0.7750566704118963	-0.21867063414459129	1.3782534407035871	0.7687866468990373	0.7997462099949282	-0.3027585531371277	0.4818416530802903	-1.0085848478618034	-0.1492122020795602	0.05346862462520981	-0.10482750403937233	-1.3203277319154274	0.15139186857064119	-0.5527470041068303	0.2308363600736119	-0.8260571061818138	-0.994915176900248	-0.2376243327545228	-0.1317451102624698	0.05148926584729897	0.1540411938612262	-0.34310612192478623	-0.004001316826944867	-0.8428525190775092	-1.1768455576528896	-0.38787935131879936	-0.3765705953784144	-0.7068534013786278	0.7547198962787066	-1.4251935450388644	-0.7994704318701766
1.0802694875391576	2.10268518452737	0.7449325473617355	0.6036685962270276	-0.19184221326957634	-1.036524783684084	-1.7899774874168173	1.245824857328489	0.39469772244572815	0.5839249311258605	0.8872086739597776	-0.3530070316657664	1.7107264235710382	-0.2391747340185896	-0.3219423792472126	-0.04865729551321184	-1.0375914490121143	0.5743660620562612	-0.09921415719558066	0.6834235675685776	-0.3103322527243931	1.2076606428759944	0.7424469332280897	0.6756475328464626	-0.28424934642716515	0.5445254719764006	-1.0271306121406907	-0.1505989438462478	-0.03512432907775968	-0.12824912359635438	-1.3206449664349669	0.1812361938629116	-0.549272706904562	0.1995778027719459	-0.8037777041692362	-1.0395845163138366	-0.22846838381963722	-0.13353610669217253	0.032220833077360685	0.1243797080368844	-0.38316875760429026	-0.05459136457329111	-0.8434089467485091	-1.2583788195975736	-0.3310600609351394	-0.4057879001580404	-0.7205328784431173	0.6021995241383118	-1.428622023982958	-0.8497113607048578
1.1079722037225581	2.051515147648874	0.7070100077337786	0.5902672822472469	-0.2909227095763024	-1.0259169774810177	-1.7371149305755282	1.349721571461153	0.26166356446453876	0.5589744109194653	0.873683749474203	-0.31475676416472553	1.7677745450232802	-0.17744052892617118	-0.3114174836678615	0.023091185187893194	-1.0519986942392627	0.687664651913709	-0.10849739623097696	0.5626649116816378	-0.3929600435449298	1.0533973979364728	0.7255327721965142	0.6017983621894334	-0.3239074694960208	0.5576339338340601	-1.0407147823397722	-0.14146425954825187	-0.12850979186821515	-0.09597365720762027	-1.328375470779508	0.16258131531287362	-0.5635910226472454	0.1790484355930549	-0.8566341689931708	-1.0961279839259748	-0.2233572995713283	-0.13952535281730666	-0.0136498339147469	0.07554104375383584	-0.4452566118854769	-0.0999841102363485	-0.8455901432188264	-1.3086687588850239	-0.22162957784101994	-0.4009035482951851	-0.7564415057374035	0.4571410470813605	-1.4133224366949446	-0.8990405183787452
1.12805743318374	2.009549808987355	0.6450531691894253	0.6403673625561165	-0.37228056943457144	-0.9747678429731288	-1.6945483732667121	1.357010455305219	0.12143977899112242	0.5114191459106948	0.8598772903407177	-0.2587659475611457	1.8684086201318018	-0.13113987510685737	-0.3182697948381027	0.13306705445053213	-1.0645159567591926	0.9115336293881713	-0.12137824309923935	0.40718515315156106	-0.48524282217992865	0.8966677101128162	0.7264057611529823	0.575671407548205	-0.4098307995479223	0.5549276707408648	-1.0616209166177915	-0.12769862109361263	-0.2096230081739261	-0.01700099453925995	-1.3565759499111056	0.11643137322826318	-0.572996190831165	0.18414889948843088	-0.9436865002367364	-1.1279690241250602	-0.1806408206218836	-0.12479296283104743	-0.024935630251424302	0.022708357617211766	-0.4820699278048015	-0.17131875428080004	-0.8628839152335042	-1.3293043829905917	-0.11467210001456292	-0.38642810550163115	-0.8205894495460091	0.3438385634230115	-1.416150931823821	-0.9890486970728002
1.144083043972601	1.9961314735798374	0.5733719268071876	0.7668633787560318	-0.42462973580258023	-0.9314831165123403	-1.6520468775663162	1.302931153891913	0.005650307241292363	0.43696565626916045	0.8421631302942473	-0.19264533101684328	1.9978377476558418	-0.13063818567283078	-0.3319267212771703	0.23128619855179142	-1.0511156695317907	1.1670636545191202	-0.1411298155149747	0.22506675251097902	-0.5899893123572315	0.761438600258457	0.7356676283630146	0.601414911220717	-0.4900686011252013	0.5362375412534918	-1.1053600178261813	-0.11075238225666204	-0.22803993595298283	0.08128583297032038	-1.361067322845623	0.06285080321374173	-0.5934033001556016	0.21139994944372892	-1.0159346349009866	-1.1512578648478105	-0.1309177559810499	-0.09401863708197156	0.0779931917390103	-0.018538728363269873	-0.49722726600428313	-0.2480960666013142	-0.926606012116413	-1.3046103479006828	-0.01417634562942241	-0.3705139990684732	-0.8807588325747187	0.27011656672902234	-1.4668924201963853	-1.0641879922215505
1.1470023203212354	1.9643037417383655	0.4870513718722548	0.9227381158338936	-0.44541321138179335	-0.8949532459555745	-1.6004692874913224	1.2708992201391698	-0.07798121110580067	0.33483201686018993	0.8072190497957135	-0.14833862228140166	2.130955858822672	-0.1444610498156367	-0.35105277774538524	0.3259711123898158	-0.9997298282216276	1.3782647375141228	-0.18413181031723613	0.05874661299039259	-0.6670941800783096	0.6477610982261691	0.7462116981028599	0.6747760533721059	-0.5681352805651942	0.5103758145691538	-1.1705351322919886	-0.09572086484986218	-0.19492027493767333	0.147589279759844	-1.332683181623767	-0.004929748980661333	-0.6366740925838588	0.24242169949311068	-1.072738885479405	-1.1734688457192044	-0.08227783502197614	-0.04978295107094056	0.3036697951403896	-0.04966860457495469	-0.5341328921440665	-0.27345800852706137	-1.0067538538472403	-1.2413936180705147	0.036540205948553464	-0.3646527768330471	-0.9325478428968405	0.22219631467139894	-1.5349477272366165	-1.091798293270297
1.1664945717740998	1.976618135298916	0.3949067159937643	1.0534713121891814	-0.46250604553997104	-0.847791183434356	-1.5752741796306595	1.2400871202528925	-0.12335922230674663	0.24768290639568596	0.7643919991557103	-0.1246666912029907	2.218302599483231	-0.1660601001858662	-0.38498046228667493	0.4663125110569942	-0.9052926595068996	1.5173335434388402	-0.21926139268522576	-0.07583352865944906	-0.7253346869926712	0.532008382181022	0.7572195432258295	0.797462933772112	-0.6531058160100838	0.47806979889414913	-1.2519277549150913	-0.07885096042208764	-0.13340499757900498	0.1553295499797651	-1.3045494887068079	-0.059919876049803436	-0.6658897736029372	0.2777424119685953	-1.1136788858962834	-1.158555506136504	0.07755355451785975	-0.02029891307229403	0.6030776463859204	-0.07549759148832838	-0.5885774601711917	-0.2433448848685206	-1.049287185018473	-1.1622009211908755	-0.000634647429875701	-0.36518561521808474	-0.9956461238613878	0.21635657069305006	-1.5979031718475105	-1.0820025979786592
1.2180380448046826	2.104566550210233	0.3312105531857253	1.1296138618915343	-0.4774827440028119	-0.8246734816400869	-1.5634004360940021	1.1844416123937547	-0.11256175638091834	0.1998148713330455	0.7234906455074078	-0.08121753166888063	2.236660101023179	-0.22504821574466086	-0.4248383372374792	0.6277871641553583	-0.76571278908044	1.5287502878462562	-0.24815512147624705	-0.1861822304481485	-0.765899139292867	0.4262234973779713	0.7648854774998178	0.9343723591936275	-0.7164744671681582	0.40895860515170235	-1.3317467975387731	-0.056071500483980685	-0.04621556439451534	0.12153888918477378	-1.2900401835763402	-0.0787835778671929	-0.6810678901684047	0.33064150894064637	-1.1383342700759111	-1.1300010549923745	0.3814261296118617	-0.016813210343518355	0.9057886575348697	-0.0959522695840249	-0.6302832177748797	-0.15896122057203482	-1.0916424593349876	-1.1064138749616719	-0.06461368693523946	-0.3586849869206115	-1.033654076843788	0.2711089415227299	-1.6813223501559562	-1.0513530597272547
1.2840258539352833	2.301519104795438	0.3040929067109749	1.1276993884658504	-0.49091012883156504	-0.8339888424896763	-1.5359281719386353	1.169487352771529	-0.07798121110580067	0.1836929967381448	0.6927132777979339	-0.05643793287208213	2.1752236625361494	-0.2875217526345924	-0.45676279391925834	0.781814689199048	-0.5841505158953015	1.4038785598223884	-0.28918195903693633	-0.27357483131576654	-0.7730829903660046	0.36617837061245184	0.7512041036976633	1.0470895144069887	-0.7637861862605427	0.2809354466992858	-1.3852966883353903	-0.04414424905031634	0.04311338177545876	0.04618078666628216	-1.2820759274805607	-0.10057080542749763	-0.7106871511655242	0.3714452201036621	-1.1565379488327021	-1.1121721928609223	0.7433145881601797	-0.02237877989388178	1.1087560366002494	-0.13095869641829694	-0.6888078975463233	-0.009934717488551148	-1.1487541954864173	-1.0876464082933406	-0.10015316586247291	-0.35030166299600174	-1.0354486617062086	0.3365675096460471	-1.7791839960163884	-1.0250285898027054
1.3809093377556043	2.5233025766990766	0.29606829703987486	1.0497690584321606	-0.4974222845130516	-0.8441089334650158	-1.5139048174884489	1.1613250076403645	-0.06028066081243601	0.21334928457321078	0.6777356345291448	-0.09102575065910415	2.0409516512725228	-0.3289243332953762	-0.4820734189378765	0.9686961302611896	-0.40849056575483245	1.2494657884307805	-0.3169611348130702	-0.35806603609474763	-0.7572434089585043	0.36716494776610664	0.7143885225490955	1.150778142266009	-0.8115352536971285	0.11480472106582726	-1.429308757502864	-0.0455818804231211	0.11356326536151248	-0.05864145767993152	-1.297920956903822	-0.14919182284243077	-0.7505362872582136	0.380097792783319	-1.158109752420136	-1.0959336157560613	1.1578539841140927	-0.02987015205682838	1.154430086931441	-0.17323365566992086	-0.7547912431309092	0.1849529576260117	-1.1948264066452101	-1.0734097602371582	-0.0913380986987036	-0.33746025791656764	-1.0220231353297973	0.3844686775730245	-1.850946345914921	-0.9845599775119492
1.5344754373452538	2.7562187579327073	0.3156093416084146	0.9401795318222854	-0.49484009512290655	-0.8593500343314897	-1.482203548785781	1.1002128368981783	-0.03944116083496333	0.29700105716262903	0.6679382287818914	-0.14303253659816537	1.8570794191814344	-0.37133029282421437	-0.5144907332676293	1.1441273865419261	-0.26107191459188234	1.1336475213449078	-0.29176377171699497	-0.46804807793818004	-0.739013711686446	0.4086692280232949	0.6665241749202235	1.2332723893086615	-0.8454297503727549	-0.050666352938665074	-1.4749746913636053	-0.03840008475986447	0.16094064091209465	-0.14730771347748767	-1.342550844836776	-0.21819051076304907	-0.8210399547264773	0.3773471854683113	-1.13031076106564	-1.0825045421981774	1.5785029873979375	-0.04256119127374867	1.0580485997495663	-0.20668358869360937	-0.8020910000944556	0.34522169354201476	-1.2325299456321648	-1.0518507939499673	-0.07416666696113636	-0.3154895551734706	-0.9750083979435485	0.416701774237829	-1.8839454557518092	-0.9387376319949757
1.7101641780144021	2.9176896886477435	0.36594433166358814	0.8115860410604071	-0.49774978170399625	-0.8935388717951656	-1.4055935048711736	1.036977251647699	-0.013652279612840403	0.41761656339115233	0.6480055757098946	-0.18482019455469584	1.6749205539007395	-0.41719526897713555	-0.553283399753455	1.2507854069860163	-0.15284716711138893	1.0541647376013528	-0.2203618374341055	-0.6035050151093124	-0.7164899079458588	0.4766409919198997	0.5909151470185895	1.250719408385293	-0.8439146507517709	-0.1909184377434556	-1.5118735366561453	-0.024526305892226367	0.19601153777016636	-0.22321347662474564	-1.4064318591396137	-0.29984040829736014	-0.889701191860204	0.34403022666600924	-1.0294594564672757	-1.090827033837338	1.872136469875295	-0.05446265141951223	0.9170351305393648	-0.23572835055526592	-0.8195376317613379	0.44196289154726404	-1.2698551138028393	-1.0273285434519888	-0.08431795471307768	-0.30371382686411474	-0.895115511474083	0.4281522526267481	-1.8708529517840582	-0.9192397564025487
1.897879729057354	2.969357276781209	0.4210492867449337	0.680191225212419	-0.5036951153242313	-0.921936090929582	-1.304569092396943	0.986979122799975	-0.011359934615319093	0.5488093841687121	0.6228251168008623	-0.23268215935399006	1.5356308255495257	-0.4166671748360552	-0.5853668427732889	1.2862178685536656	-0.09323525352636983	1.0149620353439288	-0.1533193573486898	-0.7363634491900732	-0.6913734361488013	0.5492564724190516	0.4742074359007155	1.2174463220543352	-0.8293728183070661	-0.32276419281501123	-1.53056381338396	-0.0254105127985085	0.2558836691559831	-0.3233988609807241	-1.4641852382492628	-0.3844834393303712	-0.9078096500053622	0.27083856976735077	-0.8418482491997518	-1.120229636995651	1.974053520680981	-0.07050458718232851	0.8100953286662061	-0.26440601482008674	-0.7855674706321711	0.48405434661664515	-1.2445042691120827	-1.007938357637911	-0.11806251046216736	-0.31220371846573347	-0.8159844770688535	0.4101177491642016	-1.8258755936362487	-0.8974040060388457
2.103095733627799	2.947729345666658	0.47138427680010786	0.5643655829585901	-0.4923712701450123	-0.9437491544896803	-1.196192718171249	0.9103554843731029	-0.002203579312717777	0.6589044431307196	0.5914959411814856	-0.2858323442281598	1.437007333942999	-0.38106042737364043	-0.6111703254398831	1.215479167927769	-0.0572636154431027	1.0361794553156998	-0.08622044419922834	-0.8249197968404969	-0.676033483481351	0.6040115044468719	0.3638698160745722	1.1479371191796048	-0.8107386549273322	-0.449569532875494	-1.5376609803201222	-0.0370769550008234	0.3376986457209348	-0.4117912864638953	-1.5116201471970836	-0.450227964668101	-0.8691361599356631	0.19737367373144107	-0.6024406306905159	-1.13035445166495	1.9477703622782538	-0.11995919827345955	0.7464898388593181	-0.2850809514738844	-0.7067345423595945	0.48001695744464845	-1.1339309623309792	-0.9760293696869509	-0.1527444149820634	-0.34774403874781884	-0.7307755561956134	0.38175873102098085	-1.755098931434145	-0.8525869466735221
2.2668640958733546	2.904877743832219	0.514037251357333	0.45210142435695166	-0.47563112526939194	-0.9805228826603105	-1.0698268092174106	0.8182354379389093	0.03722214970716325	0.7325902244582096	0.5530495696629567	-0.3341052180197587	1.3799067624863575	-0.3299277121634308	-0.6264489125271282	1.0551765809881277	-0.03718642209430271	1.065094923647416	-0.027205567474208193	-0.858572803121333	-0.6501338098755671	0.6546501283508237	0.3177105250013034	1.0418083487923842	-0.7494474084042171	-0.5460478121478681	-1.5323140197098448	-0.045823606052176814	0.4002922376242878	-0.45815988636626076	-1.5509906207271635	-0.49077448241212257	-0.781717227300798	0.13452867216340628	-0.34325752983705693	-1.0984250622977207	1.8253920503593044	-0.2148049769431737	0.6880160439023818	-0.2912041393891073	-0.631114009759016	0.4680386260338077	-0.9733014222667256	-0.9400834438256407	-0.20780866936931855	-0.42187961938621255	-0.6457697958728363	0.3620639081920412	-1.650037479791117	-0.8141756641814875
2.3483301514774464	2.882767809939412	0.5282022027472046	0.3417235851600302	-0.4696857916491563	-1.0283677465003487	-0.9394433459436344	0.7341120801848801	0.06721800498723723	0.7727385259185288	0.5078914121382622	-0.3897387224561176	1.366462078025196	-0.2677578294046209	-0.6250816300198416	0.8824681245530479	-0.024095968097592606	1.0534522771436607	0.00690821974097294	-0.842519474213326	-0.5933246717840482	0.728354245709181	0.3222937170227632	0.9641246684481827	-0.6270523503626443	-0.6264238260157364	-1.4920111033981498	-0.06457006470551474	0.4589320095304653	-0.4521721301583953	-1.5730801612192322	-0.48833821095969226	-0.6344456292268478	0.08494487672335008	-0.14266980458025258	-1.0276750484480321	1.5945639773040494	-0.3201848959037187	0.6539620382314288	-0.2867989682270763	-0.5866758696297212	0.5142790003628102	-0.7606125093037205	-0.941865708966913	-0.2778306169077638	-0.511680648544744	-0.57686450917423	0.36233108602111724	-1.5406690014745732	-0.7768398040842401
2.3434342817677556	2.894911170256064	0.5056832242120499	0.24335343590507738	-0.4680483056944304	-1.0625321982026377	-0.8418997295198782	0.6383626515060196	0.08118046997214243	0.7602277237637552	0.4649517476390952	-0.42380843760066983	1.3537516936256324	-0.2172192201031296	-0.5938726118593207	0.7138348519929247	0.017297751522773786	0.990738379782384	0.038129812423848934	-0.787919025842003	-0.5203653722574321	0.7970064076427915	0.3731180428321606	0.9366904945954172	-0.46674856262902215	-0.6903592915924486	-1.4185506085272308	-0.09748291746166295	0.4831855287339251	-0.39065158619344525	-1.5785566308196852	-0.4677865210645469	-0.4835769052616591	0.0695888372097706	-0.06011356266818361	-0.9249956452311142	1.3177699942540664	-0.40280182798353026	0.6232308541299866	-0.270250208561715	-0.5618259582819712	0.6272589791261437	-0.5249542620818384	-0.9810970151488814	-0.32354132717780626	-0.5789426140161378	-0.5029987190351586	0.3616440573177821	-1.4815705956757819	-0.7387324453124712
2.253788170561758	2.9407947250504876	0.4813063311225019	0.15324649180362368	-0.493051456618515	-1.0762248032210782	-0.7722024814999011	0.5422216712157004	0.08826589996448325	0.6848217071399819	0.427361241450211	-0.3840574589972982	1.3073684064013622	-0.18969231299926004	-0.5407075804131749	0.5668397239015932	0.09924864104063898	0.9081277208587158	0.09205160511881018	-0.7069509448849367	-0.44351707064610935	0.8793175601692378	0.4954456203573002	0.9325073931185031	-0.27529932495475445	-0.7206694382362233	-1.3268654881528144	-0.12219618243221539	0.4276608877346154	-0.30565465660863683	-1.5768535823463743	-0.44519880431272824	-0.3836820872186474	0.07177475030778895	-0.0851710361376204	-0.7733001235279228	1.0667683701260162	-0.46600666972850435	0.5586816043506941	-0.24017757342891782	-0.5966638354834579	0.8512560071106281	-0.3543980523669459	-1.021316082734447	-0.3831327766921566	-0.6301839053773639	-0.43712391054761995	0.3360331539879006	-1.4675995439786058	-0.7229985481017972
2.0985951825903175	2.9977487952680315	0.4576673331751252	0.09208188125514505	-0.5523662363170102	-1.0914537112068599	-0.6960478688442343	0.45635139088747156	0.07138590498273176	0.5914456292393531	0.3806152285113061	-0.2889230944746257	1.2542190686095107	-0.1893622541610837	-0.4707694903020513	0.4702975359966649	0.2025625318146747	0.8464216943888067	0.1434339099317501	-0.6125439798469878	-0.3445500696780229	0.9943388483246063	0.6224927944283474	0.9543815279248689	-0.047909425137344065	-0.725743681535962	-1.2301063751272054	-0.14346167658834263	0.3187168865137122	-0.20654633815590157	-1.5706257678312259	-0.3902434811214778	-0.3320764908960591	0.054269229581155556	-0.18878213540694316	-0.5974676090877994	0.8392574245961526	-0.48181750917781263	0.49832028944894813	-0.22301208980087256	-0.6872386237985069	1.2474777964044337	-0.23977395214096534	-1.0570258047818544	-0.4617902990765582	-0.6301483828183607	-0.39537441742753054	0.326319331487968	-1.45769981102754	-0.7135535340258484
1.9372595506352899	3.041097948357442	0.41359127512942945	0.07333130329183521	-0.6149433918791529	-1.0978915522128594	-0.6408105632956136	0.35921647189114314	0.038693939393071385	0.5105377030316064	0.3310200849355565	-0.17388644223772615	1.184338179414106	-0.22411084864424086	-0.38552101583607196	0.3738274752399659	0.34508581793270243	0.8261600140554032	0.19650920666603736	-0.527941182910751	-0.24055977435052522	1.116385246212033	0.6792507170512401	0.9891535589517215	0.15095911480463067	-0.710487123348078	-1.1236328141459881	-0.1700133285798702	0.19794565750904924	-0.1378331845997976	-1.5485696204464774	-0.3020678564824414	-0.32804069111564604	0.03226437106110086	-0.3345760565343704	-0.4720824696578802	0.6209024280011757	-0.43419241056863556	0.5113756357338861	-0.23465642557250854	-0.7701332017713093	1.7701523990465802	-0.13719094671542187	-1.087216946813515	-0.5071420247109699	-0.5446811058581431	-0.35194884976612306	0.3316438039388139	-1.4657567365461568	-0.694219309667413
1.808081572208195	3.055900098192852	0.38269191605105646	0.07896210748501957	-0.6899150565139903	-1.0996595199133707	-0.6446004019860816	0.2700631818976128	0.0029020981817618322	0.44968971073338926	0.29742737074698783	-0.02758497536896045	1.0853650211115782	-0.2809865876387101	-0.30847623641381416	0.2724888319777864	0.5199247100118389	0.8572128637601976	0.26432764138207016	-0.44977884762181863	-0.15717578868018386	1.2237180365492664	0.7040217786910322	0.9859988032545486	0.2785398746417363	-0.651981098102085	-1.0160994952059779	-0.19167957838416858	0.06955776227605735	-0.15513926046886964	-1.5254615901811541	-0.22490765919618066	-0.3535715114656509	0.012572937236450032	-0.47453968295957394	-0.4023396363250325	0.4536413497692614	-0.37352962827226915	0.6305056705839431	-0.2636130840109251	-0.841525926274833	2.326129885853321	-0.05755501844191423	-1.1002940488741733	-0.5189885176867144	-0.4336731089750664	-0.3365763681144439	0.32710178084454206	-1.471885142658721	-0.6828806170267339
1.7417440580983317	3.029141169761406	0.3891089684481433	0.1030478724213717	-0.7730111706934302	-1.1107794271055518	-0.690354978107479	0.2177006837037779	-0.032186409905305385	0.4336673538829013	0.2737446761648355	0.12032439625230067	1.0287364996945327	-0.33602719949292076	-0.2531012948686788	0.19181461668330402	0.685096805293405	0.8969021243789719	0.30332288863713985	-0.3695759700287894	-0.10274326297376284	1.3276658466524103	0.7183851751154258	0.9256052756815955	0.3468599338395206	-0.5904136127319182	-0.9212351009551805	-0.20449103672411542	-0.05157290491016715	-0.24093942564253906	-1.5219219208052537	-0.15726632251334474	-0.3897884277559681	-0.022128433194596793	-0.5778400768685887	-0.358394760090224	0.33200769913152495	-0.33268335485938316	0.8281447381384529	-0.31475712120210286	-0.9087093047253949	2.8509235601603296	-0.03732330832435794	-1.1056623173719804	-0.5151194610582712	-0.333463970028776	-0.3804929071061364	0.3309376911048295	-1.4282791760885483	-0.6750721152906791
1.7571006680572978	2.9650814456837993	0.40523724798414695	0.12917480387775288	-0.830827020941063	-1.1476019267989552	-0.7676319035083917	0.1738770225752021	-0.04703455363925475	0.4807818974521304	0.25586159532961955	0.19142951752933973	1.0406601340281	-0.4033856071878558	-0.22343444418730685	0.10376540048237434	0.7932440944662245	0.9036270560162164	0.35859907486918136	-0.2885122386512193	-0.07920669827361644	1.4833409175187118	0.7058632397710809	0.8664492489622285	0.3688366881356527	-0.5216407018761214	-0.8485132252676625	-0.22137366355341884	-0.1650526736602977	-0.33101134372059776	-1.5268641006885892	-0.10391197770511837	-0.41660017586236575	-0.07311485620588132	-0.6172631040557343	-0.35645107839105566	0.22858440164339072	-0.3145422942488527	1.0711039460345018	-0.36242107317527683	-0.9450241454542383	3.251115820573556	-0.06461052131019444	-1.1077881516971113	-0.4342083129057562	-0.22433866877283815	-0.4161645137582169	0.35317070330997813	-1.3383673157797276	-0.6438147295987436
1.8359971522920198	2.8906197906819395	0.4208516362604236	0.1404223352536406	-0.8622793473176079	-1.2115292002732971	-0.8984870634432145	0.1376584985153321	-0.0390373955229007	0.5874222690009464	0.2529111122195281	0.19200121699689449	1.0651193194132307	-0.45876948023377045	-0.23478606872455154	0.021053593250414778	0.8104708220926629	0.8831220965021392	0.4616881746133158	-0.226610474848053	-0.08468911093469458	1.7752486853439522	0.6808739308921714	0.8461089180307317	0.3362073777414651	-0.421136856252622	-0.7789224526402151	-0.23321185817637832	-0.25510049619339525	-0.40786638529105435	-1.5165122374194415	-0.08630121549183431	-0.42844437087009907	-0.1149204442054877	-0.5814771572627674	-0.4112275626403152	0.16591438518150853	-0.3389229553241543	1.2891714846583653	-0.3815835677301105	-0.9611968960787769	3.464205205988391	-0.09699461176238897	-1.1038585791567168	-0.29595934100700605	-0.14373798239597532	-0.4395279770614298	0.33477360136511447	-1.240098538044683	-0.5737486227036573
1.9448010145359345	2.7945302045655276	0.4633860205269418	0.12827387520684336	-0.8800019837660648	-1.2795654745412404	-1.0631417289522507	0.15541385812721847	-0.0337102983411589	0.7335427514404509	0.25829405468755945	0.19523489211024725	1.0978481221587377	-0.4801440905940416	-0.26279946149013467	-0.03066157202999977	0.76498730382717	0.8234665659836399	0.5810017802703792	-0.18033161306062154	-0.11320845955587036	2.169216158719651	0.6627866909503417	0.8342393675899862	0.27268253074617527	-0.3283120321560615	-0.724216462252188	-0.23564183686846368	-0.30778386394798135	-0.47561200506966994	-1.508414408894382	-0.09867399408239179	-0.4303920829380372	-0.14566895511761704	-0.5371376746684162	-0.4655799708824845	0.13641564397355224	-0.3779782323073372	1.425643109001367	-0.3798214992652977	-0.9764280824546254	3.509241055371052	-0.13946117161310306	-1.0606332812123795	-0.1741438879837008	-0.113597091082283	-0.4892515217871824	0.27261658784393633	-1.1176375557603868	-0.48208055292199675
2.0459569809289966	2.654656108011606	0.5033641251938005	0.10900244785566648	-0.868325449304289	-1.3311779385154696	-1.2189154849119506	0.19408710959738545	-0.0338144958410458	0.8674936354203119	0.25688638144801135	0.22012168455721062	1.1555431269985792	-0.4797480199882294	-0.2727361076186761	-0.113481569984304	0.6744385421576189	0.6963184399120222	0.7081877983617157	-0.14535544262947342	-0.16812711052287893	2.5391655813891427	0.649596373436202	0.8025872330813316	0.19495948214805653	-0.23102187395572957	-0.7050926481775934	-0.24270913091795773	-0.36144284962394807	-0.49802958014057735	-1.5090655744871186	-0.14503275943435318	-0.43383128622917255	-0.1758163399277913	-0.5118243261963742	-0.5129351250076518	0.11840838026427766	-0.4049202108573729	1.4665000511400739	-0.37049722030566545	-0.9845144577668951	3.436233460012237	-0.19583842323881312	-0.9638541367339251	-0.07432621568807973	-0.09970777051227467	-0.5309671548155281	0.21979171420972446	-1.0070905378068113	-0.4059125928738843
2.092923880100522	2.4932629196801583	0.5163299969776463	0.10762290082833623	-0.8274890688025838	-1.3679272809247134	-1.3548942465098521	0.21512547887457373	-0.04182467864488731	1.0066052252890152	0.2502646865291778	0.2351823924055887	1.2051783144956412	-0.4455275196461533	-0.2903040979739365	-0.22823586281713498	0.5382203622841615	0.5599952133120716	0.8728594792449176	-0.13537591542350347	-0.2404247395559158	2.8514342604716996	0.6287401216480736	0.7484160689552871	0.10794278123565142	-0.09344222395546875	-0.6925361220597679	-0.2480589007610039	-0.38658640622936924	-0.4910012687380534	-1.5027542772036693	-0.2169027672810507	-0.4282162604477273	-0.18747454311722436	-0.49126294205843346	-0.5813350509847097	0.09845484275183955	-0.4157432215400895	1.431797210488094	-0.35952834411220885	-0.9922685162855102	3.292002750696593	-0.22379334942984985	-0.8375280424435451	-0.00019588843077353104	-0.11899652005067773	-0.5755101055044805	0.16757753275625542	-0.9596489604179339	-0.3632931357935557
2.0770807240834523	2.3424737924702956	0.5090828125456189	0.1280204890181517	-0.7711217638225932	-1.3894964868709487	-1.46029405215033	0.24798569488232225	-0.07455571829700408	1.1601611049182308	0.25208903104763114	0.2563352727050914	1.2378546672367514	-0.3865526064408864	-0.31073384241421687	-0.329466315356969	0.3834741552153612	0.4414661210701019	1.0478443025823363	-0.14635977204477277	-0.3343009287672863	3.0534274277069833	0.6102436681328997	0.6518910023754843	0.032734485616691275	0.05325414983999135	-0.6884576596122896	-0.2505588526615001	-0.3601420257287737	-0.5353800350225641	-1.4777762329284339	-0.28473552529229107	-0.4104061005472072	-0.18891360257341944	-0.5064692279275602	-0.6484804187741247	0.04091283465829349	-0.40193521680786926	1.3592063392772649	-0.383389687906544	-0.9916223447422915	3.1277412376436415	-0.2337422761873281	-0.6942382197000966	0.016995486897663288	-0.1779817292744688	-0.6488002740839066	0.10868390557591841	-0.9371924233341297	-0.3426263228154939
1.9934860294751455	2.205149646098104	0.48216281655537846	0.1716169904838914	-0.7045264696484692	-1.371268130234645	-1.530560589243981	0.28631257377312164	-0.12726662855252335	1.2405572255832826	0.26571530800645443	0.31289778877622443	1.270758303330261	-0.3349314041501776	-0.2874582425227226	-0.4502612568540051	0.2559313058012628	0.3196353828046774	1.1911278521924964	-0.15369297095011936	-0.4553731256126759	3.0374550837883385	0.596521372973412	0.5033037519975815	-0.043707757116266364	0.17572946895136327	-0.7153530320513712	-0.25321783458111186	-0.3409719893788269	-0.619445941538469	-1.4425965943669916	-0.3521680387077771	-0.3977371986278241	-0.20689273780462253	-0.5769445143594736	-0.6931674280213423	-0.056536248460127635	-0.3644398399408764	1.3143777405880201	-0.4143139894640009	-0.990920787066797	2.983109020012553	-0.23309682008896893	-0.5589578535553759	0.011471112227155933	-0.24247293514366017	-0.7038906433510479	0.07700424869991124	-0.9286640819607003	-0.33872207194746695
1.8595946361101503	2.1068366278110373	0.44114375267010253	0.22869926799231263	-0.6263050251957905	-1.3195825089762563	-1.5667185781234232	0.3198655349396062	-0.1912048194209061	1.2402302387087834	0.28632364423343426	0.4006179258290564	1.2768949538450458	-0.28106580175987206	-0.24632847686746584	-0.6020348085155284	0.13991425256888262	0.21989091872772043	1.2951763140253945	-0.1158632296405866	-0.5644272257379679	2.821870965763917	0.5687084904384252	0.35551826273608766	-0.12820970504951154	0.2836417097924825	-0.7700108516230897	-0.24382234105176687	-0.3408692927555243	-0.6615245331821504	-1.4040442519662464	-0.43856866557432694	-0.40828291892359925	-0.21853272505157145	-0.670284059952776	-0.7486683754493824	-0.1654598849572043	-0.34310194699345614	1.285770016424489	-0.41625226477529387	-0.9981763703949287	2.8711328120378354	-0.20280489767973303	-0.5040297302858223	0.012089363544073506	-0.3129496922047871	-0.7416277155994984	0.10732893229989693	-0.9618131877513919	-0.3624515008759004
1.7098752912924025	2.0749467020626944	0.39565778783490274	0.2749000163974012	-0.5290131673934573	-1.2495466022746315	-1.5504694414205162	0.37028533475351383	-0.2467811609233277	1.195575205108619	0.31654920403300546	0.5044171104068476	1.2543064852835075	-0.21115933983421922	-0.23068422120269078	-0.7394009623182471	-0.0022527253338489152	0.16701245109946622	1.3488441579321537	-0.008208681362764213	-0.6196294497736532	2.553453940166206	0.5047756898295566	0.2421387831222174	-0.2032149460800922	0.31911067045765906	-0.8340459234362545	-0.2218443924100019	-0.34285476080605515	-0.6830293405384447	-1.3701001583756367	-0.503704123048949	-0.4377267103650494	-0.215144559749643	-0.7367018999148002	-0.8104421138156426	-0.2832517603486968	-0.3386918590106422	1.2413149893909878	-0.40689861800791494	-0.9922685162855085	2.805352366357069	-0.14840852856278192	-0.5160761247949	-0.0047230835578663255	-0.3753628283723264	-0.7911311697289147	0.17797838395952398	-1.0107761526717112	-0.38393657002390996
1.561858857678024	2.044658269416292	0.35607498413706395	0.3203124522154409	-0.4202966960454587	-1.1592339349802483	-1.4800077195016041	0.4479029118863941	-0.2604310334085725	1.076864752844575	0.3613695199802088	0.6217226949056036	1.214199715252419	-0.15060014420570741	-0.21187613741058864	-0.8616023832057536	-0.1505234178812008	0.12890450515508198	1.3469959750846816	0.16220848450276523	-0.6182115844302717	2.292164084006104	0.4400108216215551	0.16712182996954955	-0.24270125372801007	0.2702795357698372	-0.9001523403506966	-0.2050062939860501	-0.3735439350698547	-0.6988749880641357	-1.346474534946857	-0.5152068046922109	-0.4639769558933041	-0.21341404521371024	-0.8001589005609621	-0.8603593938169851	-0.3947986354500384	-0.2976337473103726	1.2024242138614576	-0.3586766776875493	-0.999616409834099	2.807984476425003	-0.08575477280819022	-0.5733233400555078	-0.027518607920283027	-0.4068002930896135	-0.825634603215833	0.2753647026572768	-1.039211099914277	-0.39078654310374417
1.4042179348517387	1.9703987446117655	0.33084160561463927	0.3762685688852226	-0.30101214226657563	-1.0560699714352535	-1.3660197815496795	0.539646466386494	-0.22288085938666513	0.9107980710605856	0.41416289715621096	0.7363127069334764	1.155053593624182	-0.10559332103204197	-0.18629523561727251	-0.997562057618001	-0.28403055698610996	0.08547917140450359	1.3134606267759614	0.383224722815181	-0.5708818889202227	2.0528510844412002	0.3922283167073523	0.13203606633192833	-0.2288310633833291	0.17500216074506764	-0.9729545007320632	-0.18093551029272442	-0.4244301119166334	-0.6202126664187425	-1.3334345265384644	-0.4993710402514144	-0.49854445836032274	-0.19534383027009022	-0.8979945354857609	-0.921002262831005	-0.45288221538446455	-0.22855520759701947	1.196447067369557	-0.2467706462680917	-1.0434268404642666	2.848871406548042	-0.02207719013895918	-0.6820415136730842	-0.05015458355575355	-0.40561028736302507	-0.842005957573954	0.35212107612432675	-1.0728316215597822	-0.4143055633027597
1.2602155062167335	1.8955172807385243	0.3340830735606008	0.43523716579836014	-0.1830123851598613	-0.9677081650517791	-1.2300084891475689	0.6310888273393178	-0.14281810541071227	0.787253899782194	0.44319475004864667	0.7978775933457086	1.0947011218947507	-0.050526304470776814	-0.1956277336611984	-1.1236042491487186	-0.42463287707385095	0.03446005179998417	1.2958817273259573	0.6352635808445585	-0.4955054665701262	1.8787372267721145	0.33667075389960327	0.13606230150345677	-0.17169462613012862	0.04439113820978059	-1.0802630225293	-0.146572303762242	-0.46141801240970093	-0.4450525419844106	-1.3416158378318228	-0.4936284003992567	-0.5665038172713678	-0.12880099237790585	-0.990018152494234	-0.9925297493603626	-0.4712110373742622	-0.1402956738623402	1.2105838052895428	-0.12226582532522534	-1.072467635820885	2.8700398171791193	0.027667443648432488	-0.7891277336673259	-0.09440941169241193	-0.3980084597364721	-0.8694157018405495	0.40506045454242734	-1.1102234700437885	-0.47939199693503304
1.1433532248854432	1.8273994042375556	0.34238439391001496	0.49444507188970677	-0.10398479377562422	-0.9024030960591075	-1.0864500501687329	0.6820206561835941	-0.038112642711399844	0.7086348816959447	0.44916328458432986	0.7983956959881796	1.0245754660121447	0.005623305079704213	-0.24077985366928845	-1.2220037111205528	-0.5667843633150496	-0.011693484191023885	1.297687585375398	0.8918458338478981	-0.4206016660011569	1.7907277406857691	0.2844141805835	0.1623286928605828	-0.08581815482939277	-0.10413196317358397	-1.2050093798303223	-0.12362745260425409	-0.4925693214783635	-0.22863531684955024	-1.3679629995071703	-0.5015984884364938	-0.6251281958207626	-0.054133844138085516	-1.025164411780688	-1.041174801340431	-0.48395489975497874	-0.03268182387120051	1.2344727295910474	-0.0322828623888083	-1.0994960683714818	2.87566093359538	0.05005809312946987	-0.8556513168921418	-0.15086971744044447	-0.41106300016992037	-0.9076606754651559	0.4520074159369939	-1.1235945379257497	-0.5764605574383348
1.0323294962514207	1.7327869234093431	0.3443872521530496	0.53545140342658	-0.07046671588696447	-0.8705918703306009	-0.9618570700443412	0.6902582997015775	0.06962757217213122	0.6768745044075761	0.49471559061609705	0.7802442378933361	0.9561107269355358	0.021677366968579477	-0.3018306074830459	-1.2985486471789072	-0.6688744128278553	-0.03371025004215589	1.2942310602026428	1.1058636497267347	-0.35327331740968837	1.7653318839546308	0.2587428490823491	0.18268645338156614	0.026658467549034875	-0.23802432970936854	-1.3207799083591385	-0.11455638031390421	-0.52029740977025	0.04001047691549564	-1.3516170734741135	-0.5148761678522393	-0.6579760966422125	0.0032099427999376625	-1.010031233055162	-1.0488435091353292	-0.47567900506152433	0.07693486083702505	1.2785738466348968	0.024367638754908785	-1.1662178957197455	2.8474438214264532	0.02722230151163283	-0.934414552291957	-0.16764227736064738	-0.4294636857332602	-0.9495286789063483	0.4787442829751206	-1.1228874141435299	-0.6841430694032228
0.9368448323481535	1.638283281918154	0.351713496778881	0.5401531249278912	-0.07498869633117014	-0.8759689307162928	-0.893688769822236	0.682517625536599	0.15237341177018177	0.6974746775010605	0.5741196227125095	0.7867830505534836	0.9252351576788233	7.831659834876825e-05	-0.38081502022959285	-1.3593878967103286	-0.7289975512435154	-0.03159024575341184	1.2813502133343804	1.2743678071821762	-0.28784895942218874	1.7660463018934842	0.2492900155380891	0.18937941574463008	0.11005142503805368	-0.34060861508576246	-1.436518323010415	-0.10778806270034724	-0.5542386437719852	0.369264046930878	-1.285398541658886	-0.5464606870391042	-0.7040193080500577	0.04652745402567306	-0.988263581047794	-1.0516000031814197	-0.4250251138191768	0.15874295581955064	1.329104328490757	0.04806745960663507	-1.2157146359302313	2.7391034943082855	-0.031091318409158193	-1.0264696204923398	-0.18008707806244004	-0.441186130204113	-0.9714361582645795	0.46412583889860104	-1.1275158607180544	-0.7805336462228563
0.866447699565968	1.5682373943041683	0.3532024637621878	0.5240631019458636	-0.12566258860703536	-0.8999523270397773	-0.8972996890895504	0.6377301450567409	0.1922289554770979	0.6967496196489085	0.636181120497694	0.8064888165757397	0.9321935249292043	-0.018959477187637915	-0.48765383940366613	-1.3860749415551739	-0.7485170447770706	-0.023058097345434753	1.2660004199141515	1.4028263219197288	-0.20928571591934725	1.7742791181412225	0.23023430347267682	0.16035914924853562	0.11284733052419962	-0.4407065212452833	-1.5273684825688107	-0.10248282126265344	-0.6071274047731775	0.7269229482250312	-1.2296654455420861	-0.5836486305665594	-0.7424822346529529	0.06636461539019281	-0.9757805362778253	-1.066265965093318	-0.3649952600815867	0.20550144325306627	1.3538976894324857	0.04974142464820761	-1.2279365091190952	2.5977502612533483	-0.07943375446563121	-1.0772319674075967	-0.19733828416348115	-0.4629259363136965	-0.9632758761543275	0.42576673629572453	-1.1428583039928655	-0.8188046562286132
0.8044586908504217	1.4790668803272082	0.3355193337480407	0.4733577101862266	-0.20446345116677073	-0.9285080536232047	-0.9502761037455738	0.5722205485243334	0.1878005617318846	0.6531466307753964	0.680584765165989	0.8523855644553155	0.9394491088711826	-0.039211887498109645	-0.585398640040899	-1.3663301347274	-0.7111511571556933	-0.011606598769352133	1.2368668506009386	1.4843683053998213	-0.13185676469121188	1.7717106155515356	0.22323675136848414	0.09993076249660908	0.07673485296012109	-0.5230107475670526	-1.5608311429646564	-0.10469015792797753	-0.66994350602702	1.0409150420520752	-1.181696246877148	-0.5937243532162533	-0.7623804822659472	0.05711091660858021	-0.9578875628813404	-1.0500803974893416	-0.33466723699228257	0.22391211622936114	1.327511733537325	0.04460205829250529	-1.2621651388655486	2.522244391931752	-0.16020479518797826	-1.0945392650445236	-0.195483530212734	-0.4806872158149889	-0.9493085883100157	0.3715868893854898	-1.1701789955786008	-0.791474900152417
0.7289072107651771	1.3549122937350504	0.3053973999087395	0.4105601664217229	-0.29165328023302584	-0.9611118165967676	-1.026479512607554	0.5204001987155936	0.15493927520490802	0.5850054094937712	0.7034453785762451	0.9461264115258249	0.9602367939483241	-0.07488464672815896	-0.6471489337421049	-1.3246947384120324	-0.6454974955721932	0.006152781419959035	1.2009330970703078	1.5346007179014396	-0.08368985345459541	1.735717559394073	0.2397144179218257	0.013724012893194032	0.006618541634365626	-0.5761888173483184	-1.5262284399161685	-0.11146483674229904	-0.7601624895989575	1.2773401354912663	-1.1284342407020156	-0.5724417818853792	-0.7864899992150247	0.04441440469758899	-0.9681956701291602	-1.000481174493317	-0.30327299434124566	0.2362179949237655	1.2732651967901223	0.026115023315849195	-1.3024493190741564	2.475245613006905	-0.26917559027660215	-1.145043935071887	-0.18281935001139113	-0.47512793533108627	-0.9186821353277612	0.28292201839396125	-1.2265774742089184	-0.730362853631311
0.6672527024645806	1.2368216130628593	0.281639811670655	0.3815052167848859	-0.38539305311818445	-0.9882287832584004	-1.099234656223273	0.4782933408064869	0.1151879289978793	0.4904777691220777	0.6508096608030731	1.025699831166012	0.9913221632226366	-0.07339278077960511	-0.6610761369558682	-1.2709059176200241	-0.5779848346045448	0.013555419346227577	1.1899004330495184	1.5495221835001423	-0.08580989972993838	1.6776115670340102	0.2624121307900049	-0.0870364439319858	-0.09973520392523953	-0.6043677818062027	-1.4399063370907985	-0.10558708723578969	-0.8567828960234664	1.4340806074446972	-1.1186333637036443	-0.5505849465692887	-0.8093361353632773	0.04681890910540818	-1.026754492154017	-0.9580559039505829	-0.25238216541851444	0.26419990688459655	1.2000844755965412	0.0038101733320997865	-1.307489457111255	2.4131456602177384	-0.3727824226167858	-1.2189757288236769	-0.1742635495289101	-0.48196602793908394	-0.8669100550515108	0.21147103324710867	-1.2865972837239334	-0.6564860108590472
0.6287547456169575	1.189196628876037	0.254390398206231	0.3695256808638833	-0.44828510982546776	-1.006652225985796	-1.1534797722434873	0.42409356197427284	0.07930491497416937	0.3789041608145052	0.5389840986533947	1.0607164235537017	0.9788390621754701	-0.015592877038242099	-0.6067664038757131	-1.2135107394165516	-0.5014405349622442	-0.0054377338307966495	1.209454489741097	1.5236965699639253	-0.1460354181250363	1.629167226799391	0.26398078282115944	-0.16058931156773357	-0.1749591191279209	-0.5801128988334493	-1.3558161487544034	-0.08667523736257207	-0.9165694468898629	1.5085076868942828	-1.1360311726172774	-0.5504979368745591	-0.8138106090328654	0.06361400807518472	-1.0636004925292073	-0.9052937807350068	-0.24381856068459165	0.2938957831706277	1.0961725703015173	-0.009273185019133278	-1.307784849816726	2.3433947434175515	-0.47843690878624834	-1.248501205561613	-0.14865597885406848	-0.501165971079981	-0.8274122580323823	0.20414272707819986	-1.3130394275802442	-0.5873082963770452
0.6183092099319982	1.2545624249979448	0.20787665085158138	0.34403221487923596	-0.4827352951037412	-1.0293309840751113	-1.2008771539774916	0.38078192987606563	0.059312019683282015	0.27591751216770793	0.4131831565814842	1.0719896224295338	0.9277877245596118	0.054736060200278304	-0.49110384293949494	-1.1633643396101239	-0.43739800617834057	-0.030721391536714375	1.245176619281557	1.447686369136343	-0.266337916641162	1.5759090704529763	0.24822606024739263	-0.17603192785334443	-0.20143431353584124	-0.49503475284115633	-1.3059914677523359	-0.06655475934407629	-0.9327783972678967	1.4913111431509651	-1.0997161684069598	-0.56191360882309	-0.8152143654782262	0.11926371236224265	-1.0565822067434563	-0.8316635840038247	-0.26719077044258743	0.31005326709019954	1.0015802947339945	-0.030212431942653127	-1.3162220039667423	2.2261543153069736	-0.5756559514633528	-1.2406420604808248	-0.1342766498380564	-0.5083060054395002	-0.8232305367020238	0.25416223350712713	-1.2993040838104757	-0.5479151064810769
0.6566855302650946	1.4229990732825848	0.1498201152015553	0.2950582954090036	-0.5327541929977164	-1.0585573190966635	-1.2312446597075504	0.32745561233094733	0.04936115844403784	0.1836503462762518	0.30177426571071136	1.0457271781387674	0.8542703017258159	0.12330908441969979	-0.34752328104052854	-1.1436736281435222	-0.4041064255405523	-0.04347617143784432	1.2872615767930866	1.3324276124284116	-0.4028851009486113	1.4923391815580747	0.23311243893853276	-0.16112962884183682	-0.208416267459346	-0.38253877888593807	-1.276237960212267	-0.04590630166211649	-0.9372114681738214	1.4212288380229405	-1.0109238960435283	-0.5906964158396609	-0.7945615987758505	0.1882839184321819	-1.0682427961479064	-0.787842396604418	-0.2765836570578567	0.3009634787588066	0.9757645271554957	-0.06153319890469251	-1.3196559441678424	2.031088192052213	-0.6483699195096205	-1.211739302888636	-0.16853973894972044	-0.5194600889663121	-0.8326944323444117	0.3461859114927373	-1.264805014435546	-0.5347061140233775
0.7600917721768974	1.6443938332682748	0.07274960294168227	0.23506207673060983	-0.5704793501854422	-1.0979525166163275	-1.2593024783386964	0.25030488519634453	0.04420338219961408	0.08059261352630435	0.2211877880930777	0.9766944674316113	0.7856482126360065	0.18814584259097153	-0.19581851726686625	-1.1427179434294819	-0.3927510376357134	-0.07922083391280843	1.3146316128548947	1.1783826102059018	-0.5179212424750302	1.4015910933727902	0.20187580283989753	-0.14321201084905183	-0.1789264933931785	-0.2762502959007358	-1.274279013682375	-0.03658714254194705	-0.9275408694794283	1.3238000121650935	-0.9167720299552633	-0.6353671931138672	-0.7575199755738847	0.2449354995558318	-1.095676251784395	-0.7584574632797363	-0.28871825111758487	0.24505742891552074	1.0079703362138204	-0.07203219017419875	-1.3256007223654485	1.818757211233222	-0.7075293094903311	-1.138859689762417	-0.21297405940419623	-0.5338467253623589	-0.8511481823447754	0.46803808568148	-1.212434998564537	-0.5423743432731556
0.9190706966629735	1.8793624134286642	-0.025324567472102644	0.16666188279388613	-0.5696354151164675	-1.146041238070229	-1.3050733198622004	0.16884709033570183	0.022556351598016618	-0.028066546552031068	0.15910376753605987	0.8757716457999518	0.7360479918085467	0.2238978159421839	-0.03700706418206954	-1.13929190388859	-0.3979717275728623	-0.14125702498506248	1.3030205099276428	1.0072480661865868	-0.6058964111620385	1.29915716890198	0.1502330498838121	-0.09915000862555262	-0.13983067533829707	-0.202809081209178	-1.308400008567774	-0.0496339653101842	-0.9098599341673786	1.2056513591855216	-0.8288980680431278	-0.6863548742254467	-0.7272690241763531	0.3072704547343318	-1.1135692251808786	-0.715855494400715	-0.2962494845298275	0.14830510565934923	1.0434596435094707	-0.08170888282679252	-1.3375272028488396	1.6470008762919228	-0.7599893103122033	-1.0000792125571252	-0.23971841475852734	-0.5170978387926406	-0.8950308612447229	0.5659587600373825	-1.1548579802971877	-0.5745902576213143
1.100643603722339	2.100539494740306	-0.11269925832442207	0.09081495031167579	-0.5620274034498941	-1.1830588238547228	-1.353674341351978	0.08195275194673636	-0.03514301396460959	-0.12385948395983329	0.10814599626442807	0.7454598984143402	0.7051899058866342	0.20743448109396884	0.10234446112458966	-1.105680652813732	-0.42842833414982334	-0.19191122581856762	1.2477725402276243	0.8595957004011284	-0.6539958050013513	1.1898172043555895	0.09804467882993292	-0.017196078857002573	-0.13203650306127532	-0.2166617654174654	-1.3374309538632105	-0.08646531773733937	-0.9196845777967267	1.095425529968796	-0.7356144227451777	-0.7253700213422247	-0.691876814797686	0.35996917633906417	-1.1674674668011336	-0.6877781287645621	-0.2819824513466355	0.022319098744167792	1.0804628990941878	-0.13482056313701096	-1.3319516655330748	1.5083466713574913	-0.7526444650550059	-0.8416508726498645	-0.27619524245656807	-0.5016632869060176	-0.9377961571171266	0.6119324307688914	-1.1260159011800117	-0.6301849196822129
1.2631956008226297	2.269411500373046	-0.14710361932810284	0.03224050969206126	-0.5618384627628117	-1.2021650679009344	-1.3720867765348514	-0.00863120739635142	-0.1048381167017691	-0.17157113399553875	0.07295416527573327	0.6334782652071813	0.6749961866871179	0.14812950905052436	0.20107497705777458	-1.0543080914874081	-0.4695896788471704	-0.2511844604817203	1.1464751902669168	0.7473658736758402	-0.6566019765372835	1.107863260798569	0.04243255421240412	0.1020223132350629	-0.13851863030569253	-0.3554761479539955	-1.3423764910042473	-0.14556087284066752	-0.9540365982916776	0.9826074404425673	-0.6616653865854103	-0.7578942452321704	-0.6614503938444829	0.3665815634605715	-1.2637130213525984	-0.6782717582722706	-0.26939090604616595	-0.08360004494789934	1.105256260035914	-0.20086876275972743	-1.3032431869701115	1.3785033433453706	-0.7065945110030538	-0.7364113370188681	-0.31791723455295867	-0.4963881868941341	-0.9764135917509151	0.6359593512549723	-1.1191160873050272	-0.6942660671628389
1.3789935626518148	2.372871064453725	-0.11540048161272312	0.007366432168663321	-0.5455643715819969	-1.1928862856934246	-1.3388890908385211	-0.06623447331277858	-0.16447816069979723	-0.16834391571243212	0.059913480384562366	0.5477590762907901	0.6701358196127312	0.05997739455050792	0.2684692857599932	-0.9968047225615917	-0.5034854342848065	-0.3450207158851285	1.0118541159876595	0.6484155136639276	-0.6218845308436067	1.061153935558309	-0.016876133017671175	0.24539811635631015	-0.13711286777075946	-0.5588687335518727	-1.3424407187593248	-0.21519693761097214	-0.9835618774913719	0.8648786606117177	-0.6220110716431094	-0.7874949433792002	-0.6540982194619049	0.36364879672072886	-1.3557366383610723	-0.669525190626018	-0.2567485883856137	-0.09711917928823263	1.0823307573729049	-0.2741414430881745	-1.25149407738041	1.2214020619178918	-0.655714764766822	-0.6845323902560683	-0.3393964819180703	-0.47892884914436185	-1.0328752947336803	0.628153941819859	-1.102766528340388	-0.724588302946265
1.431206036512294	2.4468351682006126	-0.008642866579470965	0.01610825567858427	-0.5234709072390015	-1.153820295952476	-1.2612543265912988	-0.0523343911060183	-0.21961166282769717	-0.13954063711519155	0.056535064609647113	0.44942676787148683	0.7157148734362038	-0.056084495305661806	0.3218727967132252	-0.8944382674371465	-0.5487985442734183	-0.4409422214086124	0.8887594950395841	0.544714516100292	-0.5412687584627272	1.0216398195593563	-0.04421159971709031	0.39002884992063075	-0.12160262113532269	-0.7396809364659112	-1.3497787397770318	-0.27762576191496124	-0.9955602663139725	0.7502350356562613	-0.5832750671521046	-0.7928721425134938	-0.6586253339981931	0.36149931550767744	-1.4094338353364242	-0.6710094566508357	-0.21037649951022672	-0.04421738152057545	1.0439708468278548	-0.3617896653087166	-1.1900708566865317	1.049601114941543	-0.5669979369025961	-0.6300766746143198	-0.3718048170789865	-0.4608478666120453	-1.1027625240928571	0.5807489612897374	-1.067496051203038	-0.6866679741562003
1.4263709850598654	2.506463576413627	0.14864738899346394	0.06577194866248245	-0.5175633617561824	-1.1115109999471415	-1.171615695590576	0.030704669877821122	-0.2637914027799396	-0.10547713488469271	0.054665674547528	0.3479322467722736	0.7906309630539943	-0.17687282772450982	0.3356092163213197	-0.7594703413130521	-0.6163576802256703	-0.5174709008153923	0.7813814824280308	0.43270787368951424	-0.3859652411842486	0.980713877633621	-0.048085488211418594	0.5143889709114051	-0.11079386920005249	-0.8917898364477577	-1.3470008893698917	-0.33216033607005613	-0.9751749865882703	0.6472748374478582	-0.5381609791630113	-0.7527954771210137	-0.6498167623035507	0.3345397206321128	-1.4338698980852485	-0.7226760501814276	-0.1609242207898323	0.05076320333201969	1.0185483125711905	-0.40839637620300345	-1.1303461440491143	0.8906261280419784	-0.4659506718490122	-0.5917042913920005	-0.4338493282701297	-0.4580060618918373	-1.1604770504701434	0.49700779600544476	-1.033704105610329	-0.5892019749417795
1.392890534436459	2.546594194822439	0.2999027164393665	0.16494448751496443	-0.5404755690765406	-1.0956358692846215	-1.0778944486614956	0.15922395650025128	-0.27957732401287483	-0.09542584269898051	0.03835918774060627	0.27178902393741244	0.9123324565964552	-0.28056411232584655	0.3178027464589742	-0.6336445312270235	-0.6949004042059306	-0.5785339751649436	0.6822003723690092	0.33506473609116333	-0.17913244628341962	0.9372874729218996	-0.0591342546917222	0.5906259953281736	-0.12336763409585014	-1.0234664500759885	-1.333802085701281	-0.3716761152198811	-0.9109382487120655	0.5495356705670438	-0.5398139379753426	-0.6859024238128522	-0.6345333640046806	0.3057767474506856	-1.4276557908791156	-0.8031798121942112	-0.1185123760008829	0.20684950508187344	0.9989652931437835	-0.4048428714656316	-1.0959882799940173	0.7769769687528981	-0.4199452320107386	-0.5758786358604646	-0.4968112446412132	-0.4264975520565441	-1.2090832121683497	0.38811374652682823	-1.0026549431728937	-0.4483216412247996
1.3555633290411544	2.5678023170656084	0.4043807625512713	0.2910885784528071	-0.5788809127377658	-1.093880094464804	-0.9937535235722684	0.3181637913975002	-0.3087135499188768	-0.13122379704638992	0.00897823188476427	0.1864986096216868	1.0511851015776683	-0.3520944637353255	0.36103113177657875	-0.5188541748200763	-0.766936630341673	-0.6220288172528573	0.5994553922130834	0.2834135090187297	0.05859630962368447	0.8639235545820438	-0.06654102036925805	0.6009791714835373	-0.14631280258271526	-1.0840529150748734	-1.3442551528402893	-0.387254695892438	-0.8417720729173024	0.4484192631421598	-0.6043795109782378	-0.617234372732206	-0.6215486168850898	0.286631791900538	-1.391924674443851	-0.8853445385681	-0.05863483934353951	0.3540193407354682	0.9796575370416625	-0.3980295400683573	-1.0909850660451026	0.7107950147566863	-0.41010759078745973	-0.5051248570593765	-0.5263477027171	-0.36406665460950255	-1.2439421766185792	0.27857083660617266	-0.9813126617459187	-0.30921809233398656
1.3461212946010392	2.571394015187436	0.4403399740330959	0.4353779359031898	-0.6106355442136435	-1.1064387615787783	-0.9472995351603541	0.5013647665277866	-0.37196143235050494	-0.21341123711087553	-0.02139372593172021	0.086987171050552	1.1677814613585447	-0.38399134985664274	0.4742135058391135	-0.4061915692858967	-0.8416064389382907	-0.6639597217507126	0.5137335679287844	0.28059182161384766	0.3320687756634828	0.7835855563629048	-0.061698659751346606	0.53919127675161	-0.183393694337525	-1.094285972396014	-1.3702192228307322	-0.3920383188674333	-0.7799487056887255	0.3576901523095789	-0.6893816656608689	-0.5723721741295938	-0.6005273641158058	0.26247745216743285	-1.3478227900662063	-0.9827760011972659	0.007216911683513599	0.408442522567065	0.9761577604773274	-0.37590089693108925	-1.0899511915759548	0.6979690546799009	-0.34164473014763097	-0.38017303950443604	-0.5040906553081265	-0.3093974363045267	-1.244788678912173	0.17221497650376583	-0.9625631675204132	-0.21953721610791016
1.395566537756044	2.5492996297713475	0.419283609083313	0.5666038276253821	-0.6556916000602193	-1.1412860145998867	-0.9265448820743594	0.6856801577829926	-0.44717900258169446	-0.3106258565817191	-0.044986329426541384	0.0007141482749653094	1.2411939841835422	-0.38296156628153344	0.59098897114173	-0.3381756685056586	-0.9197618713801867	-0.7135017891868454	0.4098967300860525	0.29752194604314386	0.6169651853271063	0.7545835900356501	-0.062026030610021744	0.4393894473482224	-0.24854297803984693	-1.1083923687692887	-1.402798751594251	-0.38437943314682954	-0.7011803956151043	0.2814192820764758	-0.79625630563799	-0.556553811627742	-0.5642753539143552	0.22939730061741717	-1.3065538075031218	-1.1061997890943878	0.032044595763876145	0.41083051780666635	0.9794609203807454	-0.3356963681256199	-1.0487808332509325	0.7415327069059219	-0.2133325092150518	-0.2801085147053247	-0.42268091738390573	-0.24890251832312646	-1.2118258795995958	0.08419896595427663	-0.9465778844435839	-0.18837334540682577
1.4747367041484523	2.5010993519459634	0.38420723643229876	0.6409867510173642	-0.7227277558375395	-1.1660863339298144	-0.9098565795146168	0.8463367958997108	-0.5174211421932633	-0.3797338216662144	-0.046157513561844984	-0.05461564081925219	1.2544463519619058	-0.3388657055012344	0.7188139869392824	-0.3229568402292737	-0.9734249869359306	-0.7620186086472722	0.29763725743461034	0.30788407493113246	0.8695477686410712	0.8304990010142669	-0.06740036887328128	0.35609343918916053	-0.29732293800205134	-1.1149212284816201	-1.4458152905580097	-0.35188005844038156	-0.6275811489144164	0.1996535502013972	-0.9256378999486776	-0.543328338028835	-0.5303746357588837	0.20333028692354502	-1.2706581999947528	-1.210010061663549	0.010077087968163461	0.3847358924061672	1.0157760176522523	-0.3165485574746592	-0.9714248685057119	0.8025619708538969	-0.030957775768120886	-0.20703564391318502	-0.30928165970700416	-0.17878098685202662	-1.1422772511578565	0.024141206804399358	-0.9245927632145918	-0.21416010413398032
1.553268278839594	2.4400560323516216	0.37141266173502663	0.6734201831701145	-0.7964902000750406	-1.1572343025465661	-0.8734058133972848	0.9956534969615101	-0.5962986496079965	-0.4152332227803859	-0.013150391440927372	-0.11153546905760583	1.211769531715224	-0.2702530742212309	0.8496756417937166	-0.3414213901759771	-0.9985834452680695	-0.8217262704187739	0.17345630000366916	0.3069594541995893	1.0880610732754785	0.9926208432811713	-0.05644708556009215	0.26999126712266913	-0.316097677635278	-1.1004596350773632	-1.501388355639595	-0.30313417698109185	-0.562608418571204	0.11629960250289136	-1.0470051485026057	-0.5097077919852964	-0.514950861815479	0.2272842512893324	-1.218532806606835	-1.2610582110171322	-0.008691761142349102	0.2963222944624803	1.103919266741673	-0.31113019694536165	-0.9053492127006653	0.8708629965149687	0.1835339628489238	-0.14880066724898358	-0.1839760782817526	-0.10551570890919766	-1.0615547924406679	-0.009084264654113015	-0.8863652229879616	-0.2698249024380194
1.626903983821045	2.3717826710834724	0.39328598202078285	0.6672544525785757	-0.8682876611668716	-1.1125352019253687	-0.8145901193855621	1.1425154706130143	-0.683902697638296	-0.44024061026930167	0.036354661047490563	-0.18728564850852306	1.1703515115741396	-0.19509207559181785	0.9287395477092943	-0.36796418072436365	-1.0297991432602247	-0.8773155632031264	0.0382426785519381	0.2735615157067656	1.266415029993515	1.1877419903427269	-0.027461124114851604	0.16987570510851313	-0.31427018633986326	-1.064770790535865	-1.5349794715455993	-0.24348519741124136	-0.48846145654623135	0.0706794721265086	-1.132708558438953	-0.4371243046418171	-0.5015976286289827	0.33175268143214176	-1.119929546674218	-1.2593088974878832	-0.015647574473658332	0.2049429604954164	1.2125499718987234	-0.2999116943860563	-0.8536185651550543	0.9228583233653799	0.38324698252421185	-0.15659539310779824	-0.08441767266741981	-0.04635288689039304	-0.9943255802833786	-0.04223339959003283	-0.8275453811033782	-0.30872713863202134
1.663714234029613	2.2852553981485486	0.4421978885874866	0.6244462636998808	-0.9344924779210227	-1.0579598679426963	-0.7552539325064785	1.2669234653151347	-0.7644213156762544	-0.46753690587971625	0.07253749399682786	-0.24014998364891502	1.1419585758590185	-0.12434066304043359	0.9683907404206256	-0.393587350132825	-1.05097624457798	-0.9080730024742447	-0.0767255811736625	0.23169851499929295	1.371971728938465	1.3736437440028906	0.02049870668113294	0.11453675848683179	-0.2588362837123059	-1.009072513249062	-1.5111509744115132	-0.16764060069466616	-0.43000996178277706	0.06593308001051726	-1.2085109120549709	-0.32199307657553444	-0.4881917545757847	0.45553001060744813	-0.9989737775854218	-1.2126605367078689	-0.038292047070469765	0.1483051056593511	1.3006145743237767	-0.3125545356210847	-0.8178945098371544	0.9387848198781187	0.5231106419067497	-0.2279718910546283	-0.017646530440499394	0.004106908172777354	-0.9436200928970582	-0.06679467573426306	-0.7493760611780745	-0.3575653426039387
1.6544850634899184	2.17254449042074	0.5033114183979307	0.5878882674756223	-0.9720790786048858	-1.0062742466843069	-0.705481802065142	1.3387882456950542	-0.8444449955897483	-0.5074008709274275	0.08812325210510115	-0.2766315559222094	1.0917988883179581	-0.05926626250567575	1.0017460741449107	-0.4060473149894383	-1.0344001667359926	-0.9501950548997751	-0.15746718755599218	0.24834168816707805	1.3951977136110119	1.4974421668355968	0.076711011206234	0.11817954268964533	-0.17356897617670816	-0.939538465898304	-1.4504075750461163	-0.09502113276575454	-0.39469943947033165	0.06481950339868928	-1.2528068689147267	-0.19617705799644888	-0.4918239743781575	0.5590147798561488	-0.8855845978593895	-1.154279406398336	-0.057890178062330044	0.10071852310242524	1.3529342677939862	-0.3286627781702441	-0.7882260049814096	0.9090062864824515	0.5907945038071778	-0.3026337693221187	0.008738840278204103	0.04664517257837263	-0.8936933876208453	-0.07471458995326384	-0.6211509486690232	-0.4258312859251429
1.61730990373777	2.051997150427126	0.5612098336603484	0.5801740657309583	-0.9648237562208696	-0.9628919771779728	-0.6692262207730705	1.3576730811092248	-0.9296525011226364	-0.5790394300841375	0.08804442240368622	-0.296605306069882	1.059612068951248	-0.02744859050551987	1.032541727826486	-0.4089143691315543	-1.0077235255734671	-1.0167145337301915	-0.2307737377503988	0.3182302620823701	1.3554974839963077	1.508668734446148	0.13638799065231977	0.1131772505068362	-0.10120344479505924	-0.8954094633349066	-1.387480432008054	-0.03647264092818369	-0.37020629481249745	0.0371261309373166	-1.224890231195348	-0.08593577477397263	-0.5141963427261016	0.6498576850213071	-0.7706967216895236	-1.0851196775752392	-0.05035894465008707	0.04506282759877675	1.3578890076491132	-0.3187951947672946	-0.7379907830072459	0.8197599103655486	0.620240656156494	-0.3953330297422386	-0.0110850890448415	0.06250599517302721	-0.8639980871615437	-0.057061769103682256	-0.44104866413717686	-0.4897721609194905
1.59327148755448	1.9462986056990748	0.6126780198267135	0.5750641109256416	-0.9142002481282263	-0.9360554467722828	-0.6666888180446876	1.3287133215386917	-1.0117601310338764	-0.6685911832351822	0.07417039495470296	-0.28829779818198736	1.0622520525060406	-0.03695428504498448	1.0867242718361956	-0.4102847849479108	-0.9743699782895412	-1.0768392455257079	-0.30108933555042283	0.3623729311451992	1.2936110376275338	1.4255751241771488	0.23268958491274527	0.09890241671686624	-0.024464429971393243	-0.8776157834971553	-1.3383943701893872	0.014003487139083688	-0.36012490962489163	0.0028425755764334426	-1.1732143976179081	-0.013421895186276147	-0.526514305534146	0.6876011178470953	-0.6955791316389132	-1.0170908181043836	-0.025057385208953654	-0.01941304387050174	1.3251523336063105	-0.29841393619096535	-0.6650103227118158	0.6929948127718596	0.632704635986891	-0.5059837800190223	0.012667727679252654	0.03691199141166722	-0.8443761639960187	-0.018454572802378104	-0.25059665879285126	-0.5545780495792082
1.5795721751059388	1.86844738277272	0.6525507109018333	0.5890988903771573	-0.83311950127768	-0.9352019451237604	-0.678074599518196	1.2325121025389154	-1.0839168997058755	-0.7647395411587441	0.0725487553827429	-0.2606775676557812	1.0601715356648445	-0.08182908468337793	1.1731174479361814	-0.4112585014490069	-0.9229996286409128	-1.1356432989118423	-0.3527538056835867	0.3708539350965981	1.2184506709488094	1.3207087767240497	0.3639789396941319	0.08724202134996864	0.016412020627738194	-0.8703088731455306	-1.2948961230625402	0.04163654326059667	-0.3469797418420703	-0.04179176566816713	-1.1395040557785385	-0.006809158386821687	-0.5075109526550677	0.6395292456331673	-0.6893101940750785	-0.9814861033423646	0.04311297026187183	-0.0810194694470324	1.2681531636062577	-0.29722453997721754	-0.5846635068237038	0.6207902340439398	0.6271403592768907	-0.5779829971116018	0.13893060146618	-0.0034061130562653115	-0.814020591747713	0.022442719176710462	-0.07402999317209988	-0.6274262274521109
1.5603536058107585	1.8322971744036818	0.6723552894497187	0.6360738743588104	-0.7420123019658886	-0.9290079617316248	-0.6735853485372123	1.101794103021374	-1.1171038034200005	-0.8540211747178109	0.08546556502883458	-0.20747378595652816	1.0400831839797016	-0.1494383370953287	1.2482225940341458	-0.41793026266021827	-0.8664705557012733	-1.205238521669369	-0.391100072702139	0.3281938475515873	1.1314612562624375	1.2245515241445921	0.5128917590342252	0.07587792900435152	-0.01701388853624384	-0.8832820218485304	-1.2822593122508656	0.04396474274044774	-0.3213569343279003	-0.1351679028731275	-1.1002504581240753	-0.02922285574918142	-0.47310137278815373	0.5597980653829365	-0.716323283635859	-0.9518714621805062	0.2240487374760169	-0.13399829931919166	1.1884840926023919	-0.3093534445766755	-0.5039289880096575	0.5947368055749219	0.6042155392316938	-0.6078949891813815	0.294610271783786	-0.015288409042629212	-0.8005273451878143	0.08643180924011752	0.0667090674828871	-0.6974455768517711
1.5397666257271554	1.8223616977809656	0.6646864506507366	0.6632002735594826	-0.6720160754242573	-0.8990378609877882	-0.6703485335183146	0.970654432537648	-1.0746823962783585	-0.896117180604499	0.09570216482682654	-0.1037996606372644	1.0341738168173176	-0.21868468134462954	1.3280019384709774	-0.45237097593971304	-0.8019013104251936	-1.2605150269357084	-0.4134334577979339	0.20775402639966142	1.0537892424040094	1.1596925812672765	0.6966968557281652	0.07864923373280798	-0.08663037318291175	-0.8862081688180456	-1.291395710410768	0.04310598063722424	-0.30542184161200636	-0.2242905425279889	-1.066823957696926	-0.04944390880435393	-0.4316203698277312	0.49367419416787134	-0.782576632524779	-0.9039508733792176	0.5558799588554709	-0.20579222071628545	1.089546588828586	-0.3279579507843197	-0.48657466656323606	0.5555451327837698	0.5498414272215844	-0.6259753174819951	0.4331384539546904	-0.0012037143981044219	-0.800798225921764	0.15213847106186196	0.11277925329412655	-0.7742213843404139
1.5128241377595464	1.8028950049301984	0.6138375693358376	0.6604552565153056	-0.6309655621438572	-0.8729207105429969	-0.6508137855901951	0.8398008959238343	-0.966238848270587	-0.8839475821448557	0.10181709737942227	0.018954934411616074	1.0433350842524907	-0.29135043515743225	1.4210407435017334	-0.5008945149109806	-0.7195631293689623	-1.2929232892185518	-0.39064860818978114	0.06539431721545395	0.984192309263128	1.1259958684846998	0.8790560644629547	0.10068023484455693	-0.17038258109752594	-0.822797041715638	-1.2805412198025183	0.03765443158194396	-0.2832564870823811	-0.2625537651245874	-1.0656885920480508	-0.07714779560627612	-0.38362944635194673	0.42385248662865915	-0.8978300444126521	-0.8484852656184355	0.99113447772306	-0.28677222057540236	0.9734837738888459	-0.36010101636327213	-0.5608843940332875	0.5477380266500759	0.49856105306223225	-0.6393745156525197	0.5807010827889147	0.003396456992730809	-0.7953806112427587	0.19309301543289686	0.06750190323870943	-0.8273612778914767
1.4751928410779243	1.7841901874386057	0.5335651192269051	0.6563588464647631	-0.5889829414738446	-0.8628128124483518	-0.616282336921255	0.7211908770067653	-0.7930886528327638	-0.8547888830318551	0.09651298461280637	0.16261229124294407	1.0374781670945088	-0.32739286028624026	1.4992302245579978	-0.5336763037812007	-0.6431117796958683	-1.3031062606382553	-0.3130813616599797	-0.03919941760622388	0.8971758876178357	1.1179501616971392	1.0275460297772583	0.16145721338622723	-0.2665523580707222	-0.7036538090377636	-1.235790531451643	0.020256547490705677	-0.2525844289224658	-0.2673184125948693	-1.0737697240194506	-0.09122596421353438	-0.33676152803245113	0.34736374414048976	-1.0141252330968458	-0.8136756933697133	1.4669053399365146	-0.32409427520726153	0.8674484086559104	-0.40673709506530525	-0.6704566257189393	0.5524669023653417	0.4951557157157137	-0.6397610309843624	0.6805187550845334	-0.011363166272844468	-0.8006797156006618	0.21002063931784892	4.6580013693231503e-05	-0.8358243845634881
1.4556853850607436	1.7510252865993983	0.44658572934360424	0.6752079635014513	-0.5161777967175671	-0.8681289084305781	-0.6250656540579616	0.645621415995358	-0.5625126102695184	-0.8150528693698182	0.06270630409182616	0.3520592023036829	1.0247153326905454	-0.3237622130663059	1.57233214279645	-0.5459018554060677	-0.583313966172435	-1.303905606517618	-0.20546350852623543	-0.11077781561709628	0.7940903254142097	1.1502010286510855	1.1481412698419065	0.2299380704812149	-0.32186130402850865	-0.5708270335949246	-1.2094410949307286	0.006802607873532531	-0.20671327051366611	-0.22418101040223481	-1.0805986144663569	-0.07551201334535704	-0.3177230812422418	0.28739686148484345	-1.1192898591677016	-0.8022609808455121	1.907795590773265	-0.3423894000268005	0.8053175438059069	-0.46885000844994007	-0.7955738985300014	0.5105985074712098	0.5191933911029105	-0.6795935832380847	0.7159784596482931	-0.03891091077935048	-0.8402113727115335	0.2178642170142581	-0.06837300291434682	-0.8447083086943306
1.466951967218757	1.6870588533820985	0.36987098795585005	0.7490278064741145	-0.4104843763629094	-0.8696286327558393	-0.6822060116528686	0.5988309984261184	-0.3343200855161962	-0.7532665669099923	0.010408427896144828	0.5565132243877148	1.0115503815861806	-0.3008561296968989	1.6544485864027134	-0.5307731860649694	-0.5475127363660477	-1.2877449180870313	-0.10343252873294331	-0.14101929023327214	0.6941915843633295	1.1952944085534642	1.1990610788184166	0.2519690715929627	-0.33026464007066936	-0.4322832773677134	-1.2092805255430323	-0.00422771425231986	-0.10399953110649744	-0.13166287484901068	-1.0759736691025612	-0.05743139878053486	-0.3209868149777056	0.2507646011505479	-1.1872612259312592	-0.8196834368035042	2.2237012152068294	-0.3807706460955818	0.8047670171553367	-0.5299203646595612	-0.9240143392776146	0.4331297086074266	0.5699173375912614	-0.7733664973577653	0.7490050461261231	-0.09306505197879011	-0.8777283543636489	0.2231696053344569	-0.11984304306253142	-0.8343281447098743
1.4878278340243594	1.6022574613628584	0.33990717450415736	0.9086892593718939	-0.2703155786383661	-0.8702504696711924	-0.7570756575422395	0.5660912598372784	-0.16953173944433375	-0.6916366494771015	-0.03540289001169926	0.7235745281720373	0.9852554460470545	-0.251862195758071	1.7341007417690992	-0.4850085105134734	-0.5307662502471786	-1.2386199006749155	-0.015453381886846317	-0.13625271094479663	0.592118783119262	1.23853370380501	1.2009298208033568	0.21604668765995902	-0.3206429764982327	-0.308674710586068	-1.2078675149313074	-0.007764541877449184	0.04686180852602899	-0.036406436151947025	-1.0632675917673642	-0.06679364193344628	-0.3163193247968795	0.2164275495691721	-1.1945353867196158	-0.8569314460930009	2.3482458144893004	-0.41002358778071957	0.8714593885386334	-0.5952050012808578	-1.0177645991764757	0.3586499160919732	0.6524689468608071	-0.87229294923534	0.7882141457731141	-0.16977601814487225	-0.9021922706485365	0.20923818996127222	-0.1257357412476883	-0.7927841100243329
1.528484839004826	1.503602376588	0.3559036870504868	1.1236592864572388	-0.12384875801103161	-0.8648368306434202	-0.8795053391866651	0.553802563108441	-0.06546448643183098	-0.6484601652225027	-0.07294835065691864	0.8411480967962092	0.9460578094255638	-0.16969074740580342	1.8224176525595728	-0.4311295307861799	-0.5238724608642962	-1.191614887551543	0.06904102325447656	-0.13443535295521108	0.4729910873162253	1.2700871627710266	1.2207221173007903	0.14470737788907756	-0.28891960195989214	-0.22417164550107951	-1.2440919687955256	0.009786011032140093	0.18404738115533553	0.05706097782447724	-1.0840548010739597	-0.11029848929827601	-0.32123247235564323	0.18658983578121774	-1.1616006185271086	-0.9199067331460196	2.299758210610476	-0.39376981373051984	0.9617260975659672	-0.6811792584598272	-1.064436646640894	0.27098726721933464	0.7123850784740768	-0.9647989519895399	0.8375545895811797	-0.23268647013844906	-0.9349519094106495	0.17767303786915106	-0.08300832240693908	-0.7720004033077039
1.572395620748877	1.3734305295060278	0.38779129855140904	1.3356872183516453	0.0013433412506712484	-0.8455964649095821	-1.0330344696558733	0.571678400139238	-0.00905456493031094	-0.6035350120303603	-0.09178864929502746	0.9130571704494969	0.8711067531381704	-0.07743270095887926	1.9188110693233238	-0.3905219463330799	-0.5262581767406198	-1.161500400400783	0.14186789240450134	-0.13835702019589502	0.3313665947315218	1.2785411083807907	1.2228909492395164	0.04335431502133638	-0.2574617603448165	-0.17596633415355795	-1.3038558948959766	0.0317385148708465	0.3010530673055462	0.139100540013938	-1.1355636691147992	-0.1705962077459287	-0.36459099956173446	0.15935700176840298	-1.1043394483011806	-0.982457944191949	2.1394360215898405	-0.36904250818495216	1.0344152771072537	-0.7812647472611685	-1.0879572908140231	0.16423066734543218	0.731548447463314	-1.0611486349881694	0.9034282702190296	-0.28097938910246245	-0.9753131387692436	0.16849357102736842	-0.04923780480763084	-0.7761384416528595
1.5774891497946726	1.2143540642055421	0.46305660305275936	1.523516769225837	0.08913778051559383	-0.8350983946327541	-1.1685740653969379	0.6034242000220693	0.014936909418753978	-0.5464971276610957	-0.10291489858041405	0.9366219078777421	0.7507514763753061	0.02533441889556533	1.9703385414874859	-0.3735179711380203	-0.5084272743143317	-1.1147907977110885	0.18348727713766083	-0.13865991319415888	0.19242929455951455	1.2628579336278687	1.2011617084949189	-0.0656154784522883	-0.25491576819821404	-0.09729864886327015	-1.3350705838640802	0.046413805034826935	0.39767347373005385	0.18975914817498785	-1.1780897912866037	-0.2266478530907749	-0.4252508249569032	0.1427258462809782	-1.056673590672959	-1.011012395336079	1.8898729476641283	-0.3527117020302487	1.0983353535716092	-0.8589425987516467	-1.109908661239338	0.06443354493927941	0.7497325037515891	-1.109742201430313	0.9697207662651113	-0.3392541471462004	-0.99628946560452	0.20486792404283313	-0.027874095387256336	-0.7689611661050476
1.5249269709549276	1.031037523701906	0.5952320703939769	1.6493793199540199	0.1302008898417993	-0.8704089771202032	-1.2887916523550813	0.6327755112040618	0.01950857472631114	-0.5026524528368668	-0.11282491818682991	0.9208108444782006	0.6618662022523527	0.120246138401424	1.9493205475963962	-0.3860861267169771	-0.4475915194680833	-1.05553494013227	0.21806663713121294	-0.14141783365203855	0.06889946445226278	1.22996068853877	1.2163298916135588	-0.15780057724979032	-0.26533403054044513	0.041854016559909404	-1.3601194083446566	0.06201146930967714	0.4571177025187735	0.22524755691916137	-1.2207494858876893	-0.29260120169585546	-0.4780320673024816	0.1461322275253906	-1.0438798405426848	-1.0207484736655434	1.5605972684088292	-0.32430611349464816	1.1597583984423103	-0.9067387058596816	-1.1281676228462647	0.006594041497358255	0.7561648076283484	-1.0970730877754904	1.003963911785909	-0.40868298871675207	-1.0142522442745987	0.2324254086988323	0.0025965112283635487	-0.7469851432550714
1.42915342032966	0.8410817836397401	0.7226902795048931	1.699310476137094	0.14923351505403706	-0.9333120486163186	-1.3763157810821505	0.6724276417028726	0.01924808097659318	-0.4762660337467996	-0.11169877959519174	0.8649808183498697	0.6462361009411938	0.1651737474539263	1.8709720802020748	-0.4347358881976454	-0.37918034213143115	-1.0099896020929482	0.24728485604049263	-0.13435564427145563	-0.05323950727052897	1.1617507853292106	1.2264238264227258	-0.23729693490065396	-0.2513388835259932	0.18880410252035462	-1.4053518048586209	0.07578346896508117	0.5001989359945029	0.2598231979487214	-1.2779351821729015	-0.34000408338457244	-0.5327961156271336	0.1683556773552458	-1.0351800904540984	-1.0027429131978027	1.254896888351856	-0.273503440574708	1.2017753788804304	-0.9391901334199764	-1.1523898246948872	-0.0017707150744595197	0.7338186723609915	-1.0735385986811072	1.0070352247796195	-0.4807227383739929	-1.0544780332662158	0.2514713710857338	0.012646240133232772	-0.7104675393277692
1.315347256425847	0.686296697913386	0.8422424692354156	1.7187226735931016	0.15592201537680142	-0.990728323800503	-1.418703418967811	0.7156940947689884	0.018635920664754287	-0.453320085249293	-0.10698025889622746	0.7689531734091417	0.663929235758745	0.17127323478341758	1.7379005152486524	-0.4930687193280983	-0.31114096467160846	-0.9683714851131027	0.2521239912823468	-0.09540998138937037	-0.1638195005748891	1.0559148706733847	1.189499121654598	-0.3074858917653819	-0.20754157077094168	0.3118037601060325	-1.389985314456114	0.07832158807016468	0.5293134287009842	0.30469485879912	-1.3197099594300092	-0.36238297686904025	-0.5794885643909583	0.2233131758279301	-1.0236291617650504	-0.9641696663861479	1.0628588983996612	-0.20781431345950047	1.230206148049135	-0.9614656155959798	-1.1940401961662996	0.017457072031956077	0.6956032199167173	-1.010772803404755	0.9908210854037277	-0.5300280502695796	-1.0811597855603206	0.2779792285560803	0.010267732865769066	-0.6831377832515749
1.1704021448032604	0.5733836599882441	0.957235521123244	1.729547894654501	0.12970964405537957	-1.044694013748517	-1.4077242725469286	0.7446990333716144	0.0033840116187422928	-0.4462543253959718	-0.10397346885655308	0.6372479085713674	0.7347717083681495	0.14896125732272794	1.5498196773276267	-0.5484623691682075	-0.20544135802124935	-0.902686106330718	0.24578937984329946	-0.03134014138810223	-0.22454464771003443	0.9398049456588093	1.1372289078860498	-0.365003537072958	-0.12507016872149013	0.4148108990907371	-1.3095721650979573	0.07065634114879656	0.5266090842873302	0.3412055673836606	-1.33966234105361	-0.4239858407376384	-0.619425435261483	0.2900928209723993	-1.026553447509113	-0.936251329252654	0.9530382835411281	-0.12454260849141252	1.2619204154551666	-0.9688075675326976	-1.2430753852744867	0.05167450291506691	0.6365551154702067	-0.9233773922604666	0.9335231488392293	-0.5506311344910784	-1.0979713211111095	0.2517194647841587	0.03098860248412605	-0.6709574556932363
0.9954736323499027	0.49884426260279496	1.0097973733038959	1.709980850083181	0.07398473741147493	-1.1021468675747808	-1.316865736388332	0.7857215945105296	-0.023368696477336935	-0.4582391051874201	-0.1030162510536597	0.479601780393326	0.8783448537453508	0.11448991226363799	1.353296664855792	-0.6171274142825103	-0.0991375765710417	-0.7992577003749605	0.25031813323290786	0.05659447852904063	-0.22517931124469057	0.8185580154648646	1.078138467895092	-0.4036972257344179	0.014928160174197758	0.4821799359669402	-1.2384880971649381	0.05989955065582255	0.49585144560799793	0.34993162673536593	-1.37530948311753	-0.5081068136022717	-0.634357894449011	0.3093652881199306	-1.005059947290253	-0.9324346451888352	0.9341001932303403	-0.017429467179543377	1.2735011367832199	-0.9504526876909019	-1.2723746492483916	0.09822716148941471	0.553402564315981	-0.8666455307756473	0.8178503218033464	-0.5352321051634575	-1.1173900837261717	0.1808982559486968	0.021088869533058364	-0.6578653569741002
0.8465601294408911	0.46415561104523456	0.977817524910203	1.6585293767679468	0.005726765191013017	-1.1540397678049545	-1.1921588984492055	0.859001984562644	-0.05258307050825521	-0.48728406973537713	-0.10942397964008213	0.29999881953953655	1.0562203020000578	0.12466892683298254	1.1968382095742345	-0.6803468597055004	-0.029549032957760506	-0.6794948351452782	0.25964369706633833	0.1547796351769161	-0.18847685407027973	0.6925653089628213	0.9892436393122038	-0.4343384440528183	0.18621251526402596	0.4924468215767456	-1.1755127833105679	0.049091870556731414	0.43991601811547476	0.37265954282924174	-1.421174916021318	-0.5327479591497098	-0.6143719120581815	0.2801833482613797	-0.9712478933745279	-0.9297311606436303	1.018145373286972	0.10079555520692866	1.260072218842539	-0.9029502586603362	-1.2984615175502987	0.1493525536563573	0.4519101571255971	-0.8196839179568371	0.6670169440667257	-0.4716289632693288	-1.1147828566619007	0.12253898442650875	-0.04677358556656869	-0.6574445395152699
0.7410556576535087	0.4753349658053797	0.8841707253494384	1.5599480723557488	-0.09359305598601911	-1.1900697302533003	-1.0994461064506376	0.9526279987332147	-0.06710559705505748	-0.535706560802603	-0.12585434169208437	0.10730036775708587	1.2444458844563357	0.19967149722007144	1.0891090669070436	-0.6899938657811706	0.002797556326417165	-0.5862320235248912	0.2762914509596027	0.24202876041377683	-0.13366623093895674	0.5663004432459772	0.8647472298483375	-0.4624523718955819	0.3387846090555128	0.4453578437551665	-1.1229584227176668	0.033818627520876596	0.3660429137526439	0.40876863361935156	-1.4726503909548385	-0.47798405728686355	-0.5864897996621956	0.24684817351659535	-0.9573392593043293	-0.9434606213732032	1.1319093081119167	0.19851077976939138	1.2460731125851967	-0.8098543081027494	-1.328406953067423	0.1546836918447957	0.34220487751125506	-0.7771887045282015	0.5265342899907309	-0.38351525566341804	-1.1104995550563135	0.08368369442677773	-0.09963644528579005	-0.6647153300539325
0.6595287837921522	0.5114229802675474	0.7521402016968599	1.3950077405268575	-0.19696880391244936	-1.2222833210446806	-1.0188022428139898	1.057322875766158	-0.053338502382440166	-0.5991562312761882	-0.1504154243757146	-0.08311128615514903	1.4187896990814508	0.3012107981965008	1.0122550710904552	-0.6489354866516367	-0.011299855670039143	-0.5249430470789985	0.33077757429501436	0.3066406194645727	-0.08456757961954665	0.4836661016519549	0.7337852459256282	-0.4946971124467982	0.46666214098332626	0.3485243674518091	-1.1296541661845891	0.015135780875185162	0.2992558763977411	0.39894725301010975	-1.5217716518223114	-0.3739552662680844	-0.5531856779960028	0.20959657113786187	-0.9459162681165842	-0.974895255398826	1.2179176860917387	0.23991553593992537	1.259718308852889	-0.6610182584415987	-1.3472567000852913	0.12773802267478634	0.24329429471431205	-0.7642619139854835	0.3868294359585985	-0.30000171944834325	-1.1427851525340151	0.06370260963811616	-0.14832084629190045	-0.6414300973320425
0.6067993547449338	0.5353054405061904	0.5927153208912179	1.219974192181681	-0.28899551456804706	-1.243084375507246	-0.9593847289243816	1.1399854448159021	-0.01755968585861714	-0.6853528147584529	-0.20513449854341742	-0.26107061103972284	1.558376644124262	0.41026223832981473	0.9719838316607039	-0.6136292475933902	-0.07881251663768638	-0.4925869160491553	0.3944340705377325	0.3426848862580215	-0.05383366036680224	0.43515372161363597	0.6127807922876359	-0.5379573535538897	0.5689079360241804	0.23844711613613492	-1.184809750858165	-0.0011997826883608093	0.24992726500439727	0.3853105033537845	-1.55361197965177	-0.23534882256373962	-0.502229319029394	0.17693538626496647	-0.9292295625895267	-0.9873524881071258	1.2619880946433835	0.24567368575154802	1.295718819466926	-0.47448862753733845	-1.3479767198048767	0.08955012067225332	0.17282829445888367	-0.7544701922454842	0.26792574720205575	-0.22147910277313163	-1.1743766181309698	0.06353085246228363	-0.22861153756385963	-0.5934569070254979
0.5819550966529057	0.5156988113649627	0.42381639352807204	1.0629169862232497	-0.38333989765187365	-1.2281968681808741	-0.9768700361872675	1.1734932269502931	0.02186604316126281	-0.7740089082097825	-0.2818357980198995	-0.4376006872554104	1.6983831892022725	0.5160526971419503	0.9426031563878329	-0.5930189149868655	-0.1790590584278776	-0.49703544963864993	0.454648149873708	0.3354792212466825	-0.04219366107160662	0.3766054705295224	0.5075992634856343	-0.5936971807337755	0.6162821334514519	0.09205519693866089	-1.2197014788045057	-0.018540415972717376	0.20646947724322268	0.37521529243015894	-1.5747665131388842	-0.11057692032141078	-0.45251879390804384	0.17278215137873115	-0.8977386604831498	-0.9849670605672367	1.2529167663086354	0.23935705318227515	1.3288290651654746	-0.28878129524999074	-1.3392995590816645	0.01498110408670152	0.1731621510614843	-0.7359818755390402	0.17975513197349663	-0.15029189453195307	-1.178067368131042	0.04868339881798552	-0.27506742725630806	-0.5578978317544194
0.5668113505943613	0.46194772735130246	0.25350755937542047	0.9018196782562077	-0.46938348654982	-1.1956540696107765	-1.0482751514282698	1.1610238140930897	0.03633647095811986	-0.8347573827635874	-0.3336043890775102	-0.6121119497262997	1.8291760168407083	0.5704860007339175	0.8987547243518073	-0.5779623727939981	-0.2920397459994838	-0.515038109008636	0.5253305625900223	0.26790219916024877	-0.02361287333356859	0.3253034585394915	0.4299441677172774	-0.6406524948121408	0.6064105565394715	-0.08880774840837441	-1.2228325818645758	-0.03925884686308763	0.15746607182367114	0.31051831681835423	-1.6054213856584902	-0.042848573943846203	-0.441920432745567	0.19300184753540547	-0.8311928830198225	-0.9947738182312156	1.1843402319571503	0.20995004728813188	1.3307755701085597	-0.15501093096298663	-1.325453026012711	-0.09222161613769964	0.23314505399527582	-0.7345861257296105	0.10371021999283814	-0.12690028942875164	-1.1688743532226042	0.027099247054872037	-0.25753932865463575	-0.5600252977962781
0.5586312949924566	0.37706859294847267	0.09804886495894212	0.771508792215408	-0.536155125365223	-1.1541616966118846	-1.126462939347063	1.0948666514340408	0.0002971606845788788	-0.8633189754101098	-0.34922393134353336	-0.7292210125330848	1.8972910892213186	0.582658570685844	0.843363884172865	-0.5843275936252332	-0.37498210185556125	-0.4977305330120073	0.5969582291290912	0.14787686316384285	0.012643969018636758	0.30803835835053933	0.3932240697358228	-0.6671629004220871	0.5487742926071839	-0.23875163791566614	-1.1821442990224091	-0.06193016638819622	0.09579674953004787	0.229902672263689	-1.6004792057751551	-0.05252405199778397	-0.45869532226763293	0.20761103340716422	-0.7623807841048473	-1.0087153169643335	1.0591694402336596	0.176094437358923	1.299454536024364	-0.10278028488517485	-1.2883073932997315	-0.16714752900365007	0.32704778775322046	-0.7469331432745653	0.045096006431035174	-0.14324066656993942	-1.120776092900553	0.019561015448834238	-0.2300472131216968	-0.579429658397854
0.532753126526954	0.27186759947539124	-0.025930695624599587	0.6825139319421089	-0.5982914193241701	-1.088198212061782	-1.217240148495134	1.0079723130450755	-0.07949207485416857	-0.8709960585505387	-0.34146483644714587	-0.7562516779833751	1.9204390244964553	0.582222893019452	0.7895311101068802	-0.6360247271185904	-0.40694139960137576	-0.4287087540375003	0.6379709584237678	-0.00672609984494339	0.07227533431745918	0.27925752138530935	0.3927193729953645	-0.6594590218687694	0.4521203085386219	-0.3494716267159726	-1.09660898619675	-0.08000233776048424	0.029232221525634382	0.17886070166250384	-1.5019194495206736	-0.08778038030224071	-0.49191170915599125	0.18303772699693607	-0.7255165069437572	-1.0121609345219482	0.8785044589399552	0.1666580045572689	1.244972059284056	-0.1222658253252249	-1.2340105216253412	-0.22648153561973783	0.4190586674297667	-0.7619213489204407	0.017015430488530013	-0.1771114265789037	-1.004077286705591	0.01832054695670071	-0.20643356439426178	-0.5685351619637143
0.4861207277703742	0.1915441687508955	-0.11652050102494707	0.5865931825111914	-0.6547091084873833	-1.019588872401258	-1.335733602830145	0.9471161568180726	-0.14375588290969982	-0.8445243385366888	-0.2995950036100351	-0.7347414855166516	1.9460695933131844	0.5668289488069281	0.7421213840983846	-0.7131106167886638	-0.42072897836714374	-0.35059875995633094	0.6406656372319156	-0.1940733901397715	0.16287017801986003	0.22952042488038593	0.39165541770466855	-0.6117019466739946	0.3355201160577214	-0.4311500296974396	-1.0056464280669668	-0.09217767602396916	-0.03277942284566646	0.12037054651007054	-1.3414154791879034	-0.09230488442818245	-0.5410782786547644	0.1509412363410286	-0.7126313728839787	-1.0286822289648687	0.6693561836399454	0.1589547941069373	1.1630222350135437	-0.1824845151101868	-1.1640024504287116	-0.28775616576048435	0.46666661896051786	-0.7731732396918426	-0.01258085835996085	-0.22508464251189292	-0.8491673669777653	0.04139326091037052	-0.17504155406241823	-0.5416729808417733
[truncated: 203 more rows]
[truncated: 8 more columns]
