# Supplementary material for: Obesity dysregulates feeding-evoked response dynamics in hypothalamic satiety neurons
Source: Sci Rep. 2025 Oct 14;15:35837. doi: 10.1038/s41598-025-19800-2 (PMC12521569; doi:10.1038/s41598-025-19800-2)
Supplement: Supplementary file 2 — Supplementary Material 2. [file 41598_2025_19800_MOESM2_ESM.zip › Fig 1/Fig 1ef NCD and HFD/matrix_MPK122_6.csv]

0.1451938112214933	0.5107367821784156	0.34939782072436365	0.16475048338067558	-0.4494978612452031	1.5589908830617898	0.284388536261834	-0.7074896084298625	-0.11586422976562527	0.8309376293832779	0.5917285961697293	0.3891306132713984	-1.0199440806576345	0.7350506495820773	0.2535289862004556	0.15849306308128094	0.31010473211013345	0.23223763672332068	0.1636493269633718	0.303958628882255	-1.1776413381452846	0.21075967792686212	0.764668410684149	-0.19680438393334238	0.7753150155968097	-0.08309969192534924	0.16469510680544266	-0.09815953573233462	-0.4298543759891027	1.2589174976331017	0.17385259453465385	-0.08123558767320205	-0.48542058272172073	0.2931475104967044	0.0432147080823863	-0.3657587893611999	0.576287334261305	0.05483627098865083	0.8295626262851539	0.751176415251144	-0.5227552639144788	1.0294765749144112	0.3808501015848792	0.8609049818885204	0.35612121439711597	-0.6095378143786327	0.12988106903163202	-0.13458753879342902	-0.11677585128345795	-0.4714711080612853
0.11409453032502603	0.45583632690562803	0.2854992385755789	0.11807277572129063	-0.4508328723477959	1.4779043868863075	0.20781283068425652	-0.6355371886573766	-0.1498532690218325	0.8454459536863046	0.4524124319667787	0.4603081780736468	-0.9878592792381646	0.751062682618794	0.21334701505979145	0.17919220107972839	0.3048121252815863	0.251797070787559	0.11764710430459321	0.261593518862674	-1.143979697011039	0.19264018272172145	0.7724372002994817	-0.24744387116827074	0.928924140827958	-0.062268466400646975	0.16767675104220364	-0.1471781510788852	-0.40719719440846225	1.187567046478847	0.16051730780793408	-0.09111257439083506	-0.4078107351858331	0.3317869350234707	-0.09936080293679506	-0.2909798173585194	0.567996557644889	0.0051216991581589134	0.9238151684645414	0.7391071563816962	-0.48151839698424126	1.1079926875264148	0.39369735267545136	0.8436773307662021	0.3627150829959012	-0.570588710113153	0.06772965913509035	-0.08095724855687482	-0.12215923873743345	-0.4305064641934764
0.08924776553727548	0.4243820811027213	0.20278607390520384	0.056901229211894444	-0.45218907410281334	1.34880538473165	0.1271320357355108	-0.5500088406259326	-0.20442541425294705	0.8305815968850444	0.3474320236340744	0.5414612141516929	-0.9664346501935276	0.7368204006019257	0.1473303720825369	0.1993264503218812	0.26052297770473676	0.23190655255296547	0.051763659130981875	0.22066245444903396	-1.1200854746660827	0.19397016587145768	0.7567910751061308	-0.298027232620729	1.0179662913038037	0.0038542439754280186	0.1550665215630327	-0.17584481097187113	-0.4003125911632575	1.080235304828306	0.13868762611145494	-0.1076967241818349	-0.2874825802880376	0.3640425941033077	-0.22852050704952429	-0.24685789431394625	0.5121138142058183	-0.020513713010371047	1.02612174074904	0.7273544682366927	-0.47119671445152206	1.1279361394713379	0.4005653799880231	0.885707162645398	0.35796063873436773	-0.5820089721663032	0.036728938652395134	-0.08051780009541543	-0.12998962048867205	-0.39590624095124355
0.07164788768411536	0.4091090221170572	0.1796760866947255	-0.0021839147677905346	-0.45490147761284533	1.1863417597779042	0.05689158827401664	-0.45462097469641866	-0.2604137694530685	0.8150793485244487	0.23395312730995724	0.6026860481141804	-0.9174326187009496	0.6976119881264925	0.08055108196619551	0.2625334672313687	0.20519606023472875	0.18022558696071345	0.0057184035230373464	0.1878556229809175	-1.1160257039729886	0.19787470355876147	0.6999362505061044	-0.32300320582055725	1.0119616539768435	0.054767873712928794	0.14614169628016588	-0.1986682932496298	-0.4004715889287356	0.969820518992088	0.1570008109656159	-0.1370750172326493	-0.17908923847783928	0.3965308275524412	-0.29229443381235765	-0.25070167324866277	0.4519475028482694	-0.062472674821902226	1.0631294993332672	0.7308961032164148	-0.42941135231423033	1.1256004198741838	0.38500121809291715	0.9312424163787272	0.34078228602547966	-0.5914607416813444	0.030419531477444625	-0.09954591847662574	-0.12590314001224545	-0.3770150241737339
0.04089767528648658	0.38747906831033474	0.2144298155412046	-0.05481452836832777	-0.45408775655983524	1.0003136433907966	0.01564728169772233	-0.37318237505298507	-0.2925149559632543	0.8133733594704118	0.10631733471933864	0.6511732058366562	-0.8701223102156816	0.6647325423934675	0.015011093450870882	0.30710722502256577	0.14504903532840624	0.16310726195254133	-0.00655459357919187	0.15425885113664656	-1.1112348749410657	0.21526941895569562	0.6414098180806647	-0.3367596351043269	0.9841576717077463	0.048471357191161815	0.134347828354065	-0.20743763657399908	-0.4102785711034298	0.8597670390604367	0.2055832699378243	-0.14163680691200137	-0.12012669732966137	0.4329038549494319	-0.30533577038040305	-0.27708630368175796	0.3765581620052101	-0.12583951452039993	1.0444523054692718	0.7415843223004726	-0.31859537520931863	1.1266185540575582	0.35813713126059865	0.9279131463765609	0.32478864729651635	-0.5778015071993534	0.020772244377680514	-0.1143588472155134	-0.11333048331291373	-0.3314538542985636
-0.010171870859777757	0.34066920644616705	0.23565834449952455	-0.1624462639754986	-0.45867765187446696	0.6700387535921635	-0.057691718798740466	-0.2418081172910334	-0.35094226824122676	0.8421645208275809	-0.10090905070934149	0.7714064392623554	-0.7974152997617614	0.6071566425477585	-0.1059066104514372	0.30228146107594933	0.024543281242616566	0.16513960939827826	-0.031857967688977966	0.09747064514138178	-1.0871818571372633	0.24594444316156777	0.5629589988753061	-0.37750695317865135	1.0050346312962382	0.03926446986049087	0.11351423555986555	-0.2384873365283396	-0.4357309334011795	0.6640885387448636	0.2753834488183694	-0.1260173860562124	-0.02095363631649513	0.5261966522999855	-0.3849514205898136	-0.2501751920127554	0.2766324859441998	-0.223770551372875	1.0589087797591983	0.7348888514784718	-0.09189731981435292	1.1394350667188597	0.3628639500580735	0.8855310107934311	0.3275384307972862	-0.579911250347066	-0.016197239564916206	-0.1192525452823292	-0.10647889928058137	-0.25639409993658446
-0.04412918497250538	0.31119633045761674	0.25180338625578425	-0.257932473367161	-0.45223145540765775	0.3591374330948139	-0.10385818541911813	-0.14125121667691992	-0.41227633546011244	0.9102616699897557	-0.2670071044910875	0.8723375905781033	-0.7311322018780665	0.5041571331926276	-0.24150527178117884	0.23685120341847948	-0.10883041083675242	0.15181474494201674	-0.049535903206495126	0.03487820032071579	-1.0792540687579841	0.2893580215722661	0.47373421754473294	-0.38907447694603237	0.9305497308571635	0.0014939432506826222	0.10136015743406405	-0.24646945279018687	-0.4814459709314677	0.47505687267366586	0.37428378078886726	-0.12028413981267498	0.05379668907354414	0.6198359052627345	-0.40673582549373843	-0.19461977380964163	0.22406023506284428	-0.31037343811165236	1.0326261346820242	0.7180947745466912	0.19541444228000585	1.080119767000379	0.3507923820522133	0.8330870814259779	0.35526073792749024	-0.6216733454761628	-0.05018448419086563	-0.14104215779535118	-0.09359792129979468	-0.21849043932202808
-0.07303942376399455	0.27736444087748274	0.28194931734508977	-0.3480384277247595	-0.42807411164643644	0.104874594227134	-0.11222625221419276	-0.0895540818668015	-0.46882732973389524	1.0062005605138098	-0.4130630202309228	0.9230396667707833	-0.6580080542442609	0.36298156612364085	-0.36356694639211795	0.1609140148939619	-0.22250640098031527	0.13112453109594335	-0.05251378328880194	-0.03278930759351758	-1.0736273164615775	0.31341485439816236	0.39960042634118764	-0.3775406286481351	0.8115711527649282	-0.09422682391343747	0.10072591172358558	-0.23136567775343528	-0.5321026590128182	0.32789488754345764	0.49985468621280427	-0.10459121579991701	0.08184417107872942	0.7030429947916071	-0.3717049394015984	-0.07884981142193963	0.23182738368243508	-0.38694106143448925	0.9713339460846736	0.7088192523204687	0.5201036595749775	1.0067182814036808	0.2986761747979972	0.7689325769397961	0.3900352109066054	-0.6481803747679467	-0.10116535112978879	-0.1592458708628628	-0.07216225125578171	-0.19949819999490673
-0.09115129768796043	0.23943772034767932	0.2928830747349934	-0.43327019064060873	-0.4059764993006462	-0.07836344917328883	-0.07756982463836118	-0.08548130338911245	-0.5085529805930692	1.0865926986149905	-0.5123601618227484	0.9306258762334105	-0.5997757039323426	0.23035136826477642	-0.4612048463737829	0.06617410062426755	-0.33169057871982316	0.12809893113913157	-0.04497441059486516	-0.09291713844058377	-1.0626973950679213	0.3064891806753085	0.39040813395801727	-0.37897183610115814	0.7253052908782788	-0.20026890611119894	0.09982969495877833	-0.20077366795172283	-0.5942071862085998	0.2161707410530777	0.5947544321652851	-0.035057229307792134	0.08812706480763335	0.7705440965676332	-0.34878735469101374	0.11413118673077435	0.28466144856220366	-0.42357285120432675	0.9152615845934191	0.6680132859395751	0.8234115364350201	0.9238541369262068	0.2687396557473193	0.6968301008928866	0.4236124992323246	-0.6648960320152139	-0.1770067820273295	-0.1625786479945735	-0.08095185477154615	-0.1816576177333647
-0.0888853600529523	0.21770869805023793	0.24720268834107179	-0.5000306324370379	-0.4058239266032076	-0.15740970447726005	-0.03186123337092073	-0.11568774376529722	-0.5409271559932093	1.1324022133877336	-0.5763085650634492	0.9001718842899076	-0.5484678308065131	0.12632371784097024	-0.55171199560498	-0.03616760233725459	-0.4086220706728517	0.1139336222504248	-0.06525153624202627	-0.1398760555707205	-1.0511922146535457	0.2785375715063295	0.42122278210888764	-0.3717316101623329	0.6476422706068335	-0.2628654529348065	0.1001812876895869	-0.1564509535711444	-0.6612724436873008	0.12838236424056115	0.6280378464338943	0.02018039315397436	0.09724531570650477	0.7995116352539514	-0.37082574817229286	0.34274518038981244	0.3888808741971891	-0.41380437393236996	0.8765410702400029	0.5849451278453406	1.0180375811775932	0.782345463486358	0.25472888002967425	0.6288495781819929	0.4679270374181897	-0.6840820722645051	-0.24899186898092704	-0.16964497925484548	-0.11123585619445817	-0.212004791636915
-0.06855442996228753	0.22371885315378454	0.14475196162918239	-0.5499311661316769	-0.399530302833837	-0.16220514242312156	0.01781034802022517	-0.17778403962177802	-0.5667034590671449	1.1276313779114013	-0.6394179950837885	0.8003868509505276	-0.4732719018459465	0.04678605057753426	-0.6393210857076467	-0.09326978575909173	-0.4141079727073107	0.07602193794310574	-0.1386829606994065	-0.18651413537885037	-1.032442365946993	0.23819881652438335	0.46269974510906453	-0.3566786753034702	0.5497780978376897	-0.2913262219644386	0.09236351991042684	-0.09081818568416862	-0.7077315907600275	0.052382712314296274	0.6258092094740866	0.041698442356479196	0.09123629170424463	0.7742011280296929	-0.40822068179212295	0.5644636675962671	0.48898109292380865	-0.3973867650719381	0.8689356190268246	0.5041562789671052	1.0857318623680308	0.5831505050214284	0.18562036520094513	0.5979877737174712	0.49149661028192543	-0.6831444086432994	-0.2989700864944252	-0.17571991478606744	-0.1248019925784772	-0.2531209693291424
-0.04575440920726994	0.250434322817355	0.06330256891686134	-0.5885651261658762	-0.39300782001830814	-0.16926751467066392	0.07921301172974932	-0.2596061592385276	-0.5516313964105483	1.0570182657617075	-0.6724176084179111	0.6528650942779616	-0.3540401912622082	0.000688250203407783	-0.6957951063570686	-0.11365420002188957	-0.36403530984245464	0.05438431400954517	-0.21507505205942712	-0.2148790713472098	-0.990861924855665	0.19743544306894303	0.5168114581662702	-0.33903272929442335	0.46418804304183325	-0.3088655995049895	0.0724675077317172	-0.008635341878132441	-0.7297114418597332	0.0069477483150020645	0.5941516041351733	0.1026141836940577	0.05735699551992368	0.7190569430886289	-0.4524537694176695	0.7556741978760215	0.529928802275622	-0.36871751559940946	0.8860427867690663	0.4133479666602039	1.0718499473095329	0.39571799088677573	0.1306923067646426	0.5720511750339312	0.4825551374018719	-0.6545817321819484	-0.3282525915087635	-0.1910970953494702	-0.1444170988653279	-0.2614856364370458
-0.02437645965767042	0.29869718921204963	0.029748713446286885	-0.594677841662498	-0.4028996165689561	-0.1848919233960893	0.1589938447778914	-0.33508832035834196	-0.47667095417763594	0.965316161966635	-0.6873326878909598	0.4970112418406855	-0.20360661962308627	-0.00591882027068999	-0.7346138457366174	-0.14377084057167588	-0.27314974492929395	0.06249842298462911	-0.27394412651893074	-0.23787727392926766	-0.9517802651355849	0.17039163891226147	0.5570975168900836	-0.29117988715920395	0.37302714601107556	-0.3307598176079073	0.05449491460978535	0.08433068192383733	-0.75897975052896	-0.006972980008125467	0.5395134635877484	0.17580495224536113	0.031162161665569434	0.6441647882524404	-0.516966868065883	0.8736991772387587	0.5446776575195613	-0.3154628968583853	0.9007031605553261	0.2832690559859632	0.9864043666908442	0.23693697047720766	0.15825329636838484	0.4951080460949834	0.4791506435437768	-0.5850684002636981	-0.3403872204523695	-0.20965939836153152	-0.1795755129283846	-0.28385202892122036
-0.0242983238771526	0.3685239637529883	-0.007042670186493329	-0.5759002188951	-0.402925045351863	-0.2002896386913473	0.27725199627810787	-0.4082489977458753	-0.3763802188881772	0.9086357882478232	-0.7101341156353841	0.3440863575652408	-0.033025322195528714	-0.024020844987988073	-0.7498286561614107	-0.20558581018887145	-0.1487228595235712	0.07895585305274001	-0.35765181923722206	-0.2703839280544463	-0.9224061013901343	0.16296813663427737	0.5647453552898489	-0.22143798986009067	0.2539207125232858	-0.36772452726326155	0.04085863183449573	0.18861080629879284	-0.7737856224502888	0.012698782795986168	0.49523300464861164	0.2084771055178206	-0.021291945978821246	0.5626707292505331	-0.5874193919076325	0.9081394364938264	0.5481510565651757	-0.26052547320916636	0.9334698096158522	0.17345067167616937	0.8279590603334966	0.08335442342745848	0.19791009407438506	0.3956315722524876	0.4964537029873936	-0.4953231725186578	-0.3071198266959582	-0.23368492464646162	-0.18955924966121232	-0.3087843941655494
-0.034127805066258635	0.423506976101374	-0.060973073520070795	-0.5584010725714398	-0.376313824040161	-0.22020378463379706	0.40790435991820007	-0.48407055707216406	-0.2595255943322326	0.8815654506321169	-0.6856174537515581	0.19127062738278106	0.15635495747217107	-0.09026009744514055	-0.7343850515948912	-0.28897953029645496	-0.017834391520215025	0.09373239425595455	-0.4438554230071608	-0.285011193235044	-0.8974182876776634	0.174623181630876	0.559107167856447	-0.1609905221382618	0.13276859270661429	-0.37994894191273854	0.030724488417065914	0.28430466341042987	-0.7464062072349447	0.06693050047179994	0.4658223037855712	0.22755117475112469	-0.110911786527268	0.4973061037497106	-0.6398973395057859	0.92172544785581	0.5218823853910582	-0.21490504258824203	1.0043860544400633	0.09881912338838099	0.6389775299035027	-0.011871067841104564	0.23262191211533167	0.35200228155743607	0.5177972606362222	-0.4155135727598571	-0.2489661600213017	-0.2304998021978027	-0.1870535275008161	-0.2991872519523757
-0.06313180679436958	0.44771271066676005	-0.07180743311552121	-0.5365471158612982	-0.33527176842899387	-0.24090263860375222	0.509031657696422	-0.5303916242917341	-0.11900167954312231	0.855385194261995	-0.600340486864398	0.04860622784815807	0.30048975769503283	-0.17905103432663813	-0.7091223651126193	-0.36433569038592717	0.05488142403720551	0.12055021205496526	-0.4948408611793956	-0.2851570283814103	-0.8699856231271381	0.2040975604979026	0.5330375289317048	-0.11665676656400574	0.00860273856614473	-0.3201470368673419	0.033812989268092355	0.3545692556420098	-0.7061479730158665	0.11843898686689842	0.43579050737635505	0.23631642621960927	-0.16686176068235697	0.4765187670180013	-0.6882137819518878	0.8894470230561483	0.47342934141806803	-0.15311326723979218	1.0323610653367918	0.028888650358593317	0.46315988444277484	-0.01958493153631984	0.3022152288720077	0.3371843877700182	0.5401883548567716	-0.3135426539537084	-0.19472025520984093	-0.19466190126883237	-0.19535373215712765	-0.2739922280790551
-0.10287166476559126	0.446953185571256	-0.030060359444980388	-0.5230165734984068	-0.3112542829737594	-0.2360897627017231	0.5966121605497869	-0.5520452298647747	0.005650430489244384	0.84056237458553	-0.510831366176758	-0.05585423914085117	0.35507910996929126	-0.27487041097267156	-0.6699223021635278	-0.40192500219753236	0.05907869136558318	0.13855100371720733	-0.5404730004753433	-0.2814528156636908	-0.8433259628857028	0.23692496110389935	0.5002132298144732	-0.10530813334826479	-0.1046771418956374	-0.16388712786970563	0.05223369077242732	0.3840445014713068	-0.6883465831929285	0.1313922514455623	0.4006072714370913	0.21904318433202857	-0.18508215249617913	0.5077767622516104	-0.7324468695774342	0.7748884334236287	0.41984474307618075	-0.0801369958551738	0.9917238957178572	-0.02168352287141468	0.3105585452005708	-0.0018813747948167856	0.377068646546899	0.31758925575726893	0.5495413599614297	-0.19743465285860712	-0.11677068962294465	-0.15852869097376057	-0.1801236396509705	-0.2569396217044907
-0.11393569128687613	0.4126919991980122	0.01611701592121032	-0.5259330978856829	-0.3014260583803793	-0.20853779195822558	0.6410734362006036	-0.5786404733240774	0.0740745190190413	0.8192834989410933	-0.4052139596582272	-0.11825399563202173	0.3469866486795262	-0.3529585678769941	-0.6207315616923903	-0.377424969853171	0.04274984873281616	0.12051965043924091	-0.5873100623479462	-0.2570691791911467	-0.803902743122072	0.28347193100865686	0.4761346339767745	-0.138832063218505	-0.1856644024515116	0.07886951591979854	0.08764804093252021	0.3676042711888795	-0.671575498890288	0.09749518839877096	0.3378035512090592	0.20031825509432397	-0.21374181389033434	0.6130800208249296	-0.7471782070640354	0.6284800585817442	0.3508829358941631	-0.04020116230217362	0.9424006075551861	-0.05712361547297604	0.20700265010900948	-0.010218097049270975	0.38914021455275877	0.30196810952488257	0.5378875156010263	-0.09935864447900426	0.004395637095736959	-0.1168900703535201	-0.1566912222603915	-0.22978476036868992
-0.10290291907780007	0.33764761747926963	0.07966060594694906	-0.4978732034382306	-0.3087368334660118	-0.19943517883917253	0.583523240977868	-0.6052764445681571	0.10531059989204876	0.7649529397106224	-0.22796688397037626	-0.12502154939724466	0.319441690234468	-0.3731505842748747	-0.5785953072578122	-0.27185533114140326	0.03231190761356052	0.10337458401730881	-0.6022338891188206	-0.2022205806425612	-0.7426556342599218	0.3725100322954878	0.4383234232022728	-0.18318265652750249	-0.21660540817583587	0.3364051855548116	0.13831186404455556	0.33314935649897925	-0.6160343994534463	0.013307926635092743	0.2453699199252184	0.18752870578182107	-0.23181721584887302	0.7815536860218341	-0.7272889476988377	0.4925081259383637	0.26155199963560394	-0.025076440139500982	0.8711989034361098	-0.09735975454987142	0.16376128251299704	-0.040306956680294166	0.39301862997632797	0.26429979750037474	0.5180778507893617	-0.032676335417087254	0.17633715907633277	-0.06489452839359669	-0.15802238715810132	-0.21459096890699172
-0.08846342683815848	0.2507150168743896	0.16093960244020705	-0.41330731367016205	-0.33907337147352357	-0.21453644887959605	0.48992720331521333	-0.6221241715375256	0.11190847221825193	0.6792321818858769	-0.02316419895606676	-0.07175435201935965	0.26097296218728105	-0.3294124519272117	-0.5350290894374435	-0.03936325872999622	0.006391940954104364	0.10036426486836034	-0.6034560248751426	-0.14931158954065624	-0.6740919497280053	0.4569651824718468	0.40207527429049905	-0.23967325658508848	-0.23021287527419626	0.5355448435543242	0.19571799481798338	0.28258374843654643	-0.5517547828259224	-0.09331016120394653	0.16528512950064086	0.17128450809180226	-0.2271936504637556	0.9425400604885216	-0.7385621330168326	0.3846586777191681	0.17953440106605184	-0.018550440617478712	0.7631321703802387	-0.12966579697943192	0.156142185455029	-0.113660530080129	0.43846881072128435	0.14780705475791883	0.4879050563217377	0.00944639956631944	0.369771371304501	-0.06573826943960007	-0.1767174235891819	-0.24364505417550397
-0.07779007921946295	0.16076082730261537	0.21937130589404266	-0.30245275202773525	-0.40075088441335466	-0.21249620800808552	0.42235111674366177	-0.6138292793713018	0.0897002492834282	0.5719595901680474	0.160533648603877	0.01178491381371789	0.21789659607784317	-0.22300827870532566	-0.48452278265138116	0.3082854215714055	-0.002812592660759686	0.09108881449571121	-0.5984986291311845	-0.08804624455192891	-0.6217973093757917	0.49305775271885127	0.38672377385301965	-0.297780279177856	-0.24296188471668656	0.6192297915263983	0.25834975872774535	0.24920898250685122	-0.5104280836228314	-0.18423383718833883	0.10869236473436769	0.16213336504923415	-0.24610677158614885	1.0465729818171263	-0.7893403109049937	0.36468034551060163	0.10819881363175568	-0.0327927163039034	0.6649341729468269	-0.14848592654765685	0.14325753440935435	-0.22088802666329324	0.4558247197417574	-0.018846689350505496	0.4517650445973434	0.0349977332441828	0.5318406527886008	-0.14281401399195698	-0.2045544307148329	-0.29839927606540023
-0.0787433357417761	0.06719063781964084	0.24676249810848846	-0.15659989773798796	-0.4593133714471338	-0.21572222989893858	0.35128570420661587	-0.566652928671418	0.06866088018728025	0.4572221837372504	0.3535907085331589	0.07687713793191195	0.22530773330712878	-0.06625890266168069	-0.4608235228042397	0.7170712049824511	-0.009495084065149581	0.0969108022913941	-0.5748132939100505	-0.00788066459405411	-0.5951196722899599	0.48580995463679527	0.3504756249412463	-0.34012718205261877	-0.24641398039667406	0.5723381027938415	0.3271447363893321	0.26484367812065224	-0.4623471593422268	-0.2511679955090661	0.04932293752636718	0.1722216733431507	-0.2889271088462189	1.0895912203313587	-0.8322448428951452	0.4728652508004639	0.04166314950169905	-0.06339103481753364	0.5817227884938052	-0.17105741920054887	0.0951295731505077	-0.32375551333177316	0.4068839651155902	-0.17279636189510844	0.4226210806912306	0.030165159196429314	0.6528270167898972	-0.22332800330677705	-0.2569201086762357	-0.35085018382413347
-0.09769907609532924	-0.015713177496048614	0.2361269341019451	0.02798013882664695	-0.49676996866847745	-0.23574100357839206	0.28249387962898637	-0.47285684033026615	0.06172465543409043	0.35729572923297825	0.5198752008083177	0.12375882087003014	0.25559189256676546	0.0832766311296327	-0.4474771978702094	1.1450147870712004	-0.08278158070669124	0.12976453919616365	-0.5598378276001778	0.07886208046496641	-0.5810438031267469	0.4286182388620282	0.3181165228069681	-0.3655016483079933	-0.2719667944511788	0.46089533249708464	0.38406828890478717	0.2957652248322568	-0.39280153672206597	-0.295975899673986	0.0032157269808296696	0.18473558581702365	-0.3396413382272196	1.0411451772260683	-0.8781972378135567	0.6773822448833114	-0.008325869928647023	-0.10812901896220964	0.48837759907309264	-0.17846517415254998	0.016924129264915204	-0.42700629757517106	0.3499924588711045	-0.32023546199102954	0.40080987278716923	-0.0008859322596617494	0.7408287855906701	-0.3069427409656581	-0.29875392318222316	-0.3841270116664425
-0.095011205245526	-0.07602937692807764	0.17232774974761106	0.17664297780002522	-0.520177163333954	-0.2453318794701153	0.2684892093511899	-0.3600273005700524	0.0722443399821654	0.28271878860294875	0.6180723552890062	0.14147816863166235	0.3122113124497942	0.19701263000517105	-0.44326357242675074	1.5160982809193813	-0.19853779544721192	0.1609832296596281	-0.5636075139471461	0.14568374453027225	-0.5769271057597278	0.3291110959011173	0.33101178317445296	-0.3902699561126758	-0.3331912638655439	0.35274441018447855	0.42991322341220783	0.31420098418014736	-0.3652313241881474	-0.3075854646075594	-0.038726489902115066	0.21775687908508418	-0.4056761623163947	0.9024666946779473	-0.9305579599144684	0.9267573039158039	-0.05112373153591341	-0.16844320951322014	0.38938439360398686	-0.18675932713299623	-0.0727099602076335	-0.5296581793577595	0.30289395157113214	-0.44505666429445856	0.3925792282950716	-0.026725777820972057	0.7582594602172897	-0.3888910900586819	-0.2846983879387519	-0.41776752068735545
-0.055833924894031904	-0.11639978689558675	0.09484006912851439	0.24955608748194277	-0.5182827190074153	-0.252324499892992	0.2899777733287326	-0.2566873346628534	0.09574445400183947	0.2325538096018128	0.6929274103943717	0.14955557151273577	0.401047627192594	0.26749928490995756	-0.4538643676600655	1.7495587340558612	-0.3115694682377327	0.1785714395095772	-0.5687542546674378	0.1868238393203697	-0.598643133791861	0.22597273289101466	0.30834738616493496	-0.40761282289637524	-0.3915846495211896	0.26165280424806897	0.4728489004215638	0.3289935299131117	-0.38247940178722245	-0.28476048663630404	-0.08914483423875538	0.2964971359875007	-0.46135226674483754	0.7472545804145121	-0.93489530331238	1.1279010907880638	-0.08187814921617607	-0.2047466471058496	0.2937351398747243	-0.22805597813678072	-0.13880861897755414	-0.5999453721582524	0.25984354036951	-0.5104794621148007	0.3819542144961803	-0.057632613335338534	0.7130888181539071	-0.41686110573367474	-0.23605214130918725	-0.4496300328350924
0.02920905862125925	-0.1702765344309578	0.028797334556511227	0.2747394099309842	-0.4880733249144365	-0.2855961202591898	0.3088138180202883	-0.1732904073680646	0.12284340747217126	0.21322124494772096	0.7615554198197396	0.17917271541000326	0.4767858344870106	0.2556672352344047	-0.4712336562527802	1.8421197916941405	-0.41593047036305186	0.185615891934276	-0.5968461638832008	0.20814493771920825	-0.6280532512261073	0.1435674650004894	0.23199925732252802	-0.4004062724270325	-0.4293202562664393	0.1877233849373586	0.5032099668231702	0.2982367516564528	-0.42350082528059574	-0.23923594266066991	-0.15430506403904415	0.4078360430054115	-0.4790893590410518	0.6093075041588024	-0.8961522764742813	1.2127344566587688	-0.07847456723680525	-0.1980769935062986	0.19598572133324452	-0.2852286509714558	-0.17752240795535	-0.6268959828946382	0.24156650768593924	-0.5248111767907909	0.36042359674525787	-0.11327934285537034	0.6813639619750719	-0.4122416235068102	-0.17434873310943227	-0.46995576981709836
0.19984197611546314	-0.20833534628171754	-0.04793776276172092	0.2463332614466855	-0.42213649083775956	-0.3299059668789544	0.3506067855798431	-0.1154841048414141	0.12093633015643765	0.21025430746244086	0.8136836225780459	0.22130619530316756	0.5315698507785477	0.15378014080603555	-0.5044469391600372	1.8207669967062703	-0.4845226548610141	0.1856311727421384	-0.641961907789154	0.21142622851246368	-0.6620474639817069	0.08066536285804252	0.16372694810420324	-0.3811944170870309	-0.48658120841859664	0.16747509082651593	0.5155777581775032	0.20373288894165015	-0.4886581095735574	-0.1806148061442306	-0.21361968869885323	0.518329663718186	-0.4779133302148731	0.4916473287505207	-0.8730197783520868	1.1649318240888302	-0.04845322875209986	-0.1782116867851754	0.1155269800807031	-0.34656422883257526	-0.20281302332054535	-0.6127139726226911	0.26927293786806505	-0.5136501954501951	0.3705248422582872	-0.16571637767204245	0.6758365356554205	-0.4243704010431008	-0.1196535165770364	-0.4793508669310474
0.4106366847956813	-0.22222144639733124	-0.12499945283315786	0.18001229592779008	-0.3380562201572611	-0.3548945580659362	0.4133672865429091	-0.09452287160958112	0.09759001269448465	0.2132331126976632	0.8560424482815074	0.2589461650350132	0.5822520181345507	0.009149345555442456	-0.5464306641667999	1.6637602018143458	-0.4655244974799375	0.19128507165133174	-0.6685562703739294	0.19709063362460016	-0.7257394236819114	0.026211704136495893	0.07386949887681298	-0.36743798780326087	-0.5409745466990197	0.19854190617693568	0.5263737232058674	0.07343765629127097	-0.5612564892908987	-0.10291313466751864	-0.25229202020634	0.6159969835399718	-0.47528740283586873	0.4185259470433299	-0.8562956074123929	0.9781940547512932	-0.001064895039323377	-0.10728761650811039	0.060718795466706374	-0.39659823183102666	-0.2002001916069493	-0.5439120579250041	0.31903785577174115	-0.5124664550049806	0.39360805885658173	-0.2185501163284557	0.6426976866971373	-0.4146673790140681	-0.06805130083637927	-0.4787043226135285
0.5940994974508661	-0.24092887972787724	-0.18219578369878361	0.12491795168046715	-0.24873762019801413	-0.32774366031427427	0.46521772306182985	-0.07665695002079058	0.07845772091406934	0.21554732393618323	0.8689999235737182	0.2764835893083336	0.5644124514081436	-0.15093727526848605	-0.5257438605190543	1.4471657129728979	-0.37353438853299314	0.22626284084901432	-0.6923620978527281	0.17623620769413548	-0.8046937242755619	-0.04313288519000215	-0.07292806106414305	-0.34058180089063705	-0.5573400373300672	0.25296026816492084	0.5441601789997245	-0.0843189855168395	-0.6392544331238802	-0.014085630129465666	-0.2720209375554605	0.6884894721000754	-0.46763516047374243	0.38774914015999334	-0.8277316612513734	0.7142638861526704	0.07653677409032866	0.027644606313562248	0.020265135394471737	-0.4095301459245829	-0.1746303423181626	-0.4092787847352379	0.32829757259551223	-0.536458337242812	0.3848723520888316	-0.2782360122167596	0.5973984998356233	-0.3835966149950146	-0.02868405658203079	-0.43486053608176806
0.7494021748075297	-0.2423488614281648	-0.21905816575617365	0.10113296284176303	-0.15498169762157468	-0.2047188795577079	0.5097105763231936	0.0226916929782755	0.06195535027067252	0.21876348417022884	0.8426748083037878	0.23220341225308241	0.4790105661130634	-0.3112261533518257	-0.4205938862173791	1.2800393395039564	-0.23436184027626056	0.28391732891491905	-0.7282515774574232	0.14905253641134814	-0.8671632585567384	-0.12296115820690842	-0.2202466416260071	-0.29023697401368265	-0.5722260583839756	0.33242753590729884	0.5630910346624882	-0.2500577435867978	-0.7211064827920529	0.028034874745274697	-0.27430437706346117	0.7171924548962433	-0.44899590907799414	0.3888847446666329	-0.7939707180460082	0.4729397968161659	0.15075231550717022	0.15007892439023116	-0.028691133674800928	-0.36440298915502056	-0.15502413182605923	-0.24187356889002581	0.284035156574026	-0.5574908683676062	0.3883329639775542	-0.32569621704395374	0.5540274849460813	-0.3535172467050133	-0.0050754556020482814	-0.3636800476249032
0.870762669107372	-0.19996405881605872	-0.23267566359632524	0.09719099380690509	-0.07050728080602478	0.017388368138448084	0.5639924888542672	0.21522550754684033	0.059863717085674284	0.23184174460534837	0.7663655329498003	0.13853100812100086	0.37287696297770767	-0.43381090732660355	-0.27340298837351046	1.1698860320268412	-0.03230391836278192	0.3311655868263359	-0.7327958568893838	0.09362059727729571	-0.8977238940324226	-0.20621566304442215	-0.3505204047324381	-0.254894568791365	-0.5942537165324622	0.4489623835545385	0.5764998162590198	-0.3889941663188086	-0.763139132073868	0.02869776657018585	-0.28223247903523785	0.6834361300584975	-0.41597044204144595	0.40684269389874983	-0.7411606315390052	0.2934143544979529	0.19035604633379538	0.21490795737786034	-0.07153041785411965	-0.29065783889567604	-0.1523115737111811	-0.12314714505933558	0.2218835494113242	-0.6037412986199187	0.41947847097606317	-0.37207450230821854	0.4940484821379586	-0.29114368987925465	-0.005271215145829506	-0.3073296694511317
0.8973444616394393	-0.13253143946746668	-0.2509080590361129	0.102065185248656	-0.015695539250961774	0.301574739788306	0.6103010547221099	0.4471702418511635	0.08662431812902108	0.2540225692453102	0.6454974576700762	0.055446551008703285	0.24665125234456675	-0.48498199395762664	-0.0746952762842873	1.080956402107586	0.1926364741172486	0.3429012472648767	-0.7127941421168854	0.015686295058832296	-0.8817065256742846	-0.2952684063475816	-0.4987507713808939	-0.234234668263597	-0.6022720763394152	0.5584849091938734	0.5838350057802072	-0.49565427948743473	-0.7559460731636349	0.035595424748312066	-0.31758012261907803	0.6038138352724596	-0.36979922812596017	0.44258536455688596	-0.6637331906114239	0.16435656481108038	0.20678051116757942	0.2479483952094776	-0.06841075556024243	-0.21385778114544224	-0.13442065732113356	-0.07609736773821515	0.16952494119313338	-0.6871315853408392	0.4365383522869579	-0.3895655352422536	0.42121499951669444	-0.16283177030837598	-0.013493115984629139	-0.2673651488244845
0.8625427849969265	-0.0652804456851908	-0.28923300864046525	0.10492843978410979	0.03942134769898063	0.6199046296127004	0.6533729155088366	0.7119415706856527	0.1466818739188297	0.26899966967100963	0.5271835897501107	-0.008572324528447098	0.10838418178541775	-0.49674662454670937	0.1896382221234072	1.0150419540875801	0.369547610194923	0.34526977248359336	-0.6975604781120135	-0.05228746666277188	-0.8153180393144609	-0.3601325386778999	-0.6385703765775397	-0.21864292589300788	-0.5997697635978383	0.6066624760452395	0.588405711280721	-0.585984008010264	-0.7249605886272458	0.044660918353849846	-0.3606366579819277	0.4879544841009905	-0.3080013298078164	0.4927636857231514	-0.5978719987449405	0.06945948682038694	0.19222365285580856	0.24622454627913223	-0.049142253156884926	-0.12957082576209716	-0.10376476156694889	-0.05906458175281779	0.1028161959077388	-0.7034714311292488	0.443066749850009	-0.3556834209298298	0.35753390652238726	-0.007857633683806963	-0.021519257279648863	-0.2455846871280619
0.8486189889087002	-0.014045524568962575	-0.31572962070482985	0.08340741964785832	0.10847320768171001	0.9486624172248229	0.6895134907803977	1.0063355749811906	0.23734494469499187	0.2570725809801789	0.4542115634282176	-0.05343465674629859	-0.02448791458055235	-0.4793862097805862	0.4685573470661481	0.935182823626516	0.4793024690185521	0.32042317889886995	-0.645852086393784	-0.1130132216099419	-0.7001943277931197	-0.3886551864836478	-0.723850287492663	-0.22776897812287905	-0.6220531325374333	0.6076911785402859	0.5772098956957508	-0.6374649963779557	-0.6533352752346303	0.05109276065501138	-0.3684003523091274	0.3353803060237962	-0.20012887747770752	0.5401896095258666	-0.5754623911890657	-0.019045270323720987	0.15080467830685174	0.21576988184303242	-0.026590968862585024	-0.0648479411494217	-0.07691841434174791	-0.08527255343779953	0.04124635105857329	-0.6171852079619999	0.47632603600216916	-0.31776214024913435	0.2887367305624494	0.11237546537159684	-0.041349699064659844	-0.258414550928831
0.8641211277633793	0.028438346533859116	-0.3421268349747397	0.043095459281253225	0.16524296552057716	1.2182532195630957	0.6947553741312743	1.2843705857246839	0.33348317292600027	0.2267860831304275	0.40877650258343945	-0.08454357324772718	-0.14474856354134116	-0.42615884101221646	0.7126806962880259	0.7939606345532904	0.540715117296921	0.22849383879696408	-0.5558271567378791	-0.15714293690055925	-0.5324523927204103	-0.40829013037867057	-0.7568606654030773	-0.253951655645844	-0.6692865686667744	0.5855569298551938	0.5553215247091247	-0.6435980444231812	-0.5643092463880806	0.060373246203762276	-0.3303308488317505	0.2038831582072964	-0.06327456407503772	0.5806864210846793	-0.5942575459133488	-0.10132543515657703	0.1006062076777747	0.18199065161269543	-0.0184349890093126	-0.040931022917639906	-0.04652180723089684	-0.16557339538301277	0.028326379678806336	-0.5113461292264753	0.5386544620196055	-0.2659922891629355	0.21168697856247257	0.18856528182565188	-0.08108888645219173	-0.28730700011796434
0.8919999742520378	0.07879816264874694	-0.3942538783232288	0.006032959875815707	0.20432700484794167	1.36898691266866	0.6793770777946644	1.5162610163159727	0.3968781140183406	0.20537666223663836	0.3704820360363853	-0.10973997637900164	-0.2379648186729316	-0.38604448456233686	0.9381001244237857	0.6127443215345264	0.5519998755087443	0.11738708482739028	-0.47697358068554696	-0.15917004543505944	-0.3842872411965353	-0.41706069815877395	-0.7316283810476548	-0.2751503636853382	-0.711204873352325	0.5697320564730536	0.5341914909850274	-0.6318628689097785	-0.5218759227372607	0.0686504360175138	-0.23594259332906126	0.11058927622513101	0.04957587328643333	0.6059969283089357	-0.6314375661215699	-0.18053057684166054	0.05677854434341697	0.15007892439023116	-0.06027516565660449	-0.05052311586830811	-0.001624981373596683	-0.22122341204134494	0.06122019048995488	-0.40258997582238676	0.6244963428701499	-0.18118782742194114	0.13517711471464824	0.22231492366576555	-0.12572206243424683	-0.297671913708191
0.9486796694394609	0.12223969582850754	-0.4371085274176828	-0.005420058266002762	0.21674896529779025	1.40803049652606	0.6452574695981398	1.7119715980971342	0.41762526965481966	0.21331618694725077	0.3334739950938812	-0.15678539045660106	-0.29660040159207135	-0.36967850132165114	1.1307638579357413	0.42371640400017185	0.5422062517425282	0.03604734457432461	-0.4215127158000165	-0.13566141984071678	-0.29109527984009675	-0.40072020793741087	-0.6466089804429866	-0.30012072430691844	-0.7307850139287575	0.576641508231453	0.5085114336857575	-0.5917875191455975	-0.5188613251037943	0.059531194426172676	-0.10478182798953917	0.04868124226847923	0.14140278163195621	0.6123101194644922	-0.6877253423800516	-0.23425961766003578	0.0213638374914014	0.11999365615349085	-0.1337197642353312	-0.08992034252542636	0.0572135953829707	-0.23768125166436338	0.13326175698275944	-0.28654113574688705	0.7252656198677281	-0.12042001197070906	0.07280717866127906	0.2122744052183322	-0.1477254351552244	-0.2982780490058662
1.0423957245922	0.17273160326435266	-0.4279497306430217	-0.002490216415769765	0.1937104879844575	1.3499446645345472	0.5880704168967009	1.8807203863560022	0.4074439375337301	0.25021302151420866	0.30606753656215313	-0.2222414615514222	-0.33197363444630174	-0.3255021449119317	1.2379157809775214	0.25688054474875205	0.551907830172593	-0.029736533274529176	-0.3873445541619732	-0.12043623056001448	-0.19894597545871107	-0.3772929818135934	-0.5260857460992716	-0.3223465341656403	-0.7430956620150584	0.64318141461941	0.47153904514992373	-0.5130648128934363	-0.5450005577484086	0.02484582758759372	0.03578670812294243	0.007868614361764127	0.2290410941582091	0.5952183092628649	-0.7487998264425344	-0.22755047624671146	-0.025413596891743183	0.08436744492635367	-0.18283915290167013	-0.17577432299477216	0.11970215842647085	-0.2779035409322676	0.23080390488553273	-0.2143752450332689	0.8433005442885027	-0.09250648724711603	0.05586497426755812	0.17375762646830192	-0.18343197594086721	-0.3049455372802813
1.1220317120956758	0.23608590307839394	-0.39252151676274893	-0.007923741301655868	0.15109184783308446	1.1895503437125932	0.5168313275016442	2.001994153493288	0.3489397269768991	0.30376030924856484	0.26542394499809363	-0.30161467950214316	-0.3641488155880837	-0.29347807883849725	1.2407566415706222	0.1262137055788281	0.5601919104259705	-0.1025037403166301	-0.3860535656869843	-0.11957580319644996	-0.11742098611622476	-0.3729589449806865	-0.3943791762853411	-0.32182456438865353	-0.7368672777458775	0.7811818543299642	0.4337118036999657	-0.4223140094301895	-0.601266686995831	-0.0162713815521454	0.14489858157321475	0.005571640706501076	0.27788656540445944	0.5638448288251923	-0.7921927980045215	-0.22613410194834266	-0.09009910876634611	0.03675637923110068	-0.17839414388163538	-0.27877060819278743	0.16743121408018743	-0.3448847921490991	0.2883256536363478	-0.2229996397055471	0.9669659777822817	-0.03804986924630693	0.061083893071694706	0.17675290718161202	-0.23981072454977825	-0.3286252229094168
1.153286024302692	0.27274124464398464	-0.3445265817265484	-0.028592443808749413	0.09644539336691435	0.9447737529996344	0.4568970226825767	2.0397488099814525	0.24872588996630154	0.3599422374698498	0.19459596135045068	-0.3869367955206825	-0.39735293510691333	-0.2931746929493809	1.166951464685439	0.047548911345354786	0.5543562361141461	-0.1608305839284931	-0.41173562974943395	-0.13840312059241536	-0.0980599247001595	-0.3895190654469604	-0.2651288465414081	-0.3208311380389082	-0.7007207309168123	0.9470258415731218	0.3999726894925497	-0.3505115782857778	-0.6146415790278569	-0.042321238671614525	0.18066637802652857	0.03592844453445808	0.2808830224136285	0.5072378312993052	-0.8017662136125245	-0.2641898429650342	-0.14110047565722275	-0.027169685269205657	-0.13700254612627227	-0.3748656515979135	0.21033351191184044	-0.43182147336007154	0.27487240013584174	-0.2732663321826948	1.0759284872515384	0.040623714971416924	0.07409262664259439	0.22539457848367456	-0.276496063054328	-0.3483448245937485
1.1288451521568055	0.2676557287871363	-0.27044682548872057	-0.06114032327224056	0.033521870064662035	0.6758455929956992	0.38987354429560594	1.9912827460969673	0.15026533371371584	0.38258590435751605	0.13625935676148618	-0.4417139578515619	-0.43984530916451076	-0.281764012564269	1.0556621809141098	0.015430950630417287	0.5435132955158373	-0.19455532688143626	-0.43752097288988273	-0.20010597102024344	-0.10120587246971605	-0.407938721986811	-0.19713565551285456	-0.33263439009266965	-0.6561905231506365	1.0925700995806864	0.36367591051787757	-0.2891261750151964	-0.530271004754509	-0.08626917506367686	0.14966640326592123	0.08065511554974003	0.2858126774932295	0.42249093904956564	-0.7842410017750181	-0.30099693821869106	-0.1693414789527181	-0.08612942308923124	-0.04671584915053639	-0.45809209505437093	0.25796284116427604	-0.544439092090515	0.22404091799068407	-0.31374602776458593	1.2041955992568076	0.13541790067679713	0.11407005886146697	0.28494160280532393	-0.31318140155887797	-0.35824503445575984
1.0538504300160714	0.2058700134094605	-0.18975001607726152	-0.12214762107185026	-0.004595875512252415	0.42815686360289196	0.3361916063649342	1.8793763694583645	0.09860506997544105	0.34628245728761503	0.11549010859526658	-0.46680120688984844	-0.5015538026421349	-0.2935117883817326	0.9272514688702689	-0.007067761548791835	0.5045781183249664	-0.21953944773692471	-0.4580562962320426	-0.2796007093048319	-0.08558399468832065	-0.40568385147239344	-0.18818526556082044	-0.33194404296826974	-0.6212860001641058	1.1980635404477549	0.32910951929679383	-0.23722411170708524	-0.37854897702459933	-0.15732401229601173	0.10428989336294348	0.13870423376554983	0.29278830053070526	0.31943964195551344	-0.7566343971747987	-0.34182951832034225	-0.19543560746122604	-0.14365262013396898	0.07097494013219774	-0.5154230532512674	0.27350021448406125	-0.6729635601800356	0.15318711622134823	-0.35211190112287893	1.3474275194295302	0.26939560655295836	0.16535943331590663	0.35256744764245146	-0.3813057227946479	-0.38503621461295545
0.9372562183277988	0.10587688344494775	-0.11638024408553141	-0.20659365367331795	-0.020946582921163012	0.22577194433135422	0.32474472254148246	1.7430876256666685	0.0755355863173843	0.2698897509165943	0.10251398945371297	-0.4879043315340909	-0.5794194095539645	-0.34618294968672003	0.7953325799866248	-0.025305598537677488	0.4252350385648446	-0.2356607000320575	-0.4800719530255216	-0.3439285923672643	-0.07851909484011907	-0.3897533377081974	-0.22238654774759667	-0.32655596785100566	-0.5757694793465051	1.2421091522773495	0.3046496955926842	-0.20245796771339802	-0.19378085371770468	-0.23559899562129538	0.054236899347583155	0.20641901712270555	0.31331242004512605	0.19800694988110706	-0.702847431524123	-0.38340755857902786	-0.22676601593799672	-0.2061626658700622	0.15910030244681705	-0.5653462564961641	0.2663199135917352	-0.7915222913217005	0.08218787387362728	-0.376484271360957	1.4762371057308705	0.4259493673089233	0.17857383856381617	0.41479334978516097	-0.4404446809708715	-0.4054023606148049
0.8023938611545247	0.03279736012544182	-0.04184609793020162	-0.2815709701133531	-0.027736067957211053	0.11092556501700432	0.32076594361250377	1.614727223978207	0.04048535081290926	0.1887974155688869	0.08791585541946707	-0.5064241426442995	-0.6250542170333614	-0.4012306337897898	0.6798678031287926	-0.0354574564721984	0.3246110770871581	-0.21270892662230642	-0.5055474589319722	-0.3809123854859062	-0.09617235603842626	-0.3743352945154605	-0.3011350930220464	-0.3338467069940559	-0.526216381040665	1.2108194513863366	0.2868425578734861	-0.18717111661559335	-0.011893769921273945	-0.32935339885801085	-0.014174948312097391	0.29622149914887036	0.35255634087489723	0.07495746494979014	-0.6028540823776785	-0.3672310731713455	-0.2580266073485244	-0.25192675056851505	0.1871364831924434	-0.6060414231235033	0.2749761652230406	-0.8664809233165016	0.051039350003084384	-0.3697200402454456	1.569654920716188	0.5713232925812787	0.15091099800593238	0.43179473186211814	-0.47965531759019375	-0.39604767252070083
0.6635934606431666	0.02683673926725328	0.026440186859470027	-0.3372779176566335	-0.025650907758874797	0.08626829499719212	0.31669243185188173	1.4913491879607843	0.0036049362715614595	0.10944963946252628	0.11653416415837936	-0.5254533395217821	-0.62381671006637	-0.46475626801651054	0.585490219666726	-0.05734286085886233	0.2156109900199478	-0.13201098029947275	-0.5359459342230488	-0.3917625203756025	-0.1089538924050217	-0.34395311063613565	-0.38628474878194174	-0.32111737952951447	-0.4954945559944347	1.155012341030038	0.2661744204820201	-0.17065765590874366	0.12383944251214807	-0.40775379415016816	-0.072229114363491	0.3994015557432863	0.38364860984101296	0.008803690554523664	-0.4643716949704884	-0.3149370431552653	-0.28122332760792723	-0.2813553144508384	0.209320748393346	-0.6289294865008401	0.27118656197431196	-0.8853343727827548	0.04316131867395884	-0.357607838904232	1.6141191069837302	0.6959964902162422	0.12437935167160623	0.42932678930256163	-0.5166147194560355	-0.37846974888815166
0.5340287093889813	0.06740528621619701	0.07824063745475367	-0.37302198822946675	-0.02966865545810905	0.12597452118892857	0.3199922921540904	1.3749763309249818	-0.051331194146158145	0.03800578481695484	0.17185046515405067	-0.5798302701783739	-0.5979403003408497	-0.5430298274086282	0.5330391626759908	-0.1258235178003148	0.09429523697604823	-0.019146933425690238	-0.5886699035416024	-0.38328949837168613	-0.11278296026168086	-0.3162943417937053	-0.42411456743575904	-0.28806490623203407	-0.4597498404085414	1.0931530309945459	0.25297935211401945	-0.12585894376943266	0.21656693933902815	-0.4156547480632935	-0.1070469999814756	0.48898352829854747	0.4098273337114476	0.00114317201820886	-0.32733508869593725	-0.2830872579458982	-0.3097610534349581	-0.30587911768610826	0.23825408692283373	-0.6311929671806185	0.25692568659093895	-0.883657445892491	0.04527020706052441	-0.3457704344520852	1.6206475045467819	0.7884825808540397	0.11612677563157044	0.44510474686281454	-0.5382657249982075	-0.38798607306163546
0.43926563477730757	0.1618505807005116	0.13244083480184704	-0.38137203750262894	-0.06064091303828341	0.22517905382168507	0.29447758283174774	1.2883619086328193	-0.1493764996928993	-0.023219937129309188	0.2188329654941553	-0.6558560959441472	-0.5557538268818337	-0.6013473372055117	0.5363566777310214	-0.22463063111531856	-0.040440726078320756	0.07696934803059137	-0.6560078623970329	-0.36866223319108754	-0.13507424731453416	-0.31871027448772454	-0.4137499786555444	-0.26141077213630853	-0.40396835783352003	1.041597890951109	0.2471884130183449	-0.07930270144402674	0.2745502444536131	-0.3522321248150674	-0.13623849065174803	0.5621375452713656	0.4204760330827445	0.0048386985482900685	-0.2086833479053251	-0.2876345649038181	-0.3454026657522656	-0.3062279918743925	0.22599972719329137	-0.6095711867010605	0.27300158247764894	-0.8845438215344874	0.03794969794853753	-0.3022468348682138	1.6063935247672827	0.8500438039847541	0.10766852791452304	0.4633295534564759	-0.5454892521637233	-0.41798977029650414
0.3557853668723671	0.3127484034788612	0.18284971627477867	-0.36322033549414423	-0.1048615665127685	0.3463728491807388	0.227990923824081	1.2012316010668171	-0.25346600995805124	-0.08387600707839979	0.24592247858708252	-0.7539128561445594	-0.5096462639319002	-0.6427258015267103	0.5551749958880039	-0.33063604115336886	-0.16595374645059605	0.140629193586533	-0.691432586150734	-0.34977658173657594	-0.17766139169211845	-0.33474328236621276	-0.3453660221613103	-0.1971243008934267	-0.3280222528738155	1.0163603897392903	0.2364544937660053	-0.011418098006115701	0.31690724917700475	-0.24477198519843832	-0.1505054206977324	0.6858249826599726	0.3883366151618114	0.01669517949896885	-0.1169934714801067	-0.3361826576307938	-0.36395655110647607	-0.3114611046986545	0.191683441960644	-0.5737828663026107	0.29978809386208016	-0.8488731909687279	0.004886206462608467	-0.24876713261119882	1.5627524029489515	0.8720428350976632	0.10131841488683166	0.4795926621181793	-0.537443534914327	-0.4645005521380325
0.27278954080663786	0.45438332237509477	0.2107094980916507	-0.3350405838800922	-0.15050623183002218	0.4469375423945034	0.1735195456297214	1.0574625208044341	-0.318106703167926	-0.1455764390223085	0.269488304154499	-0.8491679946249583	-0.4857582080971639	-0.6790983986774837	0.5747940935410267	-0.44277452911688525	-0.24734023267321784	0.18830531411810666	-0.6986621216106726	-0.33519306709988783	-0.21370496470902722	-0.35364612544486834	-0.22746649880145603	-0.11699352125883418	-0.2626698806886736	1.0039302345908063	0.22805763207727764	0.0807057759150163	0.35441800200862034	-0.11385980777618054	-0.1373345416155876	0.8084833758510224	0.3532007402317088	0.038849091145448295	-0.09897982007076296	-0.4076722866905538	-0.3680757580148431	-0.3469026178261122	0.21297054937768872	-0.5393874570917172	0.3325581893234498	-0.7638769537307748	-0.015014912679582154	-0.22147768770455634	1.5016211615849113	0.8461849575436375	0.10748856519714109	0.4860894681723994	-0.5151269469233002	-0.5171130959761465
0.22542363065690574	0.5397473385436105	0.2465921018894261	-0.323148089460741	-0.18352550643417337	0.5093654254715412	0.1369210950052218	0.8607065925473332	-0.3801174752407825	-0.20696830946774786	0.2752678974503079	-0.8845157284040666	-0.4950881763539212	-0.7157069626309025	0.6194852158915478	-0.542856677053235	-0.28218859693908904	0.19519695846417656	-0.6864063376881095	-0.3305992599893303	-0.2571370207732929	-0.36219706298006116	-0.08874475848458094	-0.08998579473353684	-0.21793875730091078	0.9894598194938107	0.2231008639703851	0.1705778142852156	0.3990645745548963	0.00022925008955568816	-0.12516837591696386	0.8659995961788107	0.3340459693505114	0.04112030015872775	-0.17001847139871723	-0.4912010972864456	-0.39476333158642096	-0.35160215836241165	0.31031216892650526	-0.5168634500474905	0.3888836607677029	-0.6634050769055294	-0.03319498497756511	-0.19323702279729513	1.420231311164184	0.7981837929349784	0.13895633177971461	0.4895488064610098	-0.49016760509123014	-0.5627752884009295
0.2225013524655494	0.604455574397462	0.35024980181968224	-0.3451618557263508	-0.19501931630793318	0.5254780969696372	0.12245854937448764	0.6587375078387911	-0.44158995936161716	-0.26764811491672036	0.2599799409904312	-0.8700710034320581	-0.5148882878257869	-0.7518604477506466	0.6308867906209027	-0.6038001040178628	-0.31145901383435454	0.15968436099129957	-0.6681259408822646	-0.3078198101268234	-0.31655049150690073	-0.34616405510157333	0.05485224621365227	-0.09027203622414212	-0.2017376521784346	0.9610161955057608	0.211229438824253	0.24148317273047643	0.4518009534087034	0.07929253720662302	-0.11113892357981234	0.9033759514972513	0.26193768132339595	0.016098505944632437	-0.26440453426047306	-0.5814017762878116	-0.4471086770024851	-0.34115645472496137	0.4282680275544698	-0.5263605717808248	0.46401753149380215	-0.5710064052519847	-0.07253666143039772	-0.17586140411932463	1.2782713996856963	0.7470811255792527	0.18422980968160102	0.5212523762645658	-0.43343648930351286	-0.5934659389731627
0.23826915297398896	0.6616841392021181	0.5029816128402069	-0.386645752833049	-0.19368430520533975	0.5021112357061641	0.139431515043743	0.4959349761573494	-0.465905195137209	-0.31284050669252417	0.2437597920634913	-0.8176588464492406	-0.5418214450736819	-0.7757605139043979	0.5656613940504519	-0.6277675269634335	-0.3254499049289484	0.1303910523185357	-0.6584177075503472	-0.2591400382695578	-0.3424551242836421	-0.30472714889507213	0.15635822789421047	-0.10109869966289935	-0.22058719049454986	0.9140902166900338	0.19528367438580752	0.2991521319617111	0.48994133739161294	0.12456625724850781	-0.0956480699575395	0.9040926072776918	0.16386009921681	-0.005747445157673341	-0.3296600610578788	-0.6247130114116085	-0.4907617976712334	-0.3050787592541619	0.543083833938924	-0.5573211886314955	0.5205624010208767	-0.4700793625565251	-0.10892104612275819	-0.18030043078887983	1.0882183359590607	0.6992963448831805	0.2179342557516608	0.578753328549658	-0.330975944088567	-0.5942539148601388
0.2535525116432191	0.6709965773295923	0.6182546550366216	-0.4294347613093967	-0.19459974138997532	0.45244793654320314	0.18068766322399227	0.38075680080833685	-0.4920967489169904	-0.3487285825144858	0.24402080595426914	-0.7372850493128003	-0.5664464432595482	-0.7633891115370834	0.4845729369869831	-0.647570912791188	-0.3357773916448248	0.08800209130745104	-0.6593127928930067	-0.23605433459968075	-0.36160046356693776	-0.23317161510313927	0.2135774567975508	-0.16523363129310759	-0.2734827941413282	0.8518194256565215	0.18550112369918667	0.3353828844438095	0.5194767623068417	0.13296885902913408	-0.119103560583716	0.8166422262745137	0.07598013693175323	-0.002533106977861993	-0.38334933879418803	-0.6279743995986415	-0.5264208642551014	-0.18301383737685378	0.646807507722928	-0.5617531787737182	0.5562245621194333	-0.4069310870888705	-0.107951442266866	-0.1974646672444917	0.9004474054779621	0.6548114188540437	0.2638247486845785	0.627816870374724	-0.20796064677662218	-0.5462075902645038
0.25978774692851736	0.6513810161674654	0.6904316534949088	-0.45686873499793634	-0.1934427317677256	0.366949637457528	0.26045270746686217	0.31435693569376627	-0.5501395698006608	-0.3887228998160782	0.24933430301654386	-0.6874380135151889	-0.5669191987300841	-0.7127573775978234	0.3964490600654331	-0.6656957720288149	-0.3679932592968459	0.014119385291375259	-0.6769735152308578	-0.22243333192901343	-0.4061830376726405	-0.13969698286910903	0.25257957184841395	-0.24240096961320506	-0.31023208783515266	0.7755411356487877	0.167452696851002	0.35938415604766727	0.5601547506267811	0.11431830795529155	-0.18135925532982905	0.6851634542472538	-0.02412730314878748	0.01600226827457988	-0.43395167843648774	-0.6309748767307116	-0.5777713164771953	-0.04629619959160741	0.6842026753501855	-0.5536964538366054	0.5777056289556445	-0.41500429226057056	-0.09214689941582066	-0.21782077525773352	0.7244799674389399	0.6110838365189571	0.3031080389935406	0.695885679261003	-0.08545432427850758	-0.4498926914640856
0.21936029408874091	0.6166079759255128	0.7591013297774722	-0.4457486534300089	-0.17924075651441845	0.24547683479980473	0.35599076817818587	0.2893636517690215	-0.5962939167725457	-0.41668331867736885	0.25226138736312925	-0.6745578305426687	-0.5137620174400979	-0.6439561998547955	0.2758745473757146	-0.690147385336922	-0.3838986933833309	-0.04857776936921681	-0.7023285288796426	-0.17152228233233507	-0.43314830426883166	-0.05614963770504725	0.27356925971929685	-0.2798817671476883	-0.291510404914592	0.6865583698272237	0.14329620805190385	0.3914590819438974	0.5980661778274002	0.0998600997741283	-0.25322366352560577	0.563001207365742	-0.09810434931065487	0.023739776946939052	-0.46011250190407205	-0.6188238761710247	-0.634340594400992	0.036592203142497795	0.6492135217796443	-0.5539813674886062	0.5755714839682042	-0.4485428300658506	-0.045339273272616484	-0.2563768926161506	0.5825013499502413	0.5621089443036595	0.3035708002668137	0.7730879849702635	0.017162828571463694	-0.33290857901298015
0.10412564498147425	0.545311685438928	0.7654485889375857	-0.39598129436492613	-0.14413632171192914	0.1630127400871471	0.4131620320743523	0.28332236369378566	-0.6161644320300181	-0.4153541306839628	0.26039010567594356	-0.6353897035089966	-0.409116203579665	-0.5392037942514335	0.136634245956833	-0.7253157453358423	-0.35934099769887545	-0.10927313819979614	-0.7098679015735787	-0.12679464294161075	-0.41008401290688934	-0.00029034541607263556	0.2941123584865437	-0.29146612864980975	-0.2551629424639393	0.6288138697719202	0.13182463346237766	0.42206939935171495	0.6242626496675859	0.12243425381163262	-0.31756185510301493	0.4452675256915781	-0.11442376302188555	0.03711681308447486	-0.4614410575394684	-0.5824826935155156	-0.6705407432482462	0.10971212860464549	0.6222172284653098	-0.5335783842981581	0.5263066417347385	-0.4762600359520692	-0.014530110751636599	-0.3126891166527864	0.46106193167137066	0.4986723939305328	0.259711315144372	0.7993283315009528	0.07874878104494772	-0.20487259963428267
-0.05159896558998263	0.4632994865396992	0.7042195475541257	-0.3379038384155485	-0.07847920424722381	0.1158779445683666	0.4452764620011134	0.25041431359406724	-0.6527833924232397	-0.38913827106401766	0.270532359717616	-0.5163753574549909	-0.28674205957412713	-0.3944718703711345	0.024277256190781672	-0.7605648037285189	-0.3167240070620563	-0.17792980792683535	-0.6900211054180792	-0.11361114571004453	-0.3833883989766609	0.030165048544888433	0.3239407890335526	-0.2885026873353141	-0.22301644301009715	0.6151321265877954	0.12306928506772748	0.4545837077944677	0.6462806602310063	0.18472816935798342	-0.3650756643854797	0.3288569008428458	-0.10698095045072271	0.04106255755669719	-0.4679666102192074	-0.5643493751956121	-0.6918524027190747	0.1627820492459911	0.6428518574940927	-0.48952756799170805	0.4601082565635359	-0.5017493246840811	-0.03578867529207861	-0.3728696353586044	0.33281352567630984	0.3966113151608052	0.18250730938663745	0.7801754097566879	0.10503928777472893	-0.08091793125992475
-0.1940561206295619	0.41039691249638716	0.6824514305687714	-0.30253265680547126	0.014488426059113102	0.0646103534380607	0.46196522917544314	0.19387057239549949	-0.706950540052356	-0.3603827129566718	0.3074098937147304	-0.2800567461371169	-0.15868094534949345	-0.25675153148375507	-0.050138038405671326	-0.7846774837828491	-0.26431339265902565	-0.2216787608376986	-0.653391459087722	-0.09307755710158665	-0.35119187066081003	0.03577294079827723	0.3153067330299254	-0.2700990432629015	-0.18345433061405947	0.5987586118749649	0.11059808408668645	0.49227906876497973	0.6571179479259988	0.25374058312978237	-0.42303849285655193	0.20910188235205113	-0.09327135413457645	0.003087172953304468	-0.4837920523467217	-0.5730712590329337	-0.6964952376242676	0.17581352627895983	0.6730493729008368	-0.42656165089969916	0.4010702270044028	-0.5108765981868028	-0.07503339135932227	-0.4345086913987061	0.2041348814464353	0.2763920197265723	0.08977509201462858	0.7893300001058182	0.0827618516924579	0.024004088767466923
-0.31275999839180824	0.4009358716328353	0.7191860154618632	-0.288096526961599	0.09643267897546116	0.027258251328838946	0.42189324139072265	0.14845909236927948	-0.7473836550770435	-0.30455681723361855	0.363956688766928	0.03876416713045341	-0.049001676185115924	-0.14143118407616267	-0.11624047918607136	-0.8176992665078575	-0.19776461462356396	-0.2357829464949564	-0.5994453540128454	-0.09223171325265901	-0.2781519518739272	0.02164339504234932	0.2628325133527165	-0.23745067559921523	-0.16560937040587534	0.5777730809760055	0.1083506481995558	0.5053873147362696	0.6485129888583193	0.31071344808157975	-0.4915782131286809	0.07773336506024561	-0.08961438778467481	-0.06886010917922575	-0.4783801418907698	-0.584663164474844	-0.6433993587460854	0.189317009566664	0.6914003275707016	-0.340913441401242	0.31303175995237276	-0.5099423103479422	-0.1363365951481168	-0.4883054669892629	0.07891684910528239	0.1898384546921748	0.024242953927229506	0.8095586916837363	0.034565852013589374	0.07370718317674543
-0.3993969518296566	0.4472008567980545	0.7528534684118127	-0.2847405262967867	0.12867637570096196	0.01871365280712233	0.33445483778482077	0.09735929840255561	-0.7855405810474696	-0.22580242862431343	0.39097162646248856	0.3398657326363915	0.0041833142501965445	-0.03710014776324113	-0.17525030157295765	-0.857435155593375	-0.1566387584323547	-0.2414521262120129	-0.5492000825662714	-0.13102386218625003	-0.2064243427280587	-0.0044779620857060805	0.1754313041953238	-0.21451768088135145	-0.208002566560631	0.5502552892334993	0.11582371722302076	0.48411387644207976	0.6164018001423448	0.3727386236989134	-0.5375210160296419	-0.07149641937488568	-0.11887011858387866	-0.153741734167043	-0.46581747610312485	-0.6040078555499293	-0.5369457869913081	0.21065990108522423	0.7080793063706431	-0.237774699377226	0.2022756186882298	-0.5399593016836676	-0.1798233280848887	-0.5282567070152554	-0.04089514628537675	0.11893665933483137	0.003315860791433442	0.8089891664776829	0.015224809088031787	0.08033426243131589
-0.4340579840672384	0.5065098599077855	0.7604502998450569	-0.3073269434694873	0.12905780744455997	-0.012029463914893807	0.2658840564810235	0.04266188344720685	-0.8431681512252958	-0.15991268095118785	0.3761311223868021	0.5630312757492746	0.0039052227969407537	0.04103857345593507	-0.18363942010291906	-0.885356799832994	-0.14290559427897817	-0.25746641285210653	-0.5320901819777483	-0.17066185496877004	-0.17311325005956313	-0.023205100968431546	0.056936328697288804	-0.20131689684405032	-0.2795833230149572	0.4788119009524861	0.12165602016937842	0.4998401100864056	0.5665083013352903	0.4082839583103489	-0.5973105961071136	-0.2145886902031545	-0.13208030539849808	-0.2489400373846713	-0.47214765295413025	-0.646648176532393	-0.4204909204971502	0.2299300694851561	0.6979658913525837	-0.11741450994343054	0.11992155650929111	-0.5760371859227769	-0.16050397125623345	-0.5348306941306438	-0.1431047860690715	0.057663948087563185	0.004627017732374289	0.808925885899232	0.028693065700162466	0.09065876700169877
-0.4333860163547872	0.5597921964988505	0.7315397413439615	-0.35784008046008264	0.09151220948304309	-0.08050831778180022	0.23039082222568527	0.03402759307450857	-0.8903990741012248	-0.10641286421659582	0.3329146796136426	0.6521919773712066	-0.029660415611123415	0.06603419976483157	-0.15673704227161028	-0.9180396493042258	-0.1107633628958767	-0.2777593256937509	-0.5273393443897898	-0.20825815570215225	-0.16389112888366436	-0.04335251543491396	-0.0592326618859782	-0.19648446697325056	-0.30586673932977637	0.36028822848148867	0.13534056077046547	0.5167746457336733	0.4946921906241	0.37352692749069966	-0.6744177814132588	-0.33118307294430877	-0.10448390294307999	-0.31671060463684786	-0.5141143809663549	-0.7074590888426112	-0.31155884289072944	0.24105299948809847	0.6475007660104546	0.004275276533032513	0.041357097579080966	-0.5828886300744273	-0.11071481325615959	-0.5045818981109657	-0.22054766833563338	0.041940050439647984	0.008894705030337137	0.7952783744801367	0.09752212129354199	0.12367293621501527
-0.393739921320186	0.6176481950780536	0.6967363136002541	-0.4143061233918323	-0.006592034970416693	-0.13313606949311266	0.2245173866638585	0.04809225475079074	-0.9000574979260643	-0.02889272160116795	0.24435639524241243	0.6004529372951456	-0.10015659901165512	0.0530728803909006	-0.11601168504434352	-0.9553707262558113	-0.03869186469149698	-0.27710225095565516	-0.5333295309137391	-0.2504482635460918	-0.16852915473820868	-0.08887454419675705	-0.1593988762556263	-0.20512222489561927	-0.28681628539207416	0.23365495134120456	0.15925576044057693	0.48986246475909556	0.40219365057950823	0.30433535376622367	-0.6688096539816116	-0.4167223718663064	-0.060616416728191645	-0.3193667643303443	-0.5680381096971454	-0.7452911918121922	-0.19316655280831357	0.22172126505493991	0.6211773410340167	0.07841614019793323	-0.06634741580582275	-0.5582857169844119	-0.08431734827949108	-0.4577818740805178	-0.28253938616930263	0.04551038499731501	-0.0019544759319557155	0.742312530317309	0.21574130978285347	0.17642691162258684
-0.2968046720101263	0.6943932525541201	0.6716454703431629	-0.4731693096555901	-0.1362279702279948	-0.15346872638356807	0.24753746475295269	0.06570023370266087	-0.9033179849497369	0.05483425423346837	0.138422043285079	0.4973568964684789	-0.17682641267448124	0.027554756161861226	-0.04432285397012852	-0.9740120552134759	0.060606643945647166	-0.2543644088559819	-0.5583747073285272	-0.2895466662870527	-0.1891665721064933	-0.1270609227785791	-0.24791655817210723	-0.20795096433218477	-0.2575008696969504	0.1263784261493877	0.17895874131609718	0.4675088777047029	0.31505651518684	0.22459125882897507	-0.5771249908563943	-0.45560554190260083	0.02157672123301064	-0.28737736280432274	-0.6048859909965181	-0.7696304659394204	-0.06908417182705365	0.1825242239006595	0.6566354634461227	0.09824929608438042	-0.13220673121266607	-0.5144700129516562	-0.045993755875345564	-0.36857857624470447	-0.30745579176810833	0.054562445340496056	-0.015425970776130055	0.6491002382601458	0.325993084840282	0.2627809870312269
-0.14443990000092355	0.7822835152359396	0.6251131028539237	-0.5372529413979448	-0.25475152735541096	-0.15540433951807966	0.26844184293536705	0.12015328194934756	-0.9064554347272322	0.11736542867325653	0.06520764692174859	0.40541276547536664	-0.255081347620869	0.04081946142490957	0.028891271382260948	-0.9800644347451858	0.14836266742975385	-0.20763569841189405	-0.5158925799115525	-0.33773059864667077	-0.20978601263038077	-0.1419518533835304	-0.32876779380950666	-0.20037398369852816	-0.19545447273973143	0.02784587216547077	0.19655905978187888	0.4473155881707177	0.23646709966627774	0.12915275203708126	-0.4874314869821534	-0.43287469061011785	0.14673518630956534	-0.2294422854316859	-0.6406006924892305	-0.7752400536211173	0.04176787510106362	0.15116659097723442	0.6904827798372078	0.09332662131926739	-0.16152629318966766	-0.46152703541617984	-0.03452819027941871	-0.24339802416326112	-0.31155240800394823	0.09430495728545603	-0.03959239282483737	0.5555504497845816	0.3907307659686407	0.37521908474977705
0.024645929039033808	0.8870484441700267	0.5985028933101844	-0.5575088025534147	-0.35113932896267896	-0.16429769716313253	0.2576265113228632	0.1419697986614958	-0.8682677494452624	0.1819141206030344	0.03312158220535227	0.3414120822870469	-0.351759841345502	0.11162635699043102	0.06321039264119326	-1.000287452220473	0.22030530216352456	-0.12568472584432047	-0.33847633708871966	-0.38288115996185734	-0.22411355761515805	-0.16700434331968755	-0.4108843652405417	-0.19146682202029747	-0.08489608569762046	-0.050129776959090266	0.21768909350597593	0.353379261245175	0.16062516553318046	0.020062256851078097	-0.4055199449511765	-0.37138929980603586	0.26079387246505664	-0.15133579241568645	-0.682215744009732	-0.7233746631953315	0.13551474079952378	0.11693587650323345	0.7027575295163839	0.06744696459592968	-0.20732065665850768	-0.42767706833127994	-0.08725039994356648	-0.143350818320394	-0.3049491864000601	0.1450650167795878	-0.0893906476209512	0.47691378429711795	0.40280912981992445	0.44702591301423833
0.1979979716952479	1.0062608613337936	0.6112258110002535	-0.5051978080638126	-0.4054552092510642	-0.174934850424862	0.22030177565577222	0.0683882674979345	-0.7773893634882907	0.23429836884315947	0.007821878649192298	0.3141053666913472	-0.4513861044746553	0.20618162576514484	0.08976957925990947	-1.0255460494661413	0.26213070290946416	-0.042602973494908505	-0.11331073387095447	-0.4082418919150589	-0.24262970734454353	-0.19429706175393338	-0.4876976910659015	-0.1622701899786119	0.0360368534409576	-0.10487389473717372	0.22756815984419157	0.20799856116414875	0.09642186783308601	-0.08463881949430033	-0.3236997405005189	-0.2812376777842694	0.3321611012318395	-0.09948293579047604	-0.6844234908744345	-0.6303598721011557	0.20431945958249403	0.0956135069957475	0.6889535336147197	0.02616614212836834	-0.22938013662215712	-0.4476564544238536	-0.13769404054636641	-0.12153617297286771	-0.2879267171095837	0.18603370422920235	-0.1301907665478645	0.3962310467730982	0.3589981439217495	0.4611084564302006
0.3417521806914182	1.105791671674956	0.6093940516453222	-0.40933870970939434	-0.40386591031940544	-0.19395966060280856	0.1702670517433312	-0.06629851675920333	-0.6512761861575803	0.2403271858132511	-0.049041861841808934	0.33373491108026015	-0.5400138506275123	0.31995133418391986	0.12149570024594594	-1.0305816292365235	0.2517479889918986	0.01315669439602366	0.10183679878089405	-0.4344630512318249	-0.2782058824071175	-0.18606824857794146	-0.5497177528333266	-0.14245217618791658	0.15596521447160341	-0.15157698801230643	0.21929538970751428	0.08581359801835353	0.043685488979280006	-0.1702414448841397	-0.25768093744522125	-0.17237950231404106	0.3798788736036695	-0.09513299310402498	-0.6533978092713565	-0.5371400794637949	0.2425966661504925	0.13474898211680156	0.6318412846921715	-0.014623995716305216	-0.19824555414181652	-0.5272386134160962	-0.15495298918124972	-0.14969228499118575	-0.2967746599385891	0.23634296390544618	-0.1444335301808267	0.3129116184803185	0.26025703003864137	0.44696529948447006
0.4088708161559859	1.1473509035310783	0.5815768688832169	-0.30422397460083206	-0.35705152098845194	-0.23073631015852786	0.13062136170100355	-0.23648635341351984	-0.4957724866465063	0.21767165117564344	-0.11574955478502225	0.4256972344222053	-0.6254435450679198	0.46454841989127793	0.13528054728495226	-1.0228668627934385	0.20268782482467934	0.0330675870411005	0.34767543077815066	-0.43345678872189364	-0.3296735879170487	-0.1369003577505788	-0.6116261673248435	-0.15285789625813676	0.30309024464245965	-0.20302925780624004	0.20102635565568505	-0.02540510907045626	-0.01708345698648389	-0.2473518885170119	-0.2182231027469812	-0.08329367606831603	0.3855818079114439	-0.11657474599210509	-0.6245798745329816	-0.4214446630917962	0.25277250355548375	0.23807730788214307	0.5606803604723616	-0.04870283420275466	-0.16505660779506104	-0.609312206645303	-0.20091221195054798	-0.230355741043664	-0.35667130462881463	0.30143845760839916	-0.16299539903100393	0.273403444001237	0.14162674650738907	0.394494187215814
0.4118868572839629	1.1312027395440747	0.5421159444851107	-0.20334419271215057	-0.28923295697669027	-0.2706343538680981	0.1316476340437967	-0.37903360013259524	-0.30663347996198553	0.19270190529951547	-0.1871741416115885	0.6022903645270998	-0.6981227463765158	0.5828183523319487	0.1569778583919897	-1.0179604004530662	0.11620202697942275	0.015311288304662149	0.5454376519668128	-0.39345420807345804	-0.3555602438493916	-0.08070429908607317	-0.665793704020006	-0.16562089919216214	0.48696456850714337	-0.23603346285566387	0.18292277700658893	-0.14722392009414859	-0.08094331951314242	-0.33247078203461844	-0.17560498776966849	-0.03656404402564319	0.3401033233045295	-0.1688895434335755	-0.6010175495875701	-0.28821229652552316	0.25041617756976553	0.3409746714149008	0.5195538320622306	-0.07154341197142353	-0.15241130011246354	-0.6385386467327587	-0.2583612404121709	-0.3642875171307998	-0.4245367096682072	0.33993676205599077	-0.18929566472869389	0.2903837325520447	0.0263439511747904	0.3155147579288755
0.4149654070363534	1.1111413701737174	0.48621178494738204	-0.13823511632221488	-0.22491085061457836	-0.290356682292716	0.18124027140857382	-0.41712765482723546	-0.11586422976562813	0.142287703549618	-0.2777459617116806	0.8047893993676892	-0.735970993164731	0.6373435385148715	0.19999115703651998	-1.0124890493563998	0.00900602850072602	-0.016213018316054855	0.6509888696819217	-0.3565579160426366	-0.33864403327137954	-0.028886203303455593	-0.6911934592892947	-0.1793941662106748	0.6683731097432632	-0.2039893801349515	0.1657843548734389	-0.24952682300974902	-0.13627454189955435	-0.41538600813427823	-0.1249674332402605	-0.02539156416644478	0.2755506177360189	-0.2436854605997094	-0.5716916376944843	-0.1922529378110538	0.2632799720251305	0.45616471958190613	0.5229181737517059	-0.06810861961120043	-0.14118210732807426	-0.6220568510113047	-0.26396070267994987	-0.5009249856641401	-0.47680130219303163	0.3579146587933432	-0.2083460038117721	0.3606673616840801	-0.0761165940401561	0.2616495344755683
0.44289113499332194	1.0929127678816408	0.4324943768876344	-0.12692859027290923	-0.18437737066154233	-0.2913157698818891	0.2582106971179947	-0.3893513056094041	0.030673130430348066	0.08061100710559173	-0.3681872748663846	1.013382871066746	-0.7288935656793514	0.6577378121721625	0.23064957202783526	-0.9945094472275346	-0.08147453693338029	-0.025702399998780573	0.7645786423012948	-0.3366368350489196	-0.2936659685889313	0.006474266127180789	-0.7045725245190524	-0.1981177272431745	0.7763743888742718	-0.12819115129157294	0.14281362979393147	-0.29615629575957597	-0.1816461442564094	-0.48384302605277396	-0.09217724190538093	-0.05525222168486586	0.19231033081999882	-0.3119372162021584	-0.5535607607878992	-0.14603440807481588	0.3066363701623446	0.5568662279295785	0.5732201794967685	-0.02918624904075099	-0.1488012043860439	-0.5819064300386978	-0.2601065273527783	-0.5944616190583284	-0.5338920453518597	0.36985183797100385	-0.22022354315911546	0.49691044708738624	-0.1804760068297777	0.23540387608627963
0.48627212033665945	1.0669568233135742	0.38528042452214145	-0.13667697315640906	-0.17442200215362919	-0.2961286457839177	0.31216104473831985	-0.29585388768995075	0.14848129364415708	0.038148197816246024	-0.42559168698828387	1.2349838721801425	-0.6731918475920677	0.6510127582967413	0.23810444781241386	-0.9709777956082473	-0.15170512841478728	-0.009474182048610374	0.8699405150400704	-0.32262207748306143	-0.19261812623080532	-0.013951346649521617	-0.720426437698124	-0.19001877683253315	0.820575825623305	-0.04001420242446294	0.11948441800850089	-0.3227206322181533	-0.22862044408928717	-0.5526941958671621	-0.0893823119475886	-0.12726693972467412	0.09349168945308135	-0.3773595843050128	-0.5651074722661217	-0.1270624470782472	0.3551941397346999	0.5672708875448771	0.6265398977875434	0.02942682059014635	-0.19102536268897724	-0.5157636422669982	-0.2731961794073245	-0.6513868515398072	-0.5606603459613898	0.36141286538015005	-0.23364362008403555	0.6637391454082963	-0.2723459607261736	0.20754185690319144
0.5454209061884365	1.0680135538812299	0.3409916072505693	-0.1471578165024666	-0.19156100183264257	-0.3013774705901142	0.33001818350290424	-0.08715114256496562	0.2506637265935777	-0.00599983196473855	-0.4849909909897021	1.4126321585172505	-0.5815329045987139	0.6042407670579104	0.2305351749569707	-0.9370199115156688	-0.22548866987153246	-0.0015740043836022656	0.8922143695285486	-0.3327284531262863	-0.03530276090862444	-0.09265218440922017	-0.7342706999108333	-0.16913998575312678	0.8410692190251309	0.044905188541665156	0.1083644361497836	-0.34329838148034525	-0.2746216775974371	-0.5978245879469031	-0.08704406989139642	-0.2164630207058512	0.010203072585300815	-0.4208397636355065	-0.5836877135787967	-0.13129293346942675	0.37355602815674055	0.5036526532107053	0.6501718494124028	0.10095597577837956	-0.2556480707199197	-0.43388169782525027	-0.27266289728658444	-0.6741315786657167	-0.5605294038899249	0.3164230435549792	-0.23194682874870026	0.7980416264057955	-0.33287481166324173	0.21202725810597975
0.6020380927514466	1.1305753057695278	0.308204534765779	-0.15833116792221752	-0.20512725751328578	-0.30601596693047556	0.31490829685594723	0.18132641468421862	0.33788175447680524	-0.05348269947917896	-0.5467953515561504	1.4955346921412347	-0.4418197584826301	0.5390296556694323	0.22245111528264383	-0.8994628790615661	-0.275303605795172	-0.0020477094273450027	0.8812840004403067	-0.3612829747849215	0.13874904654759318	-0.18785457456988075	-0.7489709245721784	-0.1622196767743881	0.8208680665274308	0.1085818729850722	0.10704079292791546	-0.3484428187958929	-0.31031985590260114	-0.6125157040665492	-0.08479716541552458	-0.32688313826165916	-0.07215116521510402	-0.43148364994350263	-0.5952930378056414	-0.19456386429786338	0.36168712689534666	0.4372229033591827	0.6292925409880235	0.17208941756105559	-0.3088022426033954	-0.36354659282789265	-0.27874716148230966	-0.6415364399778439	-0.5786555277827502	0.2423836814651396	-0.21706134112508169	0.864190924412416	-0.37950473499186205	0.2517897336334029
0.6675783854495598	1.2153449109937353	0.28680560958839624	-0.16439061356701604	-0.2036142449303465	-0.3296269595802821	0.28039396852758025	0.43735484571993777	0.4361116158928115	-0.08436258482598655	-0.584138981786798	1.5339387405239915	-0.2511046398392991	0.47331290113242463	0.2139666658602965	-0.8881651039357081	-0.2999901649502362	0.002505971315735403	0.8497494552912392	-0.36014546064325914	0.3049989035353112	-0.25883906972504594	-0.759930965490574	-0.16873588011933063	0.7519174782102386	0.08216136390394908	0.11319021872951249	-0.3741833129797381	-0.34868919666779813	-0.6074096454152084	-0.09407706357603654	-0.453437198772033	-0.15887120865790222	-0.4245930327676219	-0.6114701564248788	-0.2941387047739581	0.3261153316442833	0.35443711068045497	0.5612512790620915	0.20050164007994872	-0.3455414488358006	-0.30401568822352176	-0.2806863691940952	-0.5818209621612154	-0.6305460001033891	0.16576574441698239	-0.20505525697960617	0.8608792408068542	-0.4073417421175124	0.2675896603927749
0.6995359196812343	1.274571357027869	0.2661024689721884	-0.1566931199786788	-0.20937386425867893	-0.37864505436507334	0.25664760539589454	0.6698697690111388	0.5519819424793448	-0.11765162341084212	-0.586954203037336	1.5612454561196896	-0.06784237214324425	0.40238802216557934	0.18569152317863027	-0.9083881214109952	-0.35437054954684855	-0.005684541698663346	0.745678571027452	-0.3095260813393138	0.4649928186727136	-0.2777565548200291	-0.7588889242487566	-0.19638344056480345	0.6670397606181879	-0.01577111362452463	0.13673314374347345	-0.4077777701826946	-0.3849788466605414	-0.5770062014456482	-0.06864868121494783	-0.5484400291537135	-0.20017720742946735	-0.41054233293970543	-0.6139123542840639	-0.3726915688216349	0.27129148037657463	0.24692229465570298	0.4332839551642328	0.18296362194572438	-0.3882044033043759	-0.23641157844745048	-0.23019424839849986	-0.533287603907417	-0.6605317344689204	0.09910146734778116	-0.19461741937133517	0.8367060598388729	-0.4520532219170799	0.269589906875099
0.6930037684299677	1.303235173675557	0.23094404910543295	-0.1403659103951122	-0.20372867445342546	-0.44184020751344927	0.2593948575135235	0.7990583023233988	0.6316485593785	-0.15691014021608263	-0.5454343505542343	1.521476981574588	0.059815509474166875	0.3343790186885777	0.14351713638709673	-0.9567425989496675	-0.43735862461845565	-0.0440852118575885	0.6413667022483327	-0.20827273921678696	0.5983270735686836	-0.25894156383933853	-0.7393878667233259	-0.23202892501246747	0.5533945790262502	-0.12165889044802744	0.17407780693545863	-0.4184511045420008	-0.39938404421286444	-0.5128848543819756	-0.0276381076512675	-0.5488442965170394	-0.20251315509790704	-0.3956062465472914	-0.5785297917002028	-0.42925335823674704	0.2095033767510764	0.17626501052262059	0.24738878435849926	0.15901504664150046	-0.41688571631317134	-0.1890982840435746	-0.17827196191546416	-0.4893412398788278	-0.6657507113173176	0.05171339049144895	-0.1733818187200241	0.8019228352174066	-0.5245625569335423	0.28484431186656545
0.6554517123132377	1.2783524710902676	0.18577485136870206	-0.11185322220717211	-0.16821737912443205	-0.5238334774096041	0.2742994896919223	0.7991804856777287	0.6714818678280775	-0.17973182335286592	-0.480721549490542	1.39556773531354	0.14434140669149004	0.27963472047462523	0.09552756516002181	-1.034116218883043	-0.5194446553958066	-0.10031858479226448	0.5954935784370526	-0.05326456214342714	0.6803194608655039	-0.2440506332343877	-0.7034002281220071	-0.2829799103401153	0.4091188976706195	-0.23351314174280166	0.2118085327338218	-0.4289596704463593	-0.3698486192976348	-0.45544617355321454	-0.014942183986787335	-0.47475311429287226	-0.1988561887480063	-0.4051530234166685	-0.5571556760366211	-0.4648490807352205	0.16937601792762386	0.11915225369939346	0.049993681959650774	0.12807025832705157	-0.4233280418360092	-0.19460818668301325	-0.11692027793387258	-0.4753054603141412	-0.666611187786946	0.019886923348592392	-0.15901051028893143	0.7745012512223151	-0.5725040692054952	0.28995605287695075
0.5937713271726912	1.1877873591590675	0.1462997272856736	-0.06894435656422354	-0.11088818806162085	-0.6179984407101655	0.2780730141523432	0.7228294651493399	0.6914600406759541	-0.17957754260363137	-0.4225713833949915	1.2486827108500678	0.16136060363078947	0.22057560072656748	0.022713829555651772	-1.1110379278113864	-0.6046234094677514	-0.18090956546005885	0.5494827491884415	0.12338555065077857	0.7195089816519683	-0.22839831778041225	-0.6726041878504544	-0.3567123507729534	0.25171064068583476	-0.33242288664156794	0.23774366711230588	-0.4326028840612851	-0.2833792745199758	-0.4255443774511554	-0.03967640073744395	-0.3572766936680978	-0.17944365812408503	-0.4273261825971592	-0.5611999556914296	-0.43605568216970314	0.13745216438778257	0.057894050638907145	-0.11720390503245234	0.09084154113238016	-0.40773083267545457	-0.22218165597863906	-0.009682091472174142	-0.5254241852356366	-0.6742058279319292	0.010744703041833916	-0.15535983802199832	0.7629630924182274	-0.5764975638986266	0.266660252936342
0.5032900933333787	1.0605669056622766	0.09004057562489717	-0.007044788746587777	-0.027494494519599975	-0.7147442215234083	0.2846411571462134	0.5738200765789989	0.6451826564578925	-0.1689915096561478	-0.37076012607548653	1.0913007011109663	0.09281106040305467	0.16716282947040645	-0.08783187325506892	-1.1279200317851685	-0.7143598592241525	-0.27646045702542177	0.48219642987201067	0.2866917475524139	0.7062960010198344	-0.20958332679972128	-0.6520610890832074	-0.44048008111170034	0.11159939221399855	-0.37249084882364664	0.25124207038531765	-0.43210857869644703	-0.1515764868491757	-0.4025581555224905	-0.08861507627289955	-0.20830417028235576	-0.13847596901484494	-0.41774091065975866	-0.5726880544210331	-0.35183732092855197	0.07936436527318984	0.008559136013308996	-0.26882357050480454	0.06481942758304404	-0.36845857585047803	-0.29134291215281255	0.07309783772463933	-0.6046291039538325	-0.6877115673030543	0.037576308202497424	-0.12859681105103546	0.7355204148969868	-0.5928239098499575	0.26019480976115106
0.3867583902695194	0.9403803150064487	0.019354544083416268	0.06472301912114774	0.09372451359591047	-0.7875476885196748	0.2786256223369228	0.3947264309868039	0.5550886329452944	-0.14910116075482244	-0.3194522526881973	0.8737747861357684	0.007144988227379967	0.14762814916561393	-0.20604217981361583	-1.0482707171478693	-0.8042697435741374	-0.3704679869966527	0.4153060136879099	0.44258951901861215	0.643071439273965	-0.20400471857898794	-0.6174690414307487	-0.5099188991854676	0.009589051617569688	-0.35095667659399526	0.24591302762227465	-0.4522286378060104	0.0028930222681976423	-0.4303816961734784	-0.1688094717938605	-0.086491063396444	-0.0914025959998246	-0.39678034612195145	-0.5958010149603539	-0.2296750376942646	0.018902785906318942	-0.024091383607873877	-0.3960976361151355	0.03564743532548424	-0.3222852520567645	-0.409039223750913	0.09636833026605625	-0.6860112595623349	-0.7046779185629021	0.07017815103212013	-0.08779669212412156	0.687068585330274	-0.5881061048448364	0.2844604261780381
0.2606628676703131	0.8510865820394591	-0.04971272337696233	0.1410986691715223	0.21954613141750742	-0.823400126398556	0.26144740219910845	0.2566592405931859	0.48847934379659985	-0.12073723839553371	-0.2890814221111997	0.6284327697975984	-0.038434200961365385	0.13080708709125302	-0.30934273480300456	-0.8482678180626809	-0.8561464950275065	-0.45891330290586596	0.3418745892305316	0.5865288084827258	0.5609532140663622	-0.1892309241046557	-0.574745350516255	-0.5657865030576202	-0.05234775500060231	-0.3119517069901291	0.21755121400369842	-0.4772734429578597	0.18081152183829405	-0.5078504597117071	-0.2703403260775743	-0.04409811761490845	-0.03670920059051665	-0.37670516814864347	-0.6379435812184387	-0.08045255075956778	-0.030230974462544025	-0.07527327923026993	-0.4647302065804301	-0.0020086523471893243	-0.3098194518964756	-0.5139908909830069	0.14538180518141558	-0.752343000938821	-0.7597858246395433	0.06653568850358983	-0.038075564206887104	0.6214677190035545	-0.5310421978326909	0.30098771529462043
0.15407003588828544	0.7852885927877106	-0.11014658240479339	0.23277608415788462	0.31285705029308275	-0.8429655132176723	0.2491005564750544	0.11475006250228204	0.421439424286287	-0.08843322305579285	-0.2749307404611444	0.41027012261330753	-0.04684646742237493	0.1066879089064741	-0.37582649915294986	-0.520729177485306	-0.874261017181556	-0.507796607258592	0.26179887742187613	0.6997406326073369	0.48723017519237544	-0.1339719544851033	-0.5538487020419621	-0.6085711870356609	-0.07152606433386047	-0.23958248646357422	0.17728350536342102	-0.49254198644955843	0.34155826273674533	-0.5596456020310914	-0.3840190785438474	-0.06657170785800286	0.011556311234603761	-0.3200404280207234	-0.6067615989523729	0.05393527905011175	-0.093677233411325	-0.12897938221495728	-0.53819519510879	-0.03580257718163862	-0.3181366337634205	-0.60155043075322	0.16996126292828703	-0.79278042007624	-0.8292225345365185	0.07028634298841381	0.060569713879168784	0.5421349671531387	-0.483218141287006	0.3164643698952333
0.06757372685536836	0.722248009860942	-0.1616772389865598	0.31947276799884944	0.3882915347853537	-0.8453196373001864	0.23746420698831647	-0.07411825143636257	0.3294383234579562	-0.06818684165623409	-0.2645461163780321	0.22776447913825826	-0.019732550729862734	0.1318183733883096	-0.3840058897196619	-0.12522634968651852	-0.7767665971329238	-0.5006146275631311	0.16406244327536926	0.7846312713074981	0.43743431621140905	-0.04672017919021366	-0.537120218534937	-0.6241966048757324	-0.06979088396561244	-0.14135854322817204	0.13420305487667303	-0.5097511361884024	0.4313284011257319	-0.5887232623508286	-0.48878328317088793	-0.12555799132515752	0.05497271789972323	-0.24141425158643193	-0.43688231586751114	0.15541104292664892	-0.13909323500272244	-0.1607269333488175	-0.6403284528214058	-0.06532279723608722	-0.3118139799221215	-0.6654653013707112	0.09081734819107086	-0.7995869276362251	-0.8671396172307994	0.13164921419925782	0.20076067072129922	0.43605562414443255	-0.45880692617752167	0.34466986574700176
-0.023126287169392135	0.6767425497912272	-0.20529867106679983	0.38990882957102524	0.4523847821013067	-0.8129896665669936	0.1947712775281585	-0.25433869907405177	0.2573538768544142	-0.07536683037061556	-0.2597732909466554	0.07436659379320101	0.016266387894194066	0.21208079583130218	-0.32085870660322346	0.25689668442750174	-0.5610491473349868	-0.4686777391301217	0.07324570735480314	0.8393632017389898	0.4209135962101439	0.029213317483608125	-0.5285792019278988	-0.6176804015307875	-0.06878630585767893	-0.07402996492734795	0.08903372993041431	-0.49340244393649935	0.49316581207551097	-0.62371320110896	-0.5360961497766485	-0.21196095234153453	0.09225122069122269	-0.18417208543818603	-0.18545316186876432	0.24428853014927565	-0.14179864631965775	-0.1686279076128994	-0.7173209026363061	-0.10112694617076108	-0.32968495103191287	-0.6749998285467842	-0.008276165881130426	-0.7873267587393606	-0.8557102449929086	0.18255352963511232	0.31963890003324014	0.32923800772047407	-0.41106117344934867	0.3529133057953704
-0.09588632598732562	0.6318645234960584	-0.23872472937307707	0.4647529713815045	0.486446636804626	-0.7391922360692219	0.12760569989372283	-0.4240242263827884	0.18054787592885765	-0.11409129842850611	-0.2742968495835373	-0.04743118163198435	0.045326944759501844	0.31824900225053987	-0.20537486356691273	0.5772208886030791	-0.33156171524921463	-0.4183121964147155	0.01728566025894274	0.8677135541927117	0.45294833292641856	0.07101627409829425	-0.5538300941626406	-0.6138077225402513	-0.06177252415865816	-0.06888645245211412	0.05201997754389687	-0.46888855936169954	0.5718506262553568	-0.6051343140161882	-0.5508928377884883	-0.2741813747153011	0.10826454470796917	-0.11767185543072425	0.09305508199261844	0.2987257581168353	-0.1405593933938366	-0.1465462236956186	-0.7676229083813693	-0.1367411526707664	-0.35910423941019676	-0.633915119735317	-0.06953088947713154	-0.7577121093867596	-0.8176435142169545	0.17173433400581142	0.38524816499951947	0.2147212542517396	-0.3543104817072532	0.32658682936639194
-0.15841057755746057	0.5554331829072654	-0.2459097699435854	0.5723580720627639	0.5095741148581304	-0.6405631559899669	0.05800864624713333	-0.596682881980237	0.08122605895303762	-0.1852503270754909	-0.26141394968869236	-0.13435422434767436	0.06997975209069406	0.46567768958965416	-0.06853690063615354	0.7671203487900013	-0.11276995122391391	-0.3296987916190127	-0.018380048010088735	0.8826324896660444	0.5258983674913165	0.09145652889132358	-0.5865799617626013	-0.5965995576344824	-0.06562645108181824	-0.09902743555699187	0.03582603000135087	-0.4817954216658338	0.6444680857045542	-0.5418908507206406	-0.5433118186219281	-0.2988233080889643	0.1082001047722881	-0.04876568367190738	0.3592741862265862	0.3210336533161399	-0.1334904154366823	-0.11385466005228391	-0.8177617945293673	-0.17689814906654958	-0.37081211892073956	-0.560968800008833	-0.12957360825326686	-0.7271039635890699	-0.7447274864210461	0.16309700949508693	0.39458051734386246	0.08172657187554266	-0.3136903763727066	0.25795210915975797
-0.2192314691123133	0.4707791575888941	-0.2347914166496961	0.7314751194562884	0.5267894008858631	-0.5175034993210692	-0.0028098316672642287	-0.7518964697649215	-0.002470027758392368	-0.27961080685737505	-0.208465417559368	-0.18685734307464613	0.06726836042144221	0.6226293228927099	0.0679769372604925	0.791539682740605	0.055102332843962376	-0.20048428033215737	-0.0621531639020527	0.8678010552805333	0.6111265867796772	0.0956148615283017	-0.5962188432494082	-0.562166390088205	-0.09430258979916684	-0.1602180889707031	0.03211017741495968	-0.5079203755778877	0.7272359625018792	-0.47687370389357425	-0.4825357926769988	-0.31587604050563706	0.12608218692378442	0.0026444796710547946	0.5523641177651382	0.35053523903084305	-0.11942227658861648	-0.059286632602425005	-0.8091776257337966	-0.22617238232633516	-0.39510547027311205	-0.4666296843822674	-0.15371674426498722	-0.7172746902493419	-0.6600079661830609	0.15097951039027208	0.32861132694281514	-0.056077434462868544	-0.2772007974119389	0.14799916616167144
-0.28274023151697036	0.39003833765387674	-0.22732238238074887	0.942969748654194	0.5129942861590633	-0.3646423755631587	-0.018393382472432197	-0.8861759761742907	-0.07938368627435377	-0.37588199437978037	-0.13491543190789515	-0.22304192489999358	0.04844156903597437	0.7255951227046054	0.1869498909581267	0.6928939662131133	0.07947593785612043	-0.05163393094175419	-0.09322295320012275	0.8350318978918956	0.6722658345754424	0.05479292000755093	-0.5915668734198682	-0.5301410186099547	-0.11901521125430961	-0.24662909855464932	0.037735661107899734	-0.5332214872152113	0.8310297038060422	-0.39055443869302103	-0.38524300212013385	-0.32300584673157406	0.16131472175740913	0.06485250959409984	0.6363757241210809	0.39133054612464174	-0.12289567563422996	-0.008289435079707488	-0.744521095446972	-0.2688144589090084	-0.4220914344601061	-0.39291676950594956	-0.11585371369239035	-0.7237641244757844	-0.5957154090936466	0.09643273242588668	0.20541399241365865	-0.1651520581848843	-0.24797389752544424	0.03097464469072072
-0.3642202234406609	0.29463538109262155	-0.20857879828377088	1.180100494041631	0.4664341846571759	-0.21253108392041975	0.007326581318469016	-1.0182018784926714	-0.14476260296128612	-0.4684860471703785	-0.04359785783415103	-0.22649847117793045	0.05020744976415427	0.7408655457901479	0.28458779093979175	0.5699257538075237	-0.01617757546953939	0.0935795861773302	-0.11308696253528812	0.8213088106187717	0.7082375002147611	-0.002354869718235339	-0.5820210313296557	-0.5197689740092175	-0.13368205163012684	-0.33355445938612027	0.04748374191895127	-0.5485266459191203	0.9059558108099848	-0.3259135277665802	-0.29732144730410165	-0.29603018812416304	0.18910444401986803	0.14678926187825705	0.6400292521184203	0.4175148341405331	-0.11999826738512549	0.004187947654220756	-0.6876739158696559	-0.31661663830012593	-0.40920678341443006	-0.328355084230787	-0.07525155222689725	-0.722601522252804	-0.5673196855959071	0.053101853930541495	0.05110881673669683	-0.24406293951229957	-0.2191776686352676	-0.058632356815437436
-0.47739208794226606	0.19498899084562	-0.185830903038802	1.4194153033537882	0.40567210790198216	-0.09627223015656147	0.05226152112749614	-1.1362853024891006	-0.18158149887954533	-0.5539694499963016	0.03494867944079588	-0.16931991880132685	0.06304137033194236	0.6915484840370614	0.3866871766851168	0.470247097839954	-0.15078467505330012	0.23425470336119658	-0.16794536613249172	0.8091607429264096	0.698925494816877	-0.03437695942622632	-0.5583518088369585	-0.5182199024130045	-0.14884204853165675	-0.4091126576473208	0.056094316836209565	-0.5401600699290653	0.9497628751545358	-0.2937184842702342	-0.23437158694755747	-0.2674190842742063	0.2218077113780102	0.24204530769791804	0.5988635650040081	0.4259944434268177	-0.0980058915184229	-0.006914460337647118	-0.6089891002352015	-0.36916737855791165	-0.40555679712749815	-0.2452034665721246	-0.05030849303406586	-0.702181999572853	-0.5857451056520814	0.06945687132350083	-0.0864084083043011	-0.33035655499223787	-0.17984957628967574	-0.09766746998565196
-0.6009560112527043	0.12344502913223912	-0.16944446663886883	1.6144362308756144	0.3346240884610895	-0.03007774854750097	0.0833338899061907	-1.2325793616299012	-0.2092033606461264	-0.6209035596642473	0.0701482669971924	-0.06573268455621738	0.07363665470101577	0.6034317380202681	0.48190367200017786	0.41216039401429255	-0.2966949419161141	0.35728048746366486	-0.26347851328168426	0.7722790344102246	0.6336335959652988	-0.06844893142005233	-0.5252483915299531	-0.5204256456641363	-0.1715820438839498	-0.47357801400359867	0.05466726398763303	-0.5008353320151946	0.9807674394227834	-0.259104781412728	-0.2130351281848065	-0.2682827463685852	0.2608099824489766	0.34569327834630525	0.5473429589666544	0.4698275006605396	-0.08257631987860994	-0.001476127402629962	-0.5222094745963732	-0.39048841684924857	-0.4109819133572555	-0.19712357701841166	-0.005512794891836609	-0.6708340159969013	-0.6427049067394441	0.12367907341900644	-0.19672555406069098	-0.374378744067435	-0.14245950342751612	-0.07720030143418996
-0.7247699690607984	0.07769189783572901	-0.16889067892691212	1.701186184568402	0.27265414451783376	0.009837733118237815	0.08211815190011364	-1.3040294720568055	-0.2165855954167037	-0.6756138868928334	0.09969876820317317	0.051444234265831036	0.09577273438023544	0.4962522453039728	0.5634115849901447	0.40610801448258443	-0.4110888856816352	0.45596394464087614	-0.36925350233245774	0.7330202130082596	0.527660098242267	-0.09862612707079328	-0.4800870684247814	-0.5391492066966356	-0.20719890407428693	-0.5258703908351547	0.04511221447977058	-0.44435636718079596	0.9713611316170937	-0.24955555593495982	-0.25747999476851985	-0.2606384180438715	0.2640480892169501	0.39375437077137826	0.4873625795450863	0.5562076963570945	-0.07461717432685094	0.018286569263116136	-0.5013505561216268	-0.39026681734213814	-0.3767358671569067	-0.19115850850875818	0.03894354190082857	-0.6350470057513953	-0.7152468143311657	0.18808935139877025	-0.2934940780940273	-0.37241704613547927	-0.1423616236556255	-0.002241569621823958
-0.836801051166846	0.04610556071186606	-0.15504598612800818	1.695006881757004	0.2350195458161429	0.028775353515349912	0.045535490080887996	-1.331575030494235	-0.20666571744373874	-0.7265740051400245	0.14103218219286223	0.14933726332675928	0.13861272275440473	0.4042757565867493	0.6233175177654602	0.4265569874603877	-0.48190856731439496	0.5432173575368007	-0.454562020759737	0.7180429434763801	0.4232505859818123	-0.11012010988779186	-0.425770668695075	-0.5872714525877185	-0.23470607917513292	-0.5848493338845155	0.035584740872364115	-0.3884449381356564	0.9226124167214802	-0.2756054130544298	-0.3356832310385037	-0.2440634561474931	0.2256096675831925	0.3774132143961718	0.4054805697223525	0.6614107610188106	-0.05690109376756227	0.05393330250132822	-0.5295906363635853	-0.41796675573103137	-0.34875263895708997	-0.19978270394440098	0.05835985911507362	-0.5871055177202056	-0.7802689058187428	0.2574403953825814	-0.3598746118490943	-0.3841028596226182	-0.1675167250314776	0.09704339213719754
-0.90274764992365	0.022940045299017726	-0.12116553790422828	1.6212414544459293	0.20530601298984114	0.014877302450434149	-0.025356245598147864	-1.314347177533616	-0.22087651937710193	-0.7622959324628102	0.2140601400627801	0.2090263598420742	0.20011264764208736	0.3685942050722974	0.6425743580274172	0.42799341886924697	-0.5145294344454701	0.6327781724199909	-0.5318147711030848	0.705996960386475	0.3886092068279047	-0.11659188110449592	-0.3719752895862778	-0.6321776911431848	-0.2429801497731944	-0.6419594674012069	0.030621078790357865	-0.3381722517709046	0.8766111832133301	-0.2836138629391628	-0.40657946088288865	-0.2532329749793033	0.1666954563867759	0.3130494606639142	0.33592677469278354	0.8015572705415931	-0.039848275337587204	0.1405977552733318	-0.5501437055938337	-0.4384963672112569	-0.34554144883580024	-0.21933088026519187	0.10397972053480975	-0.5491624088066329	-0.8231617872287013	0.30217776930973617	-0.35223905084008716	-0.42979143726367186	-0.203771392539708	0.2164924547988445
-0.9218909161504483	0.0025814704565081726	-0.09028122319898144	1.4764806321185429	0.15811019191528922	0.0010490032101862193	-0.11257360593021652	-1.2762259709824582	-0.25794148978771336	-0.793745469806791	0.38340222362991505	0.2317122188346362	0.2655336620206875	0.3627624540926099	0.6133268402434159	0.35767283855015586	-0.49037673824007005	0.7126051126946508	-0.597173214296866	0.6713465296097036	0.4384050658088704	-0.10651817387125602	-0.30372158824727086	-0.6379361964247631	-0.23373803118021366	-0.6766438865258735	0.04385061703392752	-0.2658389000494416	0.8165100278625742	-0.2723267859204108	-0.44638437838634565	-0.2632845316947342	0.0714049014983956	0.1714261054121331	0.2829799251056691	0.9614584742258316	-0.02946298673386666	0.2357172766084577	-0.570696774824082	-0.42263617391658803	-0.32763058716549526	-0.2382082858298779	0.12722597297982974	-0.5307087407946272	-0.8538957620026055	0.35969982607217943	-0.2827734419298651	-0.45605287732051003	-0.2638108446173232	0.33739624217491004
-0.9206876251304779	0.0042491233835919035	-0.04572261191389204	1.2746944334152706	0.07686523052887075	0.006210638235549658	-0.1872230772643988	-1.222410991363942	-0.29826694722199737	-0.8428898223129895	0.5808592320037483	0.22985659925384933	0.31710572202711174	0.34246930906502504	0.5395407295367096	0.22647338998144181	-0.42727045577656586	0.780833919801534	-0.6305323564905844	0.6414503246044913	0.5340598548477604	-0.06814144907717848	-0.22128868286782705	-0.6463719015302323	-0.1721117305226747	-0.7047788997654091	0.07826534080250525	-0.20353811647360157	0.7201764617146471	-0.2764295488367498	-0.48151281177741645	-0.25600771915485976	-0.06488556246706381	0.013923534601408261	0.24689400953836108	1.0532991655726753	-0.020753307719988633	0.28248693984961254	-0.5862950862934668	-0.4299489576512555	-0.31500522476315507	-0.24386192505991114	0.10351915870326003	-0.5135022278945446	-0.8659237265671951	0.4502745254821342	-0.22528820820549153	-0.4523404167180969	-0.31699871266260604	0.45048088421098004
-0.9034196176361011	0.008657671220535559	0.03697635307156038	1.0413991173590453	-0.0031210061036736347	-0.003519741305508292	-0.26065681059250345	-1.1862311425538146	-0.34580546321336714	-0.892010439319305	0.7433403790132797	0.23444107115932417	0.3679547442550689	0.31299031350584905	0.41925220952414755	0.07461515261115845	-0.317349915347869	0.8252857898740809	-0.628294643133936	0.6388107084552497	0.6569495631488037	-0.04878470349237448	-0.13719967622906615	-0.6471801127978232	-0.0627588372100842	-0.7370801581098847	0.12857757118373198	-0.18255759987709427	0.6351571765581489	-0.2910131689847885	-0.5213359967969364	-0.2662246579734687	-0.2072011604187037	-0.06089163009873673	0.23196729622302517	1.0514727881879362	-0.004712836750544273	0.2876790086517229	-0.57357175772236	-0.4592950638072592	-0.32384098391676996	-0.2548817303387897	0.08184851252406533	-0.513290845672185	-0.841980033499272	0.4907924131138607	-0.22086626714976926	-0.4352968475888403	-0.3310346719516996	0.5509983210752724
-0.8842607242531996	-0.023126802884762772	0.1281099309006533	0.7995806250112341	-0.09616492275872945	0.002060404667859242	-0.35592646161417324	-1.1873986723840853	-0.3777951472192063	-0.9260471461504511	0.8814540149337168	0.26202067198749185	0.42696575063610515	0.2589033513849841	0.2554546702266513	-0.08503854959596666	-0.1451883186154643	0.841789062365779	-0.6039552070854756	0.6316939533125469	0.7589142245712035	-0.0404973222510734	-0.042634433534182295	-0.5926258522355051	0.05258499463708664	-0.7638435680226899	0.18666620549343518	-0.17547255631439934	0.5848820831139445	-0.31030869588827364	-0.5588940098245214	-0.2995767154478891	-0.3051981926056881	-0.08847334633627388	0.20291491049016863	0.9729199241402597	0.029916428106231508	0.2826511159382147	-0.5275312514506316	-0.46239745690681505	-0.3396974817206579	-0.2837967411466267	0.06492892523874333	-0.5391428914667824	-0.8140893722771843	0.4974822824113102	-0.2599438857817214	-0.411988501193013	-0.315745851582407	0.6483840589015821
-0.887323646849486	-0.0700687560698862	0.20211868871387093	0.5607319269025238	-0.216493923472511	0.04701545566579261	-0.4424491145141971	-1.198245839062994	-0.394405175453008	-0.9281596056399708	0.964978459982793	0.3242930820368437	0.47253103525218715	0.15185869684163059	0.09568009458784033	-0.25398870676379814	0.07121026666997313	0.84732071481207	-0.5765690382360393	0.6079082409401086	0.8001351287745818	-0.017011528061947306	0.049083803625025	-0.4909259343971063	0.17244029544169862	-0.7804742583592817	0.2407287583366223	-0.19215078547619374	0.5580559801224645	-0.3252506359416694	-0.632895717399786	-0.3530502621424139	-0.3481312997532003	-0.09748119225334842	0.15975638992266275	0.8309470372327403	0.058454153933262275	0.24482904952599424	-0.4660351633569516	-0.46999515429348265	-0.3558930492889064	-0.33767400652096546	0.03586504965836931	-0.5574908683676071	-0.7906507414849127	0.5124127723797436	-0.3163493432017907	-0.3755810750579906	-0.2890638257650647	0.7500935618513008
-0.8875424270349344	-0.10926685556390084	0.2842354666175251	0.3524201713510065	-0.3010827698111404	0.06701679138907757	-0.4883945378607429	-1.217224986769019	-0.4016797526331808	-0.8787422948851278	0.9634123766381222	0.4300088210952098	0.48636608505169976	0.0072616111342716175	-0.03667731640077933	-0.40016577721364904	0.31277404685844656	0.8734356154493975	-0.5351197015990555	0.5968831038747728	0.7984992359344136	-0.010407978698296079	0.0973340346970126	-0.3701488630966371	0.32376628860936457	-0.7944989023750904	0.2745299183200639	-0.21763497317456698	0.5584375747596122	-0.3371647727947974	-0.7424460112355954	-0.42760083909763313	-0.3284448994026346	-0.045955543706322974	0.13148550750474314	0.6761895086320517	0.0828028557856834	0.1984698265063515	-0.39895222906377864	-0.5043589064319318	-0.3591042394101974	-0.4341452149080097	0.026678053123788358	-0.5975900759492514	-0.7276301930897319	0.47670942680305506	-0.3617513659018106	-0.31658248241624243	-0.26202943276891744	0.826850495046768
-0.8799320020125274	-0.14699543911226848	0.3508461885864057	0.2047694595622544	-0.3177513370063824	0.10000940445660791	-0.4858209626011246	-1.2499565498013703	-0.3673216016384467	-0.7660698769440877	0.9258263763660391	0.5629948910516116	0.4895919459094757	-0.1224190016915145	-0.1326373926764522	-0.468533456403841	0.5552950985428645	0.9500077436493057	-0.4482103574627886	0.6056769632006966	0.7857716301010111	0.015552316250158288	0.0997158432497369	-0.21283390740720837	0.49169521814267947	-0.7846576485058072	0.28845574805013785	-0.16754536287086755	0.6137306376823092	-0.3456390385564956	-0.8112962792808129	-0.45950120922192833	-0.24288477480209605	-0.0011857795971035076	0.1064969390095694	0.566439137012416	0.111794392543296	0.21486691335570757	-0.2992045954582462	-0.5291463941559356	-0.3417319003068179	-0.49355633902022006	0.019333303915401993	-0.6655494604379099	-0.6175266169977063	0.3850167438447406	-0.36213700029620455	-0.2949405245862703	-0.24613375781390506	0.904294381579599
-0.8383168853088871	-0.12387945794477821	0.4138217912152669	0.13401377887914429	-0.28853366544675985	0.1924828860089919	-0.43529678572519853	-1.2349144212904433	-0.2876703643950619	-0.5848493353431097	0.902745290881495	0.7277266097185352	0.5052763038731435	-0.21852490945504818	-0.15231368886490562	-0.4343173374512423	0.8226315728529547	1.0682506348907537	-0.3052549003323306	0.6448628670294791	0.870101007169502	0.12438642361161381	0.07632573894681087	-0.036525986929415735	0.6488660293928616	-0.7365829519039423	0.30188521157201087	-0.019034062145861497	0.7283616666814662	-0.3095024761012194	-0.7771542917571974	-0.40101107206430936	-0.12252708493378064	0.009477354244902637	0.12163856573651258	0.5359125435817905	0.16283066796729423	0.3257883832189997	-0.16383571984354214	-0.5006866860283758	-0.307705252189291	-0.4136148385514907	0.02367228117052006	-0.6667966155498337	-0.48746372801234317	0.3389810664420699	-0.2761662393059098	-0.30544510060900465	-0.24738661889410368	1.0314817715415532
-0.6705906188499368	0.040161451268800816	0.5308413946570816	0.12594339632805004	-0.20872543029456173	0.277440608453496	-0.30742325181328245	-1.1650255426133191	-0.16532520272850157	-0.3495830605102492	0.8910555973444939	0.941941517206447	0.5175540415344192	-0.2631394899268263	-0.04275942733500102	-0.28910864772646444	1.1153541508728386	1.235789412297219	-0.11090088871763917	0.724547191004344	1.1683368557233809	0.2851850469189619	0.048544175124800235	0.13685216770336422	0.8015071066290936	-0.6300779535834121	0.3198715926441705	0.17747978178686052	0.8790152294273629	-0.2358677355503131	-0.6582510296966213	-0.26605927587029254	-0.01417133308606357	0.03580798077173477	0.23448764441370287	0.6165713325730942	0.21105680647499137	0.5056432882850297	-0.010911097594668063	-0.41271168170525174	-0.2325314909026789	-0.1805459569032289	0.12254763437514526	-0.5745494137120405	-0.33661846168443	0.3377548909374164	-0.08764243836636536	-0.25039099735731957	-0.25273085443932314	1.1956636191715515
-0.3752686228058423	0.33256210162242483	0.6855895609365241	0.19448837816052952	-0.05573315793731883	0.3381944477385245	-0.09572695070314788	-1.0935075525451199	-0.006068867209049944	-0.06656095991430104	0.9073876093674833	1.2237228082536022	0.5419843757030052	-0.22196328286503833	0.170705506895563	-0.0491923230894938	1.3888392536376561	1.4491400516760105	0.1149704548664523	0.8430382474274358	1.6371190270759723	0.45286541790018103	0.07025957028909158	0.3256368496245755	0.9636460132494161	-0.42468035540569815	0.3600358916577392	0.37630038408883043	1.0350301968251838	-0.17034894085574717	-0.4828828754822182	-0.05585862272985844	0.08704769588497545	0.069895363504937	0.38346171382394784	0.7776839090125155	0.2698427762520201	0.7905914120688988	0.14733530150846866	-0.26188156004367363	-0.12091770258750949	0.18866543213603879	0.29048302221570577	-0.4078533931591447	-0.15329956163314712	0.3754056917273782	0.14913707979171797	-0.11092060245305221	-0.25412074720016836	1.3884348483418454
-0.0278613154687557	0.6937658187795707	0.8283247937719931	0.32055148249825266	0.13016395950099482	0.40855660087144285	0.15117838616739715	-1.0113596106501557	0.14049925229846996	0.25405817249513224	0.9689868875911772	1.573216021650652	0.6115350481624651	-0.09789530898791231	0.42922382086771654	0.22105045792103012	1.6388896138190332	1.6582579072768389	0.3425803295968616	1.0093923988881384	2.148722041783316	0.6407078453642095	0.15090611925399156	0.5081915696914471	1.0982594797123846	-0.1467592313271695	0.4364487118201829	0.5461766611385515	1.1885457193496882	-0.08320553987287183	-0.24494847874861367	0.21264840967577586	0.207034856123125	0.11676310882133936	0.5070760006644228	0.9559607055676926	0.35203491748718074	1.169612434623041	0.30776342522235506	-0.052169283635420304	-0.011956636546447163	0.6723390594850401	0.4840159518518246	-0.1536662707715501	0.07474540882860628	0.47705203466464763	0.36398685538858155	0.04477071406061976	-0.22575518930630895	1.609512595913521
0.37161567600522016	1.032117737411142	0.9793384429169614	0.4395430140065509	0.2967606307132399	0.44632721392866725	0.40531499585331077	-0.9233740196038382	0.24874126962207113	0.571413673670756	1.0565756917966584	1.943193819831683	0.7102158003505451	0.05194361069251684	0.7057406073223333	0.4409374412277295	1.9110124456088518	1.8423457995985917	0.5326826858339204	1.2091573823814952	2.6329822761621218	0.8105552347618816	0.27453686944384115	0.6528277111205589	1.1769270780917611	0.14095171149588864	0.5243882583730637	0.658896591927983	1.324183533123822	0.05327851207769113	0.015856848097118383	0.45638487818305346	0.3257009976798124	0.20930525234547162	0.626704620598708	1.1414684656461207	0.450965700354221	1.5781646311148865	0.4372803852923345	0.18624012894372594	0.11567321181466408	1.166457545750543	0.7272653191988265	0.140641197419924	0.3876595476100195	0.602789119869826	0.555467186685151	0.2216821178812629	-0.11855726313186357	1.782584427909407
0.773046061992136	1.2724909187227944	1.1047216607778054	0.5243353006448646	0.4407765427044713	0.4265700095917159	0.6460942762776511	-0.8735367869651979	0.32407082359351164	0.8344979543656148	1.128205360965978	2.251044746754012	0.7787653435782804	0.20884467968072068	0.9506266036832987	0.5635989997370446	2.1614862143365117	2.018518233447473	0.6683397547857733	1.395782619187195	2.970048108614516	0.9173541018538323	0.4071924411029969	0.7857111137001352	1.2404529446261172	0.40964880320216	0.5966233296164852	0.7106155791750431	1.4244284443025117	0.22238759141102787	0.21798691334528053	0.6197272687561204	0.42522847833922234	0.3002113554786821	0.7206999318029965	1.2901504939669661	0.5669667559177974	1.9635269550913708	0.4950247226535094	0.4215313198870948	0.2738991200891906	1.5921334587948432	1.013128776012298	0.3941096202514959	0.8021847338484311	0.7461614939507627	0.7403660243173934	0.45326794148288807	0.08401471277265717	1.8700093423439381
1.0549755852555243	1.3883680300323968	1.1160672090304458	0.5626629590310852	0.5460008463717646	0.36836211190703677	0.8216657909214972	-0.8542725447657344	0.3326680511700817	1.0113392962383194	1.1635727431664438	2.464149920963217	0.7975226121004342	0.37899359916035513	1.1298486813688382	0.5796257007370113	2.3110230674435805	2.152087774975192	0.7520474475040659	1.556157529646856	3.044957619218735	0.9843120425189656	0.5027066856431064	0.9091148716202708	1.288380452902756	0.6099371789878087	0.6583037249605298	0.7279162669444122	1.4963017942092725	0.41693738402472746	0.3641635768894117	0.7173762127886641	0.5072282964933812	0.33841771049020586	0.7272645596484845	1.3509614062771846	0.6873313781215922	2.286174013221006	0.5040982502402759	0.633807819163348	0.4094073541516047	1.9363346810707447	1.2441611347750547	0.5935276088256802	1.2500440302798401	0.9064298452061221	0.8607867912069131	0.6936286719629445	0.3255819897983411	1.8757070141420737
1.2257647743107625	1.3681415465108433	1.0461763598445937	0.5367072237306189	0.5782318287058128	0.30075515584846674	0.875663504957644	-0.8399363645242733	0.30758383260588873	1.0866520373646986	1.1399323422016598	2.529951646685831	0.7703252679719459	0.5136126600700953	1.2516624956595739	0.4905346740302449	2.3940847787841077	2.2164658185006787	0.8322952911093868	1.6948613373563983	2.8931970988153695	1.020668169059864	0.5577487926662206	0.9863832363488164	1.2918325485827427	0.708178267264795	0.704941466606049	0.7390655990624488	1.5033231355327885	0.6268591005782507	0.5051339983553017	0.7499932386934012	0.5545755392350461	0.3434990594690689	0.6747670744674579	1.3549682546212527	0.8159693226752409	2.531268391496177	0.4983686743933518	0.8375369088796003	0.49403517827978083	2.1550059475611696	1.4037579294549403	0.7258317418006438	1.675736704613211	1.0334111379086701	0.9140814645122035	0.889777371632453	0.5482193189404087	1.7844028338024274
1.3302635671749208	1.2592322523817274	0.9397355216696365	0.4633413203082105	0.5546974901258038	0.23658347715475342	0.8219026230006022	-0.842895916884727	0.30252392585688775	1.0775376054099142	1.0447741351636055	2.4213615165121283	0.7211726036088525	0.5847229415247341	1.338089482696653	0.34684311410808183	2.4215142889564	2.2373852444646922	0.9108906694667226	1.779358221161371	2.6270319406665608	1.024050474831491	0.5802085030032391	1.0001396656325878	1.2824625745942082	0.7423483351419391	0.716026978589197	0.7294357982511378	1.439558671665414	0.8192231417692699	0.616383171185061	0.7166963085867082	0.5204384833080004	0.3121063314973836	0.6206284323250595	1.3349899224126858	0.9197523916462043	2.6922635683837846	0.4672943911523803	1.0469326145634097	0.5801987889877024	2.2155430082997007	1.5460472953071465	0.7857797400618669	2.0271478124053948	1.0878857879021941	0.9367053489833342	1.0620692932262306	0.7206051731939075	1.6474768700578426
1.3672061642036133	1.140960985879778	0.7787678933943794	0.40028313321343767	0.5195294833660481	0.1667270247506703	0.7041497132691432	-0.8619293683037885	0.27656306691368815	1.0260909094151374	0.8942064078831722	2.198341512189896	0.6548477920071707	0.611673721341272	1.378147523677217	0.18489757751828279	2.3500134718361423	2.1943850511390988	0.9366415862478386	1.8013939117774072	2.3213357016877354	1.0109897962674625	0.5465096335580515	0.9619180077694818	1.277951105636767	0.7690774549715759	0.7120560489235916	0.6825866342280499	1.342061241874187	0.9748773086564426	0.6916636048848055	0.6527485620241823	0.4085063150299838	0.26541181398707847	0.5737968461773415	1.275036289283059	0.9781543675588911	2.771581141190745	0.4329577159701021	1.2364476787521048	0.6740213873141079	2.1723741189246195	1.627397058816517	0.809158613854855	2.245746247711445	1.0974066800559756	0.9317435197754598	1.2269784806674833	0.8107915950137882	1.518531687732633
1.3641276144512213	1.025760842590082	0.591942638876244	0.34349747117075335	0.45131677321923425	0.08600672565468857	0.5385725123635658	-0.8887010988304562	0.2173052532240271	0.942969188827498	0.6910070939122159	1.9296950969988995	0.5803470916797454	0.5822452900969488	1.3655066473468422	-0.009262757858962856	2.177723011633131	2.077563275028881	0.9254702326442674	1.7837770260962877	2.026569384102567	0.9856883920537397	0.4812890165479051	0.8762644511396918	1.2544257128546377	0.8078595390348482	0.708877926396085	0.625210596694498	1.2172034765994733	1.0721790789561936	0.7726252360804555	0.5803112008318068	0.28207516122372805	0.22429908133991844	0.5176653705818481	1.2077026005987748	0.9704744902721062	2.765075663679799	0.44871914703655325	1.375390569710792	0.7383449161412032	2.07269279334764	1.6313724346256766	0.818755366749987	2.295429410827384	1.0749748811178932	0.9012526936586844	1.3483084430826902	0.8046055934303109	1.3895663008975032
1.33534239290856	0.9127732289264163	0.4405597979233031	0.2893753017191888	0.36113359464116346	-0.014069704786406456	0.3468648387299705	-0.9256955033361216	0.174949681227835	0.8484781637962605	0.46877240976378065	1.6557365159491784	0.52817713504882	0.501780610394545	1.298870353569082	-0.23914020231267039	1.9984923330845135	1.9122096531467812	0.9137480572913654	1.7314659590944863	1.7643591317212004	0.9582053274072369	0.4310663502681943	0.747152701142201	1.2192289489639805	0.8759939342901273	0.7001156840263205	0.576201135151001	1.0639932297846877	1.121967629805579	0.8276104594330963	0.4815597094447366	0.15938152368697417	0.19540853278964282	0.49082073171369356	1.191880208765683	0.9229639766934055	2.7228618868974137	0.5003668894574077	1.5026678294737004	0.7884674054256958	1.9057906555695088	1.655321649866219	0.8098773134108782	2.2280316560432234	1.0114662027739036	0.8660828368899264	1.4544932537221458	0.7624977155630306	1.2749057070874816
1.2542687070435607	0.8138038066993207	0.31984827640178176	0.259038121106328	0.28241879715394597	-0.11470414982483737	0.1820612892828058	-0.9740122320097588	0.14011476090416947	0.7529190412703222	0.27239674465174557	1.3995518597075847	0.49242847873269247	0.42664203852330146	1.179535142480381	-0.45620274183790455	1.84855048049839	1.72425571643577	0.9170529877873367	1.6417919275934902	1.5220672229322199	0.9417916271042379	0.3671296769310001	0.6112385063091629	1.188854159991401	0.9619077376681361	0.6829358980424872	0.5083348393191984	0.958654030200076	1.173296956248001	0.821655249196232	0.36770331930065614	0.031500471327893555	0.18674714248476285	0.5110616675706126	1.213591735839359	0.8586275501500195	2.6436469241458305	0.5716501533750156	1.6134200974206059	0.8738730954838745	1.7418590739969868	1.6936694823667622	0.7781911182791521	2.1200231530946416	0.9050233497743093	0.8201923439570065	1.6416772047778736	0.751339421567516	1.2048566711862754
1.1345178098223794	0.7178724848542399	0.21638937206043227	0.23157751249187747	0.19048103255532428	-0.20675912042922057	0.049893200336436565	-1.0347373591120852	0.09312991252059491	0.6558289790019785	0.10089197456101826	1.1794426311983501	0.44647386608204975	0.3837803542997551	1.0276348985526484	-0.6349496840077291	1.7173858764865877	1.5557236865182302	0.9801220780854705	1.5108903002145755	1.3221647132324519	0.8974848856975687	0.2880275819495057	0.47524012280241623	1.1507532521159936	1.033951202404592	0.6689480225363882	0.42946567221819587	0.9559256285444715	1.2104547304335433	0.7852846247128081	0.24844444711939442	-0.06575550159875901	0.18341731910088732	0.5546109397955876	1.2527097575798274	0.7854592647268315	2.548014352533816	0.6628543980842451	1.6660658088957248	0.9624101945423167	1.6278040893606032	1.6742046849597245	0.7492740302603396	1.985695293781554	0.7912054117540774	0.761293117453189	1.8478875164209647	0.7759268202664028	1.150728789103976
1.0003430475176596	0.625804834147152	0.1412446394534579	0.16236665751161689	0.0915757814403092	-0.27201195240527565	-0.09616903725081356	-1.0796601057209816	0.06110946920321246	0.54486551705246	-0.03528270102792285	0.9938988654684812	0.38586383384478795	0.35871730890438996	0.8689089627300847	-0.794312871997332	1.6311393965153183	1.427471866126726	1.1417710483337706	1.3572238064877902	1.1828261923077332	0.8256804376280706	0.22403508497435806	0.34624623694811785	1.1312279067090858	1.075699378661917	0.657297204593901	0.37470762235767985	1.031061612598846	1.219950207925509	0.7144797324487436	0.11205933936449568	-0.14595100155384802	0.16116716978435405	0.6063073840788015	1.3032705927307984	0.722693722173926	2.4769261061681456	0.7617456538051836	1.6977387098763956	1.0059507413421769	1.5458742327219894	1.6487041035497545	0.701480509784802	1.8327923663306158	0.6958522342745181	0.6983832932476718	1.9693229464669213	0.796070477321462	1.080497912613467
0.8553542931893124	0.5611791553688984	0.08468729440932071	0.0744048146898696	0.0183408866694527	-0.31558940486603354	-0.24257862855408482	-1.1047212692870203	0.04979004255499326	0.42066951391858665	-0.12604095962142753	0.8171783889217675	0.3035904773988433	0.3494977488295647	0.7199830426447922	-0.934598959702986	1.5868103626261367	1.3079759486405387	1.33390455977148	1.1936551063226948	1.0643228340396704	0.7580489642118765	0.15377173266898803	0.24695411517774843	1.1601049610480219	1.0912499313787092	0.6317343448715675	0.3157388230929794	1.1218811362399888	1.193219542985862	0.6042170054864382	-0.010158034884741707	-0.23656966110535033	0.11722504963760065	0.6320774558889147	1.3419972478888218	0.6873488323881534	2.4024517279750133	0.8557025417148914	1.7345875422017343	1.0223258164327338	1.4599676637436079	1.612319718857392	0.6040755817214329	1.7055727908970666	0.5896437971802269	0.6359105213558003	2.015327927000227	0.8047034732022006	1.0086506753291586
0.7324623375913253	0.49371351319006707	0.03429261262131072	-0.017658806722203064	-0.04164561220709222	-0.3457396310783808	-0.3566685354620364	-1.1445123150140308	0.021245401442091368	0.30177839500839654	-0.2103111586441569	0.6684377448775082	0.18801566942542797	0.3392163381428298	0.5657185925858872	-1.0395068715859541	1.5265390765160114	1.1925752876615494	1.4881690759428436	1.0042881687652978	0.9365973545957094	0.6536221037649634	0.0659239344079577	0.1549190570809475	1.220123936732869	1.0771052720718128	0.5937761178944461	0.24622484271171058	1.193945283465325	1.124870021038974	0.5122948646523885	-0.10508736210945509	-0.31836004946854646	0.07172387923596787	0.6121491213579698	1.3454636376190394	0.6641870206618705	2.3118880930986565	0.8850232892874091	1.7377374209099568	0.9854469932385317	1.3764806607068936	1.4863196977841762	0.46640234029852945	1.641280233807652	0.4937135959337695	0.5718695029267244	1.9513090751347621	0.8006708266003129	0.9363589388265575
0.6535451992686091	0.4116352686303588	-0.01963779071226643	-0.150646991796838	-0.09558006075187926	-0.38262090837109974	-0.45670640567637266	-1.18824037993614	-0.036382168735733494	0.18854819282012275	-0.32543692832675675	0.5536986007988454	0.05643669831709952	0.28531477850975684	0.3943899127899012	-1.1085201379261955	1.421110348491366	1.0890019719682784	1.5814472965557222	0.8094815802484151	0.8071101444007981	0.5219171669001297	-0.02999968347715278	0.04626515479432742	1.292709271295126	1.0094166478977202	0.5493444482853742	0.19529308252717267	1.2388971317213193	1.015242045994933	0.432593692065155	-0.19593726412242002	-0.3865052814512752	0.033960217506694625	0.5423413377510446	1.30889881691642	0.6273236096853032	2.2390144317694167	0.8131283268808062	1.699511505933284	0.8837460092108221	1.2892565063147323	1.3229414480663102	0.3085843730847442	1.5749300155952128	0.47505048347322915	0.46859661210793774	1.7345309068904864	0.7532774410509477	0.8427514443557514
0.6166338565521217	0.3384896996503725	-0.06935088762402283	-0.3103899599492764	-0.13580839531003708	-0.4568717257292077	-0.5612125077831728	-1.2176458405450465	-0.10506771141365392	0.0716864591498654	-0.4639234412340203	0.42151299419101756	-0.08469471421059047	0.18806274627622496	0.1962160536980396	-1.1712712089109607	1.297843234321116	0.9370343377738886	1.6033252479118705	0.6510754442647072	0.6883730871555683	0.423903509604611	-0.15109976207973158	-0.031592530650167684	1.3817148916579547	0.8904643493871218	0.5016381404972013	0.16907659058459293	1.2125861814899874	0.8718782518615116	0.3334193473536987	-0.2687605168888791	-0.4760929020318807	-0.011829665905100557	0.42093479777527315	1.2545547714684901	0.5956790244104366	2.2251620742934266	0.6826326492284335	1.627175095397718	0.7543609761871433	1.1804718633334623	1.1848940990836325	0.12148996807413356	1.4996196184925126	0.5093473336181085	0.3209500569741831	1.4249412235858983	0.6857208224921443	0.7314447991928599
0.605616711499149	0.27960999333375225	-0.09556350598994921	-0.4650190223267633	-0.18707282164963654	-0.5522050320929417	-0.6350093836325721	-1.2610752350454584	-0.17865936428285517	-0.054883093972232934	-0.624987655693612	0.2842881069569362	-0.21894336327018146	0.06775338646982296	0.007975673592789934	-1.2385736693035705	1.1704524890914072	0.7308351164748327	1.5513586584986432	0.5207717409858982	0.547632372367844	0.35880510501305485	-0.2779496753916224	-0.06690126040300264	1.4550308284805258	0.7491892067340024	0.4436667037644342	0.1426404073687513	1.0917542396371818	0.7011029849682633	0.219302174501889	-0.3099222847911944	-0.5742671440419892	-0.06864838630510917	0.2649271985305778	1.19512296044879	0.5589727018329163	2.264153895336952	0.53221599078444	1.5151248874805912	0.6111139733852216	1.043059682725545	1.02672747009119	-0.06788736493796389	1.4457463090896867	0.5392263455476907	0.19595309527118582	1.1243584759473912	0.6227449772578146	0.6301393864415907
0.5766283369271414	0.21868287154229699	-0.10490689866859489	-0.6102859082464631	-0.26339731354363816	-0.6548274041343851	-0.6782391324720369	-1.325900292481991	-0.255849856602715	-0.17487791362694688	-0.7901162293096109	0.1533577724184643	-0.32529943956814417	-0.040825052290731925	-0.13013972329593929	-1.2987746710456418	1.0291628981032546	0.5286700284515258	1.4315721411993225	0.40293694272145764	0.3893462574481989	0.2982603674993165	-0.3817072104696765	-0.05423928387742718	1.4765287999902819	0.5999244747026846	0.3814416843863924	0.12158666034782369	0.9114507735849149	0.5123221428308142	0.11304003355759835	-0.3545570768602678	-0.653189955267378	-0.09105251589373062	0.11851255247675749	1.1541599248196581	0.4861360474743851	2.3356320599130562	0.3551700581195097	1.3716866922347926	0.44169876288682064	0.8775230425580574	0.843084499785174	-0.1966402765772865	1.3998604660462388	0.5731445238455459	0.09291158508903641	0.8787454574559673	0.5770938516480981	0.5367541415799317
0.5206362366082724	0.15090351247619244	-0.11741682108483535	-0.7569378103135446	-0.3672738917168842	-0.7752190535097673	-0.7256844923195874	-1.3885260495405713	-0.3073870830948144	-0.2885828258128645	-0.9074233293651435	-0.02185273917525691	-0.41560963901320297	-0.14557745789409188	-0.23618580798604344	-1.3342981039770883	0.8924203467208456	0.34852458455834756	1.2832978115519096	0.31222748168125614	0.2654678227052943	0.24426061128391874	-0.4710994627141115	0.05325281471203188	1.4561267318709947	0.4516370100416608	0.32931633855021036	0.1296786222463014	0.712907083876988	0.34384012333185326	0.010723676083133155	-0.4150869266237599	-0.7269253516704403	-0.09882851963411017	0.0032017383575094318	1.10935776938179	0.3885841516656555	2.4173301860047784	0.2049165192725806	1.2086844262183238	0.26482401757250174	0.7257611589891654	0.6825181012493957	-0.2885069904148316	1.334744844507615	0.575128043044251	-0.02838328642777631	0.7025512335244269	0.550176914378217	0.4425203073015275
0.44506330969170904	0.08424692963822622	-0.12874816965255373	-0.8820820097073311	-0.4900440555896942	-0.896988301422326	-0.7696089485910953	-1.4710948452115633	-0.3100016245760608	-0.3897079230611902	-0.9727513774571012	-0.2349397210356292	-0.4953106495165259	-0.25901007088051375	-0.3279322588182579	-1.3708221969911114	0.7828679876367437	0.20121759676207568	1.105106975644083	0.21590336750593062	0.16646934060847524	0.19668870023624488	-0.5523786795758298	0.20704868384049685	1.397751611271858	0.3151453339905111	0.2867460422218908	0.21085454771655252	0.4743722761959884	0.19775309791771836	-0.10202343306387643	-0.49634466665234767	-0.778799499893702	-0.13626497328519904	-0.09513091624468857	1.0330412858052218	0.28179894884622136	2.4473128441861416	0.10013256810764992	1.035820982135409	0.0847380821368917	0.5723702607268756	0.546991722292039	-0.34684848378612265	1.239437722491158	0.5425442322073426	-0.11260583816348413	0.5902493003014493	0.5276449908890306	0.35685318523024934
0.328500352315644	0.0086906940507744	-0.14026411412425777	-0.9657289945314631	-0.6040412893597463	-0.9811264399269929	-0.8066652745685323	-1.5572069581581434	-0.29539095159262596	-0.4657564646839196	-1.0290371586185212	-0.432490436994119	-0.5581176042345138	-0.3536664682849337	-0.37342416066482204	-1.4240669971914055	0.6854656129242604	0.10581951327534027	0.8826266284542971	0.11516044839568798	0.04681546429897536	0.14951212362940927	-0.6264194313827861	0.3408749995655944	1.2608915428584206	0.1956615391908028	0.24691954798890295	0.3832938896209949	0.23146820991964595	0.04037899548483131	-0.21318126831331757	-0.580469029802703	-0.7932823754380215	-0.1904467815257202	-0.1540562661910893	0.9432692463941518	0.1601252566503604	2.349053455156459	-0.012419953867522805	0.8939972975842758	-0.09472954961076936	0.41703891849156516	0.42070082006205645	-0.36454117579763345	1.1284362579090872	0.5201665292474082	-0.14823845620551643	0.5575332412426908	0.5043104532703422	0.2726407878733902
0.18110501594735656	-0.08516018948923439	-0.17599052138789073	-1.0360718338629504	-0.6951907616882649	-1.0498145492679023	-0.8315642204852015	-1.6245842901073602	-0.2853941753408012	-0.5069968957293297	-1.068879064660905	-0.6250200646751861	-0.6081462566753646	-0.4196360443962061	-0.3983245897560264	-1.4592676365478299	0.5786562048573876	0.05728766750345541	0.6513503464549182	0.02165095254524199	-0.07283841201052473	0.09980247819793546	-0.7091314549520016	0.4452352794931424	1.0691632446953554	0.07650350018119331	0.2165653755624109	0.596119810593408	0.011383502944733693	-0.10081696322117743	-0.3090309251011262	-0.674516319143795	-0.7870317016769572	-0.2443976193581106	-0.16474332402287922	0.8420916665804301	0.041069704438630436	2.162036368225066	-0.13726761547150557	0.7880727331851477	-0.2502030092099051	0.2986239239404959	0.31726832873473554	-0.3647736962422288	0.9988410191789558	0.49600365900863874	-0.19050398583112998	0.569830766988182	0.48189598550742374	0.1853371004983944
0.0618385605653823	-0.1600559684719008	-0.24731553875085907	-1.0965997029961587	-0.7581651425563294	-1.1024771768915493	-0.8396954552011708	-1.6898980809612145	-0.2798113602955506	-0.519280016918395	-1.0568537818357586	-0.7879689331566477	-0.6449933742318544	-0.48370103131469	-0.4658379277437386	-1.4773924957854563	0.47554701930369053	0.0496472635721139	0.4512299196519421	-0.06916059309741815	-0.17679850316104068	0.03818887349229765	-0.7953417598330319	0.5070297659942876	0.8561196255876125	-0.04351179090762082	0.20248787837983134	0.795562871502954	-0.1939144118407073	-0.20175568056030485	-0.4097762761940862	-0.7761711852311177	-0.7842930044105122	-0.3009661218159768	-0.1738283000590449	0.7171525442611842	-0.05140299980088685	1.9732749103522516	-0.2632775042045786	0.7013481832235787	-0.373584512876391	0.22263517971310365	0.24694780908613953	-0.3989753398200352	0.8034754485528743	0.4764569789050365	-0.2332322767300167	0.5424724635715401	0.4484798313840167	0.10221574667735009
-0.03440909387612393	-0.18789421436360548	-0.32593919416371253	-1.1254453277579919	-0.7946173028528647	-1.1149976294192914	-0.8378481649841444	-1.7372373428002057	-0.3123547119091832	-0.5153755271877654	-1.0150169839138552	-0.886116655101214	-0.6583139548428432	-0.5618734620771016	-0.5410540018362339	-1.5088003106353423	0.39522825898039293	0.05259645948961119	0.28350469698135833	-0.14091148510992452	-0.28676286034030973	-0.0002757033997438041	-0.886352897578148	0.5091513205717118	0.6315507558234067	-0.13609501546184885	0.18437051178050778	0.9370806666957913	-0.3585152585743495	-0.30591927704764704	-0.5263412961984719	-0.8549665695012626	-0.7967782419487204	-0.38003499153251796	-0.19940299604042291	0.6020534960148145	-0.10718683572944421	1.7889462068717539	-0.36952953174309655	0.6582787361629061	-0.44710281590171597	0.14075323527135636	0.15723521231969753	-0.45740138608026903	0.5504579544616862	0.49053996521584053	-0.2912059806872881	0.4832840291944411	0.40545188366096535	0.02562044956126356
-0.11059147988072464	-0.20176380306409994	-0.3803523867846351	-1.1349140439194247	-0.8258311338706521	-1.104238410464395	-0.8375008112681229	-1.7476636557030858	-0.3726891015028892	-0.5079819189744447	-0.9757903248997348	-0.9529007676607174	-0.6226904396806813	-0.6045834533560919	-0.5713310932580054	-1.561560920473101	0.30171019745338196	0.02813188610145472	0.15838209398541575	-0.17757444090655916	-0.38775677216524485	-0.01258963913107613	-0.9857189731371166	0.4835242882952153	0.4135025112325078	-0.18188942153302415	0.15530551270031456	0.9779615511285996	-0.4597904752733385	-0.399028704454718	-0.6314525836307288	-0.8775504144798087	-0.8221353566392203	-0.44499541881911214	-0.23412128080658778	0.5583881673164268	-0.11657723113919598	1.6427063559474568	-0.436388176590304	0.6496205268493493	-0.49162068143414306	0.054559193111786294	0.014848886081901347	-0.5178355634529206	0.2844584892852326	0.5159650749446951	-0.3712122630442871	0.404309867288576	0.3903392468810757	-0.04329713378428359
-0.11534213533619135	-0.19826338305873673	-0.4149428192545123	-1.1580997469251268	-0.8540825116798259	-1.0918225856736539	-0.8416848446656612	-1.753148330719706	-0.4129222810025392	-0.5061661532334522	-0.9232146697572349	-0.9732034289563863	-0.5472164192668576	-0.6094039180387243	-0.5854019329741695	-1.614079435129589	0.21686280659157128	0.008939191425923589	0.06357190038221673	-0.18380160165642603	-0.4434310592641809	-0.008460590526753608	-1.0741436156570061	0.46833665155842086	0.2328976324827341	-0.1958626304240783	0.12854310130816254	0.8925382610419519	-0.5386088475761872	-0.4164788838456156	-0.7365456035469231	-0.8631989230817252	-0.829046539741015	-0.4668413699214183	-0.27177020300377375	0.5776583123758103	-0.08411229533596809	1.592837869033895	-0.45851127194230906	0.6460116205906825	-0.5302746345711686	-0.021381638918741758	-0.13895452555902743	-0.5719494123770164	0.013614167464566274	0.5410836407973848	-0.40347700737527425	0.28964545913679074	0.37507000246616207	-0.09463679349728074
-0.08685382975949785	-0.1520314207237562	-0.4410134407712175	-1.1886500069452763	-0.8713486552733711	-1.0786743667239087	-0.8656996174869992	-1.767172264611211	-0.46267546742508053	-0.49613790453320067	-0.858128991706715	-0.9229561614844876	-0.47595548436987095	-0.602662009391686	-0.5928186764017944	-1.6575435900066406	0.20325850590880315	0.0023684440449692704	-0.016348892809442593	-0.18164324149019703	-0.46340333338976036	0.020047415262666454	-1.1225427097635392	0.457678365467079	0.11134368142289122	-0.1736255114894794	0.12112518408560798	0.7286851864008248	-0.5985573650720851	-0.3475560500501548	-0.8197724067345084	-0.847156859073368	-0.8019978767388874	-0.4822971397321254	-0.3079147313197027	0.6050353366429599	-0.031086233524028097	1.604371239258348	-0.4383048318558244	0.6588802205393518	-0.5541890255986669	-0.11540932526568906	-0.2790622827354766	-0.6072079670666221	-0.25208600154853766	0.5885618776172957	-0.39787245417674394	0.1667123887341785	0.34964083772901733	-0.09570763252317149
-0.08024354272771253	-0.0958595864867556	-0.4425044076880232	-1.2064554549169144	-0.9063768037271392	-1.058638155088289	-0.8927616297261677	-1.7664527404134858	-0.5308842407740678	-0.46722806567661934	-0.8338360560149856	-0.8531885037166621	-0.42491179812463303	-0.5632049890348931	-0.5617980040194144	-1.669373974531289	0.22058143817197412	-0.02200444449601122	-0.06385726868904086	-0.18737456274241554	-0.46983904368405305	0.07363719502089593	-1.1008831382372022	0.44065541564346666	0.023141723546407506	-0.1356835344638295	0.12271769233691891	0.5530420134279788	-0.5898760870769751	-0.21651846066102162	-0.869204305203693	-0.8257123130278309	-0.7630117156518412	-0.5007940199165444	-0.340464344386911	0.6418797049044676	0.038085024856721	1.6088039936506646	-0.38341508744329367	0.6822747970757994	-0.5765077942056488	-0.18085738618284988	-0.4100315235701391	-0.6243722035222335	-0.47717542239721933	0.6731138914602729	-0.4400094390042247	0.0830132769706977	0.34071420253260665	-0.0642492105738849
-0.07422708762786082	-0.05852727690125992	-0.4213042780995472	-1.2282161893863663	-0.9513857494717278	-1.0316093230297936	-0.8986508540932681	-1.7679460925219719	-0.5506624780969069	-0.4347935050875248	-0.8535426047687513	-0.7864589682036556	-0.3843104459491798	-0.48289200227704654	-0.5222166175007782	-1.6558973427740145	0.23269460440913387	-0.024113195981061878	-0.11093531507697625	-0.20588104281637368	-0.4357909003952608	0.14191291715549414	-1.0218368668936628	0.4301486691647972	-0.03600052942606017	-0.1321688009390857	0.12450323189141896	0.38889601708917154	-0.5461453416598533	-0.0371614320344695	-0.9362095541264456	-0.7818676798961693	-0.7084955300656566	-0.47504081941003695	-0.3482207647876806	0.6984228578156537	0.12954538163570678	1.5960598247727542	-0.335457925906046	0.6701659668657964	-0.617914196018068	-0.21029943115619928	-0.47126200706974297	-0.615959191072315	-0.6607187945710131	0.8007623678932946	-0.45432932951606586	0.002942251705029447	0.3511090343073769	-0.01977908423452669
-0.07405518891072423	-0.004848666347325811	-0.4064656073561066	-1.2621357675342821	-0.9971321299206062	-1.009184111399326	-0.8764991602942291	-1.7786031962052562	-0.5574602859481471	-0.4119006154510935	-0.89204215365856	-0.6756311791237084	-0.3855896666341591	-0.41409082453401796	-0.5172022125612773	-1.613611384445802	0.2651681990023719	0.006142803587051884	-0.15816828008191058	-0.21019776314883312	-0.35146152332677233	0.22387892455619812	-0.9002529834288128	0.42996345408264125	-0.057918597235499504	-0.17016221308948828	0.1347407849355573	0.26012031574552064	-0.4828387913570566	0.15400223747360303	-1.0116543954707666	-0.733796615238824	-0.6392064892245871	-0.43034804543686134	-0.32213809165159224	0.7329376630864235	0.22491549412432904	1.5708382731609176	-0.32246952798970835	0.6452676793882375	-0.6252740044327025	-0.24474830070190806	-0.4759161055780262	-0.6048616243984272	-0.8119568871133218	0.939338231911908	-0.41406909874130404	-0.11085732187460144	0.3680030829356731	0.04667354890048056
-0.10649716498160652	0.033953159183817444	-0.39794579640293515	-1.2784762945808048	-1.0430183686754702	-1.007649571256651	-0.8218225276313117	-1.769005014926171	-0.5821907724295845	-0.39180851480076906	-0.9329654029627388	-0.5548703675819047	-0.4237160048756305	-0.3722572813791444	-0.5420263769385709	-1.5325579177571462	0.26548115314527765	0.03380106581850953	-0.15994123758756237	-0.21337696933963063	-0.27497005041557526	0.2969718700625067	-0.7169467642656288	0.40509411986951066	-0.04465816621078998	-0.2354848215249723	0.15376126227480164	0.1520322093006937	-0.4042684555683535	0.3241862765230134	-1.0203131980851015	-0.7132157312876674	-0.5916981466437192	-0.39468236491477077	-0.2849971466091158	0.7329935725982005	0.30426258991006777	1.5230630313770617	-0.31920713604839834	0.614591976189567	-0.6020975887746917	-0.26031976468293017	-0.4735648162274872	-0.620207973741744	-0.9332092452901002	1.0578264560454564	-0.42540674993649424	-0.22221004642082542	0.4199576658551344	0.1219151438517613
-0.14312721888822744	0.02427746992371105	-0.39095955142133426	-1.2634408789039302	-1.0746772033941219	-1.032690476312133	-0.7550990365445414	-1.7341691830136807	-0.5587829363445441	-0.385862772080265	-0.9582278188202171	-0.48624882779044787	-0.45504300708497886	-0.35396985417405136	-0.582256013525432	-1.4425953483978136	0.19635510569765321	0.07542598643646128	-0.13505097978977165	-0.22082914531897818	-0.1970224531081835	0.3518355052412196	-0.51205540509338	0.3939812149401494	-0.03413749366226072	-0.31778102112873163	0.1601381892551576	0.06505277269510772	-0.34460613405031576	0.4604015885445583	-0.9824263697683662	-0.7078500008289719	-0.5497155285475032	-0.32868257079159247	-0.22116786336147404	0.7376526985796757	0.3650034375419124	1.449902061892764	-0.328810802325627	0.5784079423855613	-0.5791206259192464	-0.2600802036986062	-0.4461735072985272	-0.6386827799759851	-1.036298067553632	1.1816701820155053	-0.4594711214413211	-0.3291120369493846	0.5018047311099479	0.18875166267529453
-0.16183292474412728	-0.004518438044934081	-0.3861174588629481	-1.2621224500713264	-1.0969655316117106	-1.071176045572196	-0.6856756597559635	-1.6899388087459908	-0.47131883396896546	-0.40493424623565255	-0.9647718099390188	-0.4224300680904414	-0.4776518422347353	-0.37527428549869324	-0.653639785744015	-1.3421904068864385	0.10515658664158752	0.11095386471720099	-0.11534188907160417	-0.20241016633283992	-0.06811050193399096	0.3827740857409867	-0.37962312798604214	0.42055116036216766	-0.014685208481382672	-0.38737274491866086	0.1530511828380701	0.02614910972165644	-0.33544786275877203	0.5811374806546713	-0.9503851465921109	-0.7005731882890988	-0.4856944524483616	-0.2702470575346748	-0.11640734399390262	0.7405786296960424	0.41926875227967253	1.4053692978588423	-0.3431449369177555	0.5596827840346699	-0.5276817481378275	-0.2841321265246776	-0.3974751536363325	-0.6228713897434757	-1.105603835379142	1.300915749843104	-0.4352275725137341	-0.42949612789757036	0.6011722755331549	0.25991194662223605
-0.18627379689001483	-0.03792103083195769	-0.3877930216837388	-1.276745024396576	-1.1088280588376154	-1.1110566513256006	-0.5918743676247507	-1.648287860847504	-0.36253852869334235	-0.4435993755438382	-0.9878901831222461	-0.3331602123755219	-0.4973963354159485	-0.4102647913768231	-0.7189223808498963	-1.2454330327728407	0.002286718961874995	0.11300149297080049	-0.06671465651368093	-0.18133698768282533	0.06525970665077249	0.39524908365191963	-0.3216037602720224	0.43755727245103876	0.031050493014312407	-0.42258866033243603	0.14925260255031186	0.020620212677900346	-0.3545275946161559	0.666847602016117	-0.9015743436691016	-0.684806761119373	-0.4161476518645689	-0.23269511867952158	-0.004925896117855782	0.7222216733290283	0.46040845856365475	1.4037891030060259	-0.34903763236174623	0.5461652141008911	-0.46264018922149797	-0.3168322008848268	-0.34996456469760673	-0.5973786937268908	-1.1611232736803887	1.363396604602309	-0.4061250302167795	-0.4848666340415052	0.7120700570850587	0.3269505105449947
-0.21048026169434841	-0.0781098152331485	-0.38120436787995315	-1.2711383724922687	-1.0805766810284416	-1.1518963446681771	-0.48428944848957356	-1.5993059116891772	-0.2482830659628728	-0.4884119993215273	-1.0099831445917011	-0.25576996044740574	-0.5146797192358414	-0.45531759591065823	-0.7439181408334851	-1.1772428900489134	-0.12306061980533504	0.1150032788008117	-0.013921834476460504	-0.17602858835507104	0.16824904820382838	0.4113699436283721	-0.3097877569049913	0.45207139979817235	0.10053076797023294	-0.4382249382571504	0.14843911348687183	0.01600669593940037	-0.4068251396372425	0.7080364751369282	-0.8227500118529407	-0.6707309065599207	-0.3485340493512095	-0.1725465748956369	0.09725566231041735	0.6734126695470908	0.4497439016949598	1.4156713474187637	-0.3257523098806519	0.5199848151893312	-0.4278755657344818	-0.34006961636419886	-0.29610307050278495	-0.5737250230448365	-1.184150372248054	1.3863152673437082	-0.3895941691770789	-0.5200717291859733	0.8140607793949298	0.36604623724497515
-0.20165091849586642	-0.10708734876810903	-0.3722159673243568	-1.2652653713288482	-1.0293758266461086	-1.1561163300605357	-0.3988404343481632	-1.556324522821312	-0.1416712921511068	-0.5394195885684822	-1.0086034997404447	-0.21150797574098604	-0.5293351388224607	-0.5204444334410503	-0.7624123339563538	-1.124546838926161	-0.23417774960396426	0.11627158585341571	-0.014438229866455866	-0.16583471162402444	0.2703215706926114	0.4207847601268814	-0.35690290733857044	0.489703736945327	0.1864678588397401	-0.4294981120908348	0.14627440530110802	0.008207655738606332	-0.47898468552186396	0.7134291897125524	-0.781611565676813	-0.6524837478425111	-0.26403718368940904	-0.04984354557651528	0.17091234974341724	0.6072158076022877	0.3999468791967834	1.422751441239824	-0.2596888730691379	0.4915409355979937	-0.4151704222111142	-0.37212287606667427	-0.23909036377631146	-0.5232258101230932	-1.1773226785216526	1.414517303950749	-0.3273270689622175	-0.5721516452504971	0.914818216578983	0.38703872305442216
-0.17478783715393656	-0.11564026180008018	-0.36300037181000916	-1.266304133439386	-1.0046971928353055	-1.1240304907136778	-0.30436022359018045	-1.5313448148248263	-0.06271213941746429	-0.5792477573708981	-1.0219897835675065	-0.15880474117686852	-0.5454783476840024	-0.5631375699484231	-0.7701532024180907	-1.083487496183044	-0.32791671993773086	0.083860992376663	-0.03459486325595231	-0.16113881991101042	0.36006197792473693	0.4107696209589501	-0.4624281909518495	0.518967719925978	0.26509892710610133	-0.4169822317344297	0.15262375638100778	-0.024141884249199837	-0.5301565263633663	0.67533978377308	-0.7867264701747319	-0.6191133145788495	-0.16943935810959931	0.08866170916550924	0.18029038952268545	0.5404784870436337	0.3646892607438156	1.4182981648364303	-0.15861589273744806	0.46190991578998986	-0.4151903674913699	-0.38759851565396836	-0.19029504972852518	-0.47078188075564054	-1.1673149630596684	1.4623381486322535	-0.2599181768220993	-0.6181988128361001	1.0247176244576042	0.37485540357117214
-0.1522534780526775	-0.11514491934649129	-0.3629009740155563	-1.254012115131366	-0.9835913030228719	-1.1050056805357307	-0.20708539429874778	-1.5160990473900138	-0.027754181847623703	-0.5933466443009549	-1.0599673046757574	-0.09223893680334275	-0.5565741966689381	-0.5684131134647303	-0.7437846775841418	-1.0892655011759829	-0.41138343075731	0.05103781708761792	-0.05848675663308376	-0.16628680057776124	0.41323748365242813	0.3982946230480172	-0.5930927195239628	0.5083767847736013	0.31209491750083923	-0.4277321728076706	0.1711754434125066	-0.09281371474963032	-0.5621913961519127	0.5967243965377077	-0.7862697822731312	-0.576169095120051	-0.08616685122573867	0.20555198321335616	0.14662713423168744	0.4642924589945469	0.3459782869905568	1.3684091559117932	-0.03354394168750158	0.4133004810515379	-0.44610555188888873	-0.35635976329819385	-0.14920808633508673	-0.41971193583352673	-1.1453915190943522	1.5114753287819884	-0.23076421660589377	-0.6613983543914441	1.1344800006555804	0.33379983940871266
-0.11392006413077256	-0.1059975953702128	-0.3804517845790899	-1.2104107414147278	-0.9542719163316224	-1.1124342498627746	-0.1466142701003737	-1.498341733227294	-0.04750165985892079	-0.5730053209018661	-1.081948403049163	-0.06698795662557559	-0.5703953418957877	-0.5585193625252014	-0.7093511592543461	-1.1057118338234821	-0.47614652927148826	0.050426584773111384	-0.09480656572944553	-0.15438665263422216	0.4394477227839257	0.39420950049267695	-0.6986924346545154	0.4878515861237659	0.33682580401248896	-0.44647170325910934	0.19025796652777602	-0.17928053838427188	-0.582625788971169	0.5027012533719752	-0.7785243554619956	-0.5393623892681141	-0.030490746797294875	0.305562169933694	0.12398307568133109	0.4019160803545532	0.29605908462645375	1.2809648667189193	0.08667520134974806	0.3594834578959743	-0.4831439373251428	-0.33331399660628	-0.12530735128733764	-0.34306474200588244	-1.1008712147961845	1.5537242877144042	-0.19328055347076983	-0.7264296955121126	1.2441836489904212	0.31262551300996255
-0.07355511991541089	-0.10480877348160103	-0.41724316821187024	-1.1461273477280396	-0.9310045799721312	-1.1470660308099803	-0.1253941158124849	-1.483326756572883	-0.08727344968541091	-0.5295337528675259	-1.0933584388460449	-0.07582943815756045	-0.5913495328986684	-0.535108084748359	-0.7055760559158651	-1.0998047114005325	-0.5003912708130374	0.07750417630578761	-0.1390788638317381	-0.13461140678687242	0.42981213418688613	0.3645887014623744	-0.7916015760900842	0.45867179181682366	0.3208256145115993	-0.4544612926373078	0.21385604334264827	-0.2614999974025181	-0.5852587919674879	0.4156653483607079	-0.758649297984364	-0.4794573163388523	-0.006486870756095933	0.37787515521242965	0.15762679338945557	0.3577102930423132	0.2246711343924741	1.1784779434076735	0.18646361485454763	0.3309129500148587	-0.5160337044680519	-0.3045427223890361	-0.12007149046551749	-0.25728583617229667	-1.0628044840202284	1.6132298636755522	-0.14191405213745142	-0.7745440286604232	1.3783376643435017	0.295936587814002
-0.08608809911042317	-0.11237100160639443	-0.4423056120991177	-1.0846805736508958	-0.908436535142571	-1.2169573591263954	-0.11486298269490836	-1.4841277363401613	-0.11820193744297872	-0.5054184849871606	-1.124288584903282	-0.06287648578971425	-0.6031545150894077	-0.5103652800137275	-0.6912192235225458	-1.121754674502199	-0.5130014818654003	0.12406479786338545	-0.167222412586499	-0.12424252788018737	0.3827128018655384	0.32709049764794007	-0.8672984291563541	0.4212078320170827	0.2820671646019103	-0.46629137133034826	0.24044610535695207	-0.2983715160982994	-0.5864226556107882	0.34410886326087287	-0.7199221639286837	-0.39281547006232886	0.022156680654138925	0.3827447813171722	0.23265111162359742	0.3179586301683641	0.1689047527304783	1.0672691653893247	0.259459634541344	0.31614492571952213	-0.5326082323611743	-0.23586058818350764	-0.12041085181508156	-0.19835247257839875	-1.023708922682761	1.6732223034400178	-0.12474046710709405	-0.7982953391054025	1.4978488658217672	0.2795709347768013
-0.1262342631403355	-0.11035660896179877	-0.45102421864119646	-1.039800723490519	-0.8845589079933225	-1.2828205195682882	-0.11396302079430495	-1.4967669255492528	-0.15837359831954148	-0.5060949467338046	-1.1241207902592092	-0.08659930866565836	-0.6052402009888322	-0.5136351057075397	-0.6642977795127601	-1.1568746154648664	-0.5360864521714791	0.17322315675763958	-0.1747273589211012	-0.10515270722076228	0.3294833656046568	0.2948780617276918	-0.8852736405776955	0.39647319968188294	0.280660755250804	-0.5011129507876884	0.2657883578756405	-0.30501717711446974	-0.58560222714092	0.2729644460521974	-0.6779068769814823	-0.3019104406816367	0.05987015301148398	0.35294959866838765	0.293803746017573	0.29736529333024136	0.10886207576106799	0.9689892543485664	0.32236262915971425	0.27709592685929396	-0.5460513512540306	-0.14480345804217234	-0.10092181431164596	-0.1882484023496036	-0.9905057545612284	1.6879724734812958	-0.1024250901514775	-0.820190419249176	1.5760743795166323	0.2773080296654846
-0.13556367533413025	-0.103289723290595	-0.467098261972846	-0.996479016495948	-0.8787611454906289	-1.3326930742052532	-0.11767339003363009	-1.525507165673471	-0.19443889110496923	-0.516894599180229	-1.0550639722989896	-0.17765201456603927	-0.6068670359903829	-0.5440074041624474	-0.6504176015813703	-1.1519197340882408	-0.5350371353393847	0.2162691925068186	-0.17002816087214118	-0.09259630111857355	0.2592118808549809	0.27379355821625706	-0.8446340321468359	0.39425061869601147	0.2993276430018424	-0.5392778133539318	0.30148536101540396	-0.3064451703906717	-0.5657402262773847	0.19775309791771803	-0.6408420868876256	-0.25032960027904805	0.09260564033746779	0.35046666678098914	0.3616968465028986	0.31708271448384523	0.04028426244338966	0.9214602766976174	0.3875289081873682	0.25124792720840144	-0.5575797232422667	-0.05937601103243767	-0.09316498346450605	-0.23259639260067777	-0.974194113658706	1.6576246297411106	-0.048616237653661284	-0.8342808947174248	1.611487280986605	0.24114195690426093
-0.1377358500325166	-0.10256322102532997	-0.4791253951017397	-0.9606284062194689	-0.8879536505113468	-1.3672202274154588	-0.12657827620801276	-1.5538672798064375	-0.1918397292794945	-0.5359186023358532	-0.9719124042367382	-0.273161845930075	-0.596939171109125	-0.563609503553712	-0.6293113420071265	-1.1332784051305747	-0.5141612531008745	0.2361342427283068	-0.14990595384197622	-0.08722956773227375	0.15701352045541425	0.2736764220856375	-0.7625360685951177	0.4300813182258311	0.2888617656228361	-0.5737907820627577	0.35293509729042366	-0.27880068517188905	-0.5264168989193194	0.14088772893752735	-0.6077048127475303	-0.22947307948926116	0.13550652751713882	0.38538169347665885	0.4238654352062948	0.3514670642271358	0.02696665705744288	0.939129728233658	0.4686605177778042	0.26473384006973616	-0.5523540598150726	0.049911710015909695	-0.09840084428632492	-0.3115899290965142	-0.942786722517267	1.6137167274788695	0.011542727871844793	-0.8373394560091855	1.581124975746181	0.16959778726879243
-0.14503373193285524	-0.12051112926037363	-0.48136894531940727	-0.9523582617240407	-0.9121618518383798	-1.3650230449384466	-0.142240771039549	-1.5815078697416802	-0.1738301523704375	-0.5554766542388261	-0.8817507488221541	-0.37945974015104006	-0.5612600376563124	-0.5777506569408759	-0.5766696232316179	-1.132923332198048	-0.5213776074549274	0.22592666307603432	-0.11573779220393154	-0.06351677293301912	0.09013965929685985	0.30520068323849936	-0.6538660533770678	0.4776310811357051	0.30299891935992396	-0.6102068503874205	0.40703901398429443	-0.22947999432460348	-0.4459004304811648	0.11247296044270157	-0.619048940223274	-0.21433142915376746	0.2023629607862476	0.43382773658194906	0.40323374769190445	0.43249858329695845	0.06880453400386127	0.9955447366803156	0.5884310819231241	0.2716192533264049	-0.538452199476317	0.20835734504742334	-0.08613535550928686	-0.3965655824851323	-0.8965454652798421	1.5798526451591628	0.06920792431360112	-0.8487721471825257	1.4879630088608298	0.13741200296229517
-0.11540464396060561	-0.1417613205193444	-0.45603670741864233	-0.9456862127832844	-0.9555433554769497	-1.3504274756268597	-0.14833524987520733	-1.5997674932499812	-0.15482089783619887	-0.5531980462501295	-0.7504980494593199	-0.504295637831045	-0.5295993257030569	-0.5804137108564564	-0.519585484870927	-1.0954954171739568	-0.5451068951140452	0.19087248983903626	-0.05509576023877773	-0.025555884333720615	0.06134075457212783	0.35224548169838793	-0.5400230477085708	0.5138490485645797	0.3477117776911788	-0.625054456399266	0.4600674705603972	-0.18945956737873637	-0.3123423074794841	0.09502278105180621	-0.6397825709559141	-0.24939243502770175	0.25106344217721593	0.488471485638733	0.3278772905489131	0.5533190382485801	0.13162243935645007	1.0637393794843333	0.7247582851705884	0.26908668753084947	-0.5258866729147448	0.3707796924187067	-0.07067017400780323	-0.4779265998713993	-0.8314111377310092	1.5511096487706568	0.12921263608135036	-0.8436464203280595	1.3588791656916754	0.13876570512709943
-0.06174098990115865	-0.16162455290826566	-0.4139204419401305	-0.9086636657667121	-0.9975262760556591	-1.3358842201837722	-0.15638754056480758	-1.6134927567197892	-0.10122279747064708	-0.5393839853186592	-0.6134471129513378	-0.5741724496918577	-0.508436566110235	-0.5392543585662872	-0.4931406953230722	-1.025158697176114	-0.5329385016751954	0.17562224359207743	0.026408645482199518	0.020425937315757724	0.017495231086719833	0.41085747305691117	-0.42926895000688853	0.5464974162282651	0.3998767790776422	-0.580100157365713	0.5040579257621802	-0.13620274121884343	-0.14295244804963922	0.08163953258671475	-0.6340648384278831	-0.32912498454919414	0.2720869711931644	0.5609769462575772	0.28591056253668895	0.6754067754671638	0.21744506803627214	1.1203596080417468	0.8172674866563423	0.28497853789796235	-0.49495154323696944	0.5284587323003882	-0.08208725941093754	-0.5068648261124477	-0.7487118665956292	1.5147210874707802	0.15875223069195132	-0.7925789935187388	1.2226696751288955	0.12328905052648689
-0.03181498596294112	-0.18161987661814386	-0.3680980586969897	-0.8687911816776415	-1.0045446201378667	-1.2963698115098699	-0.14989834159730608	-1.6133569974372002	-0.012036173648599524	-0.5394077208185409	-0.5142991221542441	-0.5698062859723587	-0.4631910866653972	-0.47431292352368937	-0.4710620606464916	-0.9865364459244302	-0.5017351327208094	0.1993380573949634	0.10691468678251956	0.060545186081287894	-0.013586732876489144	0.4717243349298534	-0.32874918593019287	0.572478040934333	0.517704658609882	-0.49958704208670224	0.5398928084042214	-0.06921521048008616	0.03672138685133637	0.0834132161182323	-0.6171856535847475	-0.3907206300887298	0.32051358285748677	0.6342908033048769	0.2748327530474282	0.7951649496950093	0.30806762002033555	1.1565399135679226	0.8609835386698872	0.32046611610818976	-0.4599475763868754	0.6649126689710128	-0.07183369863487524	-0.5023623847761852	-0.6657132992969015	1.5017560847083364	0.16715906048974483	-0.7311968324220333	1.1010246946234172	0.16101087055173982
-0.03619058967192414	-0.17077187688454337	-0.3122506978989492	-0.8462180819678974	-0.9907495054110639	-1.2282048408539645	-0.13931984206390702	-1.5996317339673916	0.07507419664422309	-0.5369629643306686	-0.4194951482536757	-0.5184129005240913	-0.4035960882325226	-0.4165179116469516	-0.42959312245861325	-0.9513519462467588	-0.46985062827892177	0.23460616194203698	0.18034611123989824	0.07676205435728586	-0.015330486783042576	0.49545904339654523	-0.27618192685639403	0.589753556779067	0.7089945954167568	-0.42387453845124456	0.5692404604640845	0.00910472843776225	0.19084746079527654	0.07965085711198198	-0.5744944685431783	-0.44783258305319046	0.39141362209058334	0.6908978008307649	0.2720388786965219	0.8795883124793443	0.35177310348876617	1.163886793532965	0.892689910349487	0.36086054054730743	-0.4588505859727702	0.7602339846333055	-0.026213837215139986	-0.49056725676851165	-0.5843608608965922	1.5322662163829608	0.20921891843834595	-0.6819645423877679	0.9877973745005179	0.2576288370009941
-0.06178787136946935	-0.12420968624717015	-0.24703154505241948	-0.8273472369598102	-0.9851678875630767	-1.1400210965186048	-0.14378807395637233	-1.5839379609000341	0.18888364935730304	-0.5252376273888373	-0.2834509796101247	-0.4039830263755606	-0.3755227560262752	-0.34444690821011	-0.38005919077488615	-0.8809829468914134	-0.4221527350867005	0.26686394734016244	0.2683743120544876	0.044619988098025296	-0.029406355946255413	0.49670361478437314	-0.2698924636468556	0.6319152445716729	0.9176180708495956	-0.33772070449105995	0.5882264679277589	0.1220992733187708	0.2828308480797205	0.0605165741659064	-0.502556990283146	-0.5166315379756299	0.45466141896155154	0.7500647203800959	0.27323067125180395	0.893006595305993	0.3726484062955732	1.1530101276629305	0.8889177696673475	0.41588053245575923	-0.44339299377401087	0.8000969324247256	0.022508756543450806	-0.4659200896413661	-0.4957879025554872	1.5441853635679057	0.2765249747399608	-0.6279862089697359	0.872123060080359	0.30983729064066046
-0.11131032906148508	-0.059072153600207435	-0.2078262149829079	-0.8226461725364835	-0.9488174423981672	-1.0271800821634334	-0.1517772094248778	-1.570497791923664	0.34515633165697907	-0.4969211760293136	-0.14172043691747202	-0.2674858330947284	-0.3605753404137368	-0.2698982533454822	-0.3077411758109225	-0.8278027054061253	-0.3566348648161031	0.294354120685131	0.3454549306011677	-0.03694560926497269	-0.05338746637246781	0.5225174895695547	-0.2680688914736756	0.6957470969765336	1.1037572617212528	-0.2543443672675015	0.602565936164666	0.24822037177717463	0.2991630985496408	0.04270807486965209	-0.4432240981072734	-0.5114679411985998	0.5171359366043465	0.8181817432444678	0.2723710176053711	0.8769978384336442	0.39738110201233373	1.152722819507873	0.845364837250868	0.5072111864579951	-0.42213132502062106	0.7582935406602859	0.08582388833322345	-0.42801925717226325	-0.4441593143777792	1.5241157556755542	0.3670462215841093	-0.553146378189285	0.7705630087668052	0.28391490441013195
-0.1755223134908	0.007799077634314755	-0.1828489692051926	-0.8181315525945339	-0.8522134961361937	-0.9208783013708024	-0.17048694367424483	-1.550554753311252	0.4885716217312318	-0.4437536562930747	-0.037986059182413316	-0.14254078132173742	-0.3279134992287568	-0.2194519218940163	-0.18682347190861398	-0.8115823282611434	-0.32541308679448677	0.3287664999918954	0.39704283006173136	-0.12542379256576183	-0.05867265862532205	0.5798995515565788	-0.26401237378231757	0.7275704156378858	1.2627545786222218	-0.19378808039240325	0.6072124753914327	0.3582856996813583	0.22832005416317763	0.03785284015206129	-0.41659005968596075	-0.41187116350639225	0.5837668300985717	0.8645490526765881	0.26709587022953274	0.8676236769589154	0.41802949935385014	1.1637636614665132	0.8237922705389595	0.623693384517346	-0.4236870568806258	0.6541084685780255	0.1648950827812474	-0.38557370692242726	-0.39745040688512157	1.5310039768928752	0.4705247840799068	-0.48153385690979594	0.7079591066656601	0.255002250711076
-0.233983504474023	0.055995898368531125	-0.1503032913640757	-0.8088093285256122	-0.7311852038924811	-0.8755570532933652	-0.2268214008909038	-1.515460978761841	0.5658543919857227	-0.3936242805417633	0.018784462061882126	0.010602411139681588	-0.304164489120649	-0.15772974823037894	-0.035838404547784995	-0.813454530996286	-0.3406926125951605	0.35656228949411667	0.4661193200634807	-0.17589733672334196	-0.05279423050735359	0.6541931424017331	-0.28507649317047296	0.7160870805442123	1.3808564340020797	-0.14223294034896417	0.592493838523261	0.429227673338829	0.10149707650715172	0.02896650649920233	-0.3998570149713362	-0.2669780653323979	0.6127003612193713	0.9108201244386537	0.24241990306033423	0.8542613036440434	0.4219218007969257	1.152476555374967	0.8331920373198572	0.7398431833160303	-0.4196381649885631	0.5714120167895778	0.2730301528096456	-0.3289655477744876	-0.3519386840458572	1.5455918589997133	0.5464176328967014	-0.42350556647095017	0.6734662750514583	0.21140091829838376
-0.25836186799549593	0.060437469035713245	-0.13840395539947953	-0.7880207688519182	-0.6090126164179744	-0.9062478561468807	-0.27249841454779744	-1.4841684641249397	0.5963522493816727	-0.3524787914958833	0.05713486015696014	0.18901477612770323	-0.2637856101078001	-0.07618636314444797	0.09564196223088352	-0.8429901431110286	-0.37257711703704793	0.36162023689666545	0.529963003446608	-0.18560995747137618	-0.006431948806301163	0.7670098782042389	-0.32058032690952065	0.6579127070124795	1.464930489107784	-0.09417538878868532	0.5644629357101525	0.43742948087393785	-0.03511380359171038	0.02891275851339862	-0.40245100225242425	-0.11890595561951764	0.6217380621986403	0.9565522652484159	0.20819005786600592	0.8626477304106999	0.4099656282027263	1.1117608854010963	0.8439987106254453	0.8312529799993765	-0.36734164015611465	0.5230925662515432	0.437741607829364	-0.2550240463930489	-0.35850449362932596	1.5520653443845773	0.563719762725192	-0.34858136158589925	0.6805331945819504	0.12688545329268938
-0.21687176854068252	0.04308397174497574	-0.14852833074883232	-0.7224322637955817	-0.4942906623350864	-0.962119067705214	-0.26529871934297794	-1.438661952600907	0.6140849924868321	-0.2976023157681212	0.09477679197706886	0.3241839279438544	-0.18786664336876607	0.013430457546311291	0.1693327420452035	-0.8961865242750701	-0.4045720758823143	0.3592669924858115	0.5766451467022129	-0.16096381773537255	0.0821579403843869	0.8965624386689457	-0.33529915945018446	0.5491746160521529	1.5445296053690616	-0.06446303172341047	0.5270355448168017	0.36881257319182126	-0.16041040269914447	0.0758705821104609	-0.4302906967339607	0.010698485905047133	0.6247184092238903	0.986270457761157	0.21037826714783586	0.8797374045107527	0.3979396385422829	1.0443050349957956	0.8660810260781828	0.8817143534758287	-0.31821641488444435	0.4598484663901578	0.6652833927109086	-0.1860711654592986	-0.40354856621335616	1.5405609330320886	0.5622029341072401	-0.25140348661252304	0.7180602991247554	0.05709907602047335
-0.15223785089657413	0.015427351419585279	-0.1602572704943658	-0.6167715127058393	-0.4257219492275815	-1.0030633887847913	-0.2117430918544975	-1.366492317976278	0.5958908597085112	-0.22971878610488572	0.16187600575644928	0.39360593108388625	-0.09789015366761394	0.108086854950733	0.18736934688462292	-0.9312257668439804	-0.4362724896519044	0.3699329963739654	0.6232067977001526	-0.08273784522417553	0.17468475849811677	0.9874307919966997	-0.3505576204910753	0.4191536283786256	1.6339735870880783	-0.03499070524031469	0.4785915816914416	0.2475796055634924	-0.27616713587788777	0.18021333855048086	-0.45255879881597705	0.08556145127738259	0.6129420109781755	0.9839415061458443	0.25965205115473977	0.8710155206734294	0.3781639545288116	0.9655415564878748	0.9295141593870158	0.8986667157698311	-0.2797818598302385	0.40530043025971574	0.9590248808535053	-0.14098333742996566	-0.44662850772540674	1.5086803699110862	0.6438802988399492	-0.16344348256672755	0.7433524321812539	0.042531624366370466
-0.1259998557987835	-0.022185652222944476	-0.1656673504496302	-0.522896716331805	-0.4257600924019408	-1.028174045664939	-0.14282495683467852	-1.294879296410267	0.5473834254035043	-0.16323565093470283	0.2719120045688704	0.4084145030325213	-0.005786264349049797	0.19945657188972185	0.14252569510628305	-0.9375848002719641	-0.4554179195708204	0.3977899091076379	0.6295068214580991	0.019798846186380982	0.273125958418613	1.0221909387579124	-0.40197119104714807	0.3111900732164063	1.6860289981354957	-0.009513173446316062	0.43646939374552557	0.1201403594655172	-0.393240370554788	0.2909879372916634	-0.429468658511081	0.10581157102218172	0.581092572767807	0.9586887415236184	0.2956598163905537	0.8532362959281201	0.36055259956888797	0.89176492667131	1.014988828249321	0.922029635233835	-0.20544580031439827	0.36493440440121877	1.3092700336982301	-0.11688576408095386	-0.4893904470638991	1.471390208975433	0.797079989252981	-0.09248486059788733	0.7273001495912144	0.06406963194372406
-0.13717327241279142	-0.03488293044994446	-0.1705662417477039	-0.44079455721052374	-0.4943542342923523	-1.0315570091612927	-0.06945437872766776	-1.2467390548039967	0.5085805538906524	-0.0832588840814609	0.3867394726620095	0.3684459126502778	0.08243824919658585	0.2677015421693688	0.039473000437098366	-0.9073713216496687	-0.46694199565662897	0.4496682518014509	0.595786202491384	0.08946429560584133	0.38654186972219484	1.018076532169916	-0.43669349385483336	0.24954712632793288	1.7003670674941702	0.007048936723940103	0.41433973362991317	0.03231877297909436	-0.5052765560213384	0.3959935855565945	-0.38345278554586437	0.11154481726571983	0.5258353279212911	0.8917650657679186	0.3272325503140897	0.8399111956211012	0.3648114406097406	0.817495768588931	1.0981798227527095	0.9445536422780604	-0.12602369433315977	0.3189386954111204	1.636632535543893	-0.10388575740582968	-0.5224626731139683	1.408188074507608	0.9842669242919605	-0.028149605840172776	0.6599001386674337	0.1039533345306817
-0.16398947228641098	-0.01871825504782163	-0.18892643435178932	-0.36947954308327857	-0.6115936378829889	-0.98621832312769	-0.010183203730094943	-1.212174741456685	0.49286254569163096	-0.009868718445544534	0.4687537659144402	0.2671872990555665	0.13469163326348849	0.2849608283057875	-0.10012955837285124	-0.839955883505799	-0.457719052974536	0.5323221415307076	0.5454548651464775	0.1544921873708348	0.4865830087940652	0.9625100802074869	-0.4382007320796032	0.2599023331939292	1.6845860586713748	0.03113772014962351	0.4063151465973361	-0.0017150667703875091	-0.5861746190966415	0.5188077331177793	-0.3486348999278789	0.13594786537923523	0.4549191787042751	0.7890794718200727	0.3750800907712294	0.8340406968844409	0.4187800328159659	0.7573662761376002	1.1970710784736482	0.9620283462673971	-0.08609324325972044	0.2888258796816645	1.8732401164780321	-0.14620447832225153	-0.4531194932680391	1.3079842909875787	1.198319722140408	0.023297504439849424	0.5591231255290051	0.1926915421101742
-0.23107685343877155	0.015906182458053954	-0.21469886248513464	-0.3521268888521292	-0.7454253223201466	-0.9045389364425368	-0.001388839192628838	-1.1996848874584434	0.4697776823778016	0.0445805182843367	0.4698351091762364	0.14546229302570676	0.12185771269569996	0.26271252977055876	-0.21662390886845068	-0.7633246887949785	-0.420054101422514	0.6261004593839988	0.48365955014366674	0.23782239000487077	0.5262938580680574	0.8577025273360617	-0.41555494294940376	0.33457768677228905	1.61574506069323	0.0726973009495219	0.41257487600075515	-0.001184146193336802	-0.6299053645137629	0.6025650109950274	-0.29065380394074186	0.1667640639382441	0.37045453301031406	0.6874524922428245	0.3988182539625008	0.8922052256371801	0.49732423233990336	0.7597878734445155	1.2782638579129837	1.0027551699671817	-0.07526295608046067	0.29311402130105446	2.0012763056486214	-0.23967769704973058	-0.21747988266130314	1.2281205952506324	1.4137350948490497	0.061540067349927695	0.4394944683244716	0.3186868659867039
-0.32127679846821944	0.05715169742690309	-0.22685379277832646	-0.3781625289303306	-0.8772608472991422	-0.8182036154608572	-0.027329846257360613	-1.200648778364829	0.4296521604685558	0.08775539257014894	0.3667346223187827	0.054718857055456926	0.041099954670002325	0.23402570847740928	-0.2986275424988258	-0.6872583828404519	-0.36331735622049666	0.714927795489779	0.4720234406890995	0.2894771988480199	0.5621576626409933	0.7503033375746886	-0.3813536607626283	0.43540204240413044	1.5003646987330437	0.12702993772958732	0.4351181746232017	0.02869386697027369	-0.6175607780020358	0.6150882916872632	-0.23373222388531714	0.17330584490843343	0.27437458890984057	0.6108088118116495	0.38019893748407874	1.001079681572299	0.5649246067301712	0.7866511859423964	1.2852576106371658	1.0464261014042995	-0.07123400946865426	0.3262453054329842	2.0211289445980176	-0.3325167691101304	0.17435491319320748	1.210304986447719	1.5461362369244154	0.06630720425984415	0.30661289000596725	0.4582192115112883
-0.356766069979285	0.08693829030272596	-0.2499992792011093	-0.42340195059050884	-0.9979712797565238	-0.7417033017572356	-0.03940828229176193	-1.1905890155249388	0.3975240595607684	0.11319984844391999	0.19407393356889563	-0.007826438226364673	-0.0830678792090398	0.20688952617307893	-0.36406266703252477	-0.630349875563628	-0.30354311492557373	0.7672798432273323	0.5483638925101214	0.3006044205158132	0.6075491947445826	0.6594789102959175	-0.3564563182349314	0.5412103675194422	1.3634498351500839	0.2109720613254204	0.447113691321384	0.11966436170678359	-0.5332283631924034	0.6026904229619031	-0.24116710292336507	0.1721297943969388	0.17144790164325413	0.5895210391956576	0.3637678302874866	1.0958090310276578	0.6442542482493486	0.8101694106349641	1.2369334300065198	1.0382902337860753	-0.10194974106360769	0.33467785208116807	1.962976953340873	-0.4335363331758533	0.6540144269804505	1.1858896683109332	1.6042641946394451	0.03945514547080267	0.20550308564311068	0.594498630938354
-0.31340071179205103	0.09410424446464857	-0.2569855241827107	-0.47462091311775084	-1.078186375435228	-0.6613143238284241	-0.023319489717833354	-1.1745151164663294	0.39823152372628234	0.12962481436243653	0.02051834005062405	-0.06766107353233083	-0.21478589604399687	0.18113543514139221	-0.3929097950685069	-0.5928735415032819	-0.25334158859010963	0.782973232902308	0.6511265751192525	0.31884839732631043	0.6222362766173085	0.5855660118752759	-0.31492353159680175	0.6339694482101274	1.2047630242097491	0.3049954693727154	0.426473129830374	0.27732946548436693	-0.41205298616616554	0.5836815519827043	-0.293101651093317	0.1678482355035281	0.07818720472882841	0.6136766943792652	0.3535301368617859	1.1482521530751444	0.7381756566134199	0.8908209141618361	1.1437921400821374	0.9874173183678456	-0.13198733312984273	0.27974651837580555	1.881457509156722	-0.5384030536885236	1.132327108032624	1.1351656728022346	1.6732670422763944	0.009038280762401549	0.15505585121076101	0.7216254073705415
-0.22429466768984868	0.12019228035367265	-0.2233890696573703	-0.5020948391951561	-1.1194954332669145	-0.5764612291209181	0.0032688583631227423	-1.1455983892747459	0.41216549185574847	0.1347160790871797	-0.13691032378741266	-0.11587079793513108	-0.34402889894497146	0.17688803269375766	-0.36408173321100196	-0.5768307008245646	-0.21455368393707458	0.7687009583585628	0.7621343707886468	0.3342631722972885	0.6214273186194221	0.5604695958901363	-0.27400480497617047	0.6677627818362302	1.0312997825545505	0.4041280998120754	0.39868351614625125	0.4431780691909551	-0.28750049660117	0.5256337273148362	-0.3170686321692857	0.17503316909719047	0.0065299962514811325	0.6486302161429556	0.31031300354565916	1.1556135721258767	0.78423746606757	1.0069549748383149	0.9960057851408243	0.9358479473558381	-0.12355047958135823	0.18231706605146783	1.7950900456931063	-0.5955819448368345	1.4837382158248067	1.0936379935784384	1.7141957060014406	-0.0059170292779993465	0.10321872401756702	0.8069692572830576
-0.11007578372930907	0.17154278137573972	-0.19740364625019596	-0.5020415693433347	-1.1263739190431357	-0.5313666744736495	0.04750909074010547	-1.1048570285696078	0.41744071378555736	0.11770959342154699	-0.2811950738398239	-0.1268589766292029	-0.42886069676087846	0.19099547653768664	-0.3096287274801623	-0.592276373389488	-0.18474940409214707	0.6983939613823543	0.8729872478410428	0.3239526274491495	0.6355571183158261	0.5784792759728195	-0.25299650922597006	0.6605899068363692	0.8698184179685107	0.5096901208454792	0.373506719030296	0.5926962882517451	-0.18057767927239682	0.4536651743238401	-0.32320651756679053	0.19480551832169532	-0.04083335647410428	0.6792145476861842	0.2837418908377336	1.119906030603848	0.7665737483079641	1.1161731177823362	0.841103337777531	0.882901493692497	-0.1072950761723402	0.04291652927366472	1.7614447918936396	-0.5989640603945914	1.6261844835687367	1.017326600406445	1.705351823889999	0.041016066405908116	0.04926739375153895	0.8437616698518756
0.0165354350213132	0.26222347321277795	-0.1911983839393022	-0.5016287279917114	-1.0950329441108158	-0.5403297839433691	0.07656049244376198	-1.083502093418265	0.4483230625758086	0.08751803757132628	-0.3860480825353602	-0.10823001142600819	-0.45749021187363814	0.21651360076672602	-0.24922707406443956	-0.6257339274407794	-0.142500594799923	0.6074425929836604	0.910425913615726	0.31368583314492116	0.6221643692397179	0.6062112548968877	-0.21499921965828922	0.6690424496765814	0.7354058671271287	0.6060623995897977	0.3383612338996445	0.7154121719745907	-0.11580198961658297	0.39513361778373823	-0.3366148743577662	0.22729391370173607	-0.0843303130588255	0.6978846556767013	0.3140642194573663	1.064518340936068	0.716672000210423	1.226725191446269	0.7418042830639286	0.824335909670267	-0.1140565261792815	-0.10352710044324712	1.7882543385090646	-0.5716957537101841	1.5283333441638116	0.8834029905084311	1.6928829784712516	0.2373757013369157	0.04781877312755946	0.8465700967310987
0.13356720708048386	0.38529956151454137	-0.1752947368267152	-0.49249294840416874	-1.0512318655542874	-0.5804196451707755	0.0907072619690209	-1.0782074813972717	0.515239944839945	0.05712472997210598	-0.45102189748983046	-0.08090510348147753	-0.4753297786000445	0.264465426018788	-0.17412539704280797	-0.6531552416391134	-0.08703407523675602	0.5256444284947153	0.880457767816314	0.3278755928864183	0.569312446711183	0.639902534466201	-0.15083925176927562	0.6997039646407746	0.6242264681637522	0.6624867314431254	0.32450434392070926	0.7603024221444271	-0.0725291577640397	0.340239008283015	-0.31399968947053447	0.23846639356093607	-0.13315967432115539	0.6517098215846897	0.36833962467987924	1.0264998729272286	0.61170204111332	1.3245125742212163	0.6900953707941764	0.802714129190709	-0.12384965878520635	-0.2077121725255056	1.8194028623796068	-0.514284342117277	1.2653455466310586	0.7710817078835845	1.6824451408629795	0.6023569843115899	0.04353163911875681	0.8257392470010313
0.22362650770500175	0.4696233585305195	-0.16810969625620706	-0.4699464836203364	-1.0231076316596464	-0.6158186961893206	0.10648027843747335	-1.0929509394865027	0.5598101872673101	0.0297458308579308	-0.48553166262059894	-0.07659351680847226	-0.48755189797066906	0.322648097642731	-0.11761324403643066	-0.6913255818857625	-0.03889436443102015	0.4486444376746507	0.8266665813584364	0.356940537557339	0.4959848984139395	0.6818226272115059	-0.11088813487318663	0.7493584443933304	0.5204626821425681	0.6968282497361105	0.34538619454070524	0.7150643274585932	-0.034293375121845035	0.2786975645379134	-0.2541005042966784	0.1912589909979695	-0.17164642590667434	0.5586864897102874	0.4120061224020942	1.018616631766573	0.4670934426564681	1.3712822374623717	0.6735591216416649	0.8268368183933787	-0.156679590087346	-0.290025326739035	1.8692889807652704	-0.4397298322909936	0.9610174665357196	0.7135235871357082	1.6226203918126145	1.0148619817023725	0.001521641023367705	0.7801174635960907
0.27807151956962395	0.49620673687313205	-0.1670163205172158	-0.4641667046976067	-1.007418072606307	-0.648392798308849	0.13221603103364946	-1.1323211314374855	0.5628553591101738	0.004052152235395251	-0.45145070602468024	-0.08394322573629442	-0.49341962763438085	0.3862917152707745	-0.07193068040509584	-0.7386148406268527	-0.017595073646226988	0.4099687129741983	0.7509974435444108	0.35644469805969214	0.395368500321352	0.7233620275323	-0.0770776181520922	0.8043504860589286	0.45118332280823453	0.7379592044964058	0.37667794758268797	0.6144091090924579	-0.021261918263252473	0.2404827466315656	-0.21471573966269375	0.07837651768371988	-0.21037482725099776	0.49767180689591595	0.4502020969197374	1.0166597988543535	0.35838827051533895	1.3789985136267735	0.7140331716635346	0.8566102950273835	-0.2162561422134027	-0.35544943155776204	1.9613528668822533	-0.3614338571289443	0.6801280172326518	0.6847986227399175	1.5578338135543763	1.3757933076562336	0.003616268141823724	0.7236256538528626
0.28479119669413366	0.4793981162813415	-0.14709416257171642	-0.46391367290145025	-0.991486940115356	-0.6746020464275063	0.16701455785694402	-1.1763071389965147	0.5736672571179163	-0.026673452362177236	-0.3460010941502214	-0.10923059061172549	-0.5011505700349109	0.44412043669074813	-0.02973722743508427	-0.7885510066831442	-0.02514279121041433	0.43542653887342897	0.654844621927224	0.3387111442614804	0.31499402902030404	0.7662777773878681	-0.040624782567817326	0.8422353892272068	0.39430593684274173	0.7414225028963978	0.41072729067022956	0.4876838596325844	-0.01660646369005095	0.2224592553920992	-0.1949137522493174	-0.05999317530932878	-0.2619428857797726	0.4681075946552601	0.4469979333284875	0.9815299889540288	0.31553804610839176	1.329745687045478	0.7738368939376621	0.8752088250884971	-0.25167895994888234	-0.3871912619806156	2.0128145915337416	-0.2753801544062903	0.4371556506238646	0.718139777270875	1.4947183176718457	1.616449347502389	0.04141743604592404	0.6809335243866824
0.2714456053817372	0.3805112511298448	-0.12925935830974333	-0.45389894075883674	-0.9885244869067428	-0.6990849368856528	0.1880610352868235	-1.219682229783891	0.5886470418398819	-0.06298876718202068	-0.24331077197827766	-0.18405572135463666	-0.5069070631173217	0.4482498557370603	-0.024036440070404806	-0.8560632828995212	-0.07018977872155607	0.4873354431829668	0.595614070694725	0.31520251866713955	0.2767213272981081	0.8119755103456383	-0.03552622363464157	0.8448452381121317	0.3277298058715715	0.6987827844766994	0.44366670376443373	0.3910929298217941	0.0036180520787756133	0.21185298619352677	-0.14299747159542858	-0.18037297063435642	-0.31521860260409573	0.44905253598452655	0.35675383803590793	0.8997530097271709	0.33360321199889753	1.2269509335681001	0.8102329540328939	0.889802735485387	-0.2687720651286718	-0.4060207553484375	2.0003309418891275	-0.18826954057183962	0.24251961439594744	0.8063522856350971	1.4201366257959926	1.644292802020481	0.055414243426261264	0.6749933984694766
0.25113030244717666	0.24569554667802124	-0.11216293766371252	-0.43252441271509623	-0.9901773577956682	-0.7146047178740774	0.18531378316919514	-1.249291329316682	0.5724368846561543	-0.09226650628677617	-0.1632354390573436	-0.2867333381581843	-0.5028886416177653	0.39608433758059963	-0.038011948894180775	-0.9246730572709806	-0.12874902157931717	0.5381135677106654	0.5890042097027787	0.2338119234797821	0.24891114901523528	0.8436169076291187	-0.034093416927144286	0.8023804710941785	0.2704140585498885	0.6121488893521587	0.4702154019280549	0.3251855478432394	0.005163510359225258	0.23367466842977985	-0.10622496175859553	-0.2680071095299544	-0.36688332103639293	0.464123355115016	0.2176267103938939	0.7959476828598973	0.39886471467000884	1.127685965995715	0.8272585619766026	0.8899451923113867	-0.2807990691233188	-0.4231254096291298	1.9745152392259935	-0.10466787162855902	0.11154013091032584	0.8713035233963264	1.357123965751968	1.4646392398003283	0.06563289161162467	0.7056436400218651
0.194513115884167	0.16257708296577586	-0.09473992426447579	-0.3926785635519366	-0.983807447677577	-0.7092687032870446	0.17508263735181948	-1.2378196699378612	0.5272360763421349	-0.12268354938587989	-0.08467025793305534	-0.39319496351863004	-0.4915286057522362	0.3205075416472979	-0.047220913098661894	-0.9681210724692807	-0.14949604034721847	0.5795245570185391	0.582566480507499	0.10982288203865694	0.22989164764272138	0.8555208669032824	-0.04045731165395579	0.719791382187334	0.21848650289802687	0.4768745112534787	0.4892014093917302	0.24796406529170087	-0.026604243183316344	0.27357358989130615	-0.1105726305818276	-0.28638289877205925	-0.4226077554165972	0.5085274160780306	0.06027101793092902	0.6908937102295878	0.47770563672548255	1.0317455642175672	0.8186132233321333	0.8465908315987141	-0.2704075781097008	-0.38997016939876755	1.9130908349552098	-0.03708897514014835	0.009330491126630433	0.9009120554351779	1.325244855815373	1.2110317748980277	0.07056603211490385	0.7413652135647957
0.12658186830221801	0.10376342230963402	-0.06723513457065369	-0.3281687729950026	-0.9671770236566942	-0.7113438200708901	0.17855617451203862	-1.2011646636386706	0.46840889301408917	-0.1659414979212806	-0.03738945600348974	-0.515720432897066	-0.4894429198528128	0.2632181729190872	-0.09114938831009678	-0.9826145039878827	-0.1458878631701927	0.6028583506248556	0.5947189853520612	0.022103041498977457	0.24844375106090172	0.8607187826995041	-0.061930804387110315	0.6230249206281835	0.15786478034842016	0.3212318237528703	0.501410639318443	0.16656844854818714	-0.06279849451677227	0.2920628970077379	-0.11082837580672418	-0.24625017506730362	-0.48000762812450865	0.5484083065484968	-0.08710096968369065	0.5703900758447054	0.5486921388285599	0.9315571061467829	0.786662172256934	0.7721492257455921	-0.2321126400172905	-0.31577813255380255	1.7903147467028357	0.022964714232255844	-0.08081377207205627	0.8999022638431107	1.33966758216572	0.9518345255659595	0.06843225308769141	0.7652671488030778
0.09598389665154816	0.046072537881627795	-0.02161154691641868	-0.2657764590480086	-0.954475346594873	-0.7316067251366768	0.19562387301293815	-1.1558889428950399	0.37068656023856095	-0.20448794973005394	-0.05277063171007222	-0.6504893530389304	-0.5006500054190524	0.23036822303639076	-0.16604133736848167	-0.9814363074390444	-0.13406924200870934	0.6157095100373728	0.6368740623553724	-0.025191296467803263	0.2988687995957792	0.8546716299562934	-0.06330778745665464	0.5030728983300465	0.08582739748139914	0.19027799613338875	0.5008591213093314	0.11305531590282225	-0.0855415348907722	0.3009492306605958	-0.11656437585081973	-0.23491231310492497	-0.5421760560728197	0.5676943356273616	-0.1814479573797014	0.46626792841069176	0.5887147720526461	0.8555846211451346	0.7600940678848953	0.6834144516838008	-0.1799357868663823	-0.20428645044967966	1.6599999884708996	0.06961677070705027	-0.1660757666061118	0.8750902418665847	1.3992095326601968	0.6954638087380012	0.09499682317876541	0.7811276890922181
0.08881103200003768	0.005685616498999083	0.01796297496106365	-0.21683478268617412	-0.9531276211008258	-0.7551305280056494	0.2235700583474347	-1.1074364549388125	0.24089764517833281	-0.22806916886306944	-0.09401082645305206	-0.7611716033282244	-0.5128443156443507	0.22259817332067883	-0.2467294046839288	-0.9817913803715708	-0.09535497362459452	0.60078016075553	0.6734176427873961	-0.061883419293711404	0.39029903020126594	0.8393560808778476	-0.05294319867644086	0.3654244168186392	0.01888596538007321	0.09368283184847706	0.4953232592928714	0.06490631184626885	-0.11232947841853753	0.3250999922816723	-0.15572993029203694	-0.2645340853631975	-0.5819999363237199	0.5977782312863089	-0.2303114521462617	0.41313525571794507	0.5756066178654289	0.7992311787317041	0.7246155555231562	0.6040185139931218	-0.12957395421881218	-0.029191327007685675	1.5496590696703472	0.08386393249409765	-0.2631225475720357	0.87435093016525	1.467415402548731	0.4742560000022104	0.13299375062664628	0.7717730009981131
0.10625093821155178	-0.03468479346851079	0.0359539757571785	-0.18723006253587288	-0.9571962263658731	-0.7746261630000983	0.24153771874893692	-1.0742976140586928	0.11215454671060461	-0.25532939047783376	-0.14121705298525566	-0.8041055465699639	-0.5256226179214881	0.23721126031313483	-0.31931434614657395	-0.9930568761399279	-0.017024392562108137	0.5601637734565165	0.6858283453269595	-0.057829202224711475	0.5065552829196465	0.8545984198746546	-0.06661998997528827	0.22636156558894868	-0.02589995317721223	0.05680384740104187	0.4775919552999259	0.013773167994574462	-0.15821623353554395	0.33986277238238843	-0.20138045293597343	-0.28906576400140693	-0.5675653907311597	0.6450886698849612	-0.2572537789287831	0.37692452858991865	0.5303127961399596	0.7451351575365818	0.6598978553874305	0.5416065956688902	-0.07643972761559299	0.20416502782176674	1.4694243505952513	0.06697449292755404	-0.4065976458774772	0.9281764284210153	1.4991916766468198	0.3404597636323127	0.17797929378750893	0.751548286565719
0.18229267981122246	-0.08877618940043645	0.03116868193847979	-0.18818891986867675	-0.9665540184754825	-0.8255973088755677	0.23178023708977435	-1.0591197262651764	0.030257879724503493	-0.28921181655974515	-0.20645188183050509	-0.7856221201574192	-0.5579924630805484	0.25174007344750154	-0.3865035591001732	-1.0258042843261648	0.051972791414905586	0.500614465215638	0.682816038885318	-0.008216085430697522	0.6351796045834799	0.8700164630673921	-0.09185227433071085	0.07152175690651377	-0.02489537506928053	0.07631490472376845	0.4448248915835694	-0.01288270649452974	-0.20679323084444126	0.33626165733354785	-0.24661082271043747	-0.32186654779856383	-0.5187521394527501	0.6884533640113889	-0.27509159209226575	0.3530884400686912	0.4934668394299516	0.7081955376006104	0.5649826398449623	0.5002308019839952	0.004657781907188729	0.4039828448459393	1.4288949094189491	0.0505712324724379	-0.5526728796020135	1.0186970318528215	1.4976748480288709	0.34619720274513166	0.22736942668344154	0.7588825236675742
0.28760408479276317	-0.1190085904844882	-0.0022147773130309968	-0.22395962536742245	-0.9745386563081386	-0.895924586096152	0.17876142898059885	-1.0860679438592116	0.015847142266104584	-0.3136831169383448	-0.29540168703790365	-0.7455261833333552	-0.6133604714239251	0.23550892837975704	-0.4513476321010799	-1.1016930538144276	0.08426229533584681	0.413361052319714	0.6483208268336101	0.02956980099296046	0.7506988066815634	0.8491662318171956	-0.15329549183927094	-0.0968050773038284	-0.03322424083686602	0.07196006416140406	0.4029991445675519	-0.01586684628966966	-0.2588045798876671	0.3422276837577468	-0.3006461352277487	-0.38246990071902426	-0.46020845788649867	0.7249851835639689	-0.3264754350495038	0.36594762777756423	0.45958810803529354	0.6818042313574673	0.43424228279699123	0.48807448616532606	0.053244484611934054	0.5405805181071566	1.4069818622757826	0.0179338173400928	-0.6800608091274448	1.1084061956124316	1.4529926761983882	0.5162953976193009	0.2544429715883457	0.7649236721343932
0.38336729739506153	-0.12837056285732013	-0.0424424846969237	-0.29159901971892277	-0.973572362557691	-0.9470701115332906	0.0972911937681676	-1.1653377889632766	0.056787785931268854	-0.33101003185238775	-0.39908013322493807	-0.6909309444907886	-0.661080964802746	0.18010729407271842	-0.489842246446515	-1.182681961788078	0.10101454651489876	0.3294694171535802	0.5572458932180459	0.025894755304515064	0.7933398815923416	0.8313468979467684	-0.2696877769743552	-0.22898129502426237	-0.09607430028043089	0.03808146199119056	0.3554100343563147	-0.016672380958296273	-0.33081148791743054	0.35636340402408917	-0.34377574065485283	-0.4279499790932329	-0.39402864394204096	0.7549150989508282	-0.42488623998319575	0.3829813923658377	0.41680770069458795	0.6578140004101609	0.2767503118302835	0.5014970848817729	0.04532620835011808	0.633314575138755	1.4322885229145745	-0.0634906147128804	-0.8049047212644098	1.1741147770677107	1.3520078827863418	0.8218562174292247	0.27206133052863	0.7548820307029243
0.4448757838184695	-0.1392846082513987	-0.058189935275368934	-0.3633668275866584	-0.9566240787504766	-0.9944664763945716	0.018915564389385475	-1.2393673257593831	0.12395074268775899	-0.3418690230485173	-0.4916282013552117	-0.6438491457155276	-0.6803944162314123	0.13368925303785892	-0.49012823912367365	-1.2189639596208335	0.09830841363212876	0.2874624763390624	0.41654536262390246	-0.011964048692327839	0.7413508475948857	0.8149478396600977	-0.37301733082809196	-0.2939581133915442	-0.19384714776703554	0.00536872264869675	0.302126500700998	-0.030934006114211675	-0.4167466002030828	0.35136484134435453	-0.3892983906863409	-0.45428248507716856	-0.3257706420718689	0.7374383380689825	-0.5419749741439308	0.3788440884942876	0.3901026728564493	0.6460548880638756	0.11130626050663335	0.5342779833980001	0.04821827398730603	0.6462748243906529	1.5163289371240454	-0.15201748943714202	-0.9032422169347762	1.2081772113072886	1.2034358051060419	1.1635080604819203	0.3031479460810437	0.7396882392412264
0.45412706023174676	-0.15814064431802108	-0.04975532243172874	-0.40841980476545786	-0.9335347438713321	-1.048210257300558	-0.03932933826539491	-1.2927750275301304	0.21038440812661122	-0.34894220201342707	-0.5756187426378205	-0.6334249298352248	-0.6913373149170571	0.10082244838354595	-0.4673060234864824	-1.2293901920941253	0.042160758581461885	0.2674446180389464	0.2513504773642983	-0.08375869124874413	0.6497947790786174	0.7724274242453715	-0.4494957148257252	-0.29192074748782737	-0.29996712607773385	-0.04015136275713137	0.2498632753625385	-0.04177210892846271	-0.494897181890923	0.3382145008177459	-0.4328481489829182	-0.4863666130938835	-0.2842229935415004	0.7021961032951296	-0.657227175514558	0.3722467661045165	0.37229932096435553	0.6410885613835953	-0.015621175959933292	0.5750048070977836	0.059048561166565414	0.612113428026131	1.6019934377921383	-0.22997525304341754	-0.9625028572778842	1.2066625239191875	1.0695949612916018	1.4467097425727689	0.3316113837467928	0.6964909970269837
0.4099178356149212	-0.20209403136649073	-0.014639501619738562	-0.4299674598276203	-0.8990024566842412	-1.0707400966680254	-0.09070611062610309	-1.3289005726272214	0.2945265048554303	-0.3554219934812812	-0.6623685736229444	-0.6414659480186344	-0.6958145873144868	0.07941688842919933	-0.36404360085404736	-1.2420598399138374	-0.04288913201987404	0.24771709508822237	0.08384902602938099	-0.19874970415903143	0.561168936199134	0.7449590016151966	-0.5232201326842725	-0.1852200224312182	-0.3971372266995775	-0.09470688507779099	0.211222544849141	-0.031043851750842254	-0.5582991308530055	0.34482550307158594	-0.4553902638058955	-0.5269587315296929	-0.2663570213739245	0.6940351488745319	-0.7493273411801175	0.35547391257120325	0.3474095368485481	0.6275235120626628	-0.08199046201594672	0.6078490197588999	0.013932337226443759	0.5610629822668074	1.6495040267308663	-0.3188192011012186	-1.0223807959578994	1.1691018830928026	0.9748060271494898	1.5884582383012442	0.36502753787019887	0.6242194650343056
0.33471996044484	-0.2876892073466813	0.04305381821815568	-0.45088919413086936	-0.86012184762013	-1.0482625711690594	-0.14473540227279794	-1.316247807489871	0.34175742773135853	-0.351766726499415	-0.7155967634923888	-0.6355170499508167	-0.6773771239635777	0.08116978467742926	-0.14257087166306476	-1.236427092029658	-0.08764157445534078	0.23170280844812954	-0.07881552181924364	-0.35581415679616357	0.49632645845749196	0.7269493215325129	-0.5745034480851208	0.04309966066293351	-0.4574849734015645	-0.13048858686384404	0.17686986685658712	-0.002813523136695609	-0.6193542727966305	0.3624369264198924	-0.4686707479844247	-0.5774554003669962	-0.26820966952475606	0.6647788971780502	-0.782091867658935	0.3311346384439747	0.32939673375772516	0.5862742698008282	-0.14385356920302544	0.6255294947191239	-0.04971305207193177	0.482271374522833	1.7078499387591903	-0.41028428871628037	-1.1079420866553058	1.1213711983748742	0.8901721320597593	1.534437717830913	0.3850537391989898	0.5640100254653426
0.242582248058556	-0.3625519634991087	0.09892957838604023	-0.441820001858105	-0.8211395234243923	-1.01715325736754	-0.18194961630297335	-1.2651344375948885	0.36284293579482263	-0.3433643595410988	-0.7183374093455609	-0.6390463656240778	-0.6591899429206007	0.1091318507910223	0.1393988418360262	-1.210006437913902	-0.10194541969283828	0.19230888577813107	-0.18531346441601088	-0.5104577460036068	0.45915034424354273	0.6918377663794425	-0.576792217241254	0.3570055494479084	-0.4280599673673936	-0.1453876280004416	0.1466880438079421	0.029590939669426563	-0.6938606256997102	0.3852081564053432	-0.46885342314506506	-0.6055152305396898	-0.2791805685744581	0.6133879813691013	-0.7638242276722362	0.3005521355015708	0.33409193146260135	0.5040630934322173	-0.2377492872638352	0.6290909153691236	-0.07655939929713093	0.36962979969395593	1.767529056089367	-0.4542940674115803	-1.1796048117671896	1.0968476882817946	0.808520476286677	1.3756245594470315	0.34500133654140996	0.49394078505421424
0.14925687180840613	-0.39720942383522406	0.14314739723300013	-0.40965832882032743	-0.7829200627158523	-0.9520573669969862	-0.1942648844164792	-1.2009610247147873	0.38279034933115513	-0.3650111354337099	-0.7036274122152653	-0.6364812444388712	-0.6556164677462549	0.14656629855370357	0.47252311218940435	-1.1924303277538173	-0.11542085690499837	0.13211778360701948	-0.2554743847367518	-0.5876774560048719	0.4046805057192352	0.6599620968347233	-0.5428328374856122	0.6757943813079075	-0.3334652397131589	-0.18092929920431577	0.13125932750303843	0.030030322215949767	-0.7675847095966388	0.43886656223258697	-0.4588245568259288	-0.5961987053939429	-0.29810979968077156	0.5698885545045974	-0.7055826931264072	0.2812260809304113	0.35385016120951207	0.4062346666351185	-0.3702431799802608	0.6110780411482324	-0.0871702883935701	0.24960974654791684	1.8172212537038515	-0.46518025186310663	-1.2250791225860336	1.0803303829543975	0.7441709503420844	1.2014764075520468	0.27824733211210906	0.39419111956697706
0.050102566331647905	-0.4029223734666189	0.18208293328899466	-0.3944497861250298	-0.7415220041439937	-0.8676053452813157	-0.18471265722587393	-1.1314386961006542	0.37145554302716366	-0.40370000024177755	-0.6825785063089231	-0.6086651430758965	-0.6319647896467873	0.1782027048799323	0.7831874242966597	-1.169237609388306	-0.13134470005871063	0.066119974448088	-0.32191725824952383	-0.5319684300927233	0.3464714835602551	0.61697313689752	-0.4467789644452752	0.9561426647531602	-0.2432541256208105	-0.23980537200417218	0.13009424570878975	0.015805312272246415	-0.8101897508341755	0.5111934351289399	-0.4605599708520077	-0.567275213126871	-0.3273010905442958	0.5394389556994434	-0.6084418310794908	0.2820088140952993	0.377989411863203	0.28398504665812807	-0.5551596332035982	0.5554565648633358	-0.11441554122389896	0.133829922824404	1.8742824406231176	-0.5026583198874899	-1.2789337259786502	1.0804205429179752	0.7009027712910467	0.980395159973156	0.22993387670697288	0.31296898967864445
-0.06274112789178325	-0.381358465320376	0.22434119561672655	-0.39929734264086875	-0.7096851679449964	-0.8018468125764256	-0.13961982936410877	-1.0627852268950952	0.312536081764486	-0.4123278544489759	-0.6713362651561117	-0.5864886698506091	-0.5941721611492246	0.21186168380027137	0.9138670115792854	-1.139346924341036	-0.14404695644722282	0.0020475470798538287	-0.3437607832463395	-0.34137647730584353	0.28980847001945886	0.5586979119145251	-0.24886556001733534	1.1715983185048398	-0.1874726430457888	-0.29010892401197014	0.12263496463555197	0.006010743005989259	-0.8066218409768465	0.5877126509179724	-0.47506437860682416	-0.5273813746822615	-0.36066486724316854	0.5352622408190909	-0.4917047734104793	0.27226192254205284	0.3871878103407848	0.17275574662870258	-0.7568162350757803	0.4789097636926579	-0.12865647132701324	0.041814548745776295	1.9664675272220855	-0.5380014274660398	-1.3357251729741295	1.148419187448124	0.6582516072710389	0.7628154377351768	0.21536936664967166	0.2599119466222367
-0.1509720512521895	-0.35799481292609187	0.26089118460583427	-0.4125748532076036	-0.6859855422760949	-0.7204289952337739	-0.03025077523300155	-1.011386762506674	0.24334301044608703	-0.40018714625920476	-0.680229381291918	-0.5906729100817953	-0.5674475724912709	0.23498643045961415	0.8670214110608416	-1.1150728474991927	-0.14839149631343873	-0.04465060174850767	-0.2957360119767461	-0.057610449505162475	0.17858573373236686	0.5076412009809317	0.005541366020535743	1.2771035643948063	-0.14504291677801748	-0.3275365497900957	0.11756099895172312	-0.01207717182590239	-0.7672412744232084	0.6593587159941483	-0.5029040730883606	-0.48204830262198917	-0.36672222119718884	0.5532009425171966	-0.3784258679100724	0.23662892703572905	0.36753430619323885	0.1099173487153989	-0.9237079728233848	0.42829010485398483	-0.10827239490490814	-0.012230409317589308	2.067718409873648	-0.5503250110296133	-1.3408506197714807	1.2603257342405143	0.6122582784996161	0.6308543381403348	0.21497784756211083	0.20699633513528695
-0.20424502640904824	-0.36268405482006943	0.304427418576542	-0.43592036576877363	-0.6613069084652909	-0.5869588787333127	0.09836483252677994	-0.9703874591646159	0.16775200232652085	-0.4012552437539051	-0.6880411541659291	-0.5956576136615561	-0.5476196518740795	0.2599820567685093	0.7682014080135902	-1.1075678968798723	-0.13165765420161812	-0.06829001151207928	-0.21335373409277497	0.24916836439221307	0.06497207714041253	0.45391964307575383	0.2533052791418223	1.2632292709678468	-0.117645332016219	-0.36993623762761435	0.11795395553321526	-0.02383065494541062	-0.7233769708830856	0.7098997386447834	-0.5465999715134494	-0.46501394599455875	-0.3279938198528671	0.5519306052724813	-0.28333645206487057	0.17261253605025556	0.33786205303975153	0.10421222963639878	-1.031142617440628	0.3970287458150905	-0.10540027454797767	-0.027514400117422132	2.1584733307851733	-0.5852030777189722	-1.3236972084095389	1.3080924829438731	0.5655708078182828	0.4939784469525252	0.22380660298663027	0.1844076930419636
-0.24531319264906698	-0.3680337533188306	0.34485392154934297	-0.4678023720844836	-0.6360179838647296	-0.43406287906306956	0.18956097178782855	-0.9663825603282218	0.11564572857085646	-0.39091843355518563	-0.6737786094198255	-0.584196433897872	-0.5442964590076632	0.2796684300178612	0.627779003529121	-1.1320679292242324	-0.10914336497966264	-0.07839062550931342	-0.12131486241588578	0.5199258971369687	0.03861802325373387	0.4124680948529262	0.4955240442262975	1.1956089282461568	-0.09731632412296284	-0.4063351609106931	0.114679317354114	0.004271520426000949	-0.7251132264821064	0.7130171218213903	-0.5724119717118816	-0.4869730141388745	-0.27552360222455763	0.5261004146299293	-0.19457721307067546	0.06975767088320214	0.3077534432222423	0.16904126262402872	-1.0557532866478805	0.34469960506441655	-0.11682892013493151	-0.004205116342752652	2.225400236938145	-0.6239283008552783	-1.2856117716233746	1.2564668877993976	0.5163381501339479	0.29776646670456774	0.2420513924670137	0.21669449989807044
-0.2724419356447578	-0.3708902281345271	0.3573496442806611	-0.5090465548579813	-0.614339946436898	-0.23267192329303904	0.227406738028952	-1.0049517725119261	0.15292601416227553	-0.34483596053379717	-0.6296486180289411	-0.5891993298264632	-0.601638916669159	0.2763986043240473	0.5220570438731291	-1.1778077788052068	-0.06024888241750885	-0.07918522751817329	-0.0187243116034184	0.7301910111687407	0.06863935339749438	0.41172135202022864	0.7026483489167251	1.1758245899249444	-0.056037296415186455	-0.4370247853462613	0.11214233451219965	0.04734931759142685	-0.7872749928734594	0.6884722083044227	-0.5726859844528424	-0.5302112462255459	-0.20671786090109673	0.4360796980612185	-0.14954308454731655	-0.055666000538117155	0.26300070376015816	0.2912908826010191	-1.0117517753394711	0.3173637230086356	-0.10380465212746089	0.0439466415062566	2.21660108194592	-0.6203559412973979	-1.2008735453751798	1.094575657199643	0.4516801166738412	0.1477282151991151	0.26744140529540167	0.2685190678492081
-0.2812869059993438	-0.3863284012713858	0.3550776946931483	-0.5517689760195503	-0.6089363300692565	0.025008754983328794	0.21180739841850973	-1.0588346317717359	0.3134127221434916	-0.2991569910104072	-0.5517173277822596	-0.6244742942102467	-0.7012095615076618	0.25438627259146734	0.5642695630216168	-1.2148644812180214	0.029679410999705787	-0.0682441690884913	0.09302365079163706	0.856207161144364	0.07802326617296791	0.43940940489531466	0.823692603881349	1.208893900957166	-0.0029042470338060595	-0.47167491438776066	0.10818519279682196	0.06201371008165413	-0.9244010257324693	0.6453125757041474	-0.5590218824369695	-0.5978157748472493	-0.12736008010986058	0.25678891875021925	-0.16749812320803992	-0.14226983428178366	0.21791633323341753	0.4539072983635951	-0.951030505331851	0.3248981062504136	-0.09068065771870744	0.10225578509057898	2.134402915062644	-0.6093852039569282	-1.10887738716577	0.8522978030741923	0.3648095420966253	0.03534190787153911	0.3083551499456189	0.321798360514764
-0.32147995149756564	-0.39531061109646737	0.36379630123522644	-0.5666712170668691	-0.6209387156011464	0.21647751369446716	0.17037757338025097	-1.1281397455337245	0.5927226506194723	-0.2523743207424921	-0.4649302090984528	-0.6468690756215093	-0.8064115582746089	0.1998105220936902	0.683166252005343	-1.2189800992995845	0.11310930368482768	-0.05968691668538835	0.20754293511300287	0.9174287555891821	0.0572779877382974	0.48213480853862506	0.9073722371751108	1.252133203773226	0.05748002978119625	-0.5341685909618634	0.09104677066367159	0.0575466541919973	-1.110409331610094	0.6100001490311929	-0.5170248630058331	-0.6739466696772887	-0.07190951545630093	0.054420346160219714	-0.21126230884462358	-0.15857677521694813	0.19297418631792793	0.6696346787896688	-0.9029102241975391	0.30843642857929987	-0.09863882454103581	0.1704827534258909	2.0153113214626615	-0.6208209821865903	-1.0562760864571772	0.6049529589956864	0.25282131396452706	-0.13857421523579377	0.35645326985259623	0.36834955137613645
-0.39933444320524253	-0.39359342392402497	0.38523782546737506	-0.5498512613539435	-0.6494062380650264	0.3373051119740182	0.12629522905600438	-1.2011103599256323	0.9514685011580275	-0.1677097926625073	-0.37482448523189227	-0.6141410400740995	-0.9082764576024773	0.10014825751884389	0.7766667912574586	-1.1800189147941262	0.20405009579967728	-0.06578395902259931	0.2965350739889169	0.9594001107135718	-0.005640967652816786	0.5364713311295521	0.9647961527509497	1.3114357055326358	0.14297875929451573	-0.6381018330447786	0.07075780190347021	0.040191043604310694	-1.2669012923043488	0.6126158843403011	-0.4788274869160083	-0.7278979868921078	-0.0450058423094545	-0.08599041444887623	-0.25969597678796746	-0.08460849113504354	0.21824796429807333	0.9366876089156666	-0.8654946666206476	0.3008703882650784	-0.09441042512666607	0.2614440591734959	1.8514967500096435	-0.6419169279780919	-1.0396838554015153	0.4028864486257991	0.14476655665525048	-0.34322360594378004	0.3863849040967029	0.3920494415151955
-0.4802831118214138	-0.4103855331006942	0.40730413583608965	-0.5075549990069533	-0.6936396059309649	0.4521863672007017	0.0856074778656089	-1.2471056048669868	1.310398907565848	-0.07217440563645175	-0.3031015968158663	-0.5478663132818733	-0.9771736151467832	-0.004823260115545636	0.8650385284992129	-1.0914120784498986	0.344584915031411	-0.08262340928727699	0.37828046422522627	1.0041569171335687	-0.12818911591030863	0.5778643112870706	0.9287712983909941	1.357099642151466	0.22661445304403047	-0.7408692122999723	0.06253328959258977	0.04066704136304523	-1.3654671870795894	0.6367128979755747	-0.4723425187132887	-0.7473579476994969	-0.05784549949390695	-0.17910998399333272	-0.3138541565132385	0.09417149102613434	0.2853596192246365	1.2027760045211147	-0.8362350888970289	0.3365479089099713	-0.08032905726560309	0.3628262677391708	1.6419653567513008	-0.68971044845363	-1.0336605201141147	0.28259502522070334	0.05481090692287973	-0.4710503744132074	0.3978368374078888	0.39974735979565656
-0.5695610546407547	-0.4527042900523197	0.42851846510948743	-0.4572283064977354	-0.7608860223273288	0.5246759509859661	0.05744024925728023	-1.2565137231504457	1.5892782056802093	0.007671815967437184	-0.29607286561419227	-0.44449738722274007	-0.983847810024941	-0.12358198093312867	0.9490441108696904	-0.9873272901832439	0.4994603976351014	-0.09659006767377001	0.463434064035506	1.0199071129411934	-0.29337833907857835	0.5962253997616122	0.8112997562554554	1.2912472615776305	0.2805511649117562	-0.806448996359217	0.06369147741172473	0.02325650795704278	-1.4015278802900426	0.6557934329358461	-0.46563834031779994	-0.7378944162398127	-0.1212060662523173	-0.24401266867789362	-0.3725841306309029	0.3332405633876042	0.3860707372808855	1.4981287879202818	-0.7989010911186709	0.36540333044308543	-0.07639983705508058	0.420871894240736	1.4616432796517167	-0.7310990875916685	-1.0203979588757102	0.2382543551332911	-0.006916305139829623	-0.5123514986150453	0.36238478402915925	0.4097485922072813
-0.6489626348026781	-0.4938507365304517	0.43737906850078623	-0.42029898172185254	-0.8242926925048042	0.5266290020766438	0.03486225771584963	-1.2072602554269416	1.7645293832025808	0.07421428988732555	-0.3057303795729907	-0.3212988009375486	-0.9513389191392516	-0.2877137469452812	0.9792258713990748	-0.8756407132247614	0.6163947926783265	-0.09464940507520936	0.5218383826440122	0.9920234329558463	-0.4556013829212661	0.5907200016225154	0.6561100427420093	1.1186099672734748	0.331930768868382	-0.8426421791432853	0.08893721427881904	-0.02031559457322286	-1.3524166504891395	0.6760743395790642	-0.4549335759042964	-0.7016573598543822	-0.19252496506734013	-0.260122854644968	-0.4149611478834698	0.569663252191597	0.5389002952879072	1.801792985805043	-0.7048626434104298	0.3657832153124185	-0.07869354428457444	0.4238664065447784	1.301949524586241	-0.755725116496578	-0.9500446544784797	0.21475866862499485	-0.008818768152173622	-0.511001512941442	0.24923576772377337	0.4426617388709856
-0.7048140907166166	-0.5141102428822452	0.4196578617181886	-0.402400311509523	-0.8808463056889657	0.5219556298239499	-0.015977695265552212	-1.0621878860517004	1.8519473466108434	0.1252812178839859	-0.2947864400096404	-0.23728653403485955	-0.8997668591328271	-0.4307264841205855	0.9812850186746124	-0.7628727777899467	0.6843242507560174	-0.06578395902259854	0.5228539602443372	0.9495124877898997	-0.5604962699804503	0.5769418642584456	0.47328762844109684	0.9456864314787163	0.3613557749025528	-0.8315493372383628	0.12777097609540583	-0.053452361623552394	-1.2500348093424232	0.7008521610345154	-0.4659123530587598	-0.6198115945700475	-0.2467833909107992	-0.2471115216536388	-0.43025907527340107	0.7925185661375326	0.7061121689410907	2.0237795796091556	-0.5698811768387555	0.3708166898310863	-0.0873697411961363	0.3989520641751425	1.1420618487495877	-0.761982030278426	-0.7362162517758064	0.1889188230636844	0.052162884081374226	-0.45731848888951243	0.09711102625160178	0.4831313722456934
-0.7412566187499973	-0.5283265713002506	0.36160954975724485	-0.3984849774005763	-0.9355690465038553	0.524745702810633	-0.06883861532199002	-0.8546255189004672	1.8416737365551217	0.16024360921054046	-0.3171777030685545	-0.20819696825369957	-0.8272545126961852	-0.5180342010997345	0.9799503861812091	-0.6917129341757906	0.7077037661377708	-0.0034077013271244017	0.47925297614903856	0.8873429648936971	-0.5812595252595183	0.575243390364469	0.29247486510654547	0.7801546612354565	0.33980300822327053	-0.7607746055791308	0.1591247749134133	-0.09781169121634034	-1.176768639010072	0.69553111043996	-0.49196183096602397	-0.5180097221687873	-0.3080013298078141	-0.24256910362708112	-0.4152151364608258	0.9710562737476733	0.8068931040635844	2.133551816852216	-0.44199541273942866	0.38241900688197605	-0.12037918002058286	0.339157642488014	1.0275516333686991	-0.72909095647925	-0.3709065783981025	0.18331087332916413	0.1660792841854446	-0.35062743362245424	-0.06354883132941994	0.5014164537255299
-0.7497265373580991	-0.5310509547949914	0.27634044180091755	-0.39269188101488994	-0.985282317086156	0.5132889656090645	-0.07395418823067813	-0.6368540536984979	1.743213180302534	0.18107151035721522	-0.363004284749498	-0.24843844386841277	-0.753157044975983	-0.5943357522125923	0.9425616101874492	-0.6661799623913508	0.6768133513262905	0.07597609551951727	0.4011395668223653	0.7802853839457675	-0.5175136350261202	0.5510694214079571	0.14867317373581226	0.625954686473197	0.28087993592889693	-0.6865708656030741	0.1884517450479352	-0.16597090874582748	-1.119758400220212	0.6729569564024557	-0.5165133725560405	-0.4344182569064535	-0.31966495816608786	-0.18534618501284578	-0.37543661773043124	1.070798842759101	0.8318177967125149	2.1505235200116877	-0.3195945450914289	0.36773012526775256	-0.1724363614899526	0.24354885364453605	0.9780048763325982	-0.6847006897837028	0.05448679977191877	0.1685607032878852	0.3031337479531696	-0.24412622009074741	-0.22319073928278071	0.5061645135573116
-0.7307551698484409	-0.5060856951341024	0.17016939763947606	-0.3586657631633297	-1.0106983856012504	0.47998246933053357	-0.01368831850086143	-0.429603932897221	1.6178382264488829	0.17703647537723277	-0.3399231992649545	-0.36783482924787336	-0.6934508099618042	-0.643939345083178	0.8366680549251629	-0.656738250321883	0.5938436853219119	0.15123407424323487	0.29822196559623443	0.6400357236847356	-0.3971047312519263	0.49525405516796306	0.030085158841186205	0.52925557585301	0.21505267227454938	-0.63940485620517	0.2108847400685585	-0.21959388702782148	-1.0741006018854944	0.6806787503629035	-0.5509476403366813	-0.36622570302900315	-0.23009344756940237	-0.051826041579630014	-0.31545623830886493	1.1194773910135571	0.8137700850885704	2.064762035727006	-0.22047899992452508	0.32591113256863635	-0.22032497938572204	0.16049306037960528	0.9479956369927283	-0.6520421364291217	0.4727531880521907	0.16720830383422208	0.462657842434267	-0.20368993046106287	-0.3582452485372526	0.49721391566165557
-0.7064393149513839	-0.4697936047011428	0.05823328139972132	-0.3003086404918848	-1.0200180345365006	0.4605391482045853	0.10782232688574314	-0.2884957345735955	1.4977384945250385	0.13746939707352218	-0.25453436928174694	-0.48126412421068776	-0.6480523802176753	-0.6244552290932361	0.6954448709446537	-0.6738463097981827	0.5235394575715842	0.2196309702366083	0.20427243097636186	0.49583393095716166	-0.24156907352509255	0.4665703451826146	-0.04974264343371633	0.4849723334829796	0.14054950677896597	-0.5973480691993338	0.213842255392421	-0.2458469941826115	-1.0534181725520904	0.731703504885771	-0.6121438191510817	-0.29314518921315263	-0.10601435141550541	0.09439747430074098	-0.23840001145588152	1.156545397322175	0.7572182614313361	1.8962558027857495	-0.17533565143665725	0.28366476939151963	-0.22898123101702644	0.13629740096293888	0.942153773760977	-0.6393803413097727	0.8085260713093867	0.19061383037894092	0.6158575328472977	-0.22756780206294244	-0.4502130822055396	0.46971557765717364
-0.6877961177198987	-0.4285150669020531	-0.02963436889732248	-0.2553222506278643	-1.0292995402973912	0.4665726810382882	0.24474284621950598	-0.24586731984046256	1.3695798229766472	0.07451098363585468	-0.17425395401805877	-0.5441914588179647	-0.6001372228215741	-0.5742617192160344	0.5416761415261552	-0.7171167885302185	0.5051672084763179	0.2865761894830247	0.12213113760772283	0.3577717978916336	-0.09523756012975847	0.4593664731495403	-0.07586810599641294	0.4580824711008721	0.057279114159608624	-0.5528738313301365	0.21064345093957218	-0.25273065407814904	-1.026973664197758	0.7794496322746205	-0.70465052049918	-0.24187673722768105	0.011218001572278712	0.22878375676444462	-0.19346357084688953	1.1728523382573388	0.696145782734833	1.7152721871105658	-0.14240588277906582	0.2391074399259565	-0.1895095213894851	0.1622658116635975	0.9696905232683214	-0.6486388826491299	0.9495319762672002	0.22752531946756865	0.708898257734823	-0.28222112831777607	-0.4812996977579546	0.48036335438631694
-0.6828735635472939	-0.3885574423125354	-0.10085998846583669	-0.22418602223766843	-1.0515751541235272	0.4652997102381147	0.34937525876849473	-0.25389069344150766	1.2534172829304464	-0.014651421671817133	-0.08802615081449283	-0.5986775435675432	-0.5666411072768243	-0.495364533274066	0.37846965376145036	-0.7524626849954054	0.47203088746281097	0.3316392918700804	0.06136861338490488	0.25781638857177214	0.01740534686473361	0.4478432062998878	-0.10597565473319434	0.4422886759133856	-0.03483156580955689	-0.5241387416351564	0.21438687942641882	-0.23493566094393925	-0.9450071361384413	0.7974193755282839	-0.8144017570116929	-0.20521703768968252	0.14813675491062855	0.31751488855442983	-0.1679279500312578	1.1845187897149532	0.6440971598503038	1.5403220426915902	-0.12054785677229277	0.17685380696394679	-0.1131988791282564	0.23372685328727577	0.9962091887269778	-0.6953332155683974	0.9003912874473305	0.3026646331130555	0.7422170694104888	-0.3313690442474406	-0.43899606034689087	0.5439065380924875
-0.6793887077362116	-0.3619905753850407	-0.15089967813079802	-0.20066738265807677	-1.0789619533138781	0.43882889277695786	0.42058277055300486	-0.28181637787018676	1.199203996334013	-0.12055922214641632	0.0155963638245171	-0.6160330443525531	-0.5599669123986667	-0.3674031071532751	0.22841882914600387	-0.7797226024062248	0.43388730016281774	0.33347298881360266	0.03859557668609632	0.22154718767032938	0.09445410195225132	0.47091902403184605	-0.1568123810304042	0.4562639957487945	-0.13443091894694725	-0.4848080162411934	0.19515268885864342	-0.1996385963732054	-0.8142728134516535	0.7834628152146196	-0.9249019616828302	-0.16282409190814645	0.2708303924473833	0.33531885751445945	-0.15264956022420104	1.210162619116994	0.6028003651672729	1.3991921725251042	-0.11877393115420624	0.13017545364460603	-0.007289440966434568	0.3412418230516284	1.0198190426179579	-0.7450714524896463	0.7313824852061739	0.4153285235994959	0.732961843945026	-0.3496993184718519	-0.36255195850043187	0.602580434907342
-0.6416334985901347	-0.356261114338529	-0.1554861763605884	-0.20443622467451186	-1.1042127347400794	0.3994714257085573	0.42678777102557997	-0.3302417139698961	1.204709913100403	-0.22713161661771913	0.11992734473849813	-0.5864522851529486	-0.565904164925694	-0.19728789721687678	0.09529877101829773	-0.7974601093538219	0.4251614022959281	0.298281288305842	0.013361055294976287	0.24940170062640382	0.13625026517634836	0.5156064578630274	-0.19847542282376204	0.5094880752665392	-0.2343773081579874	-0.4279893484314316	0.15051419999615454	-0.15482157662778867	-0.6632758155323264	0.7078931471747827	-1.035329096289713	-0.11530430092806412	0.3286491247372216	0.28885531041228374	-0.16476286160575496	1.2064539548357387	0.5817156111617363	1.2746030432855022	-0.10917026487697667	0.125506035459049	0.08948505883792798	0.4779592768050086	1.0768559894408285	-0.7760812245098208	0.48979436335287685	0.55597806678039	0.6629049289634001	-0.37256470081852855	-0.295230251394168	0.6622847617282439
-0.6029250329217438	-0.351159087066561	-0.1352374256618836	-0.22447900642269195	-1.1460939401871624	0.3547779440531252	0.35856434343780597	-0.37740448874152077	1.2219043682535404	-0.31276930019287763	0.18870450495859842	-0.5576174122554244	-0.5589657831669437	-0.002952380465993265	-0.015532924469580479	-0.8062885136307416	0.4010087060905276	0.2529736929929839	-0.028294839498004477	0.3544759235837419	0.13928835187951777	0.5377305445337064	-0.23526320023576225	0.583220515699377	-0.359419885010834	-0.40090018272852684	0.10416600530541927	-0.12007374024020663	-0.5162092423756184	0.5628989974719862	-1.0920131986363057	-0.06747212153086544	0.35505338838253964	0.22216260506471358	-0.1934831084297623	1.170876868841193	0.5623064667460427	1.1255106328217062	-0.12582885372728675	0.13981503220393918	0.14253950432012058	0.6333624873356168	1.1374319903377041	-0.8136438454231479	0.25473463906263066	0.7210789920835022	0.5482943869494212	-0.41236818466371156	-0.2657880160095147	0.720938454033176
-0.5865946547935778	-0.34577636573756004	-0.14081790183621104	-0.22724903871745736	-1.1862459883965992	0.30235944781581275	0.26713137209765103	-0.41169728352365187	1.2290405285317654	-0.3472451137718463	0.2149923325298461	-0.5232156806155391	-0.561023659921043	0.18073092062257023	-0.07404702621606178	-0.8113402330798767	0.3428728717790503	0.20818564514745685	-0.046558023124184465	0.5437407765386821	0.11836330500087336	0.5364127630642418	-0.2888166769134237	0.6760637850637705	-0.48292819711702073	-0.41261024613047886	0.0652012579616694	-0.07593410192068126	-0.41107991984143916	0.39439906197775604	-1.0755724341787052	-0.0047923044260460065	0.36908518437709154	0.18541906263801478	-0.23445341971543873	1.114594626984969	0.5243783455092611	0.9889366491139896	-0.1837974805344274	0.14991363831371934	0.16579570109915776	0.7651210287135034	1.1775735899716475	-0.8279332836546667	0.08075003810579595	0.8804457437030851	0.45813306554004	-0.4184853072472322	-0.2576444189882263	0.7328793193973556
-0.5617631037451039	-0.33271583637792923	-0.15659375178450094	-0.25967706101434673	-1.208890319574879	0.24319246254196042	0.17547735748366539	-0.43947363274148377	1.226748959821731	-0.3391631760619411	0.20283654275931054	-0.4426417676419536	-0.5877899622969858	0.299354803267211	-0.08994821906603347	-0.7846452044253482	0.2715377362638588	0.15477922166737706	-0.043631782580877285	0.7696977523195301	0.053718572547603406	0.5255630289656503	-0.3269628295156491	0.8215081377604729	-0.5770480333020521	-0.4345901894413169	0.041485983569860885	0.006596586401352389	-0.3561302920921773	0.24540964533022777	-0.9889113379710885	0.05853066530224774	0.35832371511835365	0.1722729969086084	-0.2598522774509558	1.058666478703337	0.4948631807548221	0.8990912846252778	-0.2465781354549997	0.1607878426983884	0.15378864238476658	0.8134883914484048	1.2179333504731678	-0.7835218787368832	-0.05666431289182876	1.0159201049746318	0.42663958999784	-0.41236818466371244	-0.2524763670324101	0.7109978351513201
-0.5370721971015621	-0.3009643851028704	-0.15794272185208766	-0.34590763365186433	-1.2198119818332414	0.164181083150323	0.06719773091644447	-0.4314638350686978	1.1847624995640673	-0.3107043117031235	0.12108326339765765	-0.33263263425941436	-0.6119561095849788	0.35205967411543376	-0.10283695571661142	-0.7252834659783398	0.19140306661285728	0.10662939609206053	-0.049518690026826954	0.9829524868518229	-0.05460989179149668	0.5125462764506047	-0.3267023192051955	0.9791766858794727	-0.6686655567455062	-0.4626566225145153	0.03904551637954125	0.10545765936918454	-0.34916618996423254	0.11618157146314934	-0.8408713877884301	0.11003800254786807	0.3333371300580187	0.14053381332472964	-0.20590901113729204	0.9996633072739307	0.5003787289880594	0.8042590714452096	-0.31557772501369163	0.17588826625439147	0.11036776726644541	0.793125707780914	1.2503423593563694	-0.7149072093589097	-0.17183721775057867	1.1161599524800931	0.44610127243493736	-0.44274286231981536	-0.24509623223186888	0.6882879659984635
-0.5436199755089319	-0.25511218531564117	-0.16382139140977664	-0.44705376479965614	-1.2156543758280214	0.07925823661815098	-0.019514387646865645	-0.37475718273102354	1.0949145505438205	-0.26758877616701626	-0.036606414331156266	-0.23011874859534856	-0.6434777758116074	0.3507112923860268	-0.10144512468777651	-0.6693110600690882	0.1033340889858452	0.08561828528087062	-0.045232608289863016	1.1796695157861108	-0.15427351713101994	0.5229713920757021	-0.28330874463524963	1.0934712293044817	-0.749908528092492	-0.4991069809223466	0.05233710039913665	0.23421505310673005	-0.3811629002890627	0.029772726286256712	-0.6658868514113705	0.14644044103647863	0.310541502810841	0.11547352404261288	-0.05767736987623913	0.9169172298429269	0.5560578393172496	0.7152140653884442	-0.404437125515105	0.1709022773443905	0.09614678244358625	0.7136154170839684	1.2561115022989273	-0.6445380675353505	-0.25335801024277105	1.1566778401118225	0.4749724340952547	-0.46799181312144994	-0.19840758104011272	0.6378777137418985
-0.560184760978651	-0.23415919952882408	-0.15555717478520048	-0.5547254527956926	-1.1905561670992586	0.0020952805801909115	-0.0526077235005988	-0.2990578067590647	1.0011909282690223	-0.22716721986754412	-0.2371769455449882	-0.12469408711828359	-0.6989709253089489	0.2814887453525613	-0.07896610026317478	-0.6202141573078606	0.025776688747006143	0.07696934803059169	-0.037107987487266195	1.3502820535207285	-0.21739021781050463	0.5429431023462562	-0.22368909929986663	1.1582459948548662	-0.7757353179946147	-0.5108513344074662	0.07917534551754077	0.4304176677356627	-0.43517762117731545	-0.003909344817322203	-0.53249744911204	0.1505198662482259	0.2867792765284468	0.11714805950155646	0.10255034726912904	0.8286733837537816	0.6514977688721147	0.6600714216284695	-0.48405987883268614	0.16881291056305803	0.1222152637387848	0.6135747500305048	1.2421734468704748	-0.49109571232441046	-0.33789047037866354	1.149392915054761	0.4801656439397644	-0.4682027483829511	-0.12284439714066789	0.5725767376724731
-0.5459484217683548	-0.2382870533087333	-0.09341935356673554	-0.6702943963244001	-1.152120561736013	-0.07212066086558318	-0.06530192294067523	-0.22148495268736973	0.9161568115054248	-0.2242121501322039	-0.4230747673272054	-0.023653781709550084	-0.7369582178237918	0.15976358473028154	-0.07723107802175028	-0.5968761818335879	-0.04312844989386107	0.03739205566624113	-0.046024414554524065	1.435566447116082	-0.21307577515511494	0.5554034582408607	-0.17246160753697495	1.1711100241973378	-0.7725206680492301	-0.5152233200114148	0.11351423555986609	0.655912452132842	-0.4896311758982862	0.0015908657299113782	-0.4630808880688392	0.11736994245546846	0.2643541789114348	0.1263676282927501	0.28044003933211714	0.7423863705768563	0.7874665053813326	0.6076992493636915	-0.5724707004421693	0.19111531810017274	0.15265176141014775	0.562332655483724	1.2473850675958966	-0.2680663295126434	-0.4420268292139162	1.1143206892231154	0.49798195296078074	-0.46600902166334307	-0.06904967450966493	0.5199843983442808
-0.4992075978627616	-0.23676800311772497	0.0034366972859049714	-0.7741572899151349	-1.099393980379287	-0.15158542711755613	-0.05117094222068924	-0.16594583017996528	0.8396891630068524	-0.2609309684500442	-0.5317124774390297	0.029959070296127523	-0.7523505797615406	0.023897270720839782	-0.09723149924431765	-0.6162276566563081	-0.08550612265669341	-0.010986982027016428	-0.06609498204568766	1.4326059936448345	-0.10487314872679701	0.5656235856373752	-0.10009556486865478	1.1174144881068322	-0.7704384516073327	-0.5377861947361114	0.1341616910259901	0.8672005341924214	-0.5437412954458232	0.04372928659991959	-0.43483930823389505	0.0663219999409009	0.23289138031515266	0.16992479775928732	0.4588767837155624	0.633381459114256	0.9412211395160804	0.5407359272242045	-0.6667334375963756	0.2131961261301754	0.1838661250115142	0.5757480706058362	1.2464881840291968	-0.035545884916924606	-0.5430392843442141	1.051352970660591	0.506928670910727	-0.44586470419002466	-0.03304949440834897	0.4697559866770177
-0.4445438058126892	-0.22653092574355083	0.0905659639670081	-0.83935958854576	-1.0466165414567488	-0.21987246346663075	0.006837128354984501	-0.16620377281688475	0.7730952535139289	-0.3009371535015764	-0.5070839524591557	0.03916439880473792	-0.7797147787619839	-0.11107574039286963	-0.1127323023462691	-0.6401143812081234	-0.10859109296276984	-0.031738319104539905	-0.10967875296131999	1.378515737857357	0.092027227958594	0.5633687151229576	-0.018388366782617394	1.0144685778975662	-0.7239173526817976	-0.5762939581340374	0.14028354092713138	1.0548901119824565	-0.584171247251617	0.09376866138305424	-0.45588348673962314	0.029735803559869312	0.16848366460192482	0.256307730399948	0.5471280455550487	0.5225688067708426	1.0792669337460412	0.4787389317649978	-0.7234990573751576	0.2150322363319527	0.1907472466999951	0.6459154829141678	1.2039710549483176	0.21792253791464744	-0.6512722594153065	0.9663681889924423	0.46504877567950975	-0.40205345037632734	-0.02445565043636527	0.4127792686956493
-0.40220983992828624	-0.18921512757317438	0.1687068300925152	-0.8722803569720077	-1.007748646784091	-0.26399049256856194	0.08099714672568087	-0.19893533584923667	0.7333388433432128	-0.31479868543281075	-0.39408358160146695	0.025083520809354748	-0.8168121786264054	-0.2335593657379424	-0.13256112796254152	-0.649652931350098	-0.1306267464367537	-0.04960158349601662	-0.17565687062309576	1.2991230841752262	0.3063651437095218	0.5349339194151747	0.03336014560118379	0.883134246914203	-0.663039919341082	-0.6173391876864129	0.14077301316021804	1.1735966299682734	-0.6014574843144069	0.11827774290948864	-0.5221214999876888	0.02446195204738483	0.08264967027474127	0.3420362468842416	0.5715500241468934	0.44563731856471855	1.1788609787423954	0.4402806830094357	-0.7597727777725902	0.2013405524997296	0.142619285441149	0.7428179010729937	1.155781743310467	0.48119909586371035	-0.7922968703833289	0.8751443378447309	0.43651183049433423	-0.3669327293364596	-0.07983602537199312	0.3575603430775368
-0.3782846639338155	-0.0971970111114453	0.22745092661463473	-0.9035364425288046	-0.9592432433898527	-0.3109683464818419	0.14699435276986023	-0.24776794979671438	0.7014414372720079	-0.2669716531700773	-0.23564814989899982	-0.039462932843902565	-0.8531587315670336	-0.3370982277848379	-0.18428767017114497	-0.656124942529339	-0.1644626120049904	-0.08668810417874992	-0.2448022133435101	1.2184324976904295	0.48345503786891053	0.48472644542857013	0.07096666970318158	0.7458730333018492	-0.6429118270694152	-0.6627564028427366	0.127136730384928	1.1744937026674247	-0.6060366199601793	0.11125467276448733	-0.5973471311392421	0.04750519175698313	-0.010578806671843933	0.4275530404944158	0.6000162823935449	0.3531816225883183	1.2098772104210698	0.4344319098529077	-0.7860758127993972	0.17965545787528142	0.05503955983501645	0.8070442009701029	1.1629083316512747	0.7034252262305102	-0.9303846377484888	0.8098324602291921	0.46458601440623737	-0.33980645470746895	-0.14371236450771505	0.3169694826432931
-0.3678144693444654	0.02011659331356568	0.25171818814625224	-0.9274679234600214	-0.8880172224686138	-0.34228691575736286	0.24643224838379343	-0.3118734830355223	0.6458901206234071	-0.15879711245672273	-0.05029099974767894	-0.12645874495491563	-0.8945526443842681	-0.42614198624059957	-0.2585504353397818	-0.6309309039986751	-0.20111506485937491	-0.11905285523191403	-0.31535903679658056	1.176271556875764	0.5849343244925775	0.4229810625759861	0.12206390631084649	0.6017588616497224	-0.6481721633436807	-0.6931374165297913	0.10122917190689931	1.098993135089771	-0.6083071080512075	0.08310864419867837	-0.6574837940219312	0.07578553140058095	-0.10519274223557322	0.49218625970282515	0.6188309747007004	0.24868674507578561	1.19294657185702	0.47186405805469256	-0.7593445888302938	0.1545830564992775	-0.0418546116508839	0.8110927816051676	1.1913177246289206	0.8692334414494958	-1.0320892152565324	0.7601002243198448	0.5069800888299807	-0.33942677123676795	-0.1761497209122176	0.2850665614757123
-0.36845518274470984	0.12321386932056817	0.24079863044126953	-0.9276144155525332	-0.806861261822369	-0.33590462380032465	0.36284310966698347	-0.3643715976129198	0.5792962111304831	-0.024869554371127135	0.10051909757419346	-0.1897499265388157	-0.9211799010335812	-0.507381985437413	-0.3433758633847782	-0.5957302646422501	-0.23042229988909907	-0.13430310147887226	-0.38944456208128686	1.1824549670817206	0.6060571166595944	0.3489071019757424	0.16380137962147684	0.44442706822555245	-0.6575056072192005	-0.6796271237615078	0.071674700593619	1.0205450429291858	-0.6349233339922564	0.016532805783308173	-0.7254754888121397	0.11689217193516963	-0.2031253344868768	0.5180164503453756	0.5925529257358774	0.15065873442554123	1.192230946928024	0.5340252296025028	-0.681536541030067	0.13962508976927568	-0.12923488445445203	0.7735296192632541	1.199753278175184	1.003334323314519	-1.116079201096355	0.7017667278852036	0.5453121476327717	-0.38739344970202866	-0.2033994494065249	0.27272160591308237
-0.38745780456657536	0.2170152186152164	0.229211687544956	-0.9351787345113142	-0.7207085453349861	-0.3131480910026877	0.45830222635193774	-0.37268006570740314	0.512040976439361	0.10326654174319931	0.188797724205304	-0.23153775180418604	-0.8943440757943261	-0.5790821838986684	-0.425818019120127	-0.6045263895616675	-0.273370653736052	-0.14886571137201032	-0.4410324615418498	1.2275909448822717	0.560395931890042	0.28402832762909747	0.19934242911915873	0.29585089686693916	-0.6565740893373022	-0.6300265184586591	0.04334735685061255	0.9712060444757968	-0.6828516204180033	-0.055525327184027404	-0.7834383172832127	0.1472857273416121	-0.28457741318774743	0.5213655212632632	0.5632074762599183	0.050468889319893594	1.201760976470261	0.5980128601360368	-0.6252398900928489	0.14973952441527777	-0.19555294130719492	0.6853232648353688	1.2211815233904049	1.0869994069245072	-1.1545948761173348	0.6646929508621368	0.6393812309053474	-0.45567319384980676	-0.21951045985969625	0.2735095818000596
-0.39613087620402243	0.27952743625815624	0.23171083209121948	-0.9419173707668476	-0.6543267075574449	-0.28760148521836887	0.533251684986321	-0.32773016724198767	0.43821862873357836	0.19539588453615292	0.23537005985990236	-0.22518862206208173	-0.8180496855933959	-0.6316522165739507	-0.4596032873816994	-0.6453597768022685	-0.33815216131745895	-0.1506077234683574	-0.4718612663245887	1.2702039746506752	0.445613780412253	0.216909324784364	0.24027976361910747	0.1674463317285908	-0.6681724002197965	-0.5614634971637776	0.02188641232104853	0.967434677618137	-0.7349392883886575	-0.0929876732891245	-0.8218366360497408	0.13537821591272853	-0.3659328319850963	0.5083541882719332	0.5265940459550256	-0.022642115581418678	1.184481252574995	0.6631907673119514	-0.6036265434816747	0.17232684560439107	-0.21003321477338727	0.5671957434654873	1.2704858794625338	1.10993437805054	-1.1278265755078067	0.6592833530474863	0.7497755035406147	-0.4941055984952355	-0.19562779551842158	0.2882184650236185
-0.36948657504754134	0.3076628876220148	0.21180287383064123	-0.9045485697134301	-0.6367681329604731	-0.2655424706674042	0.5868704676958979	-0.2080583596392585	0.3938175625197048	0.2290409556192415	0.23729037634205707	-0.14956302797059484	-0.7142520506653953	-0.6648729714322321	-0.43897368226938493	-0.6755893951033141	-0.3884273239218426	-0.13110941263557369	-0.4750801309222278	1.2559267138213575	0.28475697674377104	0.14485596243730006	0.2845851242756439	0.05894396905464381	-0.7116249696520082	-0.4980096982609649	-0.001077418783345191	1.0057158819840144	-0.8007452835647694	-0.09164397364403452	-0.8662632351173898	0.10884357624713063	-0.441472546587229	0.46098600707124826	0.4678445342544869	-0.04068225138169229	1.1915502305321497	0.7386707240477852	-0.5930237696724197	0.1786107744846136	-0.18185053377100321	0.45539263208174513	1.3205416785229793	1.0737034651380788	-1.0841106296486391	0.6395743850094451	0.8382143246550354	-0.5015305197000599	-0.11875302267564529	0.2957345427147774
-0.33227831636508787	0.3167111431075747	0.15926403961941663	-0.8289719674403923	-0.6725718592928916	-0.25490531740567274	0.5989804813408475	-0.0340556871441736	0.4070594461394289	0.21218875070284401	0.19017736905656252	-0.0610390585577564	-0.6100233739848464	-0.6800254111164505	-0.3952168026642452	-0.6925683371496036	-0.42088250944785077	-0.09860713431164563	-0.45096446620943187	1.2059490091614264	0.13100102661228646	0.08940664660549072	0.36067274280759587	0.00019711254170129978	-0.7687215362955959	-0.4427683742769421	-0.026254215899300142	1.073124487663191	-0.8735344606006847	-0.04672857350750835	-0.9182160508034063	0.10051934372045909	-0.48730545084038807	0.4027044740864169	0.4343375796264789	-0.019045270323719922	1.2183425297030936	0.7958655689153151	-0.6116397936875165	0.1540132291952766	-0.1598109990876113	0.35424998450039386	1.340176156604801	0.9670399957353512	-1.0494858047511983	0.6188375933866196	0.9031294477114038	-0.482757281426497	-0.03567267229501188	0.29090566484330715
-0.30950954992227553	0.3238605858543769	0.10886935783140728	-0.7195956441860389	-0.7506636515988978	-0.2646705728590641	0.5825443350508985	0.1490157054278965	0.44223271889007887	0.18367054759432022	0.13771357701011014	0.015441575928796154	-0.5279863952741696	-0.677109535626607	-0.3368933627025363	-0.7053025436843215	-0.4548656475539247	-0.06336959138029638	-0.4197913978333621	1.1319522558948698	-0.031096179319620852	0.043152517027279416	0.47291547085473107	0.005130568820946707	-0.8200098149696814	-0.4147362312869123	-0.04112452021997807	1.1167881282239833	-0.9304874601949731	0.04057607143277724	-0.9470787261845267	0.10276119000799586	-0.5313018169266372	0.34405723795538035	0.4257019679964017	0.021321397179784016	1.2126349845376878	0.8214770387375893	-0.6431014859715178	0.11122869578660337	-0.14363537679961808	0.280608937919371	1.3625255254831203	0.7969407214024639	-1.008669290474474	0.6093527652182671	0.9518736351628407	-0.44691938049752755	0.010957251033609148	0.29393634133167856
-0.27317641198162035	0.3353195079474043	0.059525452727621775	-0.5927201746080255	-0.8458435860181052	-0.2774002808608067	0.5715395377751108	0.31183181303759805	0.4871874527117459	0.16954792516438139	0.07341094063192573	0.06603449802849	-0.4964369199022152	-0.6562601831356398	-0.24916987552900624	-0.7133078243449282	-0.4371745339461574	-0.03218146253255907	-0.373384665452421	1.0072048716926374	-0.2008694978092409	-0.004682950314289042	0.5753890622598334	0.025622092001300507	-0.8719373706215421	-0.4044149162532748	-0.0436683970370061	1.0924939349224452	-0.9649072964656907	0.14026066910315374	-0.9635560256742544	0.10952348044909026	-0.5763453319677034	0.30862252784141875	0.40930993596555554	0.07665317733578568	1.177202823419113	0.8442975150535886	-0.6627370074682727	0.04709146701414842	-0.10751447425516099	0.21678989169561022	1.3915166807743025	0.6107975363924706	-0.9774302534249184	0.5788246015509271	0.968430205162169	-0.41276896166056415	0.036954118447719196	0.3092917688727549
-0.21993469113696923	0.37374157093079663	-0.005324508310936426	-0.48767202681424154	-0.938086496011605	-0.2653332151934005	0.5478089634486984	0.3909658988590735	0.5571956457860627	0.17542246138523793	-0.019137127498345972	0.08069753118647262	-0.49371162366030175	-0.6425909633537689	-0.17014056574107342	-0.7208934733580046	-0.3624153119262382	-0.010177099210293975	-0.2881966392828073	0.8569217533615632	-0.3370620709644063	-0.0244496723562602	0.6411679156495258	0.029949389829855483	-0.8993349553833403	-0.3836008357701572	-0.040841867240308125	1.013752921064178	-0.9750386340819608	0.24723707684755042	-0.9762336818226703	0.1023017952769412	-0.6046344637316926	0.31485872886093197	0.36636632880965847	0.11774666849239904	1.1300763037047499	0.8453646596295172	-0.6803335340017096	-0.018818557815193853	-0.06620779884402515	0.14956907949445636	1.3775786253458489	0.4308478504976187	-0.9702471455045416	0.5458801508597094	0.9570925539669766	-0.3762771614209413	0.06776667063883811	0.3097968816208164
-0.16698988625828387	0.45131219916284415	-0.03176432163561243	-0.41409304398454283	-1.0228914870049404	-0.23108506928186232	0.5054791765098354	0.35532908717930384	0.6267885881545341	0.17480533838830065	-0.09209050997089915	0.057011093008191	-0.503069401062384	-0.6413268554824494	-0.10897626518626398	-0.7322073881626132	-0.2840479127292915	-0.0021699558902477977	-0.18811921270165524	0.7363160873161501	-0.43694141843669865	-0.016367279343543272	0.6854732763060627	0.035724732846174445	-0.8412703407448351	-0.370570604166227	-0.02150426704582456	0.9010879130930622	-0.957580679432456	0.356542563976769	-0.9750645607945743	0.08940199122898237	-0.6271078913004647	0.3267729524136444	0.32639243425053005	0.11554756102914314	1.0645878955683463	0.8156487875921361	-0.7048830333600622	-0.04086770877275168	-0.028331711637002377	0.09595533120287203	1.3376551865794792	0.2594168681638668	-0.961530144747001	0.530967692883992	0.953698971296307	-0.31824887098209703	0.07203422869326304	0.26938786177587404
-0.1146076589993266	0.5639695845241168	-0.01739424049459599	-0.38086597391031785	-1.072782759067587	-0.20688118612238632	0.44589222540678863	0.2406532211758722	0.6760957645596877	0.16194069745212103	-0.11766987126717976	-0.008808825063253329	-0.515069047270404	-0.6341804323165883	-0.024932550458832005	-0.7501385712552243	-0.21409345725633075	-0.008664299231888235	-0.1062705433873468	0.6195896361640959	-0.518646176223159	0.0347187156227048	0.671889524403807	0.043874196461040606	-0.7249036657332242	-0.3666958247682165	0.0033140433642078913	0.7688520741955365	-0.930277583144542	0.40754940250436844	-0.9578382931462214	0.09024727753411799	-0.6606649878063816	0.32615703132529744	0.2954253653960711	0.07680226936719328	0.9869687721721349	0.7943879841178765	-0.7367117447374617	-0.01576365032430464	0.04907592103833381	0.04837851971623962	1.3204204780409916	0.12506232763201178	-0.9506993648358076	0.5097620694505659	0.9248535185956156	-0.25053865204037	0.06001459270511285	0.23437344608023142
-0.05697470728959024	0.6680905682685392	-0.007000071131727108	-0.3906276742567725	-1.0676588593119178	-0.19036744163245461	0.3661745475797399	0.07776923392487518	0.7254490799321587	0.15008481526093784	-0.1334798555086119	-0.11507033458655554	-0.4840757548049626	-0.6184886399406055	0.04866289846310347	-0.7619528161011211	-0.16499647495464959	-0.0388286139528268	-0.02027349777340847	0.491954716063799	-0.5776282026912273	0.13066784861606298	0.5751285519493804	0.034040959372031	-0.6000620045019646	-0.3708449248315726	0.027711821292292826	0.6190958562553789	-0.908583928022697	0.407388158546957	-0.9545501402547008	0.07742097664312854	-0.6632425852336249	0.31580185802746386	0.2802642010862554	0.011145866036241198	0.9249712173479059	0.7890522612382356	-0.7994923996580334	0.023665233405257134	0.20977504406466094	-0.01040974583672864	1.3183843099436163	0.0371907377970648	-0.9506993648358074	0.4949938674165715	0.8664941802439479	-0.18109876395433677	0.0775350718735072	0.21808861108271974
-0.020329026226864128	0.7297607037403786	-0.014014715483171564	-0.413520393077451	-1.0393693383283833	-0.1782655000527169	0.2705101764262266	-0.11935324439521795	0.7872599164799785	0.13739819057387556	-0.1356425420322035	-0.2490387913798436	-0.41353785768644274	-0.607617312247257	0.0879010937691504	-0.7576919409107987	-0.16367102211410925	-0.08581709813057894	0.06290058637522142	0.3878867556163917	-0.6230556884836128	0.21983772804984122	0.4629602554195184	0.03412514804573636	-0.47352169301547165	-0.4172736974413601	0.05379172914816828	0.43045428294787313	-0.9046153437963614	0.39638773745249056	-0.9614735288429574	0.0552597748171494	-0.6372894011380754	0.30390688200876254	0.2969492968602041	-0.08240938367178621	0.8840060537295319	0.7933208395419475	-0.8739361057687859	0.07423740663526457	0.4301105550578132	-0.06754504059786673	1.3305043581422713	-0.025695473354959374	-0.9634381577883515	0.5015394807722969	0.7991624149827076	-0.10486676044798	0.09859879878433608	0.21208787163574766
-0.0022015251467946916	0.7599270591639525	-0.019822386616250742	-0.4306732853642659	-0.9853713178263298	-0.20280070437936298	0.20252358091755712	-0.30207166283255504	0.8396737833510833	0.12848551036809022	-0.10877675513137348	-0.39219438433290926	-0.3209334037520168	-0.5932570468290643	0.13587159881774813	-0.7413585860145578	-0.17843509403234944	-0.13463927925185398	0.11099421036347938	0.3180463040212923	-0.6628743988239886	0.28736670735174324	0.388640385422792	0.07131970408961433	-0.3246980125893835	-0.520555427944077	0.07632123982038654	0.2447785418294032	-0.8990249823621499	0.3650347457337336	-0.9584228536602695	0.06308786103428732	-0.5974816308710954	0.2922236288641818	0.3588248218204993	-0.17900238351973669	0.8578770166879022	0.8426557541675432	-0.9310687446409653	0.1303179104706053	0.6259532618960302	-0.12353044263425264	1.4077817854568935	-0.0486093062587557	-0.9678340701875394	0.5009444250126855	0.7276915072216358	-0.05422120416166073	0.09147315139071124	0.24277852220798124
0.013175596459056305	0.7387098907352202	-0.032914496114291585	-0.44271227187613055	-0.8788628606222565	-0.244738988960447	0.19169246049978	-0.4380617362025527	0.8452104594290158	0.1337547913419494	-0.08860411014407399	-0.5203412895002011	-0.2103642419372183	-0.583144183858507	0.16902768318957295	-0.7166648775251828	-0.18150940825971434	-0.1881221067712467	0.12381802921503934	0.2565330392837414	-0.6777232722962921	0.3344115058116333	0.33142115651945375	0.10551714334951272	-0.19430377417973216	-0.6360615730962706	0.09463163772289926	0.11047394344199479	-0.894026092615516	0.3050878255674721	-0.9438271083251321	0.07716371559373972	-0.5541135541577374	0.2820801784404688	0.439905790745419	-0.26351892882370254	0.8284142147331458	0.9347790618856416	-0.9869983764847869	0.15287357458727463	0.7711150116025736	-0.20553216756816176	1.5104870738922944	-0.027027181355825602	-0.9421133061497311	0.5123045804234494	0.625395556868648	-0.040953376213266404	0.0759494195688823	0.33778012786343975
0.015644687123411327	0.6725321389357217	-0.05322004555268476	-0.45533722675804034	-0.7537913918964037	-0.28289323705334	0.2187228951284011	-0.5190014204824696	0.8281236618662824	0.15283813324727705	-0.10555136919532573	-0.6096475299127835	-0.10908333466118794	-0.5873747315345236	0.15263076969919354	-0.7013483223902697	-0.1902537151938347	-0.24403458274080664	0.12457540912036717	0.19590936893902838	-0.6938485017208136	0.3184224239821284	0.28205445268837687	0.0968962231618873	-0.06907854676180629	-0.7479672595157986	0.10710973267905459	-0.00901980160634393	-0.8963728996339739	0.26490224818166097	-0.9087717449983156	0.06066225685432898	-0.512839775354013	0.2658737548033398	0.4877924063683049	-0.33072216198050575	0.7595745874170543	1.0885710128857353	-1.058200080603863	0.16005973003216484	0.8515144363163782	-0.285353887544728	1.613992285508806	0.026198862234358068	-0.9065531807418251	0.5578714260155163	0.5268274056614717	-0.04525645554788092	0.07035069661674787	0.4630884984026048
0.006659072363894994	0.6196295648924102	-0.06161205934155963	-0.47873600917103226	-0.64650735681368	-0.3282842369554432	0.26367362374270165	-0.5436553062007401	0.8202800374225427	0.1695835284142047	-0.1501101691210605	-0.66482492391795	-0.059221537092291776	-0.6041957936088845	0.1563486745022442	-0.7132916846661776	-0.19244439419417234	-0.2793026872878804	0.10352369038821319	0.13455652286248104	-0.7074749497740888	0.224654951421551	0.24357335825842452	0.06236202920716014	0.10016546684007585	-0.8477685465769396	0.10340077406777734	-0.11179870228067643	-0.8869284323645698	0.25494095481272955	-0.8663180376655802	0.045171466523233186	-0.47198485613221497	0.2788465927266474	0.5092446723633803	-0.3710888294840094	0.6472912906309445	1.3340553093713408	-1.1180445827772554	0.18820286743527967	0.8130399907016607	-0.3410997285967912	1.7130857995810083	0.09079726938749746	-0.8730507164569433	0.6078741418155964	0.43471220332049415	-0.06725700332240506	0.0699787534835638	0.5813859039986714
0.010612742858082325	0.5861113921995494	-0.0543418206615212	-0.5160648578355825	-0.557150613680073	-0.39671077695384915	0.34263343891661124	-0.5368401902147416	0.8011938846094436	0.1779977631224621	-0.2160534642412813	-0.6977894600001674	-0.06260034824935948	-0.6317364904320363	0.20456703987104424	-0.732320365913872	-0.17948441086444425	-0.2878752204988468	0.06338255540588567	0.0770391411353814	-0.6991157171292696	0.10762131491675819	0.16860221248556187	0.02701962398484432	0.27792099677462223	-0.8983635642916665	0.09045388880387736	-0.15311896926000773	-0.835203279299205	0.2376341033839766	-0.8310982666941884	0.033833604560854894	-0.4141822338262961	0.2889900431503626	0.48984385257001833	-0.3997144995141947	0.5052310150919811	1.5909293220038716	-1.1303193324564313	0.2169474892148405	0.6814410315695137	-0.35465888030949755	1.770050026114685	0.15370461876175862	-0.8428592159791094	0.6451462707585345	0.3279686029521597	-0.11288230038500864	0.08015824976017306	0.6972385638941176
0.03458480032086352	0.5250191562568982	-0.027419218049498824	-0.555937341924653	-0.48486929826821157	-0.4754257110906505	0.46273888063385354	-0.5305273835743252	0.7536861279296184	0.17237244965036952	-0.29577456402472985	-0.7252053296888554	-0.12981505250146372	-0.6548443823197616	0.2456546544893778	-0.7433276268222082	-0.17537918887221554	-0.27157059850936227	0.03207178159248559	0.025588501497144256	-0.6830623950823369	-0.0001439252527992152	0.06908727389204747	-0.006470630415913685	0.4370461690711463	-0.9234467601292282	0.09049525265456082	-0.1664469065045593	-0.7525498808930213	0.18467442137218193	-0.8199550818951484	0.010992498532918435	-0.32606062178243456	0.2690303503811182	0.43064497646338945	-0.4257496954986782	0.3492596891040011	1.7913678041786678	-1.1111527798012388	0.2586398536241803	0.5076179141344328	-0.3308225623693156	1.7649353657748534	0.17911276188940098	-0.8534655237677917	0.6767383219960897	0.2346707884683715	-0.13454535174113072	0.10985497255174208	0.773126703162917
0.06880827218754719	0.4434032313205405	0.007895398351398086	-0.5928133968487131	-0.4417039392843482	-0.5671493605278634	0.5623346643005259	-0.5388630035253261	0.7402750680964022	0.15542530273444277	-0.3632466547909373	-0.7682484270235792	-0.2532042303113882	-0.6557376852154947	0.30193801335402803	-0.7539313957617643	-0.1820984984110649	-0.2390224777618454	0.014015156122304862	-0.02791841370486437	-0.6788917671821262	-0.08366198638420672	-0.03321884659919125	-0.033006900368448444	0.5609563124205053	-0.942683496786606	0.09871976496544085	-0.18389405512277002	-0.6495574883268687	0.11103968082127405	-0.8340758718126215	-0.018114751626575783	-0.21167973594853767	0.23313369945089626	0.35677337561878153	-0.4360370456657754	0.23118157581967996	1.9098413741177567	-1.0868071799392183	0.34439886287619287	0.30212169165208796	-0.28504245826510966	1.7172066159685522	0.16721194277054685	-0.9122959258760865	0.6765219380835054	0.16368835094019762	-0.1186408330239767	0.15039677406877527	0.7775918998557825
0.09779664675955438	0.3541920554291486	0.045354167175510454	-0.616132274483971	-0.4215770576138157	-0.6843498639247269	0.644768016634656	-0.5564438306206779	0.7547780834894342	0.1374456615736397	-0.39471747247907074	-0.8271370601903186	-0.3748136228204713	-0.6243878100067655	0.39955684715721473	-0.773024635724466	-0.17596827902356516	-0.19447892284212193	-0.00374884529354445	-0.07655443501822008	-0.6778491102070754	-0.13370839819120978	-0.1552307112883597	-0.03783933023924756	0.6256876726843805	-0.9254184399114005	0.11503091008492286	-0.20339165562475897	-0.517621142533066	0.04953406906670793	-0.8868872607536463	-0.02925047990728925	-0.052722524607261276	0.20010493108829008	0.2953667526474523	-0.442932552118359	0.17939476693356537	1.892069312526339	-1.0264733189746285	0.42862250411464986	0.11968221314621486	-0.22920079281931977	1.658278941626693	0.14034526230862351	-0.9795627385887812	0.641738224135306	0.1101880059578992	-0.10767219942593982	0.16472637267353818	0.7129980816336421
0.12054978604626146	0.2803034727687788	0.07693426644193331	-0.620713481740699	-0.40890080933490225	-0.8133907395588276	0.7419165354838987	-0.5637069522392221	0.748272489097862	0.12563725038221982	-0.38573113709655826	-0.8800767952892412	-0.47830535714988975	-0.5706042337750161	0.47307603136524135	-0.7665203451877215	-0.163100341029987	-0.14756684270368212	-0.003094744466216244	-0.0972192752584072	-0.6618137650045419	-0.14461670035511123	-0.25835557846959867	-0.037519413279159405	0.627733359013261	-0.8535292805491996	0.1387806543523012	-0.2181658937516186	-0.4080271627442588	-0.0027985531107118126	-0.9603957453951828	-0.028239811498973054	0.13149514152099334	0.16509366672256817	0.2372815187646109	-0.4376211484994775	0.16543135368486628	1.7298838589963494	-0.9336990481436447	0.4487722307255419	-0.014828756903377621	-0.19453631838771823	1.6276152196840965	0.1001615018380346	-1.027132122551069	0.5861095266079898	0.11514983516577097	-0.0952692060496974	0.15977365621587994	0.5983172833136975
0.13739586032584325	0.26572389321814105	0.08904659768036047	-0.6071962568407644	-0.39549984074315214	-0.936223702797558	0.8205763633576065	-0.5488548867239215	0.7374452114343479	0.10235272499773218	-0.35437218250447033	-0.9065102781410406	-0.5683235605690286	-0.5038087738544826	0.4627802949875628	-0.7488635366338807	-0.18473099502491636	-0.1211463259091012	0.01294793898298267	-0.10169641425187045	-0.6507759825444998	-0.12306365232119967	-0.2968366728995515	-0.05034976715214924	0.6074226161765142	-0.7541737645692449	0.16205471433682017	-0.21260038149565208	-0.35754219224962436	-0.05468327540643627	-1.0334292746190559	-0.03562687877430008	0.30438748895329953	0.12269134929668075	0.2004727126309836	-0.40974093862632766	0.1630052106329049	1.5137665603598396	-0.8825610544636205	0.42578919613087135	-0.12965373533983846	-0.21425218739753554	1.634911488699687	0.04522326224673647	-1.0439675317394517	0.5268924625302902	0.17649141283408615	-0.06038051379748053	0.1795649460921338	0.4514304961773357
0.10776677235359214	0.317751362260111	0.0870018430516	-0.58916441199888	-0.38090371935479445	-1.0418454032996876	0.8676743694891342	-0.5116568432943718	0.7405519019003003	0.06168194594949657	-0.3035676930493964	-0.9495533754757662	-0.6093559544970298	-0.4570030730724189	0.410920289529619	-0.7627759397174374	-0.24502069020226988	-0.10140352215051437	0.018628288272934116	-0.09978597383446426	-0.6555937768430192	-0.09300359280107709	-0.2811502306343445	-0.07656612014459718	0.5829657055124831	-0.5952563741260706	0.1694036918082353	-0.1856882005210752	-0.3692762273419148	-0.11052743265635838	-1.0848157973070875	-0.061279480556277396	0.43141471216460514	0.0774981394392218	0.21588786551815503	-0.3734556654825981	0.16228958570390942	1.282811847715717	-0.897486497595111	0.38316294808442103	-0.23103559488344355	-0.28190420937047256	1.6525582788769273	-0.012864572457723104	-1.0156840443029675	0.4744734597063339	0.24300049138728666	-0.048125175104290784	0.20074612872923203	0.322667154441431
0.049352462838679216	0.4136166384447149	0.07774364848248641	-0.5798555053929142	-0.353771207993508	-1.1126609432929429	0.9230614983893688	-0.482129199331135	0.7543628327835892	0.030754589602924744	-0.2622715667583907	-1.02703458914804	-0.5938801651233035	-0.4515589818399344	0.33395012701722226	-0.8008010228553252	-0.31434923738942205	-0.08137038304253615	0.03682261918044664	-0.07446899242517378	-0.6344889615204004	-0.0807921511840369	-0.2097704055698874	-0.10040835253849992	0.5887557284254779	-0.3913846846493419	0.15525725487451686	-0.14028533738029414	-0.45068944317736764	-0.1686110893147641	-1.125022600163952	-0.09246319490012836	0.5045701491465384	0.040311903730272595	0.258049969359113	-0.34853865973366766	0.15094431243934087	1.082701717718131	-0.9248090301035757	0.29059766825685185	-0.2936238843282263	-0.401397228350997	1.694323964969491	-0.04512149958981998	-0.9629518015229103	0.42778863056590427	0.33439584285873086	-0.054389952370862304	0.20838075093668965	0.23811128041589127
-0.007530385378090493	0.5291800328670441	0.08247214356149658	-0.570213662213059	-0.3260919777997307	-1.1011170163105408	0.9884271522225984	-0.4909942804842357	0.7646825818066272	0.0022007832445778814	-0.27826798949323667	-1.082284752548531	-0.5584930276964089	-0.47429606875207153	0.20170711309946632	-0.8349848624504201	-0.3616237220353609	-0.06393498127121292	0.08724002242368564	-0.03172471102504004	-0.5897985263483114	-0.09492169693996437	-0.0837764547066325	-0.12581649426335817	0.6346558154297431	-0.21823690969135096	0.13801542311465848	-0.11815144159916294	-0.5672856845578337	-0.25269085510683437	-1.163676664155377	-0.13483776489242202	0.4967890269130488	0.010882424227693843	0.3181280366950469	-0.3422208849027868	0.12249385794511305	0.9252773707576669	-0.9572086600707047	0.18065265565728042	-0.32637403450933944	-0.5262085011835025	1.7282843400221222	-0.0803800542794251	-0.9055430561905231	0.4260755912579321	0.4266395899978418	-0.04010963516726375	0.23842984090706593	0.18515525990909612
-0.062397330457507436	0.6287934002838043	0.11778675996239399	-0.5621832320508305	-0.3114068556711995	-1.0428568047573616	1.0401512782993279	-0.5359170270931324	0.7637751821160768	-0.032832814581623036	-0.3417316526510625	-1.1321317883461426	-0.5186703315900731	-0.5249446574629477	0.058806105412963626	-0.8666670518390767	-0.3744180237600203	-0.009688113358685569	0.16559441626568933	0.007490359833014002	-0.5644511757478899	-0.10994440569186215	0.051744730367520676	-0.15092155676287025	0.6813778299768632	-0.06377723006004703	0.12701953280799155	-0.12642647955869257	-0.6431276186909309	-0.361225954439535	-1.1649736577959215	-0.20091710300703003	0.420991552568192	-0.04279894812854671	0.4239435855377871	-0.3306476159648013	0.10215963740169384	0.8080761655052585	-1.023802235572682	0.11776588124638279	-0.37166976597176715	-0.6026763673795411	1.712770678327844	-0.11982397697175226	-0.8729384803956866	0.4949037074529943	0.45378825136319856	-0.019838756537045532	0.26131413157505834	0.16313234409360425
-0.1154827797411225	0.671541454028541	0.1888845823666116	-0.5584543424232616	-0.2873257982586989	-0.9578293304881906	1.0880229358892697	-0.5957868707151446	0.7587152753670763	-0.05968953269838946	-0.4299729915834914	-1.1875820675837785	-0.48289386612862045	-0.6066228807218188	-0.04119600069987308	-0.8892787417695448	-0.37786051933197895	0.07634283490822445	0.270766944028132	0.03142190735181953	-0.5355983404899652	-0.12867154457458835	0.15561391272148345	-0.1549794508355619	0.7026748858650346	0.07482328610595013	0.11445871015046982	-0.14370885972195796	-0.700672089972798	-0.43554150281062115	-1.1457562308965925	-0.2565222412536378	0.2992000741309731	-0.09241909080849893	0.5634810024201448	-0.31467613210030365	0.12396001633622693	0.7312828000605915	-1.083218548803779	0.102333058429714	-0.41451222796265086	-0.6503969154567681	1.6753682095867954	-0.09841095784671082	-0.8506970342568116	0.593646899563069	0.43872280102219585	-0.016653634088384456	0.24960771085695743	0.1629100944844561
-0.15192530777450247	0.6504893997510061	0.28484605306916855	-0.5542726590552027	-0.2412997011978481	-0.8365134694359684	1.110521983404332	-0.6677528664158887	0.7430895451026853	-0.0696347071490522	-0.5702493140275218	-1.213051355947521	-0.47887544462906384	-0.6830761247792345	-0.13751833436661154	-0.8732197614120756	-0.35166441666407966	0.12411064028697298	0.39835103171638675	0.026580180492438932	-0.47185245025656936	-0.1690688676218449	0.20084966734392923	-0.12606906028447992	0.6965926220479155	0.15089583561467435	0.10402123182802825	-0.17203072636663194	-0.7659056931931894	-0.44220625305026695	-1.1254244855173607	-0.30602661747186877	0.14641298663115976	-0.10169640220172478	0.674415397975734	-0.3128497547155645	0.17372213030128192	0.6952461486119442	-1.1071767396227703	0.1058311649348251	-0.39771830198670716	-0.6548048375683193	1.636511335061908	-0.048482476925339114	-0.7986569138544988	0.6963390980778369	0.39414346503021597	-0.028887879255424596	0.2399763413029344	0.1365432090356299
-0.17580360230066394	0.5958201042898921	0.3781237833214769	-0.5294755430318735	-0.18315678908202765	-0.7132271193369006	1.0891755186742527	-0.7198572790737762	0.6908448544450725	-0.05428970647517729	-0.7172187783850811	-1.1908384980245705	-0.5141235363293292	-0.7408037175695015	-0.25757806023744473	-0.8046906854343708	-0.3038008418667895	0.14345614304113002	0.5160375410963918	-0.01447241320983847	-0.4115401373030873	-0.20343367994221911	0.18067872616304598	-0.06318012102514041	0.6470395237420761	0.18717474360666309	0.10897799993492101	-0.19685584024522174	-0.8021571837222166	-0.41054868941195577	-1.0810892240300323	-0.38930569431708695	0.017339795461979342	-0.08038938205172104	0.7349037545520127	-0.30131375878543054	0.22076137868283982	0.6990632426719924	-1.0966555256120487	0.11980776241904903	-0.33963764587988476	-0.58221785931832	1.5852435311815984	-0.032924745359662104	-0.7292763219881502	0.7780240250790504	0.2720516157649883	-0.06004301737907828	0.2670694621622153	0.08075855713968781
-0.1885397345250222	0.5123714122752537	0.444010321359338	-0.4919336149600338	-0.12531902236108586	-0.5962009955017056	1.0401828559098782	-0.7216764534604782	0.6275114319758192	-0.010189147693956452	-0.820654854530679	-1.159311157500024	-0.5731345427103658	-0.8117454513079654	-0.36493971124247426	-0.7061902260156405	-0.31429401018773256	0.1372826966646055	0.594460787657063	-0.06859183602658855	-0.3571242293119728	-0.21457625436735892	0.15529757877307732	0.031852053855641445	0.5746003096318822	0.2101319542877959	0.11847100366675825	-0.19685584024522176	-0.8129944714172099	-0.34228874744140575	-0.9949213507561427	-0.5045218928650835	-0.08033503704659987	-0.031731616072311085	0.7323638687784615	-0.28001223479812537	0.2780462815356318	0.7227045994310141	-1.0772442935612578	0.11838319415904816	-0.32232514261727513	-0.5013660271091623	1.5503135522730753	-0.015062947570263913	-0.639973829248883	0.8017901914780783	0.09756490678139154	-0.110308890194697	0.30052476819437846	0.04760295635691259
-0.1797260184826436	0.3966924379470882	0.4758602146392791	-0.46256860914293274	-0.07466488681124359	-0.462765754913579	0.9793328003849346	-0.7056025544018697	0.5737287757410029	0.057919869218159906	-0.8998166388338881	-1.1298395523934064	-0.6420873185453235	-0.8860749941415655	-0.4283156885006386	-0.6303175962061299	-0.3628939476742117	0.07634283490822195	0.6184903864715255	-0.11356739516613445	-0.3165145378181083	-0.21753394166549073	0.13743401462764362	0.1487901216350575	0.5079328533781738	0.17805358148391426	0.11856751931835237	-0.18197175648173153	-0.8211605966521699	-0.2840796788161265	-0.8949067003057405	-0.5997819842961538	-0.15589086163265325	0.0449120643588646	0.6306316747562783	-0.29691554385891805	0.3400263820932983	0.7592337791454756	-1.0470671681041464	0.07195809741926287	-0.32587540250292574	-0.4975570074584191	1.5627487217248943	0.007470397333284924	-0.5185531169802221	0.77333570697302	-0.07676754844444561	-0.14869910778782744	0.34323950064738123	0.032712232544049945
-0.15453504284379052	0.28850964608323565	0.4813412930191537	-0.4506761147235811	-0.053698855304795345	-0.343123937653366	0.9184353784441696	-0.6902346036127265	0.5207151022947885	0.16359031469393814	-0.9410195458781878	-1.0797014390144941	-0.7149750884438608	-0.941375499818899	-0.44905969068381635	-0.5731185747117851	-0.3915568653508964	0.0043855106828431705	0.5936861945720697	-0.1400948082902705	-0.3288466530747653	-0.21637722237562668	0.0889977047624757	0.26241115567040785	0.442617011306047	0.11197659121873009	0.12204208277575686	-0.170474579847694	-0.8122694416066288	-0.27877654421684006	-0.7624489413256746	-0.6867729705682779	-0.20898936863385345	0.11250940380494427	0.4542463765745488	-0.3384563111097537	0.37310221722615644	0.7795710921213346	-1.0083874336499978	-0.0058075010405267856	-0.33923874027475565	-0.5063488955830888	1.5981877426577613	0.00178421555180838	-0.39284872837362805	0.7202134564331588	-0.23814268801863586	-0.16171381342242164	0.3950570518861969	0.032732437053973155
-0.12265564439263428	0.22820995806632763	0.43257957499716737	-0.4570152270904469	-0.09275746584925232	-0.2794753976446534	0.8853420425904377	-0.6719885560326851	0.4767908054098481	0.2891511090710403	-0.8771084303361707	-0.9733125830493734	-0.7717474586261817	-0.9867316902418495	-0.44110909425882927	-0.5171300291237826	-0.445624295804602	-0.020583329364781307	0.545695849661809	-0.15603458978816998	-0.388080355364398	-0.20418042277491416	0.03484877594663237	0.3255021477466463	0.37355683264980605	0.053614869666398036	0.12695059305685236	-0.1484322220970885	-0.8026532567505074	-0.26996187454505166	-0.5831715386735761	-0.7437011656403182	-0.2183170493236876	0.14827132199708992	0.27362142290927405	-0.36717516365956854	0.36177439822814683	0.7674836275978416	-0.9548026460139916	-0.10391276854587442	-0.40306363709544024	-0.5147574861328413	1.6124409193393787	-0.009736115566797886	-0.2811925534342294	0.6509165084274953	-0.3963556255587914	-0.13218287681232305	0.43203602970641786	0.05992770740961997
-0.10545014552267125	0.19505503650609926	0.35115858165468944	-0.4982460924009887	-0.1835509352170807	-0.2308932517640303	0.9008150717586908	-0.6760884863668897	0.40978164521107907	0.40056554551832135	-0.7198102734435251	-0.7910616324579604	-0.8124878565282645	-1.0251437147583509	-0.3763794183287871	-0.49509936762835965	-0.5527466580143814	-0.008053066917379986	0.4672898162808057	-0.16077423204509483	-0.45504410074493984	-0.18663928721470688	-0.004506888811274629	0.3558100702812691	0.31320908594781793	0.0134783273179823	0.11806425913503789	-0.1196892805119962	-0.8009360808833424	-0.21401022132352293	-0.40604970291702963	-0.7371961362486126	-0.2177370899025584	0.1486755202113174	0.1135695440097672	-0.3569250865003233	0.30956868694457007	0.7305645296729475	-0.8883518001594466	-0.19958044147299878	-0.4947720357146611	-0.5585731901655973	1.6247064081164164	-0.013181645791262669	-0.15821924231819584	0.5830080238609239	-0.4986001579925257	-0.07267803954297465	0.4423329817092977	0.09393189760913775
-0.08961983638981799	0.17339205986913808	0.2694677942986939	-0.5737694248222033	-0.304757228941139	-0.1855720036865935	0.9366082933142288	-0.6989231976984586	0.2962182669903527	0.5029486242604053	-0.5424326908102857	-0.5616015366494667	-0.8387257851430181	-1.050628129444156	-0.26219207542892414	-0.5366913197702681	-0.6433376778518664	0.0387978899896071	0.3931182250977656	-0.14872824895519063	-0.49782899041089684	-0.16810249454423748	-0.0749377120305049	0.37882725367284154	0.2664688063441901	-0.0037867295572228954	0.10679950379892869	-0.09451632211740979	-0.8001347321453334	-0.09365056511403477	-0.27987596946298	-0.7018043661683195	-0.24090324677990277	0.11556976171266817	-0.016921972002171097	-0.2978846420630653	0.20978264501604799	0.6793826340505515	-0.7526770753002442	-0.2581143684227845	-0.5652387108607471	-0.6101027578935673	1.650425150393961	-0.027851572023028865	-0.03608770166158124	0.5290202376707185	-0.49374116462315776	0.003828179803331827	0.43379786560044853	0.11405558949191916
-0.08990112519967992	0.1617680236249143	0.18493706995830778	-0.6526088055193637	-0.4415513665869101	-0.1389429088966478	0.9780696959630362	-0.7189205400239054	0.18199356357142807	0.594520182806126	-0.34642990268507656	-0.33044955239966767	-0.8303830415453224	-1.068527896902043	-0.18272424353601585	-0.6137260064498676	-0.7312225648065809	0.11553810707600513	0.37275503355227235	-0.12227375340423903	-0.5397150378569817	-0.14454349027347396	-0.18332860905878076	0.3780358801399931	0.2088242880053675	-0.001129248111684547	0.10132568755849387	-0.09217294853595046	-0.8257969714935136	0.10650693401850415	-0.20702511539974688	-0.6606425982660046	-0.2585114592047534	0.08396531086686305	-0.09878444424202919	-0.219070866960426	0.06922343640132105	0.6120909597338564	-0.5544663749160701	-0.2817463730025659	-0.6083803520554779	-0.630824783037545	1.6371900577610305	-0.031402793358673256	0.054842213965896544	0.48592377508067397	-0.4604737708667456	0.08358280217675082	0.4362057079889534	0.146301987328184
-0.10452814331256317	0.15065584124940015	0.10311848543801405	-0.7075699751371305	-0.5555358859655085	-0.04540571201809209	1.008921021467899	-0.7417824032119933	0.06929144607393548	0.6510225402758222	-0.1260409596214298	-0.13582780460300764	-0.7852627032544504	-1.0940628759027002	-0.12733699505979396	-0.7007995733127304	-0.8321594804271714	0.1938522473722593	0.4027576057110188	-0.05855837795654691	-0.5829853023216708	-0.1274855412520704	-0.29925569721091133	0.35904291535162913	0.1273073408107644	0.0003966605893022029	0.09504527622973255	-0.11758390580990466	-0.8636511594985612	0.32914900721220886	-0.19471280957261078	-0.6085472357646367	-0.25441952328900536	0.09349284020222892	-0.14684689811077717	-0.16401863436331077	-0.07252266233954538	0.5522692974486583	-0.37729810255333934	-0.27459187463012	-0.6448403243642943	-0.6222964119956308	1.5887098649664118	-0.05729711559774349	0.10970694190981538	0.45011223754769175	-0.4310627210542755	0.15165161106302946	0.4274356804275669	0.19885391763653099
-0.09887111280309381	0.11319144034294715	0.03619537040084942	-0.7346976471776913	-0.6219812957003159	0.0805660833306569	1.022894114135147	-0.7539192830755034	-0.04305693934080115	0.6815582608743378	0.05417048811169065	-0.032167800962572934	-0.7250002853337608	-1.1311096639181777	-0.03530455155042221	-0.8139871403950764	-0.8938850828484453	0.27844679970007635	0.4788570730167086	0.05802223804913946	-0.5931781730950311	-0.1130777971859234	-0.4247100195739394	0.35676982116153083	0.028310734538134246	-0.016834106202734213	0.08992305272010659	-0.1565058763894624	-0.8782853138331743	0.5164965697282279	-0.27231321781248397	-0.5555514595904064	-0.2641821735446877	0.16482420124641126	-0.18947790394069863	-0.1584835926973179	-0.19021678175952475	0.522245595245144	-0.19197385033733566	-0.24635376600967174	-0.6775505839848951	-0.6120911140634517	1.5707964337288007	-0.1212825143060375	0.12397962769952206	0.4242904239790972	-0.3595918132932041	0.18744732493970045	0.40887767567713357	0.2724185382642461
-0.07047657016301964	0.04574230957923682	-0.017479438604131807	-0.7474824116150681	-0.6679438208038991	0.17921260136607678	1.0151418107457464	-0.7454479038419138	-0.1232464645362052	0.6961555933019211	0.1678047498469867	-0.03338668833426609	-0.6533917361202034	-1.1769040784031866	0.049673405922393984	-0.9388436952145589	-0.8661058003987868	0.36761031357883567	0.5762320303902196	0.19010513011362645	-0.5580514191423919	-0.10167166646689045	-0.5331009166022149	0.345926319988033	-0.05470394729011465	-0.07096100248378819	0.08746190360444553	-0.21344253137648989	-0.8838184360718158	0.6323951431160182	-0.37488532051184564	-0.504062498134029	-0.29335735442429134	0.3138578570923654	-0.21556057707678683	-0.2168717594971683	-0.28542980584909877	0.5001844333389384	-0.0016132805619362366	-0.21737171618677859	-0.7074685043695893	-0.589260952257429	1.5666756173412586	-0.17770042945385262	0.09186140817012925	0.4001275537403286	-0.2806910162001369	0.2004831241004439	0.37389544520347834	0.3802904167403179
-0.008514896212610423	-0.02365516816859107	-0.04356425980575851	-0.7506919201873689	-0.7063539973842387	0.23949561583460088	1.025799254305513	-0.7433300590335172	-0.1808586550582588	0.6843353143605612	0.2630934638304316	-0.08501657431733893	-0.5639436201802397	-1.2281594388922972	0.11728207480249349	-1.030387953091512	-0.7599223006177238	0.4568807931126348	0.650610179729258	0.30009399750353055	-0.4653448325846852	-0.0923300600500179	-0.6065648241503088	0.2858997956347392	-0.13696976180154136	-0.15047970535092037	0.08231899816947792	-0.2608409235827332	-0.8817005858356453	0.614658307800835	-0.43644684964752695	-0.4496701619773987	-0.3060520217534622	0.5008668975417124	-0.21313791680047495	-0.3308898905158365	-0.35385053076773	0.48586006960821077	0.10965467458634508	-0.19867821490833126	-0.7136714865293493	-0.5252981694430733	1.5475259411873838	-0.2098305272525342	0.02610978228438931	0.3442464083149959	-0.23989089727322144	0.20978536913262485	0.30841387780875246	0.5046289708032037
0.09421802801185035	-0.09713096545096896	-0.03304229327859191	-0.7384531717311719	-0.7234548538888921	0.2586773676180484	1.0843757218710404	-0.7546523832014898	-0.22559807369911686	0.6732271004156674	0.3270232232217894	-0.12354796914191553	-0.48680105104687665	-1.2431264760887228	0.19669270815996798	-1.0588583464086736	-0.6370049587248398	0.5423769131043521	0.6847094886486372	0.40338903167519435	-0.28232257977413394	-0.08984091727436327	-0.6548522709809306	0.21413737016665157	-0.23947325892368349	-0.23947961621406993	0.07899610216457928	-0.26003538891410605	-0.8289832867136955	0.5181806732834069	-0.4758864168297038	-0.411117756147464	-0.3355332923275526	0.6601209939474264	-0.18711385641300732	-0.4476103146037607	-0.40109923034801886	0.4565341157812647	0.1633414119705182	-0.1807128262961059	-0.6877426221959476	-0.4139741800279748	1.5742385274172181	-0.22862240682031568	-0.037584182478326816	0.2421853295452701	-0.19667413614143547	0.16441319438382213	0.23030581984015597	0.6338570162673269
0.20345184917537132	-0.2004263784394093	-0.014028915168095768	-0.7280788680887584	-0.7452854640141631	0.2277947472466991	1.1464573042073334	-0.7655131258086572	-0.23279575260043067	0.6738679589124874	0.31818603863400696	-0.1312979097440261	-0.41688885969818407	-1.2063830739623647	0.24552119124003885	-1.0560984613422146	-0.503907402653917	0.5991756759299488	0.6823168566749901	0.49011719321957925	-0.0455855159039702	-0.1025501874465338	-0.6534194642734324	0.13563985080198088	-0.32661584352271056	-0.3422298504276797	0.07600411696514796	-0.17946361444532508	-0.7480279844428199	0.432757207846248	-0.4875776271106633	-0.39244795427748597	-0.3795296584138021	0.7488521257374112	-0.15518944599775045	-0.532108223403801	-0.4367932054650079	0.4094155783518253	0.2514667742851366	-0.2022396355583318	-0.6138653041260069	-0.30442294189687064	1.65512772909504	-0.22805167481994365	-0.09953848829157627	0.13437204509929898	-0.16296969007137616	0.10859972419073574	0.193561753472473	0.7723185227660195
0.3178582590091528	-0.30775057671703965	0.029379521638314615	-0.7398381878785546	-0.7726341200301554	0.18796645536179532	1.182676823505263	-0.7800529449740035	-0.21693932749945838	0.6932479945663441	0.26779171386443995	-0.09711448629011615	-0.32075264430739947	-1.1301320871643596	0.2510313168199441	-1.0329057429767023	-0.39455754330934123	0.617634891828071	0.6147034869448972	0.5547221630601081	0.14656897386049028	-0.11846605919440126	-0.593111327403279	0.05005364511115672	-0.37514609866410903	-0.43760771676012045	0.07159886686736726	-0.028352633653384873	-0.6490804950304329	0.34898201397373096	-0.442657805109287	-0.39033473851464373	-0.4120557159488212	0.7712177602580116	-0.138133136149207	-0.5671262142805706	-0.4093201898981902	0.382264957698886	0.32758245626580884	-0.2524794095276723	-0.4626601345017572	-0.2477428130059479	1.750124666876096	-0.21209231703178427	-0.16343821916659387	0.028361959924876962	-0.1577764802268664	0.06980872960075465	0.18230557970506833	0.9151442034079664
0.4617374852541493	-0.3755134243680242	0.10323208291739161	-0.7417825374700728	-0.7725324048985301	0.15410194448592723	1.193681620781051	-0.7966970330194867	-0.20139049551392735	0.7324471726218803	0.19096041072889197	-0.0252910931043613	-0.21756681057656282	-1.0169185862089667	0.26264261951254847	-0.9742864297522502	-0.35227191588265894	0.6155414211508842	0.5079645598327984	0.6251167882114023	0.25252449473912536	-0.13590470064031607	-0.5363572954828939	-0.02005868235226971	-0.4238224742575702	-0.5247731081737694	0.05979638147237374	0.17790085672727687	-0.5307670777828009	0.2860610385930043	-0.380128097622213	-0.41029084563157053	-0.43108160695865666	0.7322222563520444	-0.13401070616290361	-0.5611811695282075	-0.30421059666859984	0.34286269643385026	0.33763470143496854	-0.2871280753181222	-0.2529554578852991	-0.24800633008870268	1.8550842842764474	-0.19469556013157713	-0.20866935185271612	-0.06338481901158502	-0.15582259929526812	-0.014839590839479255	0.16366927113712243	1.0443722488720901
0.5852076456279658	-0.41548756037266193	0.15081522709085532	-0.7364155998989654	-0.744014024868837	0.10070692270327712	1.145288932617078	-0.8217989243703023	-0.16821657801364204	0.759980352485291	0.07270247435695218	0.038745974781621215	-0.13230397100810956	-0.883327666367898	0.24681769137648385	-0.9037560336093927	-0.37520961365089844	0.5934453729814437	0.3965780742107399	0.6850258663389175	0.23230054479198087	-0.1603129418580679	-0.4885164377559061	-0.04866599367800546	-0.4743070904453088	-0.6131043624151371	0.0341645819989011	0.4372464048128844	-0.41630776637036193	0.2864014425030939	-0.3351169380405158	-0.40494349096211846	-0.44677273129699663	0.6379093396989156	-0.1391881656243758	-0.5332823231511327	-0.15604132783333097	0.2775206131693332	0.29889379713191927	-0.3362598517519075	-0.0471600561991069	-0.31889242535000584	1.9845506391344778	-0.1520597658816159	-0.24035733314729563	-0.10146838762671886	-0.17554137132863043	-0.14473352487161478	0.18479172591108645	1.1432329159227381
0.6471693195783756	-0.4241065190651123	0.16555450003984365	-0.7470163004116228	-0.7145166366972417	0.04178406881575919	1.020320538875528	-0.868364358298534	-0.11374183726908434	0.7374909663468587	-0.04717747690768219	0.06772638646979401	-0.060598089785912655	-0.7805304142721795	0.2041094515875891	-0.8593073583285179	-0.41055502273197303	0.554097292735032	0.2533472062056161	0.7093657522675497	0.10164483971123398	-0.18013823196534667	-0.4333254676982473	-0.04026396404201891	-0.47629798160466674	-0.6998925629139332	0.011276584620760137	0.7147164829425943	-0.2789527767290626	0.30417410980881116	-0.27682529428029146	-0.3302275319037206	-0.4457416923260996	0.5550487057822379	-0.13328781559658653	-0.507880768300129	0.01921696270441613	0.22254214549796264	0.22752897341577621	-0.3881774505608044	0.12287345798724658	-0.4407091858784707	2.075184359564019	-0.09016705117468254	-0.2564819139477248	-0.09766363716374883	-0.20014484569098512	-0.23746066582732542	0.24283443064213564	1.1922894660144965
0.6784861404098048	-0.38229961598219603	0.16947361307830164	-0.7477487608741809	-0.6773016129135092	-0.020138113532442242	0.8792791413653243	-0.9454620548811657	-0.06002069965735653	0.6815582608743368	-0.11774444666454624	0.06497934179627607	-0.031593151211256734	-0.71587551034708	0.1666062785229675	-0.8502045795128268	-0.44177680075358944	0.5234745537782132	0.11739751319943177	0.7068428042354027	-0.05635364569805155	-0.17507209431607118	-0.3974680842521543	-0.00832278123747616	-0.4581425154358486	-0.7652666064741697	-0.0107427718930297	0.9255468748495457	-0.051541452720917126	0.3145653870641698	-0.22569451681715663	-0.2100498702603561	-0.42193113609194566	0.5114530412476792	-0.08760894683840152	-0.4869892473991926	0.19269491805295352	0.1757109162235812	0.09566716913797986	-0.39172304267458224	0.2454372051632165	-0.5619270439461266	2.090819221740283	-0.030451573358055272	-0.2685472905327321	-0.08635757773113101	-0.21073693705701468	-0.32265741794746233	0.28470739705687903	1.175337882189543
0.6822679121868551	-0.29744745368238956	0.1433177934520648	-0.7326068054936621	-0.6355729801638649	-0.11173969727648714	0.7364378200539166	-1.0452858553692947	-0.022832692000569747	0.6186710539363157	-0.16075580709495213	0.036635662317195596	-0.06354585919043279	-0.6849807139720254	0.09262950603148981	-0.8570316636245963	-0.46462245318568013	0.4905749744498548	0.030092265930835277	0.677063267347285	-0.18945420161685345	-0.1624067501928832	-0.3997568534082877	0.04225777392586091	-0.43748473652545333	-0.8078034546443617	-0.03498888236860879	1.0384681893061338	0.25257039335390924	0.3216422051949752	-0.1999738541990444	-0.08005953716170845	-0.4108635771387223	0.4621216115778882	-0.028038856657177057	-0.45249307863234856	0.2821480341774375	0.09666012956060131	-0.05923527822531303	-0.3691357214854677	0.2807004606566454	-0.6550923107495077	2.069487936910652	0.0521565991401336	-0.2796399545868563	-0.06475525045796371	-0.22102052090753016	-0.4255938255598071	0.3085313335350208	1.0930449132753202
0.618399725191819	-0.1963480589048616	0.10878415972187568	-0.7203414221115535	-0.5959676507869169	-0.21167662406824803	0.6127956859553592	-1.1629484255896974	0.004573854585201712	0.5259720591461886	-0.19317746109949213	-0.024017628686175456	-0.1314557920756783	-0.6922788300824448	-0.028631389083407864	-0.8891657640182867	-0.48767060535729956	0.446688494268226	-0.04442358884553514	0.6271584802605373	-0.29540972249548847	-0.16555478370327165	-0.42744537783370873	0.09918615508672682	-0.4003701417014713	-0.8186219758839386	-0.036085024411719055	1.047292455448818	0.5979516994362539	0.31320377142381284	-0.1981836376247736	0.03872156449925723	-0.4281173699173273	0.39818130359386955	0.0161746933854951	-0.41760554328306	0.2603476552429036	0.020174594282064726	-0.1675059107775167	-0.35164518895990915	0.23360965397113492	-0.7262179669951341	2.0060758447352915	0.17839406233337243	-0.28536399371090665	-0.037617101421136834	-0.24385007705567235	-0.47474174148947135	0.34196706361280627	0.9873551218708755
0.5019774122206837	-0.08038839051966187	0.09449927669039133	-0.7047200380646326	-0.5261020697511781	-0.29841301804176396	0.5743973115296542	-1.2906707586499888	0.02333703462708761	0.43118434036642334	-0.19813672502428178	-0.10877578189094653	-0.22813428580031264	-0.7095718257620983	-0.13095956897046052	-0.9396668188308732	-0.5107923937978369	0.41080915740664603	-0.1260829131835118	0.6272022308044458	-0.3669575631973827	-0.17606775142633432	-0.46786169171274894	0.13132939070816912	-0.37335612312634	-0.8003796516384394	-0.002642351134200166	0.9482483064199361	0.9601422492849542	0.2993547070817564	-0.21778468236144638	0.1102585120187702	-0.43810555994789224	0.36905978463546407	0.043117020168016884	-0.3648642371727568	0.17236069750953203	-0.03137669753969195	-0.2546117756104748	-0.29379188906767817	0.1352395317462563	-0.7974634037329207	1.8630592759911646	0.2880168828491374	-0.29138732899830666	-0.0483461370868593	-0.23616309812741293	-0.49127906599112625	0.3737192616140755	0.8926565838642555
0.4040732792322066	0.06661273829045294	0.08340932276634547	-0.6846639388534974	-0.4226450664958906	-0.38645725872778797	0.6325159037422443	-1.3989795142999675	0.017661941647205904	0.38522054484444634	-0.21560601185709083	-0.22362408006259601	-0.3431946245852027	-0.7218589542713246	-0.20949315811798544	-0.9830179959566644	-0.4964333213586505	0.36631144491051026	-0.18431509999535362	0.7121074530192458	-0.43162027249504975	-0.19898250697869352	-0.47952883204523467	0.10033112104914757	-0.38027857954282107	-0.7764108835038447	0.05072391022248314	0.7839375416261809	1.270359609554142	0.30023259084988163	-0.26133444065802386	0.11351102671462351	-0.3839276840240333	0.37009915147204886	0.01474844983573077	-0.28785820295092956	0.051402630242667294	-0.05516170837624187	-0.350464928836068	-0.20062512486366413	0.004917070550522607	-0.8621209134018126	1.695851091042524	0.3437795131076388	-0.31761315531176654	-0.10000779621676559	-0.21490178851647546	-0.5179412830448158	0.39537026715624873	0.824345135816382
0.34459632310225635	0.23747286194844114	0.07077160318580696	-0.684730526168275	-0.31766233626621	-0.4483794410759906	0.7418375914575323	-1.4882412426026264	-0.008406574886398236	0.3716319711618582	-0.25682756275073093	-0.3424019255817946	-0.4565864146505538	-0.7277412695658654	-0.2909248063940428	-0.9905552259334858	-0.4653772249421017	0.30094014887394804	-0.2490366555414735	0.831050598396075	-0.5110419710430326	-0.22448889942099948	-0.4359119629234701	0.03062289921951796	-0.4088633929776308	-0.7488588016781698	0.11380378251464869	0.5962113486239343	1.4645149609348718	0.32440126846622547	-0.3275724539060881	0.07459110509984535	-0.2094565581675399	0.344865634383835	-0.07633576152040916	-0.22130724743153385	-0.07810802763902554	-0.06119517963245078	-0.42613203192481164	-0.13039390964565406	-0.13916763402217158	-0.9090269541323392	1.5516225174785325	0.3835405091335078	-0.3357579852148028	-0.17098171954497116	-0.20358984628090923	-0.5391191832994858	0.41296905014215596	0.8139600177162318
0.28958873361790693	0.41957725930290096	0.09104875325435544	-0.6694021263063772	-0.23075947068308458	-0.4811627986695194	0.8665375755094284	-1.5815621734547154	-0.04765545641663871	0.33563708559042615	-0.2928101919794632	-0.4512467486391344	-0.5530980535032335	-0.729612149215418	-0.3000384397061382	-0.9832923704954346	-0.4293138622390673	0.2453485698695051	-0.3352058329520784	0.9466832859503775	-0.585753736358881	-0.21934955169008674	-0.3761992781914987	-0.053700476365696526	-0.443457410003527	-0.7205009028980418	0.1719475686252631	0.38232358649742226	1.5236048904971866	0.36691592523685923	-0.3753968109616409	0.03859293397456355	0.14220828082797082	0.30105824697515743	-0.15378274003086215	-0.20073254709733895	-0.19145603468534797	-0.059779160868238	-0.497354125993521	-0.0767193433160899	-0.2724021061353487	-0.903397271000739	1.3940376507996226	0.39662506869757724	-0.3388818889197582	-0.25245026263359654	-0.17808655833163362	-0.5394777732440375	0.44495615959596185	0.8444486231892402
0.2585219472841329	0.5830402689872934	0.12318264023273369	-0.604426224545997	-0.16168218191744793	-0.5125685577258732	0.9887271395228033	-1.668665329164201	-0.08415137956368549	0.28474817384288265	-0.32698436782208773	-0.5709342115998968	-0.6222037796374821	-0.7230387882845554	-0.2211807255244997	-0.9747867597935388	-0.3683798497086729	0.2124184289254218	-0.3910970273292729	1.0399156950227262	-0.6428841478540132	-0.17458890777726976	-0.3039634906784053	-0.16161351832369183	-0.4799692579627495	-0.706990610129758	0.20856836443028884	0.18152576273609466	1.4824308291489543	0.39855557287990173	-0.36907625040349784	0.03559768032810114	0.6532491907466852	0.262813396895613	-0.20635837554338146	-0.18774290386098552	-0.2584978725456683	-0.03507065953328792	-0.5818908571726988	-0.03611914790608474	-0.3949259627508044	-0.8417103175374553	1.2186847934614837	0.3433990251073943	-0.3594959121704227	-0.32636340077442877	-0.13430420008806868	-0.5529354429277826	0.4851651698885668	0.8715024619754296
0.26347575576894633	0.6986036634096222	0.15807126608597133	-0.5039326490830291	-0.10571343074013775	-0.513510207358879	1.0718709880942507	-1.7319155789226943	-0.0965012431486317	0.23421529459357285	-0.3783668166067432	-0.6816710389356849	-0.6731223247287529	-0.6978746142594854	-0.13130276018304912	-0.9411839486334858	-0.3210133197265862	0.1865785828296217	-0.4211856653863514	1.067551455259251	-0.6665416750810715	-0.11599155843507299	-0.24391586411870655	-0.22734803475433885	-0.48780496720462363	-0.694817630605035	0.22381094340711666	0.04266257042850514	1.3789805230182242	0.42082515499785356	-0.29461785492663317	0.059743467392227544	1.2552148499113867	0.23359564026715426	-0.2603993297714117	-0.1660127402833847	-0.30593856905812666	-0.00422607688675034	-0.6443860527984064	-0.049209347361864726	-0.4888283421982358	-0.7425081139291241	1.041707849664727	0.27019736150421353	-0.38630162480036917	-0.3588390196550433	-0.07504504814948246	-0.5970630996337318	0.5366695058573325	0.874492729443956
0.25456827678994653	0.7572522099145682	0.21806493488122217	-0.3887099595911657	-0.04772309132175667	-0.47725669648816266	1.0920175036235262	-1.7961025677310563	-0.09259481058253415	0.1612167647057145	-0.41962565519906453	-0.7675571177679926	-0.6988874978729717	-0.6636088635609132	-0.04270222879956995	-0.8910863857896814	-0.32706990284516535	0.17169507597136766	-0.43223652673225815	1.0200966986314668	-0.6395584316404828	-0.06856606755067154	-0.22465670902441165	-0.1929822181470257	-0.4494483485381055	-0.6581272416150262	0.22107403528689873	-0.0672196814146268	1.2478836854261464	0.45280520655098383	-0.17127558646250324	0.08929173649353109	1.8277797884215992	0.18863340081782556	-0.28994015507610527	-0.15902405131117126	-0.364043822439279	0.013073978449929153	-0.7000098353977317	-0.11502440097387509	-0.5546477670445654	-0.6011671331783026	0.8573861566595848	0.22768839658766798	-0.4273987292302329	-0.35202292640858357	7.653187852204036e-05	-0.6661022107229131	0.6175965012563742	0.8497624092988498
0.2116873604419199	0.756988027272655	0.27477847645950204	-0.26622925278849974	0.022638350980659583	-0.4666892950510997	1.0760708102970615	-1.8470937542717085	-0.10349898652490863	0.07862909286542588	-0.4320983904084022	-0.8379069306984176	-0.6929085316279562	-0.641293145939216	0.05693761992219857	-0.8458468662499964	-0.3487373749745532	0.1494003772997129	-0.38226666616034594	0.9271267928225786	-0.5924411224747369	-0.04581237417791498	-0.2480282054480198	-0.11168963481527301	-0.3696665817117489	-0.6200481042567038	0.21340793496024374	-0.1605884725509104	1.100569075755294	0.4757735124843812	-0.028606286002661296	0.10412099841190983	2.2944215826560574	0.14118822948109896	-0.29412119781102886	-0.11977557404322074	-0.41192087561575974	0.05918693733666662	-0.7822425022683601	-0.19119131727521982	-0.6077819936477837	-0.4550109766425801	0.6426431426758207	0.16943145610532162	-0.4777366027034982	-0.320521035134606	0.07980001567963077	-0.7044924283160425	0.7275742129525085	0.7813499387013638
0.14119325925899512	0.7256988956209461	0.2989321405117442	-0.1401261960619105	0.1211494559606229	-0.4844236964727049	1.078660174361953	-1.8641451201649617	-0.1212778685973845	0.01581309242705045	-0.4533150909588131	-0.8777117899411817	-0.6815484957624275	-0.6004371795381631	0.08854934383737272	-0.7732183118694808	-0.38110051516441223	0.10936466069948217	-0.2538391326684314	0.7908146815134535	-0.5675431929842525	-0.06733613817917268	-0.28038730758229763	-0.021843482234861288	-0.2912364290669749	-0.589907121151827	0.21029185820876223	-0.21195961528197174	0.9599514519663821	0.48448068618456197	0.11442836477846119	0.08701313862751006	2.6150263726532947	0.12274909189871237	-0.2891977269269139	-0.04875185758160822	-0.4397604307803558	0.15182329533165215	-0.8667588434979059	-0.25623077261234084	-0.6464957826255795	-0.31407724956510774	0.45354615068040893	0.1279371258561023	-0.5175429924289199	-0.2770098367121058	0.1280814418577939	-0.7132673351944714	0.8386481780938159	0.6942280919156694
0.03813216475636076	0.719110840988211	0.30334824252247217	-0.032134888954938205	0.24133859836841784	-0.49248003222175285	1.0961699594105165	-1.8610226566654007	-0.08741186658735721	-0.02496449637065536	-0.5023297708771208	-0.900943419398681	-0.6683113425874156	-0.5276414209217644	0.028300219849466308	-0.6560926631718362	-0.41837887630460796	0.05137399486059717	-0.08621718907584894	0.650083765269412	-0.5485057147673404	-0.11423451647578817	-0.30429843250613237	0.09516193648352071	-0.2512542203712581	-0.5490847771400464	0.20656911164725758	-0.22342017670379702	0.8288164549105901	0.49239955609295594	0.23464688799564798	0.052870922215677775	2.7637698541891202	0.13031337276497318	-0.24371423399746525	-0.015243423522836558	-0.48213938999016115	0.23555310051985306	-0.9601448128178862	-0.3136092164179047	-0.6411703927971045	-0.15826678536115132	0.32521908035305314	0.12647858852181953	-0.5520368752548961	-0.2575533165720826	0.1263332326032046	-0.7474177540314356	0.9342767152308067	0.6170670685217532
-0.07738377316077082	0.7717822552198491	0.2745654811856745	0.03996585548668895	0.33092420054818467	-0.5152365650193881	1.0920648700393474	-1.8538409906164102	0.014170759786952081	-0.05139397548954124	-0.561785006426564	-0.9221920828335758	-0.6399877280732376	-0.45401977849610275	-0.04129133159225918	-0.5260552714732112	-0.4228706887086604	-0.011857988075188031	0.08001048696374552	0.538388626667016	-0.5562717115470436	-0.16086933847851248	-0.3367691819163208	0.17379415772612294	-0.22332694897073094	-0.5038047223163943	0.19282252527014562	-0.2346244316401524	0.6817117222901679	0.474089408929202	0.2909108374727685	0.019151348956414897	2.784680613317626	0.14278577480399854	-0.1441311740913654	-0.024449856462231273	-0.5272412147834618	0.29223489511049305	-1.0382179299633443	-0.36043002656324474	-0.5758296546769295	0.008970737795034756	0.20823637513963766	0.1137956551802338	-0.5803764807220081	-0.2704822553490951	0.05157157800996938	-0.7512989628430482	1.026792675621681	0.5670609064636369
-0.16733368369256357	0.8521763354373544	0.1866552318338644	0.09543308869676889	0.3559079797538679	-0.5732003313177334	1.072770949994852	-1.859461424915618	0.13254797026432674	-0.08718710931197475	-0.6374417470536073	-0.9126229073483415	-0.6045171632103659	-0.37271236021281795	-0.08838479243090573	-0.4094460924956055	-0.3512225990505654	-0.03890501799213851	0.19210271295213202	0.4185121363534372	-0.6123235123783282	-0.19759151542759432	-0.36335984146196987	0.1728512445806001	-0.1790341869391576	-0.48300778687486073	0.16872808224707342	-0.2624336853138812	0.4957224961443994	0.43621499493294547	0.29710352541846474	-0.021863412631962918	2.750962416972508	0.16757659860996493	0.003944166506699686	-0.022008474447939144	-0.565535875618022	0.3359673007124693	-1.0346904686768021	-0.4027555324214721	-0.4705185749228014	0.16293658241970313	0.1072763736448438	0.08946556138662862	-0.5723328963320027	-0.2816620908327052	-0.07437661519920122	-0.7084580112322547	1.0782774356360687	0.5243687769974568
-0.23156129527798094	0.9601609903197696	0.10113052954894244	0.15117998862891685	0.35749727868552705	-0.6389937399349584	1.0328252726523213	-1.8933062140652042	0.26731989379469423	-0.15880898020666429	-0.7584776169774028	-0.8889182768212294	-0.5789327495107641	-0.28375287561514334	-0.1293198776214221	-0.28947986033774453	-0.1784350940323512	-0.013462472900769901	0.22744137080749943	0.2962147826101699	-0.712490489360981	-0.22932076480903837	-0.3593219316499304	0.1438566653558118	-0.13649487033233815	-0.48100181700951944	0.13250713699865427	-0.29333692441938164	0.29406881014371766	0.3991826327142779	0.2882072450952965	-0.04099260923299436	2.646940250799342	0.22041107946972865	0.1929312056418212	-0.03393583696051773	-0.6042668931166036	0.35423189056970006	-0.9800861835591379	-0.43200666736014287	-0.338002132898857	0.266906049616071	0.08841757864773611	0.0949614991679833	-0.5611279962166222	-0.27551318131672003	-0.1903497320733746	-0.7128876517237697	1.0882807483232757	0.4732109578737604
-0.2791459856131623	1.1026875256324624	0.04853489659802894	0.18291550285211508	0.34768176848360144	-0.6998522069569868	0.9706331686791089	-1.9563256730432943	0.4255457923774201	-0.2482206082630992	-0.875374552347429	-0.8675604592933481	-0.5739131987794834	-0.2060355236864071	-0.16466857251812356	-0.1853143736773326	0.06276050481152609	0.026817736625263017	0.20645850479400937	0.2053011523650529	-0.8225986612954305	-0.2645201720600719	-0.34603590581676574	0.11575448607232015	-0.08805594047347848	-0.49586656806294727	0.09059176830615519	-0.3168072754461889	0.10353860781589139	0.3835598848407031	0.25943590729449484	-0.020668986331226748	2.4574062899773983	0.264584170024613	0.3649010100941463	-0.07208476049683792	-0.6478327424525476	0.3371986213770026	-0.9311910843387636	-0.45853529406859206	-0.21406216138519235	0.340020062031582	0.10604012872857997	0.1031631293955421	-0.5591825711548526	-0.2441916099698976	-0.2963991905317997	-0.7631957115916885	1.107132392389381	0.4626844082041533
-0.29858616780592684	1.25188467265349	0.0004973625070625748	0.19928266482454843	0.3006130913235826	-0.7602049732501791	0.8918470303632102	-2.040374244894513	0.5125792643913833	-0.3393530600609981	-0.9466872760779454	-0.812419449985845	-0.5790856998100552	-0.14062215503851577	-0.19572737725745692	-0.15944246863911804	0.29979565446148726	0.06882467743978138	0.15722881094775934	0.1184709062182101	-0.9340910502484844	-0.3109792898668659	-0.34201660388404304	0.06956857967650479	-0.0017170183607978285	-0.5161662972985417	0.06231957636406027	-0.3448179127870735	-0.07695565555495068	0.4175644438591039	0.22030688788540603	-0.0034324960221318755	2.252438964559841	0.29216588626214995	0.510416927335787	-0.08017300320067888	-0.707439062757935	0.322340685358312	-0.8625585138734684	-0.48732740145681763	-0.12773898843521753	0.38433884413141534	0.11876617933716668	0.09646231294673892	-0.531217085891928	-0.18021409981530487	-0.4123465984463449	-0.7863142162521655	1.132757316670307	0.5408556570941918
-0.28947553579758145	1.37600098010779	-0.033780676894532416	0.23687786274821	0.2463099254266506	-0.8116818198544843	0.8126819607207423	-2.1243956648892146	0.4789593368737094	-0.4389116143170959	-0.9661887424889557	-0.7441981418686756	-0.5901537396496662	-0.07825950005341013	-0.22915038812796285	-0.20537599436510634	0.49784039971888533	0.1168216949364708	0.11708767596543215	0.01514670501727397	-1.0347973325630622	-0.365535442702703	-0.32257136999656566	0.021042228151626114	0.10023852706610663	-0.5479360593539089	0.0470287395614349	-0.38088389681422663	-0.22343075702407966	0.4640385355839346	0.184758301624863	0.006710939639510427	2.0583619882723836	0.3049077537773277	0.6436632425328852	-0.0789802669494215	-0.7608491184342132	0.3424933002344921	-0.7702939917833149	-0.49570069711837483	-0.10041395448386203	0.37351068763999573	0.18908669898576208	0.12812736985622944	-0.5013435875876532	-0.12283629899458588	-0.47715888566420955	-0.8229747647009882	1.1184668699742986	0.6702453386376968
-0.2849124062153579	1.4592680465561128	-0.027973005761453562	0.2876573489979177	0.21320165008232558	-0.8532190314437316	0.750726688826638	-2.176730868327504	0.40287617976943874	-0.5227691354010847	-0.9228231489210661	-0.6890571325611712	-0.615098543006778	-0.005969384585540244	-0.27136290727645046	-0.29457999882313	0.6319136363529848	0.1553751731740223	0.13113363057331356	-0.08916917517895596	-1.1088259777918066	-0.40052986172515614	-0.3400999923142714	-0.003507189101417335	0.18491532903657149	-0.5807345239043239	0.03403359647173719	-0.4011870319848425	-0.3308878068448607	0.47926713156161604	0.1454100720230074	0.003090909158815919	1.8931057732182837	0.30279052503613446	0.7309180876458244	-0.09642403462406475	-0.7815847871085331	0.3835783664077208	-0.7063714996832864	-0.48101181550415123	-0.11583165612210863	0.3565497699498953	0.3076934906577967	0.17010787921687287	-0.4877817301858999	-0.07373518283028133	-0.4646643312858334	-0.8674188242991878	1.079471568853135	0.81369735908724
-0.312447455269739	1.4931164475513659	-0.00627588720070966	0.33322970723198503	0.1915744702203066	-0.9057770313303773	0.7196385312426695	-2.200597350206756	0.33599005681684585	-0.5641994504455523	-0.8450223656197725	-0.6533091671077749	-0.6467731595326986	0.07129288850951979	-0.3144715368133655	-0.4324128553585977	0.7566902940360719	0.18362938691212408	0.1760428163232672	-0.1988517887614894	-1.1335081851495206	-0.39003153601842105	-0.3917740731807986	-0.03411819086138601	0.25881574766739485	-0.5909358236468719	0.0334062447363727	-0.3989168888278037	-0.4221270845868651	0.45914746887580843	0.10313903985091125	-0.013520804316046502	1.7933205328161475	0.32192257384291056	0.7560238816382396	-0.1070468418618284	-0.7522965278193853	0.42287801761737887	-0.651787604515254	-0.4471070909161451	-0.16479731915172746	0.37430123888826083	0.416046721553771	0.20925586679789668	-0.43705103049823923	-0.0017694999027230319	-0.4433516037556407	-0.8570619029595032	1.0262249729447175	0.9832738108665376
-0.3448581770284136	1.4401478278475761	0.001377742972222589	0.3721433339882517	0.175223762811396	-0.9344450312685483	0.7041497132691446	-2.209991892561956	0.26093733664929997	-0.5738716666475695	-0.7661775267553655	-0.6387370956939471	-0.6797687104615856	0.12125043158407514	-0.3321458842617159	-0.595246074279714	0.9872454520211686	0.2036778068279655	0.2031363611183712	-0.29997387925228586	-1.1241782029072378	-0.3414639678604845	-0.44601604139323225	-0.0709591544756926	0.3238941440049186	-0.6118013392547426	0.045332821683416104	-0.404281017416613	-0.49300828843704203	0.38945424728382966	0.05275723054639912	-0.03004063884469893	1.775583440519933	0.3720239048731319	0.7616897806715477	-0.1076059369796059	-0.6555300740058938	0.4430101104824831	-0.5866621053868668	-0.40429090043502747	-0.22345638838598686	0.3849137904937892	0.49725104448475943	0.28106240773350216	-0.36381700052877297	0.050613438935803036	-0.3907767813198886	-0.7958484900719984	0.941519818350703	1.1152092606602708
-0.3784878169631633	1.3070327991530744	-0.0009226059851341204	0.3741276359686362	0.17157473246430613	-0.9157864181701045	0.690302931044086	-2.189044235258381	0.20970770327264082	-0.5750465738917405	-0.6772836530959923	-0.6230916756990756	-0.7281705279008854	0.14316163468695056	-0.32215520673967096	-0.7349511335503229	1.3118525344829386	0.23155000036949916	0.1979724072184151	-0.374991478543411	-1.1243579713512122	-0.2520451741491414	-0.5291932619454032	-0.09821944702211136	0.3714563511514005	-0.6575786002843331	0.05896221048359192	-0.40547101181344897	-0.535079097182572	0.27248071417996667	-0.0070688845632020745	-0.05319413328975118	1.7945610015780074	0.4025889888823504	0.7731974169840253	-0.08822397289666836	-0.49962856508415776	0.41836317518076005	-0.5377670061664925	-0.3499673641203537	-0.2598764701342897	0.37351068763999484	0.5615115400340287	0.37223156023725923	-0.327994990977935	0.08144814647930736	-0.2505086975988768	-0.7220000550206014	0.8790920998389607	1.147213204377465
-0.42505674215161726	1.163548601763441	-0.006758676488057005	0.32613149947664855	0.17541447868319432	-0.8880600678649395	0.6850610476932084	-2.134387548087809	0.2048938710159925	-0.5519875357561338	-0.5863762437077573	-0.5977679261259813	-0.7858884090242777	0.1350039252240345	-0.338247061374414	-0.8523027377504853	1.711347702435237	0.2880278662299776	0.19749043818775258	-0.42938798813825796	-1.1349103790125221	-0.09748404979726093	-0.5943208395589613	-0.10283298634126994	0.3847533122891261	-0.6969264707198816	0.07718988068473752	-0.3952919828189837	-0.5707200362921638	0.16106113960914098	-0.07235698697593922	-0.07667839194116197	1.8113637148068455	0.4085942194937342	0.7741742961276986	-0.010062475431434991	-0.31977980244090154	0.3561609596107984	-0.5598289316695964	-0.2908794384027888	-0.291190560136937	0.35853812611978	0.6110340569737321	0.4452852562847872	-0.3124877085144123	0.1183416035752188	-0.1093408002909471	-0.6326478782489008	0.8538391186912191	1.0982172678154725
-0.46800016712405645	1.0337688789231059	-0.019268598904297628	0.2708107583590803	0.2020384143863489	-0.8411519657763264	0.6597515928394231	-2.0487370167020322	0.206139623133527	-0.4944645517915015	-0.5112601747116118	-0.5391521781917104	-0.8425634471979582	0.1026259089466326	-0.3650350421348606	-0.9295149608963502	2.1921741294084667	0.3582431783590093	0.19730109321142117	-0.4640238354003932	-1.14157978828398	0.0893773625728331	-0.6135055631359838	-0.08658457231576443	0.37052483326949837	-0.7075392514604487	0.10517252567204863	-0.3647548958355873	-0.599740308447243	0.07671263388805252	-0.1624341086875246	-0.08095995083457228	1.7959786801629902	0.4062075252763889	0.7477204089170126	0.1017565481239769	-0.14240954564928882	0.26526897255723386	-0.6239961031652232	-0.25175129686144904	-0.3211284258018886	0.3251433249050952	0.6275173225239026	0.48060722564110137	-0.2830631544551611	0.12494131290909258	-0.006967723059082637	-0.5166756714758121	0.8356922089827256	1.022531173645897
-0.4818770817439719	0.9107258134515828	-0.0454386182154561	0.22655682895761692	0.22067771225684898	-0.7679474257882238	0.6192059408964923	-1.9241778749260785	0.183992918821792	-0.4308296766071886	-0.4399474509810945	-0.4219934517184919	-0.8879062586514344	0.07024789266923083	-0.38690394884819224	-0.9497541180503877	2.6317090185854197	0.4325079045716538	0.1720493586406354	-0.4602175380802169	-1.1515928906133666	0.26051324940731513	-0.6427385415448117	-0.040819609288485534	0.33123669672107925	-0.706304808466394	0.13503722586545414	-0.3139329812876792	-0.6040141683832966	0.023143808037148862	-0.24905866986301475	-0.0906072401866767	1.7164597995325537	0.3801848592937297	0.7010255858494077	0.20906553772931985	-0.005393553146418794	0.15559934536954995	-0.6886730234016815	-0.25825682524878363	-0.3374835556121879	0.2842023526842222	0.5933630267000927	0.46204786651791574	-0.26297289949035724	0.08458571321180493	0.07807751538466608	-0.41692438631212736	0.841467115524263	0.9141137734019196
-0.47790778409368195	0.8050032224405559	-0.07992965289087976	0.18890836118213272	0.20573830229925277	-0.7031131047601713	0.6006698835051352	-1.7775171219445383	0.1662140367493168	-0.3599554739587897	-0.3641042718606373	-0.2915906952961277	-0.9049810738813857	0.050527809876642335	-0.4003456046746086	-0.9579692145347618	2.901162535626928	0.5212435558302586	0.13877628234524966	-0.4343172160854582	-1.1673585831499402	0.4140640746326075	-0.6832292869411255	0.026733382494238716	0.26935468527243217	-0.6739349699555813	0.16074485906517882	-0.23749872579866244	-0.6224261096256716	0.023950027824202424	-0.3330709762413507	-0.14742518052326453	1.6013539644222443	0.3440764854893897	0.6523574669115813	0.3447951958216634	0.07512297849889756	0.07322399291233414	-0.7790616701255828	-0.2861941916810098	-0.3469974542945197	0.24735787329527756	0.5458766778577616	0.38990311402653405	-0.28596258603760405	0.028938983691772953	0.1383907346679299	-0.34210564905782603	0.8348112910357102	0.7959780038852339
-0.4648278544350449	0.7076519188951844	-0.10733504479024818	0.17062348454409126	0.16473438986244532	-0.6856577106372342	0.6146903425882039	-1.6551980083313134	0.14971166610591932	-0.25128248774790907	-0.28617298161395455	-0.17894367133305747	-0.9064132448656566	0.04705572692341735	-0.3822899336567146	-0.9833246498529388	3.037076678983999	0.6116753767616228	0.10083843436023572	-0.42292749115420436	-1.1721943542928575	0.5130880310547157	-0.7250784075276646	0.08601904651890724	0.23845020966112376	-0.6101554152626685	0.19180911092840275	-0.1388939593163046	-0.663046858750039	0.07662305391171209	-0.41766784313373534	-0.2166835301767575	1.4850559905018363	0.33362507452150314	0.5944676088574743	0.47916438912741616	0.09950658888443992	0.02760356229141021	-0.8709387831727075	-0.3075310585085683	-0.37498068249433814	0.20097886673026175	0.5003537768236128	0.28345102684616674	-0.3059406049411527	-0.015509878351933284	0.20618526120244246	-0.29327413602041247	0.7934864513435528	0.6956626121201662
-0.4570455306954977	0.6047032456242583	-0.1244882641759659	0.1689854366005527	0.09254207519075808	-0.7023807106011677	0.6756982861658865	-1.5901421601143793	0.11161625875858239	-0.12519951237339827	-0.20563155245948864	-0.0767026709014608	-0.9181765133384084	0.04830298002311844	-0.35567354850256394	-1.0285318900351215	3.1180397566603353	0.6809738404188954	0.05233169405997926	-0.40964190932018213	-1.165471014488207	0.5187691333897422	-0.8039199921987035	0.12444275719891165	0.243436570087772	-0.5670356356786154	0.23329015918872628	-0.03075093005316042	-0.6792646308288138	0.12739698450082876	-0.4704426970426324	-0.2864747777182693	1.38696229841133	0.3317195686544293	0.5022697552775479	0.5646127596276759	0.06566276602290261	-0.0010041211478917151	-0.9252372190458752	-0.323486223020571	-0.4165267012685522	0.1741959486829036	0.4452802778089252	0.15342982187268805	-0.3027605832055694	-0.042287387534449786	0.28421195366821683	-0.2755977611066543	0.749381826129706	0.5967009225199038
-0.47453231837532395	0.5145674304861673	-0.13221289277350878	0.15919710132818526	-0.013241661700478335	-0.7523927688874668	0.7873882946722321	-1.573946077701441	0.08228725520130753	-0.0075782427069086	-0.10963437220107428	-0.005534202273630035	-0.9542310702531184	0.04724112941120945	-0.34320426777848306	-1.0877160920158664	3.13928382024344	0.7286499609504695	0.008868415402011748	-0.3950729781981309	-1.1755560241951815	0.46575039226828086	-0.8768628791258877	0.15374041564904686	0.21921710515834278	-0.5501820598014293	0.27907994189523583	0.09130587984990113	-0.633988427131244	0.15873206022431696	-0.5009677163855777	-0.3789417491845389	1.322312932939298	0.32890942868884726	0.4076297038384372	0.6107008338364308	-0.022097286245178583	-0.010054328032204329	-0.9682600127718924	-0.31633172464812637	-0.47644232315896984	0.18157442700006607	0.4358751204067691	0.023408616899208656	-0.3332887918671699	-0.026599553871965796	0.31987028066987466	-0.288591373215097	0.6875218102949281	0.48763697795840627
-0.5102403700718401	0.43577495753526685	-0.1320708959242896	0.1483433690193698	-0.13569396578695736	-0.8164249439318491	0.9020939649858601	-1.6073835890032584	0.0397778866473955	0.12224307389905724	-0.010952477637510205	0.021299512252455608	-1.00736044239778	0.04024639918990634	-0.33054432526963196	-1.1621845697740212	3.075036175611693	0.7858307439726315	0.0024478993863981933	-0.395437566064048	-1.2017303096378844	0.39379952403550805	-0.8979642142726796	0.17054447492102162	0.18604776254005911	-0.5311682086846431	0.31809294706478386	0.2203928104973402	-0.5323697752588216	0.16774380584405102	-0.5290266210598802	-0.4864401162508515	1.2835523116271352	0.33418325300781865	0.3337971781595756	0.6593980185948138	-0.10713447292976253	-0.027908477667923363	-1.0278802254993196	-0.28290185614678853	-0.5546477670445649	0.1879946613799338	0.47233222538832365	-0.08705973250599545	-0.41486570238999115	0.02223108240160741	0.3354499102034043	-0.3196410437080012	0.6100793347751876	0.37521908474977833
-0.5483550038082956	0.3663444569571999	-0.12900376398114757	0.12917953982625813	-0.25562882036568774	-0.8642049438287993	0.9500129889916217	-1.6557953491747082	-0.0483783002379249	0.254188717744485	0.07652446347192347	0.020662780043363083	-1.064855850358568	0.023475901430399793	-0.3113637497215832	-1.2527281675683968	2.968355631015428	0.8490016036769663	0.024704540695209998	-0.39707091970335673	-1.219689177190947	0.3237814019579501	-0.8966988784790443	0.18017565919313464	0.1692073804398065	-0.5210183440668466	0.34178753953125157	0.3428340801286077	-0.3859328332534064	0.13373924682565227	-0.5449193600355607	-0.525066025237755	1.2461127089964361	0.321576118230717	0.2540838400357982	0.7143570686722985	-0.17604391731209698	-0.08670403939934437	-1.0801600563588014	-0.22709043742722423	-0.6109333479283062	0.15704338220534725	0.5021960241498108	-0.17345164678442226	-0.47732507047889394	0.07807616384150921	0.3128260257322746	-0.3500579084164029	0.5694592294406421	0.25708331523309025
-0.5651698237756696	0.3152911614072871	-0.12849257532395736	0.08577792805395366	-0.3617431314347086	-0.9019058050613558	0.9364188276509436	-1.6533381061598362	-0.14951491659484525	0.36279049745572023	0.1330526146747802	0.0195530467646565	-1.114773266218116	-0.025942288952393155	-0.29780769682430336	-1.3358313734584566	2.872407572614092	0.9207297157844039	0.07028504045215965	-0.3837124202961505	-1.2371446931008823	0.2602789771460797	-0.8632233035856764	0.2075201404132594	0.10387327331117124	-0.5378376298608648	0.34126359742259516	0.4284404462763066	-0.22751381964155565	0.04661376183804583	-0.5542723282603295	-0.501379632904682	1.1934330615771624	0.30229008915185224	0.1423679411652698	0.7260421566338395	-0.22327516262582475	-0.15892099637416962	-1.1257519837386005	-0.15891693191810224	-0.6322149619619536	0.08378563319924359	0.5162310399638532	-0.242911845051834	-0.49578790255548755	0.14457815297627086	0.20330585772430093	-0.34360328941448126	0.5548164155658266	0.12547113759811515
-0.5491519887695735	0.25618029527899144	-0.1412154930140276	0.03332044147183959	-0.4329691523559481	-0.9522143086024883	0.8531960350531269	-1.5720047199604106	-0.24286942713111553	0.4336765678540596	0.13545767123980867	0.0030162016770535287	-1.1468233062059312	-0.08142819711752022	-0.2704286645310666	-1.388188491327433	2.776238605406001	0.9956209551194174	0.13085821969864825	-0.37954153511005667	-1.2615932014814288	0.19185683484820668	-0.7867449195880429	0.2300153540278438	0.01740649580293665	-0.5598861533380386	0.3223534236851738	0.4662090376712385	-0.10691083457103831	-0.04515196592393623	-0.5665480990553377	-0.4769398332126835	1.1154446294191493	0.3190739388093078	0.03952210491929904	0.7042747200483868	-0.17798134090035314	-0.21730611788408005	-1.1735664156284158	-0.08540920970209132	-0.6129278759539536	0.0039399571242441315	0.5002325763416281	-0.31670537887762223	-0.5085454015182406	0.22611882403575984	0.08123971741870054	-0.2833390852037291	0.5122778667022277	-0.005252041600270424
-0.500801567785319	0.20134588566668202	-0.17725429334594361	-0.03732869950762506	-0.4812838398783879	-0.992164666180558	0.6869714931313284	-1.4362318614425553	-0.3484507640061557	0.47603256739393396	0.10316652418065697	-0.046121332516139354	-1.145752654110893	-0.1680785780035819	-0.24724419150281057	-1.4210004582286746	2.6632621598171684	1.0137287124366976	0.17690347530659398	-0.38209365017147584	-1.2819609661837532	0.12964290747314522	-0.7015394401901915	0.21969382263132936	-0.036183179991140915	-0.5861523570449056	0.2934263041072588	0.4254013836628494	-0.05591071131625316	-0.12038123005368306	-0.5541261881318168	-0.4157300792472337	1.0263080883883113	0.34209398948627473	-0.025401282969258608	0.6892350613801834	-0.03380909910752437	-0.25890423433419885	-1.2113693822483385	-0.0051585310554120075	-0.562246918822278	-0.08944091456502898	0.4445773150134052	-0.36521759890918504	-0.5174494623778753	0.2708381659701982	-0.01241802249985588	-0.19400800195817994	0.4632205250307244	-0.12282208483912853
-0.42221259974077663	0.17213719232004593	-0.20021518386474096	-0.14400157778199182	-0.5129808177713994	-0.9799929727761517	0.4820643782888969	-1.2596090347934914	-0.43034743099225664	0.5007293550214148	0.08472775718209655	-0.11479744935408838	-1.1064583317657446	-0.29290501660349977	-0.26051425172293213	-1.4654329938308002	2.570554097248267	0.9648148464682474	0.19626830243143042	-0.3958459044738734	-1.2943470119736036	0.06391489617951299	-0.6263822156241472	0.1968955297913961	-0.0837819172506378	-0.6118870644626643	0.26561600849779504	0.32844430172995487	-0.0747996458550632	-0.18677790851637568	-0.5350183663288732	-0.3060266174718692	0.9443082702341519	0.33395228259968734	-0.09059819701804377	0.6344810128458837	0.14389278874874473	-0.2643630892802939	-1.2272939329118544	0.10011706335860368	-0.4737696556046048	-0.2004055625036401	0.35847649261016185	-0.37411679047052926	-0.5128290778561737	0.25877476284352874	-0.11049770347413199	-0.09767386803080672	0.4190767479081215	-0.23523997804775615
-0.3395761982654268	0.15668250776806655	-0.1881454516810806	-0.2574130923118926	-0.5164391322466896	-0.9436348341684362	0.2950775574321474	-1.053227773400788	-0.4461269578143671	0.5124428242133049	0.07115503486162306	-0.15911401110700216	-1.0560125421450106	-0.40057329769670524	-0.3248054055479994	-1.4940163648992222	2.5109639466256413	0.8868980071764234	0.2301610531948115	-0.44426317306767854	-1.3168360443148281	-0.002764846175400441	-0.5431305635547033	0.15818557762078672	-0.13844923137867987	-0.6042918110408992	0.2572191468090673	0.2300775341269639	-0.139727973365739	-0.23156789668602812	-0.5361144172927135	-0.2360148604594506	0.8565410778365361	0.3160135809015821	-0.13289706393911568	0.5133810103353736	0.3486487897743705	-0.24689885785501114	-1.2165076495559006	0.2213953078932877	-0.32463879512702565	-0.27881387267269797	0.2462933264834124	-0.3722777651360001	-0.5248570424207623	0.22671387979537175	-0.17153077362693328	-0.005769374594947707	0.3595462706443364	-0.3255743419111222
-0.2846467445615967	0.13533324801837812	-0.16193283331515615	-0.3365055048052098	-0.4990967023044249	-0.8694712065911618	0.14059988663400086	-0.8418234185522697	-0.43390013147559686	0.5268146693920077	0.07121096640964712	-0.1967175961411855	-1.003995535813376	-0.4943363922053928	-0.43090868877353705	-1.4812014599707495	2.470592862190851	0.7934558670961117	0.3168466259954116	-0.49823676073806256	-1.3409070389630273	-0.03802282149174453	-0.4479698687216372	0.08970651042728325	-0.17874194603503116	-0.5633665967796132	0.272420361935212	0.1353539801388977	-0.2165048143598492	-0.2480147803419231	-0.5419417549171289	-0.19387917572730407	0.7954842387787229	0.2800206923013062	-0.12939983660476434	0.42101849687860315	0.5939161434877869	-0.22621267069086617	-1.1922028295931448	0.3326857460717475	-0.1331441593847163	-0.2925886292712953	0.1502540645572728	-0.3456858815631441	-0.5954722309609244	0.17389817313167383	-0.1764668938751793	0.08136798193099481	0.2880940371642924	-0.3862282806983801
-0.2348742523719242	0.07982187038616353	-0.09655748393448531	-0.3646319865674398	-0.47876639037063995	-0.7330889514108506	0.001153158456442438	-0.6479998907991031	-0.4166595373551421	0.5520455057668405	0.1295662148479542	-0.22235061564440758	-0.9526042352515681	-0.5779697689719046	-0.5089656234591333	-1.4508588639184454	2.4346767720256555	0.702397533042378	0.4509889351366093	-0.5327705233977401	-1.3506864423152458	-0.045358471671765724	-0.3641041566346944	0.025723118409748454	-0.22780188781515945	-0.5004957292906576	0.29514979788573303	0.044694714706175434	-0.28278780283239746	-0.25620239017933577	-0.546198086160041	-0.10767834839259136	0.8373057570357352	0.2154259681609183	-0.1070293042146366	0.3913119096207151	0.8086385307196725	-0.2041720307957359	-1.1488945765722631	0.4224652035242052	0.04436883489780994	-0.29143873654654273	0.08929022211804064	-0.27624682151796687	-0.7374321424394117	0.12959356702969155	-0.19268924739936427	0.14161109261559562	0.23856687258771303	-0.42593014269603513
-0.1539255837557528	-0.003214036250483043	-0.0012065996835724456	-0.34108671206193675	-0.46204696560958486	-0.5848488860371356	-0.09597957158752732	-0.4729654477563375	-0.38124019011213933	0.578095216887611	0.2075720804920022	-0.2071963890679788	-0.9040216583676528	-0.611274797688275	-0.5210154482567151	-1.4157712023132816	2.3897770570523504	0.6883850322322977	0.6421068689739937	-0.5201995337809164	-1.3372577395503424	-0.06377812821161677	-0.3072198695590831	-0.016101814688029376	-0.3064512211380283	-0.4222971946255033	0.313177542808576	0.00040861553780906776	-0.36593727426687334	-0.2523683671920139	-0.5582911817944086	-0.00525169915709926	0.9743211702776071	0.24017829689886208	-0.09304039487722772	0.38976507979486574	0.975047508111056	-0.18110529034682954	-1.1271792802129221	0.4677664741922122	0.15913397749350072	-0.3169759374754203	0.023817721748908807	-0.21925817436977776	-0.9263628455534884	0.1305131986581818	-0.2089116009235495	0.19417615978157216	0.2325766305480148	-0.43237538136130305
-0.0558964335184471	-0.06042608964001924	0.06489293362811828	-0.28183731937246626	-0.42918026370287243	-0.5035705723438182	-0.1291360626623544	-0.3110317754834667	-0.3464821680673341	0.5928468300644301	0.2809169838007246	-0.18538376281931598	-0.8620159443532536	-0.6016170135513919	-0.47922238503472475	-1.3896249227362945	2.3184603306043896	0.7492790515650922	0.8642601657501168	-0.44295065675037826	-1.3102565192653566	-0.08249062507801645	-0.2871791835334257	-0.03627342090829403	-0.42108271578139195	-0.3495164931009289	0.3196716673658675	-0.021487281363953968	-0.4801103897014537	-0.2168767805663812	-0.5649953601898972	0.08238243973849937	1.1627596521929715	0.39556363896839636	-0.07436246565018545	0.450594628609009	1.0971575569709386	-0.1708237627979823	-1.1244470269620757	0.46026374802287784	0.20628462001978037	-0.3250251865486871	0.0021955557625092464	-0.18275246456824928	-1.1498809615445882	0.17131959817335712	-0.18515652222886186	0.23990692447492634	0.2428148546877579	-0.3990581444991491
0.055775223997221936	-0.09518261846685194	0.0923551242671754	-0.2068999553212973	-0.3782718403239652	-0.49542704681393646	-0.0897114158938585	-0.18671700041617398	-0.340238027823888	0.5983059950373472	0.3728125172040503	-0.18574760979593977	-0.833136146932563	-0.5832958768030659	-0.40949737034365913	-1.3832820289870635	2.2045266135196107	0.8139627112478316	1.0341370358790143	-0.31468864552070563	-1.267166023244642	-0.1037215487527258	-0.3198918353747503	-0.03282168528629546	-0.5335771988133345	-0.30972285158419643	0.3125570850483246	-0.06586491856284678	-0.5971836243783551	-0.2011823687117345	-0.5567749779610974	0.163640179767087	1.4015257238752512	0.5940634572222157	-0.06670373316378372	0.5702037108054477	1.1686153242711612	-0.15896204039631828	-1.097654633144073	0.3976144016553125	0.1493408448875766	-0.3244262840878781	0.05237255530493971	-0.15556871077278636	-1.3909827271324433	0.2702431102105861	-0.17996331238435123	0.25174039264511505	0.26699115834470344	-0.36499334076986345
0.16566538571709	-0.10606364103069243	0.0794334109881992	-0.16875874141645447	-0.31866677319101877	-0.5327442730108262	-0.014083038632705436	-0.1294265831633643	-0.3352703990095199	0.5829135233637074	0.46450296826462	-0.1786707861005844	-0.8281583099192702	-0.5337259934757148	-0.3617747256152651	-1.4078304803676782	2.044146819814232	0.8483139673231452	1.1208226086796154	-0.15740544016402186	-1.1995191577769966	-0.13028216637060352	-0.3905831689044377	-0.0008468270122701738	-0.6011579078924366	-0.28566835824168113	0.29369516913670024	-0.10692887905670596	-0.703495890287692	-0.21544350094495285	-0.5438415765877853	0.22507044320344188	1.6362642995774643	0.8098668085517818	-0.08213842363382758	0.6566025430059292	1.192684757858608	-0.15272334902935594	-1.0727788945915897	0.29230715016885267	0.0003695466520487245	-0.3392311529190655	0.09508360515699903	-0.15947928188644167	-1.604567951702397	0.42733783074801784	-0.2139248480506734	0.22351725465631903	0.28619516958961394	-0.3441422865298732
0.2287365877508467	-0.06187909417054778	0.017806778426922874	-0.17524434587583257	-0.24431301197227412	-0.6298562509035703	0.08797579865666688	-0.1312593334783239	-0.3207827632722606	0.5505857725240831	0.5380156662174128	-0.15101841587709366	-0.8384059799717736	-0.464385463040924	-0.3476848197206242	-1.4453875128217804	1.8521770667426423	0.8467706057290136	1.13930956364146	-0.0016680873588271194	-1.1229737543326073	-0.1339865965014308	-0.4591345963125355	0.05955012750533524	-0.6525740419620776	-0.2524927027764166	0.27042110915218054	-0.15152620752885973	-0.8112391360863332	-0.23490027180584877	-0.5327897293690651	0.21011255076036855	1.7757445403591376	1.00444012986739	-0.09761218926961883	0.6397365069529871	1.15983582819104	-0.1772266302535511	-1.050125660549123	0.17310244387927942	-0.15594161471785725	-0.3652953880134544	0.09874385971299235	-0.1718662801167225	-1.735248139024669	0.5838374955258371	-0.2374742550683505	0.1954628648767259	0.2883876764799603	-0.31286570516988893
0.23473741569459355	0.00273007319258529	-0.08173301287596572	-0.18728333238769596	-0.15663456851049962	-0.7641633893000357	0.22516472768008197	-0.20065947873812573	-0.32284363714571407	0.5203467456740964	0.6009759454430224	-0.14099443167107878	-0.8580670457170092	-0.3941010653955471	-0.361927255043081	-1.4789419049455783	1.6597102688558525	0.8014324488004304	1.0716789807316982	0.11380418153447178	-1.0348872167850478	-0.11963742050059326	-0.5284675546519954	0.1412636542056234	-0.6822364937308502	-0.20916718269335344	0.25430988931100096	-0.21626190271668394	-0.8829598481382346	-0.28370344291550087	-0.5295381115096741	0.11782933718651875	1.8175338386483104	1.0491521513745776	-0.09620548330272913	0.5322038793005324	1.1034061843997305	-0.2143919923113534	-1.0033103361913351	0.06915644650792996	-0.24930547159836386	-0.3768901396547092	0.09447760274706546	-0.15360285610484173	-1.7548707437342401	0.7437812709123179	-0.23521186662123875	0.1659108347404763	0.28928817038135224	-0.2852663446157939
0.1792141300588297	0.04192817268659972	-0.2002577829195066	-0.20811184445025707	-0.0914860267039256	-0.8583283526005951	0.3576643815371996	-0.316394267145756	-0.3229974337034348	0.48887347283023275	0.6415076739110341	-0.14243162722874816	-0.897722886951391	-0.3296484187298598	-0.4437974254241138	-1.5146590140220422	1.4946729811413548	0.7213457347921046	0.9480194980074106	0.1882092732108554	-0.9291653948835782	-0.09683980107885312	-0.6039783289250841	0.2321032331357818	-0.6445008869856008	-0.15855501993704174	0.2482638731361122	-0.28130882720829625	-0.9279880153216578	-0.3528412686541754	-0.554619411065546	-0.011517843288656326	1.813603002571765	0.9421358622742912	-0.10714652971187448	0.3676249131308932	1.051409924314883	-0.2364326322064842	-0.9471768048511808	-0.021778494088750017	-0.31362900042545866	-0.38721521807905024	0.06027482673046045	-0.11914755386020479	-1.6672704979240194	0.9038512702478065	-0.21559593042638486	0.13540959592747268	0.2856666188214051	-0.2973082325295852
0.07887216071820427	0.05275966100508078	-0.31851275894953024	-0.24974223364946627	-0.07687719092411474	-0.9149842721864312	0.44575012615932363	-0.40562884359189655	-0.29709809338332205	0.4503744920212235	0.6284756232214559	-0.12040069279411147	-0.9461247043906896	-0.2807358714955953	-0.5609400259879397	-1.5279742489918022	1.3746090446690782	0.6513749155888766	0.8615232701831423	0.238493231678157	-0.8238750172476499	-0.06481771137086159	-0.65848080744797	0.31105537133847283	-0.5747283711255547	-0.12472785289158024	0.24534772166293345	-0.337183641041225	-0.9783966668888635	-0.3854483800416831	-0.5909535005168433	-0.16795093710669434	1.7938521622855164	0.7904075516668192	-0.14411163650848854	0.16482247740922837	0.9898836346877984	-0.2544509579308093	-0.9302939265549048	-0.09568192971031611	-0.35182421211658704	-0.43546280032178897	-0.0138271479561139	-0.09509225695566637	-1.5036864386435642	1.0128366342202857	-0.1671602504904635	0.12619172499989081	0.2633108789216215	-0.33523209765406253
-0.04622322389037781	0.039038675040664016	-0.408027572697523	-0.2764037944865799	-0.08821842810043472	-0.9614738633270404	0.5147314164002373	-0.4628513812034113	-0.2842253215021258	0.4147712421978483	0.591169280689493	-0.08439803445707834	-0.9680522154799671	-0.2283175317648715	-0.6287202904743314	-1.4509395623122008	1.2962232364049022	0.6031639667821087	0.8231034531674656	0.26383938011672153	-0.7298021905157362	-0.023000112739848512	-0.6977992564472393	0.3510113158799502	-0.5169559973911756	-0.12808828104206657	0.24771924910211435	-0.39877042797896156	-1.0232149570218565	-0.36844610053248283	-0.6264655517452591	-0.3381107454885826	1.8036309225251181	0.6105970889375293	-0.18551177461738275	-0.016380250262316938	0.9335238079627329	-0.2326565821685853	-0.9455456088805272	-0.14926152482254568	-0.3489720370399126	-0.507474832209412	-0.07796644302339532	-0.07530688094279411	-1.3060387347719469	1.063434405779977	-0.0904447149656285	0.13851034427153272	0.2413466581093997	-0.34931464107002475
-0.1954625646788775	-7.686737775214336e-05	-0.4811985491003451	-0.28965467012740376	-0.132502653532187	-0.9695127611199235	0.5745709883876636	-0.5001173042742559	-0.28188761382477656	0.39701708828592475	0.5511036484550134	-0.03904450882078418	-0.9487109549059752	-0.17901732478340257	-0.6508179913293889	-1.293174202518969	1.220120152477211	0.5589413088275025	0.7840639616837949	0.2726624064719173	-0.6551803094218765	0.04490955898656494	-0.7413975176896865	0.34939489334477053	-0.45083649283270233	-0.14794223919647326	0.25310344366606896	-0.43939500592629815	-1.0381925465299013	-0.3403000719666742	-0.6826746986741876	-0.47598429217209387	1.8743859719029312	0.45717499533710315	-0.23570382501934084	-0.11491144651856008	0.899522896702148	-0.11260281737667932	-0.9667307665494039	-0.19869404344455294	-0.3561323926519818	-0.5686347515071832	-0.06170133834080219	-0.08581257739407411	-1.1307447131004598	1.0585837997395076	-0.0025971999226122476	0.16162884893200977	0.23480828934711692	-0.34491005790692536
-0.35254673783134016	-0.06637019908308914	-0.5314796334089807	-0.3142653416693554	-0.193811449119872	-0.9471224254017908	0.5806812560285961	-0.5164084181850079	-0.25185114610198645	0.3984293505289179	0.48907556169646976	0.030231955528597226	-0.9181487041930829	-0.14281327534880678	-0.6310654304270249	-1.1341822271406439	1.114268015906283	0.5109595721386744	0.7740286779382132	0.26537064915357356	-0.6293296071783269	0.15261623109081332	-0.7979468629375722	0.3211748499180903	-0.3730090870526882	-0.1983658064953587	0.2553577735283136	-0.46255412764931814	-1.0151060709824677	-0.2831122150716622	-0.7508125335929081	-0.5811305582154171	2.0072611192772944	0.36590318905768743	-0.3028349597726	-0.1581294991227264	0.8630609338564804	0.05623176774178499	-0.9978050497903741	-0.24793661963189356	-0.3782317631761436	-0.625937738957347	0.03201087433119637	-0.12901910364440525	-1.0092491767909613	0.9670714367083475	0.06239505001263668	0.21126191596312643	0.230893098471498	-0.34697091791901713
-0.4963009468275101	-0.16505892725315063	-0.5461053088785921	-0.3486377135577619	-0.24240585325428327	-0.9288474473390164	0.5569348928969109	-0.5125664304877224	-0.1969765343073558	0.40473112574765524	0.38429712839829727	0.13483796130825887	-0.8734037893641068	-0.062062064528903296	-0.5183080509129508	-0.980806859967745	0.9913322649461674	0.46331401322282667	0.8005197614449889	0.21723046733786636	-0.638875311553379	0.2575116360602022	-0.8619021441540846	0.2835088373014521	-0.3040219686224785	-0.3078197519683592	0.26031454163520656	-0.47806067002038394	-0.9492809960744969	-0.18776328825610739	-0.7997146740962358	-0.6844576211237723	2.1782847085748505	0.2939751544591692	-0.3705326844291907	-0.21985360012531432	0.8061949334011492	0.2119117437608299	-1.0310202777428308	-0.27237587955900827	-0.37671592187665215	-0.6569129742303653	0.15565960605387352	-0.17298660589523024	-0.9380915139547292	0.8343920343077024	0.08977509201463013	0.28019555942155816	0.24898128031685665	-0.33032240174290217
-0.6329447997965829	-0.27590005695126457	-0.5635283222778286	-0.3934376589404058	-0.2964165881477889	-0.900179447400846	0.5355884281668313	-0.5107879838857989	-0.13721119197721734	0.408778028477579	0.27366452640695305	0.2550348100362956	-0.7949263812551147	0.06819161053188058	-0.33384277414618535	-0.8598722470848115	0.8902296677205099	0.42008460777929385	0.7843049461991256	0.1456399939863638	-0.6446818322937581	0.3490388801226908	-0.8992853737042672	0.25825223518926627	-0.2481126306519031	-0.41907392680768946	0.2651058543393655	-0.47601021813660643	-0.8673526274788941	-0.09571090456983841	-0.8176351073550185	-0.7743519820961485	2.3493888477920075	0.24427802164317475	-0.4396957278012916	-0.28564045898374824	0.7566073621017034	0.34748014892584483	-1.051654906771613	-0.2566898001627829	-0.34534199603323545	-0.6262970804338309	0.29244647002389074	-0.19981100991268114	-0.9237814161446034	0.7221068156682873	0.13306898002529358	0.3267278781086148	0.3155003732936218	-0.2887011113026131
-0.7578214042197142	-0.3893499902382798	-0.577841604679156	-0.42734391962536744	-0.37043977518874793	-0.8579795934772619	0.49684270002510517	-0.51951730575631	-0.05488389462949872	0.4145220194490838	0.184845228144944	0.33166098331350075	-0.7120690327573319	0.16510654733305855	-0.127012870025681	-0.8338066659015816	0.8174770340286297	0.3982636141513817	0.7232325847423109	0.05501803403398253	-0.665103527529274	0.441195730887255	-0.9003460228254028	0.26308466506006506	-0.20765553048698124	-0.5241901767599089	0.25840491052865705	-0.4509287977725459	-0.7924646799386663	-0.026322254897413865	-0.8236633876561399	-0.848332909584862	2.514016773473218	0.2535168379683788	-0.5338278020856931	-0.32468393470851176	0.7192377773948697	0.4223034013072631	-1.037157652582418	-0.2175458300852214	-0.3407745268545047	-0.5655923270062755	0.3967031246287188	-0.20336223124832514	-0.9588925973074872	0.5928895558690177	0.184461190318236	0.35733458455236705	0.4208581597565254	-0.24958518009270986
-0.846036700424017	-0.5081496220240578	-0.5551221088040313	-0.43530776247281705	-0.44232694446555765	-0.8234350023108876	0.4693701788488198	-0.517643827656573	0.043761217492352913	0.3972307077848648	0.11502401236173092	0.3373188038000179	-0.6674770682276481	0.23095814004300727	0.04942554560218911	-0.8798208900213262	0.7767561773164755	0.3992874282781823	0.6569102034872061	-0.04327485461729677	-0.7216766568480826	0.4818419682120772	-0.8739600499522526	0.29406609698434505	-0.17309804357409914	-0.6619677309298677	0.24337604478035985	-0.3951638295762467	-0.7320773286100496	0.05134358458876289	-0.8111866741844279	-0.9123357835151129	2.6459092118284455	0.2627941493616043	-0.6434336420058858	-0.3736047575140034	0.683823070542855	0.3983952584042608	-1.0106303281096465	-0.1833403633089948	-0.34258954735784364	-0.4868725875575956	0.4656661988790661	-0.1729443294507567	-0.9947707248889529	0.4616527128856127	0.2303259742915277	0.3616798509392817	0.5398603864209603	-0.18889083228560774
-0.9106549909120222	-0.6094471537830211	-0.5021004853054585	-0.41759553674186767	-0.5237753361152284	-0.7916979220873654	0.5033318989926073	-0.49422535140986773	0.1324403126739228	0.3375240578310661	0.09457170963431244	0.30146168425363384	-0.6572293981751456	0.3068551766370443	0.16346035907423384	-0.9247214763072356	0.7735714086857319	0.4141250927128485	0.5542163735967404	-0.1227695929018858	-0.7823125530007188	0.46336374360691757	-0.8227697739479959	0.33230459258219214	-0.12336229470318202	-0.8115925088344526	0.22305950011970294	-0.31294437055799973	-0.7062052122114386	0.13124892348342018	-0.7712173490363956	-0.9745562058888801	2.7134905943739662	0.2643339520824706	-0.7516523135420627	-0.42394195461786416	0.6397685017432057	0.31604042795811993	-0.9929930216769431	-0.15543465394921316	-0.34029584012834996	-0.39866623312970967	0.4845977141653643	-0.11424348630145609	-1.019313010283574	0.40546502358411657	0.31228613758012375	0.2891392145091891	0.6415378934607826	-0.12526683053974813
-0.952035700274112	-0.6922023663626345	-0.4459975301788236	-0.35495019099871905	-0.6207861429037067	-0.7523578929751314	0.577523494973852	-0.47240883469772027	0.22641000944107353	0.2719784749062329	0.13497293115693593	0.2628939047313928	-0.6671711676290666	0.3437671264795804	0.2560838541163976	-0.9441536495237118	0.7979081955634302	0.43917033679978773	0.4143420756265881	-0.1598554706229842	-0.8538244400138193	0.44468053077317443	-0.7595774157835283	0.3711997598349568	-0.08812900069951199	-0.9300647461806968	0.20447334321263422	-0.23169521466332635	-0.709448766627193	0.17851131900003706	-0.7083040237119789	-1.0425466260846676	2.7354001725055306	0.29865230522380215	-0.8188225234610685	-0.4292719947406726	0.580825443567131	0.20922336030993544	-0.942099707392517	-0.13982771723410073	-0.3573091641871128	-0.3455076507083416	0.43812944937172116	-0.04250036003255847	-1.0546673695791786	0.38400695225267134	0.3718537970342263	0.16456084906687143	0.710875923867993	-0.08677723913744154
-0.9732730054187815	-0.7720350584660707	-0.3775976479097768	-0.23252275404787479	-0.6914527306010012	-0.7202371777159409	0.6590568854073805	-0.4760200316146041	0.3034928441705273	0.19804239277302393	0.22858369869966316	0.207134355563627	-0.7170329651979614	0.3395871431184151	0.3300606266078773	-0.9417488373897784	0.8238649803573438	0.46585062732803345	0.27402023498510547	-0.15425540100249435	-0.9339831891820989	0.4240499297678876	-0.7207613795258485	0.4039659916418311	-0.08458557973698602	-0.9988677980577567	0.20013013889087888	-0.15546234284146676	-0.6924296458104073	0.19775309791771933	-0.626081933907914	-1.095615905415866	2.722818275063803	0.33433723327990306	-0.8428732879783155	-0.3998076820338218	0.5188453430094635	0.11508889550643475	-0.85468799331506	-0.16089549894588226	-0.3968606549356792	-0.3149875813055366	0.38269234891107423	0.028629757791495458	-1.0833062712096395	0.351801813262789	0.3778954025464027	0.0698298231269048	0.7278091244050446	-0.059177878583345535
-0.9703819815396318	-0.8423406640454797	-0.29329411852814247	-0.08816145560915581	-0.7224377025726293	-0.7401861995707263	0.7413955049098672	-0.4836225514396208	0.33686669719584844	0.09014081030831582	0.35715168375734846	0.1530666948371665	-0.7872510571452352	0.3544193421418992	0.3625112623760458	-0.9173617827966781	0.8303081538877486	0.4891997017422133	0.12197621899072356	-0.12440294654119204	-1.0272111042273309	0.3772394035692363	-0.7098757701247249	0.4338698085426578	-0.10053097406835323	-0.9995707447627039	0.19506306718216365	-0.07046012769523724	-0.6543655807549287	0.18949382409923515	-0.5252452452346318	-1.1431173206067056	2.6461025316354903	0.3726013308934578	-0.8401966391246487	-0.35500552659595347	0.5075524325445768	0.06768304992193745	-0.7534722833359379	-0.2216454209667797	-0.4396632263660519	-0.2676982430000907	0.3576765694290504	0.069109453373387	-1.1081665587778171	0.36826502261204	0.4099287662407547	-0.02441605171160992	0.6845658411838343	-0.058450516226135875
-0.9308296494416538	-0.8997673658315722	-0.22490843594401727	0.035451235544737225	-0.7048409848012982	-0.7787938345239558	0.803650764104173	-0.5164898737545621	0.329930472442659	-0.022674020632018364	0.48991453491683	0.11848303970897027	-0.842438306043994	0.38689848704900714	0.3837128528426771	-0.8817253721139717	0.8066340934303206	0.5167509983186316	-0.038674386836919414	-0.08934417735459206	-1.1255803967702378	0.33499718646472915	-0.7256552517865241	0.46463234991529856	-0.1324400277875933	-0.9452038178994717	0.18561142730100927	-0.005980738992886597	-0.628455304892603	0.17021621319101576	-0.4319713082118458	-1.1948635431124714	2.5263570211561452	0.44816714942002545	-0.7876014660292554	-0.2721476301413946	0.5875627904596288	0.045026749694541686	-0.6499117291489995	-0.277171926034342	-0.48904774028105547	-0.23008716846131416	0.28740452997324945	0.07331595959834528	-1.1464951736967024	0.4145531479127274	0.4543024305557225	-0.11094169597919926	0.610333822182101	-0.12476171779168474
-0.8849326919656516	-0.9520425061003381	-0.18899743277639933	0.11767325183262045	-0.6464819280307725	-0.7970513746305639	0.8172291366395781	-0.562797365045873	0.27476364718835944	-0.10854905920599962	0.611080911786013	0.08942985862547184	-0.881885578688433	0.40730961547791616	0.41010044385510164	-0.872154542614496	0.7782289026948523	0.539870860614872	-0.1823872238727049	-0.04522904557860953	-1.215518549290737	0.32247826250481343	-0.7616428903878452	0.47668816799018127	-0.18710734191563394	-0.8391103005769592	0.18228853129611083	0.03440584007508176	-0.622025435256665	0.13221638722788417	-0.3779177281784685	-1.2192482154367448	2.3960755811929446	0.5350890130129914	-0.6983342498803493	-0.1714732359336724	0.7195868627260888	0.02912219111099913	-0.5597473718710629	-0.3022443274103455	-0.5519152636494289	-0.18646311321601716	0.16848261704804854	0.06234522225787477	-1.1937652614956409	0.41029759763186924	0.46227220803987057	-0.1520107913933871	0.5545032002957768	-0.246716139683718
-0.8622108069911499	-0.9721203868858153	-0.1585249089338872	0.1718620085989627	-0.5566674668048466	-0.8078105935854616	0.7629156464979565	-0.5870032451315982	0.15904711715954836	-0.17029696214967305	0.7408048155028606	0.07533078828125772	-0.9180652767571079	0.4251251090777157	0.415210179686987	-0.884969447542969	0.7390175894955346	0.5498797897649286	-0.2974917563027325	-0.0022514279442891667	-1.2926751654446393	0.32480634310086615	-0.7691232578737452	0.47049188160532457	-0.23512617547481013	-0.6835876283674392	0.1776213101440016	0.07495718759799723	-0.6273105209811602	0.07830715746689058	-0.35453530761654883	-1.2125410523633762	2.228580078373927	0.6031482932753321	-0.6136583657067092	-0.08263302171889762	0.8762389051099418	0.03964998279275089	-0.5156643007641204	-0.33725704953390573	-0.612648642030361	-0.10647370055042508	0.07750953526894493	0.02535333334491895	-1.2364710828035053	0.37322382060880327	0.49777628128377227	-0.17320978517420776	0.5150968041326733	-0.380005291642258
-0.8385356654943349	-0.9493511454358388	-0.12448826417596641	0.22149619303448892	-0.4574443559034996	-0.8097462067199723	0.6547939079834724	-0.6060231206223998	0.030442435593768614	-0.21738819391605718	0.8645253997318034	0.061104371495224505	-0.9284519925362389	0.44531712547559754	0.40155879589732113	-0.9075811374734363	0.6829435707137878	0.5569242421896254	-0.40417904387582987	0.011909164767933059	-1.366919532806153	0.34559800628575355	-0.7261204487694799	0.4476094000916856	-0.24279749920811336	-0.5347686674173086	0.16748716672657152	0.08844989329749646	-0.6493666910082945	0.02905608647554167	-0.3789589765941174	-1.2156098091668064	2.039561637037432	0.6484954834048773	-0.5272436366573321	-0.00898155820373323	1.0211442260983268	0.061033918333463374	-0.516112879656051	-0.37936095588502294	-0.6639678481302416	-0.018099653433513753	0.0036257214499449434	-0.009503595122203204	-1.263108441341569	0.3450939119726245	0.5921538720718655	-0.20183370015985402	0.46621564605057203	-0.49527202074995386
-0.8181578539353623	-0.8895633112876385	-0.11487507748380352	0.26395226493694646	-0.3725503641699912	-0.7812700242996359	0.5343411125502081	-0.6366096869898363	-0.08070633667074815	-0.23667328757038528	0.941748223703516	0.029686185063662864	-0.9130735351711529	0.4737679799661004	0.3732073885017483	-0.94292703393862	0.6186038807458931	0.5718077490478803	-0.49571873334239047	0.002109042932078034	-1.421461278708049	0.39227675433745895	-0.6509818320827543	0.4113577571933291	-0.20193856780001776	-0.4395622515007095	0.16465374295475915	0.04599455473964466	-0.7021603090576728	-0.014031882143662692	-0.4591351045990143	-1.2311557268656277	1.8718244844596108	0.6464937398677506	-0.407361028145692	0.007194927203948848	1.099199706158561	0.08851289116361133	-0.5642739406896304	-0.3912165295154702	-0.7048756179362479	0.04682137331813529	-0.0837598260623535	-0.0033100960070629624	-1.2860233038479805	0.2695218305019663	0.647145336712487	-0.2175694706678072	0.43328889078661703	-0.6124177692804404
-0.8471618556634729	-0.7686832411967862	-0.12546804243558074	0.29321073105040185	-0.31230957746438126	-0.7310661484955039	0.42855611721623593	-0.6537425084526427	-0.17670614799980805	-0.21942944690593086	0.9452346235303406	-0.0038968908788149293	-0.8985849704564867	0.5243322948188893	0.3400894364868751	-0.9856649032718657	0.5439367040621217	0.5892889932427914	-0.5373057754167059	-0.010870285094575053	-1.4323372695685124	0.465955380496864	-0.5603428519240004	0.3651718507975141	-0.1280016190561796	-0.3943507768433948	0.17529114655550393	-0.009990104729915536	-0.7729651939804213	-0.05052676450429353	-0.5297938567345681	-1.2393145772891225	1.7067454792286327	0.6000686878335988	-0.28275032457866833	-0.05193869975293759	1.078638580149849	0.1337023595519505	-0.6720348245010042	-0.384616029910803	-0.7686207336359062	0.09281708230823447	-0.1736663435999734	-0.0015344853392417058	-1.3159903322033017	0.1708687983554688	0.6519529121626021	-0.2226319169438244	0.39548772288251677	-0.7359279384365056
-0.8959342098625214	-0.5992761220693275	-0.11532946740130601	0.3131469730949377	-0.2707335174121761	-0.6813679734202086	0.34560173430807273	-0.6553580439154592	-0.23636383273954253	-0.17817714811057997	0.8961826559133504	-0.057164088256701696	-0.8833733679633535	0.5992854642023392	0.30363490323849707	-1.0334706317329971	0.4613720375367982	0.5956763709293941	-0.5350336357007245	-0.042108173446360544	-1.4198074090234818	0.5451979728606741	-0.44847228146322815	0.3289707211033841	-0.052128574322506505	-0.37473684927116596	0.1971381536914461	-0.05092591198103928	-0.8181078395549886	-0.07743658939662043	-0.5446453472946009	-1.2394064562353322	1.5309533346906776	0.5415176893726162	-0.19309235677229128	-0.15473765540821244	0.9955213627869618	0.18151864535795842	-0.7739845726669203	-0.38219426386880256	-0.8294338931378651	0.10503469250872928	-0.22784295904795976	-0.010877579567541127	-1.334509282310522	0.11949565110901142	0.6453457095386478	-0.20921643431237985	0.31285761945257995	-0.79876396429539
-0.9255320435225665	-0.3988605653471906	-0.09136039925305041	0.31743519616664184	-0.2587184174888335	-0.6424464552559781	0.28945674275469924	-0.6774189273362685	-0.2645239824581449	-0.1266711133660975	0.8341545691548056	-0.14748910020383468	-0.8702057376516563	0.6993522432960082	0.2565986409352814	-1.0829226074267524	0.38199213964221684	0.5917492033086849	-0.500417931391349	-0.09937763542463578	-1.3751888812289834	0.6152746630035419	-0.36200146627174207	0.30800774135027165	0.021790109364823604	-0.38390944651866776	0.2297466559801835	-0.05716880566289574	-0.8540540543742982	-0.10436433028421503	-0.5211533216362961	-1.2358599289116061	1.3757980795545859	0.5121844475400913	-0.12213185577583094	-0.26314619874518447	0.9173611571273638	0.22198805119892345	-0.8544433139194616	-0.3592745434190209	-0.8478633320948379	0.07590407681500082	-0.24936816464876976	-0.007495464009785758	-1.3411686219450387	0.0963245404695943	0.6352935063247687	-0.16397082072047844	0.22196646327508698	-0.7907427738561685
-0.951113698064008	-0.17735993151727944	-0.08474334607942055	0.2915194132550409	-0.266181765271905	-0.6036644407410814	0.26605773333903543	-0.7000228478874362	-0.293406975998033	-0.058929996702155464	0.7526250159852507	-0.205377154184858	-0.8657701789722152	0.801374175897319	0.2097530404168387	-1.1175744977056337	0.2823622677949372	0.5801816317566334	-0.44285705858650193	-0.1586158718788629	-1.3098790055330072	0.6805194877583716	-0.3423515457117674	0.29957203624480094	0.07948942287317096	-0.4265148748551975	0.2780803155037214	-0.007115810571407444	-0.924420105464327	-0.12305071334859378	-0.46010328295040825	-1.2152055418034824	1.2413763737238754	0.5422490956650272	-0.06713355998699833	-0.37097701046045256	0.8721022439350146	0.26407869591485617	-0.9450766400389607	-0.3386024751127958	-0.863959173261805	0.024230772496437403	-0.27132969198473256	-0.030514988024762074	-1.3631668899511926	0.06327189782208378	0.640923768482925	-0.13813125118664207	0.17991731327094046	-0.7746801884678044
-0.9777111177521768	0.01795359793288982	-0.09970981398715882	0.2502619130185882	-0.25111521139977605	-0.5348891416193391	0.2786571999474684	-0.6762649734342568	-0.3226437016206759	0.003755458486866098	0.6692870094295891	-0.20814239120720673	-0.8796469424897164	0.876141942792976	0.17777905911059916	-1.14530246580024	0.17384081647569904	0.5437980282355827	-0.37868632478971115	-0.2114227783783118	-1.2441736392602891	0.729394538259184	-0.3705610907580966	0.3085633865967384	0.08834797527948532	-0.4474318255878206	0.3386025230286309	0.10121029475278583	-0.9747333583722462	-0.13111291121913152	-0.3864303906642946	-1.1665832034688726	1.1156057292583497	0.5919462284810219	-0.06340188165816363	-0.46201633213848303	0.8207343374463596	0.2807836129303448	-1.0285938737364797	-0.354747582059465	-0.8807730445180045	-0.04708653253664765	-0.2843466237500887	-0.09866461651354341	-1.3793101767618294	0.05353462175571387	0.676736349242341	-0.1317399127631714	0.1573070859642418	-0.75518283639262
-0.9765703353566207	0.14386964963523022	-0.12286950009486441	0.21249358807650295	-0.22581357240776198	-0.4422412805052886	0.3142293782291752	-0.6019367662164534	-0.3358702055846289	0.035501689579375814	0.6218384128559509	-0.2034305728599138	-0.925031467661183	0.9010701500153999	0.13385058389916668	-1.1896865823661105	0.1256458784682733	0.4687845424376674	-0.32863039831946733	-0.25720043082287714	-1.1975417048932773	0.7528510484156543	-0.44456462680641656	0.34378792767586563	0.042813189405376276	-0.424131714075006	0.3972633572727876	0.2358627376561917	-0.9720431161803544	-0.1549411849253866	-0.3262023902012852	-1.1169318209367058	1.0000810345661135	0.6219916290719469	-0.09196582781918498	-0.5219699652681092	0.789089752171493	0.27477066368521064	-1.090966729664388	-0.3933217248330271	-0.8465469435979127	-0.1300465014078517	-0.25668867376075816	-0.14628903121119358	-1.3545060072242787	0.06233423420087662	0.7177935577655186	-0.11868302007627729	0.1606349982085177	-0.7331599205771272
-0.9570207630711318	0.21557872549980975	-0.15721853792106794	0.18531264618412013	-0.20601726491501487	-0.35266249967658814	0.3635378170990253	-0.5104621616075844	-0.36083138690264616	0.04107953205170468	0.5504697575774091	-0.1984094845824886	-0.9963897345668105	0.8756025901012112	0.048567567570717354	-1.2157683032280908	0.10852544594462758	0.38941602639888667	-0.31000573792029196	-0.32326375212707453	-1.1594847253038516	0.7545055962606492	-0.5611615986140005	0.4132435834843748	-0.004730752684597994	-0.41523343749284997	0.44165366303117615	0.3490586662043573	-0.9621598150782299	-0.18349928138235685	-0.29443517976598893	-1.1121173641552742	0.8989264455307566	0.657984517672223	-0.10870953634175387	-0.5433460352711185	0.8298803731242586	0.27729487104750133	-1.1651861463291766	-0.4462840070325906	-0.7991769029888103	-0.2033282065123883	-0.2108748915698429	-0.17531181034118823	-1.3260728717061214	0.06604882470026938	0.7390548673764569	-0.10737689005983853	0.19283744316048262	-0.7198249440282971
-0.9466755857306095	0.23331198533829997	-0.18699527720240341	0.15421637018279039	-0.1670349407192784	-0.29164709104905684	0.43915040555490464	-0.4214312240853273	-0.3877304048479406	-0.002641258731399748	0.4013189628469157	-0.1998284877913243	-1.0713631903647722	0.8221561093018128	-0.0923314913756803	-1.2020011572532956	0.126032468880098	0.34115923516853036	-0.34279684518501485	-0.39642924505933974	-1.1229737543326084	0.7509036602441128	-0.6659611749338724	0.49285239334198144	-0.027671663658476155	-0.4010201980196174	0.46038459341563626	0.4184444933428887	-0.9427557277792712	-0.22216199917039922	-0.3213432309282619	-1.1229223282296323	0.7962414080229728	0.653519089781708	-0.11902538009894974	-0.5506515448100725	0.8735858565926897	0.2626831991617173	-1.2444418805533612	-0.5048021054461553	-0.7778155078341371	-0.24628149100157942	-0.18108381309754878	-0.23077850548838558	-1.2970785558816829	0.08748886403899903	0.7382835985876685	-0.09953009833201235	0.19994351459973134	-0.7182691967642671
-0.9315641257785174	0.2182040405038322	-0.183402756917149	0.12261403058914808	-0.0928591809808798	-0.2657866020537367	0.5228942287267533	-0.3456368166155565	-0.38582332753220777	-0.08652251531527168	0.23447515509151726	-0.22093161243556797	-1.149924025909743	0.7690130143915305	-0.25296404504596426	-1.1880726144909883	0.21623689830575712	0.3098641406657544	-0.40818971473812915	-0.44909031641242086	-1.0903637585956134	0.7297898727000242	-0.7309957131508359	0.5912521151710555	-0.04754404513903317	-0.35711174652269545	0.46049489701745916	0.44229930409790585	-0.908622087486413	-0.2778449124629102	-0.3972995627223752	-1.0958731664652543	0.695763438312268	0.5866916516960634	-0.12863787087269948	-0.5538942964931792	0.9089656549115835	0.200522027613908	-1.2925825516373064	-0.5497393197810508	-0.7325197763717087	-0.2518632619363148	-0.17102417309266463	-0.27151185973710723	-1.2453190256325097	0.11201237413207762	0.6962237406390652	-0.07900609738799437	0.17978028159029277	-0.7441309694650292
-0.9053573849929357	0.20714139237367707	-0.14157048513707707	0.09829634323222027	-0.01296194508850781	-0.2777316020279741	0.5800497038176473	-0.3139641759874034	-0.3445750907516042	-0.1689084354065603	0.0660279762927644	-0.2623010136778189	-1.2347558237256484	0.7220556206649076	-0.37771405082218895	-1.188266290636003	0.36339898174019086	0.2701798826463658	-0.45707514499104873	-0.467888466779112	-1.0038591833550305	0.6669609806392129	-0.7906711821241718	0.7208353217413064	-0.06054876537263263	-0.33768641440789204	0.4502849198737768	0.42261862753486773	-0.9014862677717511	-0.32854717907095565	-0.47773143595216927	-1.0589929574563515	0.623993459947479	0.5440198687940248	-0.13104099356613635	-0.5349968815123146	0.9596353907378031	0.13087032202352572	-1.330813707199526	-0.5752549201712766	-0.648949052097126	-0.2274519976337565	-0.13808188208872202	-0.2537346148366534	-1.2212630965033322	0.14272085772657345	0.6240843999277089	-0.04521426849558011	0.16687972765512868	-0.7681541317628464
-0.8845420130630626	0.2086604425646831	-0.09363234884056308	0.06299174893692001	0.05521262188394603	-0.3225820252889076	0.6037013341176911	-0.34985893030409243	-0.24134684120968677	-0.24024548030266324	-0.09373116871293592	-0.29442870171379887	-1.2908468698474906	0.6964026582629268	-0.4422911973244159	-1.1860874340045877	0.5008042595428709	0.24137555982520625	-0.4806916274935154	-0.42330666253475613	-0.8561074992522981	0.564408298282206	-0.826844899518673	0.8599150107057394	-0.06538900534721659	-0.3350460780039379	0.43939243919381876	0.3762820764827234	-0.9126479109083215	-0.37174264366176896	-0.5781845067881064	-1.030841248337447	0.5822041616583065	0.5326638237276279	-0.12613706026489385	-0.5179817534279658	0.9751173251772995	0.07880597992488228	-1.3549350176155825	-0.5824569041523879	-0.5225159205514023	-0.17381429324373984	-0.07837852466214994	-0.2281362277088887	-1.241502999549811	0.17207694186740813	0.559349239588723	-0.011549000760068404	0.15274588859414537	-0.7718919660985029
-0.8605855827563854	0.21508338304621993	-0.0471851794608558	0.006032959875813726	0.10336202231749314	-0.34554781356054487	0.6165534216105056	-0.4292781106190052	-0.08007577078409925	-0.2953949142790716	-0.18325893324991321	-0.30010471454914756	-1.2923624682677386	0.6844020608712003	-0.4674776190927791	-1.1971269742704247	0.620463196536094	0.22893698222498188	-0.4828260617721627	-0.26822556788821383	-0.7164453951284249	0.4568626883575594	-0.8198669447743635	0.9799175462080992	-0.10338032288357546	-0.3033963312396585	0.44098494744512895	0.3331859717111922	-0.9164256978160841	-0.3805573133335561	-0.6878809407524271	-0.9575402250506915	0.5582163956010284	0.513050586570578	-0.12152619070675426	-0.5012834459103579	0.9412036852495194	0.016850028487827885	-1.3650688225832732	-0.5810956500372764	-0.3328562505926901	-0.10117940279687745	-0.03586139558126829	-0.22970045615435114	-1.2556634492782615	0.19169574994187139	0.5286527417949392	0.007013302251992931	0.11572775886516898	-0.794339176622368
-0.8252057013380425	0.20197331944122685	0.0034366972859059485	-0.056865417663491916	0.10069200011230683	-0.311404295386009	0.626974033091165	-0.5106114968184319	0.08497869496141044	-0.3169942191719187	-0.18068608204081252	-0.29273681327249523	-1.259408631056839	0.6496138122524815	-0.4700515531871985	-1.2545035322310318	0.7114408067854046	0.21866827934125976	-0.48401377116915273	-0.024126699899323943	-0.6068405748371049	0.3599471822865947	-0.8092418456836953	1.06744009139419	-0.17236744131378462	-0.29045182484365073	0.4543523651909771	0.3126997604795257	-0.9020968191911891	-0.3427903953089072	-0.7520912597173874	-0.8480205211677468	0.5490498147503968	0.5292377626736956	-0.10859231084451379	-0.449828058570942	0.9003432472305107	-0.025096962150576073	-1.3822983300233118	-0.5823461043988318	-0.10416366717207833	-0.03379089790669634	0.007867738319477702	-0.22642403170777556	-1.2741636933752745	0.19541034044126335	0.5275986744502622	0.0008961796684725011	0.07273896305087409	-0.8327479499849846
-0.8105630560690559	0.16913211476827175	0.04694453188677035	-0.11474311166853504	0.0485375663709778	-0.2549227553618396	0.6501835768435449	-0.5679562177842763	0.20532450137760677	-0.29874161976246877	-0.12624604196418235	-0.30303368271097963	-1.2154006585789923	0.5733965349977114	-0.4576013386415985	-1.3404634612600594	0.7376553185205361	0.21769030763804764	-0.4798998212288524	0.22481389494894496	-0.5323085779652315	0.28257876801268794	-0.8098372978218773	1.1042305418042724	-0.24703499231793855	-0.31920405958021325	0.47158730297572105	0.29766921586719447	-0.8485781713312297	-0.29370056827496865	-0.763106571903978	-0.7837052588203793	0.5398510139319241	0.5823032139415891	-0.07901241037407211	-0.3753193158751874	0.8385551436050127	-0.014651258513126892	-1.4135561228109828	-0.5918907117408331	0.10719646770566867	0.0059522693925613546	0.039598024503555734	-0.23519639393570563	-1.2825813979694665	0.19553656439027234	0.5560070748373087	-0.022791850198056785	-0.004957999875780916	-0.861882853293188
-0.8046091095936188	0.12570709300362942	0.08546827708002915	-0.17303364702520374	-0.02734192182215977	-0.16661694533331423	0.6964131986850173	-0.5803781921412245	0.27214910570711226	-0.24991769650468143	-0.054206208109353594	-0.3239366915180798	-1.1588785707046025	0.46191907551892974	-0.46406477314536254	-1.3990182157695057	0.7083296744235821	0.2362259275754822	-0.4736514370099056	0.44519996813857876	-0.5349331972472594	0.2595468763297105	-0.7829861279657735	1.0580277976737147	-0.3312369028191986	-0.34000099502174563	0.5004592707527251	0.27108657180251006	-0.751366937517864	-0.27965442798496587	-0.7464283297375462	-0.7497651760902119	0.5218561618929854	0.6207020442932216	-0.039175278895058396	-0.3138933989354137	0.7546873927800087	0.005624488429507643	-1.4693226350577384	-0.6033347434295008	0.25417323791554897	0.039466851099409866	0.01768497736038806	-0.2836451993005579	-1.238023681650879	0.158354595410912	0.6456027991349125	-0.06006411090523287	-0.10504985461097727	-0.9066762517913064
-0.7813246469993921	0.0771965553821411	0.1356783629640545	-0.211774146763047	-0.11816081997289299	-0.04631248573876603	0.7616525420760583	-0.5363107290126418	0.26395174918061665	-0.19106552454664236	0.028777565308825682	-0.3375445684438515	-1.078704804730744	0.3410197987059104	-0.4957336955959673	-1.436155616576076	0.6991067317414906	0.28572046424271524	-0.485201480566142	0.5947539107378169	-0.5914344191884784	0.29093935933562465	-0.7561721738683064	0.9416790506102481	-0.4082241159998506	-0.3347889023801744	0.5412509215016582	0.23046199385517463	-0.6415440009467674	-0.3081408604608632	-0.7144601766255465	-0.7117272923590552	0.5355818681930536	0.6260143636802129	-0.009439077761630704	-0.23785646291773385	0.6890942590442399	-0.005929403806021369	-1.5405855090257137	-0.6124044946848362	0.3117353167357025	0.06102733968851779	-0.006239997783755601	-0.3048045597587681	-1.1723842918263938	0.1095600231227702	0.7982883103554179	-0.1084948469457943	-0.16454117996600723	-0.9385791729588876
-0.7644941998759134	0.029082291723523203	0.18231012824774773	-0.22445237149678002	-0.20707255940563565	0.037372265905566346	0.8386703342012994	-0.46499637786832676	0.18533094887395948	-0.1296973896010847	0.11226472265921865	-0.34327515832569455	-1.0046073370105404	0.23483473751505093	-0.5052286524776055	-1.4776507306454785	0.7160614826600691	0.38409830526267347	-0.490348221286433	0.611349950394368	-0.6316845737943929	0.34637403315110593	-0.7507572809867228	0.7998716486177015	-0.4725536450205536	-0.3324571767247352	0.5807671868545208	0.17874300660811582	-0.560073545915742	-0.3775115941380202	-0.6830948515436576	-0.7113230249957285	0.5578136460030219	0.5764134685342723	0.002908674614405473	-0.151942179819326	0.6184219337392564	-0.02803160973437722	-1.5847909198304564	-0.6086847886726138	0.30379709519363013	0.07104098883323787	0.0037954021247301904	-0.2757606424065379	-1.1047246528993029	0.06976341519966292	0.9790480054878273	-0.17291447580811115	-0.1819050514993768	-0.9281536458388919
-0.7384281034952626	-0.017248739102174237	0.1829207146993926	-0.22684951482878796	-0.2635880294154376	0.06916165999758815	0.9292980764724937	-0.39919385359714976	0.0830716176456805	-0.0672136861610617	0.17587753661177433	-0.34447585334855557	-0.9456380443474929	0.15045975079736446	-0.4481445141169135	-1.4911919211177573	0.7309544180489178	0.47833504735184407	-0.4529956214100828	0.5119195476014251	-0.6690404564523178	0.383857594949213	-0.7446911123290028	0.6406203534330047	-0.5330657772311108	-0.3440643698771829	0.6245439288277724	0.12641986835958727	-0.5098366119352538	-0.4782532355291991	-0.697416584137834	-0.7614338022589487	0.5671735466606971	0.49295616106326	0.011114459421265491	-0.11356961823589443	0.5212365775283037	-0.0639656511276468	-1.613663088511045	-0.583105874137499	0.22770585101522167	0.08857685288571258	0.024860045893990886	-0.23665493126998371	-1.0261407040099717	0.03665667657400605	1.1990652819695724	-0.21788587356006112	-0.19635210583041052	-0.9071409555195225
-0.6754037829298148	-0.06706367851811394	0.12639176902509705	-0.24441524846722595	-0.2906696832109098	0.11922603215238647	1.0549769664513622	-0.34702156129796824	0.003635695583105525	-0.030601677592690175	0.208392409863023	-0.3442575451625805	-0.8678419602989781	0.09740092974517309	-0.32438594962150513	-1.4672083584934357	0.7608139250955344	0.5237801699354669	-0.36725677349114283	0.3664781561297325	-0.7029268081415332	0.39167643166803706	-0.7451190935533212	0.45466441094835697	-0.5768105875674503	-0.3359033300831442	0.6697132537740313	0.08936527360275615	-0.48724620941611263	-0.579371112821005	-0.7519451195888751	-0.8098907584903801	0.5843145695518607	0.373987153342241	0.04292164433928162	-0.10620819918516286	0.4119903231237859	-0.13160619963262604	-1.6565227626399959	-0.5494069205203826	0.09810141990872016	0.09880610691632266	0.08630869026117098	-0.19780287880026257	-0.9568910542150896	0.027460360289101694	1.444971480794986	-0.22178817589782335	-0.19059677524325178	-0.8611554909359794
-0.5985025477444517	-0.1304014669170364	0.038680315262193524	-0.26965184076809	-0.323116810199663	0.17661434589722874	1.1979288093996878	-0.3321966476391845	-0.06289669528673039	-0.03909898655053527	0.22983283660553178	-0.3655789779928004	-0.7826625481665015	0.0914511953641621	-0.1705981540245313	-1.4351065374572483	0.7961041069749195	0.5596289451813227	-0.23554152268292278	0.204746978808859	-0.7231327812442804	0.38612710747995826	-0.7734030701169244	0.2933925875946859	-0.6032035942213161	-0.3012360560000602	0.7008257634630521	0.09602924222503201	-0.5122788176129993	-0.6396226049068201	-0.8231336296902834	-0.8632356746602097	0.5804642833949165	0.230516034825419	0.15448124254682255	-0.09375901456266088	0.308434159618114	-0.2245298657826691	-1.7043983643787108	-0.508949181936377	-0.013512368406449865	0.11064041954189911	0.1800209029331698	-0.1739378258958475	-0.8983599482701449	0.04552841699003159	1.6410537158646608	-0.2233280033067781	-0.17170597926839082	-0.7583953534702935
-0.5218357199006407	-0.2090453371318614	-0.05120369029376931	-0.270171221823358	-0.34333269261036825	0.1938256086338332	1.3360334891289793	-0.37437705673977206	-0.13424291841321384	-0.0652199041709511	0.2447106283798977	-0.4067118787002447	-0.7377229693202466	0.09200740282754333	0.008738320731871207	-1.3910613541451522	0.784874575964785	0.5976934375672677	-0.07769666514092266	0.02469890710430651	-0.7477430812244048	0.34892174399207104	-0.8171874101525514	0.162984332022104	-0.6158612783812686	-0.23258730949725845	0.7089882299979072	0.14998175741692138	-0.5632980205996418	-0.6626804908165576	-0.89253192321742	-0.9434276189127544	0.5279135158470047	0.12203693314031086	0.36591696440356736	-0.08755305875533598	0.18637647355791434	-0.3270783551271401	-1.7388165993595244	-0.4682540153090378	-0.1267018338618808	0.12185187360823453	0.25077774431691535	-0.1769394534533561	-0.8946374522384911	0.07692211630771484	1.7357655231278948	-0.2280107661120935	-0.19292631381424383	-0.6321979844945413
-0.4039288270996734	-0.294491910375976	-0.13268148237593452	-0.25118051964867033	-0.3318388827366088	0.2338282800804043	1.4827588565377265	-0.42720099359538344	-0.17910537430024792	-0.11752107816148871	0.21836686926062393	-0.4421869589211715	-0.7222610845191834	0.06837701301967548	0.23839044048956723	-1.3336040977907877	0.7305494185698616	0.6123324514997195	0.09557120138227876	-0.12612380126832393	-0.7787351609656264	0.2903243946498747	-0.851723634167054	0.03422617445418402	-0.6209754942034715	-0.1056625666500435	0.6963102097634488	0.21228254099275995	-0.6260512586785743	-0.6888020119170986	-0.954824152995662	-1.0249058684122467	0.4657773078665345	0.05245709769111538	0.7148972696895732	-0.12042785168062686	0.029951336639352354	-0.4151177826412053	-1.744321885760484	-0.446806348727923	-0.26071417190505963	0.11921670278067728	0.32708556777564596	-0.2108451619198599	-0.9412341236698938	0.06875362360759378	1.7372309338265914	-0.21311873665014297	-0.2107012803895539	-0.5102233580925848
-0.270535422600128	-0.3693876893586414	-0.1762319160315644	-0.22445237149677907	-0.3271218435074437	0.326214571851955	1.6386890974210566	-0.45451576125241056	-0.19857601850764808	-0.2043218012308774	0.15447439756794906	-0.48382924539589195	-0.6996105356514383	0.04004414193049649	0.5308656183295861	-1.2743553370950371	0.6760033523681808	0.6236708109338304	0.28496781725301196	-0.2365210070680531	-0.7936020112823258	0.2802506874166323	-0.8907629649765518	-0.0698141885132755	-0.6274778543202728	0.054060640747584834	0.6639292086534706	0.24001856424206774	-0.6941277419457152	-0.7014686205714772	-0.9716120002584778	-1.0851233297586227	0.4145958889518447	-0.010001150174069504	1.205603201139765	-0.17320643079878045	-0.10723919852912474	-0.4493895411373573	-1.7227493190485756	-0.43927196548614356	-0.350926674505045	0.11270064400708035	0.3938670333502353	-0.2522338010578985	-1.0121111963529874	0.02349332189169081	1.6282763629303958	-0.18196359852648986	-0.18611388169066773	-0.3822479922436554
-0.14028307647738814	-0.44269837248982197	-0.1949471007586972	-0.1784538544481325	-0.34581199894375636	0.39108376879234086	1.7231118392196745	-0.47873521726639473	-0.21049525173097794	-0.3000114690061687	0.07617023033443801	-0.5338763970306484	-0.6923106350034538	0.004160333156633167	0.8776412724726288	-1.2135894465966728	0.6251759177469054	0.6549964670523318	0.4407298800553635	-0.3066385454412495	-0.8168101173994475	0.31976948948424566	-0.9181909790915176	-0.14282260635223054	-0.63339573262882	0.22799708761844636	0.6191252643882481	0.2616764622644637	-0.7422086662263202	-0.6811160499471872	-0.9522667007467026	-1.1226650671802418	0.34748169594001277	-0.05188378418166345	1.7772728760176366	-0.21034898312310285	-0.20034025636483208	-0.4320279197674499	-1.7012175322359337	-0.4176343564703626	-0.39905463576389216	0.12750551283826644	0.4088474129237711	-0.29300943175109284	-1.1313433054271589	-0.05074439211802084	1.4475937946768669	-0.13937576922949682	-0.12965682926424332	-0.276194519660605
-0.0005763009120267615	-0.5109235397641554	-0.23422342925281825	-0.11202634922559267	-0.37928899164022567	0.4107537833484562	1.7378427945400627	-0.48947377651923246	-0.1911015058024385	-0.39081162380571605	-0.025979420206609073	-0.5588362996271163	-0.7245692435812112	-0.04070706888940821	1.2864773375589107	-1.1701414313983727	0.5691571261668478	0.669360426443256	0.5424081323455037	-0.34146397839366094	-0.8373756273901423	0.3766097968671559	-0.9087753921565274	-0.19608036133945736	-0.6554599208903222	0.4086372457486961	0.5740041972677867	0.2980536755954053	-0.7537900634637522	-0.6387805531292332	-0.9342731974236621	-1.1477296437064735	0.28083469246186776	-0.06512608758112234	2.3285453143756016	-0.22523954975989907	-0.28549962291534153	-0.3789579991261054	-1.6747921575113278	-0.3675053822545781	-0.45312629053916564	0.13342266915105422	0.4211613818936038	-0.3320094517764674	-1.2677101198530611	-0.1419682432657316	1.2570904038460964	-0.07242491722917214	-0.06288324888056307	-0.22329911268357577
0.11481461975627556	-0.5424273198124189	-0.3013311401939669	-0.052071130999474954	-0.44144965145527965	0.45443586354621546	1.7461477061140436	-0.4649556500835518	-0.12553803324624033	-0.46580393568368494	-0.14934577129806778	-0.5684964368565077	-0.7615275977190039	-0.0694781640406446	1.7659345277246867	-1.1483528650842194	0.5104506107712501	0.6518333398247593	0.6111403587539223	-0.34528485922847413	-0.8058442423169943	0.4698208728072921	-0.8398518071620653	-0.23164165711341272	-0.6926110458273194	0.5397796688256026	0.5332676983197645	0.31460375151446385	-0.7669169189816315	-0.569839803338505	-0.8978112353599178	-1.1682186487114208	0.2214210717639226	-0.07201670475700453	2.8003584031871434	-0.21595857080480005	-0.3419641752397725	-0.29797814342202666	-1.6377028391285673	-0.29779650873190044	-0.47638248731820115	0.16408647514445468	0.4176223278195965	-0.3874550087014296	-1.349305736386091	-0.2517289829249757	1.0842233593189579	0.010641388749805136	0.01101597889674168	-0.2244103607293114
0.20120153869646806	-0.5295814388493417	-0.3783076321558732	-0.003528978526307597	-0.5403040450044825	0.5060522137998558	1.7048599803232467	-0.45003570492695566	-0.06057436726515171	-0.5149720236897659	-0.277764605561024	-0.5830685082703354	-0.7774066196999516	-0.09400185674424712	2.25088277729189	-1.126467460697558	0.48267132832159154	0.6137841282466774	0.6425888380046569	-0.32333666970025915	-0.7598594743482906	0.5560769909919195	-0.7540508756260343	-0.2607541004813895	-0.7029125376977545	0.5904604117482509	0.5086768890884908	0.33034829276489475	-0.8058204922388355	-0.47128391337000297	-0.8427164069108922	-1.1679430118727894	0.1590754339924888	-0.07249789310727713	3.156333163141854	-0.15341446362947372	-0.3459612022822131	-0.22834695984272066	-1.6146825859927028	-0.2263781532972237	-0.46419592108150126	0.21197471591070763	0.3522952680288477	-0.4337054389537414	-1.3982219530834485	-0.3448822572932465	0.9477087837033856	0.09450924872248696	0.06786455041072839	-0.2610815462385956
0.2967459711133148	-0.4945111931352362	-0.4737863135710844	0.030057663047719237	-0.6533731281984456	0.5176310166945911	1.5861439534700914	-0.4603534104037646	-0.026939060091704346	-0.5411878833097115	-0.4092037434172727	-0.5723350224598998	-0.7956216098882545	-0.12346399753180652	2.627706728714977	-1.1013541205606516	0.44640546587903024	0.557443789656964	0.6318822402520798	-0.2907425144872618	-0.7314380833559051	0.5828425968383815	-0.6775910995077196	-0.3141465573465486	-0.6818346624876771	0.598004230045263	0.5015071549700372	0.3608487645360795	-0.8651393785834388	-0.37238761949141264	-0.786982215399628	-1.1421985311446012	0.10923114374318299	-0.06741654412841362	3.35884020962542	-0.03645176499051349	-0.33927621818939774	-0.18198773682307565	-1.6302197276131891	-0.18114019677410675	-0.4569956749089175	0.19774479344189583	0.2904345420229132	-0.4449932496277526	-1.4483540604444105	-0.4202018908658879	0.8422506313163648	0.17816617343366753	0.09807024801612822	-0.30062177215687125
0.37621005989965195	-0.4290929664312412	-0.5613699701696906	0.06199293921525183	-0.7549102583442884	0.5268382575506463	1.4601334985804757	-0.48161331405729585	-0.030291825050008537	-0.5375088808279624	-0.524478663894602	-0.5238887975222944	-0.8111113038346437	-0.15729152416832243	2.8385786626726444	-1.0866992922545382	0.38974235694593096	0.5009048005650337	0.6333970000627319	-0.27020892587880574	-0.6822714139288493	0.5765026037686249	-0.5942650159210026	-0.37291025159423186	-0.6647203045398082	0.5781502718908558	0.49857032157151737	0.35707739767841906	-0.9340362903204484	-0.28966946933970067	-0.7144967116576745	-1.1290230902580125	0.0817314011912873	-0.05504037975944116	3.4132133027623004	0.0986069789604979	-0.34653719307872144	-0.14588951934120187	-1.6679411344345794	-0.15896441752677104	-0.4426550184045186	0.13411739600559394	0.24488740089236827	-0.4652859429742894	-1.4711379808793539	-0.5283938471588848	0.7290283731222046	0.2922610563793987	0.1178028100292466	-0.311188730846324
0.41452784666545356	-0.3082954534159864	-0.5677030296448822	0.1007068040271848	-0.8517684924353279	0.5381554911028795	1.3444804999504245	-0.5193136668324255	-0.07910685247045615	-0.49534276528714527	-0.6336197579386409	-0.4579415330090315	-0.7989030890366816	-0.17038768171519553	2.910629751137926	-1.0801788620390433	0.34379332514053385	0.468448364664693	0.6440175319169752	-0.2661109582658966	-0.6497333255694456	0.5406589477991853	-0.5150884894222372	-0.43871211896384493	-0.6130301946225489	0.5425228754790619	0.5017070802483413	0.29490476734531645	-0.994194684866776	-0.2252256343612063	-0.5885056533642647	-1.1273508934369816	0.06699076590424277	-0.030307298555508965	3.3828323613940467	0.21672514084286426	-0.33393521262176984	-0.12060640169613679	-1.6994639965674811	-0.16358635010366027	-0.41359474507085026	0.04064069992259417	0.19725561147165654	-0.47750383542668146	-1.4931362488855082	-0.6300762540815859	0.5966786489660894	0.41095432802584675	0.11850754438685762	-0.28203362302819796
0.436749662644642	-0.1460212656202084	-0.46628887993229445	0.11606183881499295	-0.9543354882888868	0.5007510751251574	1.184271492837915	-0.5707528590056228	-0.16137263119508702	-0.44860756601899476	-0.7655436358777623	-0.39745197314514147	-0.7764472041862175	-0.1310486447597255	2.834956088761978	-1.0467051683090003	0.2914747560736505	0.4560403486801928	0.6353937289040477	-0.2692172468835108	-0.6818040159745175	0.47914783720784004	-0.4417920527880095	-0.5339631843962658	-0.5137413474457927	0.553958618215668	0.5066776363054615	0.19448754785854763	-1.046683027206436	-0.1747383596963752	-0.4419636394988548	-1.1143959620212978	0.0617228011623155	0.027858749225258474	3.303587925259233	0.3335014744425656	-0.3074221817158005	-0.09468710170773034	-1.7324345451243381	-0.1989631285603321	-0.3881046769030914	-0.11358866178482944	0.14804821578511893	-0.44368267984912035	-1.5192685451479213	-0.6881573026182098	0.47628359103619633	0.4857308782278479	0.09188424643265043	-0.2337246398035703
0.4139340147335199	0.05893493025982841	-0.2939473040345533	0.11358479070525043	-1.0388353338873437	0.4160549220231533	1.0028739090480627	-0.620019902657386	-0.2614019123364225	-0.4169562769260137	-0.8746847299218002	-0.32773889242381143	-0.7727903015758947	-0.053836935979516866	2.648488863255107	-0.9681533518267844	0.2104564511956243	0.4417833549443081	0.6322265038454077	-0.28964875088951	-0.7282022513643645	0.4542710514676121	-0.3662068469976488	-0.6344171098637967	-0.42473572708296475	0.6780372841599173	0.4894082286451472	0.06743276148877982	-1.0751690668695082	-0.12641892045895475	-0.3030939823803256	-1.1126135104648143	0.06778015511633545	0.13783915856321413	3.1831191892613884	0.4824257773144488	-0.2947154756594844	-0.06162614186503592	-1.7759874775408175	-0.2167385747378902	-0.3660053063789303	-0.2656619746333426	0.09653801094083592	-0.3994615189314624	-1.5130207377380103	-0.7343192039698879	0.3483558079358017	0.5288249521524429	0.040301606646370856	-0.20309460276110478
0.3484874849720283	0.27658840436686427	-0.09675627952339369	0.11708728346257431	-1.1070099008597971	0.3151065937737208	0.8496909202823609	-0.6606119281516744	-0.36907488239645936	-0.38969605531124935	-0.9579854487787808	-0.28460483334493003	-0.7900041625324737	0.01295852394101719	2.4249951191455437	-0.8690557242942575	0.13109496236827334	0.4387424741796321	0.6358929111143773	-0.31880119664824996	-0.7583494194189063	0.4659114544478829	-0.27891728511616554	-0.7059438070455044	-0.34690832130294885	0.9413679778503617	0.4586542056620485	-0.061068325763294865	-1.0525595846185094	-0.06844275977215644	-0.18486661841411633	-1.139589169072224	0.06251219037440757	0.2681257162826075	3.0577269823794273	0.6358042046246218	-0.2889381134278346	-0.05990229293469076	-1.8195200200076642	-0.20182809361655366	-0.3470173995747776	-0.3423454457152716	0.06366844022608431	-0.34420620600662505	-1.4817629946782467	-0.7675521665445533	0.24068668502092078	0.5342881754253112	-0.0010232330457862564	-0.19149721406560555
0.25525587165849983	0.4748739885385671	0.10984913609102112	0.103823090358796	-1.189564444565904	0.20707845532057786	0.7204595491169029	-0.6890399219259356	-0.46315223675401473	-0.379537261361647	-1.0565927679449785	-0.3030882597574739	-0.821984679656976	0.06412961057203989	2.1660764154253713	-0.7579017567345667	0.06410436671929855	0.45342733053567147	0.6215371192725015	-0.34741405236543305	-0.8027522250806343	0.47548733312599223	-0.1860639673185521	-0.7477182269390588	-0.25472458110775054	1.319981931152405	0.4254390335632886	-0.15500465268883926	-1.0104887758729793	-0.022040332028397218	-0.12025441409574703	-1.169100686595043	0.0481098647496884	0.3887500119285578	2.963379994683417	0.7759693506513305	-0.269005341015315	-0.10513280534518028	-1.8240465888262303	-0.1774996334429937	-0.3501288632947871	-0.3576054804166743	0.05259071617251666	-0.22760777215298958	-1.4284695715919096	-0.7173150348391715	0.17955077902961478	0.4636248628225738	-0.027568227182480903	-0.17787937437785994
0.13509866837862725	0.6457176007814336	0.27920877815515255	0.05610662058887661	-1.2570651487913345	0.10649632415064794	0.6126377979026197	-0.7082227085558457	-0.5278698282427494	-0.4052072044843006	-1.1595068163090194	-0.370345373386587	-0.8598607355905162	0.1073283902279395	1.8803697309447531	-0.6536071526441469	0.0077542119291058075	0.4659881545987963	0.5987124430346957	-0.38483535092317445	-0.8432181018193189	0.48923618645740674	-0.11113003730432511	-0.7911090693677927	-0.15770060093796684	1.729714134929619	0.3770157523632695	-0.21210607613081364	-1.0082755269775232	0.0044036769869657075	-0.0948077642185956	-1.2037022977379257	0.03228986053998625	0.47825104507897526	2.9180137272512083	0.8847506240668203	-0.2405025237214063	-0.17934039739433125	-1.8057975839045302	-0.15144586282121247	-0.3644296292386721	-0.3217192449650265	0.038676900840460805	-0.09944673073627555	-1.3496985626004865	-0.6178505630204765	0.12311961264992011	0.3355660655654951	-0.05268417664957577	-0.21758123637551482
0.017441810075315856	0.7600261276546706	0.36138235479849395	-0.0018509781939015258	-1.301616376443606	0.017649937480952123	0.5803181135073004	-0.7237942982688728	-0.5688258515636871	-0.454731324988615	-1.2113553613272083	-0.46754709319192944	-0.8903951771580824	0.09605254801576717	1.6008595544692195	-0.5982157751699404	-0.03178846448034776	0.47578315243877645	0.585441081511809	-0.43077342202874347	-0.8479999424290445	0.5015354801724101	-0.07724508906595912	-0.8176958525245526	-0.08582760357951544	2.065482629312955	0.3276479965726474	-0.22786892498735228	-1.0276605345446235	0.013272094644557864	-0.10025148400566812	-1.2388000551903453	-0.005842471399286064	0.4890104165910366	2.90693591776195	0.9213340812733669	-0.23037904911609858	-0.2626597623610225	-1.8026167517617542	-0.11562588535031763	-0.37352467703562026	-0.2527017253814476	0.08417556177821021	-0.017726363571998437	-1.268682832383945	-0.553314061091704	0.05326836934530432	0.21410954199338797	-0.04961075181221526	-0.29761130017842174
-0.06833564977683855	0.8229676420907202	0.36772961395860737	-0.05014009887091211	-1.3585387069799124	-0.05021858792011894	0.6419733981012057	-0.7259800227185668	-0.5683490822347534	-0.49905737101871805	-1.2349025430452845	-0.5911095264537457	-0.8967912805829821	0.05248296338427912	1.3385852033370627	-0.5967632040823301	-0.0691220528222335	0.4878091482267083	0.5859919032611383	-0.45833626469208466	-0.8525480840616007	0.5051959842542566	-0.06987636885596764	-0.8070038909637276	-0.035416047617806035	2.259101583922382	0.29849337581597346	-0.2136622226497523	-1.0456336419542782	0.020438492751702283	-0.1291324269028529	-1.2483738413854826	-0.05935983798241261	0.4366956191495662	2.909475803535501	0.8682945911002502	-0.22091883664010364	-0.3406639264591493	-1.78453086643712	-0.10251985735831523	-0.3874664279348894	-0.17850968853648086	0.21490240164889948	0.058878553811173386	-1.2137245743889782	-0.48565802442314954	0.01642743020083761	0.09986700436460402	-0.0009645051826501106	-0.36139693800366296
-0.14340850769809066	0.8750281339629297	0.3571650483766747	-0.09167726582943352	-1.4221742362035472	-0.10064915715442031	0.7379535453601945	-0.7190562993064974	-0.5120595421090953	-0.51871036492122	-1.2308568277382201	-0.6957883016287298	-0.8823861433042939	0.03736423324329586	1.1164832902563329	-0.6437135295696459	-0.11893698874587459	0.5177442508297061	0.5973009623020425	-0.4590654404239195	-0.8689429661520857	0.5062355674135016	-0.07052764463210223	-0.7841887603890532	0.0005295835896712315	2.2544724226946684	0.27690833973435974	-0.1680030530234996	-1.0896315036174036	0.017374857560897766	-0.1565885035470454	-1.2393880804460946	-0.12057777687942699	0.38070454271202403	2.9058808882867817	0.7725402339289659	-0.2252125862140803	-0.40651906000055626	-1.7124320045341839	-0.12790882945876314	-0.4050581651210898	-0.11826010097913926	0.3436900338078061	0.12100378896270407	-1.1784637451444209	-0.40711066415443453	-0.009230111506195734	-0.023951994136310977	0.05743056672720539	-0.4235056015053392
-0.20788615378116432	0.8938676586144337	0.36050197433333253	-0.13784890989650447	-1.4625297146762373	-0.15055658770371752	0.8255498370188329	-0.6975927567290825	-0.43228526761953495	-0.5291539848694093	-1.1778896517595536	-0.7030106641147353	-0.8625582226871014	0.06013502969866846	0.9755270327745024	-0.7225397205906317	-0.19376984703471362	0.5732288641791102	0.6186453050885273	-0.4591821085410127	-0.8707406505918314	0.5037171406051907	-0.08265998194754232	-0.7690347991217423	0.039562009346978205	2.054149756825851	0.26035590548589027	-0.12120881181872625	-1.1517741902769008	-0.014784353944911682	-0.18000745914109512	-1.2304758226636747	-0.19194500564621042	0.34342206933302233	2.8906806488112187	0.6258709480321174	-0.2746081605813573	-0.45525883630496233	-1.622328817105147	-0.1517307764732109	-0.4101242663062318	-0.07954704591247154	0.4689870920854974	0.159411938765471	-1.1667537827533905	-0.3692975754300325	-0.061367881628300945	-0.13275240201837507	0.0709575512024686	-0.5053136621814233
-0.25793993478069993	0.8782643713263791	0.3602179806348942	-0.1919311269592016	-1.480571436148432	-0.15739226652109248	0.9220983812676739	-0.6721921949565688	-0.36618350711131675	-0.5268753768807135	-1.077734893098026	-0.6251110264193452	-0.8276160315854181	0.07430989262906658	0.919987254870463	-0.767795379809068	-0.2890919971502374	0.6502441358070367	0.6527101876485724	-0.46714470753264453	-0.8811492434979616	0.48894334613085977	-0.11585643865113782	-0.7389962803429831	0.08317896428775998	1.7632841263513164	0.2645405483800262	-0.11042563182279067	-1.1855643953963249	-0.04968471272670477	-0.24131324305187998	-1.2141581218166848	-0.24960263809684696	0.3138771046263801	2.845216693464642	0.45484375150411493	-0.3611289599236147	-0.45700320724638355	-1.5262921543328543	-0.16328560791543456	-0.3808246496094861	-0.044523230004386745	0.5897512523368926	0.20401358768337627	-1.2027254403859018	-0.3923604941131562	-0.09044471496562898	-0.18485341160905056	0.07099670311122439	-0.5956076170249465
-0.29836738762047543	0.8692986729164149	0.3646908813853095	-0.22009756111029785	-1.4769096914098883	-0.09989932503924988	0.9784802049001531	-0.671255455906701	-0.33021049226051896	-0.5252732306386614	-0.971148006413746	-0.5282731535906275	-0.7894757887712847	0.0874397597191747	0.8971269068763178	-0.7651323328151163	-0.39498095185562404	0.7256090801857934	0.6758619143000434	-0.46351341238810895	-0.9200870884628616	0.4565991320636648	-0.16165042965312604	-0.7147836177847684	0.11333457258224529	1.4442834826372468	0.28376095099757287	-0.11134101212804715	-1.1835419438194426	-0.06987603939358514	-0.31818295064919216	-1.1864106800611063	-0.2788261489282118	0.283677723763366	2.77267364825543	0.2983716645422411	-0.4647898490286522	-0.44325345982577175	-1.4325595558691102	-0.19090640362321676	-0.3223450878975338	0.0013047862966845333	0.6788336065970056	0.2679355717249641	-1.2382855657938086	-0.42079694662549805	-0.09898008956155512	-0.19493611710878378	0.07029196875361303	-0.6915588346467596
-0.31840140174517345	0.8061425100838073	0.37877696882788714	-0.22746211812474448	-1.4467384404912695	-0.02017298944477436	0.9247509005536594	-0.6741335526976006	-0.32625792072710474	-0.551619635507958	-0.8714779878350933	-0.4416775731539002	-0.7810357131649495	0.10365405001530408	0.8709871761840955	-0.7572238902270159	-0.4929540076522284	0.7896509459383014	0.6552749514188844	-0.4765219074440353	-0.9467647255486943	0.391632505619056	-0.20547198544738862	-0.7301396318689762	0.16732607961949492	1.1094922556242057	0.3063525074458161	-0.11758390580990379	-1.1541782364909299	-0.10169484698930534	-0.3838912059314004	-1.1579465825250859	-0.30523041257352956	0.25765505778070663	2.7043702585297615	0.14640961153043613	-0.576462246485131	-0.45158539632244016	-1.3878443963235392	-0.20616511254144143	-0.27401767383612274	-0.0010429113496849053	0.7320890983818937	0.3316038970997213	-1.256149805543704	-0.4507480865259432	-0.11383986822554601	-0.19982981517559978	0.050794318193031	-0.773306281793076
-0.3389198577090795	0.6862531249001349	0.3897107262177908	-0.23470681797259152	-1.3887481010728884	0.06823744832075171	0.8305390994853298	-0.6824012930073079	-0.35206498311258433	-0.5861073168368676	-0.7488014591692617	-0.36177677708707073	-0.7863889736401379	0.09372658953254018	0.8203474061486922	-0.7465394228937055	-0.5698486814707968	0.822061539415054	0.6135846302665704	-0.5277683778773578	-0.9830599743871676	0.2894605156865593	-0.26101650521209285	-0.7650779314574988	0.24257811243190264	0.7956179793437878	0.3387404025309078	-0.1733122587939906	-1.1225822005351038	-0.13939010103288302	-0.48606142327735335	-1.117519846192455	-0.31149719631851314	0.23473124477379298	2.6561905791637725	0.006729014605801753	-0.6545351808119249	-0.4392106236438897	-1.4094781328843469	-0.18047539825277129	-0.23350880963524562	-0.05774699633903939	0.7395550480722637	0.3811518900208447	-1.2793639642134635	-0.5245169687250497	-0.09257855861460638	-0.20098995911385403	0.022800703432355213	-0.8387890984518028
-0.36742379044187845	0.5769805796383876	0.39544739892626046	-0.22330706968259575	-1.3017053771837768	0.14524346275321007	0.7716784334248745	-0.7056025544018703	-0.3895298245732684	-0.577182768881141	-0.6200283917688214	-0.3411830382101003	-0.7821341744053142	0.058972050457056224	0.7597741571266752	-0.7182465660428072	-0.6224986137478139	0.8068418547838212	0.5580893390217054	-0.5866420264656675	-1.0312379173723645	0.18566326194172406	-0.3546327460617517	-0.7950154238278089	0.2910535724037796	0.5264236814315775	0.3731620202746	-0.24055609601822106	-1.1274666118905927	-0.15734192829127977	-0.6035946216331298	-1.0526900617463089	-0.3097412080712045	0.21144172862067326	2.619694374356121	-0.09390810659406812	-0.6865113971514483	-0.3806408040342998	-1.451236749733106	-0.14340496642032138	-0.18974886475256356	-0.11512185208450235	0.7092791676720243	0.40541856914774244	-1.3003146956478955	-0.6086722787282847	-0.059028366302305	-0.18808072111001115	-0.004214113609415429	-0.9012816476420052
-0.3856294273024659	0.44657342302350606	0.4099310775466522	-0.19499414343898808	-1.1971549362635068	0.16493091526549414	0.7237120430032917	-0.7212555996844512	-0.41775149291495844	-0.5136191001964752	-0.505033129031611	-0.4294523147393	-0.775891021279705	-0.00023876223555848174	0.6942818340575428	-0.7192310864466314	-0.659666520484633	0.7596700009117179	0.4584766682915474	-0.6256383446041731	-1.0472193320417074	0.1244303496605981	-0.46996438207570196	-0.8164161846842001	0.2950901498920172	0.28826190878661684	0.3860882236131583	-0.2602550801873674	-1.1468134599939794	-0.18867700401476784	-0.6765550807927461	-0.9618585355225857	-0.338143109722635	0.15662475175779314	2.569463248788419	-0.17046686472167225	-0.6920443996512466	-0.345835473250185	-1.4948304620488506	-0.12561369170654074	-0.17674454202534912	-0.16322569773664525	0.6743249486671037	0.40489011359184285	-1.28273104605114	-0.6598290420621569	-0.032805227483493814	-0.18548621739355192	-0.024181587075071814	-0.9273858744618378
-0.392224087178146	0.28862522598907414	0.42177361477155983	-0.17965242611413484	-1.090519335144901	0.12180684966507012	0.6965079315166588	-0.7149970967570711	-0.45487798194865803	-0.39464490703669797	-0.42182562942133706	-0.5463927330265429	-0.7326338957256509	-0.0830799647360437	0.6202287968521566	-0.7668269990839949	-0.7062230515086116	0.6952002725390555	0.3470213299508226	-0.6528657664308702	-1.0536370654915999	0.09656659258958222	-0.5869521193489666	-0.8230334144375924	0.28581150118602094	0.0892422660781928	0.37998016166224513	-0.279551297022199	-1.16299307260904	-0.234810691829508	-0.7278502659004589	-0.8457786748802099	-0.36715719076303627	0.10559953909505045	2.5082324640629485	-0.23539644439951424	-0.6795820533267812	-0.33538976961273526	-1.5178099352854484	-0.11679719703076188	-0.16762954894814516	-0.2034479870045467	0.6278324437770637	0.3769242455736476	-1.2702915492619467	-0.6993371381018159	0.005321159642285614	-0.1898314837804665	-0.030171829114769684	-0.9227388371796692
-0.42604125298613676	0.1767934113837844	0.44047459981377124	-0.20363717689717395	-0.9899357843580529	0.021381660100638255	0.7392166497820918	-0.7188390844543562	-0.4918660540804088	-0.2352491575774493	-0.3500095217586042	-0.6242923707219351	-0.6122202964655712	-0.18710761515984808	0.5456609728278863	-0.8098715223135133	-0.751748674767726	0.6346577117871018	0.252779171276618	-0.6556512177264772	-1.0808719847537525	0.07600920166593321	-0.7159047230238105	-0.8010433328652503	0.26241396379944687	-0.06274852756499852	0.37139716264544237	-0.2922567756591759	-1.1865374617210502	-0.2936468202891638	-0.7704318458456427	-0.6999851630333501	-0.3664322414866248	0.07890320942201154	2.4336770478177705	-0.28562182247982043	-0.6515330469634546	-0.32188628632502997	-1.4912010510141438	-0.0967266131009805	-0.10169045242027468	-0.19827346974316065	0.5682745269288756	0.30687217708362635	-1.2749493458040655	-0.7556690833450357	0.04565851729592489	-0.18487450513519993	-0.02408370730318186	-0.922556996590367
-0.4838461034130116	0.11196959562409459	0.47067732964276476	-0.22983262653084108	-0.8979980197594308	-0.10216625934092975	0.8102346959033149	-0.7130557390160389	-0.4990944922932668	-0.1027813327346127	-0.2915610540735922	-0.7151995378316678	-0.43639697514412834	-0.3036077965806727	0.4869562092966321	-0.8276574482973631	-0.7670650187028591	0.5822139792023704	0.17507887826194218	-0.621890381342543	-1.0915502303258444	0.07239262363306957	-0.8476112928377404	-0.7541165661408111	0.21302525100217845	-0.16750473164394974	0.35475510672049315	-0.2726493295205551	-1.2172558300114371	-0.36971813619650074	-0.7879686612670828	-0.5182486074289347	-0.3430566548183177	0.01413525747552682	2.2984378991675802	-0.35317914921121485	-0.6069548501669797	-0.34528137895114586	-1.401791121872634	-0.0684251903356424	0.00970393781207508	-0.17031670287261885	0.5840790697799221	0.23753880814963071	-1.2482371632251639	-0.7955558512317225	0.03192993285548705	-0.18206906615723994	-0.02713755618616332	-0.9390034676672588
-0.5235234527598185	0.05662333214307634	0.49798332374768056	-0.24216459722772807	-0.832061185682754	-0.1948315584111475	0.8647060740976737	-0.683107241276773	-0.47399489407330114	-0.02699388161059002	-0.24045826302905696	-0.8414180540228473	-0.247253073211697	-0.4225856294292839	0.41259811323561085	-0.8395362518582654	-0.7548045799278625	0.529067329455956	0.12121883908539817	-0.5635854898250628	-1.0810877068865223	0.08830849538093803	-0.9240524610767362	-0.6972555359189123	0.15775519000937635	-0.24422879273287085	0.333245904365132	-0.2522180411072027	-1.2138596377408244	-0.4402354935707994	-0.7946728396625712	-0.329933519275848	-0.2780045397482781	-0.10200436274589805	2.1167579160271393	-0.4081381992887009	-0.5438751308159762	-0.39781772730452775	-1.2830808351082414	-0.07273055218808806	0.14920122792578083	-0.1701010979867261	0.7225627404977504	0.19471276989954744	-1.185422380942286	-0.8187089298784244	-0.00483387941010005	-0.17839879260712693	-0.00816845639379046	-0.9505402428329901
-0.5505115513505779	0.021338438032415745	0.5330849448747481	-0.25329799625860955	-0.7772875873020518	-0.2481219524567971	0.922287846930957	-0.6700471982916533	-0.43682226607228525	0.002485609243163896	-0.18695041541949278	-0.9216463123686379	-0.07612949745029043	-0.5149329231220945	0.3070668153643913	-0.8525448329317526	-0.6956562469187503	0.480902223072776	0.09094085605198776	-0.4824865649304382	-1.0896446848197137	0.08410623669497767	-0.8726202826413438	-0.6496889352742969	0.11054001893654478	-0.32340459476832073	0.322725698341324	-0.2465792984268153	-1.2075251667641733	-0.49047194430188085	-0.8009020626403952	-0.17243462968176895	-0.15893564859358406	-0.19568211077666878	1.9493012932185867	-0.4081941088004788	-0.4596757489263135	-0.44001098207583755	-1.1823137040210496	-0.10101614641720333	0.2942233606705277	-0.18411541556964645	0.9092114827570323	0.17962007922306206	-1.1007963907553475	-0.8492190615530495	-0.046610938802814764	-0.18021283585603323	0.04222005017542437	-0.9649460584077115
-0.5867352991985092	-0.005971442575462204	0.582897439580959	-0.2869112727585477	-0.6992593669533116	-0.27696433195663533	0.9628650764844361	-0.6742964638367068	-0.3908986139369808	-0.006842442210559513	-0.1329951154257384	-0.9565574297757969	0.07074450358714608	-0.5468727153374398	0.21652153377623753	-0.8524479948592468	-0.5560234719812743	0.445359063984173	0.08390066556837887	-0.3948250584493036	-1.087954861446353	0.05982977362417473	-0.6710969496256837	-0.6023749006508037	0.08902378237027923	-0.39829413640774114	0.30501507627372	-0.25247434759267523	-1.2314320707814725	-0.5343661327081398	-0.7919875148011631	-0.0744549214428674	-0.00798509926068094	-0.2587755272642114	1.788331147924027	-0.3463954617821885	-0.3483524368010519	-0.46016359695201825	-1.0880101869675771	-0.1148186300029836	0.3935309110674607	-0.2059633773399447	1.0922726907495133	0.180803819668277	-1.0165071087521755	-0.8806307928634508	-0.11900736911043222	-0.19544236173638416	0.06394935953510948	-0.9731894984560808
-0.6313820841862308	-0.054878254159822656	0.6230541485402419	-0.3205645016473524	-0.589979172412424	-0.27612731006062996	0.9632282190057309	-0.6688660925331233	-0.34065327852973387	-0.019232373149093703	-0.10655813705975943	-1.0247787378929654	0.1997511287528519	-0.5382093627259957	0.16618682259646905	-0.8557243496457465	-0.3931768632671128	0.3911274768795079	0.08680969293202208	-0.3065510443534296	-1.059605377831557	0.05757490310975697	-0.3633040178240141	-0.5504136512386691	0.07024730428019238	-0.4616965001858045	0.26994542486932166	-0.2649784425624954	-1.2392738405748576	-0.562476329283412	-0.7984359479717565	-0.03402818511023761	0.14483420820697418	-0.3254489850777706	1.6256612329194755	-0.2525979375231241	-0.23853019160002562	-0.4468653337750694	-0.9886907423043414	-0.14897661117054495	0.4395646178993786	-0.25033007163664395	1.266049941821824	0.21352578768956584	-0.9285327427377688	-0.9036756795538601	-0.18703327628158234	-0.1947673688995811	0.057293535046556376	-0.9688859378425947
-0.679685623702176	-0.1410513296692005	0.6403493647751812	-0.3539780162029568	-0.45474890491540654	-0.2656122224920684	0.9342083949126213	-0.6761292141516668	-0.32064434637031214	-0.0007542864907617742	-0.11962747544801822	-1.084486026757112	0.287071845075404	-0.49260035072878094	0.1522875784866014	-0.8698304288743186	-0.27633451356003674	0.32532831822279185	0.07722195185776887	-0.22472294372697105	-1.019409153758835	0.08270060312755068	-0.039080328584411704	-0.5049686051714782	0.03258475776097328	-0.5164577630054722	0.22545170948422455	-0.24073917207927345	-1.2159011690495642	-0.5904073659060073	-0.7924442027027655	-0.042628054475542486	0.25937619388007277	-0.3656955786944426	1.5023790849878473	-0.14843851708125802	-0.1760090087789711	-0.41128016657008315	-0.9257061878874383	-0.20865019272833196	0.4132567932411034	-0.2817365166814438	1.3587198303487378	0.27698273084196123	-0.8543447062476274	-0.8964989464530916	-0.22407988710305865	-0.16304270556987557	0.0779461669154464	-0.9689869603922073
-0.7416004161842736	-0.24513929058338285	0.6460576381138068	-0.41345380576267193	-0.30699496183691394	-0.2836081932561759	0.8788054772071126	-0.7364470634062252	-0.33188687473967116	0.02362207188831001	-0.16968621092944053	-1.0746621583882374	0.3441779250016338	-0.42207998628075816	0.14023775368901933	-0.8931845440273426	-0.18651667454619975	0.28698877129531836	0.05203907000564745	-0.17347647329364885	-0.9748265796531299	0.0923350498709697	0.22650993292367208	-0.47205083375192897	-0.033059855328294294	-0.5653897116865406	0.17010687726985244	-0.1750514813739818	-1.1728000547837365	-0.6229428133124426	-0.7382262150248119	-0.07550234142966658	0.32578154759941297	-0.36469470692587813	1.3946293154406333	-0.06153649927477615	-0.17452539612129708	-0.37434054663411176	-0.9295191084688426	-0.24673365087900406	0.31400907868494043	-0.2943134683584252	1.3360795803136514	0.350459191334208	-0.8517819828489517	-0.8481371419901229	-0.23408067239768227	-0.1272048046409056	0.12406711543023694	-0.9725833631584067
-0.813360317011583	-0.33816460336740967	0.6283364313312091	-0.48528820094518715	-0.18920883941378666	-0.319042120187054	0.7844357880860447	-0.7936831769459992	-0.3304565667528717	0.02961528560857874	-0.2466107333116921	-1.0243421215210136	0.409696271388874	-0.37537541412839837	0.11997040596777146	-0.9460581316163592	-0.14585104503573437	0.2740000846120378	0.013670892528971695	-0.15922837949360566	-0.9338933049601111	0.07644846215575625	0.40028891787595955	-0.4336271230719251	-0.1106680804302147	-0.6100011098884116	0.11129437557318989	-0.10881456248553585	-1.0897269022766911	-0.6402138327506588	-0.7054360236899309	-0.10508736210945542	0.33862120478386604	-0.35890119918861496	1.2865083318188244	-0.014330234830466696	-0.20726960018949958	-0.3139032240166472	-0.9349428350712701	-0.2743544465867857	0.19746880614642293	-0.3214557278822709	1.2759883813447228	0.42579581538322026	-0.9038033972410551	-0.7899839654826364	-0.24649809989717641	-0.10163945094701947	0.1523935214153397	-0.976300992984142
-0.8907616211922594	-0.4138694416909388	0.5632734750188214	-0.5499045312057647	-0.12535716553544632	-0.3364452004414909	0.7030129192894347	-0.8165314642058291	-0.2823490034979375	0.015207837180051953	-0.3064761335466435	-0.978897634140564	0.4781345780353078	-0.37419558011516635	0.10725326492348988	-1.0231412373322122	-0.17852713936849915	0.27482524823662213	-0.03036042105798768	-0.17656817839662803	-0.9157007384298803	0.07013775311865296	0.43871418866795964	-0.3826256245400533	-0.18023968066867405	-0.66309930367442	0.07243303785614771	-0.04479286393581398	-0.953745653329125	-0.6545107969744123	-0.7192097308021869	-0.11131675466252822	0.2956558776685139	-0.3581890404302134	1.1908132509045464	-0.01893345130016379	-0.2561590008265112	-0.23907997163522826	-0.9287442903827821	-0.3016428430339007	0.08856757594613121	-0.3595459243896958	1.200601681549092	0.5286332665612371	-0.9333401873615633	-0.7411352972163476	-0.2572444450209652	-0.09147237134268642	0.17510162849392863	-0.9939799391663039
-0.9572551704126866	-0.47520934886038474	0.4749230354344296	-0.596435746772636	-0.10928617473850873	-0.3527322515012553	0.6927817734720609	-0.8356192193379263	-0.1911937837370685	-0.037105204560427235	-0.34273842051549375	-0.9210641572060364	0.5164138665760691	-0.3686840697962122	0.10893108862948213	-1.1099888486925573	-0.2316372983262606	0.29487366815246485	-0.06229086933938519	-0.22400835150977386	-0.9052382149905593	0.06433951465300736	0.3818857252303015	-0.3656195124511815	-0.23424945276243206	-0.7193350400703222	0.0582728129722014	0.014542087450987947	-0.8209697993335977	-0.662949230745575	-0.7403087118561075	-0.10201860530602311	0.22053502264830752	-0.34013485352804285	1.0938677646863637	0.0019767061046984725	-0.31510205900258714	-0.15943404665105793	-0.943710513413539	-0.3147805280983473	-0.02109157490390585	-0.38719126198061854	1.1138463765431221	0.6575130075339741	-0.9508864249379012	-0.6664287513960329	-0.2716157534520577	-0.10946514914869784	0.1896857145056089	-1.0205488697143523
-0.9733511411992991	-0.5332139501756638	0.3974353548153323	-0.6304352296982868	-0.13503281743138754	-0.3742855653233832	0.7342747537314154	-0.8633684166992394	-0.05676021263368582	-0.10589068321918797	-0.369566919717641	-0.8761472479416919	0.5392173657431041	-0.32676625278324994	0.12258247241914835	-1.2112653328564988	-0.2633193030286201	0.3157014092693028	-0.10305167878970875	-0.2860903733181558	-0.9060831266772391	0.0486871991990318	0.2952102233663168	-0.3945635784717449	-0.2529711356829941	-0.7813315104384883	0.07169538251896089	0.02572803478123718	-0.708857294939615	-0.6471652389145895	-0.7525114125868589	-0.09610160117006537	0.1524381206173393	-0.3022749541287158	1.0101492220735242	0.1317799559486052	-0.35838864007355714	-0.07010173243923434	-0.982125178522456	-0.32551227565701696	-0.13306437826369372	-0.4139981361264099	1.0580214345401182	0.7430382547007268	-0.9663562953810032	-0.5956712119804124	-0.28488157661922	-0.14969050351688215	0.18841327747103126	-1.0306713291855099
-0.9247663128734931	-0.5708104424030737	0.3302566454495721	-0.6320599601788726	-0.18501309023420545	-0.37245457992587266	0.8043770491467651	-0.8779082358645847	0.09579059296915778	-0.16096891069594949	-0.38936668771811395	-0.8686520002232196	0.5807225151416404	-0.28012909971736166	0.17320317627607515	-1.288558254396118	-0.2841767761999002	0.3010318337211271	-0.16073304385222045	-0.33761393052957533	-0.9278530852425646	0.05066387140322799	0.21737346417845696	-0.4082189813470678	-0.23355538061513514	-0.8486429436977293	0.11555485219357901	-0.029579243262432907	-0.6246393585211256	-0.6283176118928006	-0.7730806356749235	-0.10453608843219109	0.12054035245521125	-0.24231888568494075	0.9330343824719195	0.3561261902086127	-0.37491783050670613	0.034868354212151266	-1.0254742114426036	-0.30811671434879245	-0.24747050581477065	-0.4689773820286348	1.0125712537951628	0.7818057542815049	-0.9582004749297411	-0.5740869166999584	-0.31884311228554346	-0.18862915278991305	0.1845176625497907	-1.0485927294867419
-0.7988270618353217	-0.5923083048888389	0.3030358494541894	-0.5945979368847657	-0.22519056722655062	-0.3266973829442667	0.8834789635681386	-0.872505016417519	0.20773910733382026	-0.2008208149982468	-0.3873345081399109	-0.8807681045448295	0.6360905234850167	-0.2229071500756224	0.2851788424725834	-1.2940296054927831	-0.3135576474985437	0.2632882383002969	-0.18682822422666828	-0.3963563274861551	-0.9361044568209985	0.07895224694773681	0.145547050010363	-0.41704195435159186	-0.1868881612375392	-0.9209264390163646	0.17777297759650676	-0.1019309025899997	-0.5795157926784147	-0.6142893875980664	-0.7865072599819645	-0.12757932814179063	0.11902601396670573	-0.17668479470796686	0.8349752540299491	0.6590998345319998	-0.3919531946701202	0.13667805115790327	-1.072534215195991	-0.24318805876522767	-0.35718949250557724	-0.5610406683041277	0.9595096827814509	0.8024577974060539	-0.9400556450267057	-0.5759983079278015	-0.35097931181840086	-0.20487116792546756	0.1735551280980582	-1.046794528103641
-0.583813021007155	-0.6520961390370387	0.3529619416397757	-0.5379987193234606	-0.2615791555658197	-0.2435532079411063	0.9147723756206663	-0.8604224402670445	0.2818229091877271	-0.21092027019814372	-0.369772002060395	-0.9055278913041553	0.6952405755926806	-0.1798432085926646	0.4529802792502884	-1.2418661637688229	-0.3458655604867137	0.22025748335897952	-0.19999630667155793	-0.45184660067875526	-0.9151973867867514	0.11949599015826591	0.04632983748593951	-0.44935356732044707	-0.1439470133875477	-0.989163704521148	0.25234510640354013	-0.15070236525412825	-0.5802217427571369	-0.592879773252971	-0.7947641772428932	-0.16284246769739097	0.13078630222850013	-0.1107812382548415	0.7634090879644104	1.0631765126534047	-0.42342323727937786	0.20998267471973048	-1.130992200794328	-0.15791973413610425	-0.4475216667871001	-0.6674297014421618	0.9259856294639711	0.7683618449394276	-0.9207697485009028	-0.5774588993377565	-0.35367875257916	-0.20970158541383296	0.15583888938588328	-1.0230946379645833
-0.27572363842649467	-0.7404982555875664	0.4669002134535264	-0.47815004080098716	-0.30302807170349216	-0.14581346362635722	0.8840157829474444	-0.841266805493652	0.33119160421596844	-0.1919912090420485	-0.36218395537848264	-0.9490985667549878	0.7751640592586074	-0.1729664617726848	0.6120684724639209	-1.1397019972735634	-0.3879855063083282	0.16338231649406879	-0.2416866278238717	-0.4866720336311678	-0.87640335657703	0.17141658005517607	-0.06956003490755441	-0.47550256937393104	-0.0940286139515526	-1.0317348427745077	0.3381406266959992	-0.20741932896789333	-0.6091847757166444	-0.5788157169677006	-0.7978696549737716	-0.22901368475820996	0.1549996080606622	-0.06578050373749149	0.7728652780751727	1.5022525451476536	-0.4332325350865894	0.2479483952094787	-1.2010724576835787	-0.08515595312253871	-0.5271232802906468	-0.7578160608273912	0.8931887790384119	0.6961959542258112	-0.9237065921037649	-0.593381148905542	-0.3497966996755902	-0.21448981584989868	0.13501007392759107	-1.021700526779933
0.06788626997743799	-0.7743466565828195	0.6338033100261594	-0.4041715340826209	-0.3280881372578949	-0.030199814240668515	0.8118767316517852	-0.8033899656511547	0.34815536453252616	-0.16296269268605607	-0.37909392673105347	-0.994142822461152	0.8684498372535117	-0.1964283038643792	0.7264083447915984	-0.9877307821520226	-0.4500056538052778	0.09261689528197983	-0.27470150642425784	-0.507336873871356	-0.8362071325043072	0.21633828614759537	-0.1606828199285795	-0.47998140681515833	-0.023288050096588832	-1.0467710442437772	0.42151636172347995	-0.29458184163453	-0.6465619704252569	-0.559860593974304	-0.7906539861284918	-0.28601538298721757	0.1841747889402651	-0.025976603403068253	0.8624255579671821	1.853886101221572	-0.40610860485099	0.26436600406991173	-1.241852356949946	-0.03486869354453043	-0.5750517887469287	-0.8304988634711199	0.8420421756400882	0.6405601533007264	-0.9486417037127822	-0.6324925411054603	-0.34915397568493367	-0.23735519819657522	0.08841930250772716	-1.0245695671889234
[truncated: 204 more rows]
[truncated: 5 more columns]
