# Supplementary material for: Obesity dysregulates feeding-evoked response dynamics in hypothalamic satiety neurons
Source: Sci Rep. 2025 Oct 14;15:35837. doi: 10.1038/s41598-025-19800-2 (PMC12521569; doi:10.1038/s41598-025-19800-2)
Supplement: Supplementary file 2 — Supplementary Material 2. [file 41598_2025_19800_MOESM2_ESM.zip › Fig 1/Fig 1ef NCD and HFD/matrix_MPK122_7.csv]

1.5665690635287706	0.09499793181361661	1.2446811120823753	-0.8145526427565523	-0.6002558186950482	0.4384687261896241	0.047105607854052135	0.5667947550288559	0.21455607194477846	0.3765664819413905	-0.8561311198213822	1.818435541515705	-1.3748230972119242	0.1267954460032603	-0.36177629206334033	-0.5288857106948138	-0.33983213736462997	-0.3706382008282522	-0.09947873724261379	-0.04620475899843607	1.4580667006021137	-0.7169614717628925	0.8045186410820889	-0.4761392474490627	0.670756078711056	-0.7983290529671823	-0.8105242250701206	0.2927901609942289	0.09500820473504355	0.1525427235787054	-0.13716907205305856	0.3828655139307246	-0.9922895583271565	-0.40069510920521234	-0.2987409437813966	-0.819011330706853	-0.36096955934115366	0.37739929564090974	-0.08106821631753136	0.7116968222003177	-0.7003976223066284	-0.8174316339345642	0.5412261364621134	0.2802901090677871	-0.799023253163287	0.9454828914343238	0.4047409740554627	0.6362097880125261	-0.6864558367952796	-0.19372957872231106
1.4059226306668986	0.07722078220135077	1.2309840864733523	-0.827977349026001	-0.6307593146905797	0.5204639789464515	0.08297522119085451	0.7328742953713272	0.1559658564073955	0.4618518365291291	-0.792160973077989	1.593897731546341	-1.3765938446331676	0.23793076239437078	-0.5056679760685887	-0.5269133379952955	-0.31810014234885564	-0.29720289172601844	-0.11556574572048076	-0.007855980243268867	1.3622834665685075	-0.8317066656099202	0.7496225231468537	-0.48751038599487895	0.6358670600939988	-0.7105368174895957	-0.766462321526988	0.3621271401954904	0.16652518176648862	0.0008353073712060732	-0.04857383076558524	0.38854977884836617	-1.0834733458336665	-0.4147272462325625	-0.4581562656138713	-0.6338314374528287	-0.37812947349103143	0.5998545724641349	-0.13958964745985758	0.7275946684846002	-0.43274991965241527	-0.5905082856438464	0.5217286726281669	0.3709844331650458	-0.6242826566294234	0.9009181892118034	0.3480182475025395	0.6777242244213322	-0.7154590529065776	-0.1286913736404261
1.370230753639164	-0.06216278498063443	1.2074608449395077	-0.9065694398877618	-0.5585499384743597	0.58879529164608	-0.011875180828451395	0.8240744818768636	0.08697149300695713	0.5451590048151705	-0.6996252690222162	1.4521426653264689	-1.2998614563793793	0.2888628509499003	-0.6174911656863337	-0.4938013841912519	-0.245422235886831	-0.24229584065317633	-0.08482550848647852	0.0823093986884033	1.2297803736679342	-0.8038206562444422	0.7242251812285412	-0.3872051623073416	0.4272738666728371	-0.5736292249586546	-0.7060076395075376	0.36484851471992635	0.22424737734955766	-0.06376759987551284	-0.055792165349244895	0.22579643881933176	-1.1793921002543695	-0.41342275108177745	-0.48310981288052585	-0.3923623360063297	-0.39290827096886227	0.48062814677071236	-0.2312683010127926	0.8313328840140864	-0.2631124535293412	-0.35514606453687336	0.44346938823368065	0.4551751161634989	-0.5174708199302782	0.7156118171836455	0.38361979284711206	0.5542335791926002	-0.6733381996329095	-0.11577554144739022
1.410684779562313	-0.10313058575243969	1.1935533159527305	-0.9749090713193755	-0.4251124446003092	0.6328082747679933	-0.03070955504255987	0.901979288120377	0.020312754637000427	0.52701575464487	-0.5849113037038156	1.3535872478880844	-1.188877912817241	0.30330215723287646	-0.5978623261935351	-0.4299981158053024	-0.21649433336699958	-0.2423245577300963	0.00907272548995687	0.1263486931692723	1.1790089458493418	-0.7789988553973302	0.7062234116554589	-0.26248858546217474	0.18229335322161844	-0.4994960992200705	-0.7026247355303912	0.3575565973749523	0.17287370850732092	-0.09502544062867821	-0.04378073579308786	0.07276135816562279	-1.1697729825369028	-0.39238335969717564	-0.4822800517792024	-0.43705683394411265	-0.3905509654635366	0.3316209839530361	-0.15943722282414785	0.8737229942290481	-0.2387314750736963	-0.22922823186613073	0.45144711694767026	0.4176008542023162	-0.5821136283103403	0.528432208113209	0.3713052322853502	0.2988858030035149	-0.559220773585037	-0.08277652914806305
1.456190794847736	-0.04765911208523262	1.2246101259437474	-0.9458758719385821	-0.3035794089433895	0.6238028479852552	-0.04310816601538533	0.9408289445055029	-0.01951941929193668	0.46712730386918844	-0.4926156856703149	1.271114247264242	-1.1453943700107208	0.34553121036210843	-0.4768094166067902	-0.2826905642086967	-0.18709159713356988	-0.2753135870137976	0.05405039536078826	0.07392371345537656	1.191012851221401	-0.7800807435445979	0.6540776671745843	-0.1416671144736785	0.04793687860204512	-0.5211566750031331	-0.7627125155264495	0.33499218956079063	0.0885389279178719	-0.12177939313178124	0.035027168652627075	0.005136941984112686	-1.1523496015438748	-0.40207011760738887	-0.5163407330847833	-0.5692952382413417	-0.460500236232674	0.28882281552151456	-0.11367090428109414	0.9039836365382286	-0.2192007550980561	-0.20834202164590304	0.4927446773514587	0.4476141088989479	-0.6928285042342054	0.42091364171049966	0.3020620283622285	0.1237290929382759	-0.47253806330274645	-0.01930116062717594
1.4389442172216806	0.05939288101207992	1.3784631616745044	-0.9215348281146329	-0.1043957261988117	0.5637109298481635	-0.06601166976767465	1.0374213177159133	-0.10884051500311195	0.42828192382864916	-0.34691406582236317	1.0615963832761832	-1.0570841891838347	0.42664907636931726	-0.3202086118463686	-0.07162516856710022	-0.07234180374489893	-0.23456060881375027	0.06678235928979752	0.0228711994524749	1.1360148241109091	-0.842994593526187	0.5296316197011156	0.018521345266932453	-0.12462792853415627	-0.46709227170922485	-0.8136748699682353	0.3003107193452735	0.02882984471504991	-0.23952033233327458	0.12018297921881645	-0.12338612143764424	-1.1157359834106617	-0.453164019567283	-0.5726754404420109	-0.5714674118080452	-0.5744319067567284	0.3005861032083995	-0.11365121666758918	1.054732040615996	-0.09078238067655689	-0.03947929448053031	0.44804048221510645	0.5996230829167855	-0.6849127576664779	0.24280154788945696	0.2876684434524154	-0.03799518590646894	-0.4484850503285644	0.03529170423527067
1.4459240106594535	0.2836866560566208	1.5968602117254413	-0.8813489955757559	0.1872437567577792	0.45812622001015735	-0.02818665360580096	1.1012562278813212	-0.14851216779358983	0.3180468084615632	-0.2265542995154967	0.8375915391319657	-0.9440370009854941	0.40508217081004316	-0.07881862564573763	0.08609292475078562	0.1045939946686432	-0.18245634444839184	0.056757371475425145	-0.010581648988616868	1.0763836629029042	-0.8875094976108965	0.40480141075325227	0.2033157349471943	-0.24868728553074382	-0.4321582413773847	-0.7434855030712665	0.26110106410516315	-0.07587144875017504	-0.33968576042850945	0.16263041083914448	-0.2699888145651942	-0.9940797649960903	-0.47761096382548845	-0.574877343071867	-0.6505798181968674	-0.6689717631036401	0.2410577416627376	-0.052668833837191606	1.1535126492029966	-0.006492928829498312	0.021862783809602233	0.37247943127199035	0.7256174925393879	-0.6765452439249096	0.06047663565725551	0.31606731300469837	-0.0922512427872862	-0.47152716282417817	0.052510031740427766
1.4219913140466205	0.6394382936740928	1.800679800680583	-0.8019017396724586	0.43359354422306084	0.331648455539652	0.08862553345508976	1.1189789721434984	-0.1720043090092753	0.14126805840379514	-0.17755947341756922	0.5944968281598977	-0.8218220185911423	0.4128672976948541	0.2155615134680736	0.15744978288719533	0.2788630297525055	-0.17380676087980398	-0.007022885666240442	-0.07338439574529806	1.0240728535689723	-0.9617078518120821	0.2915350189404287	0.30273911523730285	-0.2568406795935881	-0.482600533614136	-0.6307960907857894	0.24069827026472126	-0.18630288220164964	-0.3614928095315256	0.22913573616641658	-0.331914296758305	-0.9203154667289818	-0.47846417416735354	-0.6467548925221933	-0.8749930239799791	-0.6796709140167003	0.3228543958739308	0.052463022277196424	1.0873338211651593	0.014564844451009848	-0.0394440099948873	0.3710915430476123	0.7658897165822051	-0.7060476045817996	-0.06346615874269138	0.27718433623423155	-0.04736389548588893	-0.4771111845153156	0.07294166806259104
1.3411187654173866	0.9489270493188331	1.990633143835651	-0.753832462600885	0.539620142498175	0.16610188659739153	0.1909603374546766	1.051174668420656	-0.21808661551978203	0.04116818511149386	-0.14170854715354686	0.38083290535027225	-0.6393748956116247	0.5000975403508164	0.45259479209252074	0.19793721521004468	0.5027861046012708	-0.16451621215434137	-0.13550101897148287	-0.08068495019395694	0.9016000417606843	-0.9548741532616223	0.18010592113557827	0.20015252340823123	-0.17403565249170885	-0.5285907942019944	-0.5297667574822381	0.2048526438509679	-0.194250432680662	-0.3667804480738461	0.2461987918416637	-0.3065954806348164	-0.9962202294915468	-0.5194958351533618	-0.6639329711271704	-0.9424142722530352	-0.6902049741738319	0.5091630184502998	0.028375227154356475	1.078436998268042	0.047138739470143035	-0.05912393186219798	0.3658790764776486	0.7786872039056681	-0.6004519382093328	-0.06649477695369732	0.25613669674318174	0.08843853241579773	-0.4775444275775591	0.08541097552391219
1.227936284062333	1.109471204580131	2.124719299278368	-0.7480834684653788	0.5934200172217913	-0.0011818994263614103	0.35285782182918946	0.9867076166700602	-0.29948357249117635	0.03531567079955668	-0.08212257994725776	0.1512907539318424	-0.41653468523058523	0.5735039225653702	0.5421603073343831	0.18520644596769748	0.7380201437321817	-0.10779424182009571	-0.2275439419879916	0.005181641399653403	0.7367313275871448	-0.8437683489732809	0.07285805908827062	-0.045785388638032096	-0.1380500748185461	-0.4533493493680897	-0.3462080314307533	0.18228823603680636	-0.12614738962569694	-0.4010823083612138	0.17395262535262587	-0.3127491558166261	-1.0451317890895748	-0.58133595662566	-0.6196115854710673	-0.8772909991045971	-0.6592441077927746	0.5908189436743869	0.0073390121247269725	1.0479947373706378	0.08305853472414555	-0.04933248709630192	0.33665456648023895	0.7503565040997614	-0.41190789030953895	-0.07552823334777478	0.2855592670002701	0.20999490754877786	-0.5226979822869315	0.038797132035644166
1.0994782876765348	1.1524183168551585	2.0937936962470807	-0.6997804924452082	0.6039819267478559	-0.08718807985663314	0.549613291580538	0.9322807956823898	-0.35163001089900814	0.12358471375847276	0.0020968610522499654	-0.027868822925338953	-0.21025263375458553	0.6097889261136331	0.5520091816850807	0.11813142965533745	0.8693050846912055	-0.11377658328426518	-0.27558129778500656	0.13537807284687103	0.5863888514958119	-0.7473022716397344	0.012839788161106494	-0.3092030791208202	-0.17622218466365086	-0.418999076740607	-0.13242869651675976	0.20300529739555162	-0.07350035634207201	-0.3690425012694142	0.08211366383801613	-0.35844331121909967	-1.1132608281031855	-0.5442882943433959	-0.6333734769076639	-0.821376399995693	-0.5537384154655335	0.4932026956773849	0.0644330912879708	0.7771491758852618	0.11245187922931596	-0.07070606427447094	0.3772029826720053	0.6848501525935647	-0.3486899490484194	-0.23598212064443286	0.185263072947535	0.16392331324998133	-0.4840912116292381	-0.058770608408020654
0.9772952953905056	1.0830014376396138	1.9662948659226849	-0.6392109182786399	0.5063470475264273	-0.18862483554016488	0.7350681368034208	0.8769655594939145	-0.38188951947573974	0.3518382415635676	0.11414180409908566	-0.06570939651049577	-0.0224598581826414	0.6622754099356911	0.5748664690252949	0.09266989117063919	0.859998748880118	-0.19501374784437972	-0.3409387126205801	0.2544663607618264	0.48399658794074946	-0.6565400729560187	-0.028076192640724217	-0.5226234621638406	-0.1622863350376594	-0.4552834863403577	-0.017611925710330135	0.2187186733107061	0.00197941864921449	-0.2720739180688628	0.03310630639521593	-0.3894243886541001	-1.2722467473185417	-0.4925104138449835	-0.6088206435387213	-0.7274697303958166	-0.4865718763804619	0.39044570056317146	0.14679622238432657	0.4800510206609678	0.05093205659688551	-0.02323960996339764	0.3910897506443319	0.6518116558116156	-0.3966853007562163	-0.3588140723787495	0.05269383167519097	-0.03900398890425586	-0.38174154968406065	-0.13421242242600964
0.8626919587300341	0.9490059962163986	1.8866878021323887	-0.5705345872507114	0.3416826608327173	-0.3024264892743215	0.9005865090590536	0.8715439487813196	-0.3847992836046238	0.6774951103658386	0.2739851025721473	-0.004909762639629933	0.07457041843564047	0.6514919571560545	0.5909850528624008	0.10664863441195445	0.8173244609735321	-0.2634660697592913	-0.35060238794507464	0.34472484263062064	0.47533535255139653	-0.4524124301827097	-0.09314423831101913	-0.6479880332463902	-0.09058520324268828	-0.47835246550050065	0.06081085723450017	0.2314779345538116	0.09819893402495918	-0.2226584026767199	-0.013291577792235488	-0.42895753433938666	-1.2963522692910254	-0.471405797702842	-0.489812663533176	-0.6241363307226827	-0.5613833873939157	0.3232600264838231	0.22033930263063733	0.3205351658311225	-0.05622428900651059	0.013059304641706626	0.3355663359406701	0.6380491120670383	-0.5108350803550975	-0.32355005756892186	-0.0628696228888716	-0.23793994006725966	-0.39413711507602694	-0.14623103202728377
0.712936978732907	0.8407359652709496	1.7688075455660208	-0.46194766911225615	0.21182187461856977	-0.34041766175969507	1.0191443711972148	0.9451855959709793	-0.3427580330559474	0.9796161202108495	0.3933254931442766	0.13332219182701982	0.005451130415565808	0.5832879333800666	0.5956935059511106	0.07916451737720434	0.7807855511147259	-0.2771606694013499	-0.31601388593793606	0.4239393898893022	0.518450753388263	-0.27681102805190133	-0.14983867735103007	-0.6955361723839806	-0.006884488263145927	-0.4972085426737761	0.16185365483248973	0.25530487796324286	0.12031449346103358	-0.2304435762930121	-0.008840976184502594	-0.5326385264371972	-1.1750930097465215	-0.41571443175207856	-0.47819600811463514	-0.528778749821494	-0.6630983419792591	0.2203871369096416	0.37234736649940126	0.1144254353812546	-0.10287236321127594	-0.06310225761843213	0.2828344691428594	0.6984700358237141	-0.6362004710958462	-0.3914162566501806	-0.17493837504687307	-0.35113640861860335	-0.4253145695182117	-0.15187310153454853
0.5449908252344355	0.8104654691191175	1.6102310592850426	-0.39429442014819027	0.13025493402562205	-0.35741359037248277	1.1705307943290968	0.9956601083089227	-0.25154635504737055	1.1659886180285586	0.4397502829618324	0.30029277104683716	-0.138747848265141	0.4921283057356217	0.6211426023309825	-0.012324886823020732	0.6899880306393172	-0.3123586162418101	-0.28400045231103377	0.5229046016018823	0.5150930938540644	-0.17694864362313498	-0.16574518941400823	-0.7848344195764598	0.07752750826630532	-0.587416691060359	0.2648757037126289	0.2621504443401922	0.08538478956017874	-0.19372981070563883	0.11107881697238031	-0.5607811386810636	-1.1099917550555753	-0.3795834417379329	-0.5001178916501111	-0.43805066625165645	-0.7516123857347807	0.17042006831144757	0.6690003267862189	-0.031944219172203484	-0.09099636266832031	-0.07479024348763337	0.20323592518337072	0.7718478910082102	-0.632566691654084	-0.48419257852578	-0.14641595540952715	-0.373330074569851	-0.4236136893479217	-0.20260164955992085
0.4206052431255053	0.7756893607420039	1.4668010063364396	-0.34152000424484713	0.08346790187651346	-0.3874479370273842	1.299291294551364	1.0195846740690162	-0.11863994831282029	1.2064147238972767	0.44011311161317906	0.37782891615401437	-0.25414712360415	0.4247238355315881	0.6056534578320779	-0.12922562365741155	0.5888454123269099	-0.4146856020926658	-0.26054381606344584	0.5852450441190717	0.4857844326277906	-0.030948522888757442	-0.2110261353741783	-0.8399514170239852	0.15067754692220234	-0.6879636807168854	0.3687527352894783	0.23950405369516875	0.0954326595488382	-0.1807069492485041	0.30091799629894944	-0.4342750724881482	-1.055873029103143	-0.40709771243176435	-0.3639723091908744	-0.37513311375203473	-0.8789862535780919	0.20734901016309415	0.8980361784915999	-0.013951539308683914	-0.012581689140629026	-0.05430759957194623	0.08664542860708406	0.8136222463499797	-0.5833928168840925	-0.3851179883290183	-0.11668450993978186	-0.32167936108331185	-0.4668096272575271	-0.23344106794652025
0.27840350880402265	0.729606928820847	1.2979977345962659	-0.2593047141281569	0.07038989815648465	-0.3728766803839533	1.2922592465369251	0.9925164852906972	0.0718196564455779	1.0741150826102326	0.3763502955276974	0.4080695355053128	-0.338688619353376	0.4360911728275855	0.5235486500400853	-0.24446239515984242	0.5527620998478888	-0.4780929079341079	-0.21182971623777352	0.6030052319862615	0.4710401647057024	0.13481317501658696	-0.2560676763575521	-0.910141867200067	0.18839522688819757	-0.722539016555684	0.38810092639458843	0.22131752904902036	0.12103167573261953	-0.2498101768380346	0.48964814949199525	-0.2348930627833576	-0.9336096971225881	-0.4091143914216236	-0.23441624416069015	-0.3136664725537223	-0.936317193396499	0.22616530355668338	0.9033518341378338	-0.008637329658728949	0.04286882608901225	-0.11153021416327409	0.06391875893289728	0.8810419271084708	-0.562699916117093	-0.30095593693593814	-0.17158487273802864	-0.1967983221576324	-0.4519349487871695	-0.2544235572087429
0.10017332080871152	0.7126502630368379	1.0389142646968694	-0.20556953588058002	0.09225290872322586	-0.34462135549967354	1.2655374640820611	0.9366260572093946	0.29239608432430003	0.836645212173722	0.2417711015990056	0.39548600472466144	-0.4796334320184421	0.45701107122008133	0.36857698239030495	-0.3414816151830794	0.49558766600066007	-0.4990379951571667	-0.15793106893830564	0.6481954713967033	0.4667558783520014	0.17570580802595348	-0.26730300759419656	-1.0712300214190296	0.18695290596755032	-0.7068197578901605	0.3568974240382241	0.18549649748452554	0.08943906485057768	-0.3569615673258914	0.7207532489371647	0.0446554185986451	-0.8692790096500078	-0.25252561405157664	-0.16656202414800547	-0.29153378513083433	-0.8989685846899007	0.24149648497548162	0.8038900107127611	-0.08877839765702976	0.12006769284531178	-0.13263033657771142	0.11251061824321766	0.9795280328318526	-0.4264037239745079	-0.2702296096187289	-0.12523594082734085	-0.04659194188758653	-0.37892546977947783	-0.31985820948233784
-0.01121856594211551	0.6965281787413684	0.7684023007351556	-0.15122154705667987	0.056710116729052476	-0.34704602746903024	1.2311667872957017	0.8938568382476475	0.5155663299641466	0.5831602371527712	0.10056164600582138	0.2441375536522182	-0.647146138067869	0.5375397924900633	0.2235837795432048	-0.3887181482704635	0.3791248264639955	-0.6017647227187615	-0.11738951352652287	0.6595989759708648	0.5262398694180861	0.11220992961070735	-0.2785828792916391	-1.1973229166031016	0.1598254179668644	-0.6967552124090112	0.4040493831545079	0.12794728298065824	0.0929005670389498	-0.45578546229567907	0.8782929481919819	0.3902147183790845	-0.8591293161879093	0.07146867345231459	-0.027405016033230957	-0.4088898651264655	-0.7699501589317634	0.2965132407580521	0.6197911368315525	-0.06415788328626015	0.21002766747414245	-0.15818512530456083	0.13608106087199784	0.9800063651449257	-0.2960590732959963	-0.15235453128858717	0.015831781296105997	0.04898117690247012	-0.35074060167464033	-0.4228092854765733
-0.0785480922550159	0.7033345291242404	0.5525312912173055	-0.0443588078278786	0.01228281133812178	-0.33382645577403325	1.0364222365379545	0.8375449824428897	0.7122582316220634	0.3762929999641949	0.04798604667019611	0.09089257483835603	-0.6910874023776137	0.6557895576053032	0.1382145265560246	-0.43446285037057625	0.30340454194362715	-0.7583049550640505	-0.07730103250680813	0.6468214004626545	0.6627647044068335	-0.0022031656594693637	-0.3237023660814116	-1.1759444620937227	0.14172066814557593	-0.7214277669497993	0.466792995228146	0.0896722320123712	0.08873651895188008	-0.588882674294846	0.8534014727506889	0.7041034943990281	-0.852933644411966	0.5110905905916359	0.06533394178892596	-0.4969593424389875	-0.5067637457594094	0.3322004562528859	0.2724327279637225	-0.037736110588447266	0.1607729035515133	-0.2088801100519558	0.19116287477699287	0.8643086879458561	-0.25315101280666447	-0.026053816136127193	0.032643417870718935	0.1287818801271748	-0.30061277476914106	-0.4956804524409571
-0.1624577851244557	0.7635428166453109	0.41397674174421184	0.020412154103481638	-0.02812632479390228	-0.3328556579932004	0.7843603259993672	0.7515110821958707	0.8079033505975903	0.25448412732228676	0.03865616706413709	0.01829155483932135	-0.7396793844427705	0.7191541781826235	0.09096337937351531	-0.45022748743800217	0.25583410086227837	-0.8157781641305484	-0.02700403986833959	0.6625590072820615	0.8585391483837903	-0.12581231018141775	-0.37710637857986906	-1.1018910380066282	0.1403046909860349	-0.7296144412615087	0.439527798994429	0.0416794828259463	0.026795388883406095	-0.7079580108072896	0.8034663025948771	0.9562208134687904	-0.847819880144636	0.9300027657966193	0.029374928988119893	-0.49629678756729084	-0.16607992196753402	0.3720681504823269	-0.06370374120650321	0.0011451948467134487	0.053927804481592366	-0.24449097718702406	0.29771483891218375	0.7615511585846748	-0.17006513692207964	0.038616090369501414	0.10514084278433364	0.25396994605218015	-0.20059781154827686	-0.5556149215706381
-0.2352171971398495	0.7924824936667718	0.35117397866528555	-0.008223757064695528	-0.08565532594058348	-0.3139970982315394	0.5458011813411368	0.6516668815517503	0.7858584475826109	0.2023420535506065	0.03066961734580257	-0.061840203052642775	-0.8845799800262327	0.7333830756308763	0.097177550094788	-0.4175721677983316	0.17939700979771317	-0.8597566444103564	0.028041631208516354	0.6628286847550986	1.0440443869022575	-0.2167251515185491	-0.43620043494544597	-1.0088369233886534	0.08267112762259295	-0.7195428625550073	0.4150833724451399	-0.019378596838801172	-0.01133236249380997	-0.7479328436198223	0.7181582727554584	1.1412344683688525	-0.847633075970488	1.2925113912117616	-0.0008526607908550636	-0.5047338787182669	0.1948910158701724	0.40349210548543246	-0.22700265142013615	0.20216960482630536	0.00491620191324245	-0.3113286141160326	0.407405323009319	0.5871612673919693	-0.13501389684736492	0.10434444130181335	0.23235330536860022	0.29446242116322985	-0.21224723611082327	-0.5756375913160913
-0.29083126967052536	0.7960689384418405	0.31105653105340464	-0.05306798864561951	-0.04501400785845853	-0.2664512317979528	0.283073997980649	0.49220774294603886	0.6919816090847061	0.145047579328606	0.09609539808329084	-0.1519252707700043	-0.9489082269103445	0.7263975023180185	0.22507715522796015	-0.32383784485283795	0.04391449831293106	-0.9895141821360968	0.04654312473778572	0.5569738556956304	1.139437892597074	-0.3218942657835949	-0.5303812393057349	-0.8678919288794292	-0.0021689550248606025	-0.7273286430215548	0.45462800520485647	-0.02751402642130804	-0.008024542220777597	-0.8157944394868657	0.5835239498531414	1.2435365678156738	-0.883297106218445	1.4702541439999255	-0.05676641617472687	-0.4463032484510208	0.5512013146751261	0.3822006375539272	-0.3042863782323139	0.46858665827005186	-0.13755689878554572	-0.4222542158558098	0.5021050371374631	0.396264715500739	-0.1740328312314617	0.18375921224649883	0.2200953719291586	0.3536396822332368	-0.26182949767868424	-0.5124480820860672
-0.36454143988285337	0.7775840862835496	0.26960003671233335	-0.1195579361766654	0.15503680339364306	-0.226685682507417	0.11151670028103824	0.26880548975943513	0.6190693408604087	0.06029004495685073	0.20063756294692175	-0.18752323490910427	-0.9608357142571954	0.6480044307204915	0.35612395705214467	-0.24137114921986602	-0.13852491644842083	-1.0585247640263526	0.028110452635158212	0.4231624619312665	1.140337265686591	-0.35359769693452614	-0.6138500628437733	-0.6424970407555042	-0.07843414343174657	-0.7922101469094578	0.4580412038444834	0.014800045347431479	-0.03254778499717857	-0.8461359227283666	0.4644377384306046	1.2698748843566492	-0.9265656230557184	1.3828318149219831	-0.1721720187159858	-0.2569383567036218	0.8296332241930322	0.2904122252582387	-0.386452633193624	0.6626050690107503	-0.2386633898944968	-0.4009600287703371	0.5626280037403031	0.3045423965201183	-0.1482919233480695	0.27228079711978387	0.12560603187437402	0.4683537413812481	-0.2669722532879075	-0.3961263029104157
-0.49886244514974704	0.6968552444598514	0.1939120144481281	-0.251052544587671	0.27769047234034105	-0.15450756424720996	0.056019037135512616	0.09490390917143093	0.6201089063285218	-0.021989742701534164	0.20713824295021785	-0.15406405570466974	-1.030957312138351	0.5529259385293017	0.36960753503226534	-0.18589368438067397	-0.31582519276579246	-1.0453401796704096	-0.020999370393714044	0.2823137702990645	1.0826956267675187	-0.2868835436508284	-0.6094071518790348	-0.39108955751545943	-0.18471146168061775	-0.7890944280777676	0.4138379252097737	0.057813703939523745	-0.06305730428539624	-0.8462500957603198	0.3916986714377785	1.173704456485505	-0.9409962455087335	1.2154827153892545	-0.1649429780966433	-0.08029619584691025	0.9778212265722536	0.1764300238784269	-0.4612557207042274	0.8044367467844719	-0.22317887485404891	-0.30919390273464004	0.5728794508521851	0.26850802893523507	-0.11478258427972361	0.3569249123111566	0.010545602656637038	0.4032113843243441	-0.30636527987337475	-0.2581042563991325
-0.6519609248060936	0.6056039090036403	0.07532054258603627	-0.4348645576247585	0.25142074312880897	-0.020514245664790497	0.10553945946876693	-0.06636622965130393	0.7092006861276141	-0.12414073082278558	0.1949057341333852	-0.05914768739055426	-1.0831041531774728	0.46951987644446114	0.34199242681210984	-0.1337226334123124	-0.47204649697841533	-1.0510881897869067	-0.08109768120996452	0.1453625602414775	0.9452605171972592	-0.22884503772527656	-0.5874375695897399	-0.2409262648193255	-0.28388913631095347	-0.7415427914613877	0.4130569961324643	0.12195433804466978	-0.11675083823062342	-0.8689776649334563	0.29875068378964464	0.9619197474571873	-0.9208447452224044	1.0687375879137728	-0.10708636745113306	-0.0018044104771450299	1.0320916377615243	0.0931846889176179	-0.4941241914501024	0.8265394801787634	-0.31587198310496667	-0.26085415740390616	0.5492301509379279	0.17767524022103193	-0.15416489660799665	0.3882485795523364	-0.13550824789970065	0.3081382809331861	-0.36831903777418623	-0.08820785567447328
-0.7401648755316873	0.5404501622565725	-0.028389362329676444	-0.5717498217834175	0.2318842904702325	0.07395970679639396	0.3001236301840765	-0.21993107509784188	0.8554940462186934	-0.23167931389474408	0.23744307411508386	0.04121600695456774	-0.9932771434274847	0.363210812699844	0.33069954456788897	-0.15135205921382952	-0.6419296479528761	-1.0585454403217378	-0.13192230478603248	0.06877415789880287	0.7281736563717373	-0.2450185807875879	-0.663095109815087	-0.1710214319379594	-0.3842391083105826	-0.7801973980053349	0.4348152959416921	0.18467666917590914	-0.26026779259887156	-0.8717534967728117	0.10459137651811048	0.817759454610379	-0.8668272048643029	0.95817986105355	-0.1014358967318714	0.03255618837528838	1.0632048956095912	0.03439308501033088	-0.5042731562117074	0.6856333108272267	-0.3848422696324855	-0.19937976229261334	0.4503746578651965	0.023031242583806132	-0.13960031576439924	0.3854085950015311	-0.23131251385979698	0.31920879730886836	-0.32048579449464154	0.07200688731582586
-0.7404553849807513	0.4948075773361336	-0.10397928593240298	-0.6223638207397244	0.25424957219433664	0.12625272792860276	0.6301364098090286	-0.3184027881561077	1.0116123191652693	-0.3305321093710445	0.22733570454185284	0.044531469685002344	-0.7587433180005129	0.2733820209350325	0.30219581610556423	-0.19075647961803427	-0.7685006746890515	-1.0299845842992448	-0.16516305385474045	0.05580395562413752	0.5010683244035904	-0.24448448410729084	-0.7671917342608385	-0.1900935267925181	-0.5105706147027135	-0.79990449544641	0.45866056138856237	0.19485347124687152	-0.4928836669321107	-0.8369735369141393	-0.12956535692845247	0.7627724428844809	-0.8641107608318856	0.9328867577786211	-0.08182924904984779	0.08508253219095545	1.160868777030228	-0.012924967359993655	-0.5786037409982014	0.5964162892694536	-0.26635460491971685	-0.12490303422192414	0.3120353219546263	-0.1765759924823454	-0.08527040259731397	0.3530160036858776	-0.18761108377188204	0.19197680878835602	-0.19032834636917265	0.13919425348960776
-0.690651501431339	0.4895745258404366	-0.18240426085187536	-0.6552063129826623	0.2958006644482901	0.18164394102165604	0.9062861690286519	-0.36343860487375024	1.122315849700958	-0.3967694442472678	0.13005443209386391	0.10165571585260709	-0.4511878781609928	0.1571100988662053	0.277567459254918	-0.2196033268815416	-0.7941659937503079	-0.9456942201208929	-0.1954330113400126	0.016392519207358784	0.29361293175490133	-0.23055688605955896	-0.8305171344023579	-0.2834689608670475	-0.5825615278698695	-0.7360006098826722	0.462545010333465	0.18270088295214246	-0.6755748733391758	-0.8039989381232235	-0.3377360858738398	0.6935050907783877	-0.8620714819307598	1.006439130307416	-0.03938595681332745	0.11204599943786134	1.2725526734158705	0.00044428641503639344	-0.6672570646092676	0.44905146436956145	-0.22204087971602543	-0.08757204841176633	0.2451485724138724	-0.34810428159157547	-0.0660702977090907	0.22224047892753443	-0.11417820821422249	0.04456876031216207	-0.1848887390321158	0.13290117596227424
-0.5958292172570848	0.5561775120642212	-0.2572093951627699	-0.6654423269312432	0.355694130760296	0.16272499670903406	1.0232772415214904	-0.39912328210601383	1.1440855736214357	-0.3701705871454438	0.039083786546084395	0.21367544200995003	-0.16609086127540335	0.044057431968664816	0.3283298905887719	-0.20005173423103823	-0.828888588721702	-0.8003122951840064	-0.20450596941915283	-0.058577818297090835	0.09145021346937136	-0.2669713238264376	-0.865180748019476	-0.34866824881799235	-0.6122641185188371	-0.7694787625662945	0.46448386873230546	0.16774994736400167	-0.7398212321377503	-0.7854600920598609	-0.5329899222052544	0.639918975309612	-0.7981922378790406	1.1861068948586286	-0.09325161894222309	0.05695330384068513	1.2947954779550084	0.043821927146405336	-0.6369972026527473	0.21532575680615787	-0.25727009672387763	-0.16378653740036753	0.15128474551177304	-0.46912235679921793	-0.11344692480923795	0.15623965715270927	-0.07179170403161836	0.15372124467239048	-0.1978940539190909	0.14219055963325714
-0.45553956330943723	0.6491318448821776	-0.3767524240412109	-0.6341474410590193	0.4312243406505945	0.0982203613863307	1.0285512775323178	-0.36368348855089555	1.0840659555654	-0.3679170956533707	-0.025538587891992492	0.2790710409184109	0.0772699729948145	0.06653961595899066	0.42504139361140486	-0.1326252769649429	-0.8665513054506458	-0.6138948160101687	-0.1816629908924689	-0.10689503221632538	-0.0680113606750682	-0.25953505466231175	-0.8613781061787293	-0.3435771205397065	-0.7130026609948064	-0.8391920922721898	0.46306338566926336	0.1570621189806681	-0.7760608914122165	-0.7159358514150026	-0.7035987333472719	0.6049479106291961	-0.7550638241723774	1.3910536600344914	-0.2706181138691993	0.056919756758573636	1.3050311048225771	0.06613161069049701	-0.6428739552838594	0.07542470950451886	-0.22007613597345674	-0.2819631009397545	0.013363353214224594	-0.5331265770064626	-0.1538997289190019	0.2543920383440414	0.050355205065074	0.30326093774390267	-0.08923027549269856	0.20595596057334334
-0.2867377274337247	0.7127912396396339	-0.4922832176651556	-0.6469956899219272	0.5042621483826569	0.041640037135890935	0.9401510318350231	-0.33002052539738214	0.9805629446691363	-0.3693009144579705	-0.13513443754223978	0.3596734699286822	0.25606200601425905	0.08865358448854922	0.4757236022845085	-0.03262239496716028	-0.8264040643439376	-0.46927791400245605	-0.13989412003888008	-0.20521815470738586	-0.15826481289464123	-0.1750656104554223	-0.7920397438292943	-0.25327921281572485	-0.7407492273815264	-0.8243027541984024	0.4656485302010521	0.13696266161441373	-0.8304789258154743	-0.5575136337657678	-0.8026064977772688	0.4922821126938203	-0.7504015033259079	1.545618707089539	-0.4312598630855812	0.13086591250226487	1.2547609696423432	0.10435194795323186	-0.7087388662633882	0.07331494837007989	-0.19212230668561497	-0.32301659998523474	-0.08443545223312726	-0.5094029726370014	-0.058468823957947794	0.24359800112141766	0.16540680927673268	0.33111267268272354	0.0483805579072919	0.20816771859024508
-0.09996127964596928	0.7330805923136806	-0.5376097042015779	-0.7132675184342817	0.4868153332749978	-0.021819480958641585	0.7262965821748841	-0.35707162926799263	0.8621849749423788	-0.2312472123707796	-0.22737930275843965	0.45413301039267334	0.2879087313336398	0.05217921298903623	0.49598290961116165	0.023665535744926004	-0.7731052455407502	-0.33439265502171234	-0.10142867766416963	-0.33954321984896324	-0.21895886957207597	-0.1597685337402642	-0.7137264786287842	-0.01636680728243787	-0.7027022504016844	-0.9541431274530972	0.45930011537428894	0.13499780643476267	-0.8019306804944533	-0.33579674152760963	-0.8933581787688162	0.327599789860476	-0.6864599912161391	1.6970600171078423	-0.5867935220099085	0.13943719198168453	1.0374761362625784	0.1861320458130014	-0.6777997816409614	0.07031948562731402	-0.18820254565464772	-0.32008798767687474	-0.1471900800149389	-0.4367887707944297	0.013971060264828675	0.09515379019089867	0.11878430217769162	0.3723156959922145	0.13033570384834264	0.15611211575473183
0.07375280691390251	0.7422045980464791	-0.5181910741617877	-0.7148203181149652	0.3346413878153399	-0.09117810518551597	0.4577278641918789	-0.4000629520299405	0.7243610158709253	-0.14070826900115702	-0.19595574991858852	0.4631795861519203	0.2507430816847943	0.04671384350706416	0.49116954996608503	0.052160942054700773	-0.8039461508363717	-0.2654854546083734	-0.05177975345992496	-0.4575463769795517	-0.2759518697174959	-0.24298490496645755	-0.6787399466708711	0.27899717761416615	-0.77082721662628	-1.1386246284807044	0.4297325247919478	0.17269624482598994	-0.7166006265485164	-0.12374887793296807	-0.9353489525694585	0.2490175778248264	-0.6479082797761282	1.8160581801598945	-0.6913758016977968	0.08930107776644217	0.7724991233528468	0.2860330703065418	-0.5960764979835034	0.13405019461292458	-0.15887728632867504	-0.38669627544920554	-0.21887135251263512	-0.33064095626690254	-0.0049835189854375685	0.0574165785028802	0.09877801340359933	0.39657082893893403	0.2586799495281252	0.09284749021469871
0.22270492443361672	0.706255564334123	-0.4264933503441905	-0.6266327215341102	0.15823048980933102	-0.09826632247524285	0.2733216577079918	-0.46471224279608564	0.5791836598853203	-0.23550806157545184	-0.12303582977530836	0.35047461821939396	0.23922988241385493	-0.024546368593298208	0.4530452731875112	0.06832722592639252	-0.8298666044303079	-0.3220489066780154	-0.003966067299502116	-0.5348282356814644	-0.338531884509918	-0.2669165446797424	-0.6675936963558263	0.492074819903529	-0.849865085889754	-1.2052503722563253	0.3947522878461734	0.20317199581830314	-0.7316248633196152	0.1181338260738826	-0.9227582441124051	0.21425188013498286	-0.6720138017486124	1.7165992390690445	-0.6652443984287744	0.07701445894320189	0.578193653269439	0.3167616585498316	-0.54157133999611	0.2834451670195417	-0.13621464810992856	-0.39940751140204983	-0.25447541690505443	-0.25487983131200437	0.04788306137942405	-0.03533878407714372	0.14904524801199193	0.2922518267680877	0.41264972003764155	-0.004286244882253964
0.34545837163780835	0.624584998803764	-0.2808413627130852	-0.5061738968068898	0.06694507616211733	-0.10731007022301582	0.11555704365775328	-0.5466799350086571	0.456632140558637	-0.32837160175121805	-0.11446616258159496	0.17595945783846081	0.22537796013372907	-0.24999417477986566	0.4707312843962178	-0.01174393340970894	-0.8863971273141076	-0.40852406606850994	0.021950934950582722	-0.5875887070136037	-0.3761474826357355	-0.24764797982904718	-0.6103202313254227	0.666944008592464	-0.8790342153762907	-1.2133456146384354	0.37137154055735994	0.21819398319319078	-0.7440145529705987	0.30706878651254516	-0.9220551360408249	0.13710723703334296	-0.6868725171007185	1.5539392707539972	-0.5841949530974706	0.05375794426958708	0.4003591609121305	0.32693553649999335	-0.5501649832908543	0.3904657860750147	-0.1805478262219621	-0.3142748686672119	-0.2660674378700268	-0.21802306782043276	0.14043640586362488	-0.22140493057000216	0.0893793819327547	0.17902026941681992	0.4899194224907255	-0.12857035291874933
0.4274876760733097	0.5905363296970653	-0.16416281474983496	-0.3728564365968234	-0.01032412915037258	-0.16148430236593306	-0.015843558801512118	-0.5871199115529132	0.337122878998933	-0.3812794250590389	-0.07128955307133353	0.012096692326294383	0.14752521219077594	-0.43799446860631736	0.5465293568583798	-0.1356950061118329	-1.0418287294017685	-0.44948380722238834	0.00530761994068151	-0.5942086468874547	-0.4149785971189022	-0.2540776821726171	-0.4220421359688422	0.8134442594838834	-1.0200918842276432	-1.1801980235464378	0.29721020680165255	0.24447221324538676	-0.6349735749436295	0.286917246372847	-0.9175827888226301	0.099642430324541	-0.7186914947641067	1.4282917080955169	-0.5484868924346274	-0.0052933070167150206	0.24601835305234152	0.3926725298297261	-0.5719197962134007	0.42785433599052547	-0.21426944283328808	-0.25314449729093813	-0.3081456854000273	-0.18236633100902805	0.1818320284231429	-0.2225367325312076	-0.030146500359391315	0.15319491267354915	0.4791445070723367	-0.2432395732742259
0.45636959730018267	0.5855062845093916	-0.052433344258204714	-0.26098734655806083	-0.15035353709755506	-0.20822658977519137	-0.09761887505362407	-0.5593626314970481	0.3043816626625408	-0.5172437248404734	0.014234343317539509	-0.10953718358590059	0.04549675039857613	-0.5187914611405728	0.6300596596221839	-0.2415074222427452	-1.1239577503977891	-0.5012572508616179	-0.022972251290822403	-0.5518050746984036	-0.47033092271920296	-0.16640365788395	-0.1482741936654512	0.8666047784626146	-1.2361831706540947	-1.1340037994233214	0.20437389666265057	0.2668890519639969	-0.5826851327957973	0.1758340220971116	-0.8547959628842298	0.09497766582438515	-0.654430858856833	1.1708337246067464	-0.47786410367411014	-0.004127545913349251	0.16166332641732675	0.36518898646557635	-0.5155836901700818	0.3112004679815752	-0.20383295750766012	-0.2981498587284225	-0.3411001450004534	-0.14434310801715275	0.30890627760407074	-0.10977572232207303	-0.029599349982685465	0.186371373000671	0.45054244194459897	-0.30462629106405925
0.3907936916616281	0.5444764540323563	0.05545556363651767	-0.15879858630121468	-0.22496449600173468	-0.2775480542783989	-0.18089929631935325	-0.540102245541172	0.33538517397625506	-0.6443526782003882	0.06439540436622446	-0.2597781732035	0.010469361786700876	-0.5802203204384273	0.6993041577983539	-0.3305295675024812	-1.1234778544910808	-0.5784969983143393	-0.02825429578569517	-0.5112057732218172	-0.5442975458995162	-0.020814380749800823	0.0715608181674899	0.8544017795459385	-1.31202027294298	-1.1319711972961	0.21367772411820582	0.26923649368766933	-0.6122213332868599	0.06483642759534013	-0.7862393016367812	0.08534742087359098	-0.5000372089226409	0.8584741235828209	-0.3519508922594957	0.06372981442715389	0.10107501899156028	0.2538806358407717	-0.407557754870522	0.18521190212307798	-0.27279351758100906	-0.3953850800387656	-0.35422988303221004	-0.1679995780268837	0.46811492228078666	0.010803105137619095	-0.06491702429848328	0.27331264700969	0.41657297665684395	-0.2967975023098969
0.28520142991210257	0.46326829175915873	0.06356341800776497	-0.10771718944771425	-0.27492626093795336	-0.3636331991214662	-0.23413313348128478	-0.5442197082987418	0.33838666446997223	-0.6697755628002799	0.1724881067466056	-0.3879529933333585	0.07925454651975038	-0.57259300017966	0.856343101705955	-0.3507410084742767	-1.1408391519767775	-0.6081054533029076	-0.05754354794129971	-0.48437928554679355	-0.6034653936977694	0.0737344264493505	0.19752680886573754	0.8180141361993156	-1.2637585025936147	-1.0855237770602506	0.1852680628573939	0.29828301066196106	-0.5717517622473197	-0.08008482902545545	-0.8093113943361502	0.10598680342616859	-0.367857688697672	0.6010584480448873	-0.2658257375571627	0.11073766323552325	0.014129337417360666	0.25002300595893673	-0.450929567421084	0.155804618385964	-0.3400616746285808	-0.45266062135855767	-0.30513333709484447	-0.18252577511338405	0.4293513345601657	0.2013650205319409	-0.08782674007154931	0.4005095467302808	0.3846894964835948	-0.23143796634630892
0.19252363367093545	0.4327440377222983	0.029346604883852812	-0.11747022556919288	-0.4047917855592463	-0.3857432347041014	-0.18659278782577954	-0.5682524784743184	0.34955689734302686	-0.6522617769808187	0.3804969086859466	-0.4703550472077492	0.1746477170316036	-0.5308478873702935	0.9725487112911496	-0.2642291557412001	-1.0738906356752143	-0.6655510939755617	-0.08866230302183904	-0.4426755906091964	-0.6658382801423025	0.15905979482338242	0.26707117084637005	0.7701732393346411	-1.190081588715564	-1.0306857189774354	0.13466924436539057	0.3408812895776876	-0.5583667992398491	-0.1784877109399155	-0.8395740355613668	0.1343201135898529	-0.2768295713362901	0.39053408468378176	-0.2191405446660671	0.12116241900159137	-0.06075201968514047	0.24122330517698226	-0.5164105699372745	0.1734788437386229	-0.24916796039932304	-0.49483440282319935	-0.27473385354384205	-0.147725001388532	0.3769659844456996	0.3565790839341222	-0.03028770045660729	0.417246904293514	0.314640511734568	-0.1931203019855837
0.060753829565818186	0.4777381302698883	-0.01408657748602205	-0.11948003652713471	-0.5576907073120784	-0.370242984968964	-0.16879060311554356	-0.6122518107910238	0.34515912774017643	-0.5666509788402195	0.5807956017841702	-0.4730960143084852	0.3017205612193244	-0.5141782474392358	0.9245693891879745	-0.09126282838994348	-0.8587089558866022	-0.7165939751779221	-0.11936812954251934	-0.3476078604712323	-0.7388183182971447	0.2687892730509578	0.25138736108738774	0.6874299090558591	-1.09792452642044	-1.094160577794597	0.2094499356651732	0.3780386412852278	-0.5930476848015811	-0.19894609110298792	-0.8420965263748696	0.11021883033904653	-0.1598123232464211	0.2380209732442919	-0.15841822250964188	0.13606571022950836	-0.08973814663951313	0.15257232147617522	-0.5151013436392208	0.22429224162752393	-0.1604043396335426	-0.5068311279417756	-0.26601223777019567	-0.12670355499818667	0.41608312908497896	0.44704988329615275	-0.011084487235424134	0.32130535310426517	0.17479927886599214	-0.22234054657867847
-0.11551674014581262	0.539108064997977	-0.1098504908219283	-0.09116611057702613	-0.5661582408800818	-0.3814745114477072	-0.23365199335398104	-0.6569573192929823	0.26211619211093484	-0.3840306537496035	0.7205839784929114	-0.30063657925310205	0.547005830422816	-0.48618861219999243	0.8670312285075887	0.1701877243939065	-0.6020982876961514	-0.6919960757705194	-0.12072161759983654	-0.26398858115293394	-0.7524288310518409	0.3193504254523562	0.1944535170705805	0.5666780572829482	-0.9390255453588745	-1.0522847540386537	0.2869975394716382	0.42975067823174384	-0.610735741438573	-0.22297237851459079	-0.855796260965446	0.062170289080362276	-0.08547982894960957	0.23528505909021527	-0.05452403739358447	0.16286144206585926	-0.10199296044497644	0.07671939742626471	-0.5822164180762892	0.3811509916323925	-0.21317035351195052	-0.43649150581271084	-0.2706017317848989	-0.010888392669592194	0.35999525235012386	0.4562195751114859	0.011154528075873167	0.19417863098352023	0.13052023330077758	-0.24021822836057227
-0.2032770037128368	0.6395116015075454	-0.13388466288430947	-0.11021517154272824	-0.5268105079485226	-0.37755416060070124	-0.22912434138679055	-0.664736647269246	0.13746515821139788	-0.10799982452883408	0.7851933947648699	-0.08112387563509091	0.8154578215487375	-0.47266458434806713	0.8790831405419939	0.427793943479785	-0.32786511285559267	-0.5743548471392621	-0.08703352925794758	-0.22894335144247785	-0.6751481543053068	0.3466715248675212	0.1703515602205154	0.4193994992634312	-0.8451890682931316	-0.893509691678829	0.2445513512608763	0.45273866400535745	-0.6657904580625271	-0.2567105094566908	-0.8662558995972992	0.013703679305154365	-0.09745864661691701	0.34768318181181374	-0.041563573752412715	0.27894273294126337	-0.13299192469278537	0.018656272981643508	-0.6727105335500323	0.5042834185966258	-0.1775618047914244	-0.36349672613902	-0.2932022298023237	0.20008133278079945	0.27538711751020506	0.34323849229878417	0.015849431308259082	0.0992809715919796	0.17850591395407372	-0.21165733804421438
-0.13321140658875813	0.744798567537883	-0.0924674080078302	-0.16591342095852663	-0.5262371606839842	-0.36477586062426504	-0.19188532922612148	-0.65279999175076	0.045152763824820044	0.2080797054321255	0.7254432907877341	0.07449522367258868	0.9811663698482171	-0.4742373903876339	0.775139256103939	0.5161992740043989	-0.04073549485123699	-0.3362397374092693	-0.047690613693535486	-0.2281471608077954	-0.5479877009395351	0.3519508651304504	0.1513216483439797	0.3489662743868419	-0.8656779284946694	-0.8449874699636384	0.1991295539796704	0.43508229499878165	-0.6875766991085877	-0.2818214406718461	-0.8125514902948726	-0.03230586111855516	-0.08986194353485706	0.5329003392477116	-0.12972872647946435	0.4723584348535949	-0.1427259296481095	-0.0666337713800528	-0.7407509258218153	0.48258870504437146	-0.02296954219540175	-0.4123304542687539	-0.2728728216066063	0.3995375155375593	0.311322249881564	0.31900954661072445	-0.02064196881563691	0.01626964317432759	0.20462084298374855	-0.15899245847197035
-0.011551331311041491	0.7599563718702448	-0.13640089355124965	-0.11571488679972952	-0.4649221722284972	-0.38495359057615064	-0.26210094549660606	-0.6617695682973308	-0.06892425857307893	0.502942503602427	0.5942634557710631	0.24756376252813514	1.1188302882346803	-0.4063858014098113	0.5841969815680607	0.5450389490035442	0.15842130643238259	0.01487132658924859	0.034138062585331905	-0.23455521123854495	-0.4206419222098631	0.27864951945642696	0.11399674219409761	0.26947898126780456	-0.8385899561356434	-0.824288687747693	0.18727424272841633	0.4134880173498165	-0.60237105433221	-0.2942306220822333	-0.7138989041690762	-0.021157367344596466	-0.04990920078872914	0.6391920143986127	-0.14419490294840612	0.6326715534926627	-0.16282255436017698	-0.13485421742341286	-0.7597691604672264	0.4568834549959931	0.04176001031350272	-0.5394869194042518	-0.1764224757408947	0.5078168459865029	0.36589768868660466	0.4311941761914654	-0.03666817984949214	-0.03318802031702949	0.22925151337425492	-0.11464045054060738
0.099793017529938	0.6686204504523593	-0.2152525976481566	0.013214226486669433	-0.3825449640137649	-0.45104680408567344	-0.31394070998199175	-0.6283685737286694	-0.15920338520584643	0.6357015946111553	0.5262935550854408	0.4226464969046756	1.2832491978462401	-0.3388708665675463	0.42485626439428614	0.6210721235039024	0.2458109585069938	0.3640181425263752	0.14366736308812184	-0.2355568704241135	-0.28338123651151026	0.15306832565338566	0.09087467548161969	0.12672031693714264	-0.7878387003615963	-0.7339328416286829	0.167097997515466	0.39841137475435434	-0.5316773732757983	-0.2923467670550098	-0.6169352271224364	-0.07434741790298136	0.0493927847860049	0.6197374083390843	-0.14306157071245199	0.7923305040305629	-0.25929905226701977	-0.21053329978336932	-0.7215358150413579	0.4101204004170779	0.0799266164810368	-0.7006752709422983	-0.069578739649444	0.5150925322222017	0.3373774305815421	0.4862228067312584	0.008339351137657412	-0.019731465546588688	0.2842332671808152	-0.03577667128892248
0.2271946159191412	0.5685327015330509	-0.2699916507534986	0.13828471046622015	-0.4180830176007929	-0.5132150217827315	-0.22626217447565372	-0.5154259438419373	-0.16956846443203008	0.5859606925992331	0.48181249018581485	0.48984864231135006	1.3845359503412398	-0.2844801827912313	0.15000725768646125	0.6376400541798589	0.2712454415624925	0.7029164080519548	0.2158667747558162	-0.1814801161878632	-0.17257847188296255	0.07626796198408667	0.0882690585248552	0.0035478585915258544	-0.7096438314535688	-0.6831740542510149	0.0969422913545862	0.37775989966029855	-0.47183656271697094	-0.3216036064929569	-0.5314967236202504	-0.1819010446801685	0.1538007511208121	0.5663095177580582	-0.2354929097848494	0.9322805438281104	-0.3526959726113497	-0.2775037412942026	-0.6051623316158629	0.3315019430488206	0.12123486734584772	-0.881667040047407	0.0042316795561038595	0.3921191687874337	0.2677463596569904	0.5042687602238358	0.023738986740123806	-0.012362817562774586	0.1801586560063357	0.09853963726196868
0.3820361522698686	0.47127576279783484	-0.38737160414632565	0.2595900447183626	-0.5815059416225307	-0.5005342660809255	-0.11113397786032317	-0.37597892713124215	-0.13818785584066523	0.4665147042402754	0.3866693151475463	0.5027990196989167	1.4313905953138568	-0.22015820201591335	-0.11831902960489168	0.5535739435941861	0.2541696517681271	0.9863608493601195	0.2740438207449414	-0.015223954060192146	-0.10478754391733489	0.02296100485449664	0.08035755917536622	-0.07201933715755492	-0.6334971899716692	-0.6682003174729827	0.040264343924547544	0.3775959339985756	-0.38848973729756386	-0.3303877941388387	-0.4051547268404828	-0.3273595502888124	0.28036057910679324	0.43964656427950943	-0.37214039652000974	0.8996392329338778	-0.40208985685626997	-0.32147741067684193	-0.4832467849888301	0.1850228197572539	0.057594677704110274	-0.9710779266664433	0.030033783363855305	0.19173149678942542	0.13743117205503366	0.5937020744547605	0.07795099906444802	-0.04444275289230637	-0.004723809296214953	0.20008019587938838
0.487987589338238	0.3683515646303168	-0.49486321246205744	0.37617985351879824	-0.7197537084832182	-0.497013382263356	-0.06923777600587992	-0.1958926099530322	-0.08220929374645831	0.33213659992656164	0.3237660574146593	0.5381547266447704	1.4347115819869038	-0.19430947666999349	-0.2718837152045731	0.5058496965301926	0.24423762888880138	1.1271112841311979	0.3330983399237669	0.2123260451535935	-0.02398568525668925	-0.0023538083128882004	0.04755350979662315	-0.08029509827190746	-0.609484851721972	-0.5904339447370968	0.05414603148848076	0.38741747713580377	-0.32089896729373113	-0.25571149542710353	-0.3173821944821236	-0.5166565738493966	0.48860831574670643	0.20843361295948343	-0.46011935895115547	0.6965703581440373	-0.45307115221588806	-0.375956085038128	-0.34321863393759566	0.0740712778333702	-0.0007932266852143204	-0.9557909232616695	-0.07838709843711628	0.012214218872369198	0.022201079649143397	0.5924340370722961	0.12351450543438044	-0.028942275526355265	-0.11920427698420824	0.20330185095306308
0.49752686324747886	0.26756457176115084	-0.47000010671017645	0.3837828593131786	-0.7897684124568103	-0.5082634886039329	-0.026946792508519547	0.0668106259306456	0.013716100232727135	0.1643554069184558	0.28058512851569156	0.5003141530596134	1.4046021937600615	-0.1933784175763365	-0.4021838291863789	0.5096509966419914	0.28022374726013427	1.1860731864652783	0.3234805455503681	0.40612141399217433	0.023806455645667596	0.11594175897944303	0.021001827602593504	-0.03633859661534968	-0.5347476014593352	-0.5088274309580906	0.029519836964299807	0.3581687358453866	-0.29377776832944036	-0.23496054686965245	-0.2931213417442075	-0.6021112455338619	0.6248119092231351	0.042043493645710674	-0.5225740603825395	0.5105014672140672	-0.4897530482543132	-0.4326864231931027	-0.1663352704058137	0.011753710739695814	0.012356939354161128	-0.8724401470517975	-0.23841218785358972	-0.10682339272324962	-0.07031298073298342	0.4698221579415479	0.11666630071947401	0.04238448251696346	-0.19339313988356163	0.2027426517563375
0.4679265913829213	0.18673422678343843	-0.4209998253013616	0.3197337674674877	-0.8436772705447607	-0.3972906188340236	-0.04693878164430291	0.35163312232662874	0.08975216077051953	-0.005433143802250085	0.12101395153113977	0.3048333630116902	1.321483978013569	-0.16747182980086825	-0.45827798197324154	0.42595784380314006	0.36026916957260186	1.1941507258616002	0.2891730643686909	0.5576287867015771	-0.03802135619915871	0.2611338873000382	0.015985458205063675	0.04574781388559047	-0.37698140212540265	-0.3947344492703338	-0.009129420215395484	0.30420490381120296	-0.3090508234396617	-0.3032288841630279	-0.16648940349162386	-0.6050083870080166	0.5602555000401251	-0.023019083415278814	-0.6215139645814222	0.3294143179776142	-0.47048822696634635	-0.4558735933626745	-0.0807925897284692	-0.07874708056497967	-0.0511373534750086	-0.800336300640591	-0.31753758810022126	-0.1376212802492229	-0.20267094164274146	0.3065911639808148	0.18742519943613342	0.07499952204531868	-0.16631544849334673	0.16805560904599703
0.4594437154702743	0.08734008274987211	-0.42510525428426194	0.25397088333208057	-0.9029784359636498	-0.2257659793466272	-0.22156797400285205	0.5493624541977133	0.10954976784707941	-0.16519037559950306	-0.09756007518432167	0.12734882160495875	1.1731822109681784	-0.11516419348832685	-0.39297056514778733	0.25040232901724474	0.3681783400856797	1.115229306384391	0.28615065671527246	0.6302169731941942	-0.11453892850610228	0.28979022841594626	0.009382334891555755	0.21463332025025705	-0.27634823469386643	-0.2620315532966824	0.024888119678178604	0.25144621939068623	-0.2684641614170058	-0.3357325191971373	-0.015270428344205911	-0.6510546001086146	0.4247290716949883	-0.12542547841438523	-0.7007743640259693	0.10230057208454672	-0.45167423043495425	-0.4870657594458418	-0.08680715565411257	-0.18148846713078662	-0.11641158741749624	-0.7171443046161113	-0.3593004064883169	-0.15453913890109197	-0.23701506788013998	0.25363750370323557	0.28230283975825976	0.16101094285637998	-0.013452854698452565	0.014659757753085123
0.4125554903914613	-0.01991491665546206	-0.4537108239715698	0.22389123199256283	-0.9223537827792985	-0.14512937898642372	-0.424997720904747	0.674463843403131	0.1379798450362989	-0.3487952358080152	-0.21755269345113373	0.0628668783967419	1.0163741742350871	-0.10446490424258008	-0.3619429083587504	0.12758447408430068	0.3057614990550511	1.0312973313260136	0.21895800383587663	0.5750615090657926	-0.17010383320028896	0.309483331653545	0.03673017782237393	0.384182886825135	-0.19826532677054665	-0.1491904857218862	0.03011226591950225	0.17588810970753757	-0.14582599297566662	-0.40793982609288904	0.057359910596313554	-0.6917466023835617	0.2882374884500819	-0.2344389650690853	-0.6224934874424972	-0.06649995832866541	-0.4828446350831511	-0.5444252389549356	-0.034979513103338876	-0.23331693877304938	-0.12122618223220694	-0.6087327224783884	-0.4337416839776731	-0.2892861906734448	-0.19363559816593204	0.32725702942062956	0.3216800168689784	0.2948747145623261	0.12841017912726022	-0.18762011884166938
0.32815457245360363	0.0021056287008915154	-0.47049550495064396	0.2609403053102615	-0.8775047591524677	-0.043427860271753944	-0.5544737628547981	0.7930957475565451	0.1573850671077361	-0.5172546641195604	-0.2967141302753186	0.0005583282936543685	0.8397404484498331	-0.11095075657296623	-0.3632820096959068	0.07168384564775712	0.25198885897688683	0.9871189801908354	0.09435107577931998	0.4799167282212462	-0.2787208486840096	0.3509169087365448	0.08879797649684931	0.37416486021302664	0.00043907732480242265	-0.036827677471143	-0.025569323722244984	0.10072078485149623	-0.011061589595355081	-0.5721920041862208	0.16805231638081194	-0.6975848925441337	0.1304502293521822	-0.21937028324624572	-0.5204450148249956	-0.13298188830260613	-0.5049286985108206	-0.5085724599458599	0.04135920826061806	-0.2753031756890841	-0.15777819700733234	-0.5752742089675353	-0.4651663122398652	-0.4196779008583388	-0.22552446802376452	0.39300633964852255	0.3811076077841678	0.3338145102767878	0.13742805323765966	-0.3488280663754084
0.3159690215628951	0.12163123161337679	-0.49840947907452426	0.3135069888148506	-0.8726573686431968	0.07361133438700403	-0.6472659543295318	0.8411100331845727	0.15455683752537092	-0.640655201868733	-0.38477782722361803	-0.06320376496891622	0.6533642708148829	-0.09057792115075511	-0.2841886371690384	-0.030858017934133876	0.225090389674344	0.9082664816982359	-0.022530647136528293	0.36852709007229445	-0.33330461909872283	0.2564845072241259	0.10129157575107557	0.3009254454158686	0.14459872404659194	0.05910551635335411	0.03826489620074298	0.09440537411411846	0.03698962260095952	-0.6644295423752217	0.29861296159005823	-0.7961683825545104	0.04295582428511865	-0.1460506044470513	-0.5073064561181733	-0.15027540913094825	-0.4719041976806581	-0.47626274014156006	0.08717228488574626	-0.25721097879092025	-0.28040933119700484	-0.6701541908612179	-0.434798371603052	-0.5384553668100043	-0.3015097424586396	0.44847511539545	0.4465009028066733	0.2738828400084367	0.06844613010489843	-0.3566151238462325
0.35799781585737667	0.23600272992772978	-0.5200402339306687	0.32053353720268973	-0.8964678645465046	0.0977837346332289	-0.7344140020032017	0.7842856301485794	0.15442943979643542	-0.676098466112987	-0.39941191616126887	-0.12821867400227832	0.5217142115948983	-0.05757003520332852	-0.22818704899073466	-0.16021697796512016	0.1760255891872991	0.8233420444614714	-0.07550594029519883	0.17210557631770357	-0.265464634419123	0.1574095730291292	0.07634891770342235	0.2498999157151288	0.15521525977300846	0.1671428910115727	0.0759716527698894	0.11116813026430264	0.04550067343621846	-0.6780161331776243	0.2762149828149881	-0.8811609785101856	-0.004118827600442912	-0.1708853715879232	-0.4299322453234648	-0.13063359255481927	-0.43014893571966084	-0.5070658319662588	0.1547303306266683	-0.0574603868547624	-0.3192276097940066	-0.7866547413325684	-0.44598822041209835	-0.7036394589247837	-0.4287214859968237	0.4483074410308269	0.5664239103722358	0.21935484492821647	-0.04426125023576438	-0.21447837279784707
0.32955429979909007	0.3579644085364865	-0.5206631604310605	0.31622828323852115	-0.8638771002036261	0.09032392010681942	-0.7894798727267904	0.7231444404317594	0.16842280634269696	-0.593266244860673	-0.37972414243700253	-0.2038444480998513	0.404978523107782	-0.05860103849347784	-0.22603955007216095	-0.24802701054769732	0.1544727958075741	0.8073385918349683	-0.056620193800503135	-0.057820153015700336	-0.25704323185364214	0.17267926017093738	0.018012049171433536	0.17011986486901076	0.22729179016376483	0.29981062085845583	-0.006887615191736413	0.09377957183854124	0.0658013226339915	-0.678023268992121	0.16436281113922344	-0.8662645371582723	-0.03666167143865956	-0.20096632463248648	-0.35879945705676697	-0.05104314024591146	-0.3814662116541239	-0.5078770931860441	0.2519871413392291	0.23002442282298352	-0.194281579511604	-0.8659125172078685	-0.462887336689609	-0.7480740132708404	-0.6236688425345319	0.33940294120802833	0.7121159356794587	0.13510663631328232	-0.18005085817039768	-0.1091152286266883
0.3144742183977131	0.47602385477991893	-0.520354149647401	0.2952421176544435	-0.7971840196386352	0.12313131114046678	-0.812765821195654	0.6844243445967515	0.18217666515856012	-0.4556172960997273	-0.4040423008546468	-0.3104306914943704	0.24511678233126605	-0.036439727976106305	-0.19313591721632214	-0.2524236086015334	0.21004960150968807	0.7649935388904219	-0.019978519231840276	-0.25817767369819516	-0.26042269437182897	0.194282786149596	-0.12922201155851762	0.07643025177029608	0.43603316724115826	0.42781532229583574	-0.03409222210048925	0.09901554196957371	0.07586382899554109	-0.6229633243328054	0.018225060302913276	-0.7961097062714897	-0.04298187933070223	-0.13935889688978845	-0.40750036228180947	0.14370605818034177	-0.3014098943177094	-0.49083232939484434	0.18508863065070819	0.47518463766690744	-0.13579641058056832	-0.8679149117681006	-0.378967413486036	-0.6384939546021358	-0.7605641172337316	0.20186804362581084	0.8548251089330241	-0.00021332058946494926	-0.30602029002751363	-0.035851787598929
0.3988857003155367	0.5221344820216332	-0.566107365361257	0.245516174702809	-0.7454169215801969	0.15319352758811808	-0.8274220896889037	0.6195472550611703	0.19094162890931535	-0.40850182106886157	-0.41936749198533974	-0.36752032949151336	0.047447913594813665	1.3602639934454097e-05	-0.1600101292999424	-0.23122956741215908	0.27761773024776126	0.6313212892388183	0.03828455354058898	-0.49454997881563817	-0.17950637004524536	0.14544717686915393	-0.23603003655543198	-0.04385033146633673	0.5712095914252109	0.4925209955498969	-0.022613911093454685	0.14793196438370687	0.06515732222685262	-0.6615609449474041	-0.1194101568430539	-0.7193024517972206	-0.11223952689646377	-0.09362400203581797	-0.5018907470763574	0.4239835424491905	-0.24875864246542917	-0.5000790516652522	0.018127824325227637	0.5715071754982183	-0.20681897893819867	-0.7758841520900821	-0.24471288496312274	-0.536046921654705	-0.7811686287710671	0.0930892995764787	1.0414828124446305	-0.04664457508747137	-0.3871570879621046	0.09242183112465614
0.4838993290914172	0.5654255772074773	-0.6565199967134779	0.24650809690685666	-0.7088316800141372	0.1586281371746064	-0.8441571302706311	0.5636739118875743	0.21411782375724017	-0.4548843644008501	-0.4281833643353246	-0.2658276814005801	-0.15078893072958477	-0.0526780297959793	-0.13370326754742326	-0.31255587301159055	0.3287782786818219	0.5210132533700929	0.10295375410973077	-0.7170467358560776	-0.1801550088188977	0.056711806613231865	-0.2595362647423046	-0.18366713766143924	0.6251286844724611	0.4971277581565716	-0.09408238596188297	0.17615592028835275	0.11547717222104455	-0.8083517849664299	-0.22512281783193067	-0.6492356353349693	-0.17822810141461704	-0.1360024661234468	-0.5373559508314962	0.6515334004097054	-0.28504051090295085	-0.4589199620247245	-0.07484693045009047	0.4746273422729038	-0.17069492814660348	-0.6103028820894962	-0.1420091563591625	-0.39341997440908366	-0.8200697108489438	-0.050859142452579456	1.2366478218134147	-0.03933733250352096	-0.43909009429361906	0.12207608106446285
0.5515457748032973	0.6734192940114508	-0.7179150440001763	0.23881161153303596	-0.6751179131779106	0.142384692966103	-0.7868459389529601	0.5049189142806052	0.29721681438721215	-0.5478791759256694	-0.47041834710756714	-0.09030196244210058	-0.2985093580555508	-0.11887790942121597	-0.07479515066036037	-0.5049088309330257	0.3710698647893868	0.4589292304331692	0.16870689214850487	-0.8602839993923268	-0.2080955327999061	-0.028504003467403678	-0.2867838916363258	-0.36867574031273803	0.7649350246711959	0.4051402037555009	-0.1970573098114944	0.1819138477758707	0.26964208786642513	-0.8900283176997814	-0.2463175394948137	-0.5828580901676524	-0.1673545417776914	-0.21635936741173598	-0.48771599889666223	0.8366126524173947	-0.37048767638487706	-0.4131499285125611	-0.02678946588544171	0.26572118314955684	-0.12707178118906134	-0.43201037613606585	-0.0037013633627821065	-0.17117167652410945	-0.7984143495811523	-0.0654153732314354	1.302376467066804	-0.009827651768343834	-0.5303679890925761	0.007857558569034495
0.6228843315132727	0.7855633620016658	-0.7625499349731701	0.17313701366709783	-0.6740280795345754	0.08773667434641437	-0.6505290713467569	0.36690702981736206	0.34944478734156303	-0.6872838789801963	-0.4410205875710684	0.03283390806822556	-0.43440252902077214	-0.19246313914528562	-0.05552937013224267	-0.6783556999965281	0.3772356159958179	0.38436361718332546	0.1590833626562195	-0.9601481360150291	-0.08798834475435002	-0.06285737583980464	-0.2949737688658121	-0.5788115244665442	0.8692299748967084	0.25818095998989554	-0.25560006202097624	0.17416920302047137	0.37553624572214594	-0.8932322984089612	-0.1760719691682084	-0.5656366011010376	-0.16375077791806544	-0.34856466244983286	-0.35544803173044265	1.0205680771743566	-0.4790348484078793	-0.4379182302431442	0.08502633501374732	-0.06996967810943558	-0.16506331118151604	-0.3466924898516018	0.15311423453481962	-0.14705365779123572	-0.7005969354191589	0.07976966723671738	1.2355182210356976	0.07213101265161913	-0.6041155859100142	-0.0660652367354598
0.6445933103432748	0.9082468408167277	-0.7739784290354876	0.07300480415791302	-0.6922614702282939	0.030877652168462073	-0.4670913135806467	0.22105886768549335	0.3127134741349141	-0.8536921924627915	-0.3322281442202336	0.16769502673169717	-0.5616290607205243	-0.2834123579550044	-0.1087910458971969	-0.8840203805736258	0.33123242990093155	0.2834150510246761	0.11759551262809156	-0.9972352094499122	0.05868577928095153	-0.07472390849305897	-0.2557503255743572	-0.7026623238871065	0.8454679023775356	0.10253568291246698	-0.3127425276090721	0.15045976833527447	0.39586616766569804	-0.8351753116608787	-0.10579740469432128	-0.5682917029077297	-0.1799404730109845	-0.49273605624944405	-0.2617862176590082	1.1092162416532982	-0.5772320999630548	-0.449598736172908	0.14444355257053204	-0.3503688749205749	-0.050748295308164534	-0.3227607874643247	0.2618584312062411	-0.28860645528118156	-0.58785156246939	0.10379949961678539	1.1539133898517435	0.1805817210133885	-0.6618813275424719	-0.11381417113051684
0.520117934404635	1.0281671782170345	-0.8095490036878127	-0.07760118493841837	-0.720502376812119	-0.031025802497461473	-0.2544828934809605	0.16534498365050382	0.26074029663843534	-0.9547875401520756	-0.26743299423389605	0.3103568270177184	-0.47317855651308643	-0.34629303821245705	-0.16181205367989565	-1.1046535768739791	0.25338602427489487	0.18689121207800322	0.10673319745622638	-0.9897933953725179	0.1655476545536156	-0.11244619838733161	-0.24514969590410493	-0.7465545616523528	0.8436040812791635	0.02232878097884717	-0.29927150102545064	0.10458217618508085	0.4168108172706105	-0.6305201518851918	-0.08359513641340167	-0.5623433947164926	-0.14723417552038792	-0.5420036649982398	-0.18414486426582571	1.095336136429774	-0.5762098072051893	-0.427057263708877	0.19282586275800628	-0.41978200658431997	0.14693215926598796	-0.2985909147989564	0.33639433743816927	-0.38048821836615987	-0.4653048060523851	0.03720133791798995	1.0619480015346685	0.24467141407260465	-0.7032801090457336	-0.21887685006164254
0.356069889513595	1.0339584970597921	-0.840793427368907	-0.2076053133883659	-0.7243310097852287	-0.11611227976694312	-0.042694878982958775	0.1345579799611297	0.16590033130977963	-0.9650868714131766	-0.2502893404577627	0.37439578564399795	-0.20415190773347974	-0.3717998492019502	-0.2149688228884826	-1.183197043900998	0.14477160893400337	0.093461925340332	0.09324419783414165	-1.0465219780936386	0.28511521874546186	-0.14770342668023623	-0.2619971252014712	-0.820857900872322	0.8700532174313267	0.0909027281774433	-0.2426406786259391	0.04705755653047221	0.38142738581018093	-0.37073368930521766	-0.1207148934707281	-0.5531532218883539	-0.11801488928057217	-0.49972391946256167	-0.017124073607068312	1.0229583067747812	-0.5755621434703919	-0.39255382734087285	0.1973835452843127	-0.46038495671881174	0.20524225202194382	-0.3029309065330271	0.40119136891381013	-0.4834219754216312	-0.36003323352202166	0.09178982325064607	0.8701541444868811	0.3196386351079255	-0.7164218152671173	-0.38848947805960554
0.27764818423646026	0.9520623689649609	-0.805345476043432	-0.23156724558458927	-0.7075144028278453	-0.16935287385269518	0.1620795928901177	0.11209132632543153	-0.015519130603363662	-0.9498375163648767	-0.23921010842556772	0.4348008863715755	0.034137238639672995	-0.3823834135885971	-0.2692363673997788	-1.0829144435931009	0.02176031639188723	0.020378113259610264	0.015734066077140545	-1.121742730394479	0.33259121637998923	-0.19762777150128188	-0.26514836280302745	-0.8507049081699847	0.7733716141659488	0.256711015890971	-0.21719989428835537	0.007754987415384956	0.29306028448966653	-0.2070024256701702	-0.19437452463974686	-0.4897241599428338	-0.1773563486019199	-0.43317351279716326	0.13307482857801384	0.9334463049314768	-0.6113931871513391	-0.37073255616379563	0.11183102080021676	-0.5611559059986827	0.19650789617626424	-0.23256482103972895	0.422814036591333	-0.6369414725333856	-0.25393669484812376	0.1374286893715357	0.6041419863406776	0.46047630579855153	-0.6464931758131567	-0.5277133855310165
0.24917825822825965	0.8773842429331611	-0.7357003313263404	-0.2024120034195272	-0.6707775322331477	-0.17396996951848093	0.3337109121477756	0.16335743938716657	-0.1704143853521601	-0.9539725638600396	-0.27538498884257845	0.49231966568246915	0.2626505228344269	-0.4381996172201731	-0.2460458474687524	-0.9245436742182841	-0.0556851635399368	-0.061596505835835015	-0.12914077212586436	-1.1211520083106836	0.28646155300674003	-0.3353767832644116	-0.2438079145225242	-0.8061914527887337	0.5556074989091563	0.5456851459985306	-0.14694993806642256	0.018046565449553624	0.26948108776464086	-0.1069868496793748	-0.2639967207997965	-0.38397482886853884	-0.2738718385789305	-0.38122640049540585	0.3075756119940766	0.969702313923196	-0.6027005238872557	-0.3304426749730379	-0.024623828399938257	-0.5293900685405208	0.19615774382610418	-0.0835937226555257	0.3343913623870771	-0.6117325204549058	-0.18719300542594422	0.1408136156073685	0.426847614275614	0.6034543932844774	-0.5379657887211768	-0.6126282008666759
0.18403019377832322	0.809788781425708	-0.6589626533843063	-0.17658047963452134	-0.5888836415471989	-0.19954979429864425	0.36932761849458556	0.1482600759427473	-0.22784018564707323	-0.9737234322529436	-0.3605417371913978	0.4612899800445972	0.5003650115538949	-0.5410211545292298	-0.19702363077581003	-0.7467504129514791	-0.08062152679353497	-0.11878024676697126	-0.28759063673425633	-1.1167793807121467	0.20902825537228722	-0.5246935142494988	-0.22891469794273211	-0.7984012410753973	0.33979940791461166	0.9969439179174134	-0.10813237720627036	0.03983760189258706	0.2588770356061804	-0.019887097928258	-0.23714814041699367	-0.34589392118801826	-0.33835041268937827	-0.3542691844875848	0.6023229456449763	1.0570337554292704	-0.5572751674290772	-0.2404589049825847	-0.11358231002032586	-0.3966144409193453	0.1330038768929233	-0.040396691107241076	0.1471526237528317	-0.4007963621843764	-0.17887459681196818	0.21763991354818168	0.24625268993815816	0.6805971199150207	-0.43515079163507264	-0.6809590042039129
0.11293989059754798	0.7800483573003805	-0.494107852768666	-0.15284705307692653	-0.47537983679737456	-0.26005511436154777	0.27612830845059594	0.050779287531533004	-0.2710738789385851	-1.0012193102399611	-0.44030356904578793	0.39199057950781346	0.6683387801394172	-0.6094092860356012	-0.18885326132698593	-0.5902444323107539	-0.10708869724321275	-0.0971735180916525	-0.4142048564012425	-1.14707315018337	0.08333405267972764	-0.6225770020038329	-0.28842632112830363	-0.7783866091482804	0.13082752292752334	1.491850886381372	-0.18929514406890902	0.04215498324494327	0.20740091215371637	-0.00660021133473129	-0.14888995609166736	-0.3182280537436955	-0.4032259456698933	-0.42279396219200693	0.9803216272570395	1.094790996345466	-0.5714602731500129	-0.18082292715266668	-0.23097954934806034	-0.24584613343465128	0.05101959468442394	-0.09110049697604858	-0.037089538033326465	-0.2038157589426465	-0.2332241520300881	0.19268787216268485	0.013687304819658897	0.7241247762194052	-0.2990723549922768	-0.6852990576710389
0.10228611680189958	0.7587044996374384	-0.28246489556056587	-0.13927693412835013	-0.3311853689697916	-0.3069274608036448	0.19755442458400468	-0.04075595299738226	-0.3224610268819609	-0.9856527160981166	-0.5013581284122888	0.2979394154552951	0.7097609056649814	-0.6423856106578179	-0.17101297577067748	-0.45019162611619584	-0.15007886599978346	-0.07313387865959389	-0.44564477813944936	-1.191897398737546	-2.4028695584141223e-06	-0.6101010513435743	-0.36706250466960955	-0.736365164663415	-0.09209996950638501	1.858668754703708	-0.24277532157030218	0.07055383585542749	0.20016322575984596	-0.1582219977682662	-0.10660924081820873	-0.2327513784530965	-0.5428309318172853	-0.5492524272415139	1.3195198702481519	1.1866009733133915	-0.5426265376626516	-0.1716589866393802	-0.3341131126917357	-0.03134711696434733	0.022511357508828236	-0.059767873725179665	-0.15018665686302662	-0.028309759019435388	-0.258896312734855	0.05042665342764896	-0.08343188704574703	0.761353992937624	-0.18003481213105643	-0.599549616668623
0.09331729781081811	0.6883120623305634	-0.12314776438542108	-0.14136983804579223	-0.19153503359420646	-0.32349605259424613	0.12667878275427144	-0.15959857101252486	-0.3841775826874179	-0.8737110731933433	-0.565609035421607	0.14953265887227823	0.6448446369957024	-0.7398943248900771	-0.11962110509861927	-0.31069108427750236	-0.14912514881809985	-0.12818796116627162	-0.37143807486132596	-1.2627005771943431	0.01368987107509553	-0.587114351910815	-0.44049858941258757	-0.7628133261539748	-0.24590801873388143	2.137796369316085	-0.2128576593326139	0.09611061699604087	0.1932402213830992	-0.26530203011115205	-0.045830259579060374	-0.18927225273465959	-0.582417849722372	-0.5397049330028029	1.5895767516157437	1.3237414449841236	-0.4197990152518334	-0.11506937747151161	-0.4145665452781492	0.12000834102474571	0.055581301690687736	-0.0003664421454070754	-0.27773043039193046	0.1578957794856875	-0.1647912462187691	-0.01786921121295546	-0.03337645258317583	0.6628334149540414	-0.1088385355690517	-0.5130823975927989
0.08026550056290249	0.6246075550602129	0.051247131059063845	-0.12474085952557049	-0.10089878172584812	-0.3272491846847445	0.007146303435161672	-0.2820973592771273	-0.4482484485236011	-0.6927863363613266	-0.6371035572917397	0.015612882445421172	0.5026636421686349	-0.7950003987044556	-0.10512548739825274	-0.24869403113335506	-0.11948094597338206	-0.22507018923291797	-0.17717239280399028	-1.3836123984984077	0.022934336286135608	-0.5428596487729165	-0.5424071637215689	-0.8604515983521168	-0.3538384079922613	2.3116928661863687	-0.2140088565069253	0.10755815294535935	0.14762596527289057	-0.31646582005507373	0.03888339024108481	-0.18889085689502302	-0.5405659312057285	-0.5123316888117583	1.7109404436260227	1.3324636863330441	-0.3268465700196183	0.023763907396003335	-0.520426843092207	0.16567670822258618	0.048889501220945784	-0.025321394616326702	-0.38280776328871774	0.31347965815912915	-0.06954694074256254	-0.14343635102018878	0.032899343046920534	0.5024161939064239	-0.061855732374651515	-0.4430906891787204
0.05457918327572623	0.4632795698873826	0.26020708987571073	-0.052283798840327744	-0.022051686834092733	-0.3255212575341694	-0.09797664591751641	-0.32418318193056406	-0.5118453948081453	-0.47594794628427983	-0.6686912469024381	-0.02847792672550612	0.31215126584029507	-0.7184799657359774	-0.13349345443468952	-0.21888610044535364	-0.16645607314514663	-0.3173484955275977	0.1103233818794516	-1.5137574628079031	-0.01775548258203242	-0.4938665494457216	-0.5594661602077313	-0.9411527649736902	-0.4498482453493923	2.349784814702017	-0.180099030968845	0.15016736290520089	0.12438340512432214	-0.42208301042606305	0.05974467921022773	-0.13655894697581944	-0.6144314150671663	-0.5820410891395953	1.6939890314682375	1.275374939350248	-0.1445609768966991	0.058325290993992585	-0.5836437700553709	0.1132212792620686	-0.004732440624522732	-0.08406124209029657	-0.3820586190766956	0.4563919264336006	-0.11019616536269113	-0.3248495338947522	0.10375531683041603	0.4126678159035714	0.004687192778071825	-0.2889269822723934
0.010506258857836247	0.19586387158035018	0.49197498748625146	0.012777988449287805	0.07742643276671794	-0.32169845096179317	-0.10775366004285289	-0.3504939398005064	-0.5412182151914874	-0.28920351297758795	-0.6527483831867148	-0.0812207785123908	0.08653799817693517	-0.6481034707414596	-0.11646773743370531	-0.11539749796769061	-0.29293598040536517	-0.4125283752743689	0.3965344899322199	-1.5735616529000944	-0.06425034593708578	-0.5153262801643009	-0.4727069101281388	-1.0265094934991106	-0.45017754236323915	2.3084013167208326	-0.14565736580052624	0.195490204566564	0.11378667115230587	-0.4080896781973289	0.09259504808033188	-0.07110555326608035	-0.7551183087231707	-0.5632775129437254	1.5868891351704772	1.275114949463886	0.09464917879926542	-0.047387012849436486	-0.5088505263515197	0.0007272233012110662	0.027432943319421775	-0.16009930865068406	-0.3020894458754697	0.49411304480669244	-0.10371428852063028	-0.3315145898885278	0.21907167122435306	0.37579825938456246	0.032358587623954646	-0.10708708825647137
-0.06441876905057445	0.04185539162456266	0.7036817088243145	0.022676437249894616	0.16819536003513344	-0.33264663454756543	-0.1424821076931058	-0.36688975623071557	-0.575773575187922	-0.1729408548331613	-0.6004492247283065	-0.15708188816911758	-0.13729783999944453	-0.6237276072386109	-0.07238847083782454	0.08365435486774558	-0.39196462687556677	-0.5294183651733733	0.5824957198412651	-1.5505363334164552	-0.12867271287651932	-0.5953449187020514	-0.4110128043633973	-1.055592474533411	-0.38407445980366084	2.1772246306489333	-0.2747395565623247	0.20928518223955486	0.12219526737733839	-0.22895219106312986	0.25658594510531485	-0.008791340697957784	-0.8814913325350048	-0.4871232014385017	1.3226203434365131	1.265931435735934	0.25278707404541023	-0.19646040107280963	-0.4266350523564448	-0.09671985702157081	0.14124218357587373	-0.19758025352482456	-0.2758772841832423	0.41353502954119287	-0.007605732798814041	-0.21008691095793158	0.3809399326687227	0.31895440350943016	0.03907385508872808	0.033004829908362766
-0.20136492333900327	-0.013057814695583935	0.8528701532017413	0.11263495253012457	0.25326398350819107	-0.3563313134206454	-0.24452082546050677	-0.2765162894259293	-0.6085300792517867	-0.15236407086913512	-0.5393557908634464	-0.18478226780837256	-0.29568284424730235	-0.5654233191364175	-0.050975191391135065	0.2402894362669854	-0.48054490676935	-0.6003104899434886	0.6765860803004109	-1.4623710624098105	-0.1993361839826052	-0.6585258170237887	-0.387924142996518	-0.9903789057177292	-0.37661258946989495	2.009060212441915	-0.4332950878454091	0.23545136908957268	0.1341239112823028	-0.05143453381976333	0.4299347031654481	0.08222290880273088	-1.044812665292072	-0.5512338496056772	1.00660683990094	1.2196448491929546	0.3556449646333357	-0.35102221979330095	-0.5462668358169471	-0.10389503521935847	0.2264653750233602	-0.2953888477268648	-0.3107400900921877	0.294346365636183	0.021680565296675235	-0.13179346232666517	0.47937405043944015	0.3045065901411665	-0.015169780908084463	0.1971673523024146
-0.3809208908200395	-0.04350876089899107	0.9191161792985835	0.31269683245971225	0.3452885886700145	-0.37076322110031945	-0.2768188986215575	-0.17876214249139163	-0.6247809335547856	-0.17716341656102502	-0.4492274261134357	-0.191994610533034	-0.32466964542973376	-0.5064878045300502	-0.03660299316884459	0.34782319584474974	-0.671719641959125	-0.6021024355433543	0.7060531211415115	-1.2978999083179592	-0.20308084648259586	-0.6928791893961929	-0.34456400440832136	-0.920545477160041	-0.4085609857532974	1.8932440905425036	-0.5223142705116891	0.2738193339328371	0.19721399662260514	0.08142719630100115	0.5797402136328862	0.17413197161948762	-1.1260724810469096	-0.5939155206742991	0.7996360879247655	1.1382931750732084	0.42063992531350236	-0.46182560169966747	-0.6784199414663543	-0.08502660545097762	0.3339426936144049	-0.3606651461661786	-0.2724312208079399	0.07152742569350716	0.054001560277309416	-0.1208317507394211	0.49831251347834754	0.3145244425191604	-0.10559723562189575	0.3461063025348531
-0.5236666701097675	0.020410030807607248	0.8883769637241044	0.48543151533326645	0.4004768166870967	-0.39520038437768296	-0.309209498730168	-0.13958644911751	-0.6690236168594643	-0.14017224432585648	-0.34630503201474594	-0.19416800363816292	-0.30839881535153707	-0.49223260597745694	-0.02179265579937582	0.43202557945329756	-0.8321567405926962	-0.6064995943614884	0.6523896137164091	-1.0823505566543454	-0.205691753815195	-0.6500829810391039	-0.3409506595259712	-0.9235016161603363	-0.4050506795856917	1.7100989023321014	-0.6198967444395216	0.29080344372634764	0.2948971492873018	0.2293240875670725	0.7431947189331581	0.22611915837594662	-1.0638822580697869	-0.5619871204432187	0.6432200489024448	1.110272974739799	0.37977361357673584	-0.5026370079602863	-0.6941011256227442	-0.1071293388452689	0.3852302864588019	-0.2252873958758909	-0.12921061892640356	-0.12132441442485065	0.16713977424780885	-0.10707197319252588	0.5430905943075224	0.2520751508563394	-0.18810596992025724	0.42476142536984784
-0.5684209712354619	0.0749285026399298	0.7688339348456628	0.6725724400603784	0.48124296647255005	-0.43257377645707107	-0.4076705078586456	-0.14233711925845807	-0.7096533005715373	-0.060315506985405845	-0.24978829136780872	-0.15096316363111198	-0.3147735060680073	-0.45106611746358444	-0.06538441545684674	0.45296859139000556	-0.8456606469295421	-0.5986632784113024	0.5606563871197938	-0.8977884308211944	-0.23503311951745146	-0.5169422649918664	-0.36512499462483483	-0.9030085752645738	-0.5018376578954997	1.4704839477568252	-0.6716400279586188	0.31187303125779875	0.3799344757754485	0.32553627443093597	0.7831486538872648	0.2773508879885104	-0.976364502480956	-0.6557767961220133	0.506483514634458	1.0863539051944877	0.2826875498018496	-0.4335804661700064	-0.7137296762867983	-0.19996878046406188	0.3223779396049271	-0.00038408438822821187	-0.019646306486031363	-0.1484131285757604	0.2541737023907388	-0.10332025928408065	0.6066394630601633	0.23453075089487835	-0.25149584834221034	0.4948866738906063
-0.5832950550275013	0.03244379362206362	0.6215093650363382	0.8956095232921077	0.6362504794048796	-0.4477395886791937	-0.5045523904154572	-0.1894914645318602	-0.6562838439659258	0.01224473120352772	-0.09981047670041315	-0.06985545533206716	-0.34302528001898086	-0.3854764234590513	-0.16434832395441842	0.3684649726782593	-0.8334931595734016	-0.5402182834618003	0.5157504062350508	-0.7175860908021521	-0.24900338150795562	-0.34425100502934064	-0.3407947679131731	-0.8024213044985045	-0.6741719571220084	1.3328085614581058	-0.5958293181344504	0.3292752534887041	0.4710532151991922	0.4003124745456309	0.7499576037866026	0.2843186965972353	-0.7982934234733718	-0.7825666734530723	0.47754306646631833	1.0220441487872485	0.1884969239001701	-0.27217259613561406	-0.71325717356269	-0.3608082118546637	0.20340395218360094	0.043968514064859354	0.09302498300209702	-0.1948533219187395	0.2401099938485724	-0.15219733657175474	0.6320554805587888	0.3285161014884241	-0.223463417611126	0.5414671323522051
-0.5932304781854654	0.0010398455837738797	0.488492485003742	0.964924631446203	0.8463846210614079	-0.44304352860061397	-0.5853345840971091	-0.29097581631592323	-0.4824776703339628	0.07862974634743604	0.10428927845953709	0.039914739745124175	-0.4031371434208174	-0.342389954328317	-0.2446265234708424	0.2047365218251127	-0.8719152052686556	-0.4465684495733756	0.4600910774372934	-0.5414417546631021	-0.29801648951365733	-0.20096929944980602	-0.3275328457101586	-0.7349870612164187	-0.7738040616314524	1.1785558630007105	-0.512081406740023	0.34197712675020664	0.5395807130679536	0.5002995072784395	0.7276900986742989	0.26450078200695015	-0.5663137732092729	-0.8310022258354225	0.4790730649848565	0.9644270352612017	0.08213402957099247	-0.0848623142980819	-0.6125550304868292	-0.5214386574725153	0.012405571625019396	0.07055537399676197	0.27625777153416126	-0.21742725037783028	0.17674473720467795	-0.16912196775091315	0.6213507481887077	0.38172826657153536	-0.11205576645719262	0.5735918742656072
-0.5662289453925304	-0.04666663680156537	0.3764294790630821	0.8832598321862083	1.0861243305595027	-0.43081797951374623	-0.6643525973119824	-0.3346277555092372	-0.30387624618486997	0.15285822459724846	0.2983680518203883	0.16777808634080818	-0.4514952531850557	-0.30260164368189085	-0.24210259514412819	0.09173032453922911	-0.8128211877945963	-0.312186313780286	0.37341049058007425	-0.41520059282043675	-0.4285782083816039	-0.17124476497330512	-0.4079116747802393	-0.6372845251269659	-0.8360477831887472	0.9018125117832376	-0.49556744961377375	0.35377992163325894	0.5474331271231845	0.620116968498577	0.686105242935599	0.3105469951075485	-0.3986181093742174	-0.8414311357165551	0.46901878900588245	0.8402692843675161	0.003811165171827435	0.08372273407869497	-0.5163908823237704	-0.6361718467128477	-0.22470592815891402	0.19321306721279377	0.42099243329683594	-0.07469120979764972	0.15611076259078835	0.008570940158571693	0.6317289553339778	0.35301685603460553	-0.10650383684473921	0.6481322925635016
-0.5259907457022741	-0.08127357325532791	0.2860904217069725	0.8151287987050082	1.3122790267730633	-0.38972397010206783	-0.7242298693086082	-0.26885086083438003	-0.1253155893090371	0.16949139845014682	0.42108188497230303	0.20781281793337247	-0.4723299341640371	-0.31368492905101025	-0.18329938481343228	0.09703780016702698	-0.6518981186225866	-0.1292217759354239	0.33751438146671264	-0.33091996160397724	-0.5072815298333749	-0.2514825200978445	-0.5413771655655826	-0.44042280474501555	-0.9549174192471126	0.6573516649392588	-0.4686321285937488	0.3384545977841831	0.5006699157411494	0.732391873795323	0.5849301659963008	0.36873186425808185	-0.22538837187999633	-0.8322996696610687	0.5104906536115831	0.634399228221389	-0.06682227978774376	0.25640547943295855	-0.5048440970033408	-0.7518902545961484	-0.33382701750487964	0.20090508508293933	0.4747336733487376	-3.780177829047493e-05	0.2045480604469077	0.1292545640961535	0.6741772345591124	0.42993150546565123	-0.14980407401006982	0.7244588097882518
-0.5502720536539796	-0.04090351327936704	0.17797588689084762	0.7533387966957635	1.4693051011491365	-0.33937718949698564	-0.735610683858291	-0.16126719699864703	0.06065961539083573	0.100573940197429	0.5036210837649785	0.1794479614212142	-0.5063349667176114	-0.39617571270479945	-0.12730396760903137	0.08262154879963349	-0.5033794474442062	0.06737533266534927	0.3290722864651373	-0.20022912145619126	-0.5372660835632868	-0.3727087717384678	-0.6083214781470503	-0.22595277814391732	-1.0665227631800207	0.42823028259170365	-0.4048921587318158	0.3404467805741214	0.3464830455364356	0.7956080544247808	0.47001911178232164	0.4557487919779771	-0.14489912334352353	-0.7611447476796597	0.6162062655354259	0.4692553297583021	-0.11336517367066772	0.3845599176318742	-0.5292468939422513	-0.7736148232587948	-0.40843864745165914	0.14652287158586402	0.5268662247769312	-0.0588978516712525	0.17952408742634846	0.09098289037089771	0.5851417482592403	0.48089798735369416	-0.07547079675663511	0.6956475317718687
-0.6202478569483476	0.03005283043868411	0.07874418587165657	0.6021303836430475	1.5066153190083713	-0.3540367004841293	-0.6339420738811238	0.012554654020051403	0.19600186670262837	0.024622525491297398	0.5934298137507076	0.1032961431325917	-0.35991086014530893	-0.47908731402803795	-0.08431696339414778	0.06359353144754845	-0.34086482475881097	0.2287607102287393	0.30438833477574395	-0.07992728491256613	-0.6406013261758419	-0.44585262736573583	-0.6331249472547051	-0.06740661784791507	-1.1051756466653413	0.18638579557930132	-0.33026630681805	0.34540127631919526	0.14860660225648764	0.8603655709856024	0.32870163793158463	0.5092468930222216	-0.27172359057621753	-0.7145989504346608	0.7849999116204277	0.3804645901803886	-0.11386679558291142	0.4880950612630232	-0.5506374860149638	-0.6651512072009931	-0.6156607535676951	0.13444675637459308	0.5789356903767423	0.01357368965689405	0.07948712149722423	0.05953346735624916	0.4039820235329268	0.4133257309021274	-0.07944219149386751	0.5963354236846853
-0.6433195891939552	0.0846107757197884	-0.015837638593423638	0.4173679948816618	1.4182155953124234	-0.4248956485541102	-0.49663825216763086	0.22580847202824916	0.22157313885454016	-0.05565537409403241	0.6792474285716237	-0.05582530302602734	0.0327139586369396	-0.5700523135003606	-0.09193811616552153	0.08782861272636355	-0.0982440334436436	0.34391389131556444	0.28272679073976936	0.0014896283759238903	-0.7153365045417426	-0.494599220532794	-0.5920976153008756	0.0906682739118099	-1.1272253747125138	0.04410364667390738	-0.13400401896581812	0.2924567641487252	0.04670085601316103	0.9206917467437495	0.1495830445624035	0.48912092794607565	-0.37662970137542284	-0.7214175818444332	0.9050845572501304	0.283706418601056	-0.1418877765795476	0.5868702538597205	-0.5131325822887642	-0.6429489567720585	-0.6565507669031472	0.02734952132706877	0.6490792458076573	0.14005482338753586	-0.0185267131751367	0.01863140203596598	0.34023900464661827	0.4109046037074452	-0.1613331532775492	0.4372641178578397
-0.5914187556213047	0.11711434125987044	-0.11903743046944495	0.2868185688849852	1.2207282623257352	-0.49258673018136945	-0.38142369706791235	0.370016483020174	0.19325007575762612	-0.19746124890831526	0.7243288885014563	-0.2367152884064006	0.4484921352101329	-0.6837204262394705	-0.14924795081146316	0.05566100706330225	0.14306463741774098	0.44003798855149706	0.27429616597596695	0.06412543193501119	-0.6943238787230176	-0.4894088963832462	-0.45714558663635413	0.19153402154022459	-1.0720022654904293	0.05174876263338193	0.12940470524075595	0.22979728652114667	-0.05080666017686197	0.9333934965485188	-0.04144489480271263	0.5228964633599414	-0.3815644449758598	-0.6888757163262291	0.8894769533149764	0.3038514414088536	-0.17158506371330487	0.6358770540753129	-0.5124533596228564	-0.761961378502056	-0.5796825995886655	-0.16757079848556317	0.7988844310264412	0.13438196999038154	-0.09124158611242629	-0.10854960353076641	0.2853739418726772	0.4503531870207894	-0.10270092552060295	0.24426527867740216
-0.4686811543870627	0.12712931912232478	-0.20089585854068762	0.13339261247557443	0.9573059939172432	-0.5591676650640404	-0.13335278220067515	0.4404233876838317	0.17814070510588925	-0.3699189837264272	0.7894868671391385	-0.3539262401333171	0.8126246256747457	-0.7437816281116147	-0.18008430740947748	-0.03927108403062946	0.3055185137858326	0.4854707016065819	0.2733900171918303	0.032746531679424415	-0.6612214982827793	-0.4128208019073991	-0.23815127600100094	0.20809982463366472	-0.9136038158899122	0.10268338064489328	0.3259026182456247	0.2064185159204251	-0.13662703261459874	0.8751152995510278	-0.18785809003819876	0.6152676019054859	-0.43284997428703187	-0.5968065639814418	0.7735289703465109	0.34758006294084937	-0.23995168560108784	0.5904298694159198	-0.5436090079938326	-0.73972927296273	-0.6617155140680195	-0.3275506563903431	0.8557168766690045	0.11907533597202398	-0.16660813593964943	-0.21245531135823487	0.1113624720678518	0.34743773684686086	-0.06380532615474664	0.06219168947478736
-0.3220848043997512	0.130913131141305	-0.26599413029822394	-0.055617903840321836	0.6360088206404884	-0.6044421433883995	0.1322674103868039	0.5085693895608282	0.1322724267799928	-0.48403207353011535	0.8592925080250255	-0.46208369446689446	1.1552007720604	-0.7328877106937464	-0.1926730941735259	-0.10317595949503736	0.45559836531894654	0.45533155503651396	0.290365969097174	-0.0678367448713791	-0.5925966061796001	-0.416395141229385	-0.011668600393752194	0.24543714548521312	-0.7602962981234637	0.09093086107885703	0.4916884756410579	0.19218902924386724	-0.14409890097470207	0.8159808048138887	-0.2534573482629201	0.6418846307908107	-0.4151580622936649	-0.4966847983274906	0.6787338240391222	0.30449722273949503	-0.36615086921952406	0.46034661627608753	-0.5124238282025994	-0.6265087426489757	-0.7035295405497288	-0.40978115018105504	0.7563645826977743	0.21683974732831168	-0.2252101952071806	-0.17871084547780725	-0.005109958122030678	0.16711639404296755	-0.17598318719711176	-0.09566940913526303
-0.19842813690847108	0.11133993960944769	-0.305179640626054	-0.1827137787077207	0.3211132354165444	-0.547197589077389	0.23534242996685956	0.597388129764209	0.055869460782865074	-0.5472993941340188	0.8404902089855935	-0.6025997881841567	1.291648554482086	-0.6951456259650161	-0.2710382917797285	-0.14494722713866495	0.574393863440113	0.4150403474333547	0.2968982695093996	-0.17493080612837755	-0.4535644280321983	-0.501754746570101	0.17373663524126823	0.31560617436419036	-0.6650833595398413	0.0710057336518201	0.6597565309434602	0.19061495889132307	-0.17031996300628854	0.7821427724688282	-0.30850998541394314	0.6340366779367739	-0.21891249384282846	-0.3846110365623036	0.6151538856020408	0.2745648387257458	-0.45344578123895773	0.30369041910043587	-0.46203338143765915	-0.5864829913154156	-0.496317160887864	-0.350750205700532	0.7052887188949605	0.40288584172907627	-0.1821548193350733	-0.09368946296603271	-0.0421485086226316	0.06421848826900015	-0.24034385099927555	-0.19411350652902035
-0.06554383291694504	0.08132884040675652	-0.3214198740339217	-0.2326941938478269	0.12925039171089422	-0.466900071195659	0.293511037665238	0.7197616287056214	0.003824940558181958	-0.5810908272360267	0.8025573373650332	-0.7112625218065067	1.1955069926072945	-0.6261683497214159	-0.37957338080232006	-0.09307023900913944	0.5896047412932213	0.31923328672662993	0.26396148174170003	-0.21882402531135264	-0.32973983121663664	-0.5424624999593649	0.3669420190737799	0.43519413566113824	-0.5448372619635962	0.04318932737792798	0.779595483574667	0.20985632929455833	-0.25500601654508637	0.747755282407495	-0.36946293153677967	0.6479942987603539	-0.018315944835770214	-0.30043936837361346	0.5114458907818907	0.21021314846586775	-0.43555883279854857	0.12007220363049527	-0.45524115477858274	-0.4497565374188993	-0.3854550362452649	-0.16427169907795608	0.6842574808585061	0.5626907932705183	-0.1083890966673267	-0.0005882720089743331	-0.11974678704812358	-0.029345796725469525	-0.35871548322778896	-0.16457610418256052
0.025744799958701426	0.061563920695101214	-0.362121008681603	-0.27153495910477254	0.08489890083428074	-0.4051963500444529	0.2893596619514501	0.9223259894580007	-0.028758302594330674	-0.5817745321790107	0.8136581663407583	-0.7524324013902851	1.0768401871211661	-0.5709728521522786	-0.4951001832580813	0.009277973434980925	0.5879767399894547	0.1053370109886812	0.21145646833175924	-0.28534446866062313	-0.24922686209383574	-0.5121764792292212	0.6258056096821759	0.5952540676191282	-0.4501446126618524	0.07158949135617791	0.9135988739529705	0.22248441800828522	-0.30191559165601767	0.6917819534925539	-0.4265016677765942	0.6148642024597166	0.16095379428926998	-0.3469217036923565	0.40930027540130753	0.09697497279939084	-0.43890509542832934	-0.028082307088837667	-0.4686681071886981	-0.23404341312594737	-0.436353570922816	-0.02383944621932812	0.5914582273103326	0.6784807802142145	-0.1386574973146417	0.004609633294347959	-0.22708533594943772	-0.1057165697577084	-0.5008833918010079	-0.13730053739300624
-0.0028413298291256163	0.005663878155402957	-0.38489951787705057	-0.341312271846094	0.10167760053450373	-0.24426687676797965	0.13954002846489122	1.104468190530378	-0.11109290685068976	-0.5389800723877988	0.8271087427728279	-0.7244482347532288	1.0060437006002172	-0.556160070187665	-0.6293188656688933	0.03930107205383766	0.6003750633513523	-0.10282503882969238	0.15257400271954102	-0.3672301070808221	-0.15105892668650786	-0.46271775715509955	0.8728882484091371	0.7238960971585257	-0.40831730596304877	0.15150803105029523	1.140021181342746	0.23147246903175386	-0.33257147467312986	0.693044992658533	-0.5400934882892575	0.47962270463207624	0.32475770449622077	-0.46161150708425164	0.3527065206758615	0.037378581428780436	-0.47552349502216706	-0.14914234870248802	-0.4144484195971206	-0.1556936517512285	-0.3984690319262453	0.021421727739065855	0.6132622667444513	0.7830593290830606	-0.19698456786766222	-0.03245688093517792	-0.271325091407983	-0.09403199938337707	-0.5164881650614435	-0.1638666723658196
-0.024560872639092714	-0.05314592146595467	-0.3378023505009308	-0.4046550735360247	0.19178315080262962	0.029851114802123258	0.018218694826321376	1.2033613313121008	-0.20078090802119855	-0.4350897388915976	0.861218955388129	-0.6483725544396253	1.0605493108457467	-0.6116343594628122	-0.7320162133783507	0.14413088796717136	0.5312822020489304	-0.22344365399611316	0.06940904374001615	-0.3681803991286693	-0.10535442150103078	-0.3866637593595478	1.0766163161055022	0.7761712025236422	-0.3575133626667868	0.2680204422597249	1.3892789320966612	0.23026458865705823	-0.3366477045228626	0.8094301271055848	-0.6954658750347706	0.3583975039110358	0.4331586100534645	-0.5590044099092657	0.22227617077793954	0.09857684597020258	-0.46321153441657525	-0.18716400974813208	-0.371273483181603	-0.15069789661213184	-0.38248846772307077	0.04211607856861064	0.7339375707083955	0.8014373600590499	-0.15004988691583868	-0.12228842178208166	-0.23625451726231042	-0.09054943599102663	-0.5262120649029083	-0.14858467640753556
0.02504757728094783	-0.08860999566470072	-0.30211405745483105	-0.45966261272596737	0.3536329236522489	0.3334135424138943	-0.05863418781568509	1.1821931306621924	-0.25210180914552854	-0.3150366205432712	0.9190728477231073	-0.5093030822477509	1.24644437974738	-0.6132019052815106	-0.7617603075953682	0.4957368037799335	0.3844826516502752	-0.24846197140963727	0.004785724121970543	-0.36136141159614743	-0.13985219291652187	-0.2979420838902984	1.3257979240476339	0.8022194998016033	-0.2992343771562068	0.40069520533196173	1.6094740033096009	0.22600148145225116	-0.2030176200414891	0.9097454073052582	-0.8127399522522027	0.349097313052233	0.49105233702515794	-0.5727051346550666	0.03349540118884255	0.15214314933131712	-0.4393114726736929	-0.06198143662985768	-0.38444449661615876	-0.15245934812531986	-0.4649590726401259	-0.02757078057606125	0.7345132288923699	0.6982182819747289	-0.05871434959590345	-0.25352505104314005	-0.1748412999800418	-0.1692360698181779	-0.5641449019082224	-0.11252884760371848
0.008256131125090212	-0.14891978633978314	-0.29604665524234697	-0.5117670916433303	0.4910230388197026	0.6044147621613216	-0.21245715389993838	1.0270849485527218	-0.3014404016076242	-0.21018910012689201	0.8858999424571202	-0.32693186717152495	1.4974227689618052	-0.5370286468903293	-0.7475855805380057	1.0786482452635386	0.2569700569958778	-0.1829525755375833	0.01886544098941012	-0.4537452087881654	-0.1496744372032522	-0.2172113164454857	1.5184298494473523	0.788152848036917	-0.3329478054338274	0.4464885356099166	1.7447497695121439	0.2367685599054179	-0.04886002258255551	0.938559826244387	-0.9266579569217848	0.35714329836146425	0.5434275573521975	-0.49547902172865854	-0.07604115941622051	0.22518353385800555	-0.4110301562542462	0.087563807609106	-0.3623845256842914	-0.20352153860082858	-0.4794417629009466	-0.0885776562525871	0.6833348506184371	0.6446870218853066	-0.11853421602770142	-0.40754443459738116	-0.12843059302682233	-0.21164088452502935	-0.4907583409759856	-0.12810296254536674
-0.038584556043875326	-0.27736074961293317	-0.25818547684448595	-0.6078381327568826	0.5317591250447273	0.8597159986588931	-0.340101162288332	0.8178574737943171	-0.36033382373987305	-0.0721572765978762	0.77697791744509	-0.22711498191973206	1.7360460186219868	-0.49720877491869475	-0.6713061721113359	1.7717543564031673	0.1455673856906995	-0.08018449538522289	0.11034632235499871	-0.5508483617583431	-0.18749716367695837	-0.0905413871018385	1.5629647426891338	0.734749554357679	-0.4462984235401225	0.31995377827146104	1.8552714303933597	0.2425128235877924	0.0030991011752619117	0.9933985606542943	-1.0175183659656397	0.3223702661362429	0.5222019330645116	-0.35677945623720053	-0.0677678340937484	0.35392046145987316	-0.3375076230659271	0.08628896854944403	-0.3612524879077774	-0.22023044871744854	-0.3654282671069009	-0.09002432016394438	0.6253274314222812	0.7304511664399215	-0.2573053066008926	-0.41282617708301617	0.0018617966779377326	-0.1981316965547048	-0.39756294447561846	-0.16151302798557185
-0.029230151784037504	-0.4016457226357309	-0.237010880764221	-0.6471514892209945	0.5312284234444938	1.0678847706486896	-0.37468156682249	0.6792419225920638	-0.4285476637210349	0.10322671537620345	0.7066582693031278	-0.15900610244690322	2.0429933904791193	-0.46197581554405664	-0.5955574674404076	2.5487114101976114	0.02155985354478572	0.02908283361588585	0.22019678951545812	-0.5491339835368896	-0.3029385131490179	0.1161403333862205	1.5441853709045954	0.6838097098453534	-0.5675455840384623	0.13111871074991277	1.9000738701304907	0.2345741527993536	0.0065020578720758285	1.0221773005209385	-1.0258324376986512	0.34968407588243977	0.48254496359412	-0.2257235271968215	0.02148207948771923	0.37339454262544514	-0.1757758290561075	0.0705356001693316	-0.4607143113328502	-0.2154934378684235	-0.2613552074757547	-0.12907542464919217	0.486183751199856	0.8383109071405548	-0.3235775867981956	-0.29603050247513607	0.1505190240266707	-0.2047897963400776	-0.3700921251215159	-0.1353308208194656
-0.047421325285381385	-0.5320829146044388	-0.25175020465145614	-0.536165261876935	0.49684180279368456	1.167170907324919	-0.46847304933085515	0.593270667006643	-0.4658446228441576	0.24468253325968048	0.6292721012373174	-0.09363819007481185	2.295401741762018	-0.422908155156562	-0.5768470745636463	3.2012870554282187	-0.08662933757497203	0.16973677900850964	0.2971219391459911	-0.5633755224701597	-0.4261308234289182	0.39599329907489583	1.4526714266346685	0.688386726993153	-0.659557755647495	0.012932391906301775	1.8240477315953398	0.23478184263753638	0.015927882012931056	0.9506764392603964	-0.9758030365641728	0.35655653553125577	0.6012979338021235	-0.14468969869515172	0.06159394541027411	0.2885288116545469	-0.00418303720178762	0.06267961141855485	-0.4669651286205509	-0.3457114776992646	-0.1972967803046582	-0.1987446415510429	0.3911291792870692	0.8932016380145023	-0.4491393980493097	-0.29615625824860337	0.13625781420799848	-0.23776449606764216	-0.30056463665111455	-0.09131266315480327
-0.13754792036477492	-0.6618659751361807	-0.24634496840395775	-0.3959199261684362	0.3726528899320257	1.210926481944337	-0.5851125194229723	0.5418849595909525	-0.49826989281279016	0.31921184168440553	0.4970901680407371	-0.056095246755644444	2.4275395917810627	-0.4747791931370515	-0.6043819601230496	3.409533751175595	-0.14089402282330477	0.27125049724096384	0.3334653875325336	-0.5847699353311414	-0.4998031063253894	0.6616995501290523	1.2660357607700659	0.6596607675772446	-0.7179618740233362	-0.07271119322572962	1.7549422404004993	0.21973526041338992	-0.05330216175452699	0.8925409585528465	-0.9204314637930526	0.36848982459061824	0.8055682982341121	-0.15615515337177113	0.010634470943577824	0.18054914110900802	0.15742811356331438	-0.06632747887870638	-0.41357232079616546	-0.5609767753363215	-0.16068640680450494	-0.2026700405788114	0.35953895072537767	0.9570631977073226	-0.6327532911389347	-0.38097852745238747	-0.0011387053878702425	-0.2006931789490743	-0.22921592271535735	-0.10642773397973704
-0.17290027932078492	-0.7295573007335319	-0.19912517770098967	-0.2814178279754732	0.21385465128374545	1.3208124297969461	-0.6112791401924843	0.5640896446417986	-0.5345680537410592	0.3434095270264687	0.4145207335271164	-0.0603520517226965	2.4939660073077032	-0.5063773398918231	-0.693564874982868	3.2466085939309792	-0.1688737765738723	0.3416119304295798	0.3254476913285901	-0.6302041686457592	-0.5357344239381103	0.8926005008505559	1.1074772878818733	0.6072999770237136	-0.7123704107282192	-0.059537962138246935	1.7412288565170235	0.20797892246782582	-0.11656788356950339	0.8999479340007956	-0.8826230957377879	0.5042594089654485	0.9856475221137995	-0.20356826360891217	0.00262828821958066	0.07087534291684978	0.25337759098007756	-0.20190744069136687	-0.3687337810395139	-0.6700275418985184	-0.12936722437344964	-0.2033139824417926	0.4033520585358511	1.0233415943504105	-0.5995287618106191	-0.3647036344361438	-0.1124132069990399	-0.10635694035629888	-0.13330072254646205	-0.15621315500167623
-0.1075039613416509	-0.7056025563868513	-0.1038468527394069	-0.0925527243387058	0.16414402192620967	1.4574766035180224	-0.5736700202415808	0.5396923964351247	-0.49443267321725737	0.3381586730643563	0.3999427966426494	-0.07050608893678548	2.4807756095358906	-0.3858130775946135	-0.8043030016891691	3.001381703133716	-0.25610548822349255	0.5171398940349972	0.2206039829564297	-0.6083089261919925	-0.4878550710998001	1.039785220632257	1.0496916075522769	0.6790756031854602	-0.5710361323852349	0.0814993058795415	1.660443089898605	0.24393112656169916	-0.05915671091033627	0.9613230744900102	-0.849743732720403	0.6123704604313341	1.150369886176983	-0.24012938445655935	0.028290168133707133	-0.046816207899894366	0.260178060195441	-0.2459804481825501	-0.24480025402826527	-0.5704308936274398	-0.05145832646265497	-0.09001549904253107	0.5233965042159865	1.0536359741784107	-0.3463820080516262	-0.31333240097469456	-0.19837759118449466	-0.07326820202898426	-0.018780139760112547	-0.054939676597618406
0.024635582062276028	-0.61127793098974	0.012086145396602067	0.22629054119816594	0.2617978547762202	1.5348663730227081	-0.5189002357501791	0.5255290079453961	-0.30485975665225024	0.3705608177222218	0.3884532226833354	-0.08538068060214137	2.4269315237986753	-0.1338747991162151	-0.8344790640794615	2.7249482900978848	-0.30241848053663445	0.8106743674901026	0.10086617083488533	-0.5038089053899273	-0.34261994400772683	1.198514645580365	1.093163097292471	0.8268968340649344	-0.42469653943178043	0.2788023767269473	1.5651966710554883	0.303622825712085	0.05562904347577311	1.112909181851061	-0.7427770748615964	0.7084088666656831	1.3897127343054554	-0.269864822569294	0.0035025730873166627	0.03677473395077775	0.21470190658159324	-0.16977984075273284	0.03691965141533737	-0.26398808885013325	0.11223789723755022	0.24647499829071248	0.6008422442819787	1.1057825880984085	-0.09792970449036834	-0.28822316487236327	-0.2738049181153121	-0.09038276419138999	0.0803201992182381	0.0788508177832158
0.2457449647393271	-0.4191888510873568	0.18710887227455225	0.5541597794608797	0.42472324604774025	1.608503010436897	-0.40987881767370277	0.658796983035119	-0.057167996146920544	0.48851906412524804	0.3880083256465643	-0.08983129132379161	2.4174296263156374	0.32169714960867396	-0.7233953628345409	2.465800034174202	-0.21373493190343118	1.1984927478920464	0.10743861707931908	-0.42205168481403266	-0.1093661705548806	1.452326974407922	1.247495793962323	1.0029870366887732	-0.28410647234008857	0.5624453220164001	1.548803892579167	0.3502300650569477	0.16929511533583247	1.3252781570980703	-0.59616816913196	0.8936645612332066	1.617216867897233	-0.2076439295394703	0.1430643427149339	0.25701132801104126	0.1879889523434665	-0.03917506254303764	0.4578703595632393	0.23673187095794676	0.3282818972868058	0.6581214500432736	0.6353423066777342	1.1948698834596407	0.22484812019317682	-0.05178135145800748	-0.1777359019729389	-0.02885455352654818	0.17270527073181566	0.12870300885849462
0.5643704464819448	-0.12173949732118669	0.4079142444648022	0.8635668007843715	0.6631741088024137	1.701262970643882	-0.23764915748850113	0.8633147182354175	0.233222387188391	0.6977874730735821	0.41193341969191594	-0.06435275622831613	2.4931842056160614	0.9224354136309498	-0.4852945057247123	2.338155245325706	-0.02435221307414621	1.6843443368036273	0.20038768887996322	-0.2970561760611118	0.1796923404160251	1.7225867420312746	1.4848352068894204	1.2691252319037174	-0.04204023746141343	0.923235716210612	1.5256991633262988	0.43400558715346593	0.3042351551908177	1.5280280544030431	-0.384561633733696	1.1220986655686858	1.7969769679794148	0.005080447265120957	0.407187420304275	0.4640639188015889	0.18659203056253243	0.1400805543266297	0.8825518704702574	0.8504832787139568	0.5866748787971829	0.9432730207661401	0.7427932438673505	1.2416037896264354	0.6384900729717797	0.2971070827318137	0.04821072858862767	0.10681629137542607	0.3233775801564794	0.341465783827693
0.9263240920548569	0.24605154217485475	0.5934335281210167	1.1578301302387284	0.9570311663028364	1.7787224146304461	-0.060237988240031105	1.089473336532206	0.5835814294881662	0.9967743794599591	0.42960403889024323	0.03913951672673767	2.6025696217885885	1.4750216158264964	-0.11880036556939574	2.325173446830692	0.20375628303691573	2.220129179065345	0.3564288035558415	-0.08293226246926921	0.44088663784988125	2.000330710572115	1.745513821275392	1.518619079269177	0.27893214787519727	1.1995500406815087	1.4853197443115251	0.5468822814448492	0.3454511812477242	1.7154430863538326	-0.004020699198929644	1.3164931912167028	1.977569903338011	0.36575572814402635	0.6417062408444177	0.7573325106180138	0.21794022525557527	0.38415428702198406	1.2201452230398229	1.3988022361919552	0.9460381810581155	1.197850584679458	0.8579800807621638	1.2474612625128454	0.9379331410239086	0.5327210039708422	0.24216671212501462	0.2758478128041192	0.49588854912607927	0.7087845397665925
1.3084338114027767	0.6924906088373627	0.7225607962259674	1.4071453619127825	1.2194536308037456	1.8181581713734254	0.07841055844464326	1.4061591858031526	0.8748483091985542	1.2833233255235834	0.4116828951469385	0.25938591355858376	2.711220010729657	1.95715767993537	0.2815724213185791	2.340184996140122	0.5035150604089293	2.6820031574310157	0.6182885968146598	0.10802507201020084	0.6622959402510838	2.22804762339185	1.894239987442123	1.6026619682389096	0.5906710449435492	1.3581774053089062	1.437211820290256	0.6289061037219559	0.2740695906655042	1.8378294407929132	0.4076454524426835	1.5224029374075594	2.0740853933150225	0.7686754979329135	0.7404113833658521	1.1718234836433912	0.32391579127276626	0.6575410399138608	1.5847893565646638	1.7431411277614537	1.3229382801896041	1.5147758347237286	0.9785213273407978	1.1863438197739753	1.07891396233871	0.6870757362543304	0.3854053857431362	0.5313556816428529	0.5579867213809713	1.0131307891488228
1.6615242777842667	1.199797733522015	0.8799257640376779	1.5144858856587162	1.3884204911850595	1.8265794937497535	0.16548458456026593	1.6402395063071045	1.0844430528430469	1.4888614403030003	0.3458035785952672	0.5617782638033877	2.744690478023985	2.3389813320892783	0.618834658090907	2.2281183654856465	0.8031948675684486	3.0293993803590418	0.8888657707816272	0.22446795233250105	0.8218665293154673	2.2922076989608	1.9234919350721171	1.615086320558989	0.9104250313289277	1.4547998552180652	1.378662335933557	0.671108132288518	0.306459883870025	1.896585737361707	0.7030740676321832	1.7882358376334409	2.0735094137780634	1.1314802790039096	0.6776652536452217	1.5921013283329557	0.4682432098210437	0.9010684130122183	1.89875757292875	1.937069973170976	1.6002783944253527	1.7261828304529938	1.1624953743563355	1.1582900492019517	1.2377101239436579	0.9414377473877943	0.5377161656072947	0.809390560032103	0.6543351646121092	1.2212363528975267
1.8923155481000993	1.633001916714265	1.0094699514539136	1.5008067072007951	1.4625765630033243	1.794454912638511	0.20744863950958387	1.6640729525594231	1.239919241235787	1.6243662903627485	0.2528935275182643	0.8636307265889579	2.724042894885738	2.534261771597203	0.8608293997341253	1.9917850824971233	1.0377849957359273	3.171528234822325	1.0140748863213132	0.34148229206195235	0.9060096952723207	2.2069987362735004	1.9134647638346571	1.587274336486167	1.227663188528518	1.3971907063458924	1.339952489428898	0.6857256710311546	0.42006009205208256	1.9074107679537462	0.9544823187113236	1.924834224505939	2.0769964250288475	1.3794189735545266	0.5412768142782786	1.9120901710509812	0.6469857013359606	1.1189665541059346	1.9396487461777359	2.0650986382396623	1.7926676579304073	1.816096520992441	1.2921367516789015	1.2079275164270533	1.3539124978758583	1.0812048099490592	0.6031712356723313	0.9977033770184413	0.8821728772341318	1.4995088964503298
1.9978074520399496	1.8813406611312744	1.0882088420901195	1.4410213228395201	1.5077714903517345	1.7257326486794562	0.1337910207899293	1.626702564433327	1.2951945678662702	1.6215056688813054	0.16481687240384427	1.0747820962229078	2.6621669661283995	2.543582882975503	1.028544128495552	1.741222027014618	1.1790384073646603	3.0553963757540337	0.9968752647793793	0.40065081382484224	0.9439087321899858	2.0622653833064932	1.8540700593586834	1.4502708606440027	1.4477784844641763	1.1592777923062105	1.2193393398675982	0.6945962133303875	0.5625598185045103	1.8638680278926838	1.1453435417295705	1.8660919306667083	2.0405306935335017	1.4601002357992274	0.4090978946448847	2.1565813054776695	0.7859730688943987	1.2503908717111263	1.89004580395298	2.0696764218332575	1.9786277352283412	1.935384545829579	1.34546793384633	1.1108596240529602	1.4237203472597386	1.0897771618404242	0.6153232690388617	1.1065137455794214	1.048401821801202	1.788205914580903
1.9960115754457406	2.0011707735057924	1.1871511520579463	1.3616363866558463	1.451559766391345	1.6510601839680141	0.03524982164023736	1.6036891937509803	1.2393739789559441	1.5336632578068097	0.08968110585412467	1.1220291705401337	2.633948602506127	2.4473787035185373	1.0843544164828338	1.4314232401672904	1.1951301068186884	2.8394531467731587	0.947174724505152	0.3673905921502064	0.9537800331906896	1.834438912193362	1.7534030503944849	1.312396252052959	1.5463831822904184	0.9976120743260146	0.957526134551738	0.6938009798710292	0.7921752363953951	1.7750842239202622	1.165784415563129	1.7520765782218544	1.902513542866376	1.3537027907712347	0.2496542395065114	2.26165076665006	0.7988691967901994	1.3437769719192492	1.8349893927874585	2.003497593795422	2.0551846560093456	2.0000345446487295	1.317260682831559	0.8795397958095188	1.4819983126851675	1.184900924820749	0.6886590695296864	1.1169175747565683	1.0958018220185028	1.924491939705335
1.8679919842285286	1.9942290855842386	1.2192392242277617	1.2585959235641115	1.2683539925394949	1.5996218364801762	-0.021876315782317655	1.44669597682442	1.1716952094363122	1.5013814452189105	0.01802676660185155	0.9539372865972876	2.6248543110332627	2.3601221597582343	1.0076245269611785	1.068033294007949	1.1539441036860691	2.6461987059259844	0.908204591668391	0.32308643586546104	0.9090621130306831	1.6505384693379483	1.704954164159958	1.202854879097592	1.597417633496372	0.9708084525030569	0.7556223073306534	0.6774672672023548	1.0508218999126577	1.7262181662443943	1.068885975347872	1.6394474529633658	1.8100376931553392	1.1650657406427405	0.20283952293130808	2.21808149375809	0.7405921599474314	1.4584131491803154	1.709165854879771	1.961660632431353	1.9480380368601193	1.924516924251575	1.221606795549155	0.7075079990023158	1.507788325696151	1.232394688600281	0.7100244092394669	1.0340992347384936	1.1631871642367009	1.8867501670546716
1.657668425096699	1.8287902226739483	1.1426634090771701	1.0991249543509736	1.0719043707175446	1.493851328023829	-0.12483413456213203	1.2039080483587496	1.1071096567752303	1.4857218672048202	-0.02869174164774698	0.6201622473758769	2.487370808421794	2.253818356234483	0.8326218780191897	0.835544344717397	1.0714809779448728	2.439056686679843	0.8288305462731339	0.3162738692251542	0.8250824694537409	1.4990672813272006	1.7012071978952101	1.0654586794751963	1.7010671615747441	0.934376345170881	0.659716138060152	0.6768742580591216	1.1890404872948972	1.6949704345617669	0.985687269723192	1.5229236894193705	1.7536150490550688	0.9898121056287753	0.29383800624824846	2.0715394523256827	0.735474346513647	1.420482548067505	1.559648274119334	1.758118441475282	1.9057668670323669	1.887141832834363	1.1837237556064786	0.5634628384074074	1.4382161809247067	1.0413087908165135	0.6599866247890483	0.9731587614723594	1.2079475909821846	1.826506886428294
1.4631961179037578	1.6581916161014145	1.00499174755739	0.8865316174665787	0.8644142602478937	1.3299351419575154	-0.2636800720682646	1.0616135470300943	1.0161425824062098	1.4046672788042611	-0.0868004779164088	0.2284254442616347	2.2089959496711815	2.0359978703066837	0.6728862185155636	0.7362802059488883	0.8713279370574553	2.235808703064179	0.7583516702715221	0.2692729382100319	0.7384537633222209	1.269796010219935	1.6810025313650907	0.8926102331463678	1.7348662070759644	0.874136770016422	0.5795160682497155	0.6915765123936486	1.2021912683361364	1.618809886434644	0.9317291616320519	1.4007963408468838	1.6455332672953276	0.8333079441604017	0.2881551546079604	1.9694137476085511	0.7036753270640294	1.3096129407554415	1.3649968393996783	1.4225171455474706	1.951529833907557	1.8167404628554238	1.1624165170708602	0.377341217851947	1.2963907514153328	0.899079011024844	0.6981636010734418	0.9442631347358341	1.1367111993218235	1.7870374386474477
1.2623642947713214	1.5657617162458506	0.7972580220092313	0.6588205552628928	0.6265888672363541	1.219510378111714	-0.3279492898423281	0.8954742095106487	0.9682410363265065	1.3653022830070545	-0.1746438860406765	-0.10054598089939455	1.8952930093503724	1.8108341160469952	0.547677158004512	0.6085780389854989	0.59010286109512	2.091233153647233	0.7382730190483435	0.1967040143940602	0.626811583810123	1.0383335732447865	1.5823899511552633	0.762261640271052	1.643934129672349	0.8008224289294317	0.6084306405518917	0.6687962164582174	1.1298217225838745	1.537846935150999	0.8256323281916933	1.2887539784186026	1.5408139606702715	0.656820327247046	0.2773480222151022	1.9926451019705815	0.62836219413833	1.2563759927509692	1.126284525656802	1.2726643947814957	1.8651394679595334	1.7372180533378017	1.073922871309678	0.3154181627963196	1.136268751365419	0.9481447219727197	0.7316809741497527	0.9111568520085574	1.0428579152084212	1.662169092644223
1.0200741322625637	1.3996856390909351	0.5991134406206562	0.48814761644696725	0.43501980477369023	1.1187610773160466	-0.36627395152101727	0.6350717411982835	0.9854397297327825	1.3534276955573195	-0.24088603124369498	-0.3083403579983542	1.504044696110677	1.6414287029893315	0.4302743794819507	0.4223573670934768	0.38306726245707495	1.937242997732526	0.6934760054224525	0.16415651175531046	0.4786439553716223	0.8637045009678515	1.4057480511825216	0.6112986191497183	1.6116432644945473	0.713561201966048	0.7819450029538186	0.6336173837354728	1.0128917395694503	1.4567341317629139	0.7032407839790512	1.208646183024411	1.3989906749548593	0.5023963066947879	0.37236173973942666	2.0623559385977304	0.6729112996611946	1.1666488462075912	0.9221436612279442	1.1490642377544382	1.655748362563336	1.701527796110037	1.055320437665887	0.3430355600301013	1.0522695201076346	0.8944260474065473	0.6466167405840394	0.8927352320490213	1.0108460667204342	1.4903196678593573
0.79593288733529	1.2196979907723517	0.5390083907324075	0.3650869434253581	0.3029177519799878	0.9533399224411665	-0.44306514953131726	0.46241166390371224	0.9995808776446106	1.274872732428307	-0.2647204181262092	-0.4220835710447954	1.1123754127293255	1.390121651015109	0.33191522642696364	0.25454072555405427	0.24446239026282962	1.6913191404461876	0.5894466839322379	0.10802507201020115	0.36447262971688066	0.6848368922152303	1.2467775790319344	0.42182724626850676	1.566127831240662	0.5359370956583003	0.9698796246971352	0.6040461766436662	0.857812050618475	1.404078956589106	0.6321833775285602	1.2011062806562336	1.252870893234019	0.41849964018653296	0.4584383230602194	2.0974713467976662	0.7891796393460838	1.0289910622911944	0.7612761712821261	0.9248125518890851	1.4254551071533679	1.5920312160387957	1.0816193423721372	0.30351020573927584	1.1007461020658276	0.7568073126420177	0.6695970564057143	0.9795975562582125	1.0486826274896943	1.4014403806066116
0.6666139265822678	1.1151779374612123	0.49971987681002633	0.2668814519146106	0.18887376881564064	0.8087096329586979	-0.48879196701467775	0.3978022379222175	0.9731280132084678	1.1293475027241955	-0.3452424623929448	-0.5639355401419639	0.8701505296350005	1.0900944333604006	0.2856144092256624	0.09936878608463862	0.1524013463874817	1.435505121868277	0.49011442481042683	-0.026043157442770547	0.2527759427448113	0.4395838050590939	1.0787932311270716	0.2931709358643722	1.3496084586962098	0.35786989615327025	1.0842924666704719	0.5676157393697665	0.6740231162446959	1.3070247436145914	0.5825091546982828	1.1110748588961425	1.155507000966082	0.3159592700097771	0.4972630473719386	2.05087444974516	0.8131431975335552	1.0025588472424798	0.6130875044332496	0.8036306588038631	1.1953272014643084	1.37975092928987	0.9906732350326509	0.17417586172012572	1.1161552911039991	0.7935803967334543	0.8041430990390612	1.1698753460402354	1.1157871640194013	1.4249851706657708
0.6355241335425156	0.978977621970307	0.41967627397614765	0.17931185922004605	0.12713706212425174	0.7643130531060006	-0.5320390623034722	0.3038978901911612	0.9702590163528431	1.0035239146570907	-0.453158069836359	-0.6578482715126276	0.6153299526197682	0.8864502426721728	0.21160591919564525	-0.07113028232612796	0.0814192746168818	1.2200856923704435	0.42217047135684227	-0.19423842901942773	0.10504437398607802	0.2271982059212012	0.8690410661075905	0.1673993601368534	1.1590574486637046	0.24010557083088013	1.1237226529274784	0.5382166962227696	0.5327821178607692	1.1040393644312163	0.5374739954330681	1.0017242709514433	0.9950499988793029	0.19316749403274378	0.4928187659609417	1.9064039406331221	0.7224702746620463	1.009992649031939	0.48596458403426046	0.86685383091279	1.0093184918955183	1.2807426625759721	0.9154749276027244	0.09631678802367664	1.1243853104883117	0.9576812014606684	0.8388077229052424	1.3383629910701242	1.1647757221315944	1.3717694381534675
0.68360608835748	0.8712263849231384	0.34120224972593577	0.13073883108149542	0.06713935085505633	0.7120618366629179	-0.6089597980403533	0.17453666399727716	0.9946888048534916	0.9016518781525769	-0.5242811242777321	-0.6629495158389961	0.3458489233698057	0.7724928177853164	0.06323719362308776	-0.18810274180413616	0.03640625349406355	0.9914678943197425	0.3889067818125862	-0.3615989846081097	0.0034043133786127886	0.10094596757111929	0.630087061476516	0.04601915031557122	1.0734072953621892	0.15927271184078123	1.0556337159625877	0.5331665538416905	0.42804423346331966	0.9142052913659227	0.5085450849828073	0.8712135484423575	0.8425399577011131	0.13899921431208392	0.41432741339079204	1.7396749425402795	0.6034080914152903	0.9685355450657763	0.31467250273777186	0.9480796345887021	0.9008879807957036	1.346662902878266	0.9023925039422547	0.0683385436063497	1.1116474403911112	0.9882608137088328	0.8673213175365138	1.4060492861214402	1.1337105899648043	1.2681840466524985
0.7940049609915085	0.8870608769489088	0.22873703927321287	0.06556798428253485	0.015286961468009452	0.6289726945406067	-0.7239954677081244	0.02760076274134815	0.9499314347239128	0.7370157278821949	-0.602764417074995	-0.6356298260748438	0.14894849219351486	0.6597662845815984	-0.050734523408878386	-0.2318535544116435	0.00027434396119934145	0.741739598682919	0.3428021610804703	-0.5152509353173819	-0.053054513659094006	0.014346984036382873	0.4499877082342221	-0.026570485136112258	0.9591412315574003	0.0290455111916322	0.9211725395734479	0.5098369729394859	0.3564504154742024	0.7891929571919241	0.48379133174110367	0.6149448823488703	0.7878063346754411	0.08420336665401965	0.2872484888191957	1.5988694521488944	0.4534866360988186	0.8581874628235742	0.19079803856703478	1.0368289260836545	0.810169342741524	1.4392229298409291	0.7825609729329046	0.07632753241417603	0.9748405549215761	1.0048081775675892	0.9861676743608163	1.4043825681251016	1.098850569493549	1.1926504238111673
0.8959103937329207	0.9480247990609527	0.11120012802201999	-0.049848136464943016	-0.053168806554896794	0.5853425339885666	-0.8954355646074958	-0.11194876341559645	0.8441913197075429	0.5251820579877883	-0.699708777203878	-0.5479534870217635	-0.0003355385157374602	0.5741193684069394	-0.09851020337322206	-0.27688820233992895	-0.09203575981509557	0.49873109904559587	0.25971175864647617	-0.647746046177633	-0.13702325574404045	-0.05498972089543887	0.34105287623413844	-0.07262627390882168	0.8260393785605842	-0.12925129184414105	0.7800667338799414	0.4641014843627859	0.34166036066933614	0.6447069852554485	0.5081029242367628	0.30795790411925184	0.7733367946861459	0.004347109450626263	0.11023008879326004	1.3872880052733305	0.2720645946222944	0.6895693017439474	0.11539447884454324	1.0763471405405336	0.7729364761744189	1.5895789442866153	0.6347745342223075	0.17059256526955685	0.7982978002051091	1.1328589939008054	1.0257919516416591	1.3387226512693349	1.0928252817204973	1.1127016311927007
0.8917481856263404	0.9886768122425016	0.04059361642243187	-0.14788744205668544	-0.13457937971206144	0.6391451688948029	-1.102646579432943	-0.2198285656515962	0.7162738080381019	0.29894682717437904	-0.7795138029453331	-0.45058686023880873	-0.12895193988952172	0.5447831166254593	-0.14728558111000756	-0.4489149630597776	-0.2432940899039207	0.247265994596595	0.17391438009784657	-0.7468460966267314	-0.2260884453362521	-0.09712857949216361	0.2873871885284858	-0.1817106591926465	0.7474295954151116	-0.26379689286046465	0.6673975180361199	0.4354949419141188	0.3074551572265139	0.46272230813692056	0.484501688349504	-0.00914339839608298	0.6944431651371955	0.06872570797309807	-0.04663928312344286	1.1884209025179229	0.09656042178136046	0.529477661647777	-0.0314062112522608	1.0884185568427722	0.755740105199852	1.7821263824397646	0.5220717018199887	0.19731204044195225	0.705999802384385	1.1502132906393117	0.9164324763489636	1.1621119490572904	1.0430584907002014	1.026852035110276
0.7800024055466553	1.0042067948062392	-0.026770734415270704	-0.2209625066282191	-0.18142327274690945	0.6662299624835333	-1.2743889310276706	-0.34331258359401423	0.566734353813749	0.017632326154235444	-0.8349531569933728	-0.43831480299233166	-0.14596447926491865	0.47735234531708437	-0.25221065039879104	-0.6320085276900171	-0.3420493779462495	-0.07073542839515448	0.06625472835219856	-0.7925692700910318	-0.3095993247574439	-0.0836186724379983	0.26238328734723393	-0.1994046506002075	0.6848697487245229	-0.3825740026337844	0.5712018664352365	0.3995809964746478	0.20475904684715357	0.3673164683112248	0.3689527628953298	-0.30317758714885173	0.566124264511308	0.13976780875227596	-0.2140243591437571	1.062778693240817	0.024593551485443364	0.3905781513745647	-0.10274427878606177	0.9614547240447701	0.6554020039704218	1.8922933677382197	0.35527277158112486	0.12263345703769353	0.6313501874199946	1.0389823090073669	0.8074436513114559	0.9432104707381439	0.9328783615559579	0.9622436622467682
0.6378482091350212	0.8959085685402334	-0.0754472902412037	-0.2909163919084812	-0.23908968770079314	0.5952502453116282	-1.4687140262898166	-0.4330083490597289	0.37061828989062023	-0.2710607186105838	-0.9003702989534469	-0.534414770736309	-0.07319678335051127	0.3819056376651278	-0.3760312417814563	-0.779506144292214	-0.3655339042162659	-0.33792140943375637	-0.06956435712832641	-0.8669167810506092	-0.4054397916240207	-0.08791883545371851	0.28781589046367956	-0.14582284611177357	0.6605281134609771	-0.4457886321128589	0.47551112587571776	0.34725408829666937	0.014032471723738981	0.29884832821193225	0.32056877961908503	-0.5386308418406976	0.42212159676415667	0.08528221940034363	-0.41769225717514935	0.9187275226551697	-0.004970393114678988	0.2556521654431586	-0.08651184145154489	0.7504487554904475	0.47478175001244205	1.803623455317684	0.27785857442932294	0.12775245196707896	0.5624851564858693	1.0432160867141032	0.7400382549036434	0.8404266035639261	0.8728421053565573	0.9213720433457724
0.5162990556469484	0.6853346364795614	-0.14709364765246927	-0.3053174404520722	-0.3692869008222312	0.532687205550593	-1.6522566479298244	-0.48501480812213577	0.1460109978683821	-0.47857337326533644	-0.9421517459115062	-0.7307053919730884	-0.02636218457511468	0.3982438836814957	-0.4885466089720934	-0.9484344868077272	-0.4297063138170028	-0.4797745799585987	-0.11998178726342094	-0.9913344095041646	-0.5232958215727848	-0.21747151739229845	0.36016630147467293	-0.18291739226281462	0.6735880330301354	-0.49974050380110774	0.3617580343297641	0.3348336894211258	-0.2068523497385443	0.15964999481777858	0.35086766352840365	-0.7403085611186766	0.3108096594930906	0.03868001155422918	-0.5096378824321383	0.7971445103135233	-0.08160425208780578	0.14204248197039224	-0.18282364671588747	0.6446521959610878	0.39160111394089403	1.5517275123132244	0.28219572513050417	0.14213598853915488	0.5337586568449211	1.0835732103493607	0.6226391990757906	0.8376194995700932	0.8230833373559315	0.9216558160724677
0.4246354014825104	0.41980238558585	-0.28027729540958035	-0.29647842688510867	-0.5030853033738227	0.47468552186984214	-1.7146691582895486	-0.58994461629393	-0.027642298488859317	-0.6156698884323509	-0.9758559359883929	-0.9796073539489895	0.012293565733869288	0.4887407234965572	-0.6413090679642602	-1.072901962543907	-0.5260681969575278	-0.5663737971213919	-0.14968970309777282	-1.0809700648280864	-0.6852756403678737	-0.42822743691595216	0.3881432784142835	-0.2476454116774823	0.71008072810462	-0.5845823012428175	0.21943370998976505	0.331223712102183	-0.3938100588429059	-0.023754709385663396	0.3243597643761595	-0.9605646585081274	0.16301642371216463	0.0213267003862328	-0.4869550472525209	0.7827779723993863	-0.1581682649718855	0.03582520940852417	-0.31818583336654005	0.5766522061892775	0.5034261575464352	1.2519681645342098	0.25698505096382396	0.16764704523641788	0.48783554152147846	1.1121721691654136	0.4902023328945836	0.8183118874125055	0.7472978935420137	0.9850623279758496
0.3996621528430356	0.14027961663090713	-0.39431698937904364	-0.34624591631649315	-0.6024876084603145	0.3345887186749054	-1.7204305028908529	-0.7440277039409368	-0.16758615576979757	-0.7181435852866901	-1.0150068752241874	-1.1798917580572952	0.043338443164387466	0.5308593119875579	-0.8243216410335673	-1.091198408931079	-0.6151101488628281	-0.6202631149881564	-0.1812959432837026	-1.113408412299178	-0.8270059377838266	-0.5981934343302987	0.32518533707435904	-0.25897727784527824	0.759587241166324	-0.6877948833083944	0.07468581265121128	0.3042622917928065	-0.5526952047451573	-0.14716148529782358	0.25591907971783706	-1.0956961383051056	0.04556329921594833	-0.14873010800001532	-0.4942083735626337	0.8160902249358438	-0.23910718288807056	-0.07321492107116609	-0.35968732263416847	0.5865043926189701	0.6024220081002507	1.0257769693205818	0.27762200257289776	0.36550878694959915	0.4651980777018596	1.1949613866981426	0.49748296290721133	0.8281279791909434	0.7414170201230418	1.053693596553119
0.39157014418912783	-0.04758580425177968	-0.45883647903385344	-0.4336129699222715	-0.7723215973491502	0.15423864481628685	-1.7449254701411463	-0.8898473912266252	-0.3317814447308759	-0.8095686102624189	-1.0479551722774365	-1.3605533295126069	0.040805940248725026	0.5677439807147854	-0.9465562921229174	-1.1388078997652822	-0.7084468654015759	-0.6375140374361058	-0.1399801468221826	-1.1247605497356172	-0.8929708658404326	-0.7713092326797262	0.23599863188120018	-0.3390286651213782	0.7749456538921324	-0.7003210576633376	-0.0051574533566590645	0.2828948333092252	-0.6862594255485281	-0.18621579804023441	0.18723919334444128	-1.127616036268439	0.043983247242938756	-0.3308164770740331	-0.40137227297739564	0.8181785307972678	-0.31748084444290525	-0.11463891233447987	-0.3746794403178945	0.738138498305063	0.6937047804963561	0.8691226741876432	0.32140356746917964	0.48953112475514293	0.5038830972183362	1.2622721644465857	0.5855123985144287	0.9115954620075921	0.7786197623382789	1.1446928329994224
0.31864699048426226	-0.16784448549879147	-0.5444030365090053	-0.5671018093613097	-0.9540963722432311	0.008330989832721559	-1.7408296105958943	-0.9640699252783491	-0.4737687615839386	-0.8915913248622424	-1.0784284596018545	-1.5378717517011133	-0.045192245831937844	0.5354146632593467	-1.0789977340493933	-1.1378181272833419	-0.8605131215105537	-0.6209867853265658	-0.10165234730075925	-1.0912563341568042	-0.9948998159857426	-0.9628102821393592	0.18438737292991844	-0.45938779311405653	0.7587837564525401	-0.689412525139746	0.03475744750005877	0.26740281103739705	-0.7673302949836136	-0.25730991787444574	0.14929310308958818	-1.1150373080958487	0.07689969942945386	-0.34486271675166336	-0.22612672837770575	0.8793264747155242	-0.37910414391545455	-0.11068194434409998	-0.3518221210390927	0.9020530060661475	0.8505244010975683	0.7987565886943478	0.2732375375004287	0.42718847995120546	0.5564452257921294	1.2340295136553592	0.6208830228666823	0.9889662658376336	0.8661348609114539	1.3080874997800607
0.208512217349382	-0.23750384447113965	-0.6378861559655207	-0.7536143435821945	-1.0437754658683116	-0.10840163710577286	-1.7810109796889215	-0.9457321243386916	-0.5190561062658882	-0.9735319948689076	-1.1462946949585207	-1.6550965466962146	-0.20197355430206768	0.3418122342083514	-1.2456942521166696	-1.0637429809537768	-1.0319756767349386	-0.5674007197920864	-0.10295421928809481	-1.0225977336998777	-1.0421795867643757	-1.0368785358671402	0.14420630973127757	-0.46023036413346546	0.7727393638993603	-0.6881395113507253	0.11062201450197226	0.25263223767715126	-0.8009354071379644	-0.27609138163070807	0.1570345404137875	-1.0317609934185326	0.07788042134373582	-0.381663582654048	-0.10163018225803536	0.9727550983953162	-0.38107888334213746	-0.0586701663450183	-0.17662204846194896	0.9733370579811884	0.939288021863349	0.8312447788500211	0.199111689152976	0.4268108491777264	0.6123759661186908	1.1378263469527727	0.669217581144451	1.068223092663533	1.0425931555592713	1.5322178763304626
0.05932241028043315	-0.2688119284195307	-0.7368480856656447	-0.9540916883092873	-1.1176898789221859	-0.20726043695981713	-1.8945415443430758	-0.8873985544551802	-0.5367389110421188	-1.055467195236028	-1.1831736357346931	-1.74363809001089	-0.4415322931659226	0.12029381301026736	-1.347959631652854	-1.0300691997747182	-1.1099132018369304	-0.48122881273387624	-0.07263838085172743	-0.9235105250352109	-0.9532942717900672	-0.9886934289537264	0.10310103197104921	-0.3420704893100884	0.8280941919269841	-0.582387934932459	0.16233163728497896	0.2567969654849246	-0.8170646900622218	-0.235838252052791	0.18919629828595225	-0.8932556273478565	0.11833130855426241	-0.44733257367702495	0.0035754301596271796	1.0595246262760285	-0.36580798841875034	-0.01269317844005238	0.010863094942043915	1.0553689496377117	0.906149992502292	0.961321035172466	0.21288805692563484	0.4508701253458371	0.7021696024322549	1.029120960437965	0.747645410141078	1.1343917971181832	1.240537096886496	1.7095424454892396
-0.09420391056453285	-0.29301479158712695	-0.9001333076976188	-1.1155413086205557	-1.2373251825175595	-0.2740271704608285	-1.9600136124353962	-0.8282164341555183	-0.5585748817816434	-1.0712252267619073	-1.1454826498816986	-1.8364572031948954	-0.6736472107948235	-0.05810131751100476	-1.3660837820087413	-0.9888430242225938	-1.157574762394236	-0.44618249205955973	-0.0025093471022189394	-0.8373357306152714	-0.8395372028311054	-0.8445900361737356	0.15513542529992536	-0.12640801050355951	0.8593181347799252	-0.46884354482229257	0.2092008462180995	0.2663124393869364	-0.7722627526473823	-0.22519875263767294	0.3620739014527582	-0.7984640921277004	0.17146152908515555	-0.38953991283472766	0.10925866116244376	1.1644011917262804	-0.33152625798574675	-0.01048290552492349	0.13283770440958936	1.1646983638969104	0.9235797983769652	1.1213273564414767	0.269610102368531	0.33695150867960444	0.8420406478634928	0.9674377535521875	0.7993864207641481	1.1729631604334543	1.3715369620774376	1.767548929328715
-0.15717579514148478	-0.3308247164563581	-1.059067854092995	-1.2529614837060046	-1.2714843596254126	-0.2797218981129945	-1.9470166605350259	-0.7519380162096285	-0.5388791928882336	-0.991904514096755	-1.0587061307679377	-1.830553049313765	-0.7510054858729752	-0.2230302826099015	-1.3796969504408445	-0.840613836655486	-1.2299539994628432	-0.4115772656867466	0.05581107685908012	-0.7982902850547584	-0.7401483003204339	-0.6941870415235819	0.31980150887523373	0.11788046166572877	0.8860899820056589	-0.4381435161533835	0.2894211124701897	0.3016579705324334	-0.6317096637892632	-0.280030351233084	0.7030233278744384	-0.7016262215371933	0.1825685939397673	-0.275364856178006	0.2167714142033014	1.238045423730971	-0.2677821772639612	0.08272107481753392	0.2797171449604116	1.2332257939523306	0.9298728142256889	1.200708628016527	0.31365978203543354	0.318800056167703	1.0050500294157794	0.8875933170481562	0.8788467754716567	1.174893044429216	1.5336741666122093	1.7923957354280131
-0.12632897364094944	-0.34301073400183396	-1.1269570327696112	-1.3225050974987265	-1.2419782983338878	-0.2593676594736857	-1.9027949480652815	-0.6924768424174046	-0.5234029167771623	-0.9308688064267473	-0.9228181620611737	-1.746925866204953	-0.6475403799465594	-0.3628153919592065	-1.381140958334368	-0.6973693728198868	-1.1782163610143876	-0.3271904121299417	0.20261865012698427	-0.7210726352749965	-0.5974804745929824	-0.5734948865632541	0.48098230139299136	0.2820818443970786	0.8889877957275092	-0.39814556356688086	0.27594335373934986	0.37945967702016337	-0.3952078324538551	-0.2603069599632094	1.009411730736399	-0.5728977911248632	0.21474561293694103	-0.22417928699129908	0.31935417201775257	1.2501223732910145	-0.17427096331937258	0.2032678695370352	0.3899185615522256	1.2327680155929694	0.8822034623329549	1.2056219926422969	0.34009274412699353	0.4475050155643892	1.1724101252726613	0.7902793076799393	0.9859470492089196	1.147962390488375	1.7197761309047817	1.809856104376528
-0.0832332173699085	-0.32761044991266763	-1.08794319509937	-1.3127364814473397	-1.2259577437768558	-0.22752177628995546	-1.8640878416700173	-0.6697425252276182	-0.5270159163697693	-0.8614153234987303	-0.7574935593195516	-1.6482787371148369	-0.37630196740683586	-0.4324238947069811	-1.3690026526653063	-0.6878876393334745	-1.0007399203768326	-0.17795580415334028	0.3901971835621487	-0.5470792980280323	-0.4490294073626332	-0.46935972869211673	0.6291405766845302	0.37635697294995796	0.8786346976121704	-0.30420980574283646	0.1524959701991875	0.426031390471653	-0.12883316405092468	-0.1824195447277974	1.2508894863715763	-0.5276950495926894	0.27889727974262835	-0.12390944350942121	0.26680803242071904	1.2490488666634554	-0.062307682577543225	0.26648001927457826	0.38376618233204784	1.2194625880611518	0.9550448776205858	1.277681733446452	0.37270811739987303	0.5002474469269881	1.3962705809361649	0.7629064676551944	1.040635611861345	1.123838840541366	1.7896165171423586	1.7795591926733203
-0.015428311958538703	-0.3527212024022558	-1.0254298230718082	-1.284344655847697	-1.1666944856151271	-0.2026247614321961	-1.8280331744380944	-0.5885151790157153	-0.5068361161064059	-0.7751755168105876	-0.5995767082095915	-1.5108843003734118	-0.02152436897896637	-0.46771471651117025	-1.3730693244680061	-0.6990189936231231	-0.8893493983351155	0.037746201381396394	0.5803106395453409	-0.44246370116609357	-0.31686516917154506	-0.39042982569497126	0.7471895004756879	0.4109666486369844	0.9387643323405701	-0.2021577058606186	0.01768472215469844	0.4562038049897784	0.06843586975410777	-0.16676356772124834	1.535959942444707	-0.5587201342399559	0.27938764069976896	0.0010188839848420783	0.180286211435802	1.2418530175505942	0.006103386821451303	0.3796592376103167	0.3910112241017278	1.2684050656987582	1.079961728540475	1.3161594650400055	0.308045143309542	0.5013132048876949	1.6216434745294837	0.7172152032953587	1.0470249162603051	1.1670945586463461	1.8397764361265438	1.7182809762201654
0.03456572323025949	-0.44814544530115635	-0.9605375585033787	-1.1981149371250923	-1.0916997157322057	-0.19555976896976146	-1.831765094656286	-0.43210284895121787	-0.439610882501783	-0.7348533340932043	-0.43342278283631985	-1.3387501821203898	0.22954756915582591	-0.45193405390682456	-1.411242969037814	-0.7006327531045493	-0.8146921743675797	0.2731940690069759	0.7323199656437013	-0.38122123121770246	-0.21137143114414725	-0.4230097231930561	0.7910284490174774	0.38104823701564355	1.0231433991686374	-0.01793643417109756	-0.08737043518533867	0.4930988116385612	0.17294689037176983	-0.14731133740226293	1.8249518569376804	-0.5362397833076	0.26166459467737624	0.009494576802368171	0.20819856536132453	1.2930961854755072	0.021755260412365952	0.5391714054066398	0.502059208074239	1.2121679894217947	1.0994243633369158	1.283203755449565	0.12275417962655406	0.5371629529833217	1.8044716855776435	0.6764912919874868	1.0623451268080868	1.2995986393552779	1.9552998963717905	1.724448859897484
0.029695728465959997	-0.5529361736896583	-0.8439472993354599	-1.0460132747577355	-1.069580831179639	-0.1600954576938321	-1.8337451713340365	-0.26193716818197715	-0.35891206508495355	-0.6989013933713704	-0.2676532830579282	-1.1917277523559258	0.3204838018187422	-0.3637254101693944	-1.44222125803562	-0.7181259058831895	-0.7005133963615735	0.5258101538989703	0.824512001751269	-0.24529736391454438	-0.1445016792520255	-0.5117930252023394	0.7528071660940078	0.3049883514331805	1.0483609644890144	0.23490098406914117	-0.20173615212814786	0.4986463165268679	0.22604033302852708	-0.07204276608727203	2.037623927248545	-0.4793751305250358	0.3376783265415282	0.029640212725554123	0.18771763281156365	1.483106858553549	0.038886601162178604	0.5713569525752573	0.5254973119514276	1.0527118448127344	1.1042389581516265	1.3089261454832182	-0.04218371867507602	0.5699161287364204	1.9540459042209335	0.6940342223861927	0.9565156539457549	1.4668932651877866	2.0858023343431205	1.71985841873033
0.04832530713589186	-0.5796540594510905	-0.7092480272584984	-0.8979104610663861	-1.0711634591660482	-0.1149696182641449	-1.8052777138019045	-0.10687454582639207	-0.2855003977632299	-0.6288407804539847	-0.14293525354619555	-1.0653110272856299	0.35877203851199735	-0.2121626662963792	-1.4013200430002697	-0.7174301962400872	-0.6044734687027665	0.6729771323372635	0.8361829686861935	-0.14344275070513451	-0.001746641588621356	-0.5815542685210624	0.7159666374553199	0.18874211248439038	1.0838789404025153	0.4006389395291336	-0.3209557472152795	0.46388286348048907	0.2091499587140139	0.01639851878929195	2.1751431678053863	-0.45862572994179407	0.403674684566938	0.14227808050188973	0.16544765437504583	1.733670014842371	0.1208541614806884	0.45705190234267407	0.6145837630595953	0.9761931968754525	1.1649709379961941	1.3062533456957701	-0.09486038537305261	0.542500134581829	2.0579523542042577	0.6879665063163887	0.7763355048938672	1.5811599421367803	2.208714995705517	1.604680076718133
0.07513140629945705	-0.625990249257276	-0.6244024949452192	-0.7843691252176577	-1.0579717336745422	-0.1080021700763388	-1.717722547558979	0.06767626125450432	-0.1980800761677707	-0.557418227290175	-0.06922056588091663	-0.9140041060177445	0.3247670059584228	-0.06571811732803987	-1.3549636870338329	-0.6609557866545926	-0.523589747211493	0.6635211732487343	0.7875721010004856	-0.14643488647740838	0.14600673015410065	-0.6555335061354599	0.6897601438324847	0.1164023921655836	1.127477865035813	0.5112786075682221	-0.3298556458377427	0.4313028864960593	0.08545065323818346	0.08942644435220684	2.2356829473294604	-0.3873340460714817	0.4734538271188651	0.26527434490796525	0.22321521748773038	1.9830757967983537	0.14808143691997644	0.3798993047059663	0.8277120230532875	0.8738001199308971	1.1380383863963215	1.2388070513894194	-0.14607819228972357	0.5234507600085424	2.1394472239548827	0.6760406671325591	0.6449664644478464	1.6053273530836925	2.2833130326081004	1.55347579206271
0.07886577321741421	-0.6236443985867914	-0.5436869162802089	-0.6124757585590539	-1.0150512417557018	-0.0954654083037471	-1.5878270501133296	0.23375864908159022	-0.09419996799385884	-0.48203565509660473	-0.01162151747962268	-0.772664337843444	0.24780965482470085	0.023752979417740287	-1.3452999419002543	-0.5957885926624918	-0.4482643137536038	0.6220583089072014	0.7349065042617104	-0.12663927577800654	0.2194010250047193	-0.7809709046784226	0.7054606562642658	0.1009647773862667	1.0637193772148237	0.5761319785547099	-0.26289770960551023	0.40239027481217526	-0.02844960058810849	0.19768388608710835	2.250571441958585	-0.19780965191419103	0.5863302493484308	0.39163409140552213	0.2840346824072377	2.232079013769003	0.1470908923844061	0.39828513296252455	0.871241336511886	0.7385067113332463	1.0167105970655803	1.2200621683916424	-0.21018127965317443	0.5073049464935644	2.196998433491959	0.6806936307508537	0.5390487415247553	1.6300649570293515	2.288311373863242	1.6208968534231836
0.15110226822449294	-0.49502862432617684	-0.4431455981302707	-0.38749118408900995	-0.9378862814004014	-0.05390225738075749	-1.5411564577648715	0.32857988685963047	0.0026681691794495977	-0.37352894582537904	0.05240478131695612	-0.6136259512939372	0.24563130139328743	0.10958926354365159	-1.3056884604108285	-0.4955203368833173	-0.3953724952763603	0.6095973948896654	0.6480079828867866	-0.021670529844233243	0.29913453744993723	-0.9142759581657518	0.7434648044413381	0.11302496765558674	0.9970630756719834	0.4537468241749384	-0.17830827980880692	0.39207410192874786	-0.02418309789081196	0.33561918031528215	2.2074716420244194	-0.0168226569364331	0.659339547411687	0.5462626003868237	0.3359655845047529	2.4308790223601875	0.21289225791083882	0.46362477385807566	0.7715334179180057	0.7633660665871574	0.933024185377133	1.2440203341431513	-0.19893623074429526	0.5004152828263116	2.252163133828096	0.62038325772543	0.46037381235800334	1.5319128114449598	2.250827825959513	1.6348434483146608
0.29987479808478845	-0.415410678132491	-0.4126369144102666	-0.1480484346657171	-0.8641850966680499	0.005376791801092845	-1.5942607572002212	0.39554703010479353	0.08407022206000155	-0.26989568538773845	0.08014821497886279	-0.47404427817919864	0.2644212702556653	0.22460925304586804	-1.2694278177512464	-0.4032921894538187	-0.34555444045473577	0.5921603857832677	0.5979805408360049	0.03816576470903568	0.3756575605028773	-0.9542236508945917	0.8042179929716944	0.2541984560005817	1.0828383618387594	0.258806917046375	-0.15306945988776963	0.4074294861491392	0.021087203456490983	0.4617589731798161	2.0627183617208074	0.04811731929687289	0.5877079301327819	0.6878532091854257	0.45600165875291426	2.5944797550461556	0.24392932002540038	0.49489144352265313	0.7249820557864565	0.8619973996221937	0.8700453946190342	1.2462079722530106	-0.17301584100832904	0.5087819024076179	2.287312584157994	0.5075698492773528	0.4606826875706599	1.2902474741758188	2.212766620639459	1.602660282604586
0.41699764396713457	-0.42269070990075086	-0.46153419222452624	0.07990151979653456	-0.8293814961884871	0.09516861908007397	-1.6664996293906493	0.43946663285219467	0.16565063176106481	-0.20803406214660658	0.08378514026974407	-0.37282922284066655	0.18091549469622098	0.3491186809941643	-1.248551413034199	-0.35895325116863586	-0.39262068710245523	0.5670524710897479	0.6323396380876654	0.025041461021206458	0.3630172805356599	-0.9302851637879709	0.9013329001871426	0.5364597475021576	1.1929816270301887	0.28875439060243774	-0.11505302454658624	0.4086073061525184	0.08671669949312551	0.48657020018609487	1.861390251533886	0.12088324477808354	0.5071097124947216	0.7942788595139756	0.49061686333108645	2.6850484899759643	0.142735036285677	0.544527385092364	0.629319941767764	0.8509510087767813	0.8336198237481331	1.283133186478276	-0.26035817040156245	0.4152805228941617	2.361382758616804	0.41130380468803096	0.6019180848095502	1.1582609532657488	2.1578570740099385	1.6076263053217779
0.5242009126614672	-0.3865668652009305	-0.46467825432493115	0.3135848884643833	-0.8445586142737218	0.1694323268311636	-1.7452215563733346	0.427433162856701	0.21916277382308325	-0.1919642611667271	0.09519264584363311	-0.2770407286308622	0.039068603156183226	0.5026171861466466	-1.1713216746263226	-0.310748462392396	-0.4982463836319543	0.6477313756745202	0.6569547683504136	0.011223700974137996	0.31178026816315213	-0.8145094372437057	0.9823519983812149	0.7820763400918673	1.1729208529466508	0.31563537790428775	-0.04071665496320296	0.4178877626060597	0.16389429373959752	0.4123077787151894	1.6803797900545778	0.23597677392344574	0.4668222789365769	0.8665126342417079	0.49521495411696187	2.620612932010807	0.06295810330545042	0.5498088611966783	0.415807773310734	0.9451538337701878	0.8529949204570343	1.2992493752956569	-0.27497042540026834	0.2321128141668062	2.4653972398808284	0.3983509600208862	0.8031458733524864	1.1717964578360167	2.123991907977911	1.601867388221169
0.6818207757432357	-0.3385615124176709	-0.4036167424872613	0.5377021801696306	-0.8657203405830105	0.227879927195935	-1.833177672722348	0.3627781771213211	0.24087134683367295	-0.21122833164022592	0.07824336455929268	-0.19650751596151722	-0.04552634911896654	0.6869826673532298	-1.0344309605151012	-0.2191586464911052	-0.4898755411073602	0.7534699502635844	0.6734317649125934	-0.0005714780251489914	0.2349792570643608	-0.6713099003842166	1.0602532643193308	1.0055433114764676	1.114075476572252	0.19806094966644844	-0.07023712051501536	0.44464422583828195	0.18560735292120947	0.3911500887314062	1.4583788528558443	0.28689311851477284	0.44993985169785605	0.8893448250429967	0.48728162846527523	2.523762505955669	0.11188846350487998	0.53961014871938	0.27787635309773784	1.016826002120337	0.8533547992613668	1.2548438501141033	-0.19995348972693788	0.061507622503858904	2.4863160242347497	0.47237919200205025	0.9048805433955959	1.0420907089209384	2.0848556180219213	1.590633326746646
0.8537231397389503	-0.3543621700587724	-0.38304054824201944	0.6674778029809482	-0.8833519535693206	0.25419365651854775	-1.8521210231191372	0.35014104038681737	0.2845025210394633	-0.2506370845537849	0.010027258717401183	-0.17125047315700986	-0.07853575387719874	0.8390293515461117	-0.9084752121616713	-0.07686809381563905	-0.4011251715251204	0.7725955234929309	0.746869962259867	-0.11587143953314691	0.14060504087099884	-0.5927634514139498	1.1366902626086666	1.186317637733623	1.0158330054612403	0.2382628657882094	-0.1062541081323937	0.443542923143707	0.16817543280978328	0.41937223506727983	1.2005628952274607	0.3156811698718694	0.5427114746846293	0.8693261129723184	0.3682655532294733	2.356781904746991	0.17044488470383362	0.5405455825748477	0.14501449336216646	0.9374014567714701	0.8777779256850866	1.17099026998382	-0.23621206958881005	-0.08239487757662536	2.346376231624884	0.5480632083338669	0.8678419928949953	0.800556954651508	1.9910745410855573	1.5742329323949087
0.9798729065021929	-0.3706195918929259	-0.36586837755010226	0.7274916929808498	-0.8928714135234992	0.20289465799446446	-1.8381926332800127	0.4062023175451973	0.33240916302832557	-0.2533007990116488	-0.051295102748903844	-0.18856840165711397	-0.08091456928082826	0.9334029741409733	-0.7442470836559717	0.12915519997955055	-0.3279015606459762	0.8046506734351647	0.7542740007429071	-0.21239029131174245	0.06706357587845804	-0.48766965847561405	1.1219250998536707	1.1781918256989965	0.8028897984871615	0.3306020814569653	-0.04483672906074039	0.436394020292569	0.1636820663326987	0.4780143586041216	1.0562227815226133	0.404201677344174	0.7418213738057504	0.7941871922871635	0.18317620863748854	2.1064116441803096	0.21047939301649948	0.516580263888337	-0.125138939147505	0.9195182456460594	1.0230522451851618	1.1176577699346182	-0.21734152117440114	-0.2236791376276533	2.1197757098417824	0.6235900299488499	0.8538102332342946	0.726668714213815	1.8722054816374318	1.591876918990112
1.0797077991702846	-0.40872274809596726	-0.3005052394065732	0.773410939725325	-0.8817930176186358	0.1483116688911953	-1.8769244135279568	0.4505205681391125	0.35545286423815725	-0.20749256783176667	-0.10355538670895323	-0.22404177638254455	-0.09107799127217754	0.9608718475142737	-0.5434929606128204	0.3490209639931833	-0.1595249183406738	0.9290875111489928	0.6713957977077291	-0.23689241600487163	0.05806984498328478	-0.3411559832409522	1.0240474372470334	1.0699428710022114	0.6409744567787612	0.2178383793610596	0.031613534749157554	0.46667847801287154	0.16951466092917455	0.6255401875163453	0.9968717620370873	0.44452695285024024	0.894471518114551	0.6893621927652503	0.10893485195217145	1.9206530637598678	0.2413450147306722	0.568227802156086	-0.30715092599722676	0.9438601123198257	1.1707484517738496	1.1195719532807438	-0.09220289485251427	-0.18515240693780682	1.8442468389266486	0.6779479630301489	0.8405638991143517	0.7725648645129966	1.7570671263364015	1.614979357445892
1.1173842337188	-0.39930551102935763	-0.30926054494358307	0.7495528737284798	-0.8078975581933404	0.13756786378559843	-1.8469580194453772	0.5501654448599733	0.43472482709091	-0.16400346381848388	-0.14759155457180997	-0.27729682909229547	-0.07590301997542671	0.956774135458011	-0.3754573412083881	0.5704000757871732	0.05149563871256443	1.0218758327297903	0.6105289809606289	-0.2424529086632184	0.0953965535712565	-0.27292170863640963	0.9575930697343578	1.0175892208810478	0.657096838576692	0.18373426962095774	0.10186349097109157	0.4939268382302636	0.1946965404856042	0.8038570559833834	0.9932764877741643	0.40644604516972055	0.9484501409363698	0.6208021584351309	0.1668967005910187	1.808127763588255	0.26476885313914467	0.7082283097990052	-0.27222509964012415	0.9321569090457664	1.2859388485226027	1.1844689434993962	0.05341496850749281	-0.011878624475606659	1.511559599495167	0.6763655362140162	0.8132328552972542	0.8349527507759511	1.6895133007051093	1.554068376286107
1.0723975250338553	-0.337805877826697	-0.36015903545201844	0.6655718582223844	-0.6883522843337208	0.15835408421255162	-1.7552329720991515	0.6928187292504913	0.5928967514279239	-0.07851299774784923	-0.15618713809776244	-0.3039658852517268	-0.08054037359935724	0.8949244584907087	-0.23802975236752594	0.7921808343854285	0.12809067020212228	1.0763303026703586	0.581136496665059	-0.21974221289812496	0.14634467640591967	-0.19326598194552685	0.8632396710884718	1.024629687195762	0.7771321860640773	0.34392301027687644	0.3053493727884534	0.5466718588456365	0.28820832687678644	0.9129137089419542	1.089515311138763	0.3300935318888622	0.9543266889148085	0.6526529940896757	0.19993333526911108	1.74594824689508	0.22861397759079888	0.8306459722294395	-0.17981144184968795	1.0252550949546329	1.4058854813610424	1.2760321837426485	0.24940686582957813	0.11796761903648326	1.2696775620056329	0.6533627093172638	0.9258046328015823	0.992817261629175	1.7108705790697765	1.4663074874268136
0.9417475028051265	-0.27062770706351336	-0.31783927288993147	0.623713779873541	-0.5485550583366401	0.22236635319665027	-1.6579994871416175	0.7829473123781354	0.7807013875153074	0.06916726993654729	-0.1231222175494389	-0.25191519687411745	-0.1395764244169688	0.805037804296348	-0.13474616213719154	0.9215469666807763	0.15347048157204612	1.2196928427581661	0.6240179805827129	-0.14171553069924991	0.17091663936073437	-0.0095024869568548	0.7924259059750576	1.0744913264205418	0.9924331596572993	0.4095430028269174	0.5143825439136134	0.640091294612515	0.3981055327177935	0.9234033562526337	1.1833838629630873	0.27447575012049175	0.921316834641219	0.898158981467209	0.3049446621606111	1.8232658843909513	0.1422334143734307	0.8699424723347453	-0.08461198674835428	1.1368534976037004	1.378875118127802	1.358977188367629	0.5120962552072751	0.1850264526114278	1.1449996430511642	0.5829289965277111	1.1266441210771778	1.1891829581978248	1.7263550070351443	1.4418362628775567
0.7601949431105263	-0.15087090252244645	-0.22418448077582812	0.6116653007458357	-0.4119278267195214	0.25927989369564375	-1.489020607047301	0.7875089827361077	1.0336062630886715	0.15300590486493332	-0.0757471622164514	-0.14522512896820572	-0.13526649201432442	0.765296835637735	-0.06782812112280798	0.9328719721081965	0.25266921773070045	1.277579577732324	0.751171301425073	-0.06932639186530351	0.1947636530979395	0.12790415513941839	0.8622931862964863	1.2334373509291452	1.261975937371341	0.4256912882390167	0.6160716276445494	0.7161795599352361	0.5170041078858587	0.9332579160730733	1.182869216848837	0.31051032243066023	0.9078591505952314	1.2888799587649815	0.5109035103546837	2.056887764213599	0.12148912592656616	0.8920286451346101	0.13425521258191916	1.2064855667436616	1.2741990183380456	1.3835263692536572	0.7054543191944602	0.2716046012777647	1.018072709253009	0.4586927719896746	1.2880711322177538	1.3204852475093987	1.689272610114974	1.4771075435546246
0.597150476316249	0.049383542213739015	-0.10500441694486032	0.6316699307458041	-0.28224709997688147	0.23634769922684726	-1.2172257828260906	0.7920364832786627	1.266942847497561	0.27357316933038334	0.009284323859878124	0.0018526738690004651	-0.01136762905335902	0.7402161025385585	-0.02290343110208493	0.9876393827755621	0.34678348713094803	1.251727316405015	0.8696760629859259	0.019532335500581692	0.19413681730827415	0.1657017663603987	0.9897067419707131	1.4811603710673746	1.4067085608972234	0.4898413366901341	0.701112111304873	0.7673887688524684	0.7591994882752932	1.0038025781910107	1.1351376018864294	0.45065862442591953	0.9516725129404409	1.5980664634761905	0.6274424451318982	2.4129984275948977	0.21637186307425424	0.9783286269331828	0.34782644387946204	1.254363212110583	1.2192056464544472	1.3522731360954834	0.8308531745584158	0.37875943120123645	0.8992579425329469	0.46185762562193966	1.314043125099161	1.3675042394061137	1.6500480669426012	1.5547778081028505
0.5131721175770309	0.1889052664664626	0.038445255736038075	0.7169492737441081	-0.1863606929919336	0.2593077634883966	-0.9912873138148239	0.7760848744488568	1.3828900685562322	0.5017555918214077	0.13932384025803013	0.18552515615466653	0.13635279827260802	0.6828954757387038	0.015356607102376591	1.1089582344568727	0.4499368085461411	1.165886230072933	0.928782198234736	0.1386655696610428	0.14131363785061662	0.10894372298889325	1.0771897745382952	1.6899608943683895	1.4514863688400912	0.47917193382856815	0.7992331570101611	0.8225796105885486	1.1749968875073953	1.172700171521928	1.0383551382602996	0.6535758801827141	1.0594663049317	1.8494109480691256	0.6445476666645653	2.832404048149571	0.34227261340312654	1.08651610531453	0.30612807847678736	1.1513829846616308	1.098393359194778	1.3208258382662748	0.8447793711734792	0.3819315296984626	0.7816904460537083	0.5295037520996309	1.2896861083296447	1.2996161837552411	1.6433247764581567	1.6549328881134575
0.441939200666717	0.23810046177729993	0.1653702088907823	0.7861449357689192	-0.19325033698067268	0.31928820245448436	-0.8804400306398646	0.6798911490849613	1.4198761772207518	0.689298592501503	0.25364078176449	0.3727622799981064	0.24903915492096057	0.6486672185498744	0.04917971506990182	1.1547603146718806	0.6227965290685349	1.0334476660458534	0.9258400822457361	0.17088560679681927	0.10818945442638897	0.011457384048113473	1.1778456483872937	1.813026246228486	1.4673518989672214	0.37768249197464715	0.8303693378943435	0.8407797990398409	1.7254781900689182	1.4335427346474674	0.9127887349203171	0.8802716996337019	1.2595647094743596	2.0399307020098325	0.7421032864895303	3.157827518169616	0.4364378407269703	1.14231928778975	0.12907737023021543	1.04583521771888	0.968486837285098	1.276729052334096	0.7357749454599849	0.3731704957537445	0.6729913356174689	0.49129495626110903	1.2613401888138158	1.2071133349584395	1.6114332732652374	1.7157770992198995
0.3824375835085755	0.31836690034383586	0.28080780878632294	0.828543118354523	-0.22374672536548804	0.3743449780345244	-0.7915524763520968	0.5816187599499554	1.3543631690930207	0.812934324751061	0.30175013317758503	0.4857025834897842	0.39120010355080326	0.64511130924303	0.13653602165415143	1.1769441283431967	0.7854387190202691	0.9462419442184877	0.8392455221718214	0.11781693263835095	0.11738486292345567	-0.0064074651684706	1.3024030470127594	1.8424234062869722	1.4135645247255073	0.26517901921682735	0.8180158477489435	0.8063934670154256	2.2900689560959435	1.754126336742394	0.8325329352447259	1.0965304752423564	1.4180836182543435	2.0002105874997453	0.7784103941913779	3.3449783024976734	0.4706433754264675	1.2878827295111968	0.022016127992379987	0.9807908838759787	0.9954874740641682	1.2322264948170236	0.6296961250376516	0.48494081290862867	0.5956311176100343	0.41716192780205796	1.161008694736777	1.2087625085548162	1.617394376880921	1.7749520589928323
0.4089373272531295	0.37838345968510695	0.3414425914465605	0.8817693522251556	-0.23722275528568945	0.501663481253026	-0.7519262689444199	0.5074133108059391	1.153258210104783	0.8730073758613486	0.3090412613141718	0.5648376260723891	0.46708164210029696	0.5799424329079443	0.19754226966855493	1.1868490254269626	0.9049449490539014	0.9548984198855377	0.6681554555366106	0.04671839313965645	0.10158315027793412	0.032020106239525926	1.4074517238080968	1.7585518876940678	1.3615290105974576	0.15280214451537585	0.8918405741437434	0.7711517807890199	2.7638629829027956	2.0598032223529636	0.7795461310875206	1.1527936961239569	1.4889291013003711	1.7482314836442678	0.6795433470648071	3.365316221027611	0.45279452485281074	1.4561449290352027	-0.06911783492026162	0.7992817643899478	1.010154966954239	1.22985361315754	0.5723984214107791	0.6203340328933805	0.6075931266912911	0.31955448829575006	1.0809835396404106	1.2387809768888751	1.6524790419029696	1.7459571633297617
0.4596919689994764	0.3830356875772936	0.34647505278043916	0.8728680189385647	-0.26254480306823336	0.6968681546480435	-0.8063752933509523	0.4153370481996119	1.0051863777177663	0.827636715844976	0.31191365480400124	0.6255542003341406	0.3916945764156018	0.5470292309361453	0.13803556831280964	1.1053649300115678	0.9787699484743625	0.9734105963518545	0.5143854479399601	-0.0287078277120709	0.038376299695848985	0.0856283486759499	1.5065097086259178	1.5661100949478253	1.3718821087127961	0.08852549800789196	0.973979502353022	0.7380990361466206	2.9710481593404827	2.339855398104589	0.7720221498679332	1.1043637590256368	1.5548787582822428	1.4787157341671704	0.6277905400329413	3.148358854243719	0.3974383244610866	1.4687939815232807	-0.20183203755454832	0.7218475597339463	0.8727493488786141	1.2234583001347703	0.5196271259702316	0.6475654075587169	0.7162725950764954	0.10443875813191299	1.0481368670258682	1.2233155883228473	1.6167685813465713	1.6634961474543624
0.5554121914708351	0.368306452117422	0.35303294830031706	0.8067260231754314	-0.3125018295973061	0.8192676394459519	-0.8370510606981473	0.29788969764726625	0.9539062438666963	0.7032954000942575	0.2848138100593642	0.5863223782963366	0.2288459522530668	0.5506377424516709	0.07396234626814496	1.039731538835945	0.965454355721163	1.013701803955013	0.4551129942434285	-0.08668206352293689	-0.0002749401694130592	0.18151239757584042	1.5561778899748269	1.385507139067499	1.3463352463785723	0.03668359392575289	0.9684322130452253	0.7138321182115649	2.915861715360525	2.525557834576086	0.8260309977168168	1.0310330743203506	1.622315065150051	1.2111461504285381	0.5971258078200975	2.792432699814033	0.32633500581156505	1.4992576681437835	-0.24898387189798704	0.8785371307799213	0.7113193890002827	1.1373994396518068	0.5069311030085932	0.6303874032628946	0.9059264188598547	-0.09723158391869687	0.9875267252965063	1.2232454107230002	1.5388971524181485	1.6638550364910678
0.7347515973625682	0.3449607266948097	0.30603387958567646	0.7658910268904514	-0.34867956814890083	0.8862666212198906	-0.7997627008321129	0.2160131249424681	0.8677955709246937	0.5400977650239109	0.2053068221386586	0.4824148072957188	0.09046037076662417	0.5379658703803804	0.03644282493215718	0.9590220479716358	0.8914957144026309	1.0981300101025846	0.4158102245112237	-0.10103917851607966	-0.028302676086374545	0.2938781222382133	1.5177116345169623	1.1610619284484998	1.2000680987681658	-0.0696939395489912	0.967079051454367	0.7151520417884379	2.704556399954436	2.4759425163780273	0.8016396713161331	0.9541231363507938	1.663482035028149	0.9173667911468601	0.5414225284229025	2.5084985835950593	0.2618035691768907	1.6064517654396784	-0.2014678167047142	1.051547495507407	0.6094153286492984	1.072793546439709	0.5800396923734041	0.6038777229646531	1.1265459361023282	-0.2508213019135906	0.8834093036129023	1.2756066724079786	1.4278906522477723	1.627790861430583
0.8922869486046064	0.2662224745025534	0.2285800814148463	0.7268529158546864	-0.37107801872301965	0.9475615854107445	-0.8209698772124974	0.18666125350054563	0.7512470325854477	0.3035960207866665	0.12992485043266747	0.3598395891469083	0.012641033152374515	0.5223535348438119	-0.06662478121153696	0.8007158289760768	0.8683331436143314	1.1495450646218408	0.35247157152385233	-0.028219839903714	-0.06535139662849601	0.3135369885091264	1.390053106308339	0.8845843871648922	1.0381922727014272	-0.10893933702264862	0.9906011738347636	0.715892620027222	2.371681371327944	2.301693062174313	0.7022984741923968	0.8626688147274496	1.681228431572309	0.6839185697576543	0.5030997083871049	2.306360640333807	0.19170349435185816	1.5977431245905553	-0.18706632742612342	1.1454915762107412	0.4473142434331587	1.0355243084794257	0.6864970277660217	0.5245416933541515	1.2669571379370725	-0.30318810191498946	0.8662976168317107	1.345573739454285	1.2866293448973978	1.5284620608300652
0.9430098984110545	0.1458058994604121	0.19131730485200754	0.6712273727784488	-0.3963052983626657	0.9354103557712111	-0.8636618108159432	0.15994615281485225	0.682487930324442	0.10991608453835097	0.1257436821647671	0.20916945821555624	-0.028694225518563023	0.47465911223260937	-0.14286716379478054	0.7240873565336792	0.8111222619767195	1.2567516561831016	0.38249491889698584	0.09995401049572179	-0.07623108563865943	0.24096831392217855	1.1732524133673556	0.6304778204897941	0.8654628170583034	-0.10106915785185717	0.9329134043219932	0.7179093976664188	1.9505270596182727	2.0705783022435265	0.618635862211212	0.7512205496647546	1.5627167500892483	0.5692358176908996	0.4673511715729778	2.0322725927144805	0.08799475140645495	1.5288190336116678	-0.19160432233892638	1.2392764296586471	0.24829153818339061	0.9639938349599143	0.7907857878080513	0.41277976799423455	1.3160622655284349	-0.17579750339247796	0.8092086525266382	1.40305796592801	1.1705041581768136	1.5165519525654714
0.9565476387374023	0.01604539518511522	0.16081843099815243	0.6539284572722464	-0.48058260784251783	0.8257705910879034	-0.8533419719315967	0.09022264445950547	0.6582364986443028	0.022812074802275248	0.13906035754693394	0.04456607785546558	-0.018437254606845532	0.3896960247708067	-0.10329270814878022	0.6847116251869229	0.6579990199466403	1.3898036169732124	0.42906408425894266	0.2558275899114463	-0.08616779559132824	0.11031320165631982	0.955655559689584	0.39158751519060975	0.6800817701431912	-0.18481377213838815	0.8557495329069645	0.7536703084882819	1.5615947228248948	1.745470593757462	0.5373942615280443	0.6194042798584553	1.405972480963681	0.5264201714446297	0.3935388620912724	1.7177519243805883	0.019063011161840043	1.5351766725585554	-0.1584110059702261	1.3641105979152826	0.2909420397238175	0.9616209533004312	0.8215795577864343	0.32051198234080985	1.298826365743867	-0.07545487581325319	0.7136338367245152	1.4084002357162742	1.1841513146374818	1.5238215421229069
0.9032206678693487	-0.07515518869408863	0.09122724054487258	0.613898424032435	-0.568427937902507	0.6714276788316353	-0.8715451067479174	-0.018164010038491284	0.6014323992665941	-0.03621080551558784	0.15152611335391936	-0.06614545945834258	0.0978707816728753	0.32697315113939723	-0.06701972354138831	0.5313614408654267	0.48154919207153546	1.413691630239129	0.4018681504970715	0.4179230138836811	-0.09156948487443008	0.03330741618690892	0.7971638974925898	0.1747040224491747	0.6138008671961376	-0.22462886086569617	0.86845309470771	0.7704357973994937	1.3054874700039671	1.3920551091615587	0.44628740223229635	0.48341465942229905	1.2231456790225512	0.4922141931935339	0.3145051290939168	1.447723073696722	-0.030521362416844073	1.4639346923802816	-0.098206283873259	1.460313715305022	0.5089799628781542	1.0257681481991714	0.7483605682219576	0.31821263052006954	1.2884062576689803	-0.019378280494565935	0.7259711952186398	1.4097072935134038	1.299377923154894	1.3674711159696828
0.830947198932388	-0.12863607272984948	0.013562530251862692	0.5480836067973373	-0.5981993499941478	0.5098572003218835	-0.9182897206544196	-0.14291800612051989	0.5372443275197897	-0.058209695761017956	0.21097386012159797	-0.13034361566875569	0.20421585793346111	0.34315359052972094	-0.10102796072603237	0.41768105072952394	0.37428334497481097	1.3839797937736433	0.3987826565358992	0.5190905916260669	-0.07735393931405632	0.057019939313404475	0.7059283311026594	0.06062847494021412	0.6436944501131372	-0.14823396707378386	0.8578297663973873	0.7549219130394362	1.0786602811485355	1.1115747845401092	0.3435973810975307	0.3566005427435242	0.8685680059658816	0.46186528979367464	0.19928571684856566	1.1347371843694183	-0.06736199956673893	1.2881227966068463	-0.03137667983200545	1.3964337307674473	0.6879369931728695	1.0227866091623492	0.5820742103386898	0.38541412460943797	1.2134030857859335	0.12541901300539682	0.7877285877378684	1.3863907859646245	1.4720333064785767	1.1557098918005912
0.9044143976055004	-0.19182178610191702	-0.03369159498262364	0.5047298551774707	-0.629382807414979	0.3174162813746944	-0.8977364013701148	-0.30264480828032053	0.5258855460079109	-0.015962199924192143	0.25467311566534756	-0.24647479247720022	0.14338233143164675	0.3301766256480799	-0.17683837513600148	0.4494326650595942	0.26227321049658403	1.3569489836094983	0.416464028064336	0.5433358806305871	-0.06845287110083176	0.09535849460801844	0.6337282441468644	0.08452036164307938	0.6827161462539664	-0.10494446502174777	0.7586450414316239	0.7481637950154058	0.8691918305400821	0.8967439532916144	0.26441436487135905	0.2266105722462469	0.548206630807513	0.4431299188983612	0.11176008731180338	0.7476877245110333	0.002655529880329466	1.1686769992570538	0.05355568482669809	1.3688376570608423	0.9229086730391531	0.9241311873048804	0.45691981255970937	0.40075432580766	1.0680420870899812	0.23128441496939925	0.7706875010052819	1.3651708342112365	1.724044377369849	1.0364919615612993
1.1927423848058092	-0.22799638237874173	-0.0645534338839516	0.45187753962459765	-0.6326286163092603	0.18307923534834483	-0.8731489071722629	-0.41734148869171567	0.5202087032065501	0.08697094665183204	0.20846861467182407	-0.38841674281757255	0.017518941142963818	0.32404846833672496	-0.26528077312734694	0.4787743985640729	0.174956454002737	1.3012401517490266	0.39003086511442636	0.48446914080181214	-0.08992335958331119	0.0877031088571014	0.5501814748024279	0.08611267806111458	0.7095275091213623	-0.10405124540182727	0.7034347020951519	0.7085250962937859	0.7182615533032889	0.7716459893436519	0.2632256048328103	0.19683235861317558	0.43010747520902975	0.3483319037246365	0.10511390327095191	0.4822296637648235	0.10623727993655756	1.1489087156565754	0.1921269524785939	1.455895158966855	1.2012311591461855	0.8248671080700725	0.3671802216880048	0.3577212012209598	1.0776765131234074	0.26403331430987736	0.7475483350742415	1.4280236470731704	2.0185774525183477	0.8245387734888536
1.537566536863952	-0.19451161968321787	-0.11337713770210407	0.35403557981167	-0.5661677176943727	0.1527476109040971	-0.8962929809882038	-0.4142149505811976	0.4760781299033333	0.23089357196959198	0.12529014635058358	-0.5025475673732088	-0.07220115555517319	0.36539380436011343	-0.31358098587352656	0.45660492942148156	0.16378520625039358	1.2419681049842015	0.4090370491057479	0.30606465060301946	-0.1027271619304411	0.11251121491753877	0.45955277219088986	0.06732620050127028	0.6965663786563566	-0.051379420727951854	0.7069556150902722	0.6211068037459808	0.6806753477229854	0.6657647738362718	0.31231269618063434	0.26756661779478846	0.35701255856595726	0.19379506197014734	0.054381095251446424	0.34555046447311977	0.1929607239546998	1.116880453826487	0.30843152925682454	1.3966128614298037	1.3103814278546624	0.7164643470537608	0.289324423737537	0.39716263756212267	1.1829382646282516	0.29668789682025426	0.7441330577228623	1.4686213885839918	2.2028581913455603	0.5687510453984327
1.8537358932644907	-0.13762474092396354	-0.12397179314184661	0.28005168599559016	-0.4791089632204423	0.1496819337014636	-0.9345991372773821	-0.36343860487374846	0.479303840399976	0.4246774313692388	0.03453978962683514	-0.6536191530819397	-0.2097113864296049	0.36303722541119765	-0.35449454285668447	0.44728815801539	0.1842627898138241	1.1924897301324948	0.48892725520083	0.10579702241153646	-0.09239254751998605	0.1943307179029549	0.3522046941067837	0.03791475957804807	0.6201760573842081	0.01815807834410151	0.5960367575231823	0.5767322301615854	0.642247550701535	0.7083513147547276	0.34775804123244447	0.3402591979222216	0.2689343904546796	0.010418300395624459	-0.009053129041015295	0.30923574808770626	0.3597468349537141	1.0591319000589254	0.40816897927096224	1.2395053188383278	1.271854942882797	0.5498245424838891	0.3351010779563618	0.5411322720023362	1.2258070410155109	0.2386725666606111	0.6576656481910811	1.4690073653831444	2.1850872027739086	0.49721527950085653
2.1328837818744026	-0.13680143756364926	-0.06661841070808655	0.2481959226467314	-0.40780541250342733	0.1217192416410704	-1.0029765515230369	-0.3232435120066369	0.5381972625322253	0.6785780989955227	-0.06950564553554672	-0.8010707241601548	-0.2969724829352266	0.3155584718555861	-0.4156427232708794	0.47726105078371484	0.14347163774368424	1.1989958710797042	0.5324338670771596	-0.027744693879790762	-0.07135811871727275	0.21637932444852687	0.23911646413715607	0.019421039745286257	0.5685752153144373	0.12447231279066236	0.41817342801829643	0.5656372203849716	0.5627354549791842	1.0626088254612824	0.450542293345875	0.32909603507750756	0.23130891637815706	-0.22288889449079496	-0.012113126078094288	0.42330421403643614	0.5653165743070134	1.0490490820415954	0.4831787867233633	1.1208511584330463	1.2522075054571054	0.3712409395239058	0.45300060547154886	0.6293971714568817	1.4172679334942342	0.17824691750950725	0.5835355971534242	1.4758145925681894	2.0372951574111986	0.5274203823807208
2.276759907020486	-0.13231838159481427	-0.014302394541278348	0.22276947703929545	-0.352086482886111	0.1263920768923583	-1.0533420533106588	-0.298271071907137	0.629633160543729	0.9162011193392601	-0.16720157929936194	-0.8060819872433171	-0.24371641898317592	0.3387139641170313	-0.45724742933127926	0.478014138541713	0.1109966565125644	1.2531746570818307	0.5505339022843441	-0.14599184491455558	-0.02874963725813477	0.1775888411936618	0.14764149277042865	0.08182127820803102	0.5361592172713715	0.20954620666904278	0.29726406397939464	0.5313465349965613	0.5662481844726704	1.5526822934903846	0.5892720395517246	0.2875312230926249	0.1864525640606165	-0.45487044025101203	0.018179225542934458	0.5883894051058289	0.7163492174037727	1.0480474227804328	0.5163721030920623	1.0227671690885487	1.2457394134333004	0.27325592289365164	0.5006382916276083	0.6634426836347755	1.7573602261664927	0.24682573264041618	0.5220694298346992	1.4911308537345462	1.851024709705532	0.5701031389785736
2.259567029625925	-0.12032409222913967	0.0027324380245691226	0.26328768141617714	-0.3289061951330793	0.1724840691374218	-1.0672272639075886	-0.3079866894236153	0.7152495302974656	1.0788791386529382	-0.24479507802308503	-0.7135674259593943	-0.17570635387602937	0.41423495512056696	-0.5074606439876836	0.40271970727062867	0.0871294284435276	1.2437669426825295	0.5270428553234354	-0.20829376207845338	0.01704753060929381	0.11748242248029736	0.07829756286339322	0.2079498755539404	0.45763505134949706	0.24177947846506026	0.10988821045519011	0.5069675738593277	0.5922423827244693	2.010059459493957	0.6645843371157977	0.2750185057384316	0.1487336878970198	-0.639015796265726	0.01545113294638496	0.7493902389281777	0.7967611148298791	1.103122125792988	0.5194827460257851	0.9506869808963618	1.1945199057681042	0.17647939989666528	0.5106768240687056	0.7749780305306064	1.9571689903357452	0.3123968888558963	0.46210351354888035	1.5095963346939825	1.6180923795923126	0.7226977496313994
2.286494614559099	-0.17435760454785215	0.0003437356175532119	0.3354643033631023	-0.2625542798825232	0.17627436095158883	-1.066289657505662	-0.36341013002757305	0.7543912085355728	1.1438146993177223	-0.3023725294808451	-0.6358651616339914	-0.1850879741757377	0.4470902946628172	-0.5428388373790027	0.31478774619389904	0.005370959983066209	1.181228041247179	0.440735051193867	-0.16513252460800995	0.003251692490695901	0.0011041253223622372	0.026808790179308574	0.33327874447465106	0.38692181059606695	0.24502179535311647	-0.10971443180254667	0.5097167314542228	0.5154965614782387	2.4020226140029792	0.6818793459692992	0.19964882019817157	0.024322107913749086	-0.7414362939151117	-0.04079452687801653	0.8873945479632752	0.7711402994386649	1.1704568070351546	0.4151285506448269	0.9348936274984597	1.1023909318591147	0.03931978308141341	0.5547107322785111	0.8226602095285841	2.084243239516673	0.35652668569517587	0.4751733475473062	1.6701275943413474	1.3379044636158761	0.8703012987970308
2.4116460852155575	-0.27791901695999693	-0.02154207575843557	0.39072631474151776	-0.19721164535383912	0.19892321252741457	-1.032788734026349	-0.4474280111650761	0.7965853363589719	1.1854769437233539	-0.3189114688380663	-0.5685315051795552	-0.20880262548888856	0.4481896808242533	-0.5430301375700257	0.2448079628149728	-0.06900683092486785	1.1974451489259734	0.3358626672272719	-0.158775841314981	-0.08760134178855639	-0.1652943801633368	0.02042280161219699	0.44681875955602113	0.3671508178847146	0.17933850377489224	-0.19204859228115284	0.4904917576171596	0.41249308726819817	2.6026174953298393	0.7147732060603257	0.10012650965946208	-0.06540616373584462	-0.7621107792237515	-0.1175615954034612	0.9502366195281489	0.6598373817205501	1.2085612498379183	0.24670101711325393	1.0159104454016197	1.0032200051302207	-0.009275774770232373	0.4934938215634815	0.7060813938580633	2.140979303935733	0.495885041992672	0.49718291270062853	1.8259569547990424	1.141404665829462	0.8514804900117049
2.520613538564201	-0.3089338695745788	-0.06275822837888125	0.45594390133019597	-0.17174744535694753	0.21072142479209882	-0.974663305570165	-0.47159176563307736	0.8287965781429941	1.2095050702395596	-0.2700419050126267	-0.5654582996423689	-0.2604349474659892	0.4254076642444441	-0.5318853586995	0.13992794105110598	-0.1203556929425715	1.2923975894235313	0.25663199980418855	-0.178359562571282	-0.18085815505251918	-0.27919392093322815	0.02489355036493519	0.49525945273959504	0.4232037555816907	0.036282700080591826	-0.1577684986460706	0.4332513451095378	0.36911819621008857	2.484312826783078	0.7363883428587922	0.08449661476978787	0.04933051672795537	-0.6993469341581968	-0.2571881268731325	0.8561286674356048	0.5299871525383117	1.2306308662863592	0.11502041418795601	1.170778854713622	0.9264393759032782	-0.01156926633702109	0.42481701164242214	0.5739945410899954	2.083388810296582	0.5525904161786986	0.37256500190268005	1.8412556715654365	1.0494769064371403	0.8472322453679217
2.630917335378534	-0.3449618501844993	-0.10890874367172745	0.5029693230980338	-0.16433657658226467	0.16991075827339258	-0.9217502284931026	-0.4156956425825384	0.8317114381810354	1.1716332860378267	-0.1872133071766155	-0.6470851304983711	-0.37216576871344487	0.34746697164157536	-0.516198743035672	0.022797691757136355	-0.21218590081215982	1.3889558888625082	0.2464808393743044	-0.07143886540409558	-0.22750018854949244	-0.30518662604099056	0.0703582257259022	0.4104382566417635	0.47953988871057784	-0.07790171353676081	-0.10996352124961953	0.4260778474091408	0.2852664159259934	2.233724429089814	0.7190643398580105	0.09505101117816023	0.16577956878812064	-0.5591172311114954	-0.43935509334240497	0.6675018114946518	0.4343361084111109	1.2985284634769474	-0.05288539758574429	1.23257893322715	0.8741207789167433	-0.06099400960127359	0.4539626643543568	0.4917717340111184	2.064650293607718	0.5045621903619278	0.27278065820234915	1.7713500099189947	0.9855815777759037	0.8347963229332702
2.661045806241387	-0.4272527127671505	-0.17238348258178463	0.4936525250139366	-0.18871094293582114	0.11333972395386867	-0.8701633709977102	-0.36687267132300927	0.8603912149189675	1.0533523309017143	-0.12129511612658614	-0.7275145186563227	-0.5042902546010055	0.2494480159851094	-0.468743953714332	-0.034766902011365584	-0.362854991623127	1.4586143280081005	0.33190543519528365	0.06064530835438342	-0.18089085952850048	-0.26997048210810853	0.203021988216857	0.39561471904608175	0.49520784062940165	-0.10467720245830525	-0.025414484336224917	0.4850043734714845	0.2262818331812031	1.959680609144712	0.731597060020501	0.09312202837385096	0.2531027366955473	-0.4336882595323372	-0.6164706361314194	0.48401604588724795	0.35895312939636537	1.3246626642000265	-0.28123218281846707	1.2224381473969914	0.8313535599262611	-0.031011017926241936	0.5086738490176147	0.43559705850734165	2.0278214479141967	0.46529495009672156	0.24774411596498808	1.6305211114283502	0.9335924103066908	0.8169019486380421
2.518669766250469	-0.45952507667864995	-0.22963876635406555	0.5035405871946066	-0.2551765799578544	0.0964181147884177	-0.8396233098402698	-0.3390014918824238	0.9720069131938353	0.8652568966276879	-0.0587287707128077	-0.7611328954448922	-0.6000977131887721	0.2062353015535398	-0.4640478425734293	-0.020479751402485945	-0.45688421617914887	1.5034336443001528	0.4304405127918093	0.12517527511694815	-0.0655312712463965	-0.21873828515966856	0.35430366332195257	0.4400781914007573	0.5744893896831227	-0.050647965291165054	0.07377024062953963	0.5164037976915062	0.2060543658478784	1.702976818427468	0.8248712318255513	0.17236434859348554	0.4422419630214642	-0.3908444079855102	-0.6915619919937038	0.32316617393440067	0.28240816544566094	1.331078250376898	-0.31070454023480365	1.257259157818705	0.8572551073839927	0.15151562630433127	0.586592732796464	0.41564137007770574	1.8625728725437445	0.4147096902194474	0.1620709569800381	1.381916963974452	0.9159417670301055	0.8920933749560038
2.255235797839892	-0.5024045201843356	-0.26787271966554715	0.5197541009173229	-0.3324363084560553	0.09345462682587098	-0.8518306984548083	-0.3101906425179142	1.0511565742268099	0.6344216989578906	-0.04656105272657274	-0.6656766396715417	-0.6395219010579185	0.2641555935323596	-0.5213761901410825	0.023493401400240636	-0.5245434643931787	1.4982714625528442	0.5201492424213333	0.20845424714784092	0.05436878845127211	-0.14069854329634976	0.4419982630783331	0.47625162177634445	0.6334467270422277	0.056017930423081716	0.10479870715823078	0.479899575869831	0.14987996669787612	1.5174955922053817	0.8903762590716073	0.25872116812939633	0.6105447404225032	-0.35473457194678376	-0.7495643167838362	0.14380669942667812	0.1833854601108436	1.457279039107759	-0.2654624044013091	1.2394456086175434	0.9200880013295254	0.3916971200753581	0.765243913042374	0.4289591486890737	1.7672598198889102	0.30766008805529244	0.08069557595405726	1.0871184114220254	0.9100769396504772	1.0123378947654043
2.006126586263124	-0.5973381645055149	-0.2805814012601672	0.4789398778722182	-0.40047035824306365	0.07923174259183073	-0.855482428651779	-0.2501827516790426	1.126739098849592	0.4099258135194329	-0.13977778040173783	-0.4741827108610474	-0.6916019214396348	0.35419479413189664	-0.49180488319337445	0.05997871020915783	-0.5646785562364264	1.3849446875581897	0.6055910435989738	0.29511060848391835	0.18935106232284774	-0.13783633288142827	0.5018829126230998	0.4524025776676856	0.5437923220523376	0.17180591942107987	0.07162268566693285	0.45126024028881934	0.07573941982598051	1.4141261834009675	0.8540103498436039	0.2897535873120395	0.6924428037723493	-0.2763449903723788	-0.8215147233064725	-0.030403297976971645	0.07810200533966026	1.5545393255491418	-0.24876730814943682	1.205968078163515	0.9043992307514837	0.6691919574137232	0.9475146426916317	0.40933913205808636	1.6651997227030215	0.25432916045730863	0.08392552817784191	0.9483509799268515	0.923162484734163	1.053476593879762
1.7989405291811784	-0.6571855519234336	-0.3062096765715844	0.5044338365092488	-0.47127163780271514	0.11503513634623419	-0.8891128898576708	-0.24815534263105543	1.2387318944021093	0.27181741503680257	-0.21796303537825246	-0.31771225055995717	-0.7096835913335175	0.40840137017782646	-0.37847494744741705	0.09476419236430825	-0.6205894666837162	1.2015183791164399	0.5823408716313174	0.2884071970112695	0.3441576993857859	-0.2165745088651338	0.5358171761946288	0.34627433138415536	0.43540750291484825	0.2737314212469305	-0.015255674183960921	0.4230882068437191	0.03400380253149694	1.2990825820793634	0.8087504859369556	0.28917415901720867	0.7420003944726407	-0.15549938013381107	-0.8848356143753368	-0.1345166673091924	0.025996822910836936	1.530838908485419	-0.19100385012703708	1.275630002413868	0.8694131750979095	0.9471543141868544	1.0628513084288485	0.36447659616875566	1.3457708677212075	0.2525895389243416	0.13224243644345726	0.9739570316706049	0.9374835748472108	0.9853210619325447
1.6736887007150436	-0.6597062135813823	-0.31213483572492184	0.5748810862365505	-0.5477732211577246	0.18986088491780814	-0.9899179149909607	-0.2694488326041534	1.331018809242901	0.2541504793101118	-0.22663204851221472	-0.23429963810802273	-0.6479947604169168	0.45706367342876464	-0.2949631576053253	0.09979194968199095	-0.6955139744473939	1.0531108229551607	0.502066412570811	0.27840344694001856	0.39492049685654834	-0.24896267934977906	0.49178336313684107	0.23090636561661299	0.3960104081782348	0.31827283741192475	-0.10274665943170998	0.37143629063983463	0.10971775948901427	1.1364787771348517	0.7782921342175882	0.2045336207596573	0.7517375620501603	0.05582883429318408	-0.8828765686531872	-0.18822554576928213	-0.003833806756554975	1.4342574324524278	-0.12360330529415138	1.3594034421766492	0.95971357562273	1.2264927659000566	1.199897384857612	0.31483073714868687	1.017758436436424	0.2654061481702287	0.21054671535501962	1.066337069667675	0.9541233176452281	0.901749993920361
1.6609326949061731	-0.664933626012968	-0.22757869446300485	0.5958984116804413	-0.582965371023173	0.1969955518621215	-1.035570710916275	-0.1923958988421782	1.3641880819485166	0.2838725005914831	-0.2228741803375513	-0.18488609231975914	-0.5217705385782451	0.49472685484447076	-0.21989326006382925	0.0800180168362691	-0.7561570230127236	0.9600743858297689	0.4686364045788348	0.30747082599814124	0.3334742372315167	-0.25515957031988534	0.4256686166377605	0.09488826944121305	0.3119408805431827	0.31888472801769624	-0.1582262846569104	0.35852126201809187	0.22323746762017843	1.0529183893742755	0.7246022219888035	0.04069476949473794	0.7769561255602814	0.31732722708681554	-0.7685071555848018	-0.19946381827654802	-0.030311824149704875	1.2544223432829142	-0.1980618595684251	1.3049278174128716	1.2002390608207325	1.437811550415215	1.321881719760457	0.3850029266560927	0.8710814203210238	0.43379312884312216	0.40306422290103094	1.1443657884962715	1.031384997078642	0.8388192186470308
1.716631279276576	-0.6928695496225391	-0.11668306259394812	0.6612458310183424	-0.5635521169503648	0.1239256002338754	-1.0164546435507094	-0.029326149740893072	1.356666520032172	0.23481530352254193	-0.17663080484566948	-0.25958436744890145	-0.43383455343282745	0.4945006653471431	-0.15064259091375332	0.09776219886757513	-0.841062150709571	0.889781873625765	0.4653215058621827	0.3653359066413478	0.30549555802852735	-0.24221799691270052	0.37530449058886123	0.019656674013420798	0.22603387557086813	0.2952319911531956	-0.24791868204501002	0.40750053793588564	0.33254921854560526	0.9585757859086416	0.7242397951477832	-0.17579871124600238	0.7572794192165806	0.5235573334380446	-0.6554653602785357	-0.1252828329580788	-0.014653600914331152	0.9373516571583205	-0.34633912067807165	1.1593742025434897	1.498150625628432	1.5010060642015977	1.3476601663825645	0.5179457425107123	0.7399609086265679	0.6019495572646616	0.6922508470025809	1.2642817622328566	1.1538965074574807	0.7623675075722673
1.719763499336476	-0.685166588045898	-0.0071460971863764435	0.7767917845150426	-0.523929556404399	0.08643143905256463	-0.989776040338038	0.13291213385194828	1.297528494260369	0.1631575558583461	-0.1198308433550797	-0.5074342410427036	-0.4172095738703798	0.4590941186838554	-0.16097897220286392	0.14403764853046655	-0.950605984705226	0.8093717608809724	0.46102590181586417	0.42817717875131966	0.29759197633276824	-0.17625020950274814	0.3997349333373216	0.06239216173507371	0.206862203424716	0.2915465810678549	-0.3363050428727786	0.4539055529646222	0.4460469721174364	0.7853039382910252	0.857228700191867	-0.41376037703698965	0.6704466122662975	0.6831922832682998	-0.5317864324148049	-0.010233114857595016	0.022802951748065764	0.6895858580953718	-0.5358520882730338	0.9654254537270406	1.704263915968959	1.5604868858740675	1.2801425585580024	0.6642818631313954	0.5858690182448729	0.6595457015127486	0.9776868435218671	1.3332575706813397	1.3200853369261965	0.6934775050383036
1.6433014123430225	-0.6089941100244856	0.12051459592946094	0.8151911184246388	-0.4980720686144771	0.055732862337093826	-0.9251367147737412	0.29674500883084776	1.1203080614929355	0.15186275020026305	-0.12185663665843201	-0.7775717764152128	-0.43761660264196733	0.4612087274728391	-0.23026049622245984	0.26194250237551864	-0.9804202772383983	0.7152946168879645	0.4422950035311162	0.4245622164341725	0.17408897353103348	-0.12040286944508076	0.47157869660672097	0.12167203125306378	0.3245200264721264	0.2785702802902751	-0.33023937822917865	0.47665305576770856	0.6062420733932999	0.6773247933215097	0.9879923044320845	-0.6142719051899295	0.6559303712334665	0.7907884535699846	-0.40327465208775026	0.12990143389156503	-0.03461688309276458	0.5024659742992181	-0.6791188517457682	0.7721932275600221	1.7403685138522138	1.6605184026716089	1.170617674760368	0.8929498841655151	0.6871434333892991	0.6375489208037382	1.1618735453322189	1.2654835536302165	1.4523688852645251	0.7361769541494926
1.5542840351600513	-0.5303460828580197	0.22440107843583626	0.7216959590556289	-0.463713878406538	-0.022474421088293475	-0.8659194683363662	0.4691886772944538	0.9379101850215676	0.14291988954604204	-0.17685973244711437	-0.9246980306910675	-0.44650375007687604	0.48893535166867536	-0.29722790502807495	0.47705305511721985	-0.8887540844255323	0.6453398175085477	0.4648110802812452	0.37139722889247684	0.04287861588943462	-0.09055508188851263	0.5461449955424833	0.12202191243908814	0.5070032596653888	0.1966191384689387	-0.28326245494056823	0.5057378313964022	0.7891381890208187	0.651578774616116	1.045697906059378	-0.77670252566235	0.6107548951184201	0.8534112721327525	-0.32952710444809896	0.2293098249576851	-0.09321775180292954	0.3217865112070717	-0.733505884052134	0.645169684541235	1.6310918012395086	1.5666087441331054	1.012319559895819	1.0340579165222519	0.9052585891246132	0.5016698075721753	1.2554009597247302	1.0353185705358148	1.5133919728834804	0.7494808872775669
1.4295604056922124	-0.47318852902140157	0.23145437219618387	0.5910634400994521	-0.4104447052831558	-0.02988778596011879	-0.8232830509014561	0.604353077139739	0.7739594997000449	0.14536481842214943	-0.31562009464370744	-0.9509033373662839	-0.49502222941888635	0.49948735473011635	-0.41614257215710226	0.6554989924409563	-0.7459637909689892	0.658551970258334	0.5023015524451752	0.29488587725638543	0.03212429403720608	0.004363484550841906	0.6117697969727702	0.1656499542067244	0.6387615808457128	0.08552934400721321	-0.31216356294830705	0.5120833025050959	1.0498266265561687	0.6021918024819625	1.0802154383981755	-0.9055409741053442	0.42212159676415845	0.9096244361438302	-0.32737377319978334	0.15059998355419935	-0.051291049441545	0.2403209840243628	-0.751333018080519	0.5394029801222704	1.3857711741351348	1.4554361509938274	0.9456614964829454	0.9814581456740793	1.005423228385474	0.29334488917558127	1.2453669278164181	0.7480027045669544	1.5750328330171166	0.653415473034061
1.2690829860296586	-0.385726644648281	0.17282080223012103	0.4289646560420802	-0.3742953971744315	0.04501692702424914	-0.7809858989409275	0.7206728237833717	0.6537062354033581	0.20847351947928222	-0.515365905987497	-0.950162722518358	-0.5693401645850976	0.4886723406252701	-0.5217094227318972	0.7839040413118117	-0.533940919680224	0.6801518068351879	0.46440388684027195	0.13265561454763303	0.02659723759617143	0.044906900500012545	0.6397523414699808	0.1977319168355291	0.7757754823670292	-0.03853675123209168	-0.35963193298384716	0.5133267087731647	1.4367025529585682	0.5092406828432557	1.1009245080940908	-0.9376515699884947	0.29075156129383817	0.9634824575583576	-0.35083375048405363	0.025133896458176853	0.000858580498491629	0.20450131771813623	-0.6963750449825199	0.5482898513159224	1.1986731016991778	1.4924760397974324	1.0187779715763046	0.9707502152972024	1.039865564878054	0.18152704726745292	1.1773790810075941	0.5716727127542924	1.6646579857638115	0.5912859384008148
1.1258829556013954	-0.24837032101446832	0.09157549079312452	0.18247458499107327	-0.3267312662535519	0.07825165488008098	-0.7197268911940972	0.7938987382188103	0.6063040884210805	0.24029588234549837	-0.6666136209346069	-0.7868952175381707	-0.5094889017471427	0.45712679607918066	-0.5278989095575535	0.9615108237052088	-0.292893457983248	0.6499850918712766	0.41854587622029493	-0.0543079249739953	-0.055932507545547884	0.04862503508207614	0.5792496930316229	0.18959896436853524	0.8927812973270223	-0.19792370419768862	-0.40695219578058683	0.5348116759809811	1.8453208112883588	0.466568512150835	1.0615939473065399	-0.8364716544544464	0.22535453332715702	0.9293117359329581	-0.4299484357839779	0.038410154203699275	0.052278001325766946	0.1204861124161021	-0.6195342894741944	0.7279678573645135	1.1693867481898903	1.4959427405118446	1.1563918204604948	1.0654012707210296	1.0052366289006258	0.07498046819716707	1.0883435947077207	0.46795899238211697	1.6770375051164343	0.6186950452970515
1.0296503801016887	-0.16041783806362925	-0.03216125586354761	-0.030352450841920564	-0.301105960413732	0.06366181837481695	-0.6711132329469137	0.8442536562027995	0.5625608042138278	0.1338238789845933	-0.7577915971402993	-0.4782180235371369	-0.3796229540798809	0.3975863560729799	-0.49084221126436056	1.0613128823008604	-0.12902419242195654	0.6372553860137599	0.40349692426096234	-0.22262519350273888	-0.11275108381906152	0.14497470672889082	0.4310580123944857	0.21546161040493078	0.8734120469725623	-0.3274757152128821	-0.5289588998160546	0.5391458349725351	2.1560802804787778	0.46603332606355535	1.0628841868605738	-0.6696696508969755	0.14722368748931605	0.8293027914812379	-0.4791188643639174	0.07217529234865923	0.1430652177975345	0.06748923150728103	-0.5852187791357341	0.8962511629464405	1.128516187762779	1.3995984524639833	1.3124503884175254	1.0985572526325043	0.8543169297613329	-0.025990938249395117	0.9173326269687049	0.4093957853107616	1.5838982697537662	0.6458954957765999
0.8938821095794613	-0.07019281227575455	-0.1423260527045863	-0.09622958779664373	-0.2967324106189553	0.0011452282683661718	-0.5945194257580717	0.8664754261613536	0.5099608298909875	-0.0504592165273577	-0.7761360409768423	-0.23132333544813904	-0.35828043610461774	0.3279042102330516	-0.4252817845088444	1.0376802712284454	-0.0759015379389519	0.60199541028715	0.3018362068710538	-0.38122123121769913	-0.07786085869178201	0.21682440501544137	0.2995355992115153	0.2687506571662849	0.7835600637743637	-0.3417953620330184	-0.6597779845601486	0.5252360813363379	2.2769986751055984	0.4169246506947871	1.0957490528043174	-0.5359170637509874	0.1740845710304985	0.7681819051731573	-0.42269510947386457	0.09025716960661645	0.3230014424707021	0.13712524559740916	-0.6460731924783516	1.0294049552992586	1.0924407692420388	1.351735047689429	1.522526196925625	1.087958415590189	0.7271641123762589	-0.01925252472109889	0.7434182322307152	0.42702790727202905	1.5364902465167953	0.6568457845244279
0.6983745323498608	0.053015099501697235	-0.2326160607299582	-0.045589622290495124	-0.3462819341335627	-0.09904667667227836	-0.48514640528087494	0.8432855114326939	0.5209730895801622	-0.19882865879428077	-0.689821696454679	-0.03101816643755617	-0.4060371599522082	0.26593880840664974	-0.2949754995531327	1.0350480502076345	-0.09797674964749839	0.47485686997659843	0.14251460419184608	-0.5005342503601857	-0.029294711857840196	0.1867164165120628	0.22527551594374912	0.3253028815197484	0.754865121987766	-0.27767344648331627	-0.7440240748487235	0.5346559086023446	2.2566687531620473	0.31436872474303756	1.0142392562587927	-0.42100689799006374	0.3190990947209567	0.7532824551536632	-0.47554077259040106	0.2847128310643937	0.452515140496625	0.21888878710575366	-0.7434185974516846	1.30090732921328	1.1150742280982722	1.286105904393688	1.646095563266537	1.0755049918603403	0.6713217612793628	-0.04793532071946233	0.6113167162803954	0.5111182162873088	1.4965436315740164	0.6640319115151883
0.5138270843349195	0.18055945158107836	-0.3254272043553403	0.09505559828560224	-0.455715447145886	-0.2506397693770923	-0.34851494605297445	0.7897641905535321	0.5205144577559949	-0.3100209610815435	-0.5918104473152888	0.21674172591303717	-0.41823192992868174	0.21282109808041816	-0.13483255577184514	1.0426793394886822	-0.13904126014550963	0.38880212859222496	0.02141183377520986	-0.5899451744565756	0.005579161031448276	0.14129080911351535	0.25113682099538936	0.3486235336331826	0.7137886124805327	-0.17733745358740208	-0.8119716367220319	0.5266871774425896	2.126331852580816	0.33067406086881945	0.8922246359608103	-0.28520064093834624	0.43674680689857903	0.7872557396751606	-0.5963458937129594	0.4335863947035309	0.5205261822947153	0.30670367505963786	-0.8705415178506755	1.5159934961879793	1.0399957283512797	1.0543838660555394	1.5955953576476982	1.0000711469091228	0.627117325421619	-0.1724125771566441	0.4625888888830569	0.5006354373103364	1.3760860142309965	0.6525558085973067
0.3590806238038874	0.24501395437829174	-0.39813793224365546	0.3367782107852143	-0.571095661125106	-0.38644462448833994	-0.18138660490982542	0.6819527279483615	0.44872838545548455	-0.4376112427213193	-0.47255212512858175	0.4850727147873367	-0.4494104486740083	0.2509945209203334	-0.08875389363108424	0.9988783210306407	-0.26970051403629475	0.3816343461927569	-0.07426141949673151	-0.640772957231945	0.0808103572830833	0.07502173639673063	0.3877312791518891	0.39707136724912584	0.6591318941222661	-0.06836465995714174	-0.84016586927186	0.4947439337778522	1.9669563881867653	0.4619088252842543	0.8466820791181672	-0.21318283806565125	0.46391903073000956	0.9250386328985002	-0.5723516312317375	0.37598605471853835	0.6146660110407233	0.3407269772363421	-0.9339356333353812	1.5141822861574699	0.949043655396995	0.7866716523616628	1.4231187028545609	0.8153929150878501	0.6039691682750506	-0.24614737899971667	0.3536265388637756	0.41993996968759806	1.2365015179918957	0.6159992043934361
0.28403939211585155	0.30206436599678793	-0.4828412214977916	0.5699162819063365	-0.616868674145199	-0.4412366370372447	-0.01869955724948095	0.5678369343990304	0.4416807430907784	-0.5191252808435626	-0.2996729115392766	0.7472434493190759	-0.49883100689099147	0.32571069813104797	-0.07731290801316945	0.9388321237929264	-0.39446737514851826	0.3820065195096521	-0.1361720278812546	-0.6451199012616229	0.18310995815619419	-0.05748901946349089	0.5519296878888043	0.5091547341274515	0.6219871909603623	0.057305010662808666	-0.8510988763542192	0.47452696768736313	1.7442420201132915	0.4979875033813916	0.7161576765930228	-0.20130089075393207	0.4492782535810759	1.1189994335072202	-0.521813108738395	0.31623031470789836	0.6896553120990238	0.35891412927581035	-0.9045026511460531	1.4798787643159041	0.9490631083053387	0.5495069821131017	1.2503029617338772	0.6039364655294178	0.5451117623440437	-0.3131437673144932	0.3263219700649052	0.3007784051493553	1.1725099130946064	0.5756200146358256
0.34351988131406186	0.39371607500493083	-0.5731067048577936	0.6968044243749814	-0.6036153493608101	-0.4362247193074825	0.19936795275615107	0.5346523486613336	0.4146979041022636	-0.4549226518776573	-0.1727908682855827	1.0022572141988921	-0.4180648782851682	0.4004479162252351	-0.011388393797320867	0.8338588625923549	-0.3628246184644763	0.3952255643579012	-0.1487376733625412	-0.6041353462521251	0.2547382113037623	-0.158481223792885	0.6454590880099025	0.6249082832428583	0.5822146976279626	0.1246481434245065	-0.8758260530866737	0.4434828024010751	1.4802603986777974	0.5461542512365479	0.5164749842643357	-0.09672508534005228	0.3864809170379694	1.2705676673780322	-0.5298192914623925	0.2611208455696636	0.6680347727168479	0.3752883608343305	-0.8118133667665512	1.341251535057702	0.8521000866732926	0.32083705178306193	1.098912745077028	0.4509120843206693	0.409925346085023	-0.40091081754697255	0.3237009432603609	0.23913615588476209	1.104771558010877	0.5511654825999017
0.5103779448760417	0.45269504654964254	-0.6184233815280658	0.7103226102238697	-0.5950577860570544	-0.46266386269747495	0.4616078275261609	0.4837450186614614	0.28747853198739004	-0.3439764833698693	-0.12789514207013053	1.1678711531365296	-0.27867030487190664	0.5291760413097605	0.04528583053651081	0.6279790140843999	-0.3086085302699878	0.48935095304013787	-0.09322745765584409	-0.525299631634137	0.34907427227514537	-0.21191143400254245	0.6983341825363667	0.7674455941701165	0.5518666848318549	0.06650446942545211	-0.8146173705787844	0.4058171571421931	1.2348157435068885	0.6566594745380228	0.4527603456129228	0.011195268206015014	0.2593918105585646	1.382154887708602	-0.37942610375114794	0.1829142103978453	0.62518102226448	0.27869032844991726	-0.7194883032368831	1.043317436742401	0.6899990014571525	0.10079417819270449	0.8967857509449102	0.37223900651249703	0.3016976448736588	-0.4071147690380325	0.30271507881184323	0.25496120465000044	1.0781752478009312	0.5297406417342996
0.7227245061713482	0.4573472744418309	-0.6768411344388745	0.6787005458236098	-0.5757108696842763	-0.47909775048977926	0.7238538707593433	0.3789404998128579	0.21809263290002262	-0.22934377780951434	-0.0767017471205888	1.2176653887998974	-0.23845763324537722	0.6889973319457183	0.08031844938920843	0.35380486432256314	-0.25376068037552935	0.5193040129517582	0.02000672964791006	-0.4204721453290988	0.4761911196729408	-0.24155379975899707	0.670446286518354	0.9152668250495927	0.4841105312627674	-0.016283626212975834	-0.6813006592167374	0.37022294474308237	0.9602447062858236	0.6287513040400216	0.36791622213001024	0.016116741444387333	0.14068554139409753	1.4748375053405154	-0.12002254540153537	0.19329703231127388	0.5747711949061524	0.12766329075848945	-0.6144745728035212	0.8095917291789994	0.5836596780041309	-0.07106773025231186	0.6693534539035393	0.319807071563648	0.25641289620890495	-0.36315264656337554	0.18676332398044043	0.2894534949742317	1.1021560535980726	0.46864604292783063
0.9084762479024053	0.4791704525542719	-0.8101277857905377	0.6030859526773141	-0.5396184224612897	-0.4251000270342852	0.9841198373147766	0.3379993659758401	0.23373707401328767	-0.07223385155149122	-0.02930941423277563	1.1389871740674136	-0.22137827321257514	0.8303499871137217	0.20038708863827348	0.1038873126326264	-0.016716400988937674	0.4582262363901446	0.102626852333175	-0.2882595537263163	0.5546164530788595	-0.23770556470352777	0.5213804993380282	1.0059431756890675	0.36712447412360405	-0.0710583852676068	-0.6205632270141225	0.32032272835860925	0.6632653821708937	0.4300545493693795	0.20702769886416372	0.015082571956143837	0.1283642494075155	1.4003049986173475	0.057797282419822085	0.2754622231722196	0.48311407714353044	0.11253906373249414	-0.4617971300756035	0.7459704889314974	0.4820182319157677	-0.24168586057841585	0.5348623535241985	0.4024746437757317	0.2551950890446388	-0.2579369827622875	0.04956977952431812	0.43744050864915274	1.1481440023532479	0.38091853909520584
0.9777918024489051	0.4865576265406534	-0.9039297258968613	0.44633627788784586	-0.486733060316646	-0.3626205966515027	1.2692138681317129	0.30125542446569475	0.21863789517986665	0.06823196157454406	-0.05384786147445188	1.0383327710903947	-0.19640739354020287	0.9863050154116128	0.34504088792065807	-0.06655437766324573	0.2595942979034428	0.4162602488609567	0.23909400624792587	-0.1636621402907354	0.6548829256950606	-0.2633011209977353	0.37091725520012175	1.1209469794058495	0.2788333587710405	-0.14979534310230253	-0.589447242571594	0.2747839985759776	0.43560392006075854	0.26382575066036074	0.1816433229190837	0.009567001352185536	0.11202666767673042	1.158303519834082	0.2488528117110853	0.30669455661778133	0.4754246577039366	0.08402074840433252	-0.33723359943220743	0.7048799053272528	0.4816194472947502	-0.33038223636318403	0.4700258934058204	0.638393175660652	0.3729099009066536	0.0023250700763586484	-0.015797040479958203	0.6629649979537506	1.292309642824587	0.2816648548046947
0.960392927445006	0.3935525421456921	-0.9706515305018744	0.391749396805379	-0.4088004780038637	-0.29512924853896094	1.448450902478672	0.14568594984811406	0.19223598983529894	0.11646871271190389	-0.08756069032875224	0.9406823573096362	-0.22858822214660962	1.1757571301976644	0.4155504357471379	-0.13775344598369377	0.3883461174308581	0.34769765337066827	0.46997268727949104	-0.06284771162018551	0.8568385156327002	-0.30959634735009967	0.25846372679688734	1.3001432701097098	0.2692113000264425	-0.2876395268095108	-0.5845125786606518	0.24456785988139243	0.2686394963234907	0.14617757704732814	0.20743361692610757	-0.07495618433932405	0.053541394153564084	0.9282822424626108	0.44874833244279905	0.2992974250122538	0.5994459132730058	-0.04791681609500867	-0.2989215035523203	0.657917816679048	0.603861523317577	-0.32969418889314844	0.3220817401242698	0.8975737631918929	0.5255384584861262	0.3035101475308636	-0.06330204818659012	0.8449706031539451	1.3709432586217718	0.15712201281150598
0.8814113312296745	0.32671835429332496	-1.0372752364454096	0.5027771706291885	-0.23223795096921468	-0.17712854603028566	1.5097715948572097	-0.026102797153363576	0.21762890516669983	0.10621313856715568	-0.06179985608313456	0.7499359649811627	-0.2536593328050903	1.3340319158983958	0.5337060730859815	-0.024374290950990973	0.516344682623695	0.20080635887081608	0.635901146916455	0.014960660243373714	1.106700712138636	-0.3139444421191815	0.1368292959113793	1.3582306874222647	0.2738082863397428	-0.3121010845896871	-0.6295102506671121	0.21226935728292062	0.0825672877789457	0.004809956046067583	0.16373218843584805	-0.19236742666401133	0.008109062299062752	0.6737223536061225	0.5993196152196948	0.2886294529008814	0.7996565527030868	-0.06353773366373053	-0.2520649834114502	0.6924004691829746	0.6399369418383175	-0.3421143278394391	0.1559373253548581	1.164558720041706	0.5956409386355537	0.43485157326980933	-0.09417191944012981	0.9286749353700732	1.3007739285776767	0.05246830045708879
0.7301298561274692	0.32075786352721286	-0.9720003870972131	0.615980941329941	0.011548358230657363	0.03896453703177509	1.5193450496979173	-0.16212144238403783	0.19918680992601437	0.06580344161706925	-0.005993353995042891	0.5735173552247163	-0.1964474859346466	1.4046135595067706	0.8305237468918506	0.21754618597544212	0.6472408471519676	0.09151835357432256	0.7189341981615806	0.13752907173895654	1.3724572839720435	-0.31832677385494684	0.10414216524223466	1.3394727715918924	0.3098399655948444	-0.28472777151307777	-0.7221647928312217	0.202505202127295	-0.025946780824000742	-0.07354128713165439	0.14326232045500617	-0.280726574358008	-0.042328064721181675	0.3826366005276846	0.7275318720272475	0.29939806625858756	1.0382253943087139	-0.0034630125210708797	-0.2565045402567311	0.6897135092476046	0.6407734168970348	-0.30705919135324533	0.10919072652467858	1.3643673581870472	0.6970430271117162	0.47737798399738074	-0.014208539386294794	0.9983525198170138	1.1993870289930424	-0.03942398545264369
0.6494949970474707	0.29080315496563963	-0.8034717916091803	0.7455332518125991	0.1938301426892442	0.2578074396452875	1.4285082610482511	-0.3497592887690736	0.1034244850398655	0.040380557017177784	0.008899898265000011	0.42371935018905643	-0.13583446760226986	1.3810162086924038	1.1800970766025478	0.4765151352900786	0.705259654809733	0.07608005302162466	0.8675196582844364	0.26748793017421313	1.7170207414311691	-0.3549534808152783	0.1114802061589321	1.368120186251754	0.46420781974587993	-0.3856545553387035	-0.8326729894180008	0.18944806993205893	-0.060613030012841816	-0.0868210379106841	0.20783228645122928	-0.32229138634288923	-0.06576420506963133	0.21523109039384042	0.8097551257457924	0.284436067636975	1.246849312646691	0.013838374717203394	-0.38238714100493354	0.6300231918685155	0.7004646661452915	-0.20790096557536697	0.19662768466048308	1.424024628601799	0.7910793464491759	0.43528123882915715	0.19444990427256076	1.0335027251398017	1.0674244014415577	-0.14321803337030206
0.7080933939185243	0.3038068368073173	-0.6290523714993259	0.9395501189384564	0.3544526680883245	0.45462391605441776	1.3033193010017379	-0.47198471851035373	0.04781282840499128	0.11790722791194257	0.004882866767947494	0.19120781774482695	-0.05837596153800961	1.3188456582521453	1.5078313296671817	0.7062857963874748	0.6760467508178784	0.03657454464302236	1.006366886537266	0.3777603330777235	2.0292885288576215	-0.4319729610713642	0.08078069355295972	1.4478716753684033	0.6721918136914274	-0.5140460841705371	-0.8414853701266269	0.13460428884662629	-0.11566042845034949	-0.1048960560317378	0.3025779112308239	-0.3638048565801282	-0.05036842771684735	0.15864420615037603	0.8013603719694675	0.2799491454045963	1.2875695825609055	0.09115653586815385	-0.5516907733374593	0.6287792289354721	0.6564913668375907	-0.09850141783964343	0.21896006790728856	1.4112103576884034	0.7339111569073112	0.22213568244964335	0.365549122072334	1.0191689503712875	0.8617462691513211	-0.22560393293569278
0.8355900681274214	0.4075994508480414	-0.4472314073808742	1.1044377104490957	0.5069819940838526	0.6723613168888005	1.2379335913938019	-0.44459761145482196	0.056496257609226885	0.26458108192026686	0.03752448722303372	-0.012246694777964893	0.06946532020986897	1.1608233631530849	1.848160540469769	0.9039031963505334	0.5631922425291154	-0.034551911474767834	1.0662587330735869	0.5461995985585568	2.1589563253820483	-0.4711400509597722	0.11781051915004466	1.5882882778824055	0.8385526650867572	-0.4859272492064366	-0.7632645515983422	0.08268729482295581	-0.1442599010764846	-0.08218989430209145	0.46693123509682655	-0.40602244221361666	0.01831324031195459	0.11233110263497673	0.7235085425896062	0.35023866919816504	1.1787493758261764	0.24609087249569067	-0.6213947689503792	0.6723378349988727	0.6019843176625492	0.005129116493470487	0.19990026200773697	1.3604148227579653	0.635455376086629	-0.03104212848366843	0.4051292743227964	0.9523423309180827	0.7664729105561193	-0.22749018694255874
1.0407055851360432	0.4573303572494948	-0.31439600987201494	1.258102559117074	0.5840332326676766	0.899690571395061	1.1674959104491804	-0.28171579633832106	0.06045068311538091	0.4228068146452369	0.08048512729796987	-0.0230098357922184	0.19273606899122553	0.9252022898075815	2.10927295926741	1.0504971076431322	0.4494083155855904	-0.023228193703302313	1.1709189176413648	0.7787386310235365	2.1742783723798267	-0.4264539620416346	0.1697613991149222	1.8425590745019647	0.9449617021411646	-0.5331834903579611	-0.6899783969809994	0.04870267866976254	-0.15596899938810654	-0.004809121895970103	0.6995585272742832	-0.3793320679745149	0.17524431361167106	0.0722936784936192	0.5767743989544448	0.3750299628783688	0.9917142486480819	0.42054514745234306	-0.600082927331686	0.6052534019457825	0.6179940612282381	0.09663943000825907	0.351061792536707	1.224610404819869	0.5426761480155105	-0.13251655802409948	0.4544610582871421	0.9507984237214755	0.731364176475059	-0.22361752384881534
1.2939981327793217	0.45316308887091716	-0.30758796276536476	1.4653312068036577	0.6526927521978151	1.0641455734545628	1.0743397796473861	-0.005543958211696643	0.06472615089845238	0.6389669694188422	0.09631136751861859	0.05315582576459057	0.2711501104563837	0.7639712599789701	2.210458418370403	1.1599817231273284	0.32144012355140683	0.024851085160817413	1.2461522072002504	0.946208341779877	2.110172148708224	-0.34720223155764385	0.16971685865412287	2.151347072250149	0.9929797927002838	-0.5670555036613913	-0.5831324884809211	0.03381459658528191	-0.20402021158442132	0.0589850597077482	0.8148030141820017	-0.33143755195876035	0.3721047791357486	0.03074021944729701	0.39791028642995485	0.30292050988026686	0.7094408042326087	0.597424927892639	-0.5401046127900211	0.4778317907884193	0.67961114840238	0.1468845375637063	0.5450743719933419	1.0580584501255987	0.3703564342719009	-0.31157182014614976	0.4329015684436902	0.9845626214473077	0.6012789355266303	-0.24131158798402227
1.5087638454868266	0.44178345749342113	-0.3523258573329121	1.7511502142486814	0.7714514504713738	1.174073325996301	1.0003490639165196	0.33637060477436853	0.07220694554153897	0.7762494523303468	0.08500752727368421	0.20516875370993576	0.32137251656223065	0.6982448002318652	2.192951365404909	1.2261386896013708	0.14135766590147877	0.06423942786558141	1.2359322253437228	0.9833210987836212	1.9447311062049912	-0.26941584324779944	0.195995730525757	2.4302595009711996	0.9058017012545202	-0.3247538570010004	-0.4380547159286768	0.08716355738800285	-0.3222162408537911	0.1700397407254976	0.7686225860991609	-0.3142600701044122	0.4500410372921853	-0.013683128930749572	0.26960088685932115	0.249329046207568	0.4426223944298292	0.6830295429313946	-0.44753345409154666	0.3877390193257835	0.7738118570498245	0.12857188951505574	0.5374173295736204	0.9028689858155701	0.27684062928690895	-0.5000378059826782	0.26573830335377224	0.8981038184372281	0.46054714747455405	-0.19553237016250663
1.6143930811662333	0.3876258857642498	-0.36844837234700345	2.06061436198183	0.8726685654943752	1.2094261581012267	0.8557294448827447	0.6297013852088142	0.029115937706436272	0.7321915058045008	0.1114896994332886	0.435596874292241	0.3465438582068197	0.643417518123495	2.061528134172584	1.2239296321779116	0.006792423807999841	0.15993621499693048	1.2460948560113818	0.9768167349696443	1.7725093356813963	-0.15542728636452535	0.2682180877119519	2.533067446203674	0.7158631836677695	-0.03592742462586842	-0.38709236148689136	0.19268912451212294	-0.46080073755826884	0.3066620450862127	0.6337490614817699	-0.312323752764724	0.4935197088253779	-0.09911698431938717	0.19564286323299282	0.19872327284276894	0.2557904558744166	0.6524085709723625	-0.32123741345974866	0.31561902431974026	0.8684210767724554	0.093772565549774	0.47172921077210167	0.7459340281525714	0.3351382367633744	-0.5248326526513394	0.16171795673700182	0.8260577399954903	0.3328447433684657	-0.10268861099267508
1.590803713902296	0.26316046268987797	-0.35159992723796685	2.2733167583755693	0.9540412313943808	1.120925631219721	0.6883358598232631	0.8641803535592791	-0.07340356272244589	0.6717301102865997	0.13217525194875973	0.5716969654583186	0.2689316646305283	0.5996419600590368	1.8881237674717197	1.209620964775949	-0.09015262397864843	0.3356020205715665	1.2650953048838158	0.8394931131635766	1.6049534037312991	-0.05504450004213831	0.3875197119630923	2.3121496091743974	0.5956368439123556	0.1133949828585823	-0.41115305564474414	0.25915807101374105	-0.6225838852926459	0.33288616336290866	0.41790938058038607	-0.4024945306969888	0.5170181172318778	-0.14718586779448992	0.11697341559719368	0.1282492400975891	0.0498968846537189	0.44355019775625043	-0.26164300738142376	0.30518963908911634	0.8943226242301877	0.0939401668565782	0.4546250655523547	0.6163227548995346	0.4076370471392621	-0.5389801771664262	0.17324341467214238	0.8624711421155036	0.22946813490537857	-0.06158329690498863
1.4575760805618776	0.14194877960798144	-0.2946193197178279	2.342372201031221	1.039645294874814	0.9742376220391211	0.5846069831471274	1.0597968518438374	-0.17465418177113076	0.6143481218318965	0.08680871236429846	0.6165906841840074	0.16022113709779437	0.5574865500219585	1.7744359152393336	1.1510809430542297	-0.2242987164827265	0.46850235519553374	1.2570145223721165	0.6139721158897895	1.4545836739099802	-0.004291620627297929	0.5397924123209734	1.9824115828589086	0.5171851233335285	0.2301394905046838	-0.4561843883872935	0.3148462752570488	-0.7513400576018066	0.2860752202621938	0.16592849509243146	-0.6218631493057503	0.42841067062717836	-0.13364027220175428	0.04858491038755908	0.06176731012364702	-0.10566305494215626	0.19440194334938177	-0.2783381036332967	0.42863056886074274	0.9190083649165286	0.10018552081536572	0.28000349259427043	0.49229202529902427	0.5098935648355143	-0.6458201863748015	0.17882964351819525	0.8416283949612875	0.20526268455744362	0.02300601442063655
1.2996287341011659	0.06390413230147281	-0.10921775445538709	2.316353718087338	1.0757187884692208	0.841326580408543	0.49254267032652155	1.1301866715997868	-0.2691782007320282	0.4536337031144672	0.09232889113121633	0.663131751823772	0.09560556138683698	0.48017708392326297	1.6459562385591906	1.0689011379957343	-0.3456516345624239	0.5177601828964882	1.3162009492853433	0.4100060537823623	1.3783985971088588	-0.03877509347310583	0.6117530942999723	1.6843627953919893	0.43133739182370523	0.28233305585450774	-0.5198099117465167	0.3775057528846278	-0.8507649386403585	0.28157252131454935	0.05003888840769699	-0.9102717494238972	0.30125929608972224	-0.1108503893513028	0.055522522717656245	0.005114675208297714	-0.18288743084995004	0.06407862311389852	-0.1967723208838753	0.5521809673704784	0.8822910004204934	0.1524242018096386	-0.010025717657958478	0.45358067511992006	0.6968171435247952	-0.6483038629007832	0.15371367622615012	0.7829072882902788	0.23202747818048336	0.1953812533755582
1.141787027440114	-0.01603524054658335	0.1750231171803282	2.1840385667012585	1.0984536659506303	0.684168819084401	0.41497424595673166	1.059096370627818	-0.3001307529541696	0.3412052622902915	0.16009146115892595	0.64716354197176	0.048383402798487955	0.39271539154910357	1.546153077610683	0.9882346807175958	-0.4745006481975273	0.5242249712529305	1.4104002770033415	0.2851004375204535	1.3553637445252167	-0.15457136219738202	0.6452196830331065	1.3631218835942538	0.446070140223204	0.10795829966017197	-0.586983276689733	0.40906914276637263	-0.9483163639490506	0.2881945571678205	0.016289700971863323	-1.185096790022722	0.2431009298713162	-0.037431992000156296	0.008246378017814715	-0.031468417834006196	-0.2979874359544219	0.02438477057441122	-0.020135052520896736	0.5835785918004591	0.6854470209050583	0.34594196331796784	-0.1453763624489878	0.40056970631840266	0.7524336110347731	-0.541275220032208	0.14750087194870803	0.8178732774134707	0.27349846686078616	0.2465354604909748
1.0050944086708682	-0.16643471947085617	0.41030785180489443	1.9978999507981314	1.1454634032355522	0.5085751898553263	0.42928508051243064	0.9347011576076543	-0.26435237475995754	0.35478090763816916	0.14338838503085793	0.5606154292758022	-0.025493516028848872	0.3183200878113449	1.5817287421669293	0.9148265549736868	-0.619429212023198	0.4473711813140272	1.447437674775204	0.2591343494022632	1.3265674534226677	-0.1992437563288469	0.6972819141499818	1.1339425663153613	0.46888383734249944	-0.13857031543779597	-0.596684300831161	0.4449065708970398	-0.9300574887693667	0.2695700813304936	-0.046794314976174985	-1.2807171277405474	0.24220582653685213	0.12480489680652726	-0.198165803070641	-0.10714224830642745	-0.37790406111274233	0.05559349300900286	0.2086153287886706	0.6032630612529142	0.6152803805144884	0.6645696897945076	-0.11136521522318232	0.2737612925840782	0.6231987362398259	-0.5541861461081995	0.2195393965463745	0.8484707109462576	0.3218612294386264	0.19212621327521356
0.921628402959997	-0.33916489227762636	0.5828437776143485	1.8313816599572768	1.1975053289083954	0.42830554176634816	0.4964596444398257	0.8599091266323378	-0.19290263246383696	0.3331266046840021	0.054188688852745234	0.49477684578540176	-0.10867855243274512	0.26018412677693126	1.6413773759224646	0.8268802493682328	-0.6683239228217907	0.3016584356510108	1.4452411242415057	0.24964427070822598	1.370598579587043	-0.2349939969420229	0.6283332808325406	1.0298493432566718	0.4029585751703987	-0.32495782053625666	-0.5425039800190742	0.5286192394898966	-0.8699385871256377	0.23337009438690787	-0.08811097485251912	-1.1703910465906264	0.25512644858216144	0.1806513919103587	-0.36262040573798626	-0.23477212219862462	-0.33916488026967	0.16278759030489878	0.5142261532200667	0.6079503135846169	0.648107163342069	1.1302719735519475	-0.029787353398247986	0.3178769587214184	0.5098051756058526	-0.5912421806899367	0.25553659633001863	0.7782404779005283	0.30502091114883123	0.2224064324650865
0.8273448817640057	-0.4518164760378972	0.7382369623303293	1.6614202046070825	1.2351330200463428	0.35654082543195187	0.5007467263433635	0.7698147133201103	-0.10321463129332697	0.25667198313983564	-0.02298150977773955	0.46248050110855055	-0.2129588703795055	0.20515695627557345	1.6113309039841528	0.7725933804131146	-0.665159039690213	0.12712293422398507	1.4145123572452782	0.18025368853876808	1.473317887901929	-0.3234897084311463	0.4650256813116126	0.8101668010270344	0.4015689417719666	-0.47257115425975754	-0.5065206531377878	0.582591269807166	-0.8056263646490601	0.22707630600050138	-0.14059762996911618	-1.0227101767625677	0.3130123920465983	0.11078686242945508	-0.4004170358070902	-0.3224222609847572	-0.26054993222540157	0.25170347562849094	0.7258483107806583	0.5399602755162707	0.6058262670601444	1.7170265064286674	0.09783527741613282	0.5019425895101592	0.43315207143573653	-0.48809100750327267	0.2031248852451803	0.6838954671077737	0.15574460714695348	0.31000039619102904
0.739130367058447	-0.5489662725549911	0.7908570843477216	1.5097911334468883	1.2485048050093561	0.24925141327066402	0.47066929992371487	0.6910248139411814	-0.07233851770854778	0.18699424499051953	-0.08620440227490787	0.413011582247545	-0.35801315347499985	0.16236505951345293	1.5394205450814777	0.7519516035796041	-0.6898038206207489	-0.016921923611463073	1.318758812308919	0.08062712492802449	1.5220148526397987	-0.3372666638254601	0.3816459386951715	0.513524678736584	0.42461973274123344	-0.6096065170512902	-0.4884986950346629	0.5828918735203257	-0.6805805128673925	0.17740390128646452	-0.19586047468793058	-0.8405643251951485	0.3794368429710992	0.08416105870318394	-0.4726507753887157	-0.3425085763988602	-0.2052064311225946	0.2635247105453597	0.725917217427923	0.592754062394575	0.57176422455283	2.290672852889061	0.3144325834330997	0.5976258357148294	0.4140207137261419	-0.3760111744004214	0.20255125985024636	0.6813515291133624	-0.0005839311458883722	0.4313048905972071
0.6476040446335654	-0.6518058847608301	0.7493858752074276	1.3852503670841594	1.219737935232442	0.18234533080589604	0.47522162574358895	0.7345172939958895	-0.10983421728880909	0.15221827677061572	-0.12656908973723127	0.28070454656430427	-0.5626180064501242	0.14445926767838918	1.4058868407740017	0.6612009426086533	-0.7435096397498769	-0.1626484534714005	1.1927410450061744	-0.00531651737216744	1.5695126532583146	-0.22818768796491207	0.31869356491284745	0.30590946720863477	0.3843401220075112	-0.709330619341433	-0.4853817108726341	0.5990889481375641	-0.5774453113013451	0.03095558036329752	-0.25001429327322233	-0.6528882339530147	0.38888602078013895	0.06450901553975263	-0.47120982440300185	-0.3555416177990752	-0.15361556989493302	0.23713388637520727	0.6103607699628648	0.7565790048244799	0.5913046709826408	2.7570720052379474	0.48162580009934286	0.7629945473188647	0.5032643726106842	-0.3965932026579252	0.20806688864769235	0.6673774145440585	-0.08855634184032002	0.6479820599434861
0.5586975892402364	-0.6752474742733419	0.692802567266278	1.2276334095298946	1.1181796548950043	0.12197935970674804	0.4428988787298547	0.8342134254398743	-0.12154971244170656	0.13192591406287024	-0.08505112549027087	0.15926447640670813	-0.7986953890631597	0.12418111623180425	1.2015412109187542	0.5616068796794957	-0.8268171393016097	-0.2492201022403509	1.0790537833103513	-0.18083802696634527	1.6757422419953159	-0.15122298685552357	0.1897210931106419	0.04630476761028262	0.3549997580737742	-0.7536118061683411	-0.5724081779623261	0.6199508458308316	-0.6332098920104399	-0.09903041651515235	-0.320658533124949	-0.626080507147871	0.30027079066818185	0.07521292710131999	-0.2346752915289104	-0.3096156623887931	-0.13809068919319337	0.14998125247828975	0.41755012710588585	0.7823638685005749	0.5093495681366551	3.1204492806310604	0.46889034849496686	1.0253640169372642	0.6646140008503828	-0.3349414347155149	0.11197139748709198	0.5499088846020982	-0.13398267921851106	0.8132129031909845
0.44722119064968363	-0.6164602309084313	0.5841484898120191	1.0794215363291984	0.9535057913870025	0.0001279808329451626	0.3412179318263463	0.8492538391919355	-0.09261004433674488	0.10082007397690107	0.06779908266695438	0.10183567833902023	-0.9253138527805232	0.10915792543246586	0.9396018816179845	0.5445368904982065	-0.9457219807939248	-0.2885533081574275	0.9556569653389386	-0.4119002542218347	1.7804238188691486	-0.10386641453590444	0.08327495935772285	-0.20944409850942286	0.3743294927865727	-0.7980125578262627	-0.6850168044811851	0.6106102686346583	-0.7137172610892778	-0.17875173607631023	-0.31361295533550976	-0.7074278390208782	0.15700755611037304	0.22968630692955308	0.034021591155536116	-0.258112504577518	-0.19414535047538406	0.1485987971343689	0.18150548499287958	0.7601715697751047	0.38948074693158696	3.3466316547232773	0.3483569876448812	1.1125295912512347	0.9218855853270496	-0.24129530207343164	-0.006671984197464492	0.5304346006448781	-0.1078517041494956	0.9010322158469514
0.34323993584496304	-0.5654210616330531	0.4624816249125546	1.0083510894056353	0.7585535062228524	-0.09062535429595288	0.2719214165682766	0.7760905694180911	-0.08346288739918437	0.14641498921457127	0.26111332422675243	-0.01851769526601129	-0.9682127148347464	0.14409631243848908	0.6698439283809169	0.5435184289588186	-1.0424301179430853	-0.26824229399278376	0.7809136279727481	-0.5381157324956403	1.8221165750007775	0.0023708930897330728	0.013530165303493252	-0.2653108413555722	0.511211675502349	-0.8803927263941758	-0.7119117326179001	0.6085524995800301	-0.759477880928381	-0.2396487769942229	-0.2338718017741656	-0.7359445125690025	-0.04569053985586162	0.5259688866357084	0.23780282241052425	-0.2768233896250599	-0.26831554739850044	0.3516127782977425	-0.009808899237751623	0.7870809759426696	0.33882537360831444	3.4259952840555066	0.2568667650356089	1.0814715580813101	1.1278619535217786	-0.2511356913472583	-0.12603019137417087	0.6065860686775972	0.02997575078161534	0.9416701395612559
0.29499423934052693	-0.49956243187201704	0.37860236441484496	0.9230457798574868	0.5781481309936598	-0.1217744926609026	0.23335001636276456	0.7100118413737309	0.023209778992991703	0.22341110507358036	0.4104821050865307	-0.22512155130101325	-0.9001157828729726	0.15910898279609045	0.470897900691621	0.460779187280097	-1.083506777704557	-0.16350996577902938	0.5842793418151044	-0.5730710697150837	1.8610948596258652	0.12695236746555297	-0.0894529476222731	-0.295793347133974	0.8112275988777595	-0.9787875490924683	-0.6384707386145386	0.6343087722757395	-0.7662691579491208	-0.28116494573811873	-0.14068461241095945	-0.6501964594694328	-0.32441015119350497	0.8417765856527868	0.4905521014890308	-0.35477842168104395	-0.30463551370277486	0.5764397524624808	-0.14445248799548507	0.6638987904611142	0.2428836296642353	3.505597083665824	0.20713936081443296	1.0666012974011931	1.0865645412174423	-0.2677983313316926	-0.26159993471232557	0.546891247808726	0.18644068040886594	0.8866098843254251
0.2619078540872119	-0.37731880005767315	0.2739801419473773	0.7730266347876334	0.3932033617196175	-0.1623018162866363	0.14768239985002915	0.6264780326212818	0.19585408533706666	0.22449409370326645	0.5498730980342728	-0.36742342661421035	-0.6994333024875394	0.11773734566836047	0.3330815404948092	0.38485359674516606	-1.1100286198398108	0.006111469445286033	0.3942060316641206	-0.6015477266894105	1.8856831748186724	0.24374150822371482	-0.18719698884651217	-0.3812786034420147	1.1679023664556256	-1.0142631377765428	-0.4546427266743257	0.6225059773926871	-0.7294806346912975	-0.3041636758621439	0.0495532364407318	-0.5180794737126508	-0.5655665565126753	1.053330442484243	0.6724681158203418	-0.4830540769038816	-0.2278429136181787	0.7990233410092418	-0.2782002903387616	0.43659193163220766	0.15430481152770753	3.540687504637659	0.15798761477723428	1.0055593808170193	0.9537449921083256	-0.24547668154122254	-0.3720007607219814	0.461274575996797	0.28229169642039054	0.7695202495363587
0.23584123352126113	-0.28797346827123127	0.16635610043864843	0.6979469525681262	0.24428944037567724	-0.1787542839407745	0.08771876936901704	0.48885340606608113	0.31178092275910674	0.27414201184294357	0.6458715120364303	-0.4642294010356508	-0.4982296209743448	0.09380334071843481	0.29260612265883246	0.40865834216226854	-1.11282902506756	0.11147097861899402	0.24305123827991526	-0.6209067167181798	1.8306251895022156	0.3890637370177151	-0.23974359747458057	-0.4116754240320019	1.527119306980388	-1.02313203494756	-0.24854477173630185	0.5894641637944031	-0.6209226569696825	-0.2818571197443332	0.31589347336992024	-0.41554266913374577	-0.7402595933710642	1.1275526909012785	0.6224719737542077	-0.5678611004810858	-0.0842711027604973	1.1465246010514896	-0.3801427530654097	0.3686118452673271	0.13748777226581627	3.502430301079376	0.13906186626299094	0.895819878043957	0.869804687003651	-0.2546254140609784	-0.5105357061016425	0.5083023400934941	0.3325398686209585	0.6793305999868069
0.28143008906426364	-0.2594398038658163	0.1508172724603579	0.7185903596942607	0.14697677284010427	-0.15306297998960577	0.09845189528579171	0.3210739174066905	0.38048906592853726	0.37989202278405976	0.6652180540528823	-0.5869499735004107	-0.35310183515570615	0.07483498426800952	0.36554086322956325	0.39346031397943043	-1.0779241911442514	0.11721209663702892	0.15416836577011148	-0.6359829716394227	1.6903611427594758	0.5381931165071626	-0.2547815705519706	-0.40206440206486	1.8638847771010856	-1.0538742629685913	-0.130678338240028	0.5673287994617506	-0.4166501187370115	-0.2255840866205153	0.432073021527471	-0.35360251786987906	-0.7861978531972202	1.09743648123102	0.5094706545992256	-0.5823534399531395	0.051090617811969975	1.4034708969791498	-0.4986818739764095	0.37059223425672994	0.0919290609282177	3.4829444438831003	0.15757755689275899	0.7145151477990981	0.6394721755236056	-0.2563964745373125	-0.6419400465719659	0.5687340257607463	0.34678875155696537	0.5835322659566629
0.3759354538395387	-0.2702950022809213	0.17879501071420117	0.6920058059637751	0.08117451281836238	-0.1903992123453258	0.1327793928299581	0.16474701188073224	0.42299914011969453	0.44970650192197253	0.7081009451310998	-0.658000547462666	-0.21930683283300975	0.05826002831257702	0.43498900354456554	0.33345715032788703	-1.054980307098247	0.07773415665227067	0.15350882709811275	-0.690971492570229	1.5373914070975527	0.6120764906148405	-0.27918417551242947	-0.4684561422212396	2.0322082386989417	-1.085347946426408	-0.08524307666438556	0.5311661727686658	-0.2574941999363046	-0.1875787386091718	0.4468817822515695	-0.32604666845622127	-0.6828328768347446	1.040870750962973	0.39569219333958827	-0.5942458805615717	0.1534468864876513	1.3860205025780568	-0.5980944783677199	0.23421408998146717	0.04226578593040092	3.472244423611899	0.15628429741095237	0.5269501385094493	0.37792844494649036	-0.21936139925115222	-0.6363626427319881	0.5644444199701695	0.2688932535695301	0.49814171399095286
0.4984617754744619	-0.3008136172536698	0.20833251768556033	0.6242694640402071	0.052554533662942104	-0.32730956923570464	0.15913723595776091	0.020459271319504407	0.41114095951038776	0.5249468634873993	0.7894566314181924	-0.6966717171389553	-0.1573173089580822	0.07558719585215032	0.3923907706856308	0.31228462593159845	-1.0964639671856595	0.08826528310071698	0.27747342183933243	-0.7710079140324548	1.4148531863373006	0.5585915012584847	-0.3247267966797952	-0.5420882807986318	2.030258800376969	-1.1188823649128594	-0.05362891332771029	0.491010982212617	-0.22887277275083734	-0.11141105466755204	0.48044250773007297	-0.38024155036133744	-0.5770550132228427	0.9917300660666853	0.12583769272841624	-0.5440007383294685	0.22240402531010287	1.2792072013649196	-0.5808776603579753	0.10490165516588193	0.03442626386846515	3.41744761740852	0.13745317763928075	0.318145496160338	0.25166934088357834	-0.17644724155539013	-0.5618795914512941	0.593699706905906	0.15564030789122738	0.48139077685917986
0.7625559926329121	-0.3508208377965977	0.24652232659937773	0.5550530287755213	0.015955076875447477	-0.45370836929341624	0.22476968409251707	-0.13770710926965637	0.348660017331317	0.6274807263767221	0.8761208464255835	-0.7541351233771064	-0.2511401940209085	0.06503519279071136	0.3585059529790679	0.23310282737637156	-1.152301982052185	0.18659485184417693	0.46924432718085163	-0.8047111772699367	1.2270586345000625	0.40518250093332897	-0.37465108567830024	-0.6050383325537018	2.053724505583681	-1.173685256868906	-0.0006805754565535782	0.44643145155106634	-0.22781895390279092	-0.02784353109247977	0.4257450488832496	-0.4701922922322733	-0.5210059774708706	0.9985698514518763	-0.20803388875370682	-0.40821053671371355	0.18363309624473712	1.132733160315144	-0.46731950566363284	0.15043069851521892	-0.0032637460446841237	3.427318452267113	0.17490250251183864	0.07661285344302496	0.13125374700403886	-0.10101473677050728	-0.44455113567204857	0.6602192993597844	0.10120411942230649	0.5314265855811453
1.1402288403951377	-0.3467494335079214	0.2811756787668723	0.40568824076174226	-0.05910129230035782	-0.5173676209026662	0.3254821822782485	-0.3036300379581364	0.2739132218103501	0.6462853471285352	0.9791685027967617	-0.8563676589272738	-0.45002519872213764	0.03469949904428695	0.28441106931439364	0.07908562246922028	-1.1699001901753707	0.31085249499801904	0.6445382359601892	-0.6837415679359345	1.0005310816076056	0.24511783428447945	-0.39986655404834986	-0.631300842802697	2.196823815920884	-1.2560724586621737	0.14491557243149283	0.37419911203987266	-0.22771649929256377	-0.020251024467606894	0.3379362738407881	-0.5226635583236537	-0.45499405243095037	1.0637311470648183	-0.3941513275883098	-0.34928508698532706	0.032949683593211446	0.8459357627696763	-0.39630628375266025	0.2485146878597176	-0.09725047270036452	3.3830276016638985	0.21657857788591112	-0.1140487281891529	0.082669133765144	-0.1194065186401199	-0.20176639351764333	0.66582473514747	0.023124091982433	0.6225259771074597
1.4957067662489272	-0.19734806893142637	0.3022570811187321	0.19169790349572996	-0.12697423624443727	-0.5491159598117666	0.37450295909468734	-0.43147640233526596	0.17042549864156004	0.6182862623034814	1.0630423926997483	-0.9992094216997047	-0.6264050060092502	0.01645705307366218	0.12663777951222127	-0.029115157694199124	-1.196033255879874	0.416315385648641	0.8051272999134111	-0.4597166385482841	0.8342506242208227	0.13684685083771245	-0.44367209724454015	-0.6159203514823224	2.3662339576644333	-1.2948184971357197	0.35214452810217567	0.30445085230378793	-0.3273023804329002	-0.023412190289805367	0.35173748794685145	-0.5069236454033159	-0.40989641138846694	1.1842523963469738	-0.469623159272664	-0.3170966616995969	-0.12564538605396564	0.5614148635450348	-0.36859596774498293	0.2532417470052775	-0.127100960551577	3.178289373721136	0.29087002653286226	-0.16943457496610642	0.10097552533120333	-0.19064716430942147	0.031769742269204516	0.6407888764024642	-0.0761687994680265	0.6678378045555907
1.8246691023882164	0.07184957363491824	0.36803713857354775	0.06161068208627929	-0.15780231312939935	-0.5253105118367636	0.39961477266203743	-0.512231066100586	0.0616838931314745	0.6275573013303359	1.0822593530550062	-1.146577933168805	-0.7790434337202502	0.05974341059738637	0.028081155292309506	-0.1469769779530791	-1.1993317809095234	0.4348275621149571	0.9546934653659329	-0.3118499117248906	0.6609550567358051	0.04593400950058259	-0.4362561105214448	-0.5457441821709766	2.4590561999275287	-1.1957906841555945	0.5004604634663752	0.2623827290276334	-0.4130715255655228	-0.07177874095087985	0.3683511343392342	-0.43341693184896785	-0.5061472621187664	1.2948594824831718	-0.5729263925799735	-0.19585750694958998	-0.2780495523538228	0.3402137303421938	-0.2964507080574976	0.2845896129179367	-0.1103325535605397	3.019420977114108	0.43414582851423134	-0.18989377109371267	0.09818635408401447	-0.30029571912523645	0.09778961272309902	0.6255778816358775	-0.06996700526220871	0.5983886028249027
2.1090778530211653	0.40071415356760404	0.5051594475890429	-0.01765480796811014	-0.22542412149479793	-0.4164929060396171	0.4755855650706523	-0.6401286852008404	-0.017409712900768516	0.6870943277653245	1.0514577921888923	-1.2262736281129236	-0.9850782487638506	0.23701285385288248	-0.015381013913177288	-0.2852008567353572	-1.1322799958685419	0.29669612475907214	1.080131985661097	-0.18034361826577663	0.4585198011504225	-0.02588829921261755	-0.3967876946955944	-0.4081052078480717	2.5084046504225888	-1.0035163694360858	0.5127735607284656	0.21428613492211745	-0.457763690183691	-0.16488684850852034	0.3219749957622434	-0.37094135950253637	-0.6309402339575897	1.3322174030715677	-0.6088935006110352	-0.06889018792908827	-0.44234660272499376	0.1112725028485428	-0.26732288387749115	0.3654273001587397	-0.09927357516795773	2.989261563010863	0.514209630458029	-0.06289234607516575	0.19262533546772406	-0.4385222734615245	0.1382787405993823	0.6339904214173976	-0.05645624013595123	0.45490810445304247
2.196119765950506	0.7922174576535199	0.714982674626705	-0.07641191695555487	-0.2934913401318185	-0.3165007346136893	0.5719863075001632	-0.7777590067252774	-0.04816352466576969	0.7415336501454276	0.9691561597750745	-1.2273603246654878	-1.202686401670054	0.47312838795998713	-0.06771704359253825	-0.33116072676632713	-1.06407403079877	0.024658106403908087	1.1452599957411926	-0.09953668973773032	0.34697573506627155	-0.06023482419168243	-0.3825069094517938	-0.32980322650210037	2.4251715372027087	-0.8159332160274962	0.4019691496640845	0.18761985280384358	-0.48101356851870325	-0.19425786097841974	0.2836592301295513	-0.38198716978120845	-0.5974867197703974	1.4388334391788813	-0.4593179311557297	0.0990129580376483	-0.5975065147199673	-0.03940685146297804	-0.27364260781245664	0.31620617482413443	-0.00707651607976667	2.90554029970174	0.5113076823525129	0.2655037663373345	0.37428484447921057	-0.5298314446466712	0.13418393778015913	0.6268586228330638	-0.10826890117239744	0.3121704229245942
2.043280103803325	1.1245500620149282	0.9760967868187208	-0.06532939348205341	-0.3130514848261188	-0.2970336843769599	0.6392657353014582	-0.8271685598161056	-0.04422948279624463	0.7315078008615215	0.8647003826855737	-1.1936934964382697	-1.3230370877227966	0.7138781766519035	-0.11502372954018311	-0.4318593184072146	-1.0266846724976972	-0.2972235680213995	1.1138774251918553	-0.1810113910561564	0.28652696195870425	-0.07614816630718188	-0.36562607480882836	-0.3282608931106426	2.166620693810869	-0.6103168728120144	0.2382971864951661	0.21668549910533633	-0.4930593034067834	-0.2572956462454516	0.22114784859032532	-0.4365561129905825	-0.5019830857366936	1.5937440011657562	-0.2999147521686417	0.2852411976076466	-0.6331915165783627	-0.09827295895167326	-0.225014202456176	0.09889082627342458	0.12526161937269836	2.780615578283154	0.5406347068210419	0.5274788215923228	0.41172259375486614	-0.574684337183391	-0.024692646604477786	0.6307885684244313	-0.061639110843529174	0.18571628815453708
1.8016026521325945	1.2296283826731298	1.213569121594271	-0.026763873653454468	-0.3274183352895683	-0.3042519606995266	0.7333224617261549	-0.7699455089335974	-0.02696963848007779	0.7195019420627357	0.7710257998075188	-1.2070037987986608	-1.4414767029737476	1.019333942242509	-0.08966719776887122	-0.5956451473752551	-0.9504480442802375	-0.5901653210088564	1.0796445005557065	-0.2745316861702626	0.19125337267582407	-0.0742719805328069	-0.2911711270250643	-0.3284179826227359	1.9268463661485655	-0.38611874821205106	0.12894691922991716	0.23592686950857145	-0.5215782759820246	-0.4206487117121548	0.0721831683940549	-0.5002492182096955	-0.49379483610316	1.7319499738974584	-0.2934628536539555	0.4365804717819607	-0.6065484084292824	-0.12452305413472213	-0.08141274955386377	-0.09816285402389816	0.22278877534666877	2.792206531816837	0.4773517352265417	0.679890601768539	0.45403157168758357	-0.5680821590763512	-0.14871045698926294	0.5848836459252698	0.03490990787938848	0.09297268406471562
1.5938355761525214	1.130956038845865	1.3407344164696362	-0.022879277796761643	-0.3690215500221155	-0.3159851434477917	0.8554827063559227	-0.637087571628859	-0.0027793577098274317	0.6845017186215342	0.7275425136990961	-1.2500632844897663	-1.6339536066298048	1.2700728903629757	-0.07523946078144818	-0.6789151366167576	-0.8899325629812462	-0.7667270993834245	1.1613642095757228	-0.2610991796561049	0.15189898657693807	-0.08222865159055753	-0.21420521076373436	-0.30284809431342347	1.7648915087985029	-0.26304433774761726	0.08625837371930108	0.216046033024615	-0.578747948488514	-0.5072346848194839	-0.052999062494446414	-0.5470142157772984	-0.4191821355451263	1.872518140550851	-0.2689019250547575	0.5920544238264825	-0.6276165287435452	-0.12642703454850393	0.06800639313904938	-0.15085712386755984	0.3021177355664479	2.701393086893497	0.2736475953849037	0.822039216701085	0.5978899534792402	-0.5286262851509436	-0.14520692957712664	0.4826348829498769	0.11990577827581439	0.030041908791384013
1.370893342951378	0.9083483439707367	1.3006807329877177	-0.015785216379328327	-0.38198583197066294	-0.3728952602457866	0.9712524231409899	-0.48252610656603495	-0.00031803358679591276	0.611553136024986	0.7191197057214037	-1.2938356984924237	-1.7786470581753087	1.3335374551367911	-0.0569733780257702	-0.7434224822875637	-0.9362820030847689	-0.841623533359396	1.4163533304079867	-0.2679438507574869	0.1433576675995208	-0.09742301740565895	-0.13583626998722603	-0.22572428430814936	1.650045882249343	-0.23815375322086604	0.04294373851739163	0.19923135441488524	-0.6586186353466575	-0.5386251327920524	-0.15226777424997756	-0.5726557514574029	-0.27291446718641893	1.9609206038231661	-0.14642109126903535	0.7541036039648075	-0.6403285169500412	-0.12396841636201139	0.24620882677564007	-0.14472687453352806	0.3093931232864575	2.375090984789633	0.14722359530975804	0.9242428875944956	0.6206452696050777	-0.46551784616587044	-0.08684716439712346	0.4808628985537702	0.289223585416287	0.041843515719300124
1.1377779970430395	0.5582470485932307	1.164289259000241	0.012975334228103291	-0.36820180558604226	-0.4263634576390067	1.046532347674501	-0.3337678151546145	-0.018622539280231422	0.5961178132321943	0.6942097910509685	-1.3875407808403044	-1.7726064707458669	1.3530160530114235	-0.0589912864923612	-0.743903023999809	-0.9842898176507109	-0.8495976912788032	1.7821392130170548	-0.3000868371866802	0.1022917472575549	-0.050847047926471524	-0.04108200719414445	-0.09331210647851958	1.6702778907800813	-0.2500891366460987	0.044296900108249514	0.1929760644201393	-0.6857178797516154	-0.6322398831789858	-0.2738619794123755	-0.6304518902329234	-0.26348863989914806	1.8885175972920873	-0.14892251741839277	0.9014675489089388	-0.5911124227499649	-0.1663112851293685	0.49247134029751755	-0.09777473758878931	0.2556252846284221	1.972794921732434	0.13699580538351946	0.8271582116304685	0.5276401579470369	-0.34810387233844264	-0.045846186168438344	0.5693568519593777	0.4599293749598735	0.018298725660139892
1.0156689526167704	0.17658391138230303	1.0158267447177587	0.04695516135421909	-0.33132278277699556	-0.4495093205188979	1.0865780105777767	-0.21600724129429535	-0.030210636704194153	0.681548113267845	0.6823271527193638	-1.4965357528991068	-1.706661163952545	1.402188597686568	-0.12835303317270724	-0.5447005536127721	-0.9703060154071572	-0.8333116626153985	2.2621801340917527	-0.26005899511724384	0.05568241823656441	0.03735422564915421	0.04119535901751044	0.02697561719048023	1.7925327001407907	-0.2517138117028042	0.0798830303036648	0.16174880414492682	-0.5443305176387936	-0.6531620912843654	-0.3269212689377855	-0.6542524575332486	-0.3242311305266151	1.6687136900475665	-0.20424532099351525	1.1422517307623354	-0.5589070260549864	-0.2405665212668437	0.6824961858436007	0.04626621835401368	0.1960896586469045	1.6387566961513684	0.09502007232463856	0.6815018264020477	0.44998530917405655	-0.14153953477039083	0.02516863772442035	0.6320780818215986	0.49983587480429714	-0.03806354561583025
1.0136512324432758	-0.05813649320484913	0.8468223707215514	0.13799907841793604	-0.23238484159070733	-0.4519711522119237	1.1099626544573689	-0.19554521682964032	-0.0564138015916254	0.7727817008595375	0.6768933617265758	-1.5226995297697672	-1.7240278528121897	1.4479314783557018	-0.20668120493548522	-0.26482445368323554	-0.9681069987207243	-0.7367395789794988	2.7830149558092563	-0.2383628003221475	0.0020852328473216384	-0.01648682816073232	0.11955316467881912	0.08865467198406901	1.8386276961390453	-0.21276380969400205	0.03273780333459902	0.14657651491345944	-0.1732618739570825	-0.6169621043407776	-0.3628377688829236	-0.6068126827109064	-0.3822493936144088	1.3701605836465316	-0.1924181895882969	1.3197493422128852	-0.5510906137262178	-0.20703163145715392	0.7199420267292902	0.23596558979119112	0.13525068780645566	1.2141079114394109	0.014577755410558235	0.5646460814976433	0.3671154958508749	0.007208585946007639	0.09717186229778282	0.6943080684848989	0.49341745906735757	0.008625414182447754
1.0059025531382613	-0.20353976132611823	0.713727011759773	0.248356915255766	-0.10511122567769544	-0.4038493100614793	1.0921789751366429	-0.26408417158391745	-0.049259145134614185	0.8439471809647848	0.6024918912569623	-1.449697054993353	-1.678756857420079	1.514552175650387	-0.20947665611397115	0.016242242130374663	-1.0150396034703735	-0.6002415689588749	3.1925655306445675	-0.25230255732130397	-0.09397871460513499	-0.1551944749910616	0.16553562289657875	0.042663147102672515	1.8494879116557101	-0.1504423998348465	-0.03195813143231896	0.17373469401690406	0.342984952415838	-0.611367625775082	-0.4776400950445952	-0.6144112613621046	-0.4790684403744109	1.0301456854259854	-0.25445193904632574	1.2565801865974282	-0.48346690024011246	-0.04795820697357156	0.6822304030612903	0.37309011182627994	0.06390714646117818	0.7116480147635089	0.04645187019996386	0.40939787462285115	0.2040373671199594	0.18510060716348362	0.07916002489684708	0.8360668201735022	0.47348025518448866	0.1315323898687975
0.9918366138136154	-0.35128888011787274	0.6948332095588978	0.32255892809053827	0.015827139882535212	-0.32636199628216483	1.10064210660665	-0.2818410856615095	0.051950706640811986	0.9060275897876707	0.4933150223112469	-1.3623045029380791	-1.5563414130535111	1.6366997644288983	-0.16069510740328305	0.3825226108275588	-0.9996707851922721	-0.5781110408005204	3.3571634426997603	-0.23732903667550284	-0.1954389005946971	-0.24453926325398995	0.2097308951247654	-0.05520361893123946	1.8572659071227684	-0.08622905235554616	-0.021166499441540858	0.20807183634280202	0.8345548540970175	-0.48031125672207386	-0.586708828581323	-0.6736376345362574	-0.5132925217799678	0.7218546990074783	-0.3596575514639879	1.1439626319500082	-0.4255962406427073	0.15094152086089185	0.5801402832333564	0.4116131559367265	0.061465806464223435	0.2704596274064525	0.05319416810816271	0.22266365303485713	0.05791032843358172	0.33724413376350304	0.02953701573199532	0.9234993373814412	0.42737196113424786	0.24202013563383168
1.024753975387475	-0.42358732109451847	0.7081353880554652	0.44119490101869585	0.12140832788602511	-0.24339362326177608	1.1219418099345952	-0.22577980850312848	0.17918027057400013	0.8925613372306718	0.41274978415744606	-1.2487620172803284	-1.5607181661135592	1.7646809381501503	-0.035109617484090284	0.7227748321554561	-0.8992935704779061	-0.5790070136004555	3.3965637094530408	-0.1982579075461288	-0.2809883590187963	-0.3939973176236208	0.28687497322929084	-0.031668753846766276	1.8715903272250973	-0.01094540816951852	-0.0548608962686404	0.24164380558065787	1.1704669300980874	-0.12432687890722974	-0.685702095937679	-0.611008036946896	-0.4683427673753514	0.5412843648384262	-0.38358705210315525	1.070041636517899	-0.3916637406549385	0.3139222442805826	0.34492252088754155	0.3903762207438343	0.016510135285235712	-0.07035321941804315	-0.13571634497817558	0.04171976997354546	-0.0029309246521165852	0.19814776866073192	0.07353849602649185	0.9643339282917415	0.40798834560869024	0.35216568487549604
1.0243525441487695	-0.4048938235640917	0.7248219703730605	0.6092036718206078	0.19501000606833455	-0.14597940766533682	1.0756228199868612	-0.14177901227333445	0.27352083680523054	0.8107902260498662	0.34577766226302775	-1.0772854542661179	-1.652075368918128	1.8318802597403274	0.1960056971664717	0.9138080934343055	-0.8508362331639073	-0.4709113413377203	3.4223717444442725	-0.15147528686632356	-0.31038968292702124	-0.6449953677896133	0.34676519033165815	0.10996886260214048	1.8312712008497123	0.055173943380635394	-0.1757164031297968	0.2821515223094118	1.316303749569326	0.2685710673009055	-0.8614936109062906	-0.49000287228718414	-0.4459963180427703	0.4634518379500313	-0.42488082164320656	0.897081267922893	-0.41071267403130607	0.4706529450376422	0.04606454788821135	0.35589356823990814	-0.1546268258558879	-0.3141954785745171	-0.33472059060544407	-0.09562873823833293	-0.06609976078564476	-0.06484947225083071	0.17542319117289207	1.0407222457239427	0.38978411397479473	0.44767189992227613
0.9783200014471971	-0.41371895889896837	0.7970422049539783	0.7044905231288667	0.22197154272302608	-0.076453564681954	1.0122110185935058	-0.04740198209569779	0.3997770820893528	0.6918693230871209	0.3957832253182797	-0.9463142939627804	-1.6908714426076643	1.8345471917204617	0.38127067571072004	1.0534018747097018	-0.8843074539988253	-0.38779952599620426	3.354955421928288	-0.05732574431513058	-0.2831523051796357	-0.827485247617578	0.31855437597285097	0.27351332555564845	1.731981565234669	0.01851677283714053	-0.35743052084349575	0.282375608713767	1.259038940639055	0.6295719227071814	-0.9436340301551891	-0.4967653139053351	-0.4034516673803232	0.3550518165824566	-0.48474504939240826	0.7508663105410701	-0.4783427371618695	0.6256866197737234	-0.2979666542973495	0.2430113958439422	-0.30375282120773256	-0.497965900924003	-0.38693199931911276	-0.19189941009063738	-0.09929482703740639	-0.24614737899971662	0.24420528852854853	1.1363830865138094	0.3456575057833341	0.4457606071454068
0.9317381317873961	-0.35030204389831704	0.8087159456699926	0.7025118720307392	0.23984955288087334	-0.053581754764118084	0.9554611574243566	0.0786675518798262	0.4929404933052203	0.5226879023557846	0.5744676973291326	-0.9314327806633311	-1.7307099185527222	1.850333114545677	0.47916700572290943	1.0455052116472645	-0.8859901269881663	-0.28594120284069835	3.2681257219800073	0.05930976277362526	-0.2859321856381436	-0.8566277536604205	0.2922086934100175	0.5097045474197806	1.5964692580964923	-0.04709618648754747	-0.6175472250603697	0.26158749556827454	1.0205611989635621	1.0312540565611978	-0.9405823961537958	-0.5522364049661547	-0.33458319517737295	0.26176278498855904	-0.44210747162972613	0.7897893125606317	-0.5712380355939555	0.7200826574187226	-0.6299588808248648	0.16586579058840856	-0.41058819382347933	-0.5774883104416231	-0.4145399349642659	-0.32119179513495916	-0.044709567206847566	-0.43238119985719853	0.3046565801485435	1.1873671128018137	0.3630353663910973	0.35345935465896555
0.7875292412723869	-0.19335561154031242	0.7274951588983656	0.7124518673110971	0.27253508536665	-0.041955406221398886	0.7840889136198639	0.2681562632665372	0.4942858133227781	0.34944800908289825	0.7650434464490041	-0.9471518116880034	-1.8291902034367005	1.8468087665640396	0.5595562827696067	0.8549668366093852	-0.8576641192289622	-0.034062572484034125	3.2226749048010035	0.1540371856241855	-0.3214928525230631	-0.8131605007562923	0.27782212457181693	0.6761051833204311	1.4406063955025927	-0.03639865072456628	-0.876835875169405	0.2640961701926424	0.7616949898529597	1.3308298207767801	-0.9196123791323452	-0.5307462163097739	-0.3109369001330055	0.25603710897538867	-0.41527987855861836	0.7215461607758504	-0.590737793726898	0.7915895392197824	-0.8548012708537742	0.18907316306724006	-0.5428582440967471	-0.6552112111914579	-0.3916713221762217	-0.4652201721399359	0.07485159745260322	-0.5429519636784411	0.2739190839861435	1.169866573840257	0.32267957744508746	0.19831078946586814
0.5439661191777365	-0.09773400139750213	0.640579744827875	0.7035868871942887	0.33928502681738104	0.00020694524574175756	0.5893258574726048	0.4664437021227415	0.4924105187528481	0.19881960568435733	0.9683397953095441	-1.0361017314141532	-1.8971468120179236	1.7671848032833737	0.6070666108560825	0.6578156338298481	-0.8165449370453765	0.1811569861584323	3.1273629640189378	0.22012742919503916	-0.3221360405507179	-0.7285198717159748	0.24010192183234244	0.5980959597015402	1.2775253423651758	-0.038009259330564385	-1.0967279997575243	0.23568092101598626	0.5319697991654013	1.4153392718654638	-0.805179728348514	-0.6006296693875857	-0.37959521764004023	0.174319301935201	-0.5049993154949802	0.46366974058677995	-0.5515414384827926	0.9201330516771657	-0.9106648741729849	0.18493325442607547	-0.5772023537750243	-0.79727537151107	-0.3133818091556357	-0.4964880001840141	0.22911044526811045	-0.4575113952551096	0.164691983784585	1.1059260081807127	0.21465764059238887	0.04961388067678716
0.277822489905895	-0.07227926599709908	0.5247938946840857	0.6669480853641294	0.39647760105677177	0.026520674568353587	0.5106656151216241	0.5877351569093314	0.5052878811936358	0.10631706171848705	1.154181494407082	-1.2122573190750745	-1.925512181086488	1.7049037882048854	0.6718001271084703	0.44869392183032114	-0.7364326937838743	0.282567322913972	2.9654204120083967	0.23293710916432436	-0.2836592245573633	-0.6176811157677824	0.22969058912048554	0.3838115843420078	1.1413083396173698	-0.03132769524454747	-1.313105943497742	0.19266999518492292	0.25138321268674	1.40435725335449	-0.6548958144509295	-0.769595360881451	-0.5147713881586495	0.13758189795907022	-0.5412902327363145	0.2518450773659092	-0.5130625930625297	1.0504563719126496	-0.8955447870014769	0.11532108869304328	-0.5170053289098681	-0.9312593846184634	-0.25974308357485104	-0.4840177928642331	0.35058670990362145	-0.3767237904500705	0.1027845661620658	0.9101655934107334	0.20478130337717163	-0.07115645330266793
-0.04992498853730798	-0.0853280603516696	0.3809322076249767	0.6785914863142651	0.39766220284300546	0.013073499565888522	0.4138392487333462	0.6831543664571428	0.5318528556312426	0.05418045758635093	1.2002002616862255	-1.365730711813997	-1.9888381181095198	1.6817325152808362	0.7916219274013769	0.18095329320109746	-0.647967831892967	0.36194362088961	2.80585219921705	0.2282113324939517	-0.22772366913537473	-0.5020012527302365	0.2871255133212868	0.14130107983231696	1.1326741719143105	0.16632703687054357	-1.4498695142355074	0.1841055221209064	-0.058146801180958094	1.4035865853888077	-0.5657243144862314	-0.7800030665822709	-0.627842398069619	0.2952354254251618	-0.5261440569257989	0.082801330607392	-0.44049885618748774	0.966441166610616	-0.741026552410881	0.07916655000710929	-0.5352327040265759	-0.9230998473135505	-0.132964225715065	-0.4524142930215055	0.40701832253161524	-0.34047468874808207	0.01653778178217999	0.6030157832854387	0.19168773527381414	-0.17998329399086005
-0.34672000568031625	-0.15182954342144422	0.26048176612785334	0.7824265258312317	0.3961932966280748	0.03215966263501778	0.28338858960234614	0.7961425560977626	0.5623111046651152	0.02882320866098641	1.1516892071234266	-1.4810312925313094	-2.1131379050149177	1.5886949887864739	0.9363682912923194	-0.03669624112471056	-0.5564778034002843	0.3062623574229789	2.682644640168908	0.1539151886720968	-0.15850464571851483	-0.4505088548349865	0.34871383549162943	-0.09484729943760847	1.233643222299972	0.46453579186751426	-1.4510005149681648	0.1722070806018486	-0.296178133483322	1.4135267749832128	-0.4967689837136603	-0.669383604017246	-0.7084717497367021	0.4553005060889177	-0.6212468219829457	-0.1201165823129465	-0.32555759219448677	0.7597268409039358	-0.4589325823106899	0.044086795295324166	-0.5915099678607663	-0.7073175753645715	0.012472265888346979	-0.34690425491140964	0.37264473321766145	-0.31307040977997064	-0.034541353385197315	0.4049570521205087	0.051004085339765394	-0.2002980827196783
-0.48971932048922645	-0.24844926791203276	0.1904540366309905	0.9490954226611826	0.39225094188348597	0.05799496051540012	0.18923933623009123	0.8021108838570031	0.5554367232117619	-0.00030262191010149985	1.1211381708022907	-1.499020619538412	-2.198808669874294	1.446327110990926	1.0543449703879457	-0.14425151749556075	-0.5012290278116146	0.12437298693803489	2.6093899666260154	-0.0024527994441971403	-0.14603333887720668	-0.43988854776909053	0.38059367030878477	-0.29972058493629833	1.317166116892038	0.7740680396839459	-1.4850045905673022	0.14599443681434177	-0.4641305123906355	1.3485765914309709	-0.45640913069761097	-0.6241075171312962	-0.7389130466157414	0.5838109067539812	-0.7109905446100768	-0.15122311420058904	-0.1745122498088095	0.5552476226395229	-0.2641728657167585	-0.07977210602180543	-0.6105057328569936	-0.4173320301086312	0.1208694905036752	-0.30521381751930293	0.1935190487898903	-0.2600643512634471	0.04302162501599011	0.37850009697862674	-0.03981649733793356	-0.14588883550391582
-0.5407433437247031	-0.3239394191759234	0.19216585827380261	1.150736068821295	0.40393111549575583	0.13368467266226078	0.05724656130645224	0.7766202015570318	0.4984593629227003	-0.06805504693997597	1.083447184949295	-1.366499013198295	-2.160019278250499	1.3918996056685333	1.0923458276884417	-0.28790480039978605	-0.5252238231469906	-0.027384129075301807	2.53233864437997	-0.146126683651078	-0.1939562976834933	-0.44788630318686307	0.40094866089410164	-0.4856074607688442	1.3320964434998452	1.071833701483633	-1.5947318580767704	0.146374290597334	-0.5641628029041013	1.1870003437740366	-0.5016472489937973	-0.510759607405803	-0.7465798012631075	0.73767787262023	-0.7278205283140105	-0.0895635772801358	-0.004595764091611132	0.27188566801457376	-0.21958042112891313	-0.13034666302756298	-0.6459781112191244	-0.1738337946871738	0.23789370215007874	-0.36556760691625	-0.025067516170300164	-0.19460847117364516	0.10021648939397343	0.384114304966295	-0.1608116569989205	-0.07113976078933373
-0.5035053143447735	-0.3104000262436312	0.21847101434942498	1.3103784172634059	0.41588137831528826	0.28334545973632397	-0.1118186772722527	0.804855859028715	0.4789726063047441	-0.1816539906265395	1.0366336501481546	-1.1610441484226914	-2.051816587714045	1.3758085900329677	1.0767147507897488	-0.4952764798950118	-0.5538657117561804	-0.1537369701612956	2.4298348645136816	-0.21141431569503527	-0.25978495709017235	-0.47226302346706206	0.41683290272668116	-0.6796415699331211	1.3773747829037597	1.2574264521171261	-1.631186435263333	0.1676351714007949	-0.5620112560893403	0.9708850659160708	-0.5443701250133004	-0.3858231317836947	-0.7461361413495028	0.7924032070269017	-0.7833780935665816	-0.0894042286401085	0.24486906740529846	-0.0407727504554745	-0.17532266597064655	-0.04640404430588654	-0.6889398592930286	-0.01796457935978979	0.3521815659904654	-0.4814834707844383	-0.12055734728446395	-0.10466165420106215	0.06789931714398464	0.43570361305297	-0.47318792789611097	-0.030677108465048775
-0.3957580006821964	-0.20930852391243157	0.23432866297752186	1.382939344148026	0.38878242785339284	0.41140715742819073	-0.24712391691848282	0.8198165432114735	0.46861771889687603	-0.28389796262003647	1.0394887660831575	-0.9533743607374028	-1.9079116199259236	1.2837073828531318	1.033400684957957	-0.6206333164120638	-0.5404954473174066	-0.234994811016794	2.3357272986978743	-0.24490568948941846	-0.29972802375674135	-0.43121290041094207	0.37836664726881586	-0.8031353477352898	1.38177419100875	1.3004275919296606	-1.60870106355454	0.19049745016708752	-0.5581179809007271	0.76410343342026	-0.6078673075601024	-0.4138630605322751	-0.786454708936674	0.7064898615287871	-0.8835484727645015	-0.03247483029734243	0.4601601124250051	-0.230806552102287	-0.16454369757689688	-0.04309012705226282	-0.6783672036090048	-0.06431957237311174	0.3260088329409774	-0.6063617716765342	-0.26173458910963143	0.1615633182294971	0.16335940786712083	0.5781553685400507	-0.6805348482779529	-0.027972921304762262
-0.37476209049989634	-0.13966044306830416	0.30691186260591374	1.45458624847813	0.35680291803221326	0.47384013815638654	-0.33102118450126816	0.7807889190377251	0.39588380749308627	-0.37359458149990393	1.0617422566990906	-0.721167380193257	-1.7456042430883738	1.2086703321694636	0.9213975086013481	-0.6150604670028785	-0.534694174014803	-0.2734113678385556	2.2201646531260217	-0.23219232290335984	-0.2548574827088167	-0.3808503224163203	0.3208259394736169	-0.8649215090143979	1.2657694389708503	1.236833168281486	-1.5735996479588372	0.22096773563734357	-0.6281164342448863	0.5908529932461345	-0.7385076866743742	-0.45941785976257493	-0.8638539050924321	0.6249765429176414	-0.9449346038019861	0.08877271122319315	0.5908611939647221	-0.33025227693166126	-0.19497090424820673	-0.05823661972498275	-0.652475382605443	-0.3003904235667421	0.20919753596535845	-0.6373023197169324	-0.43842465920887286	0.4647604880594828	0.29131317096176373	0.6528594235759495	-0.7486984234042544	-0.03678656834569645
-0.41138740904180143	-0.08776413604794162	0.3394609984846817	1.4725499076603434	0.3405454431179351	0.5563022099417948	-0.37785832535532976	0.6799253189003764	0.28099143962999956	-0.47036344430999044	1.0141685094856039	-0.5300610628919599	-1.624645489053242	1.2152771695798164	0.7590330142146412	-0.5767175417242336	-0.5619935690115586	-0.2733148784600999	2.0919388650518056	-0.15984170942270468	-0.1120043316174641	-0.4038507166357549	0.27814504291261266	-0.9296423879966982	1.027885276168028	1.0760958360479767	-1.5321767461252418	0.2365198786518034	-0.7228284032130098	0.505629960707744	-0.8720619775904502	-0.47573720097774486	-0.9011213378351677	0.6546626217544009	-1.010999777927914	0.13928623011218597	0.5895595168506705	-0.41863835900968	-0.18161285848535916	0.12073481537764064	-0.5786418689923554	-0.5059666580435234	0.09843459278574976	-0.5853738924660573	-0.554430612630709	0.5967935705524995	0.2938371226994755	0.5820239087315506	-0.7739869814077969	-0.08095495863037512
-0.4056564499102805	0.021515287373508017	0.28240191203535764	1.380379042333389	0.2941327451332752	0.5490421289301011	-0.3564105789112942	0.5257226368994166	0.1841233024566939	-0.4921326096945786	0.9421470221932772	-0.42512216841151906	-1.5537754998091473	1.1944256540586065	0.6939662653714402	-0.48405905843302277	-0.6107850110707335	-0.2972718127106266	2.0445553128079026	-0.10822415690486853	0.013302868109302863	-0.4219689194058134	0.20173588241127643	-0.8539966474915698	0.6924699238041024	1.01945023904926	-1.420658727455732	0.24954695047572312	-0.8161133258244047	0.5683894492093888	-0.9959829630721995	-0.5574879322965195	-0.8812111262737814	0.756131190509971	-1.0165369154235797	0.1427164192580584	0.46052839180361527	-0.4345904036068841	-0.17609048289732843	0.2475394209202127	-0.46113657615087	-0.5541829076745076	0.03177652937287571	-0.5234676210003628	-0.623541169202793	0.7201390250284746	0.3072158319105561	0.42183476488343336	-0.6538181927729404	-0.19009895707193228
-0.4686230524972498	0.10243585737700774	0.24969091336514926	1.338017212917568	0.25247740792213064	0.4531514620040625	-0.2801313633441505	0.3752786345941613	0.0723496309979462	-0.5225602144771088	0.894746050528048	-0.40399041952630077	-1.5109434584123298	1.1158169134054874	0.6900723808380502	-0.3169094374792564	-0.633607402482127	-0.3603965425151651	2.053697092313686	-0.10401847250392424	0.11619660029609502	-0.49364058546559797	0.1023605468102597	-0.6264167870630782	0.33393133512786444	1.1351538293430132	-1.263792965124415	0.26186077167114674	-0.9739885619972786	0.6352234877888535	-1.134959159529943	-0.6151373803644882	-0.7666846005058996	0.8321585781626851	-0.9122622544854515	0.13281164326471723	0.27541085725207515	-0.3758733032810061	-0.09247718834343086	0.27184148078012293	-0.32605558062214557	-0.46690673243686404	-0.015908471154469295	-0.4124357818025038	-0.6559603744386099	0.9345107001992947	0.3279634211950242	0.3217527353032818	-0.4098060724938308	-0.22209850513532184
-0.5663715591220673	0.07431384465175123	0.23476520202110324	1.3626542754097377	0.28268949187825065	0.42930420933993324	-0.20576437135988185	0.2722509461471624	-0.06245754985231826	-0.6071153721857417	0.8841289930874492	-0.40071648660042314	-1.5024772811190747	1.0456771283500346	0.6634199445469106	-0.24024510371505184	-0.6258318738671186	-0.46120726670459744	2.073563544138048	-0.14544606907626928	0.21449535360735267	-0.6931051533763187	0.06358807568439948	-0.42027250460290794	-0.014234397612202776	1.2499852996929075	-1.1133564033864807	0.26833468254819015	-1.1241431114709273	0.6060594139393675	-1.245579079946238	-0.5753621950117414	-0.6385758545759309	0.854412560302546	-0.7706119154515741	0.05508305401298445	0.1034434363746874	-0.2840600564581792	0.06438387225420922	0.3880773772435715	-0.09451733907827176	-0.2153812765316543	-0.07270148815429416	-0.3097873457758845	-0.5666381473499225	0.8941850155074036	0.25938429897911586	0.28061988959363654	-0.23638047928171754	-0.16691305604947707
-0.6441066057014171	0.03383664245766491	0.19893466591586037	1.2521873790625637	0.317142450229088	0.46023503432833096	-0.15550990190933117	0.22587111668984322	-0.03006795124778694	-0.7365872098286077	0.8762245117545385	-0.36886312650550857	-1.4997309520997144	0.9207837042783653	0.709399871105207	-0.2564042153223812	-0.6361405239137344	-0.5493296376272765	2.0703576126802483	-0.21019434617415073	0.24102958512111555	-0.8595721327953891	0.05643933172609963	-0.2534220214630821	-0.3116225308171162	1.3848966284276218	-1.0424803574732537	0.290691400524169	-1.1794246918746674	0.49570404274233154	-1.2433610276791913	-0.5376480141001005	-0.5430021689769222	0.8379477161021107	-0.5499683195716252	0.045589229775504315	-0.05833915479080233	-0.24052513038828147	0.0795531784594788	0.4050450316502655	0.1400555561669977	0.09329622499359622	-0.08497168177436151	-0.38756250152267196	-0.41075883032390087	0.6404308239456967	0.13890531603077189	0.2326184112990813	-0.10417716114009916	-0.21979493829507626
-0.7684446499004987	0.023753995825869744	0.17707337920524097	1.0985329170145246	0.30842378108240304	0.5017006409766919	-0.04521161195654915	0.2525292676831763	0.272119461786943	-0.9089082036581242	0.887813431654102	-0.3997613010956198	-1.4782481107439005	0.7352031120512473	0.9320115837161342	-0.33104597053653395	-0.5898518301275159	-0.5904203286519153	2.0471361163070263	-0.26567085491331055	0.24830088028121328	-0.9337978765699224	0.043372274039080574	-0.09854604340416098	-0.44413823512928713	1.5387062336877337	-1.0458666275240094	0.32217827309711017	-1.1721357781756832	0.307939355881186	-1.2042334259226115	-0.4578849418686547	-0.434967088260721	0.6652607634388762	-0.312316644922092	0.12509581437913245	-0.15391400318449705	-0.25606326619988007	-0.058584961695315685	0.2815543433613171	0.2982855126230251	0.31791726059611597	-0.14107864039054543	-0.4613431628655448	-0.3266319257343782	0.5029588042502136	0.10766479452204465	0.18032732721394823	-0.00838230626627218	-0.270331522417095
-0.9472241648540385	-0.011676243988205905	0.14703556906033802	1.0217186692654274	0.29725535544178633	0.5339459911898568	0.09814964059043421	0.2982257008321839	0.7402653483512172	-1.0295629823562755	0.9493301656121996	-0.45748772942929594	-1.4944053457045094	0.557959969900092	1.215820844532487	-0.45605136609985253	-0.486485896601755	-0.5916815826702837	1.9946196326593124	-0.320768531011775	0.2729873089019666	-1.0039151843421767	0.03615671938958051	-0.05569630876462289	-0.4401998428436804	1.653319674051664	-1.0324831188542247	0.3605435051793462	-1.1218964282323844	0.043029378492320566	-1.1869964053636735	-0.321440580239086	-0.3589844904255931	0.4371221898796172	-0.21024388661381885	0.16967149973443768	-0.19019587162201787	-0.28246236854574436	-0.17966378474840358	0.20051762205122764	0.4244765290393316	0.4486198165387221	-0.25963268337518436	-0.3481965913362028	-0.29884824454318615	0.4000067443715398	0.09514211090032645	0.187459125798282	-0.07040827134412497	-0.20464648244347217
-1.1075272788471549	-0.0055296641064071835	0.08695013890438406	0.9055599051924066	0.32324078022462294	0.5651090644511821	0.22298082977305506	0.3886162525446816	1.2208299655321124	-1.0516822046716718	1.0109289679557234	-0.4547259974262824	-1.5320186937579705	0.3443687015502578	1.489065398025285	-0.5014231104531465	-0.4653158050210502	-0.5584409917927552	1.883759784574751	-0.42134538667036303	0.3096980831922704	-1.0262445340145707	0.04285449118228767	-0.10352292476456057	-0.41873626348115467	1.7244044827015323	-1.0028347425052648	0.39489431131038816	-1.0232106840247546	-0.14558447029397448	-1.157212167568605	-0.2072932061574328	-0.38865522008626796	0.3476479251861191	-0.2524605124031475	0.25300245169874824	-0.23115107838120771	-0.34843942897112756	-0.2204368323163622	0.07615118385741676	0.48469300681282973	0.5472840595176012	-0.34035888651698026	-0.3256730136469097	-0.30681309623850456	0.1911473639377085	-0.02336889569309065	0.2636632270308857	-0.09751003179335306	-0.23903305991377924
-1.2320396287156752	0.055253807954059916	0.015519598548371236	0.7404178414932956	0.34959580076476204	0.591520338048424	0.3582860694192873	0.5316738797509505	1.662421069477094	-1.0615166165715437	1.009538124792227	-0.40176857498252067	-1.4816760104687927	0.12018860859290621	1.8548375342338392	-0.44555834333841127	-0.5017392968769777	-0.5389570294434323	1.7376404255732791	-0.4958084736898128	0.3634097342474509	-0.9375639429053446	0.02498263128653663	-0.18615200812545712	-0.3609380516107901	1.7420016125364945	-0.999589847546091	0.4113018085268386	-0.9245834853086821	-0.20231419554560254	-1.1597926466766713	-0.13725572783669182	-0.4491875560178168	0.2838475353250745	-0.3332104342149509	0.3761370165880392	-0.2239759801427743	-0.4048965873276023	-0.19045259694890743	0.027168899405952584	0.4500084712385609	0.6001402190106229	-0.38432970889840573	-0.44205042623824087	-0.3432687429623301	0.05294176889699822	-0.14356547844700726	0.3290161168873265	-0.12574303801621572	-0.39683573472715733
-1.311765985518604	0.11362376057470407	-0.06824684848863878	0.6457541873812964	0.321042159309371	0.5790904104813788	0.4818342182624312	0.6565133003715153	2.0066854044246023	-1.0326423894194714	0.9947744541933791	-0.3721716676018503	-1.4248517234112985	-0.059426893169768555	2.282387290194792	-0.41799533139568135	-0.5366502054320172	-0.5289221340841789	1.6479259608248675	-0.5729490727629925	0.44983676277707874	-0.8488285726494219	-0.042162113368529694	-0.3274611646854418	-0.2217507897980858	1.7841235991798168	-0.9994955974850359	0.4106924028174336	-0.8476108002826637	-0.28390509850498835	-1.1442372866600687	-0.011893849162682612	-0.4200928058941014	0.15188198534171624	-0.4763745813068536	0.32749374752674704	-0.19418344834213547	-0.338936083253644	-0.10982197584095314	0.19655684407241983	0.40055917823250925	0.5530795362844432	-0.48507777682256037	-0.38889679692229817	-0.4025877370926965	0.07848067055867733	-0.23679284263293793	0.40717641871563404	-0.29242127168487225	-0.5081414136456118
-1.3341933149862886	0.1730143837995712	-0.09366421167787436	0.5912036594686105	0.29114281022481836	0.4593292660639169	0.5564479487735211	0.7811078373149387	2.163950256931596	-0.9002388249810931	0.958452714560346	-0.34920568568205057	-1.4251791446325845	-0.19265250709653353	2.7005941916651692	-0.41323294785938913	-0.6263846653545918	-0.5595092670542122	1.5864512214757531	-0.6801587100798636	0.5318268840650875	-0.8020608761567957	-0.1044964882572618	-0.459759095597184	-0.05574557917771137	1.902830376699601	-0.8797980199454114	0.3941947244870357	-0.7772903467349357	-0.37072655349072015	-1.1158230223240575	0.10815782589794024	-0.4779553988367706	0.06468529866823566	-0.6489244142310217	0.10533658301561562	-0.1879163492613109	-0.12494524109603489	0.08388445343048252	0.3234112081323149	0.2739791036493552	0.47646809683235947	-0.5758819410481898	-0.25098603844768563	-0.317969781227261	0.11286439495423214	-0.3910892488641774	0.46585366438673886	-0.39806037169523056	-0.6069110150494034
-1.2557135078193404	0.2428880272081682	-0.021860896408241383	0.5200864727553283	0.27995543095562214	0.3189630548723864	0.5264075331328951	0.930805798650289	2.139566331613362	-0.810121043856349	0.848442203594276	-0.36707734490957605	-1.3973416587575223	-0.26534875949389264	3.147952773857785	-0.44889344626669	-0.7591639657193118	-0.6295192032213156	1.50259231311091	-0.7573699389674107	0.6256723778967362	-0.6996238718332678	-0.11799224787947402	-0.5026588132632981	0.07728382847606004	2.012436160611696	-0.8019340052196913	0.34733607112753045	-0.6637999113495509	-0.38195118969459446	-1.087473994819429	0.13982101512305642	-0.6107809501640039	0.025550444144718305	-0.7844952353420247	-0.12166813486058974	-0.15345047913900345	0.052406395359848465	0.2895314202924372	0.3978200949351573	0.01812472667764422	0.45370078247129786	-0.6015815303848223	-0.37168522544661203	-0.19944964527275005	0.10940611118387922	-0.47296765523648565	0.5130481002830677	-0.3531154154973103	-0.6725292849696852
-1.0543957416084728	0.27461904096494016	0.15259776316620496	0.43323355683646225	0.2571731694027635	0.20171019180253583	0.3950932891580169	1.0819104173869087	2.0904366714267213	-0.8088083303658206	0.759203632917805	-0.4753663102909161	-1.2912638651265589	-0.26702676995082275	3.5607107053709783	-0.5980837172582916	-0.8662536484958535	-0.7082062913508513	1.4896825604964081	-0.842350447435327	0.6718020412699849	-0.5613750003565279	-0.018093561864063978	-0.4856146012012118	0.16331596631363557	2.1054505659144063	-0.8375066711206692	0.2887538729548059	-0.5279890073076375	-0.3825149190398629	-1.0501367816574898	0.1562210362273786	-0.5955174924345755	-0.049066678480122236	-0.8659494421861702	-0.328158812025776	-0.06670798618748382	0.2138639344485141	0.3659981111441746	0.5464487861750179	-0.18609190509950949	0.3843050203331809	-0.5970156935557599	-0.5497087638596859	-0.18036739269074706	0.18370681400755579	-0.3401777888122438	0.5618741653758142	-0.3522810214515081	-0.6919176392084061
-0.8277983713391185	0.32113568082269905	0.4016359301301414	0.36891441287239135	0.25796922180311493	0.060577561310346514	0.24346012749931253	1.1761336833951763	2.115722572665816	-0.7875587807378993	0.7264799440772955	-0.6224648780304013	-1.2084797526670936	-0.16810831652590952	3.809950170377428	-0.7900135115823772	-0.9663271316236959	-0.8714387513017972	1.5425087405640183	-0.9637823610088223	0.569180846383047	-0.4912166082242506	0.301851703173084	-0.43500321657780894	0.10401616006013066	2.256418748131623	-0.8432020676672689	0.24645893051326753	-0.3739485008318194	-0.38529788669371695	-0.9667641111491202	0.16120118574877135	-0.5059993754808981	-0.09139578329177532	-0.8624684931757356	-0.4787852107052246	-0.025206710004839077	0.3546260342569454	0.30594104614849316	0.6246393202943091	-0.33188172667065435	0.25990074507782684	-0.5380067868340588	-0.5627831804170335	-0.11246482225741228	0.22144402569557534	-0.2091264485849565	0.6912553428916084	-0.36458833362709087	-0.7156460469142523
-0.5479902339813367	0.37120493107085545	0.628528324265169	0.3580500084175806	0.31270730114142803	-0.06099047467048417	0.11809228202085306	1.241933357946977	2.189755940904745	-0.7899818310558325	0.6702112673976071	-0.7231746540801598	-1.1381176004192803	-0.03271549160148266	3.9452055764041027	-0.898529871377721	-1.0617109990556115	-1.0386755204585973	1.5042784380636722	-0.9736897976968464	0.4010798398332427	-0.45410373633698303	0.8513473680550365	-0.3783296048740895	-0.02491020680111291	2.318486961878043	-0.8281422543401513	0.21007495017685626	-0.21526826415002245	-0.3877383352517121	-0.9041729957048694	0.09518303281495605	-0.4819716885809773	-0.003289475675314413	-0.860307066697164	-0.5457451865992518	0.04254399637044165	0.35214258154331757	0.2513079186733199	0.5639339291618566	-0.4368982523564021	0.14759904839797658	-0.4328111680090572	-0.6429499977291901	0.02535362884050544	0.1830885147880075	-0.1497694577183762	0.8059869464395808	-0.28721433191828144	-0.74710308829425
-0.2578769341667846	0.37136846393009687	0.8302878413292495	0.3567101344456194	0.40903437999085507	-0.12759927934590415	-0.028297685942871957	1.3302110760729453	2.314249001620401	-0.8314088809610783	0.6165946953837147	-0.802538110587826	-1.040285475912134	0.06560855686533436	3.9616697347798278	-0.8520033924621622	-1.1196508365008804	-1.1363848003405672	1.4566023947565347	-0.9172180506643333	0.27839989967706724	-0.3902517934682062	1.4509955917970916	-0.3482969463348623	-0.07543754060574394	2.1837584970025263	-0.8848403982118456	0.16949344890032675	-0.16289932195129764	-0.4150328257029675	-0.8190316822123208	-0.08601666368875324	-0.5066376230759089	0.1054208039983914	-0.9441007950855316	-0.6089059554441817	0.18541099669319866	0.2728873272757377	0.19718666914926491	0.5669194402011564	-0.4256447448803974	0.0701584235332832	-0.3146514114517978	-0.7638338042173736	0.07589262615753517	0.23859920912608984	-0.06766160118809417	0.7644154907308998	-0.24239774403509912	-0.7230575228350375
-0.04484371417369343	0.4697532154876584	1.001842780523913	0.30772164150955966	0.5278546775572972	-0.15481877693293256	-0.18613632155115822	1.4297363584398544	2.513473570129553	-0.8330825906615011	0.5874733767244315	-0.873734038866026	-0.9138006535095841	0.16946635768541057	3.754510140824381	-0.7416294161970891	-1.1064931841726722	-1.2650396023125432	1.5330457944005655	-0.8566497743985341	0.20622657192979227	-0.31906629233535794	1.9652987250899348	-0.30611841233790316	-0.13195149412210844	1.935577073946439	-0.9831836047753344	0.12850476623051782	-0.24545578323466924	-0.4550219301444945	-0.6715674491378769	-0.2314091584789984	-0.5305874749032689	0.16664746018356236	-1.0279754757764672	-0.5708467907889851	0.25567616227415907	0.19235723394849571	0.05604616793502455	0.5774981009837457	-0.3439522562970321	0.10376689610811725	-0.12675027161955316	-0.7207838960407423	0.10819397908713384	0.40006962225827386	-0.03307640237659515	0.6539120875736405	-0.23841030325852328	-0.7538885949649698
0.06169402378278417	0.7581462322903717	1.0762113757912242	0.20159115898636829	0.6561423125993256	-0.167917579526008	-0.26850381026764397	1.5161689065333879	2.709849525419711	-0.7473350515323063	0.48184272590676047	-0.8286188278493711	-0.8363488295110626	0.2976526800205203	3.447812737798297	-0.6931951149612698	-1.0235683864199596	-1.3631899764960171	1.6654926299755686	-0.7397574316211717	0.1063907082473587	-0.2514277409511463	2.315403449645862	-0.21173617729950672	-0.19951665542316427	1.5999374936170656	-1.1383663303020997	0.09177919076551598	-0.3580314453144597	-0.4821023461608382	-0.5403254414675123	-0.2949042312429167	-0.5336541767622152	0.20102267023800327	-1.1284210928031193	-0.4535745784986321	0.21770528841059944	0.11107382663145234	-0.18188848507442112	0.4730947799393955	-0.24995580318718136	0.2721532827173101	0.06339041512020939	-0.6160291194776047	0.23018093704959522	0.5351313229622989	-0.09668704617176563	0.5697603731584943	-0.26515905084221997	-0.7684194278231751
0.07422818601236895	1.1726569179521982	1.070040969984189	0.06303884232771181	0.7258395432942055	-0.18351537353577455	-0.23070963642162248	1.6392371917215833	2.828823716517887	-0.5730066999901917	0.29464041936667207	-0.7509096418898745	-0.8251563693956697	0.3694494346494296	3.177715380996512	-0.6906202720553521	-0.9354740770646132	-1.2950271227164676	1.8341567413216022	-0.6088996482757911	0.03742786989236139	-0.17477801993526612	2.361953798738813	-0.10445118097238255	-0.14758651633954817	1.2370160321406827	-1.357214972071398	0.07473222746834485	-0.46301814805103164	-0.4795834036433759	-0.42735699512140446	-0.356617011910076	-0.5272872678266342	0.265027548528088	-1.2612719165478308	-0.42649369646433755	0.2110191127954955	-0.014994511288014333	-0.3957944058015433	0.39211776885009136	-0.22250774951623767	0.48204304556393024	0.17852993764373565	-0.5152688373183809	0.3113811760346724	0.575195016459466	-0.15217868437709728	0.42339621648000786	-0.2578741489807935	-0.6274344601949106
-0.04442115497505551	1.683680185886488	1.037697841294527	-0.09788106036673463	0.7551844987428018	-0.18498318262067226	-0.11529152203727619	1.726102557477046	2.8580283718990342	-0.2946567436028228	0.13637369777148556	-0.8019290067876627	-0.7903828992819345	0.4252498576183986	2.958275548972214	-0.698294594922571	-0.9017294978018267	-1.2054022743292827	1.9982843736280675	-0.4998472148931638	0.026379207756289057	-0.115000276102085	2.103641396332809	-0.007476968984451687	-0.10123466867049198	0.959098132289143	-1.556284565313621	0.07021224072683752	-0.5748473551134551	-0.4973587175555543	-0.3810170992285163	-0.4515919105146707	-0.5237302050105456	0.3565537488371429	-1.328114232778413	-0.4923466186486941	0.254063352581627	-0.10822332615760852	-0.648278205190864	0.3521218726269238	-0.37226596438920584	0.7288227381501751	0.3167509876260933	-0.3919094513151674	0.30181549717987577	0.5794183145184141	-0.09919334789732354	0.30520836613962643	-0.17685769634126894	-0.4572459404868878
-0.2101541546706625	2.2811333894614476	0.9554764481758135	-0.2025989625784026	0.8038432017141618	-0.11337639511186767	0.040789101567399275	1.7278623029709457	2.800780928424632	-0.0036883287877550906	-0.007790219696949008	-0.9049506086244061	-0.7756222160610979	0.5135794864357957	2.755608424018841	-0.8062156567758789	-0.9367072273059012	-1.2045752225139585	2.072009326919689	-0.392483476163128	-0.03230897439422192	-0.11222023440720834	1.8023363141402018	0.18326540085824075	-0.16763411854253035	0.7882118558702428	-1.7507426377113742	0.09083365544957792	-0.5820411323886581	-0.49688775379874894	-0.39241179911020174	-0.4906043041881464	-0.4671908083014308	0.44693058314848183	-1.2751228555172538	-0.47019715768475023	0.24304036980116878	-0.1659304890466116	-0.9339553209488856	0.223137844025662	-0.5222478877081131	1.0354625606295502	0.43908229458503295	-0.3298521275400811	0.26693121453897206	0.5680374170196104	-0.07333608009490242	0.3346215526750158	-0.1635956448248161	-0.3666723631306305
-0.33392702594156776	2.751025323764693	0.8293362843129023	-0.2224893397590552	0.7997729099766627	0.011930838063087656	0.2697501175322409	1.7442808992780978	2.650843993286	0.21370796452276358	-0.2235696019192981	-0.9232168009952186	-0.8572904235418937	0.5304016727720289	2.6345647708929527	-0.8969304564250209	-1.070306602954235	-1.1531463837977807	2.012237917879993	-0.2993741181507945	-0.14704172688666256	-0.1671774133310476	1.5623189060075422	0.4544233200277937	-0.2141308568976772	0.6955561450605701	-1.8437337872363933	0.12317314946348024	-0.5194560019130441	-0.420484587978724	-0.3498701365112079	-0.5203385106089539	-0.35825284074350633	0.501543096352922	-1.132946326516685	-0.4374803658557668	0.2071902771868453	-0.1947964877546807	-1.0295780597405686	0.18456504139789504	-0.5668047742660847	1.2225938302365187	0.422711522120213	-0.31213704836642187	0.16740494193679956	0.4286895403699048	-0.0862117639596589	0.4688888455800747	-0.22946463632516254	-0.3258758605396433
-0.4716073768376292	2.9294283950678772	0.6890748181300739	-0.17917713461893855	0.6925380178795897	0.15989156777932806	0.4527684198027508	1.7352315931622215	2.516444485168327	0.36687428066965794	-0.40526468785858905	-0.9760842421957726	-0.9308733314766471	0.5055997313788649	2.578840876540325	-0.9004592104910684	-1.226497534008205	-1.132952535306974	1.8592364162141934	-0.25476175903971915	-0.21852280989230896	-0.23046786994617857	1.2900319340257318	0.716262974957286	-0.20761736196379005	0.7043898761048191	-1.8133919997239587	0.14146898455077736	-0.3771538664946261	-0.38215812831501356	-0.2525005414026252	-0.6403828511341995	-0.28160086128434547	0.4567319250922094	-0.9959426496502246	-0.5194023403714049	0.18679521918521297	-0.182577900403632	-1.0500334901718145	0.28550516963665723	-0.5442394005890504	1.2117967776298009	0.3039130215505986	-0.2960667610061389	-0.003883564127389827	0.17670640928453113	-0.06620547518556824	0.5933312745067143	-0.28456673542679184	-0.27129968819052985
-0.56544721087505	2.8981485064400427	0.5392438275199593	-0.09341481379353032	0.610464067722133	0.30929223678771256	0.5031585954430537	1.661646895664921	2.4370858918598985	0.41985867893109274	-0.518532017909368	-1.0944095770116238	-0.9547550344333124	0.4456384737032157	2.5161561236240475	-0.9144953318472799	-1.2842855056602123	-1.106714316465848	1.7227463218238956	-0.21201145867104582	-0.24231531616954355	-0.2850552896298123	1.089293644760525	0.9783525450196529	-0.21064689449117918	0.7193214135307284	-1.7384160761548473	0.16974759567599795	-0.1453503108567553	-0.4492918711033561	-0.20953121513122727	-0.76540734118084	-0.23268930168631932	0.41475538653752475	-0.9535722144860161	-0.592065320224342	0.13341375822017132	-0.1781242418705266	-1.1517397015364088	0.30389591763874974	-0.41747452337664664	1.156047290314064	0.1999948907503089	-0.3960466062335054	-0.1936257771404149	0.09479748216607463	-0.11333983263701355	0.5872345955201063	-0.40344381789458883	-0.22086325914852276
-0.5662976112623088	2.7019993003772083	0.41081796484458477	-0.029246275818555812	0.5665532487100006	0.45205989512130695	0.4674925413908773	1.5632264373297808	2.319752583510411	0.3882168141698238	-0.6674127078453115	-1.1201718991049006	-1.0393366225769802	0.3669823910622834	2.410157304875979	-0.9484488313364509	-1.3037121779342697	-1.0261939301456795	1.6162164884989738	-0.19822580308505322	-0.2874910989933047	-0.3477500230246132	1.0525199268130367	1.2839202077699319	-0.22975929317483962	0.7404210895918345	-1.6333003294898465	0.21791250880723276	0.04544212794466135	-0.47022835083772974	-0.1447655386408528	-0.7910488768609435	-0.2593478140388402	0.3357100317251594	-0.9983955044180407	-0.5896750906239159	0.012745114925341878	-0.1887368631334291	-1.2523237189312422	0.30397553126646565	-0.2093478570226956	1.0340423600824238	0.08031318858336198	-0.5564138080376824	-0.3203170063261294	0.09582448764939275	-0.20752029747914177	0.5584354629833694	-0.5707398240779268	-0.1792237846341122
-0.5412609787430371	2.361935539118604	0.32144027437097	-0.025449966231335823	0.46734047990930494	0.5843252865531504	0.39146006435055697	1.480734807947503	2.2066743593073657	0.2712759207219574	-0.8051234585862238	-1.0912394685971347	-1.1094715845896146	0.3168156646430643	2.2370429739485993	-1.0273509115815629	-1.288798957035954	-1.0076472931870581	1.568918963038374	-0.19172143927107554	-0.31715405870938984	-0.4092464625854159	0.9967831076802133	1.492613624585428	-0.29329385902641325	0.8018000472535931	-1.5087488738058983	0.26524666258573515	0.19382567629867758	-0.4464090020465421	-0.052064001244614425	-0.7540754840224408	-0.35611237624805037	0.22659077519336904	-1.0714549574858623	-0.6247401782006851	-0.10330733684794727	-0.19162594645694792	-1.3496986553248307	0.4209379020828101	-0.0055105569582133695	0.817475008327891	-0.05192259343136556	-0.6567712840385267	-0.3051140588238434	0.03811306727563059	-0.15307883499684308	0.6515962267787252	-0.6255932095697497	-0.14992007747434155
-0.6011904370897991	1.9720337292404202	0.2615412316718279	-0.015162019183065357	0.3569166398036881	0.6593089639503134	0.3611482363304242	1.4066717330343859	2.13026629740108	0.10817126952385736	-0.8215889683354349	-1.084428580649851	-1.1509471666411037	0.28281359695156566	1.9623790964578958	-1.1493726451703379	-1.201427528856534	-0.9796929418291354	1.5839335042843856	-0.1630072092847879	-0.30449197575818404	-0.4661209116436524	0.967837375718215	1.4264146761029814	-0.38077490372491496	0.8176459039754853	-1.3730018572980816	0.3263839923203151	0.3429703160429475	-0.5084549090984809	-0.04828751356117976	-0.7066797164123624	-0.37768825836226744	0.183013585832047	-1.1486025018333788	-0.6739789079694538	-0.12892180259470223	-0.139465161295049	-1.4849230286809496	0.44347851042953135	0.10302694513748396	0.6898069181505722	-0.18739152415060917	-0.7642533939656803	-0.18480649622500583	0.0033415959118848594	-0.10529142709578106	0.7234317724209256	-0.5349491333248174	-0.1257660106784512
-0.6935460319420058	1.613417447054181	0.19011559624888844	0.0267583788854031	0.303420023137349	0.6831004770289402	0.33714674613377776	1.3515444308306988	1.977811983138686	-0.046893011544758875	-0.8306899203400493	-1.0229298617356177	-1.2164648212270313	0.27348722535239567	1.6037838028996299	-1.2648245846036257	-1.101912911847894	-0.7948813215967174	1.5922379564326754	-0.1457606927948127	-0.3225775509764801	-0.4522754823159679	1.0914482895516948	1.2025121383439388	-0.45998400743558954	0.7605572137794856	-1.2097540194039105	0.40937794476261785	0.4139347699978149	-0.5931356197350935	-0.07797027184076304	-0.6290876666526884	-0.4141539898576133	0.2529909365151801	-1.1843429434172488	-0.6615664875882963	-0.020114295148889415	-0.0708804755203564	-1.5061462760388724	0.2969794837310381	0.13234247800928403	0.6750844665160831	-0.26355189046334326	-0.8015129636156304	-0.07514492528797416	0.004127569496056913	-0.16946687127980903	0.7541871055533667	-0.4596611167305119	-0.09859894522557433
-0.8016261109735107	1.3210714463091373	0.1396291201186648	0.05387784354267949	0.2877122034518821	0.7331035301900912	0.275992602260848	1.2885865459276211	1.7505853938095357	-0.15642801305022885	-0.8785098727098075	-0.9467434352765329	-1.3111630569018686	0.30634256489464595	1.2190914607015775	-1.3571961773203625	-1.0624824772853816	-0.6155833801331207	1.5923813344048496	-0.1568367318660006	-0.35217510174059996	-0.4765631864827837	1.2297575554489704	0.9012073137172747	-0.5111765212081903	0.6710875540550403	-1.0770835941748118	0.45673942615140806	0.3693084690576502	-0.6286077535999789	-0.016698390097827403	-0.5563364102422328	-0.5628968135237962	0.2970053080351438	-1.1360387044747904	-0.6350894530320027	0.1818424965073596	0.02946757046163807	-1.4352511798089267	0.18147006162048746	0.09287252698281825	0.6209933500255619	-0.28701193289245763	-0.7355031044114615	0.05598540743200216	-0.014348049555866733	-0.04101008283883848	0.8397335997654485	-0.42127096760394034	-0.13705014969297985
-0.8890958650914715	1.050074942291149	0.19362752832984004	0.1603770510736617	0.26444188596309515	0.7991363591486527	0.19289106642706544	1.2590752153470912	1.5692576582612268	-0.21825134881455183	-0.8474966617970742	-0.9468957112265735	-1.3482284755646072	0.3270730953358891	0.7906160586550317	-1.3833749422412491	-1.0684477656447098	-0.5804267858834251	1.6961927213773613	-0.15964908265625022	-0.31528990357839043	-0.6242409185847582	1.2996359708855973	0.5514689363394032	-0.5425453547472223	0.5047869405667533	-1.0246738280811116	0.45213745657903903	0.2992734247812682	-0.6417661955325582	-0.005390672657986845	-0.46251303369192226	-0.663934521216665	0.3215016115693235	-1.048545455859055	-0.5768601052574265	0.33199253902434733	0.10869799020208257	-1.3778027236026005	0.12812893105164552	0.01724934580224232	0.6685833000363844	-0.36202098283724127	-0.6972784783403985	0.22503471967802527	0.017384323949082185	0.15324595090412835	0.8319877471824635	-0.41087313411009807	-0.21255038750764266
-0.952485026877078	0.7778942348096944	0.2658722875761284	0.26261774443019453	0.2377220080727957	0.8193094441350797	0.1100917852886389	1.262503586827114	1.33857604252335	-0.24399694214753223	-0.7722442717522793	-0.9239366509408671	-1.2976318737772912	0.33425329682086713	0.4342361447282828	-1.3364755055788746	-1.028586032229332	-0.5257655529890274	1.8799860763471457	-0.2514293159800428	-0.3126898977377854	-0.7015479893610034	1.359631971582362	0.316327358033346	-0.5848468491459637	0.29893850091459895	-0.9799723705522527	0.4250257344130829	0.18835899102443956	-0.6656426308397216	-0.11796769801579265	-0.3574384798723659	-0.644631423221263	0.41654642312292633	-0.9922026532715712	-0.4519643185572949	0.393939670364294	0.10338340139491717	-1.2329215758224907	0.08383389893188468	-0.06803220437027073	0.8302038865235563	-0.4420768990524905	-0.7460264152990839	0.26610624839544006	0.022068726510743243	0.14857752268997	0.7166070008359164	-0.4316046169404135	-0.26752718017679805
-0.9978309108808633	0.5863577831902628	0.30374327584013794	0.25724786192241467	0.24631747863371195	0.8314838986019055	0.002920906163330836	1.2309420673216536	1.0474161769052677	-0.23182152452288368	-0.7124509738880783	-0.9070478637545157	-1.2063013992356821	0.3255844528302134	0.20485487374472883	-1.3765756356261836	-0.9324306865676452	-0.5138077621591483	2.0572241904291557	-0.42358627805346416	-0.4162758746662066	-0.7461108251990736	1.3851480880628078	0.17935244392065205	-0.6262789994281507	0.14560715497853788	-0.9754618319160574	0.38752952033798127	0.05810990868054746	-0.6872641487658139	-0.19356993705268105	-0.252099882779217	-0.6747769468245669	0.5006969373361987	-0.9924212244885048	-0.30247852066962555	0.39790819815103645	0.12031227072614789	-1.0425029780063184	0.08339602397945414	-0.1353781730512104	0.8710280364123586	-0.46510322641148677	-0.8870757050910575	0.19250748316150568	-0.09928559488533115	0.13575478886167	0.6126037978643779	-0.4216159574497998	-0.3184143070788533
-0.9683732527458485	0.46303145106646515	0.3207437738744689	0.2526050428102723	0.21493974651993772	0.8237175163552312	-0.08858207650875584	1.1729900603769483	0.8279302735862325	-0.23542054734274775	-0.6184653950231537	-0.9388250858744083	-1.0858705283940533	0.21939637416556296	0.12076918332956783	-1.4380993193224456	-0.9135932535714432	-0.6128472170440965	2.2365441526671277	-0.5724225596013515	-0.4654634065438149	-0.872137099569029	1.3324177500339422	0.03555127646428354	-0.6426384750760528	0.03084601688217876	-1.0956912490859207	0.3374489417256126	-0.02756410002829498	-0.6021267460013888	-0.27811687052595646	-0.14579312701622438	-0.7583095466982192	0.5515581455664943	-1.08592922918506	-0.2059216315829598	0.2830431298915398	0.08376412495725642	-1.0709318919069126	0.18316185120942446	-0.19646030524593888	0.8290571407401629	-0.5143653726483512	-1.0697147307355441	0.2763692200620336	-0.20260444243661757	0.11891667726883044	0.503925012303109	-0.34710617376359976	-0.39322180559010933
-0.9249077571759999	0.30603426713145393	0.309501667268963	0.2470533944535842	0.0794449942104594	0.8180134987721477	-0.14062540027876952	1.095965601461153	0.7135474966388887	-0.31301285391203904	-0.5358916411208247	-0.9368662634261552	-0.9593055212026149	0.0832513376569944	0.14944569906120336	-1.3601941838236342	-0.9445920992920565	-0.7324251253429013	2.3740436279815267	-0.736450672130354	-0.44092414806498176	-0.9280734557400792	1.2596943126637552	-0.026998911078185955	-0.6618957644458062	0.022596043542286615	-1.2245243504006456	0.27565028382208123	-0.08367263550029416	-0.4079683693508776	-0.4549014350389653	-0.13422656472574326	-0.7646453216047749	0.6539574892404625	-1.1943810289357077	-0.11219947093469378	0.08834398185168728	-0.03470484765850975	-1.23982208435584	0.2582972123651637	-0.24540382263509158	0.7529220418442574	-0.6072277120249044	-1.1792780058143166	0.41861695366869034	-0.2454557222456458	-0.03543267899886406	0.4746521809674123	-0.23812147455036242	-0.5372948881853669
-0.9559341663359563	0.13160673602704653	0.265887002375352	0.23149423778694325	-0.0706345752911344	0.8001396716876974	-0.09285065302278396	0.9730624703807997	0.6329353096777345	-0.45284418885098665	-0.5058200569461103	-0.9401194314497552	-0.8599031112464426	-0.020248768144047226	0.21909748151503625	-1.3511786475207423	-0.9107078034994668	-0.8234077171269085	2.4124115733351585	-0.9626779675478122	-0.5054228254483749	-0.788092193749042	1.2073648387820843	-0.1299782266874896	-0.701806562524021	0.10385792927896076	-1.2081517683659793	0.22149242575485834	-0.13560248651233242	-0.2099709245009481	-0.5268721571288286	-0.24279969192041628	-0.731822271505335	0.8160533515443593	-1.2182943391143604	-0.0440234133141332	-0.022654152932406336	-0.1227680808837583	-1.280545912890037	0.23758771745587887	-0.2332263020128306	0.5844121595353149	-0.6280381496620258	-1.1794542335086065	0.38293716796080657	-0.28747910987934616	-0.15269935973557813	0.5649532075690502	-0.1418452384962654	-0.6808254640972328
-0.9987446951479173	-0.03376445811390203	0.21662185458054356	0.26336038775573967	-0.21384819283971526	0.7655671937798061	0.017626522361943918	0.8467651376358392	0.6207153195182521	-0.5711306136266432	-0.47832282844047586	-1.0118414039190042	-0.9041851609089555	-0.12468519325961344	0.29667896543543687	-1.476829546876632	-0.8785608523817958	-0.8724243213817265	2.3394035099044066	-1.1271491216396625	-0.5489688352190094	-0.642687796234996	1.147730729329315	-0.40856933595198563	-0.6965707400038594	0.17193955070279598	-1.1670654738932942	0.1786563966296333	-0.2314560925658397	-0.06415769106801983	-0.49647179370402406	-0.33153290091867044	-0.7346943856828758	0.9044346608412545	-1.1983072156102677	-0.05490105468870168	-0.12770267085861414	-0.19838093783801708	-1.2903798758355696	0.20516506756907163	-0.24977100055793205	0.29395909484460714	-0.680446701589384	-1.1556383193945168	0.2886946070874633	-0.3579966598512091	-0.1836486560437988	0.6020596134875394	-0.13412709357259486	-0.7954612994260387
-0.958855106796538	-0.2773889449334933	0.15061617020432594	0.2994746652790458	-0.3882263141805488	0.7265123242044267	0.09510241978417597	0.7251319846950958	0.6681888092287334	-0.6852929301862274	-0.43402749725522966	-1.0625562169167084	-1.0696732010389995	-0.1858878630601393	0.3759080993881913	-1.5189522554739907	-0.8395799405673385	-0.9186220573659861	2.23852850380201	-1.17892719646288	-0.5074232492293006	-0.5575883918410918	1.051161442758659	-0.6279091374279628	-0.636124980142167	0.22913373927910213	-1.2037960691158016	0.14580587630335998	-0.2975539525349407	0.03451635179732887	-0.5026113043909123	-0.427769339608213	-0.7451709864497339	0.9650831083649972	-1.1739405725372336	-0.060469870319167396	-0.30982952287006355	-0.3518003683102402	-1.3618163814368902	0.13906585315894987	-0.25047130525825373	0.05419219377988347	-0.7361436023210921	-1.0599466813948821	0.15826156717928747	-0.36328888198463083	-0.238513718817741	0.5512071701992445	-0.2661137901830919	-0.850730211078559
-0.9387412889413913	-0.5546899226284101	0.09737312168653925	0.2994331187992947	-0.5187220469521184	0.6950333932919206	0.18039376004350874	0.5686854848151818	0.6157009449073555	-0.7847966127682471	-0.42403675117707584	-1.1409575662854796	-1.252367560450916	-0.13879310562789993	0.35349512216906287	-1.4637760257379981	-0.762620431173952	-1.0370558773202587	2.1615632083392673	-1.1805902075466106	-0.5075976731012064	-0.4652512926898355	0.9060820268198784	-0.7602499109339137	-0.5941066811753333	0.2690402599360089	-1.198100672569203	0.135249220449405	-0.3374892959640116	0.05511031243584493	-0.4871501753529751	-0.555852330907313	-0.722271908101962	1.0026878253332696	-1.0998692156873093	0.027666701157575857	-0.3982991191143731	-0.5376040221681718	-1.25288481591612	-0.029088080277939698	-0.17510101188612756	-0.19466928345928886	-0.679240185121601	-0.8890309933181838	-0.07821890627519586	-0.31340575850921487	-0.2803795476418663	0.4759504665645591	-0.4229317326758751	-0.857699335395963
-0.9610576966194335	-0.8306093296159501	0.056088300003056576	0.27363275487410277	-0.5784070233497454	0.6410496047328026	0.24777805171870454	0.48019135785824607	0.4656875711313625	-0.8203000430474858	-0.41154939842656	-1.2963759382044704	-1.413839679070898	-0.06844817195859035	0.2208376961559492	-1.4964815512281995	-0.6968807665867526	-1.1537184279700485	2.0784556005486126	-1.1791198232293338	-0.5495956710086711	-0.4007146104873446	0.7587199122651277	-0.9180106236694513	-0.5773520491108131	0.2104886588664389	-1.223965582181533	0.12192427767335397	-0.3407239343725969	-0.043128445745183104	-0.4018059028294532	-0.5460753952489663	-0.7174149995740872	0.9369765263594569	-1.0812501860966186	0.08664247150912804	-0.39817212622519793	-0.6594504904744715	-0.9215422806342553	-0.15198166635902885	-0.1448128335972131	-0.502032437894343	-0.5491098926290832	-0.768298239139393	-0.2394015770810848	-0.41345495595034887	-0.3278492553241955	0.40606234931808016	-0.5378053283277549	-0.791338248632268
-0.9941018259528851	-1.0408505568940292	-0.05867732406135212	0.2265086602168563	-0.5938779226779654	0.5114411335432449	0.2520713020854155	0.5324028358131452	0.3323225325726472	-0.8386835015544227	-0.40112239408904893	-1.4202385802945345	-1.5556197499535327	-0.0314898601392094	0.05206155988304277	-1.5476915187720686	-0.5942620127638399	-1.1407474986663981	1.9751030230870552	-1.1292294907173799	-0.5890972272494757	-0.4403678653026894	0.6353706736388443	-1.0049739494776393	-0.5875931862414436	0.13507138339869143	-1.43989920420535	0.09073800881357277	-0.213014262725037	-0.16802660688722795	-0.39597807922584094	-0.5101068337571962	-0.7604967122372127	0.7947442469731731	-1.1812100893078603	0.12382941202943214	-0.4726471060823368	-0.6956095619848947	-0.6918862691034802	-0.10755726209423082	-0.22573693230105857	-0.6819215668231136	-0.4533850337897497	-0.6888782915792282	-0.19801577554708452	-0.5998145325812987	-0.42899264996021813	0.3471394820475153	-0.55246338526699	-0.5824564830134813
-1.0515223390577382	-1.1507051648548756	-0.12209320377452074	0.15769210981977128	-0.556875701283151	0.3847404107307298	0.22468949407130195	0.6794526364537916	0.23241213763236185	-0.8409041752092327	-0.46417683042666286	-1.489759473122288	-1.6483935506950949	-0.025340661944383815	-0.1566099226788699	-1.44500620990294	-0.45689029081087995	-1.1476947339151127	1.867018972543773	-1.0284985336456272	-0.6460193676969339	-0.539120972010841	0.49459497972480343	-1.000803936974807	-0.6154253698517629	0.04816181770299636	-1.6442131401305518	0.0613471639496619	-0.054385253348352446	-0.23425410123444337	-0.4395925252742551	-0.5786700704670402	-0.7955536289191851	0.619250866904469	-1.2234024294064176	0.22706217045623314	-0.4865401281581677	-0.6994837482181546	-0.6408855063198984	-0.13493439832461984	-0.31753520676823255	-0.6701541908612157	-0.39728596090211354	-0.6578622173841353	-0.11437992223347448	-0.7395920747903534	-0.4779273086511478	0.32851610148842536	-0.45698142816034004	-0.3479016318853086
-1.0911372639300025	-1.2065939292663515	-0.08451160656187469	0.08694364811427698	-0.4889127276033157	0.32230278503707466	0.1895045801464295	0.837488032750526	0.17138352956315633	-0.801571997249287	-0.5365870627025748	-1.5429591527592952	-1.6612698913771031	-0.034114710352401593	-0.35971518677942255	-1.2978313451970283	-0.3739472691629757	-1.1917076746872257	1.8009045220151214	-0.9972865765876342	-0.6856517418416689	-0.5778087443656489	0.3759503272704536	-0.9816961399584093	-0.6124946264285279	-0.08091193398814485	-1.7283851767997276	0.054015166109599375	0.07037518916196861	-0.1985893003781362	-0.47640784378512413	-0.5867453939177831	-0.8229982755045837	0.39704245778742153	-1.1908757942345043	0.27736602008203104	-0.33379308105753447	-0.6937883633282345	-0.6400487827459542	-0.2768854965399135	-0.3562270414610077	-0.566285486250012	-0.3318265282284733	-0.6864027120641973	-0.04761659076025806	-0.7372341540378387	-0.43644095508828673	0.34807810744545387	-0.3353765190043434	-0.1967509236359674
-1.1270336678542572	-1.2695258847533935	-0.07327930982251653	0.062332552171948705	-0.4056541756596254	0.30934797637321587	0.13446955173869357	1.0088952168131982	0.21962140564725052	-0.7885050283789883	-0.58802234341968	-1.6028728174662867	-1.7154013059411617	-0.07151488072470276	-0.4890032610409839	-1.221489763329108	-0.34121715339917663	-1.1597076615326818	1.8415091637346612	-0.9000742684498009	-0.6976978904952063	-0.6172976617409023	0.3239382041719764	-1.0068090405961792	-0.6140620802144389	-0.12320271803995561	-1.7392912552932145	0.033888381133057977	0.18584153488743974	-0.1299855798033991	-0.5700444424311965	-0.5231182995170685	-0.8096339935456707	0.16091473284525287	-1.170087242934984	0.25353920501252575	-0.22663013152654946	-0.6384487586928909	-0.6639495455404993	-0.22488784593875616	-0.344633108089016	-0.3736057312757011	-0.3307698406030947	-0.7212957955336773	-0.0319716971096496	-0.6609632774298406	-0.33143220779101384	0.38366692276727676	-0.27674429124739797	-0.13851909086646774
-1.1751103406792376	-1.3369803696580511	-0.06567175862481182	0.05193554561433119	-0.2578679952161817	0.2920594149365413	0.06925039063636493	1.2060151869760396	0.2917387120429923	-0.7478710762076031	-0.6659613932399236	-1.6449425094821244	-1.7763551096263064	-0.13209684446278924	-0.4791482157163835	-1.1727111934039194	-0.34081622770496545	-1.1208224420155717	1.9486698601371437	-0.6862649785765033	-0.737679112383755	-0.6722206036980565	0.28647410908209753	-1.0948005886653411	-0.7001008039922947	-0.13435038022557336	-1.695229351750085	0.03198911221809607	0.2110014598845363	-0.10302647263350559	-0.7074911976198335	-0.5429728867842428	-0.747241399379886	-0.0773777489147027	-1.0961939811507109	0.2492954991254547	-0.21970901906646886	-0.5738458754357155	-0.7240066105361833	-0.07760263466657848	-0.28050659573872083	-0.06862427962154072	-0.3633536709617835	-0.7559203415642399	-0.1101175971585436	-0.5304287845706421	-0.22731478610740735	0.35554324962905615	-0.2509342369652285	-0.13465477402939227
-1.1759396131065656	-1.3568298753313837	0.030410975360900788	-0.0641868652889094	-0.08809560562022903	0.32076530147030025	-0.03394799820710256	1.3627122655023338	0.3227167438109192	-0.6330031761468607	-0.7422115620759218	-1.6750585394197544	-1.6935843612983212	-0.16564653315963107	-0.3254662816125278	-1.131391778415091	-0.3825428730615969	-1.1831339042017086	2.083181338511448	-0.5165351137604182	-0.7464766164230356	-0.6310609223485438	0.26821808771195127	-1.171795870887994	-0.7387800312387228	-0.25130588463228604	-1.59889232505762	0.09098122454512905	0.18744421771884456	-0.019815739783285376	-0.8094273709252768	-0.5856158754696325	-0.7450153163046098	-0.3390876814625149	-0.9908102736673987	0.24601627184908303	-0.18577016943424013	-0.6089122277521408	-0.7625155825511163	-0.12427612391431593	-0.19731623321300149	0.14785486091888614	-0.4017650547171495	-0.8744628372568528	-0.20786626414191	-0.30710749018805605	-0.1681431203684215	0.3596837280199606	-0.2820635532893871	-0.19814474849944896
-1.1347612191993426	-1.3654463652941273	0.10411740466322832	-0.20444258761734496	0.026455387108626226	0.3453371687459612	-0.09339964624496068	1.3955266782396967	0.3054619954039103	-0.5813807181318487	-0.7448679861304243	-1.730030157384509	-1.4638282128758284	-0.18976464583994024	-0.12273744692011432	-1.130072081772504	-0.505013523379701	-1.2829866267050558	2.2588250895428885	-0.43443116500490275	-0.6700844112740243	-0.4952154859331377	0.37214768542970383	-1.1947166587888314	-0.6468337190324595	-0.33702683524320876	-1.4479979773088485	0.14853590457105387	0.21126491459654861	0.1231146245928301	-0.9162997978054193	-0.6118148358384343	-0.8080772920944277	-0.5988514482718601	-0.9938297945531925	0.22634090819084235	-0.16933728957489394	-0.6104933593131505	-0.7046143112341838	-0.16638178127192357	-0.07408205886471883	0.20941746724428584	-0.48073274039283065	-0.9843030415695093	-0.28272212064218316	-0.10602400841362777	-0.20061914272777695	0.4717047217738878	-0.3911605747780207	-0.2664838980933532
-1.090017482053615	-1.374057216192758	0.12900994001355065	-0.26649225512503316	0.1283406175390655	0.29440976745856007	-0.09644686705121697	1.4229992098337672	0.17448693824002134	-0.5721917236981543	-0.7511656548645137	-1.7948720255655508	-1.1249539309104288	-0.21078448842892997	0.03522714307307861	-1.1074507599751144	-0.7317005556658321	-1.3430719410882817	2.418576826138617	-0.3243706515444905	-0.5634024106192657	-0.34445642682945443	0.5469689940672716	-1.2695555304363906	-0.6122772903993926	-0.3666718801090642	-1.2784421174712222	0.1669929725590457	0.2299116536578055	0.1751133048329086	-1.0679319395516007	-0.7148650578937706	-0.8060302296860439	-0.8719069629689227	-1.0400130831683652	0.1961653078317859	-0.28147836036157037	-0.5610395376091064	-0.6453939698124456	-0.10530817711129074	0.012736271066834587	0.09390488237093472	-0.5476589185763243	-0.926122727068812	-0.27832230120999757	-0.02351774137120184	-0.2891074786509433	0.594304988704576	-0.5524312931883062	-0.2387325946737479
-1.0676957923855899	-1.3815007808202568	0.20918597604042594	-0.3882234407946191	0.22344518734509888	0.20835249240824377	-0.1033555458022444	1.506629833063227	-0.006586001850417122	-0.4972576619471846	-0.7509324078743617	-1.780606537700357	-0.6859889862175834	-0.23823232091875765	0.12818669396211416	-1.0840835226840881	-0.8948773132098491	-1.3858098436451056	2.4311252662632437	-0.306270156389896	-0.37709046169323146	-0.11388415098813424	0.6819599956349927	-1.3407313602792361	-0.659682888512757	-0.49300970713761527	-1.198982583854788	0.17352427141769258	0.1926474482810724	0.16134118285358218	-1.1746448986216935	-0.7925011148657097	-0.8148100258710482	-1.044692634184107	-0.9805293312412345	0.08954429411175038	-0.4428037771260274	-0.5500130075605987	-0.7272058477306749	-0.15164330844123958	-0.09471186816169432	-0.12535291141386815	-0.5465943452223978	-0.8913471287288601	-0.20290664625518376	-0.02082447188944013	-0.3608018280116492	0.7063873878583681	-0.6181638933542415	-0.20193394902651804
-1.0061394811240731	-1.3544727465326767	0.2549882410850215	-0.5250256119937745	0.24949694982796347	0.08351440074460276	-0.007546975837109815	1.521721501538411	-0.1404963026889774	-0.44251750939216955	-0.6912341365617042	-1.7533422210089462	-0.23362649971496854	-0.31768269691077605	0.17002589703086318	-1.087483175991623	-0.9821150994911989	-1.4345300876661002	2.29035677318329	-0.39375481282173086	-0.11277288680305195	0.1604087313107896	0.7539763531899911	-1.3372611101484548	-0.591307656557637	-0.6647892031764362	-1.184495003041218	0.18751600788475184	0.11826540125650017	0.20387063725606044	-1.2256601007637467	-0.7986767936536524	-0.8160709540465543	-1.1328059931257066	-0.9607203028027895	-0.0032972556310956747	-0.5610024087263878	-0.5127281041533303	-0.8633260075012515	-0.28971324230544115	-0.22694301261827735	-0.27061913880557126	-0.6100271456593027	-0.9819701225689081	-0.15509789403223276	0.00027105910972138116	-0.4438098351616745	0.7820651570921285	-0.5950415506619152	-0.1987206402095127
-0.8727005681843346	-1.3311439383023989	0.20037181130652923	-0.5254203035514061	0.2278992900613413	-0.03573115250696063	0.22618226215857465	1.4812302702710303	-0.1949104206718581	-0.45347319739853464	-0.5952789164466126	-1.7885248871024821	0.10405169248287398	-0.4659525425203512	0.19180943491179034	-1.0507683547231264	-1.1276511264899163	-1.490921237274216	2.1049747902818257	-0.4249475072030794	0.08538898392062491	0.4099551340893103	0.7699719461745684	-1.3842451551289865	-0.46460075156972147	-0.7801059660757363	-1.11190225958735	0.17066033785959145	0.06419863980258987	0.2143174696797557	-1.2483262754011715	-0.8547493166154357	-0.6798673605701273	-1.2425951255457381	-0.9968897915902712	-0.04637170906192427	-0.6959133045422812	-0.4095572002535139	-0.8885655280141063	-0.4296142896070808	-0.25135641258782637	-0.4144034178002715	-0.7070373782518943	-1.0278564574441158	-0.21040008872562574	-0.019116289299841372	-0.42606274794301535	0.7205720352272085	-0.5942151796357849	-0.22128057198190287
-0.7115893097238238	-1.2847344406627605	0.14673146320975278	-0.48771167986766495	0.20562403807299207	-0.1296198393203703	0.45040589840842654	1.4826255377338293	-0.2253024228866823	-0.41616478606982116	-0.49142785377602427	-1.7925671214126588	0.32834859319535037	-0.5696735775978556	0.20128805082825058	-0.9267527316417464	-1.2712554205983424	-1.4899356671942892	1.8927237753950437	-0.4216985357421983	0.18008479412781497	0.5817014537713131	0.7170801489753054	-1.5229123517128618	-0.4422283124489811	-0.8980039226798459	-1.0848659563590533	0.14967273315900295	0.05433372447504936	0.1339539268138645	-1.1990507220960152	-0.9197773072732724	-0.543772736195287	-1.2660760382598486	-0.9892397989975749	-0.1077544825549579	-0.775423552455239	-0.2627768667023888	-0.8728548124374619	-0.502510517483344	-0.32530664365096656	-0.5326946559179978	-0.7177461976195356	-0.9384502738741679	-0.2706913643822995	-0.07643996270541327	-0.3584102513650753	0.6053842772802377	-0.5595075965382843	-0.28629791142212113
-0.5299363922195495	-1.2331990337455498	0.09911437292779339	-0.4833960392835602	0.13275681299814815	-0.20694922427409418	0.640628965662151	1.5126380256071188	-0.21017776450747397	-0.33822789220926625	-0.43868379828084664	-1.8157615172575212	0.5056638896861367	-0.6204452294169083	0.21468523517371593	-0.7762714530650043	-1.3217659834372413	-1.4089190497849264	1.6772553588126875	-0.4325947898313597	0.262276593017715	0.6790850818120372	0.6062356447184485	-1.6345887139462207	-0.44227441403091755	-0.9739135239223525	-1.1300319320459682	0.16130063133621744	0.0008743724960549621	0.06926063258351597	-1.069635345704394	-0.8942897968360984	-0.5061083445824862	-1.1738940647128309	-0.9716893398007821	-0.15977762013895677	-0.7266900312340325	-0.17040070393113982	-0.820407010061295	-0.4669829361156652	-0.49003387149331423	-0.4869571414034241	-0.752080659715792	-0.826570863384721	-0.2438308595898248	-0.09791276102497723	-0.32416922779053836	0.5798396309363492	-0.47032370987350475	-0.3263682896830318
-0.2843027300515761	-1.2056522055596905	0.033466748665974	-0.46226446102035385	0.0390216428570017	-0.27048306181596365	0.8858130397655642	1.5674293246258888	-0.1367711930949079	-0.2905545139449247	-0.41617114434252384	-1.8664417220847624	0.6040773539127099	-0.6899380073055827	0.2593322313687606	-0.5854390151882899	-1.3700107086406732	-1.3379786803255835	1.4978837805047334	-0.44449270310608924	0.2403972985854544	0.7624041639382876	0.47599933734106237	-1.6844289318738963	-0.46226274277140966	-0.9769659437258603	-1.1443848699151735	0.18880040556825226	-0.018650548938572126	0.08754972513948191	-0.9376177445942465	-0.9149218448532979	-0.5227261325744967	-1.0711280521316155	-1.0197183409145103	-0.1727267938338939	-0.662545922911344	-0.12657604171131737	-0.6101925168662784	-0.45810601662547973	-0.5846819970326296	-0.42991094924031115	-0.7692715479495631	-0.7212538365588471	-0.21183395845129369	-0.13866811127621537	-0.29688230900382107	0.5977349188970396	-0.3546157201758207	-0.2865065678388098
-0.07663601188117997	-1.1752350937409546	0.06152787078207289	-0.4195131333568717	-0.070615621662554	-0.35304267787600124	1.1272158459454236	1.689199156828294	-0.10030486716444238	-0.25625440436533664	-0.42560900866624535	-1.8647113135615705	0.6177020859576572	-0.6975337662391423	0.30823719955752965	-0.33400811571799366	-1.3997460309613485	-1.2833519079234903	1.3464823770083885	-0.4630555025001761	0.08743301366952873	0.7828230908696231	0.3538805289443615	-1.7284711187188688	-0.6160642060586285	-0.9331630162230041	-1.0882589585570255	0.210607838577458	0.12663008836286463	0.14709096130295338	-0.8174515011854704	-1.0190869162860305	-0.5156664914931132	-0.927471405067179	-1.1129025364007918	-0.1883932811798409	-0.657193172632585	-0.07819838284984473	-0.3623451504572812	-0.47877570472090714	-0.5692169349005242	-0.526925642515386	-0.6919125508975941	-0.5449506161138455	-0.23624902788971847	-0.16282369942975125	-0.26416801148041646	0.5859363099229574	-0.29428261224858715	-0.20457971239013237
0.02238545432953352	-1.16528214558373	0.15553091314442674	-0.427027852881781	-0.2342422971915244	-0.4911096311655568	1.2853690731754077	1.8565743026719352	-0.1148638796271779	-0.18143520504478675	-0.5301036602541052	-1.8983296903501394	0.5798014090773533	-0.6152113096531329	0.3082803963748568	-0.06945197246544779	-1.3393641915604289	-1.1926450000779247	1.1960157978906154	-0.534410877687478	-0.02529386429598827	0.6746000391762175	0.2312829105940676	-1.7459865993172337	-0.8184501507687821	-0.851753432753903	-1.0383400869340604	0.21159983083088418	0.26781254125523457	0.1592075743189612	-0.73934851694554	-1.1172670068506385	-0.5218076787182614	-0.68470838316886	-1.202281973666367	-0.12593700105924618	-0.6014115460621227	-0.015640208993555577	-0.2835159459849954	-0.4334556471443192	-0.5132703705081539	-0.612305276649724	-0.5941058597216944	-0.3844407537952434	-0.23333218331079036	-0.1887922666507767	-0.2942083321628204	0.5960067955008356	-0.2613481164984139	-0.15378439431141872
0.07948376604542498	-1.2137442625600412	0.18695681934925837	-0.4771900338707972	-0.3761718064038264	-0.6116093250909244	1.4099596922943773	2.068791636279197	-0.03448610448726701	-0.08397169801262898	-0.6635641325078117	-1.9900897935179507	0.5561335322243858	-0.5771588718931842	0.2809182980847624	0.1748783852865795	-1.2387075437864599	-1.1198920087233324	1.1075343837028955	-0.5562354903268777	-0.07915813623908739	0.5763057078216548	0.1559649913823153	-1.77031405239454	-0.9295022757184267	-0.7657019205513574	-1.0014950452088427	0.2089545181550804	0.32031321080996444	0.12899453573840747	-0.7215461105146109	-1.193458160353189	-0.5880453254686115	-0.5466363856148071	-1.2483600242882003	0.18314065320209869	-0.5406644975248875	-0.0553671742358919	-0.34522677051506107	-0.437406473419661	-0.39978210323934976	-0.6512769910422752	-0.5203664120730749	-0.345058060018844	-0.16652956773550215	-0.2409704329919736	-0.32105400064574524	0.6035859762841873	-0.2485273310638764	-0.09178005352818552
-0.034549115696886325	-1.2879543462705672	0.2036188770014867	-0.512026757141769	-0.4319665505354619	-0.6706421911034716	1.5676626217129097	2.2807185264554244	0.13269538724005758	-0.012767930430574748	-0.7170511228605095	-2.0395933205494194	0.5198565973190312	-0.5771693923349206	0.3113967381963494	0.3387717982200489	-1.1604662870979425	-1.1049843997521323	1.0649568610862499	-0.4587470838237916	-0.1777185253582043	0.536323778126129	0.05047647753658231	-1.7677577776068447	-0.9361804191592384	-0.745460297983402	-0.9310767853064537	0.22061520946463933	0.3872892531524357	0.08108467720514535	-0.7263591389633643	-1.3303792667823024	-0.6406229169843128	-0.5116265562978223	-1.3161251967680605	0.5463549112204515	-0.5749017804466778	-0.16206458098906218	-0.4839653828817461	-0.5423670898580137	-0.19022564812224166	-0.684761967917362	-0.4453889050424806	-0.47005384604046857	-0.12789365334661792	-0.1812154812993656	-0.2709456161467184	0.4825296165501093	-0.2829621314925578	-0.08477754418411008
-0.285676047447148	-1.3507904376677091	0.2574161829566301	-0.5183989484735347	-0.4278346595050757	-0.717319448996311	1.643836973406153	2.4584756012161426	0.2505484783236026	0.09072311937892408	-0.7431661469800606	-2.0766725143843727	0.5116710667868765	-0.5117006834103546	0.3967845041052421	0.48856453941804895	-1.1512814439214645	-1.1380182276758306	0.9870854168393708	-0.3442689965193366	-0.30934859044157736	0.3673985844990276	-0.13959437136717318	-1.6485553996577604	-0.8157762590163482	-0.7475772988148649	-0.8563836119205076	0.2221373573576378	0.4233679123251168	0.006108674284532723	-0.7604997473874998	-1.491519009028265	-0.6453241553670634	-0.5230073950727696	-1.436865556048565	0.9128903303678164	-0.6307088055949756	-0.18487095507587875	-0.726644750745792	-0.566569632683279	-0.10550823229165637	-0.6161336433419791	-0.32304182662644554	-0.6468773577733743	-0.2166560819807632	-0.15052059292552328	-0.23627216727446085	0.2994625751522476	-0.41391385856547214	-0.15199829538456233
-0.46903504771592175	-1.4131020961024583	0.28247058109839335	-0.49912138186920424	-0.42224807748119514	-0.6991158293643036	1.6265652765285872	2.5939361394616967	0.4340929343553877	0.2495778606514397	-0.7672467390188469	-2.1008843904408723	0.5661699949666646	-0.43529071508010686	0.47489052080747796	0.6539426110744289	-1.198809362580699	-1.1376253780635517	0.8870592083322414	-0.2759185988887406	-0.3811839719370345	0.17504845826558899	-0.25086757755922406	-1.4575631146821928	-0.5334435852845028	-0.7420280840107928	-0.8023177376111302	0.21725664616033913	0.3060281108697862	-0.123884458408414	-0.7932123940580157	-1.5479215860820408	-0.7006726754659778	-0.6175092545906408	-1.4519145890959981	1.2808095666522692	-0.6187333761456987	-0.15397680331834707	-0.9670698868635658	-0.4541253352397433	-0.24144515578744175	-0.4299374126045469	-0.18626386496830052	-0.7843769182946423	-0.3364234881760958	-0.2648535503029998	-0.22487908443045895	0.1465894460880599	-0.4480838993450053	-0.13865263097314834
-0.6512003182485455	-1.4395831411711995	0.257519186551182	-0.4464352522353323	-0.393026320618368	-0.5586009792780997	1.5792099847681977	2.6810577788327743	0.6720769879158413	0.4003211264804013	-0.7230766701060873	-1.966597767407101	0.5523782112782053	-0.3689172481662233	0.6163107297641949	0.7108258397285513	-1.2772328582211299	-1.0701379499331827	0.8239729005758955	-0.20006859915081204	-0.40862302728631283	0.057773152580489005	-0.2797632015028221	-1.2108183337783607	-0.18125384303522865	-0.7813438137379876	-0.7673375006653547	0.24517726559079672	0.035943121939359245	-0.22135254862375847	-0.7649141063111304	-1.5314408850885646	-0.7359553138583813	-0.7074630093936155	-1.3803608488559456	1.448737872930589	-0.568672779232605	-0.15410925412974086	-1.1389821279854453	-0.33437648745338455	-0.34381608593864005	-0.2028111785213845	-0.06118832447479668	-0.8920436477110514	-0.3764932722906471	-0.3672816277922247	-0.21853390506187695	-0.00017823178953926266	-0.41067255861831714	-0.06724205892558607
-0.8904163625872119	-1.4592634749211801	0.22798167957982313	-0.3526025277183492	-0.33520353822870125	-0.36970881394123173	1.5185678233384226	2.6486704887881065	0.7896701876323584	0.5259149896866644	-0.6776885335780939	-1.746773590254914	0.4423112244001424	-0.27082990963847076	0.8293142360066774	0.6559221560383097	-1.3326456488665221	-0.9947177164741738	0.7425170070246793	-0.16426570415896405	-0.4582193651137004	-0.09729291693225255	-0.38127647922220953	-0.9431949286308999	0.11606184482663895	-0.7912114289092316	-0.7561756005775768	0.2630221951083547	-0.22522831590134434	-0.2160577742669399	-0.7456040042215555	-1.5462786501574588	-0.645534310062984	-0.7297592994843103	-1.3629480085735195	1.3883698986714197	-0.5431345092193546	-0.24174202221795915	-1.2181460218873092	-0.2431989803131347	-0.4744034596403009	-0.037503363284532305	0.03579825093215271	-0.96968453473838	-0.3829456860561523	-0.3947383049992804	-0.24152304588962653	-0.1807802849928159	-0.4763650436858965	-0.06883619394908902
-1.1019653433950878	-1.478379902259985	0.17745596398500757	-0.2491310198992014	-0.2694344470569724	-0.20420869465355662	1.404623971651842	2.4768361820327427	0.8247402344536917	0.647477728549099	-0.7250031174691901	-1.563170324310176	0.29087556852243845	-0.17043333414961365	0.9246125860053042	0.6005522751645455	-1.3319774393761707	-0.93067633757432	0.6211274806636948	-0.2934347928517522	-0.5037876016492508	-0.27610574653817704	-0.4850390502119647	-0.7721744329882428	0.31632711676762226	-0.7096611809330561	-0.7579124945598726	0.23043948536289588	-0.4260539883185316	-0.16633541885142555	-0.7453720510433022	-1.5715167863917938	-0.5492678923181711	-0.7048046598160709	-1.358236584564049	1.3151366184225894	-0.547864994341153	-0.34742121335854004	-1.2248496542856153	-0.1633763668256941	-0.6892997380973608	0.0259028574157081	0.03182384374416074	-1.0046279689776567	-0.30520244805350527	-0.5900684601375719	-0.3682766081579441	-0.3875848995385339	-0.4359290245431757	-0.09706323399874509
-1.290162646488261	-1.4583668637274108	0.07980365141562863	-0.12002533407386376	-0.22953232048945696	-0.03636286780932013	1.2550880874711292	2.197942148611351	0.8308502295334321	0.6940298307069471	-0.8162458845054814	-1.4095861854257692	0.11863864199445631	-0.10406512745659975	0.8913325237413252	0.41936653285456743	-1.2699007777224467	-0.8813840493810602	0.5050372041542446	-0.43755171862148023	-0.5201507411324722	-0.4209212682252286	-0.4459380931877092	-0.7415705398595873	0.40873444479327176	-0.6452016705663766	-0.7610698716052091	0.22220840914438375	-0.5663363042781948	-0.16559329414373103	-0.7074477063989111	-1.5062174179249845	-0.5313269080926049	-0.6391074634925377	-1.2750257127541722	1.22200153171127	-0.5397247501449856	-0.4339198713742033	-1.2105564468813022	-0.0748559645104225	-0.6990261922684953	0.09856243447579294	-0.0950102142154601	-1.0018083258690118	-0.07223790173456394	-0.8140080537397051	-0.46453094942791145	-0.5315805622222236	-0.25899737173475834	-0.08608790648091574
-1.4394633753468535	-1.396151069382561	-0.026672635753793257	0.024540835528708217	-0.2039022762424904	0.11786856527594272	1.074105378046902	1.8477357104177905	0.769067426908928	0.665505660485683	-0.8816716652429687	-1.307298276802858	-0.08857221661947715	-0.02471995588194354	0.8608849384992567	0.11627381318560348	-1.1940104035136252	-0.9072156344129869	0.42830704856586743	-0.4959240497496863	-0.5679047268128496	-0.5482143103625541	-0.3686381234703858	-0.8454923925414466	0.43129787618204435	-0.6683409819800575	-0.820689767369603	0.2359569298798867	-0.5488970659803253	-0.16420181031680375	-0.713826418800872	-1.4242319814741262	-0.512288449343913	-0.5421940507770011	-1.2271262353245542	1.102557145854215	-0.5317559463492054	-0.5628359017386317	-1.2788626219354002	-0.07008909855100498	-0.4952569773832128	0.2136251421571977	-0.23624361250299977	-1.0083539259426524	0.22827565809905445	-0.8644046799567804	-0.45538824313326787	-0.5759678941247202	-0.2753161937459284	-0.12475611362167738
-1.5262940086768746	-1.3655704247045841	-0.13052968866172363	0.15103428643971956	-0.17143944889252574	0.19100819138606653	0.8667339831790206	1.533658157056895	0.6350653997055338	0.6346514238187322	-0.9547384446022715	-1.3395600133092451	-0.266609176210243	0.07882749190691163	0.72329690433689	-0.10597314259617378	-1.1359065510116322	-1.014463578565017	0.3926116686135499	-0.5988252683901722	-0.6007563729372218	-0.5902436106658832	-0.3192037795406735	-1.0953575423900332	0.3592147598510125	-0.6215278340258155	-0.9076893058704215	0.22656716298519636	-0.41902121114511415	-0.04735284792744278	-0.7185524648077808	-1.4179316155847643	-0.49081375282402806	-0.44265754510961897	-1.2330843247935757	1.0569666612650452	-0.6115201800405143	-0.7040533012112299	-1.4153470025558121	-0.11583707937655982	-0.3391473879364922	0.23823607089310167	-0.38420353724164336	-1.0102420798100489	0.4233899720705724	-0.9607021634894707	-0.3952987767623865	-0.5535900119738788	-0.3830493018904643	-0.19877906400618248
-1.5820665409070422	-1.3764594575043572	-0.22647017958829005	0.2908589640407403	-0.2052906295359568	0.18748730756849444	0.6490674232794741	1.3180238419080819	0.4997639156669977	0.6144356360646015	-1.0609262965630812	-1.4455302312695077	-0.4177842315240671	0.15580556409091578	0.4948165955433127	-0.2850000333332232	-1.1562990897308363	-1.1288517367226683	0.351462190599752	-0.7564132260273511	-0.586437263202906	-0.5935645964343943	-0.24208197166654757	-1.3493570025796138	0.22977468964816916	-0.5739058651558973	-0.9744654741277632	0.2372358620413293	-0.2783290767445441	0.11985355736767352	-0.6175078615312483	-1.4195085406909491	-0.5807366121550289	-0.2790668018761768	-1.2187314815482297	0.9274246036925081	-0.6267275785193143	-0.748962404449335	-1.533265963641417	-0.14159208794226366	-0.191023217364274	0.17238639956209342	-0.48316943051404093	-0.9807952712736357	0.44134280671797665	-1.0919073538071615	-0.28137677332844374	-0.4473498980072539	-0.3819902632938691	-0.2478800919813812
-1.5977487691664767	-1.345833700313486	-0.29760642395986475	0.47337264958561925	-0.31210380339713034	0.16130363727872127	0.44734017221265604	1.1923928205637229	0.43445474390556227	0.5520543970668027	-1.1157998106905687	-1.5327358992042803	-0.5493206956264617	0.18148596236905487	0.34510876863359813	-0.47606198366951863	-1.2176832433672848	-1.2387531387821902	0.3355816464018134	-0.8675460284876972	-0.5728212997022116	-0.6295476484210345	-0.19296497852003197	-1.5313166406098353	0.11096432705229628	-0.5743278586771202	-1.0560994912956763	0.2739751013114748	-0.1684977345815398	0.18840732724093195	-0.5505603754579307	-1.3284576185133725	-0.717033607718532	-0.06768922817320591	-1.193838648508502	0.6709152270994716	-0.5394834636555516	-0.6453941481153361	-1.550659970172702	-0.14985200181766278	-0.015674701567048827	0.178164234086114	-0.47207421044756614	-0.8652738217688581	0.292033755763679	-1.1287328361375424	-0.13114869489820194	-0.2542123710315126	-0.4777450030693407	-0.2640718299164291
-1.5845702041589698	-1.2500316401191007	-0.3802202117244951	0.6210651917894318	-0.4061990924812927	0.09530332307836802	0.30959222115088475	1.0911419625183316	0.3951143252103162	0.47832365601548005	-1.10500997770171	-1.583776029004344	-0.6489235675548487	0.21306306824035354	0.19208095776356152	-0.603326642506832	-1.237741677341314	-1.334884128116584	0.388493853252727	-0.9336940600884883	-0.5833085350005833	-0.5801163159202629	-0.24753817811447193	-1.731241606477597	0.04370870494425562	-0.6013002779085689	-1.10193868170441	0.2793285801667422	-0.1238128881498165	0.254991612313001	-0.5066414908630593	-1.2414260217227215	-0.8185538928612871	0.11885357838889657	-1.1516867845612275	0.4944240281122597	-0.491073774301743	-0.5723558038075366	-1.5267887387984131	-0.1631275742390878	0.06621231609973824	0.2036660960844984	-0.5014248921017384	-0.7320372930904215	0.028918661103640674	-1.0975978025565645	-0.03441780330013461	-0.0753384412244399	-0.6933395876731506	-0.2744712657241979
-1.5814749580289504	-1.1444345255626187	-0.49780126737335484	0.6685112716647453	-0.43670969608754434	0.038699774000635304	0.27585072760792306	0.9536938800094408	0.31279500868142973	0.4548151452559409	-1.1309047129972307	-1.5524763996368522	-0.7592979294569757	0.2516993905166629	-0.036689386803500736	-0.6594998169891271	-1.2200462751104397	-1.3739140817013753	0.49985839179933755	-0.971468168990396	-0.6191744436613397	-0.46825729836483754	-0.3961140202260035	-1.843967612269033	0.00893494028204945	-0.650434390229532	-1.1156386012934512	0.2720348409810823	-0.15293195201352922	0.32901855190550394	-0.4686591579241057	-1.248489179291354	-0.9933169812849825	0.3192663415001434	-1.0953925533552848	0.44717296295858294	-0.42771067224748627	-0.5910065336868822	-1.571706029009081	-0.23237152694393962	0.04437642648553884	0.16316832768789186	-0.5682327843570167	-0.6547992122214706	-0.2206728814177356	-1.100752176541039	0.012451803969032569	0.06911337585824615	-0.8476463250088552	-0.30864918677781733
-1.5291145913277826	-1.0300066366071479	-0.5707278123169236	0.6640606050214509	-0.3970539666915656	0.04041841122029524	0.3468435702378976	0.744625864389642	0.20756958048996163	0.38749482175003125	-1.1826293927576725	-1.5018584895164462	-0.8318918916621294	0.22559817456907388	-0.24409581971510524	-0.686266707587688	-1.1389134937182173	-1.3599644744162578	0.5295261618014808	-0.9295269010408349	-0.7053343856371105	-0.4384848321349786	-0.5790918007474581	-1.754797892859176	0.014052215877224708	-0.7182909484420501	-1.1657796337746178	0.2953507580781429	-0.2020369830578908	0.28695292544533385	-0.4942464929001572	-1.1646774435314733	-1.218688433888558	0.45791654771562545	-1.0573368759179638	0.3531656521123715	-0.236408583993086	-0.5492679717465083	-1.5882534681596696	-0.3733274548127986	-0.053131276580091494	0.16825811474187585	-0.6012187868716323	-0.5700756502426649	-0.3876892413814768	-1.0720693805426742	-0.002709556469383423	0.03774398872715443	-0.9173102048136655	-0.4101730528819013
-1.4533338810421301	-0.9344526952336786	-0.6133663955288184	0.6168170642349228	-0.2590099513381102	0.05959282863313738	0.4085158650171559	0.5143042235813977	0.12272778892815497	0.322761637748371	-1.165675792084627	-1.4569370842543883	-0.8519247247522482	0.22419369559728625	-0.42555947833452334	-0.6422935547849613	-0.9649481902208761	-1.275922225782504	0.44835702419461176	-0.8612856585778953	-0.8278508034133731	-0.4563907657115848	-0.7358074120700764	-1.6204435174254883	0.07004588011170963	-0.7384481723057602	-1.218095149807262	0.2880050964329369	-0.2570697451225101	0.16363177930713843	-0.5550182256024846	-1.0301400611000822	-1.3145189752270212	0.39341807666578515	-1.0062397825369023	0.2423931869810707	-0.0902651671295945	-0.44027751032109	-1.5986091528630726	-0.48691619815473236	-0.20047733081861904	0.2888957711548527	-0.6288819226166172	-0.4866108575087894	-0.47002871932667506	-1.0322781578880214	-0.09687237129935966	-0.13958603388330965	-1.0140597990283626	-0.44649596189908236
-1.3842929899747467	-0.9087893144611409	-0.6757080948987908	0.5370893695933068	-0.05587443703465439	0.05705203252731665	0.527844785051636	0.340881020409214	-2.7566764823200306e-05	0.3925925258049157	-1.1459059499749364	-1.3860941593149168	-0.9108271342550491	0.3618852370410786	-0.5993155905479131	-0.4881974549698276	-0.7844891054036596	-1.099360447407935	0.3419992444363008	-0.8265036854482618	-0.9696029038133152	-0.4813974461787994	-0.7742124243943417	-1.5350796484677012	0.14479630225489937	-0.6390124322551194	-1.2787652605376945	0.2519271853317425	-0.35807535443313	0.13716504333754218	-0.559418087452474	-1.00556203304973	-1.3445166121924568	0.1931886480081618	-0.9720212442413135	0.1989077817943811	-0.004290981157588397	-0.38221438587646966	-1.6954328360785333	-0.547482265438683	-0.31049325394833016	0.380088524298854	-0.653761396184299	-0.4312334025268014	-0.472768785446274	-1.036941601154105	-0.15641468729353564	-0.22015869070631905	-1.0765109841487874	-0.4342186183411151
-1.2897083953497268	-0.917840012360488	-0.6704451017104363	0.505789290411115	0.10494710146451261	0.089385637084192	0.689865638689561	0.19777783344905756	-0.12328232155522678	0.5033527265682152	-1.1501691866282608	-1.4324898726387332	-0.9465761859669023	0.5602323853151144	-0.6484735686667424	-0.27962083506180596	-0.6862197878997669	-0.8450833667868347	0.2500996993919655	-0.8214504432749159	-1.0470416521937662	-0.5999942987779657	-0.6783168122932768	-1.489952115902816	0.18321209189024953	-0.4706510837381964	-1.3677642467623214	0.24510348104302232	-0.49848939774879836	0.2501820733419825	-0.5576349473946534	-1.0029436039199253	-1.4371014310050805	-0.06301419960580135	-1.028007856697497	0.10004453081256726	0.19962785063642624	-0.26317421913657024	-1.7629810380127027	-0.5776757337494792	-0.29902576448056156	0.3535104854883615	-0.6129448652219144	-0.3825777753127455	-0.36669188882341175	-1.0573349957514064	-0.20393734501232047	-0.2870028545594848	-1.0392119656974956	-0.43740688838811914
-1.1915901494260996	-0.9487984743339528	-0.5876253067566981	0.5052336062444474	0.2352675131717193	0.14140925021980802	0.7647014338747928	0.10242696353207799	-0.1748427304099554	0.5359408389705733	-1.1213545445671402	-1.5457693362009564	-0.9202221186862412	0.7739551591866507	-0.5110891766432052	-0.09081097573514349	-0.6637861729191235	-0.6022954143002642	0.12630715821735428	-0.8449444878902618	-0.9515881882929811	-0.7171942831363562	-0.5923425878352734	-1.5107950379846038	0.20596651554705278	-0.23108536174039335	-1.400758500278728	0.23548416222191867	-0.6631412745695218	0.3700637568925936	-0.5763724150754157	-0.9228211394549787	-1.4718314403822927	-0.37064236146120805	-1.1399729863796064	-0.21772181771558707	0.42641810177100004	-0.10077296801672493	-1.6894773329934023	-0.4845476927302215	-0.25867070612452003	0.23581908362656429	-0.5569561925339452	-0.33594457068554384	-0.2633550583201479	-1.100270112742746	-0.3322264583378469	-0.34460989183294016	-0.9444681264005916	-0.4308634231607593
-1.1169239390268548	-0.9697757928296324	-0.5023039959352443	0.5154176870933398	0.31174066608385964	0.15567858410843388	0.845724197620096	0.0904162734135262	-0.22411507605300449	0.5923000048305738	-1.0631378235808158	-1.579276966844041	-0.927819627433227	1.0574442424320052	-0.22549033339470798	0.04668133208222157	-0.6547774940628303	-0.40824149003161114	0.02769752407529761	-0.9421182706748054	-0.7684104183152657	-0.7762393558824634	-0.5355145274128631	-1.5897753604055223	0.22269480385046378	-0.03609622203435585	-1.4339951110949891	0.19080078664127692	-0.7819081223815812	0.428713016243932	-0.6580706735782696	-0.8783078442482989	-1.4061775566761567	-0.6358709052535664	-1.2198648137841854	-0.5045661433077104	0.5785746319369658	-0.023115401661578317	-1.5228216846772404	-0.3230614006144372	-0.18317396884816867	0.022489083429763013	-0.5176694929097969	-0.32788005572302115	-0.3175180140534205	-1.1527102702786662	-0.4813072859782218	-0.25279127463463513	-0.8781177537199756	-0.3672399085840219
-1.0410956908313582	-0.9054791838275499	-0.42486981749671093	0.5700045681758068	0.28775484911618754	0.14736874090311	0.9804125909492705	0.11093524757053914	-0.28977586554629997	0.6223502044845766	-1.0080785757389477	-1.6520787142317637	-0.9774941041483496	1.362926309126952	0.1685386923200126	0.12013966367666326	-0.6485570711708244	-0.28443183327773625	0.02517407176504355	-0.9848172039057564	-0.5688477058703421	-0.8306418959459935	-0.46502924819784425	-1.625299011435634	0.15923926928221374	0.0944123076289395	-1.526144742217733	0.148776387541582	-0.8238340125236293	0.4514120421590807	-0.7445964576035182	-0.8761148181703946	-1.333168258612902	-0.7734281560724454	-1.279534756007223	-0.5993031031898403	0.7482815793870251	0.011710883559198536	-1.3167022150911742	-0.14476668134738868	-0.042480809262695915	-0.1534834675926481	-0.4710411800078308	-0.35329041088069074	-0.41014010571624915	-1.2246425727020387	-0.5027873507669909	-0.09838301057381818	-0.7932823437169734	-0.28595571489874744
-0.9249341671259111	-0.789038148984187	-0.3454687608955223	0.6028366737988075	0.2119877188686412	0.11698137687336126	1.011039010591099	0.10004646639146167	-0.32594153283647664	0.4839792633038413	-0.9203777074419939	-1.741388558930737	-1.0687243477038488	1.5341675392675893	0.6216733060867229	0.13103433324236557	-0.6463702037478519	-0.23221040323854006	0.03745869642086871	-0.9274465319631175	-0.3833424673518759	-0.8393791698441762	-0.43172968619270735	-1.6223928554619143	0.07581516379430289	0.14758349130292875	-1.5718829504181941	0.12302011484587223	-0.8071046383109011	0.48231725474584797	-0.7340788306771012	-0.7932712410803571	-1.2602679296512351	-0.8707716996214835	-1.3504570682872434	-0.6377480592893169	1.036872920038994	0.00922743084557085	-1.231041408732803	0.09150666230288337	0.11953273786590324	-0.26880198779496217	-0.5175669784386788	-0.4708007157924608	-0.43223741313236197	-1.215053694975148	-0.4876171653224981	-0.10084799876840364	-0.6923768253126077	-0.25424828581872316
-0.7616784207323164	-0.7484481655078665	-0.26535648899860875	0.5357391090014065	0.1607702760390151	0.07798224688348503	1.018249944037486	0.13165924062004458	-0.3560889314117471	0.2983943935804495	-0.8041084022401914	-1.6964256238641222	-1.2150415412243032	1.543194078277275	1.0518395549829478	0.11816011871277879	-0.6157176120358756	-0.20557244268667216	0.01670903628791769	-0.8651510356914358	-0.27013047299262016	-0.7451453427385341	-0.43199692895750275	-1.6006002558751995	0.031004426150050002	0.1844305589309739	-1.5922678921949078	0.08396622698439866	-0.781315349279557	0.4068346089959432	-0.7379278037287407	-0.7359738507105151	-1.1329064004178622	-0.9494503855266032	-1.3602522968979978	-0.654479666492295	1.303291302240871	-0.06635231340584102	-1.176142498475318	0.29097860654203994	0.22264287853410752	-0.34363156072208195	-0.6844920803343039	-0.6100709450515976	-0.4383362699792107	-1.1124055448823555	-0.49497722038980924	-0.09042662519129585	-0.6454180911772213	-0.24909029919817574
-0.6545385359177812	-0.7286212160909814	-0.2151054496559361	0.47537726723359175	0.1361874197710808	0.03882518806801664	1.101937483872472	0.2168218105739672	-0.41503840854472757	0.15391933466875846	-0.7095526640660091	-1.5938054768047594	-1.3232175034977935	1.5138841276001354	1.285657756203437	0.14333476662300054	-0.5347974427542201	-0.2231472937622882	0.00307665869366035	-0.8436731512316562	-0.26596610305085455	-0.645762275843367	-0.36607704697442073	-1.5139653899559327	-0.018192547718640473	0.23133513881481305	-1.6289984874174153	0.024963183613250638	-0.7385478676963624	0.2868030733408936	-0.7488585972539201	-0.7399638379559315	-1.0067201807801762	-1.0068340695108169	-1.295798073593179	-0.5616968241431438	1.4506982983516614	-0.20033458730606987	-1.0083744999961477	0.3752396797745759	0.2123036577501883	-0.32973829450020176	-0.8348256093657758	-0.6200152220865504	-0.4435119504273414	-0.9775953557252652	-0.3861825454859719	0.0673238470621781	-0.5988364389663812	-0.2812985036782545
-0.6562974385821092	-0.7035724933066247	-0.18485672738885298	0.4519190861043468	0.07072632506377399	-0.024304537478960685	1.1476457959663207	0.24199926956596401	-0.4983616191776261	-0.017597622147807846	-0.6288967187493709	-1.497290211015216	-1.3857683208949247	1.4126353963306464	1.3112919818004252	0.16343862362936848	-0.45899211338962276	-0.23566334456751123	0.047896612795101524	-0.8317752379569265	-0.3127226022137676	-0.5358958497490485	-0.22148200854683364	-1.384230874264252	-0.09862005038054802	0.2555153675808407	-1.58926535453559	-0.015795947130145857	-0.6649561848078247	0.19181111075602827	-0.6544971449258072	-0.7574567048315168	-0.9632882102905226	-1.1106930374886361	-1.2161895792475885	-0.4060970705407039	1.5843075170535026	-0.3468996882886796	-0.9105172170716977	0.5163846900092599	0.17909754320993104	-0.2282336504270707	-0.8706110455147901	-0.5025217007647145	-0.34472225473903795	-0.7577742637041884	-0.32063040035410045	0.23475882809437945	-0.5379738117408495	-0.24312272568087953
-0.6864628833748434	-0.7448673597969122	-0.13493431856213464	0.330182707124792	0.008695837129401512	-0.10450915605152003	1.118388775148355	0.19682677358666154	-0.5670238991646407	-0.2227802103568722	-0.5776903656337107	-1.3826471855367162	-1.4020458330388637	1.2049881775617826	1.3013999106324012	0.1500551783300859	-0.47913559220787877	-0.21377403985529178	0.11056425687270115	-0.8435447333873526	-0.3447130304706022	-0.3556108305756427	-0.0998197398733261	-1.2966249095429567	-0.1513207444765668	0.27995582568495575	-1.4302991622721954	-0.029722097332515775	-0.56392862093787	0.07950766220129364	-0.5185000971012528	-0.8001950424768159	-0.9722081096061406	-1.1982775470447824	-1.1478496454194937	-0.33925450943406676	1.6139413077426716	-0.4805922260389859	-0.9449410092844346	0.6488219597126478	0.2653225594370433	-0.23141807525633942	-0.878331173762891	-0.36198431046567847	-0.1827539018916878	-0.47511720354054904	-0.3792637407224573	0.35725382862529836	-0.5736281111595507	-0.21033028323407263
-0.7384957666970686	-0.7981903500375461	-0.10177697098219565	0.1661831716188233	0.005009356370643085	-0.13863107230993285	1.1449625144871276	0.13217748282051825	-0.6547856466736471	-0.41181095299289944	-0.5772497879856464	-1.3306034187932003	-1.3140497093017809	0.9862997551907438	1.3102799420801772	0.11828204720693128	-0.5510774557918943	-0.191043899130828	0.1376110775435126	-0.9040937469765054	-0.30754439351654544	-0.29132750192662676	-0.03447888388063622	-1.2446068597430844	-0.1837630862807401	0.3104307911425475	-1.306777725112633	-0.046479387960642465	-0.44355909029440727	0.00836359166560327	-0.5422752978722006	-0.9840351717164616	-1.0466495730045369	-1.1555112600744877	-1.0902197012211756	-0.34417754373389076	1.4887580672376421	-0.583018094124715	-0.8797159457438035	0.5574553702065768	0.3240800690848715	-0.3352338531390787	-0.8630328603805448	-0.2259029632936969	-0.07796355961171866	-0.35412966981708666	-0.4215355198260746	0.5675673231633106	-0.5875801423677245	-0.2444497804910187
-0.8074785558746388	-0.8019403276718551	-0.10309639797909095	0.050133467055146444	-0.007168349991844636	-0.15404306770135828	1.2560873785047617	0.08753461898015347	-0.7772454396354936	-0.5736411781772791	-0.5881260087486353	-1.3135969638272726	-1.1944006401517944	0.8347422715385981	1.3482067476938249	0.030106229141897443	-0.5844757810460454	-0.14616944605108786	0.11910384889535605	-0.9529182113807371	-0.18470093098045695	-0.4008789479274382	-0.011824492006552407	-1.188575886952473	-0.23969747705273278	0.38920291510401117	-1.277997795754821	-0.0653873615183734	-0.31531519103637795	-0.020850432885361314	-0.6189575688953297	-1.1986216732590247	-1.1905199211283317	-1.100341692184036	-1.0540583076639514	-0.32600341200012906	1.3175081561840973	-0.6151374158876359	-0.8294436246598929	0.3500519183063448	0.20931763631964834	-0.4031388457587851	-0.7341485129985472	-0.037305763223205744	-0.016533044994923564	-0.3419837580296905	-0.44752516271963394	0.867594106904251	-0.49205004714304634	-0.25810425639913187
-0.882657119302231	-0.7863539544669986	-0.08900943019069056	-0.12162487354426546	-0.08541366717619175	-0.20479396030133298	1.3369127514286072	0.07822903924866272	-0.9227947969895907	-0.7111807341473474	-0.5448241369658857	-1.29112241792806	-1.1149041040366714	0.674305535061072	1.455415077327069	-0.10439524443655987	-0.6215128107067512	-0.09796610941467077	0.046095785464602704	-0.9515890866921943	-0.04940251384105119	-0.5322530364936967	-0.0223304731976064	-1.1799930872463025	-0.2960204383010641	0.5252606595713786	-1.215011826381327	-0.058325907020154236	-0.20668403145031444	-0.033623540835099774	-0.59779908991655	-1.2792942278772927	-1.3350752178906728	-0.9965955454084471	-0.9797764748273498	-0.2661805778252672	1.1323271251879694	-0.5758326376066178	-0.9327248451048549	0.1691598044351037	0.1348713560937808	-0.4392789801784964	-0.6358371351956011	0.07057915286232526	0.027867811373186908	-0.39965325981230027	-0.493750544545259	1.0462048707119012	-0.48169232874755946	-0.21803387813822123
-0.9557070407666881	-0.7935606784018038	-0.11611409035736764	-0.33164232868411475	-0.1073903995144095	-0.2491487354649024	1.392842206996073	0.173101531749825	-0.999335352533968	-0.8151913997135131	-0.48055595240174254	-1.2731746207255161	-1.0851622294255585	0.4554224845179126	1.5971314930311746	-0.28682178848114304	-0.6802909473308256	-0.08100465510208521	-0.0690596666662761	-0.9029572490544172	0.051708824404698026	-0.6424207478948498	-0.11987964990584805	-1.2519900668114534	-0.3471273348500651	0.6789085006483555	-1.1616326310882052	-0.041492099083223835	-0.1354268500376564	0.03440217876537433	-0.5695805360746895	-1.3139205693949623	-1.4843161860212526	-0.7962815008491516	-0.9458088886697222	-0.3514321002404451	0.9108578761098611	-0.609011565860688	-1.0228547397287628	0.009255833170146577	0.0851497223709384	-0.5172400512064212	-0.6114702339835131	-0.04921372028025008	0.05284267926615399	-0.4908681141673469	-0.5144363587871961	1.0957239396031249	-0.4951950708541467	-0.2539311280653555
-1.0552883979155967	-0.7935155658889095	-0.19757031391654617	-0.45714905070104794	-0.07957121116648372	-0.26312079156418067	1.5559980578573813	0.394117592826579	-0.9804652009240599	-0.8623670407793622	-0.4275311366406417	-1.1942679920679744	-1.1653737465749177	0.25313017059278947	1.6908562446842972	-0.5517150281586973	-0.6622310671961238	-0.055159285873236305	-0.19082197575491075	-0.8699731257450344	0.12392030737395317	-0.7961858126735359	-0.27186283726853305	-1.3497283050627455	-0.4155091527454616	0.7110644069654813	-1.1806442148324066	-0.022190607937356988	-0.10616142244504792	0.19365215089626903	-0.6167322680914631	-1.3528596177146626	-1.5633187846717884	-0.612305376637783	-1.0478816469779957	-0.5547525781461177	0.8249598858713607	-0.6728114660737907	-1.0038168174698439	-0.15501693591565305	-0.08125045558884288	-0.5261140993456036	-0.5416657648801463	-0.1821817115197682	0.0783577035626263	-0.4956992317980545	-0.582203580444121	1.1773053994239162	-0.35837851640160157	-0.32053425627240917
-1.1679373982823673	-0.7718559206357076	-0.25346202629426706	-0.5419246426323757	-0.10848023315774721	-0.2752952460310068	1.8297606218299987	0.7008201610269597	-0.9286143252473582	-0.9172931610788707	-0.3712495017948334	-1.0591715378453486	-1.3070201761427394	0.11716924181460424	1.6486838090247353	-0.8483240208445151	-0.6736756733763383	-0.07047352865363721	-0.3064821183478397	-0.8310496771366097	0.16604912318534995	-0.8306418959459959	-0.3818889105582014	-1.4003896727127239	-0.46695851818886275	0.5897905021915946	-1.1852086106463469	0.002639258769616079	-0.18332438031862944	0.3245015813288627	-0.578097566838673	-1.3238588648316163	-1.5033779952917117	-0.5174368482126649	-1.1797043764800903	-0.6557041349893546	0.8722583874448816	-0.6967022811788912	-0.9039021789341654	-0.23226205820583096	-0.3217856672410164	-0.43546825572906667	-0.45020708518506514	-0.21192223288000012	0.07178743749089944	-0.5118378893930423	-0.7732649619876069	1.3227747917043673	-0.22058315354917424	-0.3483439834886892
-1.3028816783672503	-0.7767957407975934	-0.34872563645662746	-0.5808017610591035	-0.14929213389709087	-0.2642309383087713	2.0791084085735405	1.044055956875757	-0.7943727903135659	-0.9941962930656356	-0.3850283517685963	-0.898818040818216	-1.4141671002921878	0.037813549798211776	1.4427152130327514	-1.041236415386176	-0.7828550294681635	-0.15215867961371904	-0.3637587506717155	-0.7916061362587555	0.14500379289064175	-0.6353268483975784	-0.46468405962664994	-1.4101792054890627	-0.4516132773436093	0.4304105824513508	-1.1151740831353962	0.005393881886568005	-0.2835981709847738	0.45214703105227694	-0.45108870467142825	-1.2113470921391687	-1.4580468490315421	-0.49653672049956465	-1.342353742800165	-0.7093543060557487	0.8678453845460229	-0.7338133428962046	-0.834897093600657	-0.23812361154632553	-0.40020034076870975	-0.37896897309341815	-0.4183881704954949	-0.3266632454529224	0.039181632770233614	-0.5924368605378767	-0.9537451612460753	1.2518515548601616	-0.22346341761112698	-0.38416611710581666
-1.4290208811505254	-0.8633779311692809	-0.46578676919964784	-0.5119125043224564	-0.13722814930608132	-0.2135032705360882	2.307557442095226	1.44204888192791	-0.5757684792787627	-1.0688951603162198	-0.4752431042927384	-0.7686082602650839	-1.5503810104129563	-0.00039669458777984444	1.1820285914344812	-1.1630788423659058	-0.8627121381969858	-0.10468590541417078	-0.328797465936926	-0.680075238481069	0.10225904278157538	-0.3940589441636536	-0.5498231504446645	-1.39596260464465	-0.4654437519251687	0.3232453277369907	-1.0414839996849605	0.0017511114352807666	-0.3451660735445655	0.6192892140169189	-0.37339163849344015	-1.2229503271065387	-1.4948472713389063	-0.547242799576793	-1.5483368766850087	-0.7510281688084325	0.9300845995310748	-0.7249391385328408	-0.7812581906074623	-0.19882433456566181	-0.30739051506773735	-0.30592126669126346	-0.36488350230002053	-0.4925522483448619	0.07094282929632667	-0.6549060410078221	-1.0862526274758872	1.0527840206974486	-0.1636999440805453	-0.4153560782724518
-1.4708648057956024	-0.9732494563224643	-0.5186864724022567	-0.4619684423521326	-0.10967905016541682	-0.1573502831078344	2.5538271657166574	1.8818257962639962	-0.4138663494385204	-1.1689895639689767	-0.5348377102764396	-0.6820878341054962	-1.7411606693709196	0.04836029263878476	0.9350662157985881	-1.238667336475828	-0.9036187082700042	0.053253422918706425	-0.2563514441570932	-0.477990497792689	0.08202587364043099	-0.2345215268017641	-0.5882671356721294	-1.3812176118050157	-0.4740581618073971	0.32593905304745974	-0.9726208657899764	-0.016137542258736363	-0.4619643292029842	0.7077519063369752	-0.34266509091171804	-1.302882093651667	-1.43858029738376	-0.6560094898516147	-1.7152119531991457	-0.6522487855318989	1.1091128250466367	-0.6520580795635723	-0.6482191423503489	-0.10170566045720467	-0.24174667586674525	-0.18579523532010697	-0.3512806205554076	-0.5378091985976055	0.18789160116791612	-0.681178518014727	-1.0989606362251998	0.9945278406254167	-0.07337678862245865	-0.4728033629152019
-1.4495361302443737	-1.06668874865403	-0.5564005028078988	-0.4419430391122896	-0.079822346745169	-0.11510432226243968	2.774695158001724	2.2298055014863136	-0.32695561875880147	-1.2665296459547486	-0.5433987386927395	-0.6389452888052789	-1.7805046724511793	0.14107694566019008	0.7022291994288249	-1.2200337936636472	-0.9882018804851361	0.1483919500747118	-0.21112429661468113	-0.2718220696554542	0.062266919401031864	0.003295291190246241	-0.5844477911585824	-1.3809891179692433	-0.47964303916223694	0.47905940222290944	-0.939848773131771	-0.039844244182904234	-0.5909693198512681	0.6478752868921419	-0.3387146383445952	-1.259527655034649	-1.3610721321264168	-0.7649172066292236	-1.7971842547797277	-0.4669179304083769	1.3185177496530454	-0.6503444971911682	-0.5376239734884447	0.03330910044344628	-0.26602390547789817	-0.10381173292889398	-0.4308712787863471	-0.5869263745348035	0.2669312145389729	-0.6852027027656856	-1.0206298822954092	0.9391489421470653	-0.10264476438290418	-0.5001707385281
-1.3952848111293037	-1.1664099584060768	-0.6336875332542145	-0.3477935226872079	0.0104916934373326	-0.11708307754777496	2.9478439191993395	2.4296191920977472	-0.22897657338917798	-1.2119590522255923	-0.5513809690223673	-0.589185661312378	-1.6261355897133818	0.16129197445635918	0.5195313460286178	-1.1250012908686506	-1.0546036799309566	0.18498210080429958	-0.20577343069316587	-0.012418024162157714	0.05268450793817279	0.27883439907652835	-0.6170180031181297	-1.4137208599435214	-0.5190203760780202	0.7142082586985875	-0.9145089710024605	-0.02715876748757438	-0.5644482121754472	0.5297276062643161	-0.3494497213756232	-1.2237277878565627	-1.4475780317719407	-0.8168572676058428	-1.72490194381656	-0.3038707245772426	1.488465983592538	-0.6219586326744014	-0.5138807116019374	0.19631800318927423	-0.18802746947956445	-0.08718391906969011	-0.500833462460666	-0.718761473453883	0.2691409452805837	-0.6791454663436699	-0.8998420241344063	0.7596697305413211	-0.2054036003313104	-0.4946288241008451
-1.3413398474332459	-1.1955188073508891	-0.6795437525626233	-0.23414832063910426	0.12055541459993342	-0.1358348031038892	3.113812589266423	2.5155904476831714	-0.20270716168270306	-1.0359460517039665	-0.5283888629376211	-0.5084724861566204	-1.4181696576707676	0.11454439160141472	0.39777803090377456	-1.0448727534176558	-1.089107588160053	0.2052517623781783	-0.22093708503023604	0.3013581366092888	0.03439180437198826	0.48442738402398416	-0.6672262375542308	-1.4962499772512672	-0.5304008808765601	0.8441752300096497	-0.8680369587552142	0.009949394521448746	-0.4890708917943882	0.4513192765706188	-0.3750877961094174	-1.3028967627224213	-1.4754663382709439	-0.7677729933106712	-1.5433745005375754	-0.15791575708178254	1.6949183235256093	-0.5119913465149557	-0.4755292404950405	0.35744603398034347	-0.13523227623864179	-0.12731120036704602	-0.5465154879369204	-0.7802229797863671	0.24633652402715547	-0.6445835879357047	-0.7354056859219442	0.6527892459761027	-0.25849994451514496	-0.5107120606992143
-1.29197436905242	-1.1242015635296876	-0.7470503464594703	-0.14364970112211467	0.2192896042789893	-0.09176801579874891	3.298915832088583	2.4534070785961797	-0.21989056736150764	-0.8749854992070617	-0.4689929488344184	-0.4203739274238793	-1.1328855429444444	-0.004767938129183391	0.3280892226065203	-0.9600176937521748	-1.1021741210123042	0.1249725995041446	-0.29812031501068137	0.5266544026555455	-0.02685822839714764	0.6960049907480954	-0.7199287377950971	-1.6588447626998473	-0.5330550148081644	0.812553848819406	-0.8739006589822681	0.03813509177169277	-0.48978807406597535	0.31050111328563207	-0.4191661485143384	-1.2906700922479548	-1.3898633254671404	-0.7357740798281982	-1.4505788761036211	-0.08667014144804464	1.9483389835203446	-0.37627065571518786	-0.4288695964892165	0.4706566125906332	-0.18536242103667283	-0.2414829747859674	-0.6284482075464983	-0.8226099361606689	0.11762216358467523	-0.4924819799268427	-0.600294842899738	0.6201829786477278	-0.2693470671105734	-0.5878982423607233
-1.2834598011998744	-1.0964855634204755	-0.8751917230165551	-0.07647942998515066	0.27643005603978654	-0.046303093890589356	3.3775514005868805	2.2750918968503404	-0.1698691230723193	-0.7049179968696191	-0.48742378044509155	-0.27247245012963345	-0.7587500000662507	-0.1940885473935338	0.236123198516022	-0.7691350500249279	-1.1195961648153052	0.02225965613947023	-0.472467929173674	0.6228522098233823	-0.11780392535835056	0.8741810127736676	-0.7834545700102135	-1.8150417207468237	-0.5335292025081034	0.7021814433437582	-0.8876544357490544	0.06633445282708007	-0.47558347417668995	0.13207007178664149	-0.42559560067404256	-1.2186669584460161	-1.429940604329368	-0.6910757297697151	-1.4303246100010514	-0.11344909974333903	2.184685449565396	-0.249184102183133	-0.4261133305985781	0.47344308956064857	-0.1369052263560781	-0.33884169179606205	-0.6687442804247421	-0.8583673745116684	-0.0435997913232873	-0.42681650688126416	-0.5542636112077833	0.570444604756987	-0.1987444940042354	-0.5904271581309917
-1.3533986305643626	-1.0996265221307158	-0.9628330671819908	-0.06280544483719776	0.3053059091810341	-0.0677767692054064	3.2806448441773868	2.078780612319	-0.14898608734523003	-0.5688607132159391	-0.5668357418142541	0.0195720571464846	-0.45835105263484277	-0.3701797011745704	0.036609441227564585	-0.5813149631802048	-1.2328333749030878	-0.0027931217663609786	-0.6573624269697499	0.6859182131608856	-0.22122637990685887	0.9144847699560386	-0.7967164922132303	-1.8883239781381889	-0.5015412905830395	0.5756326195545967	-0.8696526740875841	0.10076450902795538	-0.41056138761496996	0.0664633933006694	-0.37118808330003594	-1.2631949227234507	-1.5345665088673495	-0.5989078588729762	-1.425095091255144	-0.11599867798379315	2.2734915769660207	-0.1463691598389354	-0.4279541224612539	0.38887351352071925	-0.05249905705896611	-0.35360824903760446	-0.6425163472754206	-0.8870253543212586	-0.019017764451050124	-0.49647472573443363	-0.566777469823425	0.4750644743665061	-0.0539771270575579	-0.6046992570325025
-1.4610086124873833	-1.0103093856648329	-1.0304573794726153	-0.06757809669855938	0.35220666310162124	-0.06517094358316866	3.0449848772093175	1.8582941833811835	-0.2041136326101481	-0.5452373400259793	-0.6244218320494286	0.3957213402838149	-0.3530550606955236	-0.48542061995324737	-0.11577658835646262	-0.4716940746731316	-1.339601102197915	-0.07817889473306514	-0.761408953816625	0.7613701175814744	-0.3477763497209587	0.8630129142408005	-0.7471763646891192	-1.9149863525997852	-0.4673470886652031	0.478271680983298	-0.8580329879889679	0.09001382714096079	-0.42121666707854455	0.01975235160291263	-0.3685351188237659	-1.2455333615341808	-1.544101305256207	-0.5482088311208867	-1.4957664513972035	-0.1975180875140959	2.154080163274031	-0.04770158352649678	-0.4650751177241153	0.2637208907532248	0.040194051191953344	-0.3622176635344664	-0.629891295870711	-0.893545779010001	0.04423946091214346	-0.4348019984964465	-0.5519955846462735	0.3286038234882317	0.019866745995935152	-0.6550689160211705
-1.5137651284372744	-0.9576800003099433	-1.1027708077819391	-0.09160234861440862	0.36248900660613437	-0.11130938548281746	2.7000505851747794	1.6500063785467056	-0.2221939183006576	-0.6030951871209986	-0.6618234188590875	0.8010314678539707	-0.36143437113415366	-0.5448768964255568	-0.13449932318103242	-0.35025329449766757	-1.3461009581495247	-0.18023708874394323	-0.8180833986573722	0.8111127695724786	-0.46102104855619785	0.8036049296478247	-0.7547092701218135	-1.933023084761004	-0.4542213096932743	0.401665790430774	-0.9115535583736699	0.05161306916535213	-0.4987162615285853	-0.09268667742726633	-0.4271177934063286	-1.1639366554583361	-1.5089120689508781	-0.4249939756354908	-1.644734878583248	-0.34243309546410805	1.9868305282295253	-0.08546662112506549	-0.5540434431512542	0.14251909426107337	0.11894915061563535	-0.35681031610969605	-0.63972479936957	-0.9460280647286474	-0.061032111618220176	-0.23806757055443448	-0.5057349027963456	0.22227598752179936	0.003122703942193683	-0.6441520123000142
-1.5489220537639137	-1.0060236969399075	-1.1105990809679729	-0.13433809634798383	0.2986863543995558	-0.252660329351558	2.291537943241282	1.4413484007118926	-0.20105099120654119	-0.6767438835791624	-0.6944348035932284	1.2573748035900987	-0.4119307419353616	-0.5517677857627891	-0.19556110996057252	-0.3479223085800547	-1.3897289632377956	-0.23937818563800892	-0.801279500318637	0.7802539615863211	-0.4955079184796941	0.6871923955232058	-0.7826083012550258	-1.915007773896889	-0.37719873815454225	0.31900429284871246	-1.0097149969622665	0.03400315709626428	-0.5436352899265418	-0.07026594827750372	-0.43601174808497356	-1.1995458247166033	-1.5102741827207147	-0.16981357016673737	-1.682798651250827	-0.43362245141297573	1.7923409184568118	-0.19728821864402063	-0.6168469302308235	0.059661211217011824	0.09366036977068398	-0.28218362897502186	-0.6365705079505297	-1.0274956102605661	-0.1396985260195821	-0.11136862878599314	-0.5192106870742628	0.21289850574239794	-0.0646236741612067	-0.6031385070356698
-1.6207518355423045	-1.0221796156200487	-1.072664328574003	-0.1372151900707202	0.22172040714434266	-0.3510964373488753	1.9317129811130127	1.136246118866804	-0.1844230396258946	-0.7624640745106399	-0.6805090944034442	1.6669071279568441	-0.38385270169364266	-0.5092704613692828	-0.30842205168982956	-0.5787329480099244	-1.5073034603811382	-0.3402233703197455	-0.6656037928102851	0.7336318632118942	-0.5393101133121917	0.5854401305333907	-0.7957755749788433	-1.900427011001715	-0.30092037786710235	0.18447979150845137	-1.125440607643153	0.03831545399958854	-0.5353950119897387	0.020173364658236204	-0.44945053535001633	-1.2633782861078913	-1.4986923239234735	-0.01664468548928681	-1.6455767825299585	-0.47761944960186076	1.4953362988969476	-0.1909802487514043	-0.7037185248197264	0.009604142791399452	-0.03956287301135434	-0.1660182811172779	-0.6537929390984905	-1.0664083635188597	-0.11328978840094828	-0.00874143798877757	-0.5775792772603413	0.21689862893361117	-0.2025634513677149	-0.5879399736440603
-1.6648775798600248	-1.0063338454660538	-1.0980718818970903	-0.10218631433090056	0.13780795501465176	-0.41159711244632036	1.7585518829890536	0.8292531072353903	-0.11522059326819642	-0.8367745973536114	-0.6448223049102699	1.9598929774695777	-0.29667847204264713	-0.45581083668662503	-0.3676880850633206	-0.7550487228181794	-1.5008704253785652	-0.45378447666207383	-0.4889621310925169	0.7114605223928754	-0.6652386980826243	0.534872130738655	-0.8608992962251362	-1.8840825613116798	-0.2191625152692535	-0.00010720789946168096	-1.1867502723593149	0.040561783565198316	-0.5742326274520961	0.027594611735178347	-0.5298005660042747	-1.2495453523857296	-1.5274679502496844	0.05575126971665066	-1.6227563284359765	-0.4404073487699728	1.159903631072492	-0.16655963040072957	-0.8232026511789454	-0.06021700871438436	-0.1194365146647183	-0.029343825979616156	-0.7162873378382313	-1.0670629235262232	-0.1930365156093213	0.0996495590923617	-0.6511180528909131	0.27390915660837756	-0.37865268711065936	-0.6212832690309256
-1.6674604729616966	-1.0517170334373542	-1.1288503369361593	-0.12023306647261726	-0.024970545635372664	-0.4971155715034457	1.7215966201342283	0.6504595480737346	0.04590186247096113	-0.8822929376376694	-0.6677798558853637	2.111019936251053	-0.1940085319393539	-0.36461438749610436	-0.48466506638650886	-0.8036049525481512	-1.4017749579593286	-0.44834661097632367	-0.33607533180445637	0.5431689374329908	-0.8025429897489529	0.42924424112002163	-0.9275763660418092	-1.822910477216207	-0.1534611750665668	-0.176373901713944	-1.1675973135235314	0.03745190151451207	-0.6117529693543962	0.012138437534545483	-0.6009811975807129	-1.2591976009426562	-1.5862567805558432	0.18420525978060104	-1.57839446662859	-0.3677779159991476	0.8835036077813996	-0.273902734859442	-0.849692335149341	-0.0602866706386336	-0.11054653555230229	0.09969153801636549	-0.7216890618933389	-1.0926914653530126	-0.2806400632323107	0.12206552571293235	-0.7649606312701733	0.33561281127283527	-0.4804808527772105	-0.6495603866205866
-1.673925628700849	-1.0240968974180424	-1.1367963285159675	-0.22079632070921607	-0.13394917156178224	-0.5488001021605873	1.7633077680935554	0.5401422990047611	0.27025945494448667	-0.9052982415591723	-0.6952641262248792	2.13319685188428	-0.13075609763946633	-0.26689000420825315	-0.6984584572886963	-0.8318708463983461	-1.4246520210562972	-0.44556220319806733	-0.27488161328079963	0.23155661733806032	-0.8863046034860105	0.21524265715456395	-0.9330103022593331	-1.6908553210049717	-0.10968443004579362	-0.2742412325107089	-1.0913355498357435	0.033770872408822636	-0.5258813696115463	0.028821971828673264	-0.707375221030708	-1.3340171963295953	-1.5642061044989997	0.22230356950863062	-1.4784831347988894	-0.2466813363481136	0.658846837184979	-0.3007323023423371	-0.7967129672085498	0.029955376375968106	-0.03780238480638307	0.22439573139968455	-0.6901540334314813	-1.1231201139004723	-0.18113343268117293	0.028597547083262155	-0.8736582311071762	0.29162022836947116	-0.4724096949880085	-0.6314406633953341
-1.653896322685431	-0.8886183821334402	-1.1885678971115663	-0.3131437585751114	-0.18745052663526843	-0.5462035664692643	1.8811439200407605	0.4807209899971892	0.5133852808447713	-0.9182612872781359	-0.7100277968237263	2.0185953562103367	-0.13519967135692199	-0.1837942951546298	-0.8030749778822812	-0.7882347900206287	-1.5118898073376466	-0.46744461581182417	-0.2755985031416669	-0.054494130848235955	-0.9561068567245578	0.046906339354455866	-0.9234842112058651	-1.4728222186523119	-0.06152803474085826	-0.26531606953686043	-0.9601529291418684	0.024479484911166	-0.4693776520715301	-0.04066658974369767	-0.8466848501821891	-1.4301216133823422	-1.523910887433599	0.0843302905065277	-1.4236784259602018	-0.05667066327007257	0.4792090458013757	-0.27525207750051395	-0.8176999632044168	0.03368726517509271	0.04650651994901577	0.27551412997479463	-0.717422882749086	-1.0631355634820387	-0.035890286291439276	-0.14015622126224841	-0.9193099875378673	0.22363567851881175	-0.4833530938194908	-0.5986315284351932
-1.5066872618600955	-0.7208787810655608	-1.2224511747864502	-0.3454046001015395	-0.23478247560604587	-0.5925417418836291	1.9691678894846505	0.5579447728362397	0.787723550334225	-0.9444225732164503	-0.7610700131685402	1.870541602966049	-0.1932935509051163	-0.048722343703156784	-0.7690605697237338	-0.6558204453714803	-1.5665371943849977	-0.5046274870090596	-0.291140675325275	-0.30919166234780576	-0.9069247755929467	-0.0501417664127491	-0.8845001728912063	-1.288099233295727	-0.032009850419644915	-0.1479385716089256	-0.8403543693939698	0.02325520797029832	-0.49785271552810323	-0.23543864644095525	-0.8608919823501937	-1.4913649837853362	-1.525140681580081	-0.04025252205590699	-1.3941470259833135	0.19014360659281715	0.27966511903946595	-0.36992957311972574	-0.8328692694096851	-0.09268941711851202	0.2151535088223288	0.2203556577935762	-0.760959990060394	-0.9593878023148459	-0.008361951763721606	-0.21707683603316222	-0.8498130646900632	0.1721604090318864	-0.5815227625159858	-0.5998333893953203
-1.2060416740195032	-0.49303239563062295	-1.203076689144327	-0.34901914383985205	-0.19569535506746044	-0.6519090454091913	1.890112865490756	0.6902275182481511	1.0464275705287291	-0.9148044750864127	-0.7955689707674246	1.7374039711916782	-0.30129577946935343	0.0626680934000613	-0.7142376375610849	-0.5118946164215046	-1.6487391109617842	-0.6315041275780914	-0.3255571237658047	-0.5450438751958199	-0.6567518865651782	-0.19562148525350354	-0.8026626437299461	-1.1902681694236528	-0.10016774634562549	0.044870268237464817	-0.7404156439397663	0.030141765762679008	-0.49534257757755035	-0.46292127679273776	-0.7558679323592566	-1.5314042124116773	-1.4634875206036368	-0.1476159986279933	-1.3736094268217562	0.3126910975451628	0.06506618526576755	-0.4214281042246573	-0.7527800576731064	-0.2389396512303974	0.4076497633232665	0.11862166456376702	-0.7749098438611007	-0.9099517381689337	-0.07787517038205491	-0.1827874284677073	-0.7223535019356712	0.16003722865851802	-0.6122268587975712	-0.5608480245011911
-0.8645715856005447	-0.3209281589402545	-1.1507655779105925	-0.38892973095037975	-0.10501171912765299	-0.7081456422156993	1.7034798438022967	0.7885910268909324	1.182712565034644	-0.8323387196835365	-0.7403887800417747	1.5750432002776422	-0.38627829155745425	0.07344628595882999	-0.6716517466499579	-0.3855264906294241	-1.7311779381760584	-0.7798220864593757	-0.36442402446260014	-0.729336323555934	-0.34973316753390943	-0.2595213598756401	-0.7624593103009046	-1.1980226789751514	-0.10914438294308712	0.22288823516501802	-0.6809775161502639	0.023902872334105475	-0.4833700245539185	-0.669888440465473	-0.6616224566202709	-1.5676148135709091	-1.3718367226617572	-0.40009574656836683	-1.4079332031106824	0.35331661398187014	0.02867637287244599	-0.415385035954828	-0.7587749359852461	-0.4189361117898483	0.37730322630932356	0.08412225872644916	-0.8035586956745366	-0.8865218466232895	-0.15777903399872034	-0.15801354109462332	-0.5669363199327926	0.1942049475834638	-0.6111999122796601	-0.5045525232785623
-0.5901246680754779	-0.30912559775437964	-1.070226576836245	-0.4266020014643378	-0.03507756807552692	-0.7868127772214821	1.5191476588764563	0.9105032333242356	1.2106228594898067	-0.7820617929963157	-0.6825867203712745	1.3740181813214078	-0.37877433173083636	0.022564169501547375	-0.6499792862993014	-0.2815860354969636	-1.7218290799428568	-0.7358367140811062	-0.305054073744991	-0.8506462401773422	-0.11065799735618678	-0.22686614105084546	-0.71039707918403	-1.2623008511506426	-0.03879336890488827	0.28031452017799585	-0.6678094361914623	0.023413708109964293	-0.5154383175548692	-0.9169374741681962	-0.5536772462907088	-1.5785799439604271	-1.3554913574237144	-0.6919007348110207	-1.4077470128147747	0.40284888071911	0.045699769666460346	-0.46145308379262556	-0.8814189243119477	-0.6781083251115596	0.17216258138591145	0.08566595497332388	-0.8059953857957447	-0.800371679500228	-0.27929458273630475	-0.16599903270980526	-0.46461919948867275	0.27769874700005703	-0.7396484572151691	-0.504469060711888
-0.4191466523267833	-0.4056945706679621	-0.9556326254294243	-0.4542356038085303	0.03325500136161259	-0.9067457853609084	1.290791152302329	1.0608447261832443	1.181005435466909	-0.7129747759177384	-0.7035832688736134	1.1981533022923838	-0.28608071577815936	-0.02277367416074156	-0.6781374402230042	-0.16921816973928722	-1.679118344245889	-0.5175777400173274	-0.19725677914605644	-0.9501058605904898	0.05859856734499831	-0.32183948663689765	-0.6164723824733375	-1.3233729691929645	-0.11567104975752893	0.2507960733685067	-0.6448864749134854	0.03388291561100036	-0.4786351579241558	-1.1621383319161804	-0.4662019039419879	-1.5054032844980705	-1.3309499590448823	-0.8694248965198643	-1.3407023158277722	0.41640190189204906	-0.0531324463345937	-0.5931257466691797	-0.9478843075033673	-0.8689322390402076	0.038132042907668806	0.03673519450807085	-0.8098672785126171	-0.7568853979853545	-0.47325001569666847	-0.11234323603036522	-0.40774203532942116	0.3514466322380568	-0.8156424995405371	-0.5422859496725587
-0.42964196642294217	-0.5344118480825854	-0.810951814546962	-0.5361704551869039	0.07692416160935259	-1.014606528273596	1.0424179827397353	1.1548231085143696	1.076717654560404	-0.5408342801931701	-0.7299660950929677	1.0372460745378294	-0.1992205432169683	-0.10080379051836905	-0.7717017465546241	-0.021562763321127932	-1.6336375764798254	-0.30372281687014385	-0.15094569413401238	-1.0277601310408833	0.17248645420789085	-0.5185993341794501	-0.6054152130798915	-1.356411749759061	-0.1502472362114285	0.17743953292939282	-0.5324798128111726	0.015352063075233019	-0.39152678467214086	-1.2331040070894446	-0.5407531051399178	-1.3760587531140223	-1.2185950318014827	-0.9940852736588323	-1.2041114957044097	0.3708114173028801	-0.11361280980456116	-0.705982116152146	-1.016938611870636	-0.9269805253476815	-0.01689050833844247	0.02225973427308293	-0.8363869836181992	-0.8530469765030976	-0.7183828126327486	-0.1267422720923857	-0.3114435690290735	0.4178258694922431	-0.7728236435554781	-0.5693111287620873
-0.6300934862766021	-0.7304990244401924	-0.6582857726201	-0.6790643789795104	0.06943747832035203	-1.0428990128815454	0.8605716884716313	1.218037267033063	0.9284266980796184	-0.3735891118603627	-0.763458635123237	0.7968923306664926	-0.059505230648159525	-0.23211468404914098	-0.881335268932116	0.10281864524270874	-1.5424938019957803	-0.07449162205641233	-0.1487892894325223	-1.1155273067301865	0.17001181552521877	-0.6418661090345402	-0.6703273671373882	-1.3220020061783349	0.0012886636205258206	0.02903144474092425	-0.41103860914203383	0.0012865420603985656	-0.3262266070255194	-1.2051173426319746	-0.6917763697931837	-1.2458120738785292	-1.064940815056631	-1.10334555669341	-0.960105065303271	0.3420951150156625	-0.11582248607621907	-0.7257421215769126	-1.1460696688470917	-0.8892536175143831	-0.009128797909876885	0.0236270080917458	-0.8068707016645277	-0.988255576998592	-0.8958389227224149	-0.2913880185046257	-0.25309262885514716	0.509355004091183	-0.8029260133617268	-0.5514584857501973
-0.8888159196223733	-0.9681686595577859	-0.5035400390698814	-0.8404101330914011	0.0641920616109061	-0.9611058161221673	0.6791880289413198	1.2348943759713813	0.8368939777941249	-0.2693432517938101	-0.8281717167241514	0.5369019108739794	0.1131526660214777	-0.3891848791710725	-0.8930971451930366	0.2013081794601323	-1.4826222316602198	0.17962004820162475	-0.16414220269286126	-1.2161747922031418	0.06585351026710545	-0.7180981390568547	-0.6770863820636939	-1.1907322975275647	0.0759271247790074	-0.11607102753130485	-0.3737559778476341	0.01845374684283369	-0.24852210335502495	-1.1062863118476904	-0.7864857518886759	-1.1027666304091173	-0.9007944305304083	-1.149059297571963	-0.7517419337229215	0.41668705208999485	-0.20733991166074683	-0.6522898684835097	-1.209198001549486	-0.8627820862992491	0.057740574516678154	-0.06994744783314932	-0.7282342165878464	-1.0218479322483118	-0.9819987795942178	-0.43449808871056683	-0.23311281509928222	0.6059018370791006	-0.8141421948620291	-0.5239408775172836
-1.1023614926438112	-1.170842262797906	-0.34954966521305264	-0.9767449063933636	0.060477150409274594	-0.8103395272689726	0.4862508378925471	1.1610534048584635	0.7672787627946741	-0.13975108208098003	-0.9012298573060408	0.3097754097539246	0.20867279578240075	-0.5161297893813062	-0.8040253078634887	0.3164373669971334	-1.4790139004123177	0.3233685458032472	-0.1771035713773478	-1.2787592286245073	-0.06342728329152773	-0.7638524213355865	-0.6623045166358984	-1.079084497023678	-0.00403936206351434	-0.10780698774070552	-0.3815854650624028	0.03720595302192749	-0.20260048341413733	-0.8715679655958877	-0.7968366624682225	-0.8587246347900971	-0.6466940526441592	-1.2004564065128482	-0.689878184100286	0.384532173886375	-0.3178237252436797	-0.5083241146744981	-1.2608484555787178	-0.8667229608711249	0.211233747791363	-0.17414253393654966	-0.6936237539924244	-1.0376832493495405	-1.0967574627752326	-0.45951300798279887	-0.209038198524195	0.6876148798996032	-0.7333744558323116	-0.5819139763300887
-1.2461055680403215	-1.3086158771759897	-0.20259296538427624	-1.0974633966190268	0.08800255751421482	-0.681121233177931	0.4147028335772244	1.0659758934648078	0.6518768040158472	-0.02783131773438302	-0.9215525811701643	0.1628637261349451	0.18719663649232712	-0.574018520034918	-0.6668939257700155	0.42389223166691653	-1.4919042689443849	0.2730562270377531	-0.22553665037756052	-1.2914918578872112	-0.18226989826576193	-0.6872711742530764	-0.6844132878651908	-1.0505227675522308	-0.02251292454031003	-0.028844966694691953	-0.41748127402985463	0.053116087731149765	-0.20121002798963206	-0.576023936571144	-0.7386309118003203	-0.6104726158643324	-0.34972211679070353	-1.1893999286943122	-0.6591810709664156	0.22641638912559303	-0.370741662163228	-0.2983895786158157	-1.3167317465114312	-0.8470086363082745	0.3671779875171738	-0.15351875207829088	-0.6626643837145412	-1.064276847597443	-1.1822298478607587	-0.4007850617735073	-0.24627972416454239	0.809548459631755	-0.7089363379139133	-0.6430169213932275
-1.252803131338725	-1.4086415963900718	-0.084977575203899	-1.1731974358946056	0.1732038563873306	-0.5606958586998992	0.48145177354585444	1.0042765967628697	0.5285252269514529	0.007666642905310992	-0.8996273640959261	0.09271988623884371	0.11744255222690163	-0.6061742502017079	-0.46702842296903313	0.4635046477376167	-1.4999592306189935	0.2266379439027404	-0.23787289110336873	-1.305874656449216	-0.28749654973930194	-0.5262821095037118	-0.651108158302455	-0.9921283116478579	-0.07508189983078901	0.022729674824006223	-0.5278346312306151	0.08292504503245493	-0.23166831997273568	-0.41249961155651266	-0.6173483937212002	-0.4642293149702844	-0.14302329809477662	-1.1423182307387214	-0.6769258156893697	0.13398579113861026	-0.43405396706181454	-0.11626143477405315	-1.2714699230644322	-0.8521934738131947	0.33569345536520906	-0.0750813404941881	-0.6094830303895187	-1.0253557025441848	-1.166300144470121	-0.365992631114184	-0.37212431080704245	0.8904018268541464	-0.7697668730607605	-0.6533746259176578
-1.1486370068846	-1.472458884942656	-0.008544003112452694	-1.2034848196328742	0.24269733557497916	-0.458357979717411	0.5245138149395326	0.9584548742906713	0.40447551033249135	-0.0012707481093665977	-0.861379177099791	0.10202256245952528	0.02354616444092896	-0.600282802829417	-0.22940890182371193	0.4078478762893759	-1.4968247206460685	0.22643807304737126	-0.18867130617230632	-1.3460180745785242	-0.3872179477557965	-0.38099411767639824	-0.5340948002248822	-0.9287926765449246	-0.180680866231135	0.1397484782589014	-0.6549039099741705	0.09736222154719562	-0.3026400921140485	-0.27725451939373014	-0.5178767229346982	-0.34784490759846276	0.0417338136458932	-1.1552010017683538	-0.7687257268017348	0.07230948067710297	-0.39758795893498927	-0.0578920178280838	-1.2335220480343787	-0.8883082056852715	0.23799122321615615	-0.01632385077739732	-0.5418629080938355	-0.8831399532519084	-1.120661838886709	-0.33480519929426034	-0.418146717492922	0.8281279791909419	-0.8365665348429616	-0.6627558184119848
-1.017284479988136	-1.501956829311179	0.03263781497647684	-1.2048714333945534	0.2695356736439035	-0.4136455422135337	0.4950100555947431	0.9402936173973275	0.21593706332643808	-0.010563665694396877	-0.7944286521489065	0.17706691929330387	-0.14433405522422643	-0.5009593123976585	0.0041994862840440735	0.2718689162523711	-1.4870931606138478	0.17247983419599713	-0.16499100028813063	-1.3472829903449148	-0.37952694515392366	-0.3049195777008367	-0.4131730167121649	-0.864228887074718	-0.23060229353028633	0.24860170705815204	-0.7128205724923589	0.11948392207470435	-0.4029651100853064	-0.17698205408103945	-0.5161153284873378	-0.2869022531459504	0.27081799921068217	-1.1442432425017686	-0.8568746890682732	0.008611958518394514	-0.23103043513649055	-0.09559910819666939	-1.2380206677201722	-0.7802028509521853	0.1861492224840068	0.10576046954693849	-0.5618295727763621	-0.7711934084027321	-1.05676624686483	-0.2941127269297561	-0.3976197533603512	0.7416165429809786	-0.9305481872711023	-0.7016911057661084
-0.9091462990668209	-1.5429077128906505	0.06714401915175301	-1.183880074500506	0.29074004561749817	-0.44621604000879544	0.4381429936253533	0.9669460734214261	0.03899690556266319	-0.07554298347553132	-0.7019159848329022	0.25444386681634634	-0.38548980780006936	-0.40392401804352945	0.2012571959587297	0.05693767011971781	-1.490701491861748	0.11310440595425726	-0.14470014966613515	-1.37877104576816	-0.25154887988859	-0.37930281152212564	-0.29461744517941546	-0.7610496393591152	-0.25728852353241766	0.2723880752043734	-0.7266147421424539	0.1627271325932098	-0.5116401787900378	-0.2386354913356398	-0.5051482922780544	-0.34854902299471197	0.4011294776941578	-1.0414208193194388	-0.916884630962097	-0.022905525125110356	-0.07077175864111071	-0.1401688062305779	-1.1776486009084173	-0.5002415290934779	0.06987918932225592	0.20927632930171386	-0.6458598961796026	-0.7298050756294094	-0.8546790047753371	-0.3544230999551782	-0.38142586721105315	0.7098260902508124	-0.9872950054053218	-0.6672377582424596
-0.8669115071630038	-1.6072776297261862	0.06145429678596426	-1.2007791051391088	0.23647580699367787	-0.5153888656173301	0.24408931074271112	0.9422697717221915	-0.02183296204940305	-0.1971658883729471	-0.6078742539147945	0.26603760392173126	-0.6268994788740518	-0.40808485275021	0.2754199603363457	-0.18511190756522833	-1.4895776849916098	0.0762592475816124	-0.03576730152758665	-1.4507428266081193	-0.11878505963782535	-0.5642919899181449	-0.1524220240773938	-0.6902236907022942	-0.28287490150830413	0.281918095558641	-0.7649879812862016	0.19352261662588421	-0.5551614335770434	-0.3920626388369316	-0.5091277389924604	-0.5057867924197887	0.4439465511105724	-1.052829863394944	-1.023150718543404	-0.07190103854857151	0.08665497642564822	-0.19516900566172335	-1.1857303662520444	-0.3295996697905032	-0.13440552763409658	0.19179286666567205	-0.6514508777198521	-0.6356071771337588	-0.6375459515918509	-0.5304287845706422	-0.32731975495963905	0.632727224620175	-1.0408486617104136	-0.5025076903950133
-0.8868298913887788	-1.6826380825155056	0.008942083296196756	-1.24818883184464	0.126312579281034	-0.5890673077206448	-0.054260747427759014	0.8410587784614503	-0.038715709087921615	-0.3609159570372234	-0.5381765977465709	0.18236196937427085	-0.8669727367999279	-0.45808851232251707	0.20958801072905686	-0.31878139847770814	-1.4882655645378269	0.028882962760518566	0.023608384308908426	-1.4391081699142128	-0.06580380854625259	-0.7296291494365889	-0.030659539367087485	-0.6748003567877119	-0.2928328432070272	0.3505694082361283	-0.8018128265697649	0.22215648668483895	-0.5182045920309901	-0.4158034936686515	-0.5446165752651935	-0.6621957593471958	0.4941501729131289	-1.1264809544756906	-1.1265834755348227	-0.1337618579616914	0.261441639442738	-0.24513607425991807	-1.3116326546137504	-0.3000232070944956	-0.30278017579061817	0.07728588963314326	-0.6004775283881567	-0.5668028502058424	-0.4356649510382421	-0.6757919790512086	-0.30006813619722456	0.5519528071976106	-1.1713350536424003	-0.399222764134075
-0.9565680051339136	-1.7913592385898927	0.012081240463528695	-1.260522943020632	0.03005183813163744	-0.6990089951587565	-0.2873237914010217	0.7083716902337884	-0.08855370064744376	-0.5935616053960434	-0.5010428130367159	0.04921049433171041	-1.11778407437084	-0.5034999990769595	0.11042046009265302	-0.3178059705244907	-1.5000989471487922	-0.014344278787037468	0.06822760924930642	-1.3473857246203598	-0.03559032348446299	-0.8258007888566397	0.017316104471443917	-0.6771352781720024	-0.3557680884934006	0.3948646615137449	-0.8169601578107185	0.24239804762458647	-0.49565725959467477	-0.39893442819760083	-0.45634389386622554	-0.7749055644948372	0.4449350565321085	-1.0905262475900304	-1.2130486299079417	-0.16907016188376814	0.29593290814288165	-0.21982141293233823	-1.4749807838611435	-0.33739185360307866	-0.4922515030443323	-0.06254652696955698	-0.6009822150152043	-0.5737512564378603	-0.28495149343483056	-0.7496420570199593	-0.25715213165006634	0.5705849599566818	-1.264257667473947	-0.4200299820062784
-1.0252127469525751	-1.8955127527337694	0.05506316899059964	-1.2145621497964072	-0.08324821511095576	-0.8347441757881245	-0.44228792317182586	0.5880483802173061	-0.09795055713371627	-0.8632914098622774	-0.467390455624307	-0.0917901137720457	-1.3371696567640252	-0.545550204696676	-0.10237323303709593	-0.2647599033039789	-1.4715360287520989	-0.049804125369017974	0.23131718503723575	-1.295421443922903	-0.03575384586437539	-0.8890433137184124	-0.012999246660133856	-0.7413349055914462	-0.4637116496323335	0.3823666200602144	-0.8192625521593424	0.22743071547027335	-0.48901234630282886	-0.4063984901615251	-0.22614486152360755	-0.8719488020759163	0.24541263152640908	-1.057638867139997	-1.228024805883063	-0.22142877028887947	0.18478873153623593	-0.24878674974895193	-1.649462258545372	-0.5550953185888993	-0.6628826885685573	-0.20589857101513317	-0.5577132224745165	-0.540184076573041	-0.300586566059919	-0.7176372126724975	-0.22682058576715938	0.6066299296775034	-1.3265082771025942	-0.40801137240500546
-1.039463555926623	-1.9165408228064549	0.06824762909339152	-1.162327838129824	-0.22055777735694485	-0.879879305148728	-0.6138575577977796	0.46637536249191147	-0.01669118970957163	-1.0931475420537253	-0.44321051764527175	-0.21541049866886514	-1.5164561626482698	-0.567695734551443	-0.3830229552146264	-0.200410347449133	-1.4329560426318546	-0.13831934590397757	0.33706130707464477	-1.2182487403886484	-0.09813763380090322	-0.8362156741224217	-0.10404551609166676	-0.8415223121449144	-0.5064807457907371	0.32708546878011574	-0.7935188211969393	0.19198680492774178	-0.47081201661470373	-0.3233233377867507	0.012788657687604576	-0.9063551075322573	0.007719886936252529	-1.093198699817854	-1.17305819243924	-0.2624568517109227	0.015856440710151288	-0.36796764547595784	-1.68670137948926	-0.968110915765785	-0.7001836403148591	-0.32510720575957347	-0.41953948686344456	-0.3661130735890507	-0.3718282851694682	-0.6817234596997567	-0.26941006508950915	0.5976208802972931	-1.4501831253337547	-0.32345544610605076
-0.9648343194572586	-1.8321353111818983	0.10623143081810249	-1.0736728436517728	-0.32284103398755837	-0.8053833491247099	-0.7679457677983663	0.4302293927515386	0.11602666838615212	-1.2781526299854664	-0.4674120525678392	-0.2824742113936855	-1.6224003149644237	-0.5694053063335793	-0.5427030759531171	-0.06898577528192354	-1.395001743579848	-0.2480829059942808	0.3225342509340244	-1.0493279079916757	-0.12711379952135587	-0.6288355195139741	-0.1774036550282462	-0.8916053047730964	-0.48415440825193395	0.22475203988374873	-0.7948719827877987	0.16155477811188743	-0.5136526800623475	-0.2771974328777536	0.18245515904296877	-0.8298925762207338	-0.14040803965669066	-1.1032891460922958	-1.0865849428358632	-0.24831675660103641	-0.21578493879093646	-0.43839008625873455	-1.606887794341743	-1.2862469721136882	-0.7249860984512542	-0.24411166896636355	-0.35445068343154196	-0.12961550785146136	-0.4614156799471492	-0.6938379325437861	-0.2833712247016015	0.6030508720853651	-1.4742922994456351	-0.26738529381344756
-0.885953081051604	-1.683410634298815	0.17544003649161444	-0.8979156543763546	-0.4139937722347146	-0.7011085195460128	-0.9135400040130918	0.46319756965826897	0.37759458952712466	-1.4296178882342185	-0.5159835785725292	-0.2661737631052185	-1.6491285779265579	-0.573108501824733	-0.6119907709466165	0.08970774598917616	-1.2963800974355886	-0.38601447249479925	0.32780482519112225	-0.9222391883766052	-0.07860761089338175	-0.45650032400497953	-0.23860781572419465	-0.8991098991917195	-0.44819517433987943	0.07239831227185228	-0.7952624473264549	0.12258287308127562	-0.5406201971112998	-0.3037854776937989	0.2949234563484688	-0.7485672479538594	-0.18949861992161018	-1.0406804301798065	-1.0245269076870636	-0.2961465089211301	-0.42156421641137587	-0.49882904713272636	-1.5888145651445509	-1.3399762191176403	-0.858598399400139	0.006434642462257711	-0.3484338725497216	0.11889071648276621	-0.5736012544423759	-0.6540781488324983	-0.2281355116724706	0.6299990704261681	-1.3046615945379856	-0.20269345838326483
-0.8472677864163398	-1.5291653136503345	0.20717495348010564	-0.6602749835122502	-0.5092357558479519	-0.5603010366359223	-1.0644021077754726	0.4745305584377464	0.8070166624041999	-1.5203099815110699	-0.5922207892424083	-0.20212788284484456	-1.6562717062031886	-0.5933445715043739	-0.7222599036362162	0.21396722605886093	-1.1951281357520323	-0.5245801120537325	0.28909850782315977	-0.7975647242344424	-0.026051517989581184	-0.403412483462177	-0.3054741824992643	-0.9391106013164808	-0.39328160431081133	-0.11385556154488805	-0.7877762996198155	0.08686568643587275	-0.47496874651533083	-0.28551065676682735	0.3152845962770038	-0.7193317899387297	-0.2598615255177517	-0.9915608992589373	-0.9854836121584093	-0.358066035727944	-0.5371594937836336	-0.602877437658025	-1.5825735916636032	-1.2472860530508123	-1.0263311015813659	0.20397483533387478	-0.4225045207973409	0.3735649101171558	-0.6341675188135637	-0.5298000057033054	-0.22828553677576044	0.6050246170810285	-1.1263018442280988	-0.07402756559630536
-0.8698694215534619	-1.3470404600333992	0.17670550922469436	-0.42215652813101157	-0.5679872660380267	-0.4272181312833777	-1.172109643196618	0.45013331023107367	1.2973756169856463	-1.5401483641366744	-0.7372788201730895	-0.11865297568607365	-1.646094920080357	-0.6397134184568125	-0.821470651089945	0.26736473423310664	-1.1127136070646786	-0.5637823681000496	0.20264732572141836	-0.6484395025368732	0.0383326937278729	-0.43991593734243917	-0.3330558628492815	-1.0258454332888993	-0.2576902658893139	-0.2495053789417411	-0.8351369552998639	0.08430235659093069	-0.4330282200003947	-0.18710063903786928	0.21837165898810618	-0.6503504847123636	-0.28673797607344753	-0.9621780274031716	-0.9869731345256643	-0.30762799777370164	-0.6083453578111195	-0.5819502094578538	-1.5517132574951917	-1.1068376620586335	-1.0697013607304586	0.26447890708998656	-0.5747148532231415	0.5315656257408641	-0.5937932829079458	-0.4184642275934693	-0.25985258350929535	0.543566584016032	-0.9448933464431641	0.050273234953524704
-0.9766078751292927	-1.1914192077416526	0.10440189078151858	-0.18318117660491456	-0.5981424891084062	-0.36054429709153757	-1.252145452834632	0.3433241622114249	1.7381208000104968	-1.5058044974407347	-0.8809503273289824	-0.09334748144291735	-1.5976699896587134	-0.6619851936124153	-0.8054322899135922	0.2662386887282914	-0.9408865739364656	-0.5674007197920884	0.12448912553019371	-0.539650325735068	0.1337098471846982	-0.4919698214913339	-0.32286166488382384	-1.1012412586611524	-0.11200268102327686	-0.40629707175182217	-0.9185415271861631	0.12906224948037695	-0.3963348331663522	-0.03638510104546022	0.0783879159123261	-0.5605464335489799	-0.2712410131263328	-0.8818281774400207	-1.0460683154004666	-0.07382999576996988	-0.6242448675359291	-0.6121903853341302	-1.549271993420625	-0.9005687043533355	-1.0765779638294517	0.30797585676623485	-0.7326029102032164	0.5206814676696958	-0.5332073764857228	-0.3509124179458783	-0.21710425407757938	0.46516066058826355	-0.6897693439194754	0.10542529901269879
-1.127593558792451	-1.1315492640672877	-0.011903882268111987	0.03612711006918803	-0.5976591715796229	-0.28103177837230076	-1.313120711275616	0.20761304531948901	2.053328260942423	-1.4787133727799637	-0.9418796244229949	-0.1522505875723639	-1.5771426837037956	-0.6712484425611682	-0.7649383591559019	0.27930655439564916	-0.6911280903379898	-0.5621282644694039	-0.002142299493452804	-0.5062552653239143	0.16616903959728213	-0.6160925205135669	-0.38673268567013536	-1.2119108199306432	-0.027702645478533468	-0.6016449059508984	-0.8591033993966608	0.17882856057444296	-0.3328642021309208	0.2986199821480263	-0.05242642808563358	-0.4561099843072752	-0.2884114301335324	-0.7864519536048677	-1.1704353378360282	0.21136213602817425	-0.5758415278265796	-0.7635485500540437	-1.6198028688007362	-0.7035249757594775	-1.0084830581773327	0.28634646706715505	-0.8700827017020998	0.44995541969451913	-0.4893761395976732	-0.2710784610896343	-0.1727585985461239	0.36227152701427634	-0.526380548316	0.06649001165857613
-1.2568385716857122	-1.1510886212144729	-0.11934644125310605	0.142652284150014	-0.619844393832219	-0.16918565509618694	-1.3976471621017978	0.13615826631642353	2.202363220160191	-1.4548329265314428	-0.9608546990106875	-0.24601796462707828	-1.5817332628675396	-0.64243295264563	-0.6606489001792236	0.24111424666860487	-0.46111215986355775	-0.5308105690624998	-0.1015032342096976	-0.48914358757045795	0.17449777948081366	-0.8007735662094145	-0.5197472042898845	-1.3306704910729201	0.09544126581956175	-0.7783757926387253	-0.6983666524148793	0.21583014490334573	-0.3826498245146436	0.6830691239916427	-0.19685352423232694	-0.30226810476202925	-0.3167745305751631	-0.7597626879523423	-1.313874722756662	0.44949609839478216	-0.5559988888928632	-0.8545174229542359	-1.7155732646937039	-0.6106855341406838	-0.7915636772526754	0.23610135951170594	-0.9939674971849183	0.31166703044642663	-0.46749489474296135	-0.2293275442984452	-0.19392096311615914	0.2906816029715368	-0.4790848473544257	0.07558743142620675
-1.3460566644880372	-1.1782407149125116	-0.14268901775205875	0.17882368808297802	-0.6576995285131229	-0.06533816233967486	-1.5244090802568055	0.09080922629080565	2.243747098427561	-1.4232566974447016	-0.8831143410709427	-0.38958649897925224	-1.602293979151159	-0.5720564576511127	-0.40230107769054985	0.11941526497611377	-0.2532564859418991	-0.533477811166917	-0.10458299305198426	-0.44125015253742605	0.20160979007026678	-0.9435485646820018	-0.654092369176014	-1.3922924224075683	0.2353859107641131	-0.9299488322363596	-0.5651105303777963	0.2453521622966348	-0.5044537197012804	0.9676668135778954	-0.333727645012152	-0.21239804278024624	-0.2848621508247001	-0.7620191119969417	-1.4201084294169415	0.613977441986172	-0.5605706329031912	-0.8685737653133693	-1.7185460943328945	-0.6602450173930781	-0.6654212931072222	0.28762552967170896	-0.974332033101391	0.04436318538789903	-0.4890913298576434	-0.26538801234023207	-0.26880113967026886	0.2393028276843991	-0.49546785352296413	0.09808893940192254
-1.4261897345196537	-1.1951973806965206	-0.06839399648085642	0.17332916613594607	-0.6437449194712841	0.08371877922477805	-1.6422822429830344	0.005487197198275823	2.201130010144097	-1.4314556871209567	-0.704749503824371	-0.552064937672865	-1.691218910026174	-0.5302008802035173	-0.10508846155482851	0.026147139214139803	-0.10689430902783878	-0.591977942904108	-0.157644312993959	-0.41377515474866805	0.16644157689713707	-1.0202736070245908	-0.741803671605193	-1.4722652649276198	0.3138178735221103	-1.074952839353637	-0.49360839477327756	0.26232260828500176	-0.48771702730210675	1.1682545590902584	-0.451349651996965	-0.21341754319773285	-0.252085801768798	-0.7738159789551122	-1.5602206747020213	0.6524475583972323	-0.5348799714229303	-0.8396746539024518	-1.6575341800822418	-0.745620681413619	-0.7033933701913345	0.37907409533662295	-0.8678904691658678	-0.13944229975688804	-0.5257630391428726	-0.4495678222310799	-0.3591515518754526	0.20274907036469597	-0.5948169061111224	0.04996442345682524
-1.4697503059091956	-1.2317892677176154	0.0720636670249287	0.09545028984323481	-0.6038570081252022	0.2745339602614786	-1.7229780781802966	-0.071058884301702	2.0468156890392466	-1.5238160204586884	-0.5460810790794796	-0.6629772023753621	-1.757765602736144	-0.5670276865011937	0.04752589406364501	0.01070525404299777	-0.06223969117711845	-0.6339990672209846	-0.28146552976300543	-0.42931371390940454	0.035449249095420285	-1.0997239119153595	-0.7685056778544207	-1.5692251960508152	0.4182379566128843	-1.1577831343441876	-0.5074900823372099	0.2653723695930562	-0.4225485770114908	1.1989599688711097	-0.552502983325803	-0.27026752690954126	-0.2776468395981938	-0.8769416091184341	-1.658221532191113	0.5246918829471185	-0.45011221789809336	-0.6949059170493657	-1.7753842345205808	-0.7599511344022616	-0.7827515097736274	0.4509397714697421	-0.8171458059620539	-0.1559321768654809	-0.5732182344471652	-0.5852583018024424	-0.45593539350997536	0.2869183291798044	-0.6798528916059045	0.03687749300210462
-1.4763158194580257	-1.284813387560326	0.27990039616764073	0.025340605263908356	-0.52672047821277	0.4059539679798673	-1.7584035621688223	-0.10591209602552216	1.9129563472922606	-1.6755656999637225	-0.4257817842145052	-0.666202683862592	-1.734752568325748	-0.6336641644584826	0.1766596939776055	-0.01394581856880688	-0.020093896231084856	-0.6442407255340702	-0.30489349041615876	-0.47908847036148466	-0.13056412173750437	-1.2056804764141749	-0.7929528232756804	-1.60213544883429	0.5614031263528574	-1.1989134362126372	-0.6056515209258077	0.2583273116610096	-0.3726970909497664	1.0472382810346155	-0.5765391314222867	-0.37596551623619384	-0.31854917022958035	-1.0230944252822092	-1.6289248938916738	0.4288059355026794	-0.3265671856634318	-0.5009648164664462	-1.8783307655359622	-0.7692460254379508	-0.8408476205378195	0.49603334412133326	-0.7538234057248152	-0.15595735225037877	-0.6070025622300215	-0.6300902350435837	-0.497501172127519	0.3810177183730985	-0.6919275362110228	0.036710567868753194
-1.4422575480478437	-1.3026215520252067	0.4914011103165973	-0.005928314058471232	-0.4106247647546647	0.45803332070098446	-1.7197828142579463	-0.10321837557693396	1.798807982166157	-1.8155501848098978	-0.29063675036526004	-0.6042955885368828	-1.6821647109477524	-0.6878549598418104	0.29891902896257105	-0.06344161493018506	0.006476542958010864	-0.676192493999387	-0.289861743813487	-0.5561455978358676	-0.342063967916024	-1.2995103073129255	-0.7993165416123917	-1.619336750408469	0.5494364728696702	-1.24249833372953	-0.755872653952758	0.2548512396324747	-0.2548962437484156	0.9022456662688491	-0.5181666644075155	-0.5294846762248253	-0.4064872352102465	-1.0841589009891757	-1.546491164186453	0.490113228060963	-0.16179391195785225	-0.3248880190702239	-1.7857202316104779	-0.795060744224441	-0.8167065612850619	0.4588082117681024	-0.6988598777480329	-0.10646254553970047	-0.6520123221802636	-0.6804239833739251	-0.5108004562839192	0.32075270450548	-0.7228322079843876	0.00957688744254665
-1.417617064777295	-1.3375668323256729	0.6096001875327748	-0.09216322609104288	-0.35914670953206784	0.44320659095733494	-1.6148449188003806	-0.024269017059397123	1.6323755890849714	-1.871471779506389	-0.23361218066193298	-0.5012532217978595	-1.6058688843223448	-0.719363682841822	0.23048292836781692	-0.15698945900227157	-0.02187983795984546	-0.6867098362509123	-0.32224796016804114	-0.6919538890791526	-0.5279562094002834	-1.3315218711640282	-0.7265541313390049	-1.6211789819593772	0.45695669950097545	-1.2478295185476358	-0.9306930529150177	0.2951813268943619	-0.16657305154656926	0.8362465179855387	-0.4340836372907452	-0.6693175931988482	-0.561324545058043	-1.0917531781642793	-1.546110688364383	0.597656786539058	0.040594655521594525	-0.20157631366288425	-1.7756106420758813	-0.7377090771594711	-0.6561519822821332	0.39774840936311223	-0.6871653423119394	0.05806698656771455	-0.6869457099487584	-0.7242708297229035	-0.5247616158960113	0.2651457288276299	-0.7296196826262011	-0.010412397276236742
-1.4063928360634865	-1.425947884149008	0.6812955942747803	-0.22069245450983943	-0.3672446473427645	0.38686780491073924	-1.490365332018482	0.1441824779698307	1.4331815960307648	-1.866352196893328	-0.2764173227434351	-0.3666689684980988	-1.454473320839084	-0.732009253808771	0.10790887371374977	-0.2840604667018131	-0.04439849778471421	-0.6572943600192513	-0.3462953136609822	-0.8008329583719702	-0.604555542897185	-1.2709909140637614	-0.615264222474154	-1.517714116949059	0.3883377877556096	-1.2332637088401186	-1.0250844890614221	0.3635140164175685	-0.18075569687652088	0.7337262711062735	-0.28999722237461073	-0.729585470396622	-0.6243631703260919	-1.044008655645588	-1.5754963741966495	0.7214455195295184	0.16540961664801443	-0.20620381388594425	-1.7840369406558363	-0.6507212371777082	-0.4958989233585086	0.4033410003375077	-0.6375877669331695	0.1303119494317722	-0.6928285042342054	-0.7462571307841259	-0.4813072859782227	0.2884797807763711	-0.6312253693789136	-0.010896480162953054
-1.3551099953188441	-1.4754081154730982	0.6835567684218737	-0.2981039329053532	-0.3685477093076234	0.3005364768983711	-1.294880565680271	0.34868882323165823	1.2495810849982478	-1.8180552797209857	-0.2792249254026656	-0.23256230795073957	-1.263359558594096	-0.7001691368940686	0.02968560850733869	-0.43025273119014706	-0.04075979337815919	-0.6768817038454884	-0.3243871595128694	-0.8737871357208533	-0.599006683472162	-1.2065911797280149	-0.5500681229790623	-1.3686004678110018	0.1761190342119942	-1.1373797475930973	-0.9865564105316544	0.43045299781612645	-0.18624433671009336	0.6016423447656878	-0.16639517251295974	-0.7988088152904492	-0.5505677380299585	-0.9005494456850547	-1.645665830062785	0.792338890801087	0.13185809532777176	-0.24265262154629053	-1.5969061742949269	-0.6522438478077518	-0.3007473468688521	0.3674743206815279	-0.6055480518442641	0.07937375398690795	-0.6781853551864618	-0.8592486932446143	-0.44432168551407825	0.18745035359829954	-0.5587133175908352	-0.037020263532385966
-1.295951707509594	-1.4697803294895806	0.5975831015015834	-0.36482238607502754	-0.43199024257118684	0.1684197243612016	-1.0221604719834785	0.5161493936138382	1.0707146735729702	-1.6562031759784297	-0.2686424230717189	-0.15965673605162473	-1.0446555469064445	-0.6004669105598036	-0.15154355310372938	-0.5836818104196242	-0.1399281563781603	-0.7876652945080227	-0.32443877558285117	-0.8929599198753824	-0.6000532267036012	-1.10522236876508	-0.4808800846848248	-1.2450638474146238	-0.13316330713306204	-0.9824518595017466	-0.924008030727343	0.5148734515154222	-0.1395469890060584	0.5177251662802596	-0.10235434970462638	-0.9101543968578565	-0.4946198878723177	-0.7181669209551826	-1.7218095658584545	0.81896688722688	0.030193937898097645	-0.29144418919336784	-1.3645332721005212	-0.6278024640993431	-0.09573314584966397	0.3009189596376597	-0.6647541017796551	0.0759834688205609	-0.6249848599539805	-1.0264095551262027	-0.5068556785679862	0.041165146719640125	-0.4850940890881351	-0.04622618463669518
[truncated: 201 more rows]
[truncated: 5 more columns]
