# Supplementary material for: Obesity dysregulates feeding-evoked response dynamics in hypothalamic satiety neurons
Source: Sci Rep. 2025 Oct 14;15:35837. doi: 10.1038/s41598-025-19800-2 (PMC12521569; doi:10.1038/s41598-025-19800-2)
Supplement: Supplementary file 2 — Supplementary Material 2. [file 41598_2025_19800_MOESM2_ESM.zip › Fig 1/Fig 1ef NCD and HFD/matrix_MPK133_1.csv]

-1.0523887516987596	-0.2664312809967183	-1.6389701972314108	-0.14325870076111497	-0.5005145868321903	-0.3232817479023321	-0.48321620486028855	0.05903678636613835	-0.41030496363734115	0.12467105103057427	-0.046857746436443706	-0.6623642607317102	0.06652647671048892	-0.007006064836279438	-0.3751736634535528	0.22569913040760453	-0.849747090456564	0.09498697695605074	-0.2673923349921279	0.4465532028690765	0.089875832682438	-0.12674876850222183	0.10940039554160683	-0.6949991124250973	-0.4105139750609591	-0.9490446892076314	-0.9540471054242003	-1.0234760511901064	-0.794665113973324	-0.6734726063969549	0.3997970973473568	-0.49598468535697665	-0.6320568253978329	0.8930677528676382	-0.45006014191629895
-1.0724434174727462	-0.23137699481967727	-1.6493520395236065	-0.1772889745834048	-0.4554169045435511	-0.24503643787496535	-0.527238452731827	0.02889236478805565	-0.39392879464923103	0.13736235754114717	-0.06126214567144891	-0.6696096766104297	0.023442260087618023	-0.01806796897128736	-0.39690852371880764	0.18085881786086516	-0.8705396977640816	0.15958232110525158	-0.27353487577398117	0.4334392915187262	0.12239714808662622	-0.12616272764340733	0.025757941825378	-0.7135260668790826	-0.44124965187805004	-0.9153587184879961	-0.9639656683095772	-1.071612384462443	-0.7408905456456765	-0.667822293402371	0.4356529544498183	-0.4725415224334847	-0.6233557457238644	0.8882543188465085	-0.42559770913970874
-1.0690433503112184	-0.209739666481932	-1.6272075398966346	-0.23086126301988774	-0.3906835768974523	-0.16629818257174528	-0.5606610127586488	-0.02577920759074312	-0.3862793999245217	0.15282515258280116	-0.09427831089925516	-0.6641972890223945	-0.03651849117760021	0.004203331353862828	-0.4069170648598948	0.13076729861564132	-0.8827067320361711	0.2273052818437561	-0.2778562437503307	0.4117225243209466	0.13366893384451775	-0.14071348253615604	-0.050805490711064626	-0.7472777177015059	-0.44218212983981325	-0.9200015643339325	-0.9587658974653438	-1.0995647480496802	-0.7027173924710536	-0.6647805299903627	0.44351608100737505	-0.4391399105724631	-0.6068127030336049	0.9013005662480414	-0.43254592268690856
-1.0506213153418362	-0.2145496415476294	-1.5696196193669065	-0.2846762371639667	-0.31880645016163844	-0.11488026661284154	-0.5872317914444977	-0.04524786405714615	-0.3845113431458477	0.17665433606794448	-0.12786172381917726	-0.6569325210713491	-0.11297547633718379	0.05389324782187917	-0.42304903495444157	0.08152497705807538	-0.8961468677130091	0.27744349969207427	-0.26627455971379765	0.3964302736688436	0.14356438121052162	-0.15461941961079895	-0.13211629924552248	-0.7755691413116386	-0.41861750934802583	-0.9428664479867266	-0.9557110320943566	-1.109458812028481	-0.6827441859061809	-0.624329478248484	0.43379811829473375	-0.40978947208953076	-0.5964079703530941	0.922244264823588	-0.45180745854319776
-1.0271147638715195	-0.23855372815973067	-1.5262956897568525	-0.32645182922094185	-0.2621936851778284	-0.08968739396625752	-0.6100850762330772	-0.04045123855093092	-0.3794903697171386	0.21398720587141992	-0.15761604699255502	-0.6499838885738155	-0.19085666023993614	0.10967207566384077	-0.44440532155951307	0.024864100162972462	-0.9021573992310618	0.3234291840644085	-0.2508764217674509	0.3879471817949608	0.1413809693368759	-0.17266118013862136	-0.20294469581386884	-0.8017700445138948	-0.38932326298021624	-0.9640251450936284	-0.960877004428103	-1.1239905576866427	-0.6753474216297116	-0.5593988334966923	0.40508887380653025	-0.37731064578108126	-0.5893979821888461	0.932056568438794	-0.46856168484323746
-1.0091077020125516	-0.2698861692387885	-1.5033630106117861	-0.40466702918258013	-0.17674098765813473	-0.043500904076965094	-0.6614537575450089	-0.033256115876940315	-0.36617703684616554	0.27767356087618583	-0.19317341475113642	-0.6282662189270888	-0.3265259206998685	0.18719389984197984	-0.49162102845753297	-0.0834123940844953	-0.9157410179978159	0.4294195740381001	-0.2468085554741623	0.359139477352028	0.1325724036287958	-0.2149909632328167	-0.3320028888754784	-0.8493927388035722	-0.3482292600046478	-0.9812336494366722	-0.9772848813270834	-1.168384999108945	-0.6450584235588998	-0.4630279846552308	0.35678557964939334	-0.30304681275917755	-0.5728517991243808	0.9163576717420089	-0.4782573677650097
-0.9957952340074196	-0.3257008866378709	-1.4966141698850375	-0.4804705690007493	-0.1213910518789432	-0.05702959212248836	-0.7041906255487959	0.024858109518007106	-0.3685257242405128	0.3414620591929081	-0.19272834348501483	-0.5880578763980808	-0.46499287187974064	0.26647433141792276	-0.5556397272627738	-0.1933008037327884	-0.9196175495716228	0.5223435527210379	-0.2565342450454302	0.325166159352652	0.1137270675610705	-0.2767212918549174	-0.44589717754067715	-0.889974254695965	-0.28277291668097027	-0.9893229403504096	-1.0013728197629974	-1.1960448356595619	-0.6338322767980303	-0.3671742124272958	0.27183279117779385	-0.210423364756214	-0.5600013878750305	0.8484843066063478	-0.4641525968965948
-0.9890069306337921	-0.4007779666889146	-1.4905523060831998	-0.5390984736922075	-0.10887944449845828	-0.12874993802723833	-0.7510904426858582	0.1316814122564996	-0.383950721007321	0.40646402005567167	-0.1612934231551723	-0.5351310423035047	-0.5896786058095393	0.3273251599856172	-0.6301903452943048	-0.3026614180728469	-0.9075782401310193	0.5913264279285597	-0.2766834502495775	0.30194722367255966	0.10439407435851418	-0.35304351924127036	-0.545911994607094	-0.9222092840363599	-0.21507381345958052	-0.9552889179263925	-1.0419544313168214	-1.212197553191826	-0.6304477432643093	-0.27585181052220087	0.17253248959021353	-0.09738871648876161	-0.5560175988827727	0.7303184468253191	-0.4412635188272219
-0.9962839034033715	-0.4815129769968519	-1.4953920199249888	-0.5827093279532696	-0.15443539640159004	-0.22894053338922293	-0.8046130521269104	0.23126680811810116	-0.4041054139489849	0.4632454871721906	-0.11964401657297782	-0.47227798845508273	-0.6818172096381	0.3627966854323277	-0.7042734248555103	-0.3974916136061302	-0.870984246528215	0.65684470888154	-0.3181351540291595	0.2913956438485083	0.10424650818041484	-0.4464947355523366	-0.6138800946635291	-0.9478639695788932	-0.16446011289243556	-0.8841725094518764	-1.0934217631330494	-1.2106323950013007	-0.6171746777455546	-0.21449483236550843	0.08362702588359902	0.03495926734867855	-0.561349954283896	0.5838203987608992	-0.42198607494877854
-1.0147449929364059	-0.5548483579491179	-1.5205297148927097	-0.6230395056457082	-0.24098907020250823	-0.33510392323749	-0.8604917440812946	0.3135673860079018	-0.4302795802846807	0.4846976255492571	-0.07131854099895678	-0.3990008247360201	-0.7504366924262211	0.3837700556723035	-0.7823220635071322	-0.4525017928438061	-0.804418045391343	0.7166145874358163	-0.3738546846792438	0.30453490551076273	0.12388643136098224	-0.5465241308485387	-0.6623252910325228	-0.9617849173005686	-0.14288197125854646	-0.808214430056182	-1.14414292783313	-1.1693682699600487	-0.5831869907441285	-0.20892930881561558	0.014536641102029024	0.16157702934539617	-0.5790616648035283	0.41740183563689914	-0.3685966999524197
-1.0246466289322054	-0.6224584214769779	-1.540400586769446	-0.6492570054615513	-0.3394728100661365	-0.4288578590622446	-0.9107011683935002	0.3709173970200057	-0.46516051240663014	0.46396049035588505	-0.04778816691132306	-0.32753873058452404	-0.7987249665309027	0.412683519484591	-0.851786544414105	-0.47425016910914397	-0.6954505177291602	0.7626120387407933	-0.42503416732967914	0.3635445815513497	0.16445577909381556	-0.6390957672511544	-0.6996878029295509	-0.9788030478122789	-0.15752247685691617	-0.7604368938628557	-1.186505460901105	-1.0988934004798447	-0.5294590548582081	-0.2611735066543507	-0.04696636512181018	0.2643636240796477	-0.5945472986362708	0.2618568988753872	-0.2969367049313557
-1.0256394459402702	-0.680294753901428	-1.5304690102520044	-0.6476213192994301	-0.4465140527515256	-0.49802481936544896	-0.9548942635543503	0.38592284969934887	-0.4989225089219672	0.4171339104226294	-0.07664127111823275	-0.2790724717527185	-0.8059561923476111	0.466475441056175	-0.8784570587739953	-0.48243099638678355	-0.5570913499487558	0.8152521793252981	-0.4631179201771702	0.44908433401149317	0.20038019758986234	-0.7063255447819891	-0.7077861398476905	-0.9995990863344929	-0.20173998020504946	-0.7595415340880147	-1.2052584344508355	-1.0164530272608454	-0.46633345479490024	-0.346568987376442	-0.10393504017349971	0.33383318465865913	-0.581944528324277	0.15345994289461998	-0.2598381709445548
-1.031532223950276	-0.7067182990086323	-1.509226757472731	-0.623039505645708	-0.5620224617432925	-0.5529162263346776	-0.9962822430121598	0.3708716621824223	-0.5296770774107282	0.3526324517884518	-0.13648221049173126	-0.25769477931260865	-0.7734377225925977	0.5429108450324588	-0.8813436829328903	-0.49807049857775504	-0.42164497183185334	0.8743897131514856	-0.4898254367807187	0.5269331918447548	0.22052638627375512	-0.7368577549059964	-0.7001270267143224	-1.0087456004651854	-0.27607592011945437	-0.7984689823334898	-1.1890793474690011	-0.9184418238490035	-0.4036324553852066	-0.4455418991762953	-0.15759990950226585	0.34655538290806415	-0.5309627962206542	0.08531039711840266	-0.23747867606430367
-1.0355720383683926	-0.6765392152196876	-1.4867108957877235	-0.585401976277034	-0.6690749964931044	-0.5926618010440713	-1.0339634624338083	0.35498544505026547	-0.5578443958930032	0.28064388838787585	-0.20430825199270922	-0.255340948051496	-0.7137779049627391	0.6352735080858553	-0.8774330170232002	-0.5325394550084545	-0.31142175978739733	0.9072102463200231	-0.5077975918166043	0.5834663374147184	0.2349924122252725	-0.7397661771504493	-0.6963639472610089	-1.0227952075927915	-0.3780757739652953	-0.8691040702354036	-1.1556552204822648	-0.8201574896451888	-0.35400326569313256	-0.565339654588662	-0.22698499995865076	0.306431982562276	-0.44486181075082454	0.03267431246602525	-0.2058483964023899
-1.037307809752203	-0.6393181724257139	-1.4217851440154132	-0.5398986387089446	-0.758892076912218	-0.606247940265629	-1.0699451538465996	0.3448942744351137	-0.5740327930186556	0.22582970145963616	-0.27984953340550855	-0.2742477678970678	-0.6204377712347561	0.7261995357596754	-0.8540466291653971	-0.574438556876365	-0.24802877426913553	0.9021412563799764	-0.5222242054556171	0.5947238259240971	0.24387589614684924	-0.7265351378671965	-0.68409417147885	-1.0472638873388385	-0.47531818541008847	-0.9396951664720795	-1.1351629235851388	-0.7315016096210234	-0.3234148382596563	-0.6922347035189496	-0.30198242392400776	0.2446593223055027	-0.3429790990231525	0.014316190744451862	-0.19384040548625406
-1.0342033218249804	-0.6379289600493078	-1.3055188021319561	-0.5011055221881919	-0.8336210772517066	-0.608422573669612	-1.1079287103561397	0.3333528668733694	-0.5620877321618207	0.2033091440395065	-0.3500439179334509	-0.31037452614773064	-0.4963605185017291	0.792825149005169	-0.8085231465283952	-0.6267330866057923	-0.24126599325655063	0.8579119146059645	-0.5391809608928698	0.5506844840748318	0.22506688406142522	-0.7065122480644433	-0.6545261011245517	-1.0692763420625768	-0.552840191960299	-0.9710379340815457	-1.1304467314294182	-0.6269115166981727	-0.3146381218589416	-0.7872294613728004	-0.35212892111748617	0.1749370158975415	-0.25309620575999725	0.02517008991832865	-0.19409596016472563
-1.010481849970819	-0.6515048824888897	-1.1781682033476861	-0.4824840074847251	-0.886535691137043	-0.6115377041034977	-1.13528395539134	0.3138904805056677	-0.5117602556822893	0.19516015061163103	-0.38946796818503604	-0.34086658020348126	-0.37838571487255823	0.8303358305673203	-0.7424506856166617	-0.6789366786300843	-0.27069744371185867	0.772633372505996	-0.5602640830118094	0.4799122633107781	0.14660708229048383	-0.6719140553447677	-0.6176574192125639	-1.0975393046526092	-0.6088490295346012	-0.968129308685819	-1.1432615666750328	-0.5008984694831562	-0.31610827094284194	-0.8492286153237112	-0.37881529551321125	0.11347238961980102	-0.20425172261573468	0.03871477761877173	-0.20124225424584136
-0.9605845034140502	-0.6883112350212498	-1.059238861024967	-0.4834516489003146	-0.9092703808416548	-0.5898381821330286	-1.1302229398786476	0.28656760334300546	-0.44084559533199047	0.18004906904081328	-0.38825560211170873	-0.36475415901593744	-0.2886237151386351	0.842252560996336	-0.6475403761404903	-0.6964466445992252	-0.3080196347305385	0.657812666992821	-0.5811737932651386	0.3979157044452199	0.015327669755574713	-0.6192927724255147	-0.5735617254041186	-1.1314118173412095	-0.6262015420049899	-0.9485763073600989	-1.1894407315426754	-0.3600484826380775	-0.3139828133357335	-0.8931189678740197	-0.39261734461703557	0.07312388752010453	-0.20268512451202286	0.05910874520501976	-0.20720314409549231
-0.901026538798852	-0.75532518129804	-0.9521682327356386	-0.49585606750861977	-0.8972970285319907	-0.5338509471764695	-1.0931642844012963	0.2524803961700405	-0.3782898610883106	0.1471711797883126	-0.35767256026860617	-0.3896783896387336	-0.23030652449730565	0.8193040524691048	-0.5199023737415016	-0.690389480200328	-0.3352217063089977	0.5360238909322665	-0.5972279712813838	0.3015377186341106	-0.1395986552575208	-0.5670884601704091	-0.5152233100559727	-1.1559647105165929	-0.605754405898917	-0.9125264315701823	-1.255176234555482	-0.18681230901606108	-0.31631198108301495	-0.9158592189420162	-0.39538344174029694	0.03733863237902606	-0.23317187730007088	0.09312236380843356	-0.20427504169517285
-0.8492519057390837	-0.813990894245717	-0.8519673736954211	-0.5184318860738699	-0.8468196185512464	-0.4627710754934406	-1.0333713110959855	0.20239484774697264	-0.33976122967107747	0.0889862635655139	-0.3060523489870044	-0.4065490618424913	-0.217142607012073	0.7443674188232834	-0.36707218712563733	-0.697751868131752	-0.3533304333912613	0.44283592367352514	-0.6033914050590938	0.21559821125548076	-0.3042688885229565	-0.5312559513056194	-0.4532713887595977	-1.1760917201279688	-0.5677718713222127	-0.8623526434939002	-1.3041242773976787	0.019104557628150543	-0.33038270678919474	-0.921163424203353	-0.39618483436479324	-0.004708005758926809	-0.26847686136929483	0.12457144789239272	-0.2176408592764413
-0.8201860269617761	-0.8279452215490213	-0.7587546394793927	-0.551569882860053	-0.7689213121304197	-0.35791842358730047	-0.9509334688052867	0.14443405535553047	-0.3398181768752654	0.017651417361458466	-0.23597477049270438	-0.4040336020733154	-0.23361128288122224	0.6230272741294139	-0.14471694781717054	-0.7111268431556348	-0.3697140458664391	0.3831908769264122	-0.5836746848691787	0.1669626628556168	-0.4477531591111229	-0.5022567825786528	-0.4115712452151232	-1.1848007922784975	-0.5108774804835777	-0.799511843574129	-1.331727260924295	0.23780157028634735	-0.3445417887007508	-0.9180665244857794	-0.3997368132875603	-0.05458186628717058	-0.28831505385101075	0.14890690776315704	-0.25521663392785743
-0.8265387291091478	-0.8219633145252422	-0.6835602550953963	-0.587006028008261	-0.6857477296133989	-0.23638152459639375	-0.8553788482399108	0.09382034332424256	-0.3813096020239002	-0.05519923559202875	-0.1690348437297066	-0.38462331871411953	-0.2346871481856593	0.47335359183152603	0.11472526011112072	-0.7248316902471643	-0.39104409272462615	0.32467954855910774	-0.5424298217485775	0.16028188065691074	-0.5271414926796429	-0.4869740816693196	-0.3935725667699707	-1.1656656297237493	-0.4314784860361405	-0.7318863031234875	-1.330890097818373	0.4388092078261347	-0.3446227818890125	-0.8969581227303642	-0.39902331533800883	-0.12631034271242103	-0.2921158038895705	0.1774560951212711	-0.28063970597773846
-0.8708639178478247	-0.8120625845292129	-0.6277684661823909	-0.6228943594333692	-0.6152701915291023	-0.15880541437876577	-0.7610192642112893	0.06406466786561767	-0.4345198383262449	-0.12059342677270449	-0.12314215589086693	-0.3515712177145546	-0.21007893398867922	0.30331847441602466	0.3566016502069222	-0.7531489783893164	-0.4323605875643276	0.2558235515818169	-0.4972946827994691	0.18379721998388066	-0.5495874434929904	-0.4952076964255488	-0.3882543977003041	-1.1250443463786148	-0.34355844781424116	-0.6604438387772081	-1.2707703473173395	0.5589891313447477	-0.3369063399528133	-0.8605626010943977	-0.39120327440542424	-0.21373670460760347	-0.2876798010117052	0.21185636662146443	-0.2892916173814156
-0.9316866738407799	-0.8234484240246468	-0.5901802793058875	-0.6594972568269128	-0.5757103258344883	-0.1533220187994459	-0.6685881972285085	0.05068501489649335	-0.4708259896665207	-0.17671504809398506	-0.09917476612563836	-0.30580805634519453	-0.1679372018281991	0.12930860302111843	0.5794111779076083	-0.7870919226040387	-0.48779979948549695	0.19145331397012283	-0.4492533281267016	0.22617319136744332	-0.5657334536259457	-0.5022878997923949	-0.4094036164827104	-1.0776392034480566	-0.24308184183884177	-0.5831039035440423	-1.1299059552616175	0.5515385983497892	-0.3136171168190368	-0.8131527915939568	-0.36272022944832844	-0.2972119383486559	-0.267855067276585	0.23939552192268598	-0.27876769098363285
-0.9856415242055634	-0.8671386348997963	-0.5774287525648406	-0.6880333743424182	-0.5696126110461652	-0.21879933690841663	-0.5782913796294821	0.04787158472645057	-0.48655265270416254	-0.23217069502131066	-0.0956182237909278	-0.25569392985071626	-0.11105082385609003	-0.00855190709923025	0.7658246339183041	-0.8211543340000171	-0.5324869028651963	0.11606308813592134	-0.3944175712013531	0.26446191246248085	-0.592209096225851	-0.4941704559674703	-0.4484921591447595	-1.031115962263603	-0.12872033821344334	-0.5289760410863806	-0.91807509072379	0.42485578693184695	-0.2790747491949702	-0.7387382389548222	-0.3121316737426283	-0.3828532828268799	-0.230130200569496	0.25082150956628746	-0.2041641987021005
-1.0249075474332108	-0.9394502492687031	-0.5796903732277503	-0.7002703165518712	-0.5740447463321219	-0.3500561237558741	-0.5091492132986033	0.07444057472765912	-0.47685008040143273	-0.2971277128268131	-0.11709442280415357	-0.21086895694770313	-0.06462988154005204	-0.09692475315482549	0.8675379120679632	-0.84880117945333	-0.5584797354546504	0.03301924002647775	-0.34259876287770447	0.25394543307029666	-0.6325150950869995	-0.4820762322262714	-0.47871550390228396	-0.9797083421776442	-0.030871515294161593	-0.5125076318173383	-0.667773721594897	0.20305220839624946	-0.2468443689449173	-0.6518916077367048	-0.2612639231871037	-0.4634535327636278	-0.1980203229420349	0.25924107366554344	-0.09591677905117942
-1.0460109895823642	-1.0236245969338995	-0.5751131000089605	-0.6942318619488186	-0.5721138033158196	-0.5183135957910637	-0.48293891344831713	0.1026456916604761	-0.446914320362077	-0.388691020530698	-0.16094099115711197	-0.17495212997762905	-0.051258727705193866	-0.15652723407290053	0.8896901497935696	-0.8594159276625255	-0.5673126539957378	-0.030996966394409697	-0.30668161370054736	0.1720093249485095	-0.6969856231741287	-0.4806303190277097	-0.49727923781108885	-0.9140756703196287	0.02351300583061739	-0.5172535561729991	-0.42089380168151	-0.05204245110534467	-0.21534783606729566	-0.5845548887429393	-0.2195061971758526	-0.5213658953985502	-0.1619804913086978	0.26063775861921595	0.005159714742388089
-1.043070128511705	-1.1073842543374819	-0.5597886259836027	-0.673701116298439	-0.5614296283610944	-0.66596099037911	-0.4994887383008866	0.08181863675198246	-0.4085719216936745	-0.5052916968613166	-0.21287738428840206	-0.1482834261471106	-0.06648178083457446	-0.18578714730831017	0.8823647494690292	-0.8560048721738326	-0.5543991759032745	-0.0709001698021486	-0.2944633897235819	0.0575819170617358	-0.780603430431864	-0.4783006769588649	-0.5002707079127764	-0.8397807115496043	0.02886964052193447	-0.5454884420206613	-0.20318979597511988	-0.2580234441094107	-0.1919874371014109	-0.5347348350278343	-0.20062952316271856	-0.5435068249299143	-0.10467314830520666	0.23414808975211013	0.12019318874694122
-1.0220285992271974	-1.1645104296889184	-0.546200891375155	-0.6552563822382048	-0.5285245526329958	-0.7723946135368743	-0.5544854646675162	0.015185929027812128	-0.37062969256821454	-0.6288891900609432	-0.26113438735994304	-0.1310337629589276	-0.09314472139166827	-0.18371221652417768	0.840717861112301	-0.8358880253241532	-0.5246227025265492	-0.09225050167316433	-0.3107014261033657	-0.05627608381919365	-0.8594945794926341	-0.47388410708836526	-0.48146480737669217	-0.7560608664796924	-0.014849739115011956	-0.5932892679191131	-0.020703838196727054	-0.38664429662518074	-0.18901523252611324	-0.4924679918447275	-0.22536411874717038	-0.501633949549364	-0.04905622387410568	0.19198319681455248	0.19478744411238422
-0.9898714995650912	-1.162644323511656	-0.5267957229568797	-0.6569627806576193	-0.4674965904598628	-0.8318608363755396	-0.6424315666837649	-0.08134851057178175	-0.34725055657860965	-0.7456675957543658	-0.3084972201049769	-0.12913695023785765	-0.10216832116843225	-0.16792617324453324	0.7779787412784784	-0.7957024751157481	-0.49879077004948674	-0.10287143739736396	-0.3407560006431485	-0.16431131305816826	-0.921533671014466	-0.47225563956918154	-0.4586156738380892	-0.6568644645073095	-0.09491049211595921	-0.6320096965634686	0.1258205044229434	-0.4471487046731773	-0.1965672337467506	-0.4582603158799727	-0.2890980986321073	-0.3938457518094099	-0.019807675772840518	0.15953986242458895	0.1845498621133708
-0.9412300996911307	-1.0981418451317642	-0.47442080803744	-0.678098302192742	-0.39034920632315384	-0.8167575605423967	-0.7352472636896034	-0.22101827859912465	-0.34260397253959596	-0.8337335164568666	-0.34786286733974114	-0.15219595072161934	-0.08468110068729574	-0.14305712987173463	0.6886448218168024	-0.7502799829469187	-0.47895029330395633	-0.10650588476656972	-0.3583395459561001	-0.24188326748447803	-0.966436923885631	-0.46074849392725553	-0.44094700677717047	-0.568711718087612	-0.1845871984980837	-0.6678887811824618	0.265863332685276	-0.4571429166090348	-0.2076804809118617	-0.43012134016967235	-0.37491690816566214	-0.26155305612205243	-0.0049895957712332226	0.12972813499535835	0.14485575470546702
-0.8794941289446548	-0.9825961791754836	-0.383382214276655	-0.7079239879794081	-0.30671641318627174	-0.7415348207208596	-0.7980653968506803	-0.3696815811396201	-0.34956384435954285	-0.8218501635438683	-0.3699593466695529	-0.20189393025280716	-0.05717157759556328	-0.09976978075448464	0.5750575808155044	-0.7142115927611965	-0.44200795925164443	-0.0991469474131552	-0.3333222727173547	-0.2757161837563852	-0.9825783935207986	-0.44081065784206486	-0.4251943050909036	-0.5090558604505478	-0.26885192310987066	-0.7185180123812064	0.41868719768273605	-0.4452890402373937	-0.23661713817260838	-0.40947719537371413	-0.46676425834542734	-0.12445621510785905	-0.009126814474679347	0.104264279936034	0.08145356266826889
-0.8179770643981754	-0.8489881605117873	-0.2647873551008964	-0.7428446779889272	-0.22498445089389757	-0.6697059559280444	-0.8306050968013222	-0.47571558910046524	-0.3631218962971617	-0.7069185089306161	-0.3901124152672036	-0.2814783213842421	-0.02742875214031699	-0.05572928071740409	0.4461759639428144	-0.686641420274958	-0.3626443935054784	-0.0838028672474428	-0.2411904288883108	-0.2870516732254683	-0.9485836865845114	-0.43239241428429737	-0.412112558852572	-0.4703574504085923	-0.34264161141828803	-0.7765119658897712	0.566693474993013	-0.4254573696897678	-0.2598155507619702	-0.4021797431666861	-0.5380571802756128	0.00237480118203528	-0.048830116931301966	0.09474788414999571	-0.0070822780480110925
-0.7611366323061657	-0.733585044332936	-0.10710428078188113	-0.7720544227975928	-0.15821447396176022	-0.6172743104216377	-0.8391599841048558	-0.5378839865495701	-0.370332643638261	-0.5644428888152224	-0.41085555572446414	-0.38819772388095447	-0.012430572496699734	-0.039692814756916044	0.30295397682239356	-0.6727065542822045	-0.24263115606581137	-0.08527629185658046	-0.09399509447908141	-0.28275967041771777	-0.8666935387349852	-0.43577589265855055	-0.3944723819830976	-0.442520233489093	-0.4030878408932139	-0.8413944966255815	0.6911629895768648	-0.3943822107143024	-0.23438368964781792	-0.4082456634393469	-0.5794840086870721	0.09000849364002786	-0.11394891645880141	0.0975728175591182	-0.06767644759405163
-0.7145648910503536	-0.6446806358712072	0.08242930796962307	-0.7789953891055701	-0.13210533900546234	-0.5801842567378513	-0.8220162189376119	-0.5627607875601971	-0.35674688765536156	-0.40918914037409293	-0.40546636699984007	-0.5056496308728884	-0.023672042142856516	-0.04953461440179934	0.15469885288984025	-0.6713959814729051	-0.10102246952071381	-0.1010787707895798	0.056559833663896386	-0.2536965128317519	-0.7592857933187523	-0.4320127842766405	-0.37437730028414307	-0.41668074625440515	-0.45025077140314923	-0.9178571862990046	0.7719830278087942	-0.35177855726719887	-0.15026858212955652	-0.43263722369247637	-0.5998083596992966	0.1474015425795294	-0.18223590493487304	0.08692013570907539	-0.1118596962213726
-0.6959954540041895	-0.5832779671968786	0.25679794542739687	-0.771220762501085	-0.16341258761773209	-0.6053840448037731	-0.7974607226748978	-0.5536684067851707	-0.33124069663365463	-0.25706710587754433	-0.37350581951860473	-0.6226073633459143	-0.057760217014179535	-0.07705474901240092	0.015663890451043272	-0.6699409781907443	0.04101086061997411	-0.12304507600413792	0.15534818597286715	-0.2197309949283468	-0.6371305110881663	-0.4330396523301386	-0.35589666276705145	-0.3960975805674578	-0.4833627630260235	-0.989529959951529	0.782262974767845	-0.29697427009516664	-0.02952982748280847	-0.4710704719828245	-0.6064521630701203	0.2012581244905216	-0.23881378387288993	0.04963180379620363	-0.14669826473831576
-0.7113763785211124	-0.5721461254866833	0.40235214624816884	-0.7624412775034874	-0.23906753723989177	-0.6927055767339675	-0.7881133186261814	-0.5217690952294968	-0.3092267544309345	-0.14032547177642601	-0.3368166415719668	-0.7294085089961297	-0.10698325933419173	-0.13051151842466052	-0.116074064687727	-0.6670184899806199	0.15635467727219293	-0.17137749602998403	0.178572840167113	-0.20363939694127034	-0.5195815638631719	-0.4587943329042349	-0.33850340089009745	-0.39231733329502827	-0.5102133155353282	-1.0338347423360787	0.7269634118394162	-0.2388069116063154	0.08623643627248309	-0.5002769607016957	-0.6100170676803793	0.2567318847914353	-0.27399494747343617	-0.00758887948941443	-0.14751111335417713
-0.7498331121608943	-0.5513208989112651	0.5314214738183585	-0.7478057010926985	-0.34090313822636054	-0.7729840200465647	-0.7933514428471654	-0.4860310079515095	-0.3000351678522695	-0.009596332536009411	-0.2945388990846597	-0.8086213403389125	-0.14968937985109765	-0.2003643833616274	-0.25490459735002524	-0.665190820416631	0.230124890657693	-0.24900241585471053	0.12025422083246182	-0.20072216104831506	-0.43694450412757374	-0.500767305280851	-0.33001807220483476	-0.39641338092746886	-0.5408683781286272	-1.0442038366071429	0.6275619924956165	-0.18341361194376696	0.15971198406001214	-0.5167678126986821	-0.6265154151950086	0.3076937371302365	-0.2788858559862283	-0.08449335157127823	-0.17217675828473222
-0.8038565089115355	-0.503626335197408	0.6330400268122313	-0.7253526985532732	-0.4470447797793984	-0.8315523022820195	-0.8090032013203172	-0.4607042351517566	-0.31096903105636114	0.18016959814892153	-0.2543032482889699	-0.8460076862731064	-0.17100165423223082	-0.263583871572188	-0.38119677038706357	-0.6623806670187321	0.2609928307762093	-0.3373526389801174	-6.645300636628492e-05	-0.20813420224425278	-0.396377426643634	-0.5442484252835136	-0.3290399089652355	-0.4065283494955291	-0.5636545299220137	-1.0141083620944216	0.4880001430363753	-0.13570597526231032	0.16775730742733425	-0.5311542184782521	-0.6565340318261392	0.3423712546928711	-0.26666800582686484	-0.18142486553122228	-0.22886371232498354
-0.8686637999791739	-0.4822127668133257	0.6927838627539387	-0.7038189553586578	-0.520842184804004	-0.8797261772978487	-0.8391814518270728	-0.4501247344966027	-0.34114181459422915	0.37136962093371934	-0.24230243528073542	-0.8392805962995566	-0.17473190852548398	-0.3208835935528818	-0.4892738717643986	-0.6617601509131047	0.2671833381931743	-0.4412700023856755	-0.13801454744944486	-0.24547131163089322	-0.3776160897849804	-0.5925008513933387	-0.32335374158940894	-0.4227277383331366	-0.5790337987055739	-0.9438536727095641	0.3380075532636007	-0.11218585149786242	0.1039960335531247	-0.5480259279809012	-0.6804000212111373	0.35418514761948794	-0.24908819102386812	-0.2610714168300413	-0.27221563850426395
-0.9345987896528545	-0.4692822060933806	0.7065131094630236	-0.6834742945958918	-0.5531186689458989	-0.8956720703795016	-0.8659910589225873	-0.4543485680450209	-0.3776757547512567	0.5397978137509749	-0.26465065175201874	-0.7945280775553314	-0.1587372306900519	-0.37438743489763066	-0.5851381868642309	-0.6728438523860357	0.2752233675206209	-0.5672416671977261	-0.2628418404945511	-0.29924127320331817	-0.37186554933689614	-0.640421360556579	-0.31860537634863534	-0.4187112256061799	-0.5952697440165865	-0.8459075239299831	0.20732431252088893	-0.1145300262081026	-0.009858300091384798	-0.5786335275235219	-0.6892179252180943	0.34707667118027336	-0.230797754400631	-0.29643042969673833	-0.3256604349971587
-0.9915962150802151	-0.41585454951271245	0.6732757764442912	-0.6671732584409634	-0.5582509122260708	-0.8580713395754064	-0.8726871992774861	-0.4611969911437832	-0.40937995634769314	0.6607865667632369	-0.3009531614493563	-0.7148749478629955	-0.13740511453076326	-0.40269461221945474	-0.6640859379587873	-0.6905018150125536	0.29899843258154246	-0.6974125921458187	-0.37431641988767594	-0.3468394088391098	-0.3732912656422247	-0.653901337549771	-0.31540497817635343	-0.38496035453773186	-0.5825134454996637	-0.7263511165385591	0.09672778654945367	-0.12320133509066347	-0.12490789684751272	-0.6338884456442424	-0.6857926180327476	0.3215572407634935	-0.22496473362615613	-0.3239893121865707	-0.39099622146905816
-1.0361049312390906	-0.3768918076199608	0.5971474121960898	-0.6558220802965498	-0.5383185365090559	-0.7796164391465796	-0.865225376830176	-0.4545315073953541	-0.43619593306572374	0.6551523416757262	-0.33796254903994577	-0.6074885955456524	-0.14321214160430276	-0.39823219301945956	-0.7119546844206228	-0.7102566941339503	0.3297369891045271	-0.8214606192737175	-0.4677269150631463	-0.3904750957219037	-0.37900321185911395	-0.628399743647446	-0.2991869366964909	-0.330200572111803	-0.5194370265738801	-0.6075218654960663	0.02787762080095113	-0.13438307220901355	-0.21314383961096425	-0.6961544778472964	-0.6611278211607517	0.28464055312250663	-0.24248802169345157	-0.36967748101008646	-0.4271495110427172
-1.0616329320366575	-0.3352050690712334	0.48520104880299114	-0.6467095033501244	-0.5080369837485258	-0.6773682405540165	-0.849253391500618	-0.4319975103228648	-0.4678062487309312	0.5623551427634086	-0.36922830201071893	-0.4906404732102786	-0.17979817588121427	-0.37759209206150846	-0.7215647767843677	-0.7380426207833526	0.36262862135827795	-0.931940861459142	-0.5414666546395861	-0.4255150768452413	-0.40181240249547556	-0.5880967284083366	-0.27243939529521227	-0.2575781856188743	-0.42937048424387003	-0.5301068856574944	0.010707977473290439	-0.1498327748332419	-0.27414643640620195	-0.7586568085027678	-0.6281854140189593	0.24160070285985205	-0.2861751131423319	-0.4205065551856789	-0.45349011675747164
-1.0639811985457104	-0.2140196155570051	0.35683670878870255	-0.6435963031803534	-0.4899056923069505	-0.5509905480268456	-0.8231486412845662	-0.38730572209994213	-0.5088821132003565	0.4714925381795438	-0.3818030757015088	-0.38280081795077947	-0.23845708603522348	-0.35111883722947135	-0.7101413165883466	-0.7759707761936991	0.4106150064240284	-1.0185352535919932	-0.6156932010194855	-0.4322992103155562	-0.4438891954938159	-0.5437692201918815	-0.24283333801898793	-0.18918752395009517	-0.3313315561401255	-0.5022032311716236	-0.016676615677867764	-0.164710090319509	-0.3028744748486989	-0.8299411016428117	-0.6062014047327784	0.19799217448206025	-0.3443545829252095	-0.48753559664878016	-0.49028999045738386
-1.0505637963075436	-0.0591950063834922	0.23957206335893289	-0.6502581421569108	-0.47457106882076056	-0.4120693487320815	-0.80769188128822	-0.32251125978315154	-0.5550262788425117	0.35484691879166447	-0.3706460855914874	-0.2895170174117342	-0.32225332447036237	-0.33491667806662073	-0.6885966895873337	-0.8239199100914767	0.47718452508899106	-1.0748405378917274	-0.6810799208524392	-0.39944715611193515	-0.49887462370250224	-0.5016945982503733	-0.21017408189294612	-0.15536179650001497	-0.24032411346676225	-0.5007515062187745	-0.07720974796101797	-0.17490855658675547	-0.29833885630604745	-0.8890518545106358	-0.5897340788681295	0.16248533466818454	-0.4035353834547892	-0.560033014794904	-0.5189367462224428
-1.0291485786614256	0.07436895143990803	0.14803431782499127	-0.6687270672525346	-0.45128306795943063	-0.2710373506733731	-0.8106311702551177	-0.2614360724840216	-0.5997821639933817	0.24214198837905992	-0.3437363921167386	-0.2112925351067667	-0.41727119077350255	-0.34947508534694166	-0.6469554798355079	-0.8846342014610554	0.5447592547653903	-1.104689664765171	-0.7145128928222411	-0.33129186754597356	-0.569013963277538	-0.48633929050897484	-0.18412929854730226	-0.15976662670668879	-0.18036878851880359	-0.5160502547414927	-0.15075790666728625	-0.18609979390656572	-0.2645205186982591	-0.9236570678718111	-0.5816477687732121	0.1401094304989688	-0.4670229828949184	-0.591059937042584	-0.53440242272802
-1.0115498468859527	0.21503707180757942	0.08559146018204151	-0.7064483348206345	-0.4227480211629633	-0.13103947378329067	-0.8181323501931594	-0.2175984930017676	-0.6373180671213923	0.19329092800282974	-0.3095887523503983	-0.1433342497622619	-0.49476435768121185	-0.39568089427853453	-0.5874096288253287	-0.9562681498158705	0.5948108010675079	-1.1225487988817586	-0.7310852171357313	-0.25437902122916856	-0.6473920360883011	-0.5086710775714113	-0.17813211324820483	-0.20929348020413702	-0.15484897230073807	-0.5354893952865971	-0.24570832216842167	-0.21643393716815576	-0.21496250483829385	-0.9525160588665382	-0.5800243024242329	0.1374358535271091	-0.5373637761014585	-0.5752702952781873	-0.5239308388547435
-1.015412767405082	0.3517785937605951	0.06344352995869022	-0.7616318082423695	-0.3887043289388969	-0.012253847778049031	-0.828368875737036	-0.19904637743370732	-0.6610927553130598	0.13768615184004795	-0.26645510358208735	-0.08458693157844753	-0.5381252568772525	-0.4626755514747448	-0.5379300514394145	-1.031881960089537	0.6353028901767077	-1.1431194435637722	-0.7511717433523091	-0.18807235540820785	-0.7252547624001637	-0.5603546951165612	-0.19444274785026275	-0.295549085201842	-0.1570532298826095	-0.5275372548586013	-0.3474574380483931	-0.27205286661537775	-0.15955580105022346	-0.9735077013866406	-0.5707488290800633	0.16074968167094367	-0.5982969054377678	-0.5404320801908253	-0.49171247553514197
-1.0532459500509346	0.4389672212648971	0.10022381138791962	-0.818813833357072	-0.3599058006392305	0.04534840357148756	-0.8372797694340036	-0.21010535622481513	-0.6610912161994331	0.06894166002720488	-0.24294486846577099	-0.04388813012841837	-0.5519682041038104	-0.5368627999553353	-0.5096354560773394	-1.1049156358665286	0.6695746141161277	-1.1790239362961572	-0.760492108803958	-0.12719065633470833	-0.8095967790550318	-0.6304762990445194	-0.2376647424544057	-0.37742559187405933	-0.17329639437784242	-0.48656807579708683	-0.39355080669710585	-0.33365217288163246	-0.10079892447496748	-0.9738301792746464	-0.5690426383311358	0.20201241282379465	-0.6519703868604829	-0.4993837461286613	-0.46471604877804473
-1.1122776553166465	0.5064425104577329	0.17318230458184966	-0.8640287393493609	-0.3424614431167102	0.02165085736780853	-0.8304154652550706	-0.24741170583670696	-0.6549193705563577	0.054228937373016525	-0.26375849532264317	-0.01621621486853878	-0.552369448950957	-0.6037124755994782	-0.4947064037880241	-1.1649149072408298	0.6759475855780728	-1.234559765522231	-0.7578721271235349	-0.05975297659802993	-0.8904221801733495	-0.7023695096748763	-0.2953621284950473	-0.44399396850247824	-0.1856556377626594	-0.42883548453493503	-0.3701336387000977	-0.3916129019887299	-0.03930055119400712	-0.9586542586658208	-0.5849386488086438	0.25782974948593723	-0.7112776996080601	-0.47186826345377336	-0.44370514364683633
-1.1705531391641883	0.5764240839191971	0.22459493721695717	-0.8902704302005937	-0.3295847256532206	-0.0760076306059766	-0.8102715859079803	-0.31250860820848364	-0.6830836108113791	0.024057845887358615	-0.32567374874186744	0.000987003346062501	-0.5462559766370144	-0.6658493093627826	-0.4905231648430024	-1.2053821860259273	0.6451061856842811	-1.299859079206909	-0.7617039025636434	0.03237005686118845	-0.9508720974694972	-0.7669667709231073	-0.3435936484282065	-0.50016432586979	-0.19973304699186073	-0.356836655010648	-0.29993673230293844	-0.45970797100321886	0.016381038566345214	-0.9266761280991753	-0.6039962824466645	0.33361598121190583	-0.7625501406381445	-0.4677689536603683	-0.407625749401892
-1.2107279547978818	0.6324487382632221	0.2425463904195965	-0.8876857111116443	-0.315070658848422	-0.2436799517741452	-0.7873726822096894	-0.40116485320502016	-0.7435538460908774	-0.05652709864746101	-0.43105293005901346	0.004147119348550122	-0.541341829580477	-0.727568144365581	-0.5125807591535632	-1.2215726637244815	0.5912759748870281	-1.3594468261081112	-0.7589105090176099	0.15600742806509285	-1.0013420006283456	-0.8189117730636927	-0.38466463357827907	-0.5288694089638379	-0.21791335925282115	-0.2732731930188325	-0.18927260931052806	-0.5232999445256962	0.06385777292189068	-0.8805951498958619	-0.6335650851530775	0.4155036552148669	-0.7983100303422956	-0.4593296623725015	-0.365653202691952
-1.2157583750503256	0.6617880742723987	0.2603794880471577	-0.8576590536463563	-0.2951665132924639	-0.44943601918936854	-0.7528507959076645	-0.48615493460818654	-0.805493934883876	-0.1110471128372668	-0.57285142710714	0.007966753975895708	-0.5572108428209235	-0.7792455947297414	-0.5534042497993938	-1.2081673761322202	0.5160858594787731	-1.408904778821493	-0.7356357116333083	0.3059135724735425	-1.0418001061653812	-0.8427288884620978	-0.41371988048657365	-0.5359901222666076	-0.22998142887409395	-0.19879012828111342	-0.055836089905794486	-0.5681385203662506	0.10574597728738352	-0.8443024875862422	-0.6726497789910091	0.49831740573171485	-0.8149934926220345	-0.41669526234599763	-0.33737592357046664
-1.1719218557076005	0.6828569313765148	0.2425952764179983	-0.8189143191963832	-0.2594403034693972	-0.6442252954459526	-0.7058901535576536	-0.5540254335817887	-0.8661919589801264	-0.16480309505363916	-0.71452909032736	0.020625795975279342	-0.5959419937806573	-0.8200531944434498	-0.5842977533386252	-1.1701072718948151	0.41803963429067836	-1.4429859086000705	-0.7242803683852224	0.47188596455716525	-1.0629179613758353	-0.8440275135156126	-0.4166852345794368	-0.5386171134095148	-0.22774107537112176	-0.15196746999794966	0.07743403683192368	-0.6096829013505707	0.1377579213630337	-0.8164720898549819	-0.6873307748442807	0.5869146916625789	-0.8109235676515659	-0.3288737640867013	-0.31711012967046476
-1.083298012315095	0.6939680385736295	0.1396825309401166	-0.7801602805020293	-0.21056636663669326	-0.794379263566183	-0.6556324268704591	-0.6037598564776043	-0.9144908836996646	-0.2526647291322271	-0.8259942687767239	0.027220982223857666	-0.6286721091693304	-0.8501754654820649	-0.5991340550811959	-1.1244797241163673	0.31763962292233905	-1.458739273379432	-0.7470850733627497	0.6103181677930558	-1.0801922852090269	-0.8440129921491994	-0.41495682963179525	-0.5214679842299478	-0.19481678253796983	-0.1471853172120931	0.20368707281534743	-0.6482275937239145	0.14415147455762603	-0.7746806235585048	-0.6743223629524578	0.6608724652822388	-0.7974648210561007	-0.19685547246289467	-0.30330401908893817
-0.9633219365008745	0.6794461039747415	0.010090895071211536	-0.7451874867239787	-0.1688741827769032	-0.8895077719731036	-0.6014586298554867	-0.618302059511749	-0.9252662182002063	-0.3107699735716998	-0.9050759813471801	0.016811734744763707	-0.638462924368111	-0.8591662045875399	-0.6057553083977958	-1.0745691887352844	0.23409265425399015	-1.4556348495849023	-0.7936325788317672	0.6878667219314544	-1.106429551675079	-0.8408307384238137	-0.4318372680627459	-0.4693164788515182	-0.10924779197708423	-0.2013752855500901	0.3173566633557253	-0.65692027805976	0.11497183773209466	-0.7152195929847432	-0.650332286967538	0.6906944985215321	-0.7835081008366029	-0.024424062250203715	-0.3110661075760099
-0.81658623611739	0.6383399317922731	-0.09089471289072071	-0.7259370051003791	-0.15080876171112773	-0.9335855909197864	-0.5575231473612425	-0.595329893188865	-0.8820171252898776	-0.3232804864201099	-0.9463205946058881	-0.01849944976980684	-0.6258567813132523	-0.851408750113287	-0.6001940613297078	-1.022945101694696	0.1701754992974215	-1.436981703317835	-0.8615034758720757	0.7130278815081935	-1.1322354708513027	-0.8224861036822325	-0.4655079259850723	-0.3903710673725895	0.024959249069378388	-0.307149362996995	0.3959330004683682	-0.641767456731155	0.06411793285994315	-0.6199218171154393	-0.6104384450926149	0.6704136203250955	-0.7699363007697357	0.16404160686566227	-0.3583621969254366
-0.6408421474737683	0.571867674669716	-0.2105985123460175	-0.7256187999425603	-0.16389626437717647	-0.9230209579933909	-0.5447963660401767	-0.5566883813830094	-0.800128584781193	-0.3310372495300729	-0.9590987719069867	-0.08948780519077115	-0.5842287307428007	-0.8386033015988712	-0.578000180501481	-0.9870692854727896	0.12193200580465328	-1.4038603459582655	-0.9351220360725471	0.7047987802593492	-1.1617691387112035	-0.7974305231768815	-0.5146440094965985	-0.30376925160983526	0.17268541576535426	-0.43642016517094373	0.43563845063493895	-0.61618103914917	0.0016206435904227712	-0.4611737367991979	-0.5629572246599611	0.6002865256754564	-0.7604021246815081	0.33056669680816253	-0.4189809982477149
-0.44384425686685464	0.48790844757773144	-0.3601021872482072	-0.7309240800884165	-0.20856955324459117	-0.8513431685153338	-0.555118762472922	-0.5092377497316753	-0.7512001625883336	-0.35408078070741905	-0.9563578579106438	-0.18189658242754034	-0.5272828274362249	-0.8241992902571156	-0.5289919273224947	-0.9667117211683406	0.08849961647214243	-1.3598131358373275	-0.9879186366022867	0.6797565721461598	-1.2039707953987042	-0.7734308534578545	-0.5621395328174377	-0.2247653585827562	0.2923963348978489	-0.5699607466179786	0.44632657960526173	-0.5663786080457964	-0.07781894806000808	-0.26604681473774916	-0.5304801422678758	0.4917282429879205	-0.7539876860541094	0.45425616940032426	-0.46057175242596243
-0.2590011882940876	0.40276735324014784	-0.44904125602499445	-0.748272774160608	-0.2809723883129784	-0.7378770958466461	-0.5727115608298747	-0.44610301942395597	-0.751885068152216	-0.41334024457199836	-0.9501792215103645	-0.2757321492527342	-0.4887677313941854	-0.8082136619837161	-0.4807408214638742	-0.9485955038316325	0.06130417994986441	-1.315031259834889	-1.026156997619117	0.6419339067853579	-1.2503497100508618	-0.72895190813452	-0.5801144694363864	-0.15543899214357365	0.3607259135411273	-0.6930494259535013	0.44813869974447745	-0.4929610511633758	-0.16733360146237802	-0.08235673777333362	-0.5196070539497107	0.37362288152716183	-0.7431830042872699	0.5339776840158659	-0.4969067013493783
-0.11808308601353919	0.3299296006018185	-0.4707826605774244	-0.7915821709037363	-0.3666866853251338	-0.6217852916510352	-0.6088327924370776	-0.38457343438367586	-0.7391535202321362	-0.5072181197248135	-0.9532423590477913	-0.3682765458123612	-0.4753833497072234	-0.792774068127194	-0.4922134962357193	-0.9141622092460839	0.03197059657322717	-1.2728401554368505	-1.0533199815323397	0.5602708020225375	-1.2966809494762483	-0.6473293820073839	-0.5600336328331545	-0.10668643434363426	0.373046654610104	-0.7911896556091315	0.45718370112802253	-0.4092215253947293	-0.2592412354270234	0.06630556859734645	-0.5140128164032274	0.2647091750176648	-0.7213906017998926	0.5671509243844428	-0.55372605118691
-0.03008058244122568	0.28195771277550685	-0.4881654924302311	-0.8493540851121729	-0.4452662796328039	-0.5187391600579886	-0.6575358982403798	-0.33762736126309967	-0.7420085760096687	-0.6230118638909767	-0.9701188170120478	-0.45024820858588754	-0.488346644768883	-0.7799008360299935	-0.5332187022384376	-0.8682832454593218	0.0038960151069535264	-1.2145437014917122	-1.0543708992239291	0.437046835905068	-1.3395228163518107	-0.5534487481466728	-0.5041524964971088	-0.08045161184345073	0.33708067882554904	-0.8721498461168716	0.48448509794567285	-0.3325501495122791	-0.35527706765397393	0.15435315195010668	-0.5020694811607348	0.1903821555385235	-0.678478734154911	0.5592876670040223	-0.6084886477085497
-0.00647188044766841	0.2612828114199238	-0.5063768133085862	-0.9083169426013351	-0.5098399500347022	-0.44283764523070734	-0.6891023947838442	-0.29929271546425434	-0.8158275437735544	-0.7594978001932517	-0.9944104442154916	-0.5108328899245875	-0.5344280722142583	-0.7689669675513562	-0.5680228716873588	-0.81984197809846	-0.025482354898905914	-1.1246402432575062	-1.0378821468938655	0.2941139772942173	-1.3763121996764087	-0.46673337137036996	-0.42993554778381515	-0.05452089339364854	0.2645495349661703	-0.9439106030998717	0.526057265845324	-0.2829638479921194	-0.4462078746814038	0.16341311261399416	-0.45141888215507364	0.1735172951864876	-0.6247729517403662	0.54161999688384	-0.6370368763686558
-0.04504138394805425	0.25250692875852193	-0.5131719670864523	-0.9541850065491466	-0.57199523663938	-0.4186911287254234	-0.7044357153774421	-0.27251275508322614	-0.8844520030473204	-0.8791117042265814	-1.0256540443178157	-0.5560684363940611	-0.6021304239231873	-0.760753856770606	-0.6302490242116334	-0.7582664531684851	-0.06931851232337953	-1.0268478240952104	-1.0062397046689777	0.11894917210939752	-1.4132105549479108	-0.37310582418143	-0.3618582353268426	-0.02478653505215671	0.17720462508713938	-0.9982196077085128	0.5851006637816012	-0.2838046158213241	-0.523676632084135	0.10765501778871318	-0.3326861019922086	0.20386654042835564	-0.5890265207828103	0.5367513267345986	-0.6334745057302019
-0.10381217071275994	0.23814050300773895	-0.5375995286037031	-0.9675645099685456	-0.6337760031073676	-0.44679752073443774	-0.7124234970190723	-0.2731058326544676	-0.89008515892105	-0.9489675152735089	-1.0638355200390974	-0.5905454691831075	-0.6831091298602309	-0.7609534417643611	-0.6903722000535917	-0.6835673692229416	-0.12224469671595825	-0.9562932959712752	-0.9342528874449101	-0.05583732842085441	-1.4408576459770348	-0.2860066684356381	-0.30599846663438046	0.004678808167844201	0.09242974479046505	-1.0456866145001604	0.6529212749029456	-0.3390079114546737	-0.5705986858170401	0.014139210248820333	-0.1772521247649132	0.27364216040961103	-0.574843693620509	0.5428233553891231	-0.5722275941138484
-0.1515779457867344	0.20086503211692844	-0.60332289403415	-0.9346553975941267	-0.6943071144458962	-0.499573873297053	-0.6933995171809764	-0.2955085264835725	-0.873005615005537	-0.998370149534303	-1.0868845727122374	-0.6097123808807361	-0.7809842122177778	-0.7776884552029915	-0.6883203308153999	-0.608984186274139	-0.17938248301948923	-0.9252531508721121	-0.8191993378615422	-0.19027003244788743	-1.4321875654514789	-0.23120510607350378	-0.2561857410760436	0.04002739513175598	-0.005072557286251772	-1.1012015082853215	0.7089020078119692	-0.4366937329665127	-0.5715926931275241	-0.09582852954295545	-0.033596033980214456	0.3718971014138635	-0.5831800412617401	0.553779835943778	-0.4701966189910493
-0.18532709053972374	0.13770511345901149	-0.6896144000553809	-0.8600911831274626	-0.7536694971166632	-0.563836205423955	-0.6294203380433218	-0.31743764344608905	-0.849564914470864	-1.0095160277349768	-1.0788450953621997	-0.6232817443623181	-0.8893048884532397	-0.8089724615354452	-0.6576501857356767	-0.5441135068522115	-0.24764559977467737	-0.9430693101042662	-0.6702322774036695	-0.2954075260338331	-1.3911618976909848	-0.19396402466664292	-0.19968494307607698	0.07355135779338122	-0.1187578639897007	-1.156341179043454	0.7464495530781834	-0.5440887603704108	-0.5415736723509179	-0.21055003820102391	0.09361082690232403	0.4650694817640778	-0.6274135578223965	0.5723786293664082	-0.35652712959568805
-0.20825917336965594	0.06879914286360833	-0.7686296111565794	-0.7484979368746203	-0.7944959560373707	-0.6381822828556277	-0.5498788492750866	-0.33127464479104624	-0.8152303676863937	-0.9811937301957283	-1.052257625428535	-0.6386550306178067	-0.9968010285742361	-0.8492114323046819	-0.6168740167973693	-0.49282464115604263	-0.3220030156322045	-1.0173135390202497	-0.5003659531903955	-0.393341630991051	-1.3233677252232805	-0.16425953242818261	-0.13255967784987932	0.09316840830488705	-0.22114033459920734	-1.2103060135652337	0.760343340773977	-0.6333669035902021	-0.5103103016819281	-0.32436249281273116	0.18071186463507288	0.5277524219204283	-0.6825621178719751	0.5920900362267101	-0.26169479107851135
-0.24030571434489553	0.01695249290534268	-0.8302594174576867	-0.6235661258776537	-0.8034411530709816	-0.7031574351296275	-0.47948261017135596	-0.3417848055311545	-0.7912355862461082	-1.0020922518219915	-1.0057084071247375	-0.6512453340562898	-1.091552133193284	-0.8902619231900358	-0.532741699426607	-0.45313122441072107	-0.3988187198048284	-1.1115410891976605	-0.3363225069223682	-0.47577499523095523	-1.218473145332523	-0.15026715864869958	-0.07638651705152612	0.09852063959159436	-0.30544356152683516	-1.2780014231312529	0.7397106500640567	-0.6906554934440089	-0.48328557453196347	-0.43011300022429244	0.191145479578514	0.5466767658630479	-0.6972859866474144	0.5829958022769516	-0.21670485177938872
-0.304190945964064	-0.0009076982995371768	-0.8713596773772746	-0.5191576171355623	-0.7728453045173499	-0.7426966111695629	-0.4193604651253823	-0.3518051609139191	-0.8030621353536871	-1.072131920830441	-0.9243530046925097	-0.6674174738573809	-1.1534672996068294	-0.9284466748254351	-0.43121013663383545	-0.4229488217671718	-0.48013299206823745	-1.1752053108508094	-0.19475574559691897	-0.5387919705763708	-1.1032988784504802	-0.1509683331983609	-0.048043524929347596	0.1000364813196476	-0.375539433909299	-1.350233149706799	0.6785067473420001	-0.7170328027975338	-0.47606490908148713	-0.5350823327519781	0.15808157097429748	0.5227547680683026	-0.6674883216850542	0.533263559788141	-0.19856662755196422
-0.39185735112830217	0.02918844743708443	-0.8844559790544186	-0.425076819656011	-0.6889697319953769	-0.7638088544516769	-0.3769957043066928	-0.36046084775589227	-0.8288530623963339	-1.1347130851998395	-0.8316251251571606	-0.6899395704465399	-1.1665055524970767	-0.9670833170127329	-0.3580488839351757	-0.41513352840233	-0.5571477479262947	-1.1980495315616453	-0.0952256919350377	-0.5627109648698125	-1.0168523410710268	-0.16743763719173568	-0.058758211095153626	0.09924347152673066	-0.40313356239327414	-1.3943567899403688	0.5862056150860017	-0.728340417585228	-0.5064422633576752	-0.630213309713693	0.12386210590830762	0.47217598362650365	-0.6131634369271183	0.45754271902294913	-0.19590023777417634
-0.49183336048830073	0.09278119905556123	-0.8847827433595266	-0.3111389038192403	-0.5599823621042365	-0.7614618675195894	-0.35420235024263624	-0.3802551805254087	-0.8146301133719798	-1.2167648076943514	-0.7571230146643559	-0.712747768072961	-1.1329266499317474	-1.0065860827578357	-0.3186317944369249	-0.4146699244153667	-0.6285873978281837	-1.1955303847646341	-0.06997650644228297	-0.5351434756861841	-0.9594105035592104	-0.19892825749900778	-0.12153159957818252	0.08194462958389914	-0.37913940044038996	-1.4161973578584575	0.47102809100079596	-0.7307178430005783	-0.5547559273252572	-0.6948256465501683	0.09071288776664492	0.40162632954408933	-0.5361767146517377	0.38378670624343114	-0.23182876238966132
-0.6058503230803953	0.1586003190160769	-0.8852535927125557	-0.22794965481169766	-0.4221307216411823	-0.727561418016401	-0.32661274923989836	-0.40893682495949724	-0.7665743686054605	-1.3162156219475039	-0.6985367332039522	-0.7327321113056248	-1.055898662489686	-1.0477834380725564	-0.31314815496917464	-0.3994833276578132	-0.6952199495268669	-1.175878584040263	-0.11664936988644034	-0.4887875053336897	-0.9157218338462478	-0.23234607057739015	-0.22573922315220277	0.04884641259280755	-0.33092487542905946	-1.4331005082898505	0.3444760681938285	-0.7244572102384776	-0.5911390492279975	-0.72263102444529	0.04710420330655682	0.32376876676680494	-0.44494256323039777	0.3122756475278665	-0.29150539827082744
-0.7056229044565585	0.19688659741957143	-0.8653055324172906	-0.20011135562474242	-0.30924771762772096	-0.6849028558999108	-0.2722886781694061	-0.43684097715466963	-0.6886105678448661	-1.3343583170171853	-0.6604438689564682	-0.748876384122567	-0.9495908244160092	-1.0925959178024627	-0.36299116306886436	-0.3816399234365102	-0.7440141526826666	-1.146643384087293	-0.20482825889940703	-0.45375337428233015	-0.8740945501288875	-0.2613659841135187	-0.33775553336467523	0.014873311641388545	-0.2804868416779369	-1.4531063649930194	0.22034193882942993	-0.7049010455331898	-0.6135888884106989	-0.7018117407963633	0.000677718973240729	0.24944964559481858	-0.3661900534016922	0.24262288997947618	-0.3568781324070835
-0.7577601700092503	0.18504719045049767	-0.8121818898381162	-0.15149295703800564	-0.24211827664479083	-0.6479957948509021	-0.201117812089007	-0.46234478803539003	-0.5727291637768389	-1.2822366277921138	-0.6603089378486395	-0.7548937948997909	-0.840293491766888	-1.1342357492825839	-0.4733491707488019	-0.3712534110362814	-0.7708612487554368	-1.1169968530976058	-0.3271859998342577	-0.4522401556640592	-0.8150431061513427	-0.2807001462521072	-0.4396791932578835	-0.027932842342637636	-0.24475428618316517	-1.4838125473290433	0.10739511643640057	-0.6687147781722761	-0.6276473424216874	-0.6387951135091583	-0.042434619087158745	0.1698899976257001	-0.29760697250052026	0.18713030841619852	-0.45761901824940515
-0.7803251979987844	0.11546993999410704	-0.7402474296633426	-0.09986556581856118	-0.22784322520360895	-0.6123632987813312	-0.1287143409579734	-0.4679052590951131	-0.46903907874591927	-1.2308748848079976	-0.697169297051478	-0.7506041371398002	-0.7367260237207013	-1.161851910635464	-0.6059180950716742	-0.3609685348947329	-0.7809266289821633	-1.0820419006688868	-0.47105516930310937	-0.4994326863093864	-0.7265306422784994	-0.2796960974886871	-0.5265505353378389	-0.07865739794620219	-0.23582896809237752	-1.5338051932543464	0.009249441751483478	-0.6158746576520866	-0.6236786761968679	-0.5615338595138345	-0.10231674409951705	0.08561506028523579	-0.1996165302882567	0.1402466719628442	-0.5638096845844345
-0.790744248649121	0.000460779563789071	-0.6577690315174608	-0.08981139934081273	-0.25114063611862447	-0.5861506677601297	-0.06573519988026752	-0.42983174446569494	-0.41026340756941976	-1.2116984994213182	-0.7688237569999558	-0.7395818160094296	-0.6437584744936397	-1.174363630291146	-0.7363575425560169	-0.34589783913392014	-0.7681159942605069	-1.0281370706282056	-0.6104177195656829	-0.5926808836123453	-0.6024365674925787	-0.2790405615191812	-0.585221336252839	-0.117054043199703	-0.24951894776843378	-1.5814611054320151	-0.06015449959193013	-0.565599591526081	-0.6093011581109092	-0.470272617208189	-0.1844207110479071	0.00230964014800899	-0.049239262827804296	0.08666762769485217	-0.6200655825405168
-0.7893401533259115	-0.12693206880397095	-0.5732837344898165	-0.0614762535039299	-0.2738433316407046	-0.5619786173988301	-0.015523986591210567	-0.37259238225419555	-0.3424254353588984	-1.24335679752906	-0.8655029027078432	-0.725594447765614	-0.5658199698984374	-1.1794643448956972	-0.8733425286249232	-0.3269988442961474	-0.726771300432036	-0.9576050531580211	-0.7345242042537349	-0.6991580436812187	-0.45418477422735826	-0.30004468079527674	-0.60523332156008	-0.13247445781595016	-0.2799574348351295	-1.585787815095409	-0.09674528702280524	-0.5300332123104281	-0.596563138502489	-0.3594903427510193	-0.26297269907352955	-0.08449867921231961	0.14815478998924653	0.030003251128069796	-0.6239019816896209
-0.7947287837238041	-0.23265216737413957	-0.502643466799051	-0.014642408989405036	-0.26337935194222434	-0.5307528393132604	0.027313064116256235	-0.33051633167756894	-0.2791109180972544	-1.3221930485631874	-0.9642180984159534	-0.7084042341436156	-0.48950187718594246	-1.187794194069021	-1.0127257788310886	-0.31328329865107263	-0.6718214239042224	-0.884224414776838	-0.8391145415120956	-0.7818468610641558	-0.3171570914932584	-0.3383603433167071	-0.5924887092538433	-0.1177721966109877	-0.3101264056909416	-1.5320507021348602	-0.1278815148380787	-0.5163719226110339	-0.5842104501230714	-0.2503927372605006	-0.32285482408588784	-0.17197638010400762	0.39831520470847864	-0.011818388727653461	-0.5878687720251234
-0.8110207118205102	-0.30801434698004304	-0.4599942926143076	-0.01560818955611824	-0.23977893729852987	-0.5047636295321942	0.07037552590700309	-0.29201497501914586	-0.23094435714961253	-1.422665295935903	-1.04773038467631	-0.6846021140825493	-0.3927952550975592	-1.2008858399329725	-1.1345734970975792	-0.3041039397092052	-0.6265089664794545	-0.8216877722342927	-0.9204467957828399	-0.837974401643655	-0.19705184401380588	-0.38373961335765394	-0.5634144688845856	-0.07830884791922728	-0.3154421316716777	-1.4391972355428146	-0.16752456775451902	-0.5351229452425919	-0.5713668939360071	-0.12921333089693676	-0.37244551671721543	-0.25989046246599184	0.6869757099386986	-0.043725143587392205	-0.5259414075901889
-0.8167852417537503	-0.34707039418165786	-0.4507291094435025	-0.047990681698591595	-0.23523388136834464	-0.5012654912580766	0.12193383876518626	-0.2610451133885517	-0.15700687763647084	-1.514959949753395	-1.0960196101019595	-0.6572274466535916	-0.2768288803461384	-1.2113904123873058	-1.23211110777542	-0.2939813249630936	-0.6058805768124188	-0.7746609701259879	-0.975813234802947	-0.87859340140987	-0.07266717736947392	-0.42646769678775137	-0.5249360911559757	-0.0422888927825509	-0.29993051117741565	-1.337237494246533	-0.2181677358919362	-0.5901718626022175	-0.566350224941862	0.025275817312193437	-0.4060109419961164	-0.3469021632355535	0.9555073137607406	-0.06906274463960509	-0.4419901562262494
-0.8071511577801687	-0.3409796309642052	-0.466588756503997	-0.09784840563683304	-0.2630669381598598	-0.5339318043871849	0.18322060774144017	-0.2454598609940395	-0.1080230473530502	-1.584754474813149	-1.0863025564411555	-0.6359333551659285	-0.14956371525611178	-1.2138908734411427	-1.3007843697326107	-0.2873785343333859	-0.6146322159152879	-0.7462832214386135	-0.9922790048375687	-0.8871969072652968	0.062026689501763266	-0.4503408231708928	-0.4864814552535698	-0.03293886286429545	-0.28582903800081405	-1.2215005984957603	-0.3085111544250803	-0.6717310921358074	-0.5722700907020757	0.19200244537478559	-0.41688403031428145	-0.42945526961629693	1.1516577783923707	-0.09016294557813423	-0.3578233768202253
-0.7778840621927634	-0.3116584376539745	-0.5023244213357959	-0.1779170110790996	-0.34387106915882526	-0.6102950564440789	0.22790030460587918	-0.21716770033807972	-0.14150030784744747	-1.6067847443358882	-1.0289266271569468	-0.6371613602674243	-0.018828443630872382	-1.1969299147265626	-1.3287117486443087	-0.28378738652667995	-0.6493849814278373	-0.739100276469068	-0.9606219375155811	-0.8572893892905276	0.2156589726453725	-0.44665239610196467	-0.4548502202021556	-0.0624720446801504	-0.27378021953746173	-1.1026118293179459	-0.44015895265939714	-0.7644744338381122	-0.5963520653452006	0.3484792805660203	-0.40855730243201566	-0.5129324779341381	1.2570209219896298	-0.11771393719252217	-0.29136992350151664
-0.726790470644095	-0.28514677086617735	-0.5557928388510681	-0.24813056087336438	-0.4788074749900547	-0.7198629604277403	0.2496381623275929	-0.1754029417204876	-0.22281014163249208	-1.6064885287312152	-0.9399687630522765	-0.6622286414088513	0.10264733152175307	-1.1278019575499332	-1.3147348091103535	-0.27221868395969534	-0.7030675622250608	-0.7386991775476917	-0.9002370008907082	-0.812774241587064	0.3846699217958209	-0.41780259000096115	-0.43279406365876155	-0.1318966601202257	-0.26168808596878856	-0.9975881979250982	-0.5687908838040581	-0.8567878914243542	-0.6419070522338108	0.47885208671954294	-0.3886879356195055	-0.5924941004800454	1.2603586911453053	-0.1547852700306705	-0.25142949833123024
-0.6840551158225641	-0.2540605521299521	-0.6087106456474976	-0.2934217616695747	-0.6291782508765424	-0.8328013334054418	0.2688410398508316	-0.1426508967414865	-0.3364690656235614	-1.6075651192392346	-0.803561468625906	-0.6968245733302666	0.1930376542306036	-1.0138313946066033	-1.2644602270380552	-0.2511924600586653	-0.7660309278555965	-0.7190964909769584	-0.8300156418165274	-0.7460834210395578	0.5258271872678066	-0.3806382643879981	-0.4173903668176916	-0.22829062630525065	-0.26097338673099835	-0.8849048412908358	-0.6776636857406301	-0.9409383009061425	-0.6997828210943422	0.5509481345431875	-0.3512163675805598	-0.672928485966545	1.1688122968029504	-0.20022093083996378	-0.25055507027477325
-0.6751308186186679	-0.21224940650274027	-0.6470552790255885	-0.3289602535059696	-0.7628123052776734	-0.9160991551918674	0.2843836707360466	-0.09584792940302575	-0.47518168123008736	-1.5882232616871854	-0.6318968771135886	-0.7296816054407891	0.23675791007546226	-0.9306044522107492	-1.1812743438177504	-0.22270221196753126	-0.8286426355085339	-0.6750738379328394	-0.7648691914359254	-0.6390349039408474	0.6016444193263241	-0.3515374460961395	-0.39979055105276345	-0.3243804884398945	-0.2819114273640378	-0.7296530791764116	-0.7572539781678979	-1.0132419591673851	-0.7641159559644598	0.5497666422810974	-0.27830773471388986	-0.7640492810333301	1.0312423726027427	-0.2474912201900973	-0.2919857179074722
-0.6876659625356367	-0.17533160596257163	-0.6785249972599994	-0.3511062159808329	-0.8700304569723534	-0.9533764571531002	0.2805498933434344	-0.035902835187405634	-0.5619184296628836	-1.5419809414983199	-0.47298226834252477	-0.7478285855185673	0.23879720394145462	-0.8962344099842905	-1.0810677888356195	-0.1842319965108893	-0.880822376080739	-0.6025076759328183	-0.7291087397276931	-0.5309080235742197	0.6010813976006529	-0.32301540797988915	-0.3846171499258709	-0.3815403536019079	-0.3269663560817027	-0.5492147948408077	-0.7783884467642872	-1.067630612525545	-0.8287976069780061	0.5091372083741579	-0.18543408494726984	-0.858896102500337	0.8834949442270439	-0.28815684679320475	-0.35731226746328193
-0.7033741407656857	-0.14887177545747587	-0.7016686580823788	-0.35830770113146915	-0.9337534585210662	-0.9631857135057048	0.26324869821326446	-1.2790223254363631e-05	-0.5622247132745972	-1.4793773056002908	-0.3431342368743385	-0.7384912880297353	0.2143014264873561	-0.8701301991029702	-0.9958811438212477	-0.14115783684525324	-0.9180085484477061	-0.4934067228953918	-0.7383726940905292	-0.4551027908852211	0.5314392425333676	-0.2905290368328614	-0.3905431097463564	-0.3832550325936722	-0.381372534759142	-0.3596754112909959	-0.7541627144010008	-1.1047977756871972	-0.8834900981059512	0.4479470291250549	-0.08462664819813673	-0.9510673724186951	0.732641237137112	-0.3215313044856168	-0.41072011629181926
-0.7224477254239633	-0.13951014280154395	-0.7129973449752012	-0.35484280052410855	-0.9403593162084164	-0.9577193404970623	0.22896653480933082	0.02920586972310211	-0.5270621233589614	-1.3845270261176517	-0.2510910823637922	-0.7153040994188888	0.18907150324150032	-0.8595804375934465	-0.9436550145307063	-0.10725590375245446	-0.945431235644187	-0.3681369811957498	-0.7834973865417092	-0.420509365256193	0.4298387937875652	-0.26252769342656646	-0.41951763444555795	-0.3556610989144779	-0.4275488434256635	-0.13689126754643435	-0.7114855951969503	-1.1316643454159094	-0.9251328685676207	0.3692457445608775	0.03210006526598942	-1.0386260309587185	0.5950605459396278	-0.36001904946604846	-0.44217489454803616
-0.7424035684034385	-0.1513314070716727	-0.7153232893202188	-0.33972340340552465	-0.8769543744742798	-0.9611430050244685	0.161144633394807	0.07215530816583537	-0.4951162809231328	-1.2648620504283434	-0.22581667336004294	-0.7071502198569142	0.16066910013276575	-0.8657186175900641	-0.935973754965594	-0.09007580985095981	-0.9570823942981963	-0.2450487264868587	-0.8421816333038512	-0.4455769236812861	0.34089725287378714	-0.24087011266188144	-0.45992147427930163	-0.3250471780888072	-0.4600833003109295	0.11291152188921309	-0.6626883457092362	-1.1471852995510872	-0.9595377932055461	0.2879646368926533	0.15963265347332287	-1.1148683899228702	0.47265055390455213	-0.4054349830867306	-0.46613853385580184
-0.7470337662094244	-0.1776046269590425	-0.7010948908379776	-0.30155553210715313	-0.7486595845344057	-0.9757015585959481	0.0726153249249927	0.10237865922168307	-0.47970359706533827	-1.2003176916031446	-0.2586693772706531	-0.7207530237194748	0.09521107399743726	-0.8287426731809925	-0.9725610063539769	-0.0957620910602867	-0.942825317329061	-0.1290185849403497	-0.8961440630023916	-0.5343420158252183	0.28614339005227196	-0.22447756446240436	-0.5115290818986511	-0.30444763756837795	-0.46364476452618064	0.34841184463252894	-0.6220547364469693	-1.1468195417948794	-0.9938764506894394	0.21078678235112358	0.27256697022733317	-1.185749772905781	0.3438961087243741	-0.4430744589568814	-0.4950747129916597
-0.7384367227186547	-0.21235567088227875	-0.66662511607006	-0.2518615628700113	-0.5764875962689258	-0.9876854483525358	-0.013659872712021376	0.10916806962678968	-0.5004523878669092	-1.1957089853676757	-0.31441002208386226	-0.7557539558105206	-0.0018989975801097514	-0.7385528505313068	-1.0331460420613585	-0.12353018678711329	-0.9173068912565556	-0.03731018155995024	-0.9332918096355052	-0.660009362005437	0.25310445790028946	-0.21446197059919553	-0.5714724446981785	-0.30622313737021817	-0.4062835331079791	0.558117525076377	-0.5983255821993072	-1.1300588113691794	-1.0348737299840542	0.11876938499774041	0.3523908459021564	-1.2529248752563573	0.21731121349538512	-0.46562263553947136	-0.5250854533659106
-0.7354339487833497	-0.2471274493185959	-0.6264768466456674	-0.20583160506997605	-0.3838054549901298	-0.9919772639844673	-0.0833029525612999	0.11240786650849639	-0.5374988528616287	-1.2127812185280553	-0.37216657792597574	-0.8133141404695909	-0.1129909088313041	-0.6368304044217186	-1.1123947592157601	-0.16489436097775897	-0.9004986351857875	0.01902784550887616	-0.9516421278963957	-0.807052871192725	0.21810403070403303	-0.21375872156861825	-0.6220187926862147	-0.31584920019574214	-0.30271470989163546	0.7423494436024927	-0.5945895468477252	-1.084239339727886	-1.0771374482223963	0.011470427727392091	0.3923260499770532	-1.30963274605019	0.10091728118848256	-0.4614523078670656	-0.574127319856222
-0.7277456976986254	-0.27060669356834244	-0.5999214577242912	-0.17146730887442113	-0.2077188843914055	-0.9870258237388034	-0.1481247397959775	0.11336239682837997	-0.5500318551238637	-1.2663124854581238	-0.4249568634411373	-0.8873641485490502	-0.26332544799024327	-0.5435112397001374	-1.1909128292060085	-0.21126902441212003	-0.8947543352970012	0.06049246971768726	-0.9524214366418484	-0.9629982399063101	0.17513957038820366	-0.22698353740912297	-0.6417055149744624	-0.29624852451771855	-0.19265584006141884	0.8620611156947566	-0.6197720370463509	-1.0072402068950679	-1.1119301584283625	-0.09258429079034576	0.4026743553830482	-1.3701732703908325	-0.017533147598207066	-0.4186600903316724	-0.6341580375208127
-0.7010413524727948	-0.2974578880078359	-0.5956246357594914	-0.1445277996946384	-0.08992006833254304	-0.9694840646561843	-0.21730447464073635	0.10600793988151876	-0.5280102173530101	-1.3470567735595955	-0.47405164771949587	-0.9623523450948565	-0.4308143066857085	-0.4639276648789624	-1.2255466405078477	-0.24669371829286663	-0.9006479239498619	0.09825102174990355	-0.937121495776028	-1.1083998288918142	0.1364976639662362	-0.24996878596014915	-0.6315345166287253	-0.2255139223990787	-0.08431032328610714	0.8962271131144872	-0.6582217425540392	-0.9100270204058611	-1.1334129880300006	-0.17732647579104577	0.39358759707626	-1.436209041934346	-0.1360643288644698	-0.3475475208260542	-0.6804596189046211
-0.6660296275157853	-0.34889503133275757	-0.6172296741058529	-0.12624123778887555	-0.0440140624323037	-0.9649837225334601	-0.2970409618857775	0.09822416558831107	-0.48157515923540795	-1.4017708600421181	-0.5239419213649047	-1.0235017973123077	-0.5780821887985989	-0.37230497260429923	-1.2163226932774895	-0.2695565272191728	-0.9100647274348859	0.1294078129639568	-0.9085795741362667	-1.239778795346409	0.10426467017156513	-0.28411059287827073	-0.5975765826093319	-0.11309133349704466	-0.0025626875723964134	0.8636629298584175	-0.6887157986700497	-0.7941031871413011	-1.1459252084469038	-0.23252301429410976	0.3677724140174873	-1.5016267709430056	-0.24533858422237165	-0.27479364922798494	-0.7056579259963278
-0.6405591172353893	-0.41864852515033446	-0.648869206861028	-0.11801256405861375	-0.06559507955505066	-0.9831659558378003	-0.3896831281370271	0.09532074106044272	-0.40299109568325253	-1.418091318426499	-0.5703380834866876	-1.0693411284383414	-0.7080568589278742	-0.24941710277017828	-1.2271498999587227	-0.282391225289018	-0.9081256322659597	0.15837493149498605	-0.8722257613457055	-1.3528236362224169	0.06872846423636414	-0.3405240269122598	-0.5321820965133963	0.026104108148154538	0.01617590826825197	0.7731643112291048	-0.7257615660497952	-0.6621715144167414	-1.1607715052891643	-0.2644316453159264	0.33946257327278284	-1.5749388579527699	-0.35166537407586623	-0.2159040457858601	-0.7117173429509316
-0.6292312741790071	-0.48809359308583594	-0.6669879016371478	-0.10877717108636395	-0.14389049024141337	-0.9902494730607547	-0.48199791162446565	0.0898045295209613	-0.3022037789522927	-1.4195090675964526	-0.6180634177154406	-1.096606185729647	-0.8125701183994783	-0.11535059040847506	-1.2556262106776859	-0.26702097002893666	-0.894943434398162	0.18180238278027222	-0.8257263097671584	-1.4363958144740094	0.03190275692946505	-0.41631311270316057	-0.4394560200915671	0.15844083382629734	-0.013646541744995272	0.6354936887397395	-0.7676249211167232	-0.5365669758645024	-1.1866279670569306	-0.2748927168035631	0.31681676878701814	-1.6472932752200293	-0.455039314926316	-0.18626986305413024	-0.6996847202585575
-0.6288000953002261	-0.5538401422505691	-0.66188060127779	-0.08961414935994236	-0.24443314985146913	-0.9868726206027105	-0.5540972566907565	0.07664322351836358	-0.21374937971209715	-1.4059995931571097	-0.6737355900261695	-1.1011429307490916	-0.8712091867753319	0.04243076154138649	-1.273848853810593	-0.2241304688658285	-0.8748972709110181	0.17976005255816221	-0.7755308872215709	-1.4961718499436951	-0.003992148330962083	-0.4938862520819566	-0.3286220528240472	0.24203435875220491	-0.06860859760738283	0.4918091468378579	-0.7922718349183925	-0.42874443939490714	-1.2296549847361629	-0.2638895488662614	0.2817700597215481	-1.6947068130695893	-0.54207702915919	-0.1952181158081656	-0.6738644608168356
-0.6358714289122328	-0.62206705754258	-0.6296235611743793	-0.0700529059740281	-0.34153172981256463	-0.9388051366536121	-0.6079901843400544	0.06009458889991981	-0.15634659789061586	-1.3806905233205726	-0.7231163476972396	-1.0919579727736068	-0.8885090126849988	0.22820296742674326	-1.3184542953216511	-0.17717808354002113	-0.8509065665242108	0.1433091648665556	-0.7387216071213352	-1.5525587437142125	-0.05283428303293064	-0.5703744379416025	-0.19784257736265715	0.2669007130256735	-0.14211673773121564	0.36529688084882456	-0.8075175630336865	-0.3273202886085817	-1.282926413560972	-0.23098568436249592	0.2371505864995959	-1.7222620321554885	-0.605774585046208	-0.21587642772180385	-0.6407839853288956
-0.6464165164655978	-0.666895074823032	-0.5634653676528841	-0.06711648644748976	-0.42860860259840694	-0.80897824574302	-0.6525571756628532	0.023493440977215375	-0.11478899085603259	-1.3652607546164508	-0.7572337790066036	-1.085490974652114	-0.858547927670041	0.36711788883485424	-1.3918161920602077	-0.12882775388429474	-0.8296644341604237	0.08642064999237083	-0.7212989378764798	-1.600817937483501	-0.11169502610339348	-0.6315861463346637	-0.05216273177571902	0.25255635889539046	-0.20728190729134904	0.2624107268375339	-0.8285142377027034	-0.234422568632553	-1.3281304299671153	-0.18092933219497276	0.21760694701188066	-1.730424932599853	-0.6429664853881168	-0.23008394895958323	-0.5850114859814888
-0.6652313937966063	-0.6799396753649211	-0.4884562354733582	-0.09029335919973094	-0.506047698399372	-0.6411016537267278	-0.6890147349181244	-0.04768471947579746	-0.10510642703044967	-1.3836424650361108	-0.7762046899879037	-1.07809507705899	-0.7818881154448667	0.4255586344590913	-1.4451269348871734	-0.09290914344820722	-0.8194796229224375	0.03577781832247442	-0.7277193555032266	-1.6350740089618063	-0.14455460859276276	-0.6576188073515249	0.09815151828621446	0.21068824894369348	-0.24737485005506343	0.1976834608025628	-0.8439835559642992	-0.16368644361220094	-1.3469159409657372	-0.11985869216297518	0.25516382458827247	-1.6946061096533669	-0.6456690017044865	-0.242413441841577	-0.4990188761618063
-0.7013000598000628	-0.6827129164894636	-0.45492558646421405	-0.14195610654782193	-0.5886453856308287	-0.4747485817860245	-0.7360004229440549	-0.1543767189709056	-0.14959296729664687	-1.4368999878901367	-0.7925897570520075	-1.0795627382241666	-0.7009116141498406	0.4293620466042343	-1.4816479358850243	-0.09749703982688347	-0.8393449811286466	0.0059020879491434195	-0.7687657351631897	-1.6786063445729915	-0.1576902686924926	-0.667482964107854	0.21824242359062299	0.13929397496191948	-0.2798804302034491	0.17258233416684474	-0.8601158450085353	-0.12341271457314815	-1.3496476203152887	-0.07245722260791401	0.3240939308449434	-1.6214401413259645	-0.6207245607644513	-0.24870246957082434	-0.3714108803876376
-0.7534616482638659	-0.6619317507543416	-0.4738135924783429	-0.20826373455108257	-0.6920712856901778	-0.2978840724522914	-0.8119514351714724	-0.28401285375941143	-0.2151961465211966	-1.5132398563800515	-0.8248926670456441	-1.1083530484478896	-0.6482779906290821	0.37621030331450606	-1.5234121820764095	-0.1380374253945408	-0.8857223650704809	-0.010031362060223951	-0.8304648412274455	-1.7413717668233595	-0.1860910823543696	-0.6832905086889751	0.26654754318501417	0.042048517435827326	-0.3210466250212186	0.19425987414905205	-0.9093628746742759	-0.11837285769864932	-1.347784776985271	-0.06363634037823784	0.3723687884895981	-1.5453458756209628	-0.5900036257856422	-0.2443190882614179	-0.2057683431296154
-0.8147819183477221	-0.5981938575443002	-0.5312211922858955	-0.28765313015356075	-0.8107320626666491	-0.14947066218378122	-0.90903563094482	-0.418459998398211	-0.2916393030186092	-1.5959248674086932	-0.8795397657163004	-1.154197952970753	-0.63199891397342	0.2772236779212017	-1.554790259900675	-0.20351257309177787	-0.944135740924828	-0.010526596442739615	-0.885131364886355	-1.8056133572361381	-0.2351511609501462	-0.7024815316443489	0.24344912047127018	-0.06229192151184808	-0.3787615964662055	0.2337203978674096	-0.9911708693666099	-0.1638503220873849	-1.3466484180105698	-0.09947864563736682	0.3754812940376414	-1.4771815102992627	-0.5600552228614128	-0.25018989959210797	-0.03193266130035327
-0.8766815159507612	-0.525073597165247	-0.6286741436264687	-0.3722510417603362	-0.9221621543910411	-0.09248973466395423	-1.0008799135203323	-0.5461605168348045	-0.40630172909428824	-1.6594048929233072	-0.9565894560807979	-1.2028295559085085	-0.6407998449064377	0.19068852010999293	-1.5802398742064752	-0.2925851637254321	-1.0120090481293764	-0.007199112533770912	-0.9260983511620626	-1.8715963190743246	-0.31211259845115646	-0.7404466068909489	0.16610062488168642	-0.16459252406004415	-0.45871646809859074	0.2554082888296727	-1.0794187802495276	-0.2557861466655947	-1.3523719366477251	-0.1752915291184577	0.3124246201772786	-1.4222112670794598	-0.5367769747498959	-0.2733417281462006	0.11223096707793387
-0.9221145027318443	-0.46327956455652064	-0.757692012250972	-0.4360279152920555	-1.018289616811774	-0.08629564675887136	-1.0847543042227286	-0.6574496051657038	-0.5422116187865897	-1.688668951798793	-1.0572923682579678	-1.2575435925865022	-0.6705206239415107	0.1446691160310583	-1.5975558334232438	-0.3871211490362193	-1.0797280902777144	-0.039184705090463894	-0.9472504201673292	-1.9477818064418835	-0.4262743343265488	-0.8026561406046824	0.0383601031743915	-0.27475772520347996	-0.5642513158175422	0.25917863331505825	-1.1572281511626457	-0.3707219589783204	-1.3652032211395981	-0.2806361591882187	0.17069187169137104	-1.3937655138618703	-0.5294015816155806	-0.28031726203911755	0.2086489761904468
-0.9461875512102429	-0.3897161039603668	-0.8669239162591218	-0.47113841188693983	-1.0889760580878929	-0.11301469925771265	-1.162628466565432	-0.7385153424407558	-0.6767701667146467	-1.6934594731295445	-1.1688078941356257	-1.310013408141036	-0.7089563528709275	0.12643721513926512	-1.5970466518502975	-0.47364213464931915	-1.1185298988247794	-0.09585425269634615	-0.9268003558228459	-2.019240435651338	-0.5544208033879656	-0.8600943682112534	-0.09566962829430856	-0.38007363637430086	-0.6851437747673939	0.23691626295968904	-1.2242583971156669	-0.48521363687279384	-1.3792665838286633	-0.3937841981513619	-0.011624950381525768	-1.3892615042069127	-0.5300637519480771	-0.2665792478902846	0.2494238027808032
-0.9633263588483493	-0.3159452982334072	-0.9383000468732	-0.48944916482809225	-1.1167620646109797	-0.1724277265630121	-1.2213695214821025	-0.7807182703087425	-0.812355303431714	-1.683725215500107	-1.2618882056690348	-1.3449530328669546	-0.7424272279774096	0.11671027100965617	-1.6015743928260857	-0.5516452885481027	-1.1173107072515025	-0.13317282376888967	-0.8685611298724503	-2.0730006471038	-0.6775795356296268	-0.9042787372444936	-0.19318205687883783	-0.4654122506970104	-0.79517376786073	0.16240990851684406	-1.273136243051466	-0.5779071025174342	-1.3841310838024377	-0.48521779932818276	-0.1845784044353081	-1.395663082155783	-0.5341256016705886	-0.2420780796351863	0.23381957253388572
-0.9735596709047496	-0.2714179313926255	-1.0050628830065087	-0.4883047427692705	-1.1125482425705304	-0.22804897625001663	-1.2551847619278131	-0.805879807566259	-0.9301529039649852	-1.6633946106883208	-1.3288724381689314	-1.3720267368671042	-0.7715020469014172	0.09967776295769251	-1.625379104578391	-0.6112255332418794	-1.0905200091562715	-0.15557706352005268	-0.7964782048674424	-2.1152557169998207	-0.7934870929043784	-0.9464031467279892	-0.26231113223664215	-0.5494174857218954	-0.8834667972673346	0.0569955276268832	-1.298063944478724	-0.6445343904063625	-1.3805256597552762	-0.5508059097740547	-0.32784672459525016	-1.388740215934703	-0.5400259161780407	-0.20108892713885532	0.1860308476596943
-0.9762418246481405	-0.2573780742228628	-1.0697982366797798	-0.476812140110271	-1.1072635564206503	-0.2742609999953247	-1.2770389031448697	-0.8276510655732462	-1.0194922935405348	-1.6509474266933235	-1.3782934737826371	-1.396813490368099	-0.7955679191621448	0.0743229372416034	-1.6648056584181465	-0.6508547586659288	-1.0529556385869814	-0.16502539882614678	-0.7126137194988729	-2.143414063453212	-0.8885151711025283	-0.9820344309439115	-0.30750607259832663	-0.6398697266148593	-0.9530116052543306	-0.04980588459057648	-1.3127116989469312	-0.6844518618906676	-1.3595410609783989	-0.5943710044545645	-0.41641870556457405	-1.3628949803477926	-0.5413018053552907	-0.14468494946174043	0.13414093204183797
-0.9937742212114931	-0.25465407756688685	-1.1148634083644917	-0.47563608362055476	-1.102867179338699	-0.33006949795977536	-1.302120358601904	-0.8446629498368887	-1.0901560783696813	-1.6675293719563125	-1.4091947113725596	-1.4133869147409346	-0.8055769939206373	0.03528900794409528	-1.7326252367716246	-0.6887347705853215	-1.0162737304897775	-0.13153159246815618	-0.6263945934972592	-2.149494238262192	-0.9671543225360828	-1.0081376243119222	-0.31518417919265784	-0.7224877793176218	-1.0039549819008609	-0.17706600888865326	-1.3313034796004901	-0.7012054671652728	-1.3184726058516756	-0.6270858301963959	-0.45463996347804825	-1.3225346307873642	-0.5304863565911753	-0.09563526769887759	0.09602633728521026
-1.0244608903382693	-0.2731311205359168	-1.1610195096977516	-0.48540367937137896	-1.0872088500057213	-0.39317642310197753	-1.317634365857496	-0.8570408623312049	-1.1453994837728994	-1.7106032066082928	-1.4146342475254783	-1.4196384081850095	-0.8070320576520478	-0.025012020452122745	-1.820658755710572	-0.73465296240175	-0.9849164549779055	-0.04804367055290334	-0.5617621108147307	-2.144359825089632	-1.0476732400537325	-1.0229929821525268	-0.2998991914826071	-0.7889508891593702	-1.0277060979850006	-0.32890194758460867	-1.3389003448039158	-0.7087082512682606	-1.2654318848964599	-0.6485945493300248	-0.46764320509487467	-1.2866842146122595	-0.5085082234007806	-0.06230026438368865	0.05941120190708452
-1.0477025374914284	-0.32190128711583466	-1.2093368867498329	-0.5053389533813959	-1.0769838856708576	-0.4659011006766689	-1.3124695896874206	-0.8822658382344011	-1.1812762224113251	-1.7713498770949556	-1.403519549255224	-1.418633338956705	-0.8238424530338768	-0.09594189120444675	-1.900833085464121	-0.7744462323134942	-0.9556392695788076	0.061818551865910745	-0.5207115525555964	-2.129797045912767	-1.115437899285817	-1.0128218022206064	-0.2728572514364007	-0.8336962912800573	-1.0134265515976362	-0.4857555238626934	-1.3258905181516423	-0.7225452946946642	-1.2142540072712618	-0.6537541955381176	-0.46028848891199753	-1.279480958487189	-0.485011943594417	-0.021678037595526327	0.03168505877892949
-1.069907144161776	-0.37403822025722977	-1.2298278389220876	-0.5415026904401721	-1.0710913100528825	-0.5724347314371598	-1.3078271947579623	-0.9186648676813342	-1.2078105413356695	-1.8504660008038438	-1.3861819088477916	-1.4072245956461362	-0.8605012404973591	-0.1640022569522169	-1.9656127173263296	-0.8039243135153112	-0.9251578214828404	0.1784912702558496	-0.4989598545692443	-2.1027482631111747	-1.1631358285452922	-0.9831380547913074	-0.22251745733633754	-0.8584948069576713	-0.9563324299955787	-0.6202535709649047	-1.3084114884587499	-0.7384011309313047	-1.1642542123844148	-0.650771275074064	-0.4409283941866673	-1.297335081810349	-0.47246570001812416	0.019236151584081904	0.04964470262862722
-1.104529702541014	-0.41153140353538775	-1.2371941869970706	-0.5906235182234647	-1.0561387347463314	-0.6832474109015746	-1.3196934782134906	-0.9424307547338895	-1.2438735127229261	-1.9432979284422267	-1.369432326402837	-1.3883902299593511	-0.9210671659963232	-0.23821209996040227	-2.014927615170064	-0.8265036107726672	-0.8943578906901806	0.28398233300088915	-0.4968433940889662	-2.075886682612874	-1.2115829399397335	-0.9454011724454852	-0.15931434179901877	-0.8707899676407708	-0.8609694128427527	-0.7237400818194413	-1.2888291514593644	-0.7501956310438209	-1.1105557285669536	-0.6350171182522628	-0.44295255684789525	-1.3216855627682358	-0.46828002982693456	0.04744997673580546	0.10983860581079614
-1.1359438478273742	-0.44056490547662397	-1.2527759557508595	-0.6437247017528066	-1.041270849922951	-0.7843380746881045	-1.340216620653084	-0.952268170766321	-1.2938223672502889	-2.0424443556257486	-1.35912117308816	-1.3802456393920928	-1.0058709258333631	-0.32906281254223935	-2.041895309853198	-0.8339444547634235	-0.8581570241661062	0.3668031209958939	-0.5063747787987672	-2.054676271645177	-1.2496527436404543	-0.9079816856798348	-0.09643411509807277	-0.8691711983879726	-0.7288944375359611	-0.7859572351908408	-1.261317163922522	-0.7638212949877407	-1.0684957204687846	-0.5805739548151434	-0.4748945157778167	-1.3583810978088917	-0.46964205498239514	0.07573876520425202	0.18361077564428813
-1.148662519164542	-0.47080360099067564	-1.2642384359024657	-0.6979907766786082	-1.0376987935438655	-0.8825710744222374	-1.3771428918434296	-0.9453563090218786	-1.3533106480359514	-2.139116871793689	-1.3551799764012802	-1.3909354145116195	-1.10034645020025	-0.41991917375597493	-2.058158834294658	-0.8231513973284729	-0.8083144821336932	0.422780977604709	-0.5175650673795855	-2.0224365249752383	-1.2657102140665502	-0.8811793922430791	-0.02257804214307816	-0.8534092515305287	-0.5772482538084691	-0.806447000211626	-1.201327407692594	-0.77356850168564	-1.0431104917963587	-0.4822404388277152	-0.50882186030649	-1.394174251257125	-0.4676205512437561	0.09442041281904923	0.2699020457508593
-1.1535624801664832	-0.5043520431552322	-1.2719675695445365	-0.7613136030845512	-1.0503045014612076	-0.9815998793355188	-1.4393456169676153	-0.9112159904246235	-1.4237081662076783	-2.236880278533323	-1.3455837565683828	-1.417611549537911	-1.1774295536927442	-0.4939426119115021	-2.0777784142336406	-0.7986356618794174	-0.7509511039200049	0.45229653751802834	-0.5191403992671764	-1.9752264441139775	-1.273034036998062	-0.8667638243567	0.06776198074526227	-0.8288891080221094	-0.42230530928712967	-0.7941448604151102	-1.0736522343832722	-0.7753094136031737	-1.0225284046217518	-0.3604605563968299	-0.5234356425848039	-1.4086439499645034	-0.45973910923745187	0.08977268718225259	0.3557868915495
-1.1483949671423246	-0.5369648404170224	-1.3009235182821757	-0.8322156669629852	-1.0813369765058551	-1.0829160921835181	-1.5088974589974713	-0.8458668087874681	-1.501964398557346	-2.3350788157818907	-1.3254931187818169	-1.4568705568069125	-1.2172608210191047	-0.5506040384876401	-2.0998946874615294	-0.7640311904371441	-0.6922806196386402	0.47432628184770176	-0.4900636169334846	-1.9260292888042396	-1.2690542906871691	-0.8506409586763235	0.153697894872785	-0.7886093569181722	-0.268613690030608	-0.751281452003354	-0.8686252699951247	-0.7654173288330107	-1.0136510603204694	-0.22388283088098837	-0.5131778169912519	-1.421678131346518	-0.4294030944112732	0.08949256110397368	0.40158044254839503
-1.126009044225515	-0.5632095503489059	-1.34020727741904	-0.8883295648227871	-1.1260686077061208	-1.176065726749241	-1.5715062818669314	-0.7691930912377535	-1.5716554635744167	-2.416152005347862	-1.296138554189096	-1.5047423199768741	-1.2232111498237677	-0.5823945388136795	-2.120453130077766	-0.7186300953754052	-0.6234253241192891	0.5056119977150544	-0.41706557870995536	-1.8839146206356872	-1.243983932152548	-0.8251953757587348	0.23440348468759584	-0.7340741436371404	-0.12381369933851363	-0.6863212889171236	-0.6048512946088216	-0.7491244833292126	-1.0299380541781717	-0.09333488587449659	-0.4731650587914037	-1.4511723848388922	-0.3756138677678368	0.12510408198489467	0.39517002278239627
-1.0900995827311468	-0.5924141120230579	-1.3693201759410223	-0.9163390621063467	-1.173132050209699	-1.244179415491807	-1.6133057260005692	-0.6974498842429858	-1.6268634693642205	-2.461701793881663	-1.2517160112564505	-1.5480903427199944	-1.2010456789819437	-0.5841757407390784	-2.1333075987092784	-0.662853186466983	-0.5510219323070953	0.544037683667519	-0.3029166958471801	-1.8539603020850954	-1.2078892449894636	-0.7832327757866991	0.3140929243408812	-0.6792745937584697	0.001552247433062559	-0.6160200201220147	-0.2963462905349948	-0.7329575154947588	-1.0465465664498825	0.02848113631969964	-0.4028958513105745	-1.4948579217114422	-0.3327235341174081	0.17487972428864984	0.35760964299112913
-1.0451375759561166	-0.6212584115324329	-1.3947486139518703	-0.9198988660063895	-1.2171033490721617	-1.2769499918663119	-1.6257587938633662	-0.6385153824062219	-1.665850756642211	-2.465969341455198	-1.1885883917638986	-1.5808006087139994	-1.1511458115626236	-0.5601954154516797	-2.1279451028127867	-0.6061365879388317	-0.48991969993535783	0.5748997899597447	-0.1531327192513128	-1.8276466783287197	-1.1763486771074128	-0.7159781044848706	0.38997180088844563	-0.6212562194696114	0.11195282531636411	-0.5466736292370686	0.021814687996574468	-0.7247374661815451	-1.0476019322363221	0.14445641676648	-0.3172011283769417	-1.5497926225490486	-0.3090765163491759	0.2581324056655941	0.3115697742298517
-0.9898449654802433	-0.636560482185982	-1.4143956394148711	-0.8992080873526623	-1.2556770411405158	-1.2734667483415365	-1.6236782137851544	-0.5920797690857686	-1.6851881802480961	-2.431720688956244	-1.1156953850793803	-1.60275979222335	-1.0751165269543939	-0.5203970379705435	-2.1041971771095094	-0.5639575405864857	-0.4416513249819105	0.59709120171181	0.02010782379280921	-1.799968037777512	-1.151346426039607	-0.6382286342282008	0.4575457866298966	-0.5549708935342398	0.18717431849510163	-0.48484204987275437	0.29985423469403394	-0.7263667507319248	-1.0380962771412523	0.2413360022760886	-0.23770298002691392	-1.6066466120252436	-0.29852216726901204	0.3785905647632438	0.2676790279453594
-0.9230608850914248	-0.6362857498876632	-1.4164900185043003	-0.8571194074722776	-1.2837867535103902	-1.2446837091481124	-1.6132610015792834	-0.5622340992693184	-1.6872798356667844	-2.3747328923495727	-1.036100128740322	-1.618142367473555	-0.9748670451442273	-0.4709338513106843	-2.075154898768573	-0.5374839698386402	-0.39511469969172996	0.6164994780910599	0.19551497050726527	-1.767782891779366	-1.1358587880858635	-0.5637360990098985	0.5316606454905134	-0.4821637053491566	0.20398539214898256	-0.45287046022488864	0.5053101801768307	-0.74151007185907	-1.0154427278183777	0.3231842262301158	-0.17552525291599855	-1.6538982345781328	-0.31311144857849643	0.49036481543424737	0.2302048593709257
-0.8501098411491708	-0.609693736861678	-1.4027144587440978	-0.8058976813078301	-1.297877367899333	-1.2127685169501252	-1.583370776345608	-0.5501689540513782	-1.6806416385948182	-2.3130894035839336	-0.9383576453468585	-1.6288785875666634	-0.8541364389934454	-0.41417451511496867	-2.05418948946764	-0.5216768569754591	-0.3459240519291099	0.6343647514768518	0.3551186551557556	-1.7227256374059547	-1.1345942594519975	-0.502866679968003	0.616250398072277	-0.3994240110262419	0.18090566019731186	-0.46167138101747407	0.6310640381592085	-0.7741480139746961	-0.9804708508626205	0.41479018627811204	-0.13140729636873097	-1.6787443343099757	-0.35781063777135574	0.5601240998011379	0.18485468034431887
-0.7797436593058646	-0.5422521412525981	-1.3723742643674994	-0.753622714679491	-1.3007022660157754	-1.1939670876374102	-1.543251181475462	-0.5357241219617657	-1.67145620847066	-2.2513233428439463	-0.8331174229318046	-1.6249864987805307	-0.7275966011271067	-0.34640599534863264	-2.0412214487380727	-0.5038263203851258	-0.2900452675359426	0.6525369883228811	0.49341984122881133	-1.6629535019842543	-1.1499070882409153	-0.4656318220038905	0.6893111198494417	-0.304721331213721	0.13628147613811262	-0.5033832428980041	0.6879209324554854	-0.8118091876122657	-0.9361675768835083	0.5019259356027176	-0.09330495478018186	-1.6660418818284568	-0.4048381901252306	0.5803168500635522	0.11216938763733823
-0.7219059878583156	-0.44830665429812644	-1.310669842595147	-0.7087185704495167	-1.292711248425893	-1.1877772553749963	-1.5085593423725512	-0.5092244718756028	-1.6685749877614744	-2.194421346619319	-0.7272750452743509	-1.5943235272219995	-0.5899806417659079	-0.26354809690349545	-2.0326637911496364	-0.4670125976357479	-0.23453472876082615	0.671744715241443	0.6097729351544627	-1.6091055394521245	-1.1655241303816068	-0.45320568131610656	0.7335468904324894	-0.21107365852982968	0.07615529716361139	-0.5654761845087319	0.6866053904318937	-0.8412645622388114	-0.8801006558941534	0.5709973632354111	-0.04295681686183039	-1.6280727447591083	-0.46074851523211235	0.5629332514593712	-0.003233563010788454
-0.6595110873381131	-0.3410366508751764	-1.2211775901522333	-0.6758448142037444	-1.2654860811024728	-1.1815044380805322	-1.4654736238827355	-0.47060361451252675	-1.674873040721939	-2.1435396772013977	-0.6221657261728624	-1.5239835436322335	-0.4413150166140567	-0.17468946850460995	-2.0320864663178573	-0.40858601363260644	-0.18283768852579613	0.6943863400685223	0.6994331375736651	-1.5657857564561348	-1.1623979976547958	-0.45668666029341887	0.7498432799388247	-0.12380281385623704	0.03161774331505325	-0.6204010724307027	0.6502147941785218	-0.8519902896870845	-0.8167468023002902	0.6506994412451237	0.02654718991947939	-1.5688729580579732	-0.5185349896144021	0.5392330070618871	-0.16711800723980663
-0.5645256971032858	-0.21705722172332492	-1.1131523984204252	-0.6453789964036887	-1.2190342920884638	-1.1503446224563358	-1.4104876313772146	-0.41490448360544524	-1.6772140325481526	-2.0923372777839333	-0.523106154055219	-1.408573357678944	-0.30163992160871	-0.07440742352919742	-2.0403545150562534	-0.3347642110777779	-0.1382982151461262	0.725753912858605	0.7716267954567131	-1.5128621052965054	-1.1519207990097469	-0.45965731696535644	0.7420132256567891	-0.03358215989394807	0.027331954283051664	-0.6408727232363896	0.6128856392877656	-0.8382221227212657	-0.7577174940917906	0.7575202416470495	0.12654547863162088	-1.4924765821043056	-0.5782487565091623	0.5513099919296576	-0.357564743169724
-0.42509571474796604	-0.10475650706417257	-0.9953628717446561	-0.6080094292731785	-1.166234480858093	-1.0905932715588318	-1.3516463937568641	-0.340256376765468	-1.673176937505313	-2.032121752519443	-0.43628302091022786	-1.26087462609177	-0.17388532599084514	0.04276779657801032	-2.052264442405609	-0.2553238848194091	-0.12029233143466977	0.7663590393787523	0.8358581326187942	-1.4524406118852635	-1.1491102308791792	-0.44314029991090964	0.7133307254198954	0.08175748862981824	0.040136380694775084	-0.6103502707963593	0.5789727338416712	-0.8004754472705565	-0.7079434983964605	0.8698843257445237	0.26179211713410555	-1.412993942629945	-0.6509582891165041	0.5974716132798422	-0.5241833145611856
-0.24572972352258504	-0.025187813117024734	-0.8700654848932666	-0.5689129943856163	-1.1137339093349266	-1.0143768391740269	-1.285271774615146	-0.2517417622337055	-1.6626555567531773	-1.9663210309571812	-0.35561435739993436	-1.0956308412844347	-0.05548282181032036	0.1674199224418339	-2.0576155810922954	-0.1803448553894304	-0.123500381098231	0.8105494991144674	0.8886087685576497	-1.388854229534004	-1.1521773371347506	-0.4005097170838717	0.6884279239146578	0.22039150741277566	0.07436734587176544	-0.510908405398691	0.5445996486758621	-0.755316239630729	-0.6734624892483497	0.969399333994042	0.4024158416332102	-1.3370339481465732	-0.7213367668135112	0.7181941167048813	-0.643730561561394
-0.04020333581075887	0.047237841073825296	-0.7437080437607408	-0.5291596798447789	-1.0606461504617735	-0.9288724666635991	-1.2134282532386096	-0.15967900949588454	-1.6318578930828687	-1.900099478949659	-0.27237394725236724	-0.9124611544735697	0.0352889039675212	0.28496042074515915	-2.051940761926153	-0.11049399929216555	-0.12803212446992152	0.8604208292876349	0.932728507908125	-1.3140903096570629	-1.1545769902155338	-0.3399908853168071	0.7158093720755795	0.3488871650084128	0.13231573760653542	-0.34655813181507267	0.5280695771620426	-0.7128479640544295	-0.6574626530581202	1.0609635943151408	0.5298243432406219	-1.259918826241829	-0.7773036186560942	0.9049790293510747	-0.7465497535238163
0.1541544133537735	0.11579132494685707	-0.6370593788260394	-0.4858670307415359	-1.0091129324574954	-0.8538242081915014	-1.1349046922988373	-0.07560657547906666	-1.5753539536193812	-1.8294673787318636	-0.178290714947335	-0.7365108743562183	0.10268040115201246	0.38821929473120137	-2.023810846106257	-0.04785931756120554	-0.1303228776164456	0.9234547526357642	0.9795371758253507	-1.232830859860714	-1.1544543967752667	-0.26591946972448494	0.8053231794120255	0.45440893122872233	0.17961823901139332	-0.15060372837557554	0.525545088417167	-0.6766426962905961	-0.6537860531788497	1.1615016358645398	0.6368438653983501	-1.1931228426346776	-0.8152195995648388	1.0828314709941207	-0.8326162586722138
0.2869287627597058	0.15320416198682732	-0.5484753767744871	-0.44403328715718143	-0.9461709653646949	-0.8041246852787489	-1.0415469353070161	-0.004717577224967373	-1.4988815539630613	-1.7451725891067906	-0.06563935108735748	-0.5932039794709146	0.17198332296549318	0.4706554286612337	-1.954601902419908	0.0032227094330877755	-0.1220157872777099	1.0070142993584055	1.041840089469864	-1.1557834618884186	-1.1378021211389862	-0.18175985343688833	0.920328585543565	0.5397288314560237	0.22273601996333098	0.04836539800522159	0.5272948113062517	-0.6449120234143946	-0.6474096803575251	1.2850940664245614	0.7099774052273787	-1.151611314806454	-0.8292220795227611	1.2035026837287703	-0.890303878622143
0.33549498272659667	0.17198703902379783	-0.45761431637631933	-0.40616501252786713	-0.8443786506251802	-0.7745607356555189	-0.9434036652376223	0.04704983296729269	-1.401983577366778	-1.6434603219269257	0.06523979571229661	-0.4751928749970592	0.25650488862432025	0.5241818645335775	-1.8402480497567395	0.050913294953520746	-0.08234146884283045	1.108717433004121	1.1289952216858554	-1.0805866366851165	-1.0885967466140039	-0.0964758684927342	1.066891627065287	0.585552633324601	0.30864671857730175	0.22357902515757672	0.5404580311984301	-0.5966367496957069	-0.6141828384579509	1.4249215906565993	0.7618714553697583	-1.1313679535690022	-0.8201939523065228	1.2693954391278681	-0.9492415612161622
0.3183959762157621	0.1951345310642533	-0.37247549073846004	-0.3621243021764186	-0.6980259676624793	-0.7516675059163271	-0.8456468141681374	0.07007806134914965	-1.2879013971283657	-1.532802343485926	0.21623374706409768	-0.3736418691605004	0.3675218420469268	0.5538917854435857	-1.698413535100889	0.09496458917629443	-0.015864840964403094	1.2162344545867245	1.245889444204194	-1.0130436556528366	-1.0119803869448565	-0.018029372648235474	1.2651382500502106	0.5876298979148964	0.42538814660059404	0.35195446755668414	0.5584908364862338	-0.5062755835094823	-0.5483402850793213	1.5837530704266354	0.8283301701779827	-1.1305919448910546	-0.7829670592234658	1.2551918633278114	-1.0169727879272286
0.2631984462105946	0.21646516139601343	-0.3127110712184781	-0.2942833346992241	-0.514782110230424	-0.7219992930477007	-0.7457038333862057	0.0769102559571566	-1.166851649501873	-1.4104652987558406	0.39158175643042803	-0.29447362499235585	0.5106207461051232	0.5853716110151954	-1.5514474544812589	0.11909695978997654	0.07696954759343856	1.3184021262689318	1.3754134827178741	-0.9623742322286727	-0.9126365655995263	0.0513765353636488	1.4673378870980787	0.5868134955027196	0.5498757592920575	0.4278504410720429	0.5802882758652628	-0.37473104399441554	-0.46152540461900526	1.7456258502783808	0.92308580004342	-1.145454584379379	-0.7134310990633347	1.153880913496183	-1.0620550963872444
0.19434249602989057	0.23380698977387543	-0.26116721827187106	-0.1916407715405833	-0.29152105849463006	-0.6682015862444672	-0.654104640639339	0.08728763813653914	-1.0468731249595649	-1.2772847200284723	0.5775007118414338	-0.22410205882055453	0.6726553204498152	0.644155040307955	-1.4164443015234105	0.1298276089959126	0.19387094368417004	1.4152777478966538	1.5035815658004577	-0.9326305162692832	-0.799587251682113	0.11725375133714881	1.62279461671577	0.6067019003976422	0.7027540171264473	0.45202515499275203	0.6172196482864348	-0.21831972715795428	-0.35363020615932117	1.8954668689293583	1.0474800313277264	-1.1554084259710682	-0.6241215484051462	1.0207776264987607	-1.0863143170098692
0.13565573386720375	0.26848546290132924	-0.20986007647542052	-0.05915019240876287	-0.04099908123141046	-0.5854612536477128	-0.5804936101335907	0.10172509363944471	-0.9361739164726439	-1.1426475776726068	0.7446098680416814	-0.14509730095941706	0.838781710378596	0.738494724525906	-1.2930444312501703	0.14629803217890225	0.3157884422478121	1.486065568250369	1.622934893931123	-0.9259692343105028	-0.68463773944056	0.19461114470066498	1.7392957578981534	0.6419498990987359	0.8731363902998481	0.4407399989867349	0.6609003232634226	-0.05612041258202407	-0.23147529788751356	2.0376351378312316	1.1999359301568933	-1.141173701901541	-0.5044921334166936	0.9177267386316259	-1.110625880157
0.10864403549188326	0.3291909335733193	-0.1747007518353073	0.08870913759104307	0.21027570032666368	-0.4851046882216276	-0.5277170040395843	0.12892847009745373	-0.8433053393510666	-1.0161267428847904	0.8960086127169685	-0.0633652942495716	0.9971830346787958	0.8811509231282744	-1.1758758834235414	0.173861072296111	0.4334329646308267	1.5242047549732791	1.7176010581575774	-0.9209498725535064	-0.5734636511094545	0.2908670592103764	1.8086931158920614	0.6860566827136229	1.0070209744511458	0.41055912888855106	0.7066895053177473	0.07993197252578473	-0.12674619678714766	2.148542511469093	1.3655062315153175	-1.0989454026990304	-0.36303801494903437	0.8785090876725798	-1.1352083928427512
0.11696689343922333	0.39476383119100145	-0.13995052581339945	0.23002572294236395	0.44782685958953666	-0.3850545290677281	-0.48731832878061515	0.17366894379264244	-0.775319612232382	-0.9002206410754748	1.0416939312294167	0.01738393681928846	1.1423829625794688	1.089532719626939	-1.0720425927768575	0.22189936080676617	0.5455256037543071	1.5540436497313814	1.7885411362892267	-0.9007729743018971	-0.46919565991339585	0.40226668440803814	1.8040943241563725	0.7330828652121681	1.1075433019266057	0.367229926374276	0.7680208024254875	0.1762165143222823	-0.05609804757166096	2.2179169571172404	1.5265809787640663	-1.038402903781599	-0.24244495370434627	0.8772465476014635	-1.1539008320355366
0.14562149390138573	0.4587920075841724	-0.08383197259528688	0.34170828994126085	0.6581829637007838	-0.3071741403992493	-0.44667277471614897	0.22033323130101196	-0.729912682017417	-0.805074145988162	1.166215204784064	0.09797897057585785	1.2821925407478698	1.3529491367149078	-0.982409600123637	0.3053980050433188	0.6425135374815165	1.5718905053095589	1.8509067289213088	-0.8524689299807783	-0.3751801127218962	0.5320814766984308	1.7478285702358243	0.7747942446148226	1.1960505004650734	0.32521271058209467	0.8355164278690669	0.24638262725503837	0.0010340565602858787	2.3009355534061853	1.6751022983207062	-0.9749715990223423	-0.16192396457299701	0.9035073810806795	-1.158272972317822
0.18060668477354686	0.5382881307355382	-0.01199013852274744	0.42613500345143224	0.8285444576371379	-0.2733779541414574	-0.4119648348215752	0.26289171064827505	-0.7011404918798482	-0.7382152197140324	1.2643282452497737	0.17024363387084276	1.4108356070987027	1.6339422133944175	-0.9039085659480965	0.4204466836849618	0.7193574406429104	1.563041771962461	1.920555619909018	-0.7674868843825233	-0.29058382819091844	0.6752580005697945	1.702683487709168	0.8083837066103762	1.2551034273855195	0.2994206560276408	0.8901400205877454	0.31514271037172337	0.062323811022996244	2.4238468884268842	1.8222379841782175	-0.9268827559110566	-0.1180430671731422	0.9496532206799755	-1.1351221816259178
0.2077532647468451	0.6408358488043612	0.07321043784993565	0.493856876600554	0.9536737055171478	-0.29005581776222	-0.3803929713475567	0.3068709205953031	-0.6832252092650357	-0.6814010667376876	1.350585473300737	0.2265758134284171	1.5199124755460947	1.9099946200398406	-0.8582222966372159	0.5415614421867898	0.7925985082979679	1.544380440003121	1.9959396382593755	-0.6636403066796904	-0.2080126056732417	0.8095412247535905	1.6879730521932506	0.8392221965809439	1.2900274342476394	0.3005333863836572	0.9438562532941053	0.4004948953381945	0.1437710520067	2.5572443147713577	1.9685774476862292	-0.9056501317024811	-0.12474821472700275	0.9829014243652754	-1.0952679676724648
0.22026408575270318	0.7565525744935573	0.16424388571615206	0.5492022438745127	1.042636353061601	-0.33310377118294615	-0.3349153908073804	0.35175892602463127	-0.6617576523997949	-0.622907677712781	1.4227051434866547	0.28391677781218244	1.6022073527674592	2.1554709822174503	-0.8639065801448632	0.6500679553354815	0.8634575907840105	1.5286884679158068	2.0602545474048832	-0.564908641909492	-0.12697380115890355	0.9439758860442655	1.6895969931055952	0.8884519638137892	1.3301516601429744	0.33194084761847276	1.010460118037899	0.5168984887764813	0.26144433719469706	2.706103999849352	2.1079111885736443	-0.9147766256197167	-0.15894688982607988	0.9800962181447643	-1.0710364577981082
0.2254404434718115	0.881859012482573	0.24259013052342962	0.606172132217336	1.1153271357727703	-0.3717896908676981	-0.2868187481567124	0.39090499636124454	-0.6211265917684863	-0.5587923207977983	1.482475596460541	0.3466100609514843	1.6535953535484496	2.327675174282063	-0.9062330082216203	0.7379066461269108	0.9141543962997399	1.5132195559429316	2.1090605857260036	-0.485203361235259	-0.03420689085901275	1.092809519373991	1.7157296212081932	0.9856646716729168	1.3596107445504761	0.3848240047244044	1.0730705587733207	0.664650371982207	0.40569075114962383	2.8683548572249675	2.2328948312075805	-0.9520072709701022	-0.19917777514924442	0.9797292924365966	-1.0709163778889472
0.24493415114018333	1.000890668450545	0.3040526952510567	0.6740019346012739	1.1784798880681304	-0.39631283174920967	-0.23484897062270044	0.43025023453894634	-0.566064801773219	-0.4971753892932673	1.5426186204038053	0.40713157712611336	1.6842905843551648	2.4145680787801913	-0.9636077392906499	0.7918416207332841	0.9439109645079222	1.5176602940010262	2.1473950545237743	-0.43047788790645153	0.06346602730045489	1.2441263063603567	1.7665513743801942	1.1203429985389939	1.3560613123089253	0.4590482949607246	1.1304422303831767	0.8211875664880128	0.552784198388899	3.0170727632315106	2.3197683768404724	-1.001936419648429	-0.259303379689826	0.9954834252614931	-1.0993599215000405
0.29015928758995657	1.0959402682265633	0.35024224489901207	0.7471947034462282	1.2349947884936092	-0.39626601967984765	-0.15642917034031123	0.47898439227729517	-0.5001153219826611	-0.43543997154686725	1.610176813586257	0.4834741091015572	1.7266924642736847	2.4464075339160205	-1.028642908373482	0.8141088768455689	0.9683810517038142	1.5604714645887434	2.170473457747024	-0.38663939852842566	0.15033483097416137	1.3934827088809534	1.8132040628707962	1.2607478385999396	1.3341462754114313	0.5525693997663796	1.225993219416821	0.965011116390053	0.6849282665463082	3.134318495357762	2.349626714946704	-1.0630910373703482	-0.3458431202986674	1.0046092227130294	-1.1559267956311303
0.3597736703625676	1.171162489869172	0.38706626643207465	0.8236402361266636	1.3012208643227137	-0.35866528887575244	-0.05104769993003584	0.5275842961375768	-0.42487575234132946	-0.3788566624555439	1.6849568418832466	0.5881889465384904	1.7890816287209472	2.4441254866289337	-1.0815940062232738	0.8237019131911882	0.992832892495208	1.6363221356133004	2.1872714264157658	-0.3351821654112446	0.23108077338119468	1.5400924986685576	1.8416895059501974	1.398429777779011	1.2843555618453777	0.6446439551092136	1.377818728412188	1.098429570643093	0.7841940089475712	3.2061893646561614	2.3223302481013617	-1.161942300564779	-0.4452332721568594	1.0217876585556533	-1.18707059771234
0.4466241524177281	1.234480509189329	0.4268800527095076	0.8914011871021843	1.372793732656024	-0.2980074860896992	0.07569773204000456	0.56627596873304	-0.35446130391970876	-0.3477009094426268	1.7473997363509954	0.7020441547762699	1.8595662386556948	2.4324252870893686	-1.104261104126729	0.8315243389250604	1.0287584041877667	1.745204121382424	2.218358114950867	-0.28155845563826587	0.3033382551741784	1.670286920966607	1.863748036676212	1.5251967208113277	1.191805620143652	0.7405147323875731	1.554046761979545	1.2314347661326261	0.8310129804408707	3.2470189572522075	2.258329999054092	-1.2882441302753098	-0.5406880865105375	1.0540297756217827	-1.1737540436835485
0.5321037067557389	1.2879677774951042	0.4690660963830747	0.9358215106243645	1.431826763447792	-0.23570700523331847	0.22222924798684957	0.6113336356566286	-0.29023717050468406	-0.3428572735896583	1.7781559733474304	0.8122209211063917	1.938915714141962	2.436650463749617	-1.0943822244642543	0.8392183820163888	1.0838724983560626	1.8871153754730468	2.2597910150341782	-0.22601592225655215	0.3613521954072405	1.7829747988132023	1.8742015627537754	1.6399632501632222	1.0671567790046066	0.854621348779531	1.7281870875529424	1.347166220317622	0.8455279415129706	3.2818938288473185	2.1832627763762793	-1.4243141913593937	-0.6368804401776472	1.0843741371435152	-1.1604220947946073
0.5989297994455666	1.3461047603592238	0.5167659660869213	0.94985231115041	1.4849239323746306	-0.1623886655062679	0.36682330200359675	0.6698373448297046	-0.21882229822570703	-0.35004407701890505	1.775322420083026	0.9076003188534358	2.012835156339646	2.4596479270866376	-1.0513459707746544	0.8490200401561415	1.1489756696050024	2.0234194303566744	2.298087876439407	-0.1676341539415879	0.4235047993737645	1.8814400354986218	1.8625989322879448	1.7641476480292262	0.9328366374053625	0.9724543179916372	1.8787256532643617	1.4342046910432322	0.8602245236738995	3.303914064630888	2.1231324781640772	-1.5796896897063113	-0.7315250379862779	1.1223923750350007	-1.144845575295958
0.6504236134406931	1.4124603858457023	0.5704608029632129	0.9337131688477053	1.5381791902033888	-0.0843848632003813	0.4778633061949421	0.7225489581204583	-0.14346883417599948	-0.35229735848066146	1.7538603183497226	0.9893323255632811	2.055863154591076	2.4941911940246566	-0.9814347729486654	0.8595777294130951	1.2132162835503997	2.1238619673923496	2.320560382782813	-0.12078872756694636	0.4897960670737498	1.9427181272810004	1.8418533245510045	1.9219449005100437	0.7835054054177835	1.0879169127709267	1.9548814970490132	1.4931843167569085	0.8743124297533468	3.279308445779686	2.104178250025991	-1.7342496878395082	-0.8049801851550085	1.179881348085731	-1.1285177866220428
0.6990893362257644	1.4662690391042281	0.62613423630114	0.894004514679895	1.5651822802598268	-0.014396563862013165	0.5392448909443218	0.7682277336447754	-0.07531072633112412	-0.33667556035006174	1.7322471743315364	1.0812302080906533	2.0688330635787873	2.5209619434700272	-0.8930397161642432	0.8692064276038651	1.2655303840102716	2.1805069579214136	2.301447470173155	-0.09787399562970231	0.5434238864439228	1.9662697091221375	1.822919218153419	2.114538674140235	0.6296284937662794	1.1960484259255781	1.9316463210315535	1.5102443035285964	0.8888568428939054	3.214532090017415	2.1335971147574986	-1.8583538135842481	-0.8543037996780696	1.2086790980203468	-1.14105843969933
0.7552266150693008	1.4952118275507362	0.7053372725540934	0.8433615125159255	1.5523375569788684	0.06525842779953997	0.5546068351675424	0.812232023986607	-0.012788852587231867	-0.2881963016293529	1.7226569961900342	1.170703662997069	2.0829758421196964	2.516337596822269	-0.7938704530110137	0.8733021905194576	1.294255200982293	2.166327292481533	2.23937229018348	-0.09552421671859881	0.6000847583362597	1.9726362910538249	1.806383036202425	2.3356293365530596	0.5020655085970521	1.286585860730101	1.8405151372155082	1.4714526059172939	0.9173688995010376	3.1163236732106787	2.1995207061035598	-1.9608284251858898	-0.9054308862449233	1.1861822121281453	-1.1683258159950483
0.8185059850844386	1.494680505653044	0.812670341466422	0.8046986554165023	1.5112231504153792	0.1603869362064603	0.5351642347462121	0.8583858516948538	0.04406292655588978	-0.19021635106837173	1.7160977332318499	1.2348850430899232	2.105965849075986	2.477665179966279	-0.6820019364269465	0.8681151751422448	1.299281256039475	2.082761606489687	2.15315107488228	-0.09920391199266729	0.6522414564232275	1.956420073732221	1.7845310593643842	2.5693239422232166	0.4020533368064796	1.3536446850226782	1.7172597691237854	1.389613120440636	0.9614586459838235	2.972156597399528	2.2978722622292365	-2.047834202225086	-0.9659790954286022	1.1152077329428056	-1.192181691281772
0.8776305596471184	1.468941199477502	0.924876572535236	0.7946240196011161	1.4464593969290298	0.25851780051653134	0.4931161228302252	0.9022883451401296	0.08813390614287735	-0.05133413266760127	1.6984862028144962	1.2923541956007736	2.1219318665651934	2.4060875994229014	-0.558200778073912	0.8589055036319987	1.2892457335655636	1.983025085412557	2.054527777240577	-0.10257745349989474	0.6854937919712304	1.9183367530734003	1.748089730324066	2.799294442907169	0.3311946372914248	1.3990052673729363	1.5839792428443786	1.2980311783668088	1.0112154613058852	2.7993084494284117	2.411313265932928	-2.113931185649048	-1.0094777644251463	1.0079312812751542	-1.2215550844458583
0.9219292143009472	1.437914592466384	1.033027838683975	0.8152254775087886	1.3722554775852027	0.3462861749269962	0.4413001973054363	0.9385663985650681	0.12364433573814795	0.08856339025401483	1.668187120466974	1.3515511011288575	2.138777536219299	2.3080574756977814	-0.43142403075183955	0.841167301853891	1.2739237300793613	1.8956653310521812	1.9515482899627643	-0.10954488922551589	0.7135200145656247	1.8979902442477268	1.690249893326201	3.003439491927989	0.313890252715837	1.4322448520776576	1.487003516599414	1.2266181639924356	1.0551505844292628	2.635236703978282	2.5088349929216265	-2.1713814973154206	-1.038632101300243	0.8934386240135284	-1.243249521367677
0.9551122985771782	1.4144483072873133	1.1253760626124745	0.8712928541466874	1.3124169461979407	0.40864410695941167	0.38806740211431573	0.9752059047386483	0.16088626816345858	0.19912739684801478	1.6246406227866494	1.390576025731008	2.169739528710106	2.205003835337393	-0.3022092690581883	0.8166604818661233	1.2759407871584156	1.82187336163428	1.8543478053388989	-0.10832027415815235	0.7380614051079821	1.9141857167601688	1.6219731495291154	3.1443519518268785	0.3313077378442064	1.4770516569949215	1.4606666772733687	1.1940894741935995	1.0887799379311072	2.4848925086227434	2.5863580962228956	-2.2078657526396888	-1.0719371156253814	0.7946211908223548	-1.2510639523792553
0.9696905670274474	1.399957474458046	1.1833574296644283	0.9624577014373376	1.2702937818793465	0.44346164745782213	0.3312655981045943	1.0085672557796461	0.2067226110802734	0.2744744323457142	1.5873895675402472	1.4237711772492039	2.1904477311785024	2.109086299942397	-0.16484760219739972	0.7982643190449796	1.3120006587386412	1.7791481408154293	1.7811888910472735	-0.09076420815262021	0.7458415480671545	1.9503605149761245	1.5712890989490966	3.20846878195684	0.34782763773454306	1.5454664596748309	1.49361762511328	1.1956973832906945	1.1100099706118078	2.3471416307901913	2.638223709852793	-2.205480463878975	-1.1134654241203488	0.7430779924190369	-1.2652303026882656
0.9612858956518255	1.4008801602901368	1.2189798848157174	1.0610417531971315	1.2345901561851256	0.452613407018029	0.2699949299200033	1.0205748636212717	0.2627771293647637	0.3051337688625234	1.5784861283206797	1.488795998062299	2.1943764032533117	2.027375073772702	-0.034497119523199754	0.7902225729634288	1.3874561763941404	1.7764591409037531	1.7415611458059765	-0.06850273425290308	0.7440934564189015	1.9950074932536679	1.5603061301471868	3.204896728995826	0.3806219852517329	1.6238492561486357	1.5666900047873002	1.2183743641755727	1.1107781787307744	2.238377623114851	2.6456792463981067	-2.1768866174022348	-1.1561377260759311	0.7739313154069384	-1.2837349245872338
0.9350481080845734	1.4148500384782512	1.2441664657818405	1.155641727513124	1.2090136302674375	0.43969753151687696	0.21037012043872702	1.022374750777775	0.3324220209730336	0.29963641581303424	1.5944724437526923	1.5732886940018314	2.1996410883905972	1.964004955378175	0.07158111292836902	0.7991005893137704	1.4854028757395183	1.8075872821948509	1.7323891206249098	-0.05331984744638625	0.7400501431389813	2.0557939330589172	1.5923196086004836	3.14574615193478	0.4260547179435835	1.7151216105371323	1.6600622898372108	1.251501566666385	1.1019081974466067	2.1439750013829424	2.6171444986910437	-2.139853429730716	-1.1823257552013868	0.8773017837295745	-1.2804835301237882
0.8885360685196693	1.4194453249397592	1.2662037592719664	1.2410491083810178	1.1797464812942242	0.42690081401046387	0.1648585493383737	1.0278998142213047	0.41804445114009753	0.27606582514599365	1.6240525648241717	1.6377654641266637	2.1951392093912934	1.9242329381792334	0.16762146478018647	0.8256936272428715	1.5773912946342699	1.8613099805824582	1.741663521485674	-0.05043771198529794	0.7362202332550816	2.130344553742872	1.6636305577864234	3.0552541435890737	0.4505109076865537	1.817386705745065	1.750751493131497	1.2760382119870466	1.0933965496620206	2.0681231981567474	2.5720105831069144	-2.0863325258737975	-1.178597682394443	1.0006440578021802	-1.2734080523993574
0.8195938825632091	1.4006779987875995	1.3036041209967149	1.292495997259477	1.1360480739886463	0.42806898792317083	0.13662133871541854	1.0237704009827362	0.5116918197567861	0.25881177689033175	1.6710206737313782	1.6791869493656217	2.176285110859438	1.906757953961869	0.26013161725079775	0.8547544648564219	1.6381418690284089	1.9336837788140646	1.7644932980582286	-0.06723326863370935	0.7425201739354741	2.1922864794184207	1.7633557245731535	2.967117772002858	0.4646003488894557	1.9030048372779897	1.8238056736075623	1.2827263538148448	1.0767659483389656	2.0422276677535214	2.5276341128098094	-2.017686363815662	-1.1502347198191598	1.1233234983374496	-1.3017992534859448
0.7472464890512482	1.3645921705847932	1.3496161372820534	1.302613432599014	1.0995540037848275	0.42879457499827656	0.1202432556405862	1.008046468758133	0.6019038867586759	0.2713120754075466	1.7315725187923925	1.7022180828652345	2.1628500224060785	1.9256563934177122	0.3486061745038582	0.8763334473572926	1.6418060788044209	2.026231215652445	1.786249174643752	-0.10848992624551004	0.7564617723925154	2.2349357325737045	1.8707162626670475	2.8979879035654603	0.48309108607188084	1.958806970759704	1.8835458408369667	1.2841632592856609	1.0626485901910594	2.051732425504313	2.5030520403377614	-1.9613200948062688	-1.1149674202404025	1.2368495233571268	-1.3499790078079181
0.6897670277491483	1.3163481422742978	1.3906880947815143	1.2903857946339417	1.0852224920215312	0.44094230699763015	0.1319914666239204	0.9813609286869541	0.6726230796783838	0.3045413376531768	1.7952680572761035	1.6934715654403594	2.1595364454540933	1.9961870941825262	0.44987273573450126	0.8883176104202863	1.593396708907125	2.132896925238658	1.7955862544920862	-0.1613082761095378	0.7633133835541099	2.261501535186018	1.9832240286819403	2.8684921499404217	0.4830983052561007	1.9987746925008039	1.9322078962827312	1.3052940823829338	1.0610557241552472	2.081208572457121	2.4940480064309214	-1.9055205293352242	-1.0867067441392446	1.3106015906989221	-1.3773233584043807
0.6552041710608185	1.2553005521364764	1.4284023560749486	1.2617026700572218	1.0822696171749637	0.4735618080573767	0.17011993025842628	0.9363548978703141	0.7151718758885628	0.36678338622688	1.8653013300335046	1.6668976093559469	2.1674511102961604	2.1136353314981724	0.5612888567946499	0.8903931298080747	1.5236805148482766	2.2512313391600127	1.8005859484005815	-0.21074138432238212	0.7485022797707298	2.2571036356437646	2.1192267059081815	2.876768458634639	0.48063896983178517	2.027175194029361	1.9711177815101344	1.3574691888009274	1.0577693641830557	2.156971416265935	2.5075398390349406	-1.8343765276394197	-1.0929596778074981	1.329547582641109	-1.3845989693107472
0.6494086846952556	1.1925916091380642	1.4601190772486536	1.210317189191675	1.0860411666921856	0.5122179382434444	0.22056907746872362	0.8763183339795273	0.7223087457755806	0.46971320168526437	1.9331918162426986	1.6523491858312664	2.192224672644437	2.249179902540043	0.669229671654319	0.8900329451720495	1.4532095831488279	2.364466066795297	1.8057277146809017	-0.23869692828054162	0.7095016740235364	2.2125894241448556	2.2911863789201825	2.9030383700637126	0.5113156899777447	2.052840449078129	1.9906845191969864	1.447949107505401	1.0605869453989452	2.2293593621778607	2.5491088500088113	-1.762259059586801	-1.1525415489856228	1.3249472022569795	-1.3820157117777632
0.6598984929051868	1.1449385144503685	1.4661269091575202	1.1489091762792738	1.105068295244638	0.5545956279437648	0.28564489941630433	0.8187824329824073	0.6912894497430268	0.5927080493443485	1.9882980834593993	1.6543110215153505	2.233272902364342	2.3780515564322164	0.7731329984281364	0.9011683563204492	1.375581084594019	2.446200204141063	1.805583553009491	-0.23301065831807014	0.6458575165337631	2.135918683964588	2.4892074545561687	2.9440152212216	0.5694710316601576	2.10427705672124	1.9734368793066626	1.5859609091643223	1.0824771952809298	2.230518614585606	2.5939609856056167	-1.6950464402772405	-1.2526046381735876	1.3275196276518788	-1.3624057389201045
0.683462971423997	1.1160086850745354	1.4368802173767536	1.0932753774295143	1.119806321327156	0.5877428286944973	0.3614760501946759	0.7684475559286434	0.6272315405996857	0.7045018614143023	2.0250980257482847	1.672615914503306	2.276622778350296	2.487491916592766	0.8596181510969357	0.9203972232258689	1.2942601772744287	2.4932065420186857	1.7928053967435678	-0.19860443499233338	0.5763538466490017	2.0351404010576526	2.6920433725463004	2.98191360368486	0.6419540476247356	2.1732171716389885	1.9306505649148833	1.7588669507856054	1.1083213853535052	2.2198851842267926	2.609696717558225	-1.614886520964366	-1.363862712779661	1.3270067207479879	-1.3183394912299151
0.7318589310131132	1.110337795746967	1.3817059358119828	1.0468788324008809	1.1176533010438714	0.5928006600068925	0.4336791559183494	0.7263921597947963	0.5429004267654247	0.7833687554420168	2.0428948347017615	1.7137420097102851	2.3058475129314795	2.562694035937828	0.9203830092929042	0.9371119300481426	1.2090726909653031	2.4994972465304754	1.7650344266509166	-0.15583650878625419	0.5254571366981124	1.9303479975779532	2.8948080650578203	2.9868166966817737	0.724435633734157	2.2277978894740986	1.8841126158589887	1.9318774946229482	1.1300300141466604	2.2229431641992616	2.604728083286348	-1.533077830032952	-1.4704209930745975	1.3085578539588023	-1.2667051302905303
0.8087038519068198	1.1397833961356825	1.3196284366834048	1.0153783826256946	1.1039710829848872	0.562389837492483	0.4935597890893802	0.6941889328667946	0.44794327245241244	0.8070946039432313	2.0419261501813795	1.7751088244040982	2.3138790238004634	2.611426666205451	0.9635763710514802	0.9459132734314096	1.1161686343175599	2.4551185158724813	1.721063027571023	-0.13386363843744437	0.49510844948532434	1.8315031308848766	3.0842987025387565	2.963971464712377	0.7888981360302008	2.2568556782362097	1.8510316737479715	2.08581163392873	1.1616738073665762	2.2085317385835532	2.6118682330568594	-1.4606464042709344	-1.5603415708282198	1.2865304751555475	-1.2381168749940374
0.9240276181776812	1.2098919684897655	1.2577413356538663	1.0122019135941345	1.0789911544708712	0.5186184248179855	0.5352322158665668	0.6682144957541689	0.35315234241108395	0.7753954485107069	2.0249751780232472	1.8438380963100567	2.3016498745305616	2.651686348624983	0.9742616126101444	0.9356230480130885	1.0281081686820188	2.3833954801765778	1.6596438876512465	-0.14283374880348304	0.4859071307186105	1.7380145739173194	3.224254393827941	2.937142469682987	0.8183090925429021	2.2527256371938793	1.838963005618505	2.220750120415361	1.219959450846492	2.2335960544306266	2.6246646636738165	-1.3893227160873611	-1.6199422842515783	1.283618742116536	-1.233329073487732
1.075709714211591	1.3140751212778279	1.2027934734501151	1.0367409277237054	1.0471512968199916	0.4807687389177396	0.5561721899125428	0.6380442561226115	0.269487664777185	0.708916495357055	1.9923218499286819	1.9034530066003739	2.2560248079827647	2.683572875693301	0.9444849013684532	0.8957245756581491	0.9568609354093816	2.312188143093872	1.580912811364654	-0.18861641210214802	0.49956721831281614	1.6573297131642868	3.299335545015056	2.913759207470608	0.8402626317562367	2.2089772199873376	1.8449349424331072	2.3227609086418375	1.2984884827137388	2.325149194824553	2.6176227491282424	-1.3378474737835053	-1.6467467239711069	1.298406242699484	-1.2321405902842373
1.2441016501785636	1.4300069675402363	1.17231176697288	1.0780126949474678	1.0311843177261235	0.4642440784330698	0.5621044371518812	0.6034672435923027	0.20109868988830426	0.6361495999193724	1.9398195517033638	1.9519489902152718	2.183869079398912	2.686807658893972	0.8937371022209264	0.8341811463888099	0.9202636242784866	2.2417236575849393	1.490784605838262	-0.26742078169179173	0.5373487004040198	1.595443798473474	3.3056057613154977	2.905571790729579	0.8709658222443366	2.1519329688989077	1.8532415763567704	2.393437657403066	1.3888940611869867	2.4224402176395485	2.602670313837642	-1.32805159833491	-1.6480710646361012	1.3297251273386095	-1.223698048978585
1.4068838383739095	1.5354030893435187	1.1702199608307349	1.1301201851769547	1.0424519160093615	0.47067435450629586	0.5634354359293443	0.5738531985984522	0.15781881470544132	0.587472183173468	1.8680039799843442	1.9969913255946463	2.097669781164928	2.6532114792376396	0.8257055226177457	0.7595997465322648	0.928665264167803	2.1677270458602136	1.3931119395080365	-0.3507043563924771	0.601301611743355	1.5436854996153422	3.2328204447222975	2.9039904496675972	0.9059187058433373	2.1118099824569683	1.850789884403714	2.452768790570759	1.484392393164565	2.4946113249716086	2.591735182219516	-1.3534446558372148	-1.6220337734725139	1.3815563426956508	-1.2166287291982139
1.524020767109388	1.615334637269579	1.1795211652635202	1.1844997718842005	1.0754962605320084	0.4830731694231349	0.5762480881392786	0.5458575767281133	0.14640474804981887	0.5705858508408492	1.7822884902618277	2.0282134946350987	1.9867520366330997	2.5866592982068295	0.7447872956219371	0.6809725103433386	0.9774312683348327	2.0974180885044684	1.3064164532008917	-0.4058139844478301	0.6849625537300728	1.5055109017962107	3.0927864054066396	2.8856342613342107	0.9736539049858275	2.095600347689325	1.8192948724001887	2.506748935266142	1.561097851126406	2.5486708509212734	2.550230799683105	-1.4094416789871265	-1.5642311485943095	1.438421936586267	-1.213731416518192
1.5661215150683028	1.661632213164625	1.1809105567970481	1.2360825027306181	1.133998564295904	0.5000999957427753	0.595896420898523	0.5187928801001954	0.17461208348638807	0.5784038999379859	1.6939206980167671	2.0378350353622494	1.861074213795521	2.491255788314618	0.6882965340494345	0.6292646179666453	1.0559140303729582	2.0305962360570144	1.2723942987479322	-0.4336622770863955	0.7791438290908227	1.4702426517406157	2.921372794397328	2.84489367563085	1.035173386514809	2.0930514188505436	1.7615826158000352	2.546687782203732	1.5976012356420193	2.568261382617626	2.485576510848746	-1.4978908716588404	-1.4966816994316692	1.4917760909040916	-1.202317667203803
1.5430125383393838	1.6832246167240286	1.1792587246405204	1.279944571589958	1.2150699408195433	0.513760608711045	0.6177738188146481	0.49869758259303476	0.24208066842650072	0.5983606602280119	1.6006470523587075	2.0357561583447397	1.7455267210273857	2.397917794820041	0.685746840448102	0.6131472470506506	1.1455420280312838	1.9739021313743135	1.30337652230375	-0.43841058550841855	0.8791914275932424	1.4194365396230009	2.738893118194394	2.7690290721084736	1.0218130829181375	2.079256150180955	1.7099618907439023	2.566961212119245	1.6028878819303691	2.5402836458513285	2.429825435558791	-1.5863716575591733	-1.4370729107603535	1.562861042345654	-1.1782739746232633
1.4677751407527222	1.6980186918071012	1.189110539792148	1.3218471665827292	1.3070099293501467	0.5238273314451392	0.6476873007473921	0.4941344260560956	0.31890706421696235	0.6139783726261332	1.50740965684902	2.0332555609671097	1.6434738420470765	2.330203878495393	0.7253134665421251	0.6178189487654318	1.2180731446749635	1.9393707885207214	1.384355684944517	-0.40080047276281183	0.9681851842315785	1.3637305035814213	2.5700626178760637	2.6596896304249187	0.9613836982063916	2.043027719985073	1.6662266181730505	2.566305698218509	1.6007673330013374	2.436265067096902	2.387475713060412	-1.656869972645082	-1.3810333816861549	1.6603094086472108	-1.1627590345652095
1.3489621423243416	1.7068956552197716	1.2121487097758714	1.3670118296553622	1.4107218950415406	0.5331769783894658	0.6723751812971119	0.49218405653076924	0.37931573495139265	0.6174757596275176	1.430821148927699	2.046208135199529	1.550526134598171	2.2813036721481073	0.7836970964155429	0.638550962443966	1.2692825082806827	1.921849314210395	1.5396428766490247	-0.341671845258675	1.0217380853882547	1.3157021214105409	2.4411611208673993	2.54663076227901	0.8864052508963975	1.9981769234025717	1.6195508751897836	2.543783095607355	1.5987032338701854	2.2621297875555557	2.3673452473605656	-1.71186193620956	-1.3273249075222915	1.767392533866473	-1.158276051289852
1.2321215108696661	1.7232707369252462	1.2450669973313493	1.4068172479647312	1.528793602657288	0.5395795927853415	0.6802645692119138	0.47473105238204916	0.4191064395425217	0.6200865426811208	1.3706056246876908	2.084748174277488	1.4653784506064338	2.248729894865444	0.8600724394891559	0.6720909278084821	1.3088208080638495	1.9108150010264098	1.7112704804130132	-0.28120550129560284	1.043387178839866	1.2658689408426036	2.351357663251266	2.4495420353019606	0.7744910507216145	1.96001027219121	1.574874444096125	2.5129763173231323	1.5830003727035817	2.0556938995595573	2.3664016721736587	-1.7357029763559697	-1.2838881487600866	1.8788195860179198	-1.143964989295442
1.1630687662263388	1.7529962532405505	1.307383780557368	1.4429512114414893	1.6618122395473751	0.5261892131265689	0.6740586085143065	0.44364316536414317	0.4242239923513063	0.6329055283316392	1.3067368910506467	2.146830241564457	1.3824552504101413	2.2222265139966138	0.9481570658722281	0.7039476540818708	1.3374311703167465	1.8940240997514473	1.8082808387745832	-0.18673463894927297	1.037781934320987	1.233921934733777	2.2853387671261687	2.3619764436256907	0.6484705645807494	1.9275806516758673	1.5132675591336406	2.4866156333221623	1.5548515582741076	1.8187671712562519	2.386640713648437	-1.7248566260558014	-1.2460448450829573	1.9835709575433391	-1.1182463359307029
1.1550068267800047	1.7688970329593043	1.3904874048933369	1.4930415414892477	1.8032397004109888	0.4926121924662425	0.6553459106483596	0.40848930375334874	0.3946145244008116	0.6452383118172454	1.239815089361835	2.231976882732017	1.3096844267034649	2.1771541971993655	1.0218312858804357	0.7363803191544483	1.3625514930183864	1.857262155753467	1.8563639794390638	-0.031023273114801776	1.0212999273517442	1.2591206544223432	2.239633377501101	2.2885306369348077	0.5535984519548898	1.9346063793888544	1.4053099168656538	2.460323825781777	1.5211191225326572	1.5624055902370095	2.441693801813831	-1.7040445867032123	-1.204742643530794	2.0720197804004714	-1.0995538967379175
1.1979168643267852	1.7654473283455043	1.4530408992695123	1.5682068101429034	1.9264285952210112	0.4539198893174864	0.6296794597609081	0.3781257975500687	0.36395538095690577	0.6469073335346118	1.197388318486776	2.3212441219557314	1.2628446024041418	2.1201952760098948	1.072569620686458	0.7934856317947453	1.390450245495861	1.7902581716529398	1.8994474261950498	0.14105074404171944	1.0024614020307006	1.3273752255257594	2.2065277750424266	2.2347299518985424	0.469319288974663	2.0243830171592636	1.255273129040703	2.4275053798384123	1.4836143676894458	1.3606539715624755	2.517663237478577	-1.6736617736559372	-1.1688939260991127	2.144746033934484	-1.0889129694030029
1.2838497092809504	1.7738862751693454	1.4885990307386936	1.6616605015511976	2.008544487703761	0.4136338479890986	0.5907906809645448	0.358164753920975	0.34413159744498295	0.6395632294049526	1.179114215913069	2.379443389451283	1.2572911091625907	2.0675952157689426	1.107466540682124	0.8943052342211392	1.4177269614563577	1.7103699079147323	1.9166152008904547	0.32432959905981906	0.9759358139551312	1.4095059994773542	2.1640845123377703	2.1822158609215823	0.37593914108762533	2.1749561362883902	1.0872867322614572	2.3909937305774958	1.4647355918073708	1.2410118951305251	2.5960239253293205	-1.6220976753965914	-1.1532091028167577	2.204937631824948	-1.0760551822066478
1.3964780547659967	1.8105293434111946	1.494841000850433	1.760265022648629	2.04374373452043	0.3812824524175145	0.5541184444871021	0.3584465395331819	0.327118235415418	0.6153409644076306	1.1865354268436517	2.396689337041579	1.3131324868185044	2.014788039025037	1.1239307091634814	1.0310416639913629	1.4341520430326675	1.6292374189510312	1.93254402093156	0.525835328336911	0.9647525679040994	1.5229552118201795	2.1079089773567965	2.114707100998908	0.29080330157994566	2.3342007889594028	0.9282517409905594	2.346015026765407	1.4852391401327547	1.150915465196211	2.6756254791792826	-1.5669260253443442	-1.1634054492374823	2.244246027851606	-1.0701343189933834
1.5139953053842974	1.8889861490943904	1.4639759252278353	1.8481194197886377	2.0315840631477893	0.3690368406367682	0.5474562946923809	0.3764055775300009	0.3122565542359826	0.5624491146104086	1.2452687227946748	2.386443575869492	1.4347559729862887	1.9714592666071962	1.1242960327455578	1.1856928216731923	1.4331866423583177	1.5506117982459315	1.9883847309576133	0.654577862353487	0.9874210031090428	1.701767168869298	2.048601895499533	2.029055025578113	0.25148040513304243	2.484603116917607	0.8027214731544834	2.27604841806331	1.5289312836913471	1.0662316598131665	2.730960347331999	-1.5188628517313119	-1.1960644437260382	2.264975357644244	-1.077754774767085
1.6351919491015283	1.9943045164736204	1.425649302480735	1.9018049098650855	1.9758012648990566	0.3795738118858134	0.5752730957552503	0.4138270018945215	0.296776149378613	0.4927587757288502	1.3201715988167027	2.358550582535364	1.6015635972984115	1.9464207642774363	1.1000938186500606	1.3491916831369846	1.4190904655015737	1.493268977450596	2.0516612582090454	0.6949531091206249	1.0174291529877553	1.9065163608131344	2.0113984538380705	1.9306259015174607	0.26294446967456697	2.60329004198433	0.7228139947057172	2.1881193034508297	1.5685737678368583	1.0056141568134533	2.762573993799627	-1.4602850567186079	-1.242316772276014	2.278279373643631	-1.0883156488292252
1.7436433873967432	2.1162312288304834	1.4086138185113102	1.8957906462974226	1.9155486911496244	0.3928471613711818	0.6320748997649718	0.47891357704490833	0.27768036661212026	0.4341918435193349	1.3517917976826683	2.328485822236564	1.7736954320822875	1.9358088678170262	1.0481137622386383	1.5020330021774004	1.4128004322418923	1.4662684714881515	2.0787991705272413	0.715800815625695	1.0299087111571668	2.0689980040902602	2.016315386044892	1.8326318801750456	0.28265765538492926	2.66202667831191	0.6946026379903254	2.0941836864653025	1.5862401002340465	0.9605895716915385	2.7869466701343066	-1.3875061054417843	-1.2859769462317032	2.2912598637497945	-1.0868962427234972
1.8211715609752872	2.2871898809949087	1.419682637728417	1.8354172653601517	1.8860349987698464	0.3989774146362265	0.7207294366143863	0.5581248404218249	0.2524004252935384	0.3993364597473599	1.3503679724105049	2.309515837226921	1.9158485447150668	1.926968758895517	0.9792909636856754	1.621541194555176	1.4131172561745398	1.4579722723694803	2.064514629260053	0.6810669882691984	1.070938919415449	2.169882085523919	2.060676988306821	1.7512817074361802	0.2746178905584744	2.6747143921155114	0.7191585558022202	1.9895650929380722	1.558555155882798	0.9052123343719194	2.791734344781297	-1.3348678374094014	-1.3166144369816206	2.3155045785529467	-1.0729238676523627
1.8760175143562183	2.4846290981775097	1.474074743318757	1.763448935075693	1.8975491404596485	0.40265854554512154	0.8132571083471445	0.6544070007560396	0.23022795438726823	0.4003742357968362	1.355982717613888	2.287428465590485	1.9966464700066926	1.9079705269427962	0.8952760041495698	1.7133009052209585	1.400140745048356	1.4560015669547592	2.0431578088953914	0.5841195954522449	1.1690045906335502	2.207197848243762	2.1403355635860413	1.6998881229217777	0.2243723683865546	2.6589653759603586	0.767654218580969	1.8900006065875299	1.4829369701148938	0.8464824390097572	2.7876730937713505	-1.3205797997665807	-1.3259871081107024	2.36066011328396	-1.0504042662265634
1.9153852515757834	2.675513617412478	1.5710465535171638	1.6993575780839074	1.9541110911535557	0.39924977576705806	0.8846676973256351	0.7601120129497538	0.2272005178835451	0.4454316935670084	1.3593841898694523	2.2428282863596074	2.0363101845397393	1.8998459113951263	0.7897637393199749	1.79383783321772	1.3779249181899924	1.4665938527560032	2.069744146122971	0.5152915486088306	1.257962023289585	2.1367339549646376	2.2564615839144038	1.682002126235518	0.11976879543199619	2.630877991578494	0.8174394245290877	1.8104862954181926	1.387630076582298	0.7953001942160068	2.79064858703198	-1.3226471816643186	-1.3148917174174013	2.4373002410384346	-1.0071631830403545
1.9463018827712428	2.8497638735284623	1.681508326327215	1.646673224702819	2.0489456121978757	0.38391456740844143	0.9546900402674166	0.8280769322332052	0.2519910210688357	0.5222087354320963	1.3740352915030996	2.1772442680645905	2.0636411316280716	1.9249540801849707	0.6821712122276741	1.8437644164291214	1.3533337412187953	1.4776465837476027	2.1648762241570294	0.46579018955624446	1.2955164804914054	1.9885517086425861	2.4288723516242774	1.680666407675767	-0.03970057759534795	2.5982361759720045	0.8710230630789194	1.7311667383787843	1.3161425434157359	0.7410877692677188	2.7792533009391427	-1.3360644309433358	-1.285064443212531	2.5520296245633944	-0.9424893755548581
2.0094574270570895	2.99302380803122	1.7963415365733106	1.641723366692304	2.144621392041696	0.3752734849685437	1.0421710083022933	0.8310806783402885	0.2907874582571153	0.6070121987507121	1.4145307350287883	2.0886514098572806	2.081401727719352	1.9672529187199435	0.6014365934570537	1.8614491254395023	1.3128084768286903	1.471724235388097	2.282363807757696	0.39477421579311356	1.3088065175159167	1.8569196710696396	2.677712806249645	1.6731760909886888	-0.22513735626240425	2.5374655720634265	0.9225007944368364	1.6369746159538388	1.2736603890029912	0.6940171175460422	2.747484546221613	-1.379082560861315	-1.2426747749354536	2.710557312242918	-0.8777201199364384
2.077623491031744	3.0601751204571697	1.9085812159568207	1.7088013861302838	2.2252467320206337	0.37553733481403667	1.1284587287772672	0.7757961116061394	0.3400667983568628	0.6781550155282894	1.4412893862186542	1.9826676957421003	2.1004344022546086	2.017915498219632	0.5533520600089139	1.868914932721864	1.2646147462572803	1.4561959771462423	2.363769187513939	0.3523728940976465	1.2909056049880268	1.7789627527213547	2.960033984187708	1.6401971763558236	-0.4020506847602586	2.427173291822092	0.9542999930347499	1.5278909277404362	1.2429148838710684	0.6747490637376949	2.7050210776733046	-1.438440313705544	-1.1938733597802966	2.8977604412876676	-0.8232346308974787
2.133334013343975	3.0565180707125625	2.0055710367862174	1.8169315926246419	2.29226701638081	0.37937805232302846	1.2053686325970507	0.6627941798418786	0.40403543890985516	0.7150226225458038	1.4096510622785026	1.9003374777725246	2.104374097539504	2.0831327192450426	0.5397177296374245	1.8644714668160494	1.2286942108568573	1.4747795450289887	2.3831954950614462	0.36191046144553674	1.199766463145016	1.7481235194217557	3.2400711984449586	1.5791985823732302	-0.5652331248714757	2.285755614552467	0.967749200323361	1.3998448374129928	1.2191716080152193	0.6522812508854275	2.6435413376869503	-1.4715085511854118	-1.14581217568789	3.0903885472004946	-0.7737155237425514
2.218829045898147	3.021259031218849	2.10832940542704	1.9325275248100475	2.3422494575376875	0.3852955234546104	1.3017998518196272	0.5141662849175762	0.4517264137468461	0.7149143506351301	1.353880209008317	1.8602034472012463	2.0419342263258438	2.150396627895092	0.563681442327006	1.8286366617160663	1.2016298166941557	1.5272252754220106	2.337007349121163	0.39178482901243117	1.0708231367218635	1.7638439358043978	3.502850479234618	1.5132922168698717	-0.7074751179549134	2.1249764290881576	0.9704062832247647	1.2690341884607061	1.1954406038545613	0.6213511734548012	2.5694332010210346	-1.4611005569323292	-1.106286528686328	3.2597819703670616	-0.7367155168607036
2.2858253989657498	3.0077375368761037	2.2471707867830437	2.0352166091905923	2.412002421488186	0.38642539658329467	1.4026748895411532	0.3839813320780713	0.4650612942085927	0.6754359605640119	1.325846760934039	1.8531122286348176	1.9241402033420905	2.207884637605744	0.615055780882136	1.768282554982513	1.188464206466811	1.5940839634846924	2.2497644663225738	0.4381622496288446	0.965129429220476	1.7926086881878391	3.6887299849499464	1.476458198582945	-0.8251887294531797	1.9498249078161387	0.96351138708531	1.170346095694844	1.1575627894775387	0.6023638978075624	2.4975767191162026	-1.4084385939784823	-1.0836246911688834	3.36432028825548	-0.7168068837161558
2.3016551917513524	3.0509353030655864	2.4008066150238374	2.0890249152928644	2.508429123616124	0.36918791595152667	1.478887092388879	0.2962928952574908	0.4791010887113691	0.5882525580768142	1.2771688533619572	1.8749710910012318	1.7914472096054983	2.234150775934828	0.6766572868671089	1.7052003170949077	1.2044712795037114	1.6999863572664495	2.1685262305331845	0.5113095996159058	0.8971922310724599	1.8213049827010468	3.7593191826192887	1.4615945283050882	-0.9177314519706854	1.781380821620386	0.9516299107062351	1.1342287047945148	1.1151149958113291	0.5850585111451816	2.4259322184862384	-1.3209450964724851	-1.0818642871141964	3.372582034845847	-0.6948445762277459
2.3164501552278804	3.1261005047972232	2.5241871561484155	2.0768717112828377	2.5460919224877037	0.33762168645241786	1.552875597010279	0.2627176232019906	0.5234644998874303	0.4753678554351667	1.2079089171031572	1.9086232610594702	1.6463861741519146	2.216287918993751	0.743519073860324	1.6433929901714515	1.2338463319814805	1.8140846754365338	2.115838273581899	0.6020481160403667	0.8722558172225753	1.867482927894714	3.7499862707385483	1.4610307661809199	-0.9673079964048755	1.6485311680920873	0.9580568274697082	1.1820740943971404	1.093477542850282	0.5586431241466364	2.346692583886048	-1.2026383281792818	-1.1005880953778076	3.2905563846005186	-0.6651786807208306
2.3218874314479945	3.2132321123905534	2.647408174541366	2.0194998795827694	2.5399339833557923	0.3118963265168446	1.6524858280978443	0.27808747926465877	0.5809534720720066	0.35488981898268646	1.1576057945457352	1.9391914848718947	1.532816245273287	2.1876248778623073	0.8163831462357398	1.5797544274994908	1.2730097510904153	1.861686522427016	2.1230776966462264	0.690772257680454	0.8658151211107651	1.9169945639206467	3.6796985942619953	1.4935862744051778	-0.9683379333536106	1.566077848711274	1.0010901309765887	1.2938938406310054	1.1046030617105846	0.5596522575375515	2.2566651705051393	-1.0707365986960813	-1.1290748784217695	3.1643142138020686	-0.625789391543875
2.262754012190365	3.294068203449759	2.7583433696517297	1.9427528893844006	2.5190530742272603	0.30374251516257567	1.7502981374497235	0.3259305453288041	0.6576829037039862	0.221178095033145	1.1198552928106529	1.9831191408853122	1.485105587377135	2.1549889656287577	0.8929761691639586	1.5251811058649145	1.3468811490826773	1.856854917562886	2.1794553566657955	0.7927390122544041	0.8635198994790978	1.9213592717682424	3.5668774361412106	1.5458383680464256	-0.9398823155527026	1.528037997005598	1.0773785689177682	1.4354325920819295	1.1339520479297542	0.5939155331381691	2.1557594985310673	-0.9602136121038176	-1.1378553647006506	3.0317514517725934	-0.5823666490079094
2.1715652072625473	3.364461875358702	2.781749471097109	1.863570048007173	2.374094961220777	0.3259505864320194	1.8306929681760906	0.3970777241176475	0.7611590519407947	0.09106385853070559	1.0651659023002296	2.0371179249701505	1.4729249402316134	2.1047914568220643	0.9588820576652115	1.4948667543943066	1.4311679265152182	1.8303639709444348	2.219070566109578	0.9021158580002997	0.8853120186110208	1.8559923781001166	3.44879746351627	1.5881415807163601	-0.8811566583169013	1.5218765761272839	1.183620286807158	1.6024152580929396	1.1645969251611095	0.6326239996260392	2.044965675625712	-0.8828575918308552	-1.13563197976308	2.9031420183408008	-0.5468691804765935
2.084409583231634	3.4462724885327	2.7763308441163494	1.7971693775601056	2.12211254362554	0.3828612958478042	1.8910029557914647	0.47800330624526677	0.8593452666426277	-0.011485983807201523	1.0385079459669524	2.0879361572641253	1.4949867928986245	2.0718260410610894	1.0005630176513562	1.4657684718433477	1.4780130819178197	1.7424885179708614	2.23051992783902	0.9894827829415256	0.8968448829917032	1.7345771590392463	3.319188460086731	1.643834728650766	-0.7806920843152022	1.546858666492358	1.3212946194499422	1.7627430329812614	1.1872259310936015	0.6624949039934738	1.9356686473319151	-0.8328139176987859	-1.1326226040243337	2.79230678184769	-0.5279458183815752
1.9853932232736404	3.5413065374239077	2.8118426625344135	1.7485174836935986	1.9131528914812481	0.47171485913892575	1.9192652120903397	0.5559738277380689	0.9367919252246499	-0.08942745942859172	1.0556643356325253	2.1480210906870876	1.6072603922710857	2.0798245038296876	1.0202374907710652	1.409196303788058	1.501043361922413	1.6327797772821662	2.242036147155202	1.0703229775794614	0.8303243201534405	1.5655754222426372	3.1936606765816364	1.7442569038723774	-0.6590151406800994	1.5933009262584645	1.473099329361932	1.8830227086152036	1.1775018398241295	0.6824218134867985	1.8507985832602643	-0.8063427412698667	-1.1205797175707115	2.7268953698507064	-0.5313942670549267
1.8692668009361249	3.6299854580558835	2.8121025302101286	1.7177930078997605	1.7513564284096035	0.584959638388813	1.9181005881600595	0.6266975904499317	0.9924031787846499	-0.15142436405360027	1.066454796464564	2.1909381040753706	1.8332053340549699	2.1049025465827396	0.9994405467489138	1.3324769763147102	1.5215091927130118	1.5658494644120957	2.2291347222137246	1.1509545196501874	0.7232911658046904	1.3805192776358846	3.107195319729768	1.8395794880952905	-0.5399659801011141	1.6347669523626653	1.6170783841533498	1.9765403167364937	1.134865062051976	0.691353894988201	1.782059777178473	-0.7986873070601905	-1.1056297418524692	2.68527889275654	-0.5506778688774292
1.7656003426085092	3.7194885755828175	2.7892933525347097	1.706205501948078	1.611176740664711	0.7162206808789396	1.910518904263703	0.6855642276889913	1.027187146748117	-0.18828584247239732	1.0593960870177002	2.199940997754416	2.1020261537910914	2.127382218662376	0.9199798283448095	1.2491655567652002	1.5188734166450701	1.5179754431535364	2.184329692599151	1.199592018074044	0.6253140342934488	1.2365627489400457	3.032038194698801	1.9231379240923077	-0.41663343688486754	1.685701537473061	1.7375518748434082	2.0504637593466564	1.0801725709240309	0.6978368125298353	1.7163119751823017	-0.8077762840184418	-1.1012933336994102	2.6389476175842983	-0.5777759017115092
1.6785442213957769	3.791748353669022	2.8217459366317277	1.7174282815200386	1.553997490449023	0.8385874301903484	1.9063183866165474	0.7170032402341496	1.0508525578722883	-0.20308845124110747	1.0520473763838611	2.1829532842172332	2.3460976622411254	2.1712532597424947	0.8157036065157117	1.1692544941508385	1.4760557403443955	1.4942000999466483	2.127507011767836	1.216235472851031	0.4924999335063071	1.1832257701047184	2.9531441062233457	2.026128608908676	-0.3081266916619732	1.7585750248120775	1.8091865178789983	2.0815769191279614	1.019967634316218	0.7147669016501406	1.658024880006441	-0.8427480135225881	-1.0956272013827193	2.6128722196780267	-0.6149329361668758
1.5823670085165245	3.8082219243116313	2.8754896595064205	1.7355622538179585	1.577974307240145	0.9240407349887452	1.9061985251675018	0.713261835456368	1.0789998678774164	-0.2061793078609056	1.0479370123379124	2.159662058865565	2.5302910935015896	2.237040992589677	0.7203806517499408	1.1106816965825774	1.4193575265128628	1.5301148247943748	2.041465476231004	1.2357103624652983	0.34170319123109794	1.177020997684491	2.8977591740549604	2.1149152953103223	-0.26291053449672547	1.814302113688386	1.815291048850129	2.077838589853475	0.9564370683116019	0.7394114402464471	1.5997688064805609	-0.8890439409097606	-1.0695037742409217	2.6086821648170107	-0.6610713320331059
1.5195387179438036	3.793282707636993	2.9482500357594588	1.7394495671202008	1.6216595404705632	0.9666418459292008	1.9270472613940548	0.6777214407021275	1.1075504256527404	-0.20409762716323548	1.0432103957696417	2.141463060417375	2.5986504285316707	2.2907726620876745	0.6336948550412445	1.0789569191362474	1.3652287381874602	1.6276391625347304	1.9267754647755413	1.2720471095437258	0.2450382635804929	1.1870033998530414	2.8654299293131524	2.186538816960845	-0.27482459485463584	1.818835842952899	1.7486845842209136	2.059099442473742	0.9042381856464996	0.7712783715413665	1.544064263665576	-0.9250325774600722	-1.0240455117400782	2.6122527859556355	-0.7041738614779746
1.5452856249413673	3.7821327232278525	3.0851308312848174	1.7190323332512658	1.684407660457439	0.9539110908841607	1.9728468577674882	0.6296423238633587	1.1266169652603257	-0.18548302999231583	1.055777113871904	2.1388417061084324	2.543249979279215	2.3268372938837514	0.5638934435767087	1.06593499637936	1.3215368932349256	1.7306069856366217	1.7977549474620063	1.3235550432847152	0.17549145896674817	1.207115492335189	2.8651948852337337	2.2840883785373185	-0.30346309865578625	1.7872524150571318	1.624664849815088	2.0119641929302476	0.860226978012937	0.812911378875634	1.5079834996007562	-0.9450449132132496	-0.9692791800938106	2.6281765726025883	-0.7390616935473944
1.649447386186147	3.7595139612709554	3.2333377407557142	1.6700008262140273	1.7742849652201407	0.8891551042076266	2.029539534189273	0.5872756357704771	1.13940238215734	-0.15471337869859364	1.0890406527973966	2.1564759336778705	2.4437655082490473	2.3518400215448194	0.5323147217125462	1.0657388562310293	1.285483656710881	1.803674521288364	1.6307008204910365	1.3908347710779916	0.0826768734400872	1.2067254899229518	2.910480044534993	2.369078442833053	-0.3456640432117709	1.7172849653688282	1.4749556475533239	1.9336421570441324	0.8237015044459797	0.8644272214845625	1.474345690471901	-0.9541121698268252	-0.9121010410576357	2.657096631106593	-0.7491237741407105
1.8376823952719903	3.7210410722497342	3.323110444452619	1.6033284718310443	1.8821053603507043	0.8102469778345258	2.090380847929521	0.556481336903509	1.137353821920199	-0.11571914792614832	1.1477618653656294	2.1880603735122586	2.364376349206469	2.3319719002796946	0.5245974976497165	1.0719939438705146	1.240104848724302	1.8750598971780075	1.444310225854743	1.4574534407377708	-0.019983781539136325	1.190417995441037	2.975530274150973	2.3760166937055933	-0.400893208890302	1.6059575871218974	1.3305112132713468	1.8360370872447032	0.8059271811311094	0.9319529792402627	1.429069592325361	-0.9600536713839352	-0.8549067515255467	2.6739554864937163	-0.7196826435919689
2.0970022176657745	3.6699460483906443	3.3478210301711444	1.5405173788660382	1.9789498688622864	0.746501706291937	2.1591133385614225	0.5394296190716491	1.0889594721558051	-0.06834303697456764	1.2469704658710234	2.218037817260726	2.315016619081385	2.254668489868306	0.5218641958231958	1.0709080406856668	1.1914931096134826	1.912182011635999	1.294377908988293	1.496781524620873	-0.12748460716001614	1.1746664618446523	3.052741067148574	2.326459429803107	-0.4360121337263651	1.4734003487801797	1.20770562535765	1.7341735521408554	0.8113218183371419	1.021657431741742	1.3843803203909522	-0.9689333432025871	-0.8099491543980545	2.6625768441027815	-0.6609420152078553
2.350046728992994	3.60823495383424	3.2963723762740558	1.5000253073213758	2.0691772276220957	0.6769304599351547	2.2356672359877714	0.5308226177019424	0.9902607326162803	-0.03362248237437538	1.403754371476672	2.252958863997212	2.3101245184450208	2.1497150263126454	0.5273667639739553	1.0814639468503626	1.1543683115161902	1.8662173031001141	1.1822577360231983	1.475274710006299	-0.2510247412158413	1.1338551987810845	3.1366589260487685	2.2353288029516003	-0.46127927849672723	1.3468363278908664	1.1124848217726144	1.638824780188162	0.8540199545852506	1.1332431209371334	1.3208479812308884	-0.9812645752478355	-0.77265496758202	2.622424124403565	-0.5827084149032145
2.550686422745303	3.5320952299878114	3.15253433129192	1.4835344645810817	2.1907908794451343	0.6056548286893407	2.300415675171541	0.5128857094652441	0.8794183865620762	-0.02393725353467685	1.6055851281258153	2.3380311932070414	2.3309848412126093	2.01792302972883	0.5403878050159486	1.1417271158787807	1.1111458967884684	1.7995898608441443	1.0993856679578193	1.3843080407747017	-0.36631252054257596	1.0631008781736977	3.2059138330854537	2.100007179055871	-0.5054438411605796	1.2391757843287619	1.0478256713245646	1.5488269967077801	0.9260474423402231	1.247441993018089	1.2292565596634621	-0.9931732478603085	-0.7329005218883347	2.545661688079702	-0.5012203411630978
2.6744170715655233	3.436247351458186	2.959668775807232	1.4840089810444954	2.2595783718874825	0.5526380323159132	2.3316619448586	0.468630615175375	0.7638032491514684	-0.02975125085123062	1.7967643828450117	2.448702134056071	2.3555004604448633	1.86661689281221	0.5425967823231161	1.23507556174604	1.0536630875635205	1.7681261061698543	1.0376594009989497	1.2607525705784872	-0.4500688129828346	0.9996445814293535	3.2673814211272694	1.9786579666441892	-0.5738889267513803	1.1500253808517382	1.0123840332502654	1.4596224800493032	0.9928373705876096	1.3487306296516395	1.1430913417051254	-1.0138687871823655	-0.6927826900365719	2.4360732099068185	-0.43328590229806574
2.6931877254217853	3.3382482671964397	2.7955842086448506	1.4974554750234352	2.2337477745202805	0.4969252863115205	2.332046574881657	0.40715119092470264	0.6338112513538365	-0.03489110230887295	1.9326440362228579	2.554750871134266	2.3752827132659977	1.7249360246510221	0.5215348367388366	1.3238735561720316	1.0388536421673082	1.7249547651221255	0.9785343120242322	1.1449308955369926	-0.48546653373551163	0.9241977849896189	3.336605463789889	1.9084496984589012	-0.6576098061519196	1.0800087640081677	0.9971487046766597	1.3767355973616868	1.0301384152906479	1.4394525554894126	1.067830233714934	-1.0419946589601905	-0.6495478124732992	2.33093518548462	-0.37420350801864677
2.6273433938713353	3.255437213766298	2.669983214013912	1.522286642426559	2.1793670742707145	0.42974358331351814	2.304249452564153	0.33914938870771616	0.5065696496071214	-0.033702154157701454	2.016007294095463	2.661745227874581	2.4048249162976707	1.603482907319178	0.4686689179625857	1.4221932632533405	1.0733526167809306	1.6756216442159069	0.9523700133129568	1.0518328500814653	-0.4780087661192637	0.8211396475558269	3.352683428495149	1.8736648736191577	-0.7287332090883784	1.0354736723173732	0.9871079471764439	1.294665731999625	1.0409056006513686	1.5086602022299709	0.995079294235665	-1.0793536518018398	-0.6029024885227356	2.275438658483619	-0.31092447486263974
2.528565840676974	3.187508357099823	2.555798386483464	1.5470936187942932	2.102148173725994	0.39228116089617326	2.240674582194921	0.2730123876102549	0.39043583090431505	0.0024402353449234472	2.0399525309922417	2.735405098175955	2.445423399046048	1.5217151948304957	0.37388353779427486	1.5101532043182835	1.124079280049475	1.6204071034115475	1.0149194643085782	0.9889406762715772	-0.4706213762187244	0.727935294473783	3.280631734331648	1.8662026280751913	-0.7882313190357307	1.0211686178800279	0.9615770723312549	1.1965975273790237	1.0311348769401703	1.5563924896184174	0.9259992500040886	-1.1373568449690405	-0.5619798236245639	2.278851462113355	-0.24916337491731336
2.41672467304242	3.1281609970346174	2.489943800741517	1.5692916850376881	1.9777416179690444	0.39246840917361986	2.155377954895639	0.21456474049615198	0.26827330412571676	0.07189155887650407	2.025821014818592	2.722593716663224	2.508465137530428	1.4816136741041277	0.24879901473322003	1.5202401572192443	1.1762142339924577	1.5164836007367852	1.1315963996700071	0.9604547257874263	-0.46682097957044444	0.6432861006899736	3.1433659919513612	1.8901730450309988	-0.8599081927623974	1.0368400016847605	0.9148753304937669	1.0912331680371878	1.0089231086441774	1.6006859395287332	0.8587830899088402	-1.2261733089234474	-0.5340152399485063	2.337583248046591	-0.20018000889556758
2.297091329157486	3.078538123604256	2.4733663013886997	1.5990522411136894	1.8903222192290432	0.3952941559059973	2.071705718577454	0.1693905235025927	0.1432557215695861	0.16243343346082584	2.0127165861821457	2.664769724554211	2.6084236065943127	1.43725120204882	0.12064804502468326	1.4537325991048855	1.2325425434418946	1.3819783517301463	1.2513759449161486	0.9531440858391047	-0.4646937563569208	0.5524113896767748	2.959319355218972	1.9257555581875117	-0.9195819695257722	1.0771958851779593	0.8510949413183928	0.9892010043574263	1.0013907421358457	1.6328670087662789	0.787154100103866	-1.334622989887606	-0.5212751904212389	2.428817549935623	-0.171323883032484
2.191238020003644	3.0249627336178877	2.4481900122117137	1.6053679621992867	1.8885606571790832	0.4168404747403739	2.0076442465046336	0.13425879165191892	0.035165310679925295	0.2580640878468116	2.013900757695628	2.6050897913008795	2.7257502454704	1.3594808380671366	0.007009696579260483	1.3519429944903845	1.3094063517718317	1.2375029295350104	1.3735874348800028	0.9518200195481178	-0.4774116906601849	0.4905628156424527	2.762518609449864	1.9328341647756127	-0.9637080298737842	1.1186101563818809	0.775157487909199	0.8938807330091129	1.0298880727087487	1.6302844056804393	0.7136017680001011	-1.445059095101168	-0.5262145504217747	2.530274480962974	-0.1658525497355679
2.1034743231949626	2.9714625062414366	2.4149475332984123	1.5665711239807816	1.9232781092470446	0.48781608317800573	1.9733334594710772	0.0985133277872244	-0.03067797027039005	0.33409752640085766	2.031937220407786	2.536845404919112	2.8356251943280517	1.2682817931848782	-0.08712453689353573	1.2239187534905498	1.4049777010043767	1.0960152850195148	1.4767821200151396	0.948629780296196	-0.48630879607512467	0.4508344316171189	2.6220453463494344	1.9016424462542172	-1.0149257355206778	1.1588599423295056	0.7007539668990542	0.8165609683770215	1.0789478557439534	1.6027737058553915	0.6532026154880677	-1.5511965466457935	-0.5531912620977251	2.640253557470359	-0.18771325114699494
2.036190517541505	2.9431728549569702	2.4017688973081697	1.5070462901310269	1.932076509443159	0.5831084338276917	1.9587837107384054	0.07509414030989717	-0.0583419985967335	0.4049298275100878	2.079851860966926	2.4718781758732584	2.922446201610911	1.1706696682202637	-0.15092934158077337	1.091358325787508	1.4552432278683347	0.9953640128308784	1.513422166848936	0.94516068761333	-0.48609993317689176	0.38201975066633975	2.56985368980547	1.8336213879697474	-1.0294892364873665	1.2042515776199316	0.6499002080424455	0.7684139473780425	1.1181706479139273	1.5434266545351494	0.6205006261336236	-1.6451469102507439	-0.6000438507458589	2.745928161422782	-0.23604695407045723
1.9867221386897804	2.9435590352630987	2.393826209041501	1.4558059554778182	1.886008650619526	0.6970085820486421	1.9348704571653546	0.0742487834732771	-0.06807381405837079	0.47702053422262003	2.1538666083538414	2.429711713258052	2.956501306851975	1.0506475376360975	-0.185281115505776	0.9953174106113483	1.475096974726227	0.9465138477687658	1.49194207780872	0.9380431000402776	-0.4933692701349518	0.29030694936301316	2.5699130443709794	1.7254398809395664	-1.0288154459601568	1.2359074623760902	0.6247567161251519	0.7478388860661761	1.1422624399132055	1.4341900499549731	0.6189598841845918	-1.718970412648774	-0.6542395315364782	2.837146681560925	-0.2918317693059836
1.9419060693814145	2.9546908769732942	2.3865679247524594	1.4153343532707936	1.792013506363969	0.8140004546687976	1.8766499945124497	0.08910522910113958	-0.07279427555146581	0.5046891145653483	2.23472256429739	2.393163234647269	2.9292982290006457	0.9457750378043188	-0.21658915720290758	0.9447578296485171	1.5233238805785425	0.9120582225686992	1.4707252405162976	0.9187846630891908	-0.4961230820431739	0.20604153454869265	2.6209935834486027	1.5838934810587284	-1.0702655953572504	1.2405291749710792	0.6154699253973497	0.7461787258610515	1.144532703523569	1.293281112805398	0.6494515809779247	-1.7708445194639413	-0.7091216084034664	2.953588385057336	-0.3480014560452318
1.8896759345317544	2.9676084786225645	2.4221106185379346	1.3863106933497407	1.652133058326281	0.8897402550746476	1.7741935012542605	0.10906332209555089	-0.07780255129275437	0.4912061973871137	2.3422143237057655	2.353980397134941	2.86197507571869	0.8852989018192405	-0.2593736594084858	0.9301703518895004	1.5263328785566708	0.8874724958267857	1.4339807287032174	0.8876135295672059	-0.48839969530634686	0.1108602011535508	2.6918083284668812	1.4466513231217462	-1.10792086024931	1.2434041596816234	0.621626454076923	0.7536458842085647	1.108858885602878	1.1551271376128387	0.7030854286567105	-1.8139712511052974	-0.7604801854117619	3.1104471525803534	-0.39718495524891234
1.8194181002015781	2.9680827806092855	2.502124133185446	1.3872187876012938	1.4883002596370538	0.9557857014799621	1.6322650227461426	0.13011167460525394	-0.0752799440585897	0.48460365370225744	2.484788171149624	2.3273544226801177	2.758789010741494	0.8459750094175977	-0.30465106916636875	0.9306963641054775	1.459665492813037	0.8920605763457943	1.363905620600033	0.8468190276416554	-0.5037670100687167	0.017319782163089697	2.7465569796930027	1.3377540019422067	-1.1378828811574793	1.245137948840998	0.6444430485414221	0.7489456595362594	1.0556242718636422	1.0386236606253594	0.7456316216049663	-1.856454270713547	-0.8024607077923372	3.244647271264557	-0.41324179438420705
1.7305134377444307	2.9399978826414905	2.5853435401492093	1.420676850394172	1.3602369570178479	1.025276090626029	1.4578165230327484	0.13862425566511152	-0.04944130449351499	0.45684518724500756	2.613786338028202	2.3095306996184672	2.6379239214276575	0.8134859616134154	-0.35368014389666497	0.9271801061735887	1.4215321661762177	0.9127499135657665	1.2924933607620233	0.7864969854540369	-0.541242008559253	-0.024918723770794692	2.8107691228439857	1.2448782856938982	-1.179000948080448	1.218722247738172	0.6833503338834033	0.7214687018637465	1.015049138883603	0.9570145151055431	0.7518798989385388	-1.8874334059510012	-0.8343417867276754	3.3353607753742542	-0.3799519487982426
1.6276739583945798	2.9000321086784604	2.657211103694592	1.4646654569770892	1.2712385512693887	1.033876744460569	1.2687198808598539	0.13113406952284162	0.02158109381065293	0.41194911590772626	2.695127643180507	2.299305374234756	2.5347202193143223	0.8035236578213596	-0.4085278957839734	0.9159858529806897	1.4073381222408021	0.9419646492880537	1.200514035802733	0.7010722844094579	-0.6051767579074372	-0.005495358952811164	2.8721821046855327	1.158744322316346	-1.2020229265583577	1.1734030693081379	0.7313416188902611	0.6868452176429931	0.9815277762994405	0.9284001625086132	0.7180973221097746	-1.9085317589379471	-0.8617088020548946	3.409673094872607	-0.31928080495145816
1.5303447239981747	2.8689743998977213	2.7352125735657715	1.5127330442964904	1.2456337951906433	1.0169222640663051	1.1066099544907653	0.12394042216619232	0.11702614714332933	0.38566764174136514	2.7621662509029616	2.2966338593543463	2.448287229026506	0.8145215441281822	-0.45199950918278375	0.9050447988883628	1.3719948367281352	1.002600164800198	1.0660529823681286	0.6077577862907501	-0.7004749957239536	0.052032071333154364	2.8837681158730204	1.0835066409901406	-1.220624357898824	1.1280528379379358	0.7952130040554097	0.6594323863303345	0.962653909095442	0.947548677099855	0.6544434814872871	-1.928184721715586	-0.878260368617998	3.4527612202371687	-0.24507450006176756
1.4440138677712888	2.841322334890486	2.8104378333171796	1.5600581529143145	1.3126145573253398	1.0238461946891633	0.9807071306177482	0.12570785234118514	0.20361821889521542	0.35758844528457256	2.8018420382960185	2.2955247533852186	2.375049021212164	0.8418194992174337	-0.4660635206585811	0.8878557895255804	1.3861656579669164	1.084520526645174	0.9400807531500783	0.5175340762003401	-0.8181715091270471	0.15149928230107765	2.8828516813815512	1.020938402255196	-1.238020185474533	1.0882688460928294	0.877897160134997	0.6289296144928304	0.9810393628308326	0.9891872443977089	0.5751237076246474	-1.9364325289618634	-0.875622454285287	3.4424833549707388	-0.1666500034912808
1.3675846475402023	2.7929305731742904	2.8887300462314864	1.576971408349491	1.4251587994061161	0.9601860359999597	0.8787801745075822	0.14697012586539068	0.2557556929997489	0.3242488682620291	2.789827128007862	2.2828880049731546	2.3226468851032216	0.8756510385362135	-0.45554295864209643	0.8574077061356562	1.4635552944992056	1.1547865091164866	0.8263768910990494	0.43147756738215304	-0.9480479078455663	0.3026169191194925	2.8755866825631675	0.9754795252470764	-1.2476289196714907	1.076328990598272	0.965019320630138	0.5948595170071183	1.0090801863426244	1.0311677494561207	0.49938951947225363	-1.9397656145811397	-0.8486295921134216	3.408560481434936	-0.10529532785388537
1.2936916435858419	2.6982567864478595	3.0264702061498054	1.548926554937285	1.583661743687772	0.8317039281728487	0.8095324585424691	0.2013636009253362	0.25267746574634464	0.3285981304851292	2.770276214652611	2.2645515294031635	2.271730677713932	0.8891757461790671	-0.4406896210848177	0.8125807667808486	1.5502738200221198	1.2031312076807423	0.6777441185748831	0.3591979780718061	-1.0582253569122775	0.449820010449118	2.8563795451642378	0.947836467067436	-1.2950878367344507	1.1145292824948156	1.0386922738366677	0.5628010871805491	1.0171868681859022	1.066362318957445	0.43790719434840114	-1.9451542346374218	-0.7890907889244024	3.366687550888824	-0.06879103546883161
1.2180451788577729	2.5495592258896904	3.2280117398771906	1.4827603514486103	1.7754969801348566	0.7679309949529098	0.7858750286591725	0.2810425398994756	0.18458092244653732	0.3233438785180959	2.759852283098555	2.2431088140000397	2.21325254820534	0.8982455661311242	-0.41024283446460225	0.7437302254400695	1.6453707627377163	1.218759740652941	0.5380117622856473	0.3014909180582873	-1.1356431144409487	0.5560458802418825	2.8553206597155447	0.920906883775228	-1.3504397285447234	1.210459577908497	1.09042219408053	0.5102150970494133	1.027080308849012	1.0903758016867058	0.39180902247737814	-1.9538009063950106	-0.6909953684886944	3.294572840201757	-0.05769134130148003
1.136311352830812	2.3581874455973266	3.407364176224675	1.396794715917877	1.9299931235571477	0.75994740930541	0.788249000941019	0.3693653631768566	0.07076500886554457	0.30001843179974996	2.7375242055985893	2.1988207449916297	2.1508281094858015	0.9042801878762653	-0.36495974610181636	0.6500857862580572	1.7366210316323205	1.1706442414723286	0.4791624608562374	0.2535515282237878	-1.1922449598620457	0.6469994215298953	2.8445751091756732	0.879001345632715	-1.3659417234600253	1.382837036525517	1.1280555355656736	0.439331718906432	1.0519918500870595	1.1187983355399076	0.35844006764835407	-1.9840711685653325	-0.5625747002240837	3.185848412890045	-0.07541082533285462
1.0558224176179727	2.1634903677696475	3.5365621511590803	1.3365702028906965	2.008382634780367	0.7181144418667526	0.8142303117543218	0.4521542711066595	-0.05519605034375451	0.3131111615263113	2.7147188344783935	2.128601518333176	2.0631891800145277	0.8701304422938569	-0.3369377237750729	0.550496517489373	1.7928166399581353	1.0600432603258776	0.4890385799976732	0.22361085984114423	-1.2264349082032027	0.7093458709840952	2.799463265205703	0.8455990245912421	-1.399207724346262	1.6179802504569025	1.157153453210007	0.38066322479056935	1.0957478064606458	1.1672283983584355	0.3432756510828864	-2.0348888767985605	-0.43004373074921814	3.0391886018790126	-0.11832861645593662
1.0079969408530902	2.0136213072224196	3.6121990824759793	1.3324521443278132	2.024231047197796	0.6958723254559547	0.8806818569006509	0.5010005529629545	-0.17698457251106436	0.33144997175494917	2.704101568799687	2.0407109081264183	1.9618902886041312	0.8128420175769605	-0.32223202994526545	0.46295560310495426	1.817182225019175	0.9260639420477782	0.4880398947957255	0.2087263267054975	-1.2237242310239635	0.7073211776099251	2.7530408724292785	0.814631875214744	-1.462950714615035	1.8711703981158654	1.1745258876005926	0.34359343869388104	1.1754573754052822	1.2239400269387686	0.35858742048576103	-2.064517401512564	-0.3041398480979597	2.8689863639793862	-0.18479438566276446
0.9735579098940514	1.9270132460843776	3.6041483304233686	1.3786067790025491	1.9722254444984966	0.7036686628260075	0.9627440140525498	0.503201726436318	-0.2816289079905394	0.3251130006811792	2.693007009500751	1.9099051423303215	1.8774591132680125	0.7836687166973315	-0.29599687529458574	0.40299912594483456	1.8354584872700108	0.7794295435156424	0.4616290587333415	0.20907733102416862	-1.1951531486950486	0.6729988908520982	2.672199954205106	0.746023662186846	-1.5134874105504987	2.1089919281367324	1.1801026418310332	0.32567605874043276	1.3079941378088085	1.290679049847006	0.40326118159517926	-2.076426074125037	-0.18961129806918825	2.691899337254455	-0.27578724605880744
0.9260066186725986	1.908162981879895	3.542796402428967	1.4711691237991755	1.8566266989913465	0.6620208158434623	1.0097619036618064	0.4632693119567402	-0.3699771083904927	0.3320117599707091	2.686163787046987	1.7311941729832838	1.7917139712895902	0.7707841873363335	-0.2623927843484446	0.3838130532535962	1.8542191086220676	0.6244498317111975	0.4381119025971028	0.23716937666181098	-1.1526359274113047	0.6203257459099414	2.5423915194354545	0.6579504506726324	-1.5608067567185369	2.297892138668088	1.181145195885302	0.3380334457894503	1.450738496272338	1.3647405447984098	0.46007216325946854	-2.0918455442677657	-0.09372580382445549	2.530242917461196	-0.3656747554961601
0.9011065912164359	1.9387049196477517	3.482087711255643	1.6059038866756126	1.711896309284058	0.5796443406949285	1.0080874213288689	0.38142755776011383	-0.42008449162140604	0.3451269612259008	2.687899766374575	1.5417562725378542	1.7000427515686947	0.7590312672323805	-0.22230751233997106	0.4031703028015592	1.8698015380633781	0.4739088115417796	0.37714196208824413	0.2674707994830885	-1.0959932175101188	0.5379066191110008	2.4032596695155437	0.5729744219484543	-1.6060469778311848	2.3973754079859795	1.166117858145466	0.37388245599853587	1.5369569723463634	1.4252496285081908	0.5180283608355374	-2.0853649832473486	-0.02287088649796888	2.4031051322997974	-0.44040140665888405
0.9009717096184581	1.9724192379169536	3.4205428122149173	1.7819997375218661	1.583612811408607	0.5223250895828965	0.9709572067774603	0.2727896146917038	-0.405070438192927	0.3301343658969521	2.679638760340043	1.3540516985064877	1.6171504163606447	0.7880162803820521	-0.15963842863328234	0.45209122197970186	1.8806531724475648	0.33400100563497026	0.25290176222670957	0.27838508376976695	-1.0323286277803008	0.4387858464560755	2.2411148674562233	0.47717228903070963	-1.6227617956954643	2.385717616697948	1.1178769841380851	0.41414905988649364	1.5797900972415753	1.4707412505713564	0.5766670347111771	-2.0718134627467015	0.030665315709473135	2.3238333975845915	-0.5095089338672615
0.8802950240006109	1.9691068994523135	3.3397239650674164	2.0026015109386024	1.493340284391106	0.4834944780473899	0.908162330315452	0.16109038813989632	-0.35890780318725124	0.33648359416815715	2.6410806858551203	1.1830691727634175	1.5370998647128797	0.8551220273389376	-0.09408461363599954	0.5365063756366355	1.8920754216633262	0.1981901387107903	0.14196622212668636	0.2791533932228583	-0.983416115362623	0.3457225580763307	2.0656485267139115	0.37584949796758504	-1.619566103480698	2.2778345270646394	1.0334483049402572	0.45054670672989117	1.6117799522658818	1.5154711576231972	0.6295227560029524	-2.07328649703105	0.0741155332182731	2.2889478372445624	-0.5641021869272634
0.8529582830859013	1.9317795922788012	3.2763445546129772	2.247701359809634	1.4273607519685663	0.412942306055347	0.8386552127068818	0.05369908822496623	-0.33647522207806857	0.3708834187688067	2.5813625942066603	1.0648685727973493	1.4559359688463842	0.918266200457515	-0.032479321914424965	0.6489927507041791	1.8967183022260499	0.08498815384459787	0.07155473679021013	0.2628316924046527	-0.968480147890082	0.289116197317139	1.9086746944017932	0.30673600436366905	-1.5738686673674436	2.1196663763194463	0.9210136599753852	0.47948669542723527	1.611033833198259	1.5496204539702956	0.6801966212460991	-2.0740091921357036	0.10012052339003115	2.2866397561770535	-0.5865509719963784
0.8508355562980568	1.870485779798146	3.25995230746463	2.4683775671814145	1.379053300367741	0.33296601337226595	0.8051977676314571	-0.052969306192679366	-0.30819247007379097	0.41607570571076125	2.522488325456412	1.0013745783135017	1.377988645683113	0.9730070921880853	0.03663876409348057	0.7769813298588627	1.8710074595242925	0.0019831877734510727	0.014358071333061056	0.22685374974086642	-0.9657172549862846	0.27417578575897217	1.7689825373834709	0.273558252467093	-1.462763015825312	1.9449651226798625	0.7903200196909853	0.49753945325148746	1.593610480365855	1.5597840674060648	0.7326257948506424	-2.0801047106823303	0.10671800097112831	2.321947478353361	-0.5868373163951476
0.858484006255509	1.7976661698587624	3.224543406937939	2.6367173999119444	1.3465434468944408	0.27707453037576485	0.8229551518587414	-0.15403739598238428	-0.2928952197379989	0.4920764584049813	2.471129920801941	0.9681106882344052	1.321741613896018	1.028802395206418	0.10015585279897905	0.9156559809130436	1.8208447760311415	-0.04445219806813053	-0.011900245859569463	0.19099670856462264	-0.9440704317835671	0.2624259258498557	1.6503636253037022	0.25475994362969	-1.3525549495212137	1.7557414440217574	0.6498872086153348	0.498380221080692	1.6122929091248714	1.5484473016535847	0.7736131498873776	-2.0915493577494653	0.10336677306885762	2.39332439218637	-0.5663529154810316
0.8703911768310739	1.7342341107166614	3.1543997180730456	2.7361909374345306	1.3237447688247665	0.26702057456967865	0.8471904212650496	-0.23886666779533847	-0.3589216552098917	0.562994559896255	2.44592197040354	0.9658720405077752	1.3258510666162446	1.0667875618480624	0.16602766967081567	1.034324336837513	1.7602136326482618	-0.028289548675119448	-0.005832919862799835	0.15909236602141347	-0.9155492949303167	0.2577956844449923	1.5617140204410767	0.24850943576339574	-1.2712500904396693	1.5706866225811926	0.5126886550047981	0.4902052977244131	1.6262703699475984	1.5061609985979254	0.8025227425317054	-2.060400408908186	0.08636030087082762	2.484329858687512	-0.5053769534032989
0.8991939259336383	1.6984593002100656	3.139973202649912	2.745000196014146	1.3211720601471009	0.2971483968465834	0.882601429062235	-0.2893697310260218	-0.4654544831093303	0.5845018556617777	2.4614551589809035	0.9842679656439504	1.3938201800092656	1.082129246085007	0.2584318215165759	1.120219457068213	1.693333925106833	0.014644407296692469	0.017001035308926486	0.12418498652957424	-0.8990377747254538	0.27745761456833384	1.47544809492932	0.24905682305408164	-1.1948326190751346	1.3951883434772985	0.3943496702462983	0.4852224420586742	1.605560657143003	1.4261698024817249	0.8131269765500397	-2.009037717481285	0.05154521517767807	2.5920047995651103	-0.4005040870970145
0.9451266379793598	1.6915339728411152	3.178670329805953	2.680893952231351	1.3493137666995065	0.36707711718758196	0.9533536745593996	-0.30855918368556534	-0.549693250125989	0.5672661932022685	2.496809123129176	1.0163967405687147	1.5181465572902462	1.0742607018500792	0.3640709085223325	1.2029264083424134	1.6292309885771936	0.034676842711757326	0.05974183693286346	0.10234861786024785	-0.8982045933814161	0.29935168615746066	1.3793388082734395	0.24059337340578332	-1.1719189283605265	1.2109616004412112	0.30996258921522457	0.47464871783376045	1.5913672144849116	1.3323871166896897	0.8005373569329535	-1.9747906576585805	0.010041132426582606	2.7170199392319447	-0.2691489823626057
1.00032195681079	1.6924462914166654	3.1841790099416634	2.591898854730272	1.373226595125566	0.46049272942013186	1.0065972036116286	-0.31599625840354495	-0.6347338953421596	0.524993162116026	2.5330914938551956	1.0635476777486907	1.689008518272163	1.0390245360658157	0.4476012937734037	1.2880280525185037	1.5737503075548922	0.04509722897526859	0.1231207398639936	0.10762148273628466	-0.911589980859468	0.32294475761692076	1.278160641723033	0.21818090489269784	-1.2123174832562253	1.0202732581051868	0.25133517294648605	0.4479056507240278	1.5874304546675888	1.2506139522440771	0.7839149228184021	-1.9110651409578119	-0.028666222781975524	2.8062617950712463	-0.12610609980315773
1.0448947970080487	1.6860263678040563	3.1845675249815946	2.5018077172411504	1.374338863471214	0.5358495219857498	1.0339578155773832	-0.3190678691083324	-0.7306914735125281	0.4633517162166257	2.5534842162115274	1.1260997681683047	1.8600997620238782	1.0016381244054364	0.49918006210503235	1.355962084438902	1.5252861984441022	0.05137974779478534	0.18649755349553807	0.13803795697312665	-0.9485791460867239	0.36288681317661864	1.1865931664199523	0.18959512415687602	-1.238691569607003	0.8525304508082252	0.2044410395877614	0.40845368911126007	1.5835403272919923	1.1728133817808812	0.7661472727920711	-1.841698258371811	-0.04903738162887199	2.8135963637968864	0.017623393518931395
1.070849554336922	1.6904972471870807	3.2014897992705094	2.424201014862008	1.3513105800916088	0.5768207217838854	1.0723760934618207	-0.31659671256149335	-0.7975120916157994	0.416414821506457	2.531152110917298	1.1832363746683112	1.986042141903532	0.9633046254633708	0.5165490216342269	1.4430286962828123	1.4914540469766806	0.037093668355356296	0.24087575381162565	0.2000038693865216	-1.0155446777081778	0.39674234172831013	1.1216402782914088	0.16082688099082543	-1.232345906677532	0.7142491204955583	0.15000983839031962	0.3693674852546998	1.5930607084212913	1.1005421951042682	0.7312711828014941	-1.8170673875099332	-0.04500783289818961	2.7492738926112397	0.14693406082556731
1.0838424112175198	1.7365848861371838	3.1775253682644347	2.3706830011844118	1.289640852257112	0.6083656730696483	1.077361971946753	-0.325206664565883	-0.8308846923835809	0.39197192695530947	2.4673357386056805	1.1763699497740168	2.0484224877827253	0.9103505842900981	0.49975360120020945	1.567212156559884	1.464648420005042	0.02515278975213796	0.27921231190898205	0.290738485762997	-1.0770548012377463	0.3978438910947898	1.0733161652360543	0.12785732340566414	-1.1885374904352042	0.612480872330312	0.08654663523644342	0.32076207953527885	1.6022816601879264	1.041979098649695	0.686964511216845	-1.7953490174113447	-0.023936819228329083	2.624306098197073	0.23897069273970492
1.0882072681750252	1.7887244110927145	3.1159032808051803	2.341058287076369	1.189290157742244	0.6908144941435596	1.0323065899435142	-0.3457445572754628	-0.8417400607927104	0.3714125211247412	2.366091088100064	1.160729140470698	2.038885206415933	0.8472082940488201	0.4538534377713256	1.7042784583977544	1.4352153107856882	0.03721645373945139	0.2957094214373881	0.38661336538401103	-1.1049084849162096	0.3528566979469967	1.040899075737292	0.09162683469564752	-1.0835272367695803	0.5581459902715313	0.02283644296746602	0.24876717782148416	1.5915193835052825	0.9889620658724636	0.6392273621718523	-1.7702521464273402	0.013505413800254768	2.453224027685388	0.2884097466218579
1.0771956229630821	1.7952531908989968	3.0446583705026016	2.3428744755794755	1.0996518683431582	0.7925477599731447	0.9918918138928822	-0.34088781258758577	-0.8561584772476556	0.3656332525342526	2.224548355987673	1.2153558605983585	1.9621416177941018	0.7615449084273147	0.39808385902147153	1.845039327393269	1.4261468477501718	0.03902958457791769	0.2822083675148246	0.4727595753058583	-1.1155377902371453	0.2609551188803	1.043004975721575	0.057960177056535625	-0.9578051435764795	0.5288216637729788	-0.04492697067459187	0.1606908100863751	1.565184325625061	0.9510041944687447	0.5806171248086947	-1.770641138054709	0.04747259845789006	2.3091997690728108	0.3173921103381626
1.0524614335372195	1.7601937210936849	2.9753637542415303	2.3599533465646276	1.0453633866197118	0.8891189312449385	0.971052022550586	-0.3110937788780846	-0.8624765386852676	0.37498753704321236	2.061855676197404	1.271219874822231	1.8371538479079348	0.6433491688237367	0.3615628580236204	1.9864474588782741	1.432761998762727	0.03536034801655152	0.24332232362643857	0.5369134146389697	-1.1256358573169236	0.15617101332426495	1.0615995740044448	0.02043139797758404	-0.8582189036548928	0.5067792517437986	-0.11373033848549619	0.056205219379583435	1.5165466889044323	0.947153919685227	0.5211563772085711	-1.746193902834177	0.052460409946169885	2.254243767039757	0.34188533283504974
1.031581319935537	1.7011236851409337	2.917271750456351	2.3674414024421884	1.011716798661181	0.9999337385306879	0.9766300523733413	-0.2853671950788133	-0.8508223703038794	0.3958166012173453	1.91031394482576	1.3315816202877397	1.6792265216414521	0.530849133051376	0.34386453941006684	2.10701837424155	1.4374894762917596	0.05164782921672584	0.20870471879156507	0.5653740148112167	-1.1207548221951784	0.03185774442352209	1.0702843340298203	-0.030913062036372542	-0.7836976713455055	0.4941458805854916	-0.1725969442130694	-0.07600195918731442	1.454334102963347	0.9634946526653838	0.4767669812239742	-1.6762622912866167	0.04395448209783577	2.262414768562512	0.36620305392624014
1.0150262621640878	1.6169519292898724	2.8738532650335986	2.369605569685132	1.0003438077766642	1.0494651635580052	1.0349077622854916	-0.2610731444180381	-0.8473178085758788	0.41794084258708447	1.7803209127640862	1.486431020007527	1.5018696852766011	0.42742456586297095	0.34237295918894584	2.187460798348662	1.4471103077543528	0.08970515901690648	0.2007758268639686	0.5610488615955918	-1.0891824708286133	-0.10360171043973532	1.0899734305006885	-0.0878553758392672	-0.7671248307708881	0.4837276191591619	-0.21954047539481417	-0.23132550295661258	1.3825741381635415	1.003367931524585	0.4436849766572692	-1.6320811356401106	0.035507772734521485	2.305597584432407	0.39865849809213516
1.0011356687461308	1.5397314189491125	2.8119147050583737	2.3718683619185095	1.0117958431121408	1.0034701775888286	1.1047011161902904	-0.21996785265205054	-0.8531679794709737	0.4311970016127756	1.675020273435079	1.6274583955894488	1.3151122553500298	0.3500665520098948	0.36011292090511954	2.2039080413323036	1.4460702626979653	0.12859333658279523	0.20890111295261743	0.5273699972191012	-1.039130293466231	-0.21636219511839644	1.1182024618570883	-0.1445988523784512	-0.8394033031825634	0.456644279842726	-0.25965150768723505	-0.3702469489053232	1.2797446954787666	1.0695648579831576	0.41255475090183735	-1.6297116434937056	0.020732760722019745	2.382868982222439	0.45188160859888526
1.0121119351782761	1.541276140173624	2.754226653996832	2.3656977870452516	1.044680216722131	0.9282559490526303	1.1497278745639066	-0.16199820835655995	-0.8485721861816412	0.4298773100222998	1.6086059738234741	1.6787243574287494	1.1297084756220743	0.33047521370780764	0.3847202088170124	2.1631501185092246	1.4207624996592099	0.14962851930130108	0.23230753621081618	0.4810081767946288	-0.9771002829399741	-0.3016607014289635	1.1349974297137053	-0.2055904285752662	-0.9477151304315147	0.4119176950208958	-0.2783940816952767	-0.4745829114391203	1.1460224873197753	1.1343829134723262	0.3921450903521665	-1.6457689019391755	0.02204364264041803	2.468496817108171	0.5322304626879842
1.0529655811493324	1.596886104256035	2.7091254610501396	2.3604315847257937	1.0796592682825545	0.8577761229859646	1.1644243193983956	-0.09001599995248584	-0.8321667740346236	0.41174074355133544	1.5808303045820629	1.734772293748005	0.951562377415034	0.3303019889962468	0.4078832382153072	2.112501382933516	1.3877381662818369	0.15875965903181716	0.2674913412334047	0.4456678919764284	-0.8950943523968622	-0.38253433994536684	1.1597743995400627	-0.26870605460089675	-1.04232975882019	0.35344759642975676	-0.2732515083303292	-0.5464733109368554	0.9978908546673283	1.1957176517746735	0.3979125321110409	-1.6887949301643093	0.04416443854472436	2.5473700626134317	0.6381532584564233
1.100802113782902	1.6228197964917084	2.6444055450605743	2.3614438865144103	1.1004705430138129	0.7732207587907782	1.144470071597557	-0.011607309209289096	-0.8126000224983599	0.36784771953746515	1.5706198461239746	1.7693960926535692	0.7769855946339845	0.32372321571152834	0.42718292341143477	2.042955435612292	1.3463370744758263	0.15357402297688036	0.29456448526444373	0.427788121988122	-0.7899591261233582	-0.43367859245231555	1.1987513556189533	-0.3172387217797913	-1.1149667840481308	0.2896674450699069	-0.257402606797104	-0.5800351476444606	0.8331727987945143	1.2703879627387784	0.429789862603503	-1.7496928529037015	0.06876971907055382	2.6371050981680133	0.7708785057440835
1.1458393004650016	1.628532154845439	2.596242544845552	2.354285200887925	1.1062351419016625	0.6930274283315662	1.0904215029621847	0.06984938716123287	-0.7968071775747697	0.29786933651618996	1.5690852565095637	1.730153805575057	0.6113684770111979	0.3382985688875456	0.4330034934367479	1.9403509578360907	1.3014542369387847	0.0970927462932764	0.30794435981103846	0.44061147976357234	-0.6743603226981681	-0.43568046653640746	1.2160733920172961	-0.33683939745781494	-1.127918000538996	0.2366186722830798	-0.23878482728932426	-0.5754204247852945	0.6684056561409355	1.3426452495064258	0.47314003331375315	-1.7725110622735794	0.0926778365227385	2.7315036411102804	0.9257939044503573
1.175769748173608	1.6454670684040924	2.5931755916826527	2.337470570443184	1.1000772027697514	0.6413915880043078	1.0185797705624995	0.1408416576292299	-0.7976213686832951	0.2111414932003172	1.5958700883621426	1.678107568179587	0.47062853991150044	0.3504355959606117	0.41766747446273583	1.8334296137043609	1.272115677270012	0.005895948679938723	0.3018268906242133	0.49462324431108173	-0.5497872253956481	-0.44339753554451367	1.2058786518453548	-0.322249420825301	-1.0938867661254281	0.18789402141463288	-0.19569432630315725	-0.551080908644927	0.5303809916479247	1.4011360664343768	0.5221619956954383	-1.751505514395701	0.11449715650330723	2.80059220106439	1.0795300568692259
1.1740428214847476	1.6148266416991022	2.5881120314271278	2.3131008935613413	1.0778261898245838	0.6222709854913996	0.9655670195241047	0.17838700865042806	-0.8097618969707213	0.1167079584304596	1.6330728100773826	1.6103220581368052	0.3659521369306169	0.3346646156993637	0.38164619069632627	1.7408728607994537	1.2428368331068689	-0.049087346317708405	0.2599677734254261	0.5824250246026611	-0.41359953475226774	-0.4806614362414523	1.1738960377661227	-0.2622730843043735	-1.0789959954740946	0.12267249608198967	-0.12022485226994462	-0.503325770956171	0.4305973837095952	1.4437948870503186	0.5693924577907494	-1.7246492954929913	0.12390482037353714	2.8327830274401298	1.2030091511514613
1.164278278260663	1.573425002705234	2.549067556387705	2.280028026485823	1.04606161260319	0.629035329514161	0.9437593917051853	0.19386898883104225	-0.8271677329750953	0.041514137900694324	1.651322745885508	1.5081171070722188	0.29942706405892033	0.33018901635827175	0.3360242789076769	1.6618052008229132	1.2084954410775477	-0.06738032212476393	0.1892282680540006	0.7046057278840805	-0.2936713666865344	-0.5400289311000497	1.1258354589816313	-0.15094059145985933	-1.0751794534164003	0.025114509054507784	-0.03352127332776442	-0.4137744969444063	0.3692978118907312	1.4618175090153331	0.6046614886810798	-1.7062916550887202	0.11544196051430848	2.825945583867491	1.2835519804784359
1.1528730441234738	1.6209433230579056	2.5002072874586343	2.2560416844724642	1.0155786846937862	0.6524626424083426	0.9464088664221514	0.21182212555849564	-0.8537174430357061	0.014677004117290848	1.6500479490010957	1.4229314521268503	0.2857119860693655	0.32360271156435527	0.2816497440955972	1.6165449700495205	1.1912094609617407	-0.08012953783994009	0.10381979029162522	0.8436170882457782	-0.22093259212805716	-0.6313745492812163	1.0692515645899516	-0.02117705390032574	-1.091564595201295	-0.1111121517170505	0.10709092984201204	-0.31771558493258184	0.34181412334061806	1.4823476745577722	0.6150485711495502	-1.726799609615854	0.09735340509000333	2.7999964399683313	1.3103790637738957
1.1049171081080877	1.6924670259297456	2.3985115460462323	2.2651579831166417	0.9891345518262782	0.7118011959669305	0.9651251422418016	0.22664906483953012	-0.8650376237600998	0.021048703917126065	1.6362708787226379	1.3808002876915666	0.33890558866251524	0.30814052318023805	0.2200974526864484	1.6139559200915579	1.1889601769163483	-0.08987869733706655	0.012061931088415445	0.9654136368006518	-0.20466398855483486	-0.7538498280902431	1.0068960322481109	0.08622080038464255	-1.1623053813740885	-0.28106489325596057	0.3273766217725643	-0.23670024193257358	0.35668987225133797	1.515248759079745	0.599589448909268	-1.7989328742827824	0.06474017033987199	2.7715024887383284	1.2739763774658255
1.0520390993533877	1.7235662037366457	2.214085257654086	2.2932009756799716	0.9661533187151011	0.7834513237676378	0.9646009720243329	0.22515309305535425	-0.8325192310551379	0.03515673816453335	1.5985767661072452	1.3809173290249923	0.4257111634512535	0.28348047918769265	0.1725959226749905	1.6327925067003164	1.1970549454572887	-0.07274604340970686	-0.06086716024878671	1.0561229028652235	-0.23254945571781155	-0.8614137380739297	0.9307536214296835	0.15238214543793602	-1.2318189062294642	-0.455126973877089	0.5789259359040735	-0.15365423087050298	0.39355895328364787	1.5449306246852457	0.583967463006588	-1.8915602714393231	0.01696431167528876	2.7512742295364143	1.1833499147413264
1.0121937486065573	1.7525634202799907	1.9966480556042263	2.313958744893239	0.9498870999140283	0.832357169322577	0.9247890811726324	0.22334730462948507	-0.7593389954463337	0.046016615091729225	1.5315482278704498	1.4225970483170634	0.49070180547891695	0.2512154937821599	0.13389433739448572	1.6399765854059853	1.2232385359119493	-0.04938817050874115	-0.09642912849638055	1.1017105637646267	-0.2878663402649977	-0.9355432391319043	0.8400218584089792	0.1596502322420439	-1.2449698534837528	-0.5884734744480744	0.8246723057734175	-0.05874484323533184	0.4200142737767424	1.5656915287165165	0.5741232594127761	-1.9653403331480028	-0.045277007830099844	2.767695141336369	1.0558712357924087
0.9498165374762534	1.7714292353692833	1.8055423960620076	2.3213612017224974	0.9494862316270181	0.855188692243065	0.864785008598853	0.2281966727306551	-0.6812705349591235	0.03238252581179968	1.4622097496235105	1.5015442144109596	0.5516667711830109	0.22183319352227776	0.08518326453874314	1.608658352994377	1.258122343784075	-0.05800361162605909	-0.08412524323640272	1.096819903591143	-0.348375284032385	-0.9829555004706858	0.75030387136718	0.10500273438856349	-1.256992201604965	-0.6504706694932842	1.0521284816981686	0.06482190210374997	0.43828928225541225	1.5669369605598493	0.5523176246139831	-2.006289106591455	-0.11205661668747913	2.842394113731502	0.9096416171821403
0.8884564662651251	1.7375490409954364	1.6593372395783046	2.294289572272509	0.9715998577883747	0.8551610305657149	0.7721857777920377	0.23389287298578693	-0.6264149861898346	-0.017800483352340704	1.4033133280048133	1.6151393307966824	0.6115933504969612	0.1996660790743708	0.027363709418998232	1.5473770382868977	1.277096945697972	-0.09928610418179593	-0.028834019001379683	1.059240991229418	-0.37969336752284055	-0.9951244055248661	0.6573878603357194	0.007378316430458121	-1.2732955259686987	-0.6343283160960048	1.1692793188187613	0.22274612602270666	0.447458692902244	1.512204679016242	0.5187651250225744	-2.0021958089085405	-0.17365729985492367	2.9819718640311157	0.762950152767405
0.8817499763197791	1.6752547882586382	1.5638037069118276	2.1985358716533137	1.0204022782130675	0.8463539780617166	0.6339014451302803	0.24245709015259323	-0.6106575408796588	-0.07355438875057893	1.346094482696883	1.7542828982501373	0.6201561800921118	0.17417192043811297	-0.021220541260582995	1.4666457532340629	1.2691017029997478	-0.11778781514181284	0.036734469895526645	1.0083219647341992	-0.3546593329705207	-0.9753027403709804	0.5656636889796932	-0.102440673947929	-1.2577333711848955	-0.5654813599987593	1.1190547322343052	0.40422609946158633	0.4427144555413428	1.39991287444539	0.48524106194364724	-1.9723777248228245	-0.21962430297707583	3.1670010568909124	0.6498225624492844
0.8823071921015885	1.6164180155780454	1.549176501600518	2.044027728619083	1.084428283490459	0.8432303363424924	0.5053080000727136	0.24575442441061415	-0.6449182102100472	-0.10410341049047556	1.2988283170141746	1.897307407696065	0.5541073098961498	0.15617537920876642	-0.02954159031140462	1.3750625687017781	1.2412759361402652	-0.12906155982478285	0.09637770516748857	0.9561139723798606	-0.28677435054706335	-0.9503840756060958	0.5027264818958581	-0.19457718342761873	-1.276406994367563	-0.44160600617898316	0.976406818779011	0.6059913780678039	0.44126148683071004	1.2527712181155648	0.44022089240944673	-1.9386243091972883	-0.25922262721025363	3.3673503844261594	0.6174225397799252
0.8732325350835536	1.5785464274361654	1.5581457958336267	1.8488730635834714	1.1387882816219166	0.8533140816472631	0.4382016893987613	0.23411564590433756	-0.7155542909939131	-0.103510979281129	1.2689481252700605	2.0341398732641025	0.4557560248628688	0.1597999180104501	0.02034684662750704	1.2956186762588942	1.2077473384931288	-0.15631377582462166	0.14579799756679482	0.8938965068714184	-0.21235559180714833	-0.9427313155063903	0.4964538914127964	-0.26214208563651714	-1.3488707591742208	-0.25113503442413415	0.8045829911167198	0.8093075645623568	0.4803198382851222	1.0978622926556685	0.3786972050856202	-1.9115726071925003	-0.30380068768375346	3.5606649965026556	0.6767697256539051
0.908080633184	1.5717195890043478	1.5595480521035763	1.6265593092006927	1.1827313503233223	0.8731411208432658	0.4172044680935393	0.20492649230480886	-0.7817084728968224	-0.06300707035796951	1.229161573534756	2.15605978671458	0.3382640378354838	0.16383680694074104	0.12472717621315514	1.2488000228524028	1.177725368037703	-0.16495786686489472	0.18488461421540459	0.8113480912159495	-0.13906968726525706	-0.9571510323546015	0.5036737807613927	-0.30679391728016414	-1.4090811619646235	-0.02083607915894099	0.6159665035129749	0.9858545583931623	0.5672058945775467	0.9758822515356762	0.32813967102990016	-1.8995197904744543	-0.3363224029570359	3.7209365676554085	0.7828895756322499
0.9496683888358521	1.576081612193698	1.5250576937573843	1.4152971362932705	1.2317972522512144	0.8931171075326919	0.4161561276586019	0.15802910465649855	-0.8104468025346039	0.013631056602857756	1.1729758574554254	2.2572801043392383	0.1908374214973488	0.15522076041788174	0.23535775692842426	1.2324009233597149	1.1622474407312449	-0.15818829935513506	0.22776122031240958	0.7241430182661114	-0.0861365640565976	-1.0023021094947713	0.49432187541968886	-0.3194048783232749	-1.4491067256756167	0.23550594192706348	0.47986770143599344	1.1376202767157126	0.6567941781510637	0.9105276595604292	0.31290028547697935	-1.892938526037815	-0.3554472818691923	3.8044733205483547	0.880375988039096
0.9528436343226696	1.5688893279688334	1.3959394801887928	1.2633402170682193	1.2771386549303125	0.9010496254681606	0.41469811152468755	0.10624399065614203	-0.7955897386960485	0.09834463380695196	1.114242561504402	2.3488435830568233	0.045286955515926965	0.14038745305182251	0.30346126552703934	1.2338630590109059	1.1574619064606277	-0.18369491647775948	0.2830984091383176	0.6348982202199955	-0.09081554702679198	-1.0795827470643895	0.5059434993464825	-0.31094142867497654	-1.4920031183114717	0.5063910899917005	0.44608999003184885	1.2635311967650344	0.7435697891867677	0.9032413272805737	0.34023552938479684	-1.872248910446124	-0.36806620267710016	3.824172891095489	0.9261479862337826
0.9518220720560194	1.5562179486623964	1.1710227203834402	1.1691998724246315	1.3184167964279327	0.9054265539534768	0.412200699840093	0.06563588083420482	-0.7443557242903893	0.1772830281530359	1.0464990897858268	2.4236961602797713	-0.0669138906699639	0.11333238913421646	0.33044599602488134	1.2450537460192899	1.1664623601702881	-0.23673820240670937	0.3487149519256943	0.5418235750523797	-0.1500645026581005	-1.1598817543670166	0.5272850269211398	-0.30064399767668787	-1.5069684871997455	0.7842657373391286	0.4320402092107282	1.3388131681839686	0.8222804421428439	0.9415411364448503	0.40144641507131995	-1.8371863504096986	-0.36270692978278546	3.8271319693871675	0.8736361182659106
0.9733168919566815	1.5336743493154161	0.9285558871518006	1.1227921623027413	1.356424003264409	0.9226916962625953	0.3946311581822091	0.03766533935866964	-0.6792527569945176	0.25804365918442057	0.9825236196007989	2.469810445649408	-0.11866124809977215	0.04564671596906201	0.33745907307977074	1.2443351598394974	1.1941504496140127	-0.28972623491281624	0.4177976427256883	0.4560381195691662	-0.22681707726087802	-1.220512608103554	0.5054567919093029	-0.27913214500511524	-1.4920055247062116	1.0557926461672356	0.3977399208367384	1.343207011359191	0.8318351840186778	0.9990200400000931	0.49172458678957137	-1.8140561579072103	-0.32994295707078514	3.8126561583842764	0.720912947644839
0.9649918228356043	1.495714639492943	0.718410417705679	1.1358125218890465	1.3680491835877024	0.9509449079436987	0.35472087360368026	0.024477477643926947	-0.6118241890086991	0.35188271987869246	0.9524601632176937	2.485898984498052	-0.0983586997625571	-0.03595342043995864	0.318763212871635	1.2190277314280902	1.2034113292787811	-0.35433385760042696	0.4718206621122131	0.3698139086876144	-0.3123509745850096	-1.257085706655412	0.46043991524414807	-0.2371774823621561	-1.4808181955597914	1.240560227911247	0.3706309155403245	1.2824555980732362	0.7714069025583865	1.0538023612159773	0.5918469621016349	-1.8113450639763655	-0.30056251325288436	3.7613694134329045	0.5101881019268003
0.927200652490761	1.439137928738145	0.5567598586742555	1.1628599603036451	1.3373968747119565	0.9989974971434545	0.3203653621488381	0.020694763980586502	-0.5443263609096787	0.4695273008575043	0.9555917732576003	2.465145512502878	-0.001001708279073199	-0.11080155885270018	0.32113119111607935	1.1853843467126364	1.174374664666248	-0.43889819804957764	0.516611066629687	0.2779638785873619	-0.39389377435377904	-1.267499600854523	0.45464453546778366	-0.17558705511228312	-1.4757840177636394	1.341841980013863	0.33470569877751155	1.1946048601228008	0.712677023712551	1.104598188540479	0.6618912626201054	-1.8219268209868518	-0.28817508288641797	3.6948296062473602	0.2851645101024706
0.9069728351415932	1.3826571151063451	0.4937921197853063	1.1523480250023677	1.265500300531859	1.070028428935787	0.33033533014185157	0.017382676549151373	-0.4866419212945111	0.6102623989371618	0.9699065540702415	2.396964291285182	0.1744635452349437	-0.1983214614915873	0.3755379046892746	1.1538806727062425	1.1138447058901302	-0.5188724115566512	0.5728967974674861	0.19035905071903678	-0.4599126121865039	-1.2611226465182546	0.46237962244500413	-0.10265120752126991	-1.4826109596411174	1.470579706714929	0.2798169177457771	1.122695460222146	0.6487905785473915	1.1526890935802427	0.6837279190688791	-1.8390325797071057	-0.28075123826435966	3.6411755986626453	0.07919667617044027
0.9154018294283259	1.3366964750488604	0.48952874613520236	1.1254029332759565	1.1538932997981763	1.1257964982948803	0.397801225162941	0.022381051701802525	-0.44270176636579317	0.7602904955386055	0.9807735429932876	2.296044937089332	0.43325765307643416	-0.2735725356464382	0.4200865601513054	1.1346304086937322	1.02850793081693	-0.5857351924654693	0.6347693153973519	0.10175776059048444	-0.5086957204172328	-1.2435061545782446	0.42927639416895	-0.04085492522190799	-1.5021677296933778	1.5502486124606878	0.23411613179580454	1.0902688975890042	0.5537070298672749	1.2148772862930879	0.6592027196217956	-1.854531032921382	-0.2730851362035828	3.5796346610711764	-0.09708986739452573
0.9254538252382645	1.2957250772014166	0.4993754153922617	1.0583137487447196	1.0181965616291435	1.1311224350954376	0.49878717944925555	0.03426620820409228	-0.4069189136585963	0.9051542262875378	0.9728851079281335	2.1887997774916768	0.6997635986944013	-0.30441030005889236	0.4292215425715204	1.1347730560743363	0.9454005346205789	-0.6505044825754718	0.7277431469594186	0.009689327803059106	-0.5262379336198965	-1.2180667951034043	0.37760468361885025	-0.00813800792475575	-1.5297402006246927	1.5381327903051791	0.19426248816017302	1.1065831185460875	0.47466504114103747	1.3214895880605277	0.5998195261466239	-1.8393899781058551	-0.2602185744583178	3.502635498483979	-0.2452192117471678
0.9198020651656285	1.2428442934032522	0.502748549281994	0.9173116468534653	0.8887085768819247	1.0906555289536073	0.6142799470238074	0.047793392907356284	-0.37545481378792556	1.039527838898556	0.9301683358660998	2.1085781613227033	0.8888932234315756	-0.3226007776500951	0.4269728150300335	1.136905634414366	0.8781708278655971	-0.6967024833411367	0.8697611969953716	-0.07195232669584284	-0.5079283762911162	-1.1931626517049327	0.32734798591050096	-0.015193221893596787	-1.5621398994045166	1.581190279592984	0.1521235452385004	1.16689514751452	0.4275662749973798	1.4453822566542094	0.5290436317161136	-1.7859658285115814	-0.23269274592127243	3.4395479493053926	-0.36717729384669245
0.9227561932787118	1.1682207808258485	0.480924810416466	0.7594428107489382	0.7641796904270611	1.0031658991379777	0.736663853430064	0.061190749684577384	-0.3562374410449233	1.1590824998109515	0.8506254408524677	2.0800423695542074	1.0018216014831718	-0.34140130748636033	0.42541877015498236	1.1177873192289147	0.8148723918979162	-0.7092900316339209	1.006652105848104	-0.14473697222027765	-0.4580351163513021	-1.1654060970467441	0.2523879180370266	-0.06637861209658476	-1.602817596090059	1.6133740643319974	0.11853042569932629	1.2467989669437152	0.3936522181671004	1.535831744276254	0.46654793269289796	-1.716713471379324	-0.19559774855485115	3.377344178176589	-0.454894128003051
0.9327971332199636	1.08789268533712	0.41921266980226035	0.6147394804430545	0.6482045427724841	0.8765158454799759	0.8537344985875766	0.06549129973474789	-0.36485801646808164	1.2710479126449923	0.7351948989506434	2.115407430238133	1.0491618795204192	-0.34308836554678035	0.43887895664278764	1.059720919861798	0.7539758462677929	-0.702948166545425	1.0945280464211493	-0.2218701712482484	-0.37421752719090984	-1.1362347464037363	0.16909684334861466	-0.1455368964107801	-1.6498024533892317	1.5100014142580762	0.08979649201408935	1.3199695185881772	0.35657697265557886	1.577395252065693	0.4143307403632214	-1.6362929079303448	-0.16289568607718952	3.299642727674833	-0.5031046720453223
0.9367219666037382	1.0261815907807166	0.32796824025873045	0.468519558303122	0.5755024679968921	0.7550066081664191	0.9537508274204166	0.06868831241355404	-0.4019321855080816	1.3790440363764105	0.5976578082333488	2.21966896473291	1.0306561144272952	-0.3395203130640838	0.4928465247701707	0.9550605367126419	0.6995965845715537	-0.6775909383067826	1.1384681060072577	-0.2991847225075325	-0.2836527583180392	-1.1126126322114502	0.1313022302146763	-0.2308287254949697	-1.6827941252751046	1.3786164244076964	0.05110239727672198	1.3661238723309332	0.3441776518344344	1.5690497467226463	0.3814865684463671	-1.545798053705568	-0.14616915580834547	3.240453270965818	-0.5164643316825307
0.9510658506378498	0.9744412052019893	0.22013601957324563	0.36948145941755145	0.5430716589745519	0.657588564003446	1.0416575719459338	0.0754113335382974	-0.45845767256234254	1.4661886244050648	0.4568380651912641	2.3755865988450724	0.9987461258690538	-0.34396955212298164	0.5832309861388546	0.822591046714735	0.61979344635339	-0.6214964355830774	1.1316966860501192	-0.3658579928391053	-0.23253583422444798	-1.094985767866859	0.13391857946234248	-0.30612956689317744	-1.698818307848994	1.2700889862659044	-0.014495311808712247	1.3840317520829213	0.3557326800264274	1.525604191259242	0.3707039599406445	-1.4673125755094862	-0.15469661765123213	3.1923820577580697	-0.5135239133940923
0.9868581199241394	0.909150815325031	0.12765400238596164	0.34611478007994473	0.49844730238630264	0.5734055685418182	1.1250489388984444	0.07708139276875815	-0.5273453202662746	1.4976426358888943	0.33229463876816734	2.5470688725038797	0.9801984725776011	-0.35626850664381127	0.6966724762809824	0.6815341844044676	0.5228950858846252	-0.5709293215667062	1.059141579338751	-0.4200901100977806	-0.22670810531397337	-1.085015812583806	0.1566561264177873	-0.36838902305388876	-1.706622245990926	1.128888679577455	-0.11512647695717333	1.37703247865731	0.35142286067529316	1.4768822303524325	0.353595519976399	-1.408106865077985	-0.18048626787746275	3.1351771562233406	-0.498754084567245
1.0422878231717276	0.8631227881000342	0.07238194882438727	0.3517940908499039	0.4277345129598644	0.5078622879714744	1.198132221233021	0.09203963529317674	-0.6022447457961049	1.4632509827532014	0.24357038673078266	2.712496579406597	0.9849164064945993	-0.3725779898127379	0.8159250721069187	0.5415543098177601	0.4599366965462255	-0.548220164778375	0.9476377497514266	-0.47031492805162733	-0.2663920559782108	-1.0857564022708743	0.19808323896091778	-0.42520735597470516	-1.7098540341267925	1.0033649321837663	-0.2511056843047369	1.3440976552460608	0.34001018414751777	1.4550593732761765	0.33068861660329807	-1.35178798591152	-0.2186391227262877	3.110585242900631	-0.47927342853483673
1.062166275070396	0.8344884255356014	0.03796363300215577	0.3692525750057872	0.3412994058353857	0.4664740351917528	1.2343089111226178	0.13638767457555398	-0.6710508204778219	1.3814239755449929	0.1924536497321242	2.852797555601704	1.0270140458147337	-0.39546059763448377	0.9180358525997704	0.42928190582112247	0.4282675733938415	-0.5343904376831651	0.8402623761453754	-0.5092374069442653	-0.3454466629593368	-1.1002590983557323	0.24552890444672887	-0.47188966697012724	-1.7128620275518351	0.9257325817640192	-0.40404394426077006	1.2942975991930523	0.3527334777217087	1.4887610925545771	0.32341920995786755	-1.2960279119762492	-0.2677743147970124	3.1420422178600345	-0.47858989674422625
1.00831313869753	0.7869053098295529	0.04533255402442323	0.4054479464954575	0.23494321505831453	0.4340034816254296	1.2174585381590082	0.1999236912001334	-0.7256370243624383	1.2649989857109392	0.17799789612025843	2.937254953361314	1.0688912209331385	-0.426674937506853	0.9800765040305555	0.35761229562115654	0.39251789069008186	-0.5248827561080915	0.7463253774743176	-0.5339871114585621	-0.43862902880679916	-1.1290923086094062	0.2985467765425878	-0.49905785497878796	-1.7236932102767306	0.8728364859330172	-0.5476798141764686	1.2409064669881864	0.37792726794915243	1.5700449802045942	0.33849573184839027	-1.2361350488222906	-0.3147103476740378	3.202214088561887	-0.5044748145985738
0.9166577761111341	0.7516073931238132	0.1214995124818894	0.4473077419640779	0.14201705290145106	0.40145419866972565	1.1512109363737415	0.2692045935521108	-0.7661711208352644	1.1379572200321457	0.20862927149452318	2.9668422593316963	1.0510071648888901	-0.4618339053218339	0.9918198589694314	0.314595194907762	0.3565791088851611	-0.5338665533776937	0.6495323062696563	-0.549907107334288	-0.5298771425967137	-1.1631303914817195	0.35653143868029635	-0.5112360525655871	-1.7467873805968412	0.8309564206265779	-0.6690580649934232	1.1879262184964627	0.3753403946028565	1.6608836652776802	0.36402396464484366	-1.1683320310529173	-0.3479373012689225	3.2792448146508617	-0.5431713350688294
0.8266541603065296	0.777782124074049	0.20868125826349182	0.47674823203338407	0.10458574135053858	0.38187824239120854	1.037675309474653	0.32725685561871964	-0.7984971243368884	1.0301633400584016	0.2754685034009322	2.945037273134637	0.993858434516724	-0.4901015422203671	0.9574964780689422	0.2990822922670766	0.32737159157596496	-0.546554376400822	0.5625025320288051	-0.5593939740583705	-0.6058691838200563	-1.1844311615288254	0.4043688442984714	-0.5037012899019144	-1.774148088791033	0.8050841459766904	-0.7643490654848556	1.126666544432401	0.34786897774793435	1.7421592129823182	0.39635110906202276	-1.1102024649712416	-0.37591534369157564	3.3523340484553223	-0.5877240603397238
0.7317063600252369	0.8556143025506892	0.3087946370960428	0.49690680790853675	0.13254865688291606	0.380065338614111	0.8913370030277623	0.35745365096242193	-0.8172404500828664	0.9428185511383121	0.35792147976997607	2.880534493824598	0.9235237402391521	-0.5090696481362949	0.880593024739374	0.3065284855346055	0.2923102959509945	-0.5607545060713844	0.4996605790911909	-0.5757527253324357	-0.6635948024436018	-1.1802427845591035	0.4426406681391078	-0.47032937926547946	-1.7940369413174178	0.8271601986910522	-0.8241048320267927	1.0527834776784435	0.2855164944816696	1.8125455720031733	0.436128619749519	-1.082465584820785	-0.39172398744260906	3.39626255205472	-0.6431086092113787
0.6332848058025866	0.9667642517338633	0.40841915594457473	0.5001316590108759	0.21404536783314806	0.39626444243458403	0.7412579459845338	0.3442864436904587	-0.8059818339035406	0.8548772452763981	0.4393232018362346	2.7935597784968684	0.8516568197595641	-0.5248180338699477	0.7829172346755657	0.323974260182475	0.26884044347440345	-0.5807296416405384	0.46290771007976794	-0.5988332093090522	-0.7070246637826674	-1.143835644480538	0.47721588963980155	-0.4260752221492541	-1.8001154944307447	0.8909118848557483	-0.8583141244110081	0.969288582097391	0.17804589667559992	1.8564109047173432	0.45951635869731755	-1.0942715794402469	-0.3738749977077031	3.399639846744956	-0.7084567115713968
0.5675510329390034	1.1097131685404107	0.42997273534525016	0.4691280558856179	0.30995263499763615	0.43869532766827	0.5954992680375065	0.27591876277280597	-0.7660095139044605	0.7705987985812379	0.4885670145023443	2.7090447889700178	0.8051741474670422	-0.533371945441921	0.6900020083885587	0.35475756491681876	0.2684307287552207	-0.6029333319310133	0.45761969282845116	-0.620862630353648	-0.7296976394853985	-1.0733178146975935	0.4932273772316906	-0.38286905437588026	-1.7874362005455033	0.9887441728547138	-0.8867230724184804	0.8761224814301187	0.044637843913502215	1.8710002491678133	0.4483433944293411	-1.1497315177036402	-0.3133214050253858	3.357999697024456	-0.7794978332144753
0.5076724481318914	1.252773533354767	0.394466062821755	0.4090021678488722	0.3844350919305596	0.5104518465357084	0.4530036838674853	0.1707419141873118	-0.7066905356177352	0.6991842805938566	0.4782075276565051	2.6333153306458503	0.7959807902549468	-0.5319466073261421	0.6139825245555174	0.3998038246193051	0.2834193206683223	-0.630226476392217	0.4855536282887846	-0.6365135229183931	-0.7265896687497384	-0.9700045161111139	0.49147997882308603	-0.34956498233530003	-1.7499566024694666	1.1047165534017596	-0.9047480780500179	0.7605786562239563	-0.08743995708987415	1.871987142704383	0.40452531383188484	-1.2437983813391222	-0.19624376839143323	3.2858692045864997	-0.8504435067246305
0.409014298319346	1.3680029979865673	0.3471701458415456	0.33360057138794763	0.42111359918661756	0.5995990491710079	0.3191470689130146	0.054405765231495026	-0.63027662227923	0.6284602513952999	0.41478789307984626	2.565890233598062	0.8359046525460337	-0.5211464231357746	0.5555648230526836	0.4642679590065112	0.332752622138836	-0.6697490451092618	0.5365931278669807	-0.6420008904336174	-0.7120714270736628	-0.8575821718217866	0.48512904031355103	-0.33108481311983445	-1.6893419253627386	1.161043999121314	-0.9235478495373461	0.6337414665322901	-0.19573030413471335	1.8777834047431081	0.3359648822374817	-1.3430011192019364	-0.025016210705285945	3.210144418383585	-0.9252963957405747
0.27912995298811427	1.4687986497000716	0.2678538999080826	0.24862304661044088	0.4174248581418297	0.6829181491707793	0.2021300930610451	-0.05384121874144489	-0.5544614241415118	0.5477343490899804	0.32271453011232343	2.4933171756784946	0.9093037992276376	-0.48922788715336385	0.5044024857472563	0.556198846529018	0.3981211956350197	-0.7180957900965858	0.58462403604182	-0.6324243226058747	-0.699226358832344	-0.7680600223659225	0.4538586810204355	-0.3235547289800137	-1.6198284005073629	1.1280916541131454	-0.9605650181774482	0.5199361781932972	-0.28215739902698866	1.9068759142084601	0.2548122458884937	-1.410022204562996	0.15263386085621733	3.12775578786781	-1.008206954558449
0.1683634157899065	1.5380882087874679	0.21643869432569054	0.1862399488869456	0.39787076658297893	0.732055927251192	0.10931618503205802	-0.12335079528133855	-0.5025686691036241	0.46384813271273273	0.2312473501814642	2.3980975486405716	0.9830160050756961	-0.43348530469941904	0.446953932814491	0.655911148663473	0.44258768339669763	-0.77291946409491	0.6183892066457428	-0.617138084527749	-0.6999119739982822	-0.7072756570415896	0.3794850362541967	-0.33024033956454535	-1.5386919890576203	1.0453096911155555	-1.0080103272456618	0.42208647820627443	-0.35880395285191263	1.9618000144957954	0.18377008229565042	-1.4282199042473849	0.28965735994464936	3.0267407458653506	-1.0823239692592763
0.10362909345560034	1.5422040096339846	0.24999764575496206	0.160604894769332	0.38520107030057443	0.7397203396984985	0.039517464196704696	-0.14793990941039337	-0.47987289956427537	0.37793335016003204	0.16456318835420164	2.274383001410903	1.0581832746551656	-0.36602934256481284	0.3772263432136908	0.7377960944069428	0.47347055239162134	-0.835853112712695	0.6412628585095967	-0.5919652248070546	-0.7216836608901612	-0.6825001314599197	0.273594117202322	-0.3592495267089747	-1.4540494604716476	0.8980877017795474	-1.0682860708720228	0.3458924874471861	-0.40223348213341453	2.039350386597607	0.14671730653144174	-1.4095996451302202	0.3775887349514622	2.9319239865245263	-1.1352638143392872
0.09239190852244897	1.4895227955242216	0.3177665042764362	0.1737517920792143	0.3758192467759477	0.7301515271567058	-0.002122760997156242	-0.14058545246353202	-0.48534598762082803	0.28025778666868095	0.12181620783519109	2.124235690816511	1.157290751900377	-0.2851428166523316	0.3020188998817423	0.7919521724532524	0.48429564655108387	-0.8949640430389957	0.6451531343381038	-0.5571319462269348	-0.7557646372844139	-0.6970837323005072	0.15006064709835246	-0.4019667887398125	-1.3966088180270246	0.7152816307561412	-1.1356205034194307	0.29937000089785737	-0.42271248706841635	2.129466276404473	0.16009022281053573	-1.368601507267051	0.4103553994127817	2.861691249630967	-1.1750656857682338
0.13090834385313907	1.404265069550559	0.42461071320474514	0.21916580890124965	0.38122438161300426	0.6929061425154924	-0.006974466218231423	-0.11397957952878846	-0.5246780363511999	0.17806544592262138	0.07751852652471578	1.9820397596992774	1.244757719294302	-0.18980897322020435	0.22796421334505065	0.8026400274450072	0.46372199609754217	-0.9321209466891476	0.6257414518876959	-0.5270177257089484	-0.7893030241930399	-0.732970177669117	0.03322712034911486	-0.45629614697135545	-1.3711804448090803	0.5716980109098054	-1.1807675137744926	0.26240709206759355	-0.4577260877878235	2.214542059220352	0.23484981412604217	-1.316194264718943	0.3817071114096743	2.8044113847795153	-1.1954546385494267
0.20811368606603117	1.2919850894044873	0.5277370133072246	0.26938639837033707	0.4074031509665761	0.6355464627981029	0.012190842791127298	-0.09498634407565068	-0.5814774856310138	0.08874929108177551	0.013251041255580642	1.864758770210124	1.3002485588694668	-0.09236630721255215	0.1893724144259988	0.7669853146630369	0.4297289445177287	-0.9341448591036434	0.5929248232956649	-0.49313605883722567	-0.8102142867541551	-0.779282964122335	-0.05090441498691425	-0.5211872727988263	-1.375230407156558	0.4606138806941897	-1.2194278100013727	0.22649158044828832	-0.4686945289496788	2.274450666862811	0.35762057906136924	-1.270393956105727	0.31053995116217303	2.7579656919133297	-1.1931546464431821
0.3049675181089088	1.1817474587968633	0.5549047636822673	0.2993497869738368	0.4242452650532127	0.5780442190512931	0.036578175229807275	-0.11083715359161403	-0.6367578297612729	0.013596327876792902	-0.057595845943056355	1.7683631564411162	1.3468458725468884	0.0018509899809263485	0.20755909306118858	0.7139597171080143	0.41287258428964757	-0.8936338680446356	0.5366328245591087	-0.4518930513933733	-0.793982007163234	-0.8328854765149304	-0.09582869852987476	-0.5763377119663986	-1.4194455041099516	0.378233018173768	-1.25990282625289	0.19981976484950523	-0.46652489323988205	2.2996678817085074	0.48072741187148493	-1.235463692714143	0.20938132000133733	2.7253132493240875	-1.1822735592899454
0.3535204710333757	1.0997165414213832	0.5478343045449798	0.3070630055654099	0.4210100885960748	0.480019745807953	0.07394990165615878	-0.17127647911660207	-0.6893908984536041	-0.04009223975368822	-0.11741664634523692	1.702498610505667	1.3826470542656448	0.08586309221070376	0.2738927697984483	0.6643630059642603	0.406088239344474	-0.8238897234557262	0.456384916773324	-0.4243275122337374	-0.7287146217143683	-0.8846665946631396	-0.09708464113605915	-0.6019760226754497	-1.4834483850106488	0.3539392679824152	-1.2864450565272825	0.17906894981063012	-0.5226384466709633	2.2716679050878645	0.5601635169215518	-1.1967975300383937	0.07316534570863328	2.6817082716179126	-1.1585962643809489
0.341378916041653	1.0358205475491018	0.5358212136745305	0.3001015699197949	0.4084815431189557	0.3154348933963199	0.11331812624870514	-0.27551355055562654	-0.729570998792289	-0.06708667423750476	-0.14476939718897575	1.6769130034590696	1.3961262355593496	0.1423870687439724	0.38180140589700173	0.6352415432139531	0.409662875862041	-0.7370640855161632	0.36751238029791694	-0.4177871317624994	-0.6288145893900481	-0.9341803051699886	-0.07184707988134664	-0.6023620008932415	-1.5270041298052726	0.3466884064532111	-1.32682127713276	0.16108981854769247	-0.600637341305952	2.181632634753	0.5930878281008557	-1.1443428976473573	-0.09769075057147897	2.636753954210733	-1.1178645433990098
0.3273158510721836	0.9814961232776938	0.4762369004644508	0.26244171036460734	0.39136841948617135	0.14674121798753276	0.13947833474715104	-0.39072255706261644	-0.7525391914435644	-0.07163205161956121	-0.11429711968812095	1.6754044707171414	1.4183512317356404	0.16136835480099704	0.5207417249207532	0.6439626474456303	0.4269123631688522	-0.6452165253671234	0.26405444341498663	-0.42046256468037024	-0.5014173024635974	-0.9840985394554884	-0.055242046634360865	-0.5836923514617693	-1.5510223557055567	0.33586645680469807	-1.3762970967156467	0.14232217056357993	-0.6676481600667797	2.0543066886447736	0.575084930562172	-1.0806075080626454	-0.27884817149576024	2.6216429277345616	-1.0775823523334176
0.3166027143147814	0.9275164102862525	0.42753100837243874	0.2105538003025044	0.3713984035544134	-0.0024658696387913127	0.17042584530002083	-0.4909128330341905	-0.7709054343510003	-0.05407565916050856	-0.029197882487927464	1.700334274736767	1.4056833587042976	0.14702082977822858	0.649473805197671	0.6978512616533074	0.45118837497144676	-0.5632163530224854	0.1589731207539949	-0.42625023589045774	-0.3602100915159473	-1.0329629374355798	-0.051858836400309326	-0.5508748459017986	-1.5577795121355733	0.3313223765601287	-1.387232214801071	0.11586648454801007	-0.7690761751607244	1.9124664575944923	0.49176077871454904	-1.0112504983605881	-0.4453920853666856	2.6340355476201114	-1.0425251768023602
0.2958596934848137	0.8678321143834861	0.4498255965909956	0.17241012003952244	0.3585706183700895	-0.1606587467612215	0.21231294929937888	-0.5696239638323737	-0.7887437612844777	-0.009338931389879188	0.09573422608160123	1.7727828601271347	1.304856260685601	0.12520393050804265	0.7263204724782117	0.7902065251331112	0.4681558723905613	-0.5013018230926871	0.07154637959186726	-0.42372105477203303	-0.24729472228327057	-1.0801967934155718	-0.05804595630903732	-0.5226305974071743	-1.538420066451996	0.2937948983672232	-1.3600868111087476	0.07755217206006979	-0.8771186339627022	1.769436394336741	0.3794107030351717	-0.9484234140986645	-0.5828651065914066	2.661294576843054	-1.0054512745917976
0.3047928353836595	0.8177167962674581	0.4944430754482374	0.14592465798551574	0.35978451529554256	-0.2837170380063826	0.24931256854063283	-0.6105241864879073	-0.8016184467718407	0.04771627980268215	0.23606861991492858	1.8857853386499575	1.1563934625993402	0.13220258543056634	0.7482739590322224	0.9026715030935641	0.4687397573344979	-0.4624607132573682	-0.014986141347595872	-0.40423641503780255	-0.18494460666298335	-1.1257378729679792	-0.07622269845071943	-0.536298904840841	-1.5021340401670162	0.22642554467296655	-1.3053956213690943	0.03162582315235202	-0.9363712870236812	1.6533916143451317	0.27052729674111503	-0.9039993855071522	-0.6832054459592382	2.7056768057805094	-0.983485888131358
0.3286403441408495	0.8060017963768683	0.5172908473329214	0.12744456779663507	0.3719818268829257	-0.34682821879125403	0.279515864723308	-0.6127533909907573	-0.8051291649543479	0.10389714424489778	0.35352917012558	2.0174103937800334	1.0117821741172834	0.1718484498504365	0.7181451742865607	1.0125866591257207	0.4488462001395187	-0.4474276893980293	-0.10445621750450322	-0.35055810459303066	-0.17143889599355824	-1.180145283956044	-0.09256657160946276	-0.6055410578506871	-1.4296149282813377	0.16327162760650243	-1.2476417666021873	-0.011989601750234901	-0.94934737751881	1.5691331461764408	0.1530560636774567	-0.8762526324727522	-0.7424750742163485	2.7413948534799304	-0.9899702032260711
0.317365569254163	0.8395450549131546	0.5447879349603555	0.13615147968806326	0.38948829075977165	-0.3684575226576808	0.2995595613667184	-0.5843225505047064	-0.7869137551823286	0.15515265818457952	0.4249298790354544	2.144389093753012	0.8726935138885359	0.23207039740007218	0.6479197603226199	1.093032649417348	0.4050946396813543	-0.44917738112138006	-0.1885714188233528	-0.21009982642881092	-0.21062339190115198	-1.2471053789677782	-0.1012845701915233	-0.7125272020366777	-1.3014286868744418	0.11899013492707913	-1.231462679620353	-0.04042370471983705	-0.9313987961322251	1.4908154990997182	0.039206608249021786	-0.8599840943108947	-0.7816669443023438	2.7273846041282632	-1.0036777867026454
0.2764102092911891	0.9114730807900688	0.5684667688178715	0.15946419440826223	0.409121426769582	-0.3310334010243592	0.2783279840939593	-0.5607720597839949	-0.7545446564991568	0.1938894878108945	0.4477110833900689	2.241726611586254	0.7638150632226997	0.30819512662192605	0.5652184513873495	1.123487865176302	0.3487149085465141	-0.4482073765870312	-0.2840001773985749	0.03251825868462814	-0.2811418630414581	-1.3180609242240318	-0.1064792817649298	-0.8443469508291728	-1.1711994163332564	0.08444891448031974	-1.2682224596036653	-0.06615025027335586	-0.8978136207330687	1.3942722913870813	-0.03632076890350202	-0.8546606352886386	-0.8069963053950095	2.6647626166009015	-1.0001400478404299
0.23440454180297982	1.034426151544426	0.5433470844811407	0.17004312026908028	0.41586655325148003	-0.2163672371229448	0.2116563947949041	-0.5623580259259959	-0.7315872376432685	0.2233762191064451	0.42439015460413926	2.2941518399661494	0.6965007285088138	0.37536489140699686	0.49490217974496475	1.0996996313683267	0.28711670572523973	-0.44375640641359493	-0.38856962166107883	0.3161297481708643	-0.35068412715741504	-1.3894811532055047	-0.10383681650843919	-0.9808662768310186	-1.0898199590147708	0.029565430478572595	-1.354348863982135	-0.10347654180946224	-0.8410177610493597	1.2674356220744498	-0.06550438612265722	-0.8550022370730787	-0.7950718559114271	2.5602676985274275	-0.9799635441292915
0.2059644251933388	1.201491898877951	0.48257921552027716	0.17009522403761215	0.4071152033237942	-0.046660718758877985	0.12379079673696998	-0.5723901838474919	-0.7265974312655004	0.26187403338278253	0.36811784094814237	2.321084351246611	0.6465810193113384	0.416978362604924	0.4515365669710055	1.026460899981717	0.22339196739792308	-0.43883680535753006	-0.48173984738419773	0.5913931849447067	-0.40462751112383105	-1.4543646928201652	-0.08648866410127179	-1.080834635238984	-1.0645913165602492	-0.07628627931875223	-1.4824296194173074	-0.14808236271424818	-0.7646043694330678	1.104981826027935	-0.062239357462209766	-0.8473250825187272	-0.7666335243552094	2.4122585478153904	-0.9402755946654476
0.19366145451879016	1.3793240421286244	0.40575100961074284	0.15393002985064166	0.4021109367737477	0.1515075377770852	0.014641741077585212	-0.5576561895589656	-0.7512925094059355	0.3193378178231692	0.3154866533063907	2.3542089064049625	0.5987777664504603	0.44435351566345827	0.42787571320956996	0.9269322563497896	0.17185914480337514	-0.42688364821590213	-0.5608219260011814	0.8256495671778037	-0.43243351957552345	-1.4998829530824946	-0.0422790095270478	-1.1084426044897342	-1.121822602662489	-0.22053753737869805	-1.598717294577757	-0.2004664735643605	-0.6921473723464044	0.9203576751810199	-0.02658772622212019	-0.8357698591514262	-0.7469218440914906	2.2420720916666528	-0.8748597549207744
0.21907889662949004	1.5519621898525853	0.3025758235098618	0.11268989705777388	0.40182863516317713	0.33367883351936445	-0.10566874115786518	-0.5074762208260483	-0.8224257238912263	0.38565538454393	0.3047485537997779	2.400735623140003	0.5270673755540998	0.4698288455267202	0.4099748576878183	0.8306969841175569	0.1370997442346446	-0.41485681984381734	-0.6074864322469959	0.9608310804180016	-0.4227531782922105	-1.5273573783360854	0.03168627582848442	-1.0732109806221226	-1.2628156768758483	-0.3904255852922581	-1.6752787204882584	-0.2673502668927069	-0.6448399873844975	0.7297454435516524	0.04308948477158104	-0.8333964178514442	-0.7368385511421678	2.088649800399705	-0.8064296015589478
0.2597622822227713	1.7021111663264024	0.19296569625091836	0.06858219614678453	0.39786888457224145	0.4486322533009526	-0.20740964367548248	-0.44380152437137754	-0.9219909844025842	0.4529126697346889	0.3439188530127598	2.4478048171664755	0.4393711253903766	0.5014856615644899	0.40108784101502304	0.7413515803684978	0.10708275007135412	-0.4135655268877538	-0.5958553014536023	0.9860526907385114	-0.38225874877287364	-1.540594641062087	0.13123337891868536	-1.0010166790616537	-1.4257743222762422	-0.567036594752168	-1.7385963300584966	-0.33626947838384585	-0.6219900909385645	0.5581427274238691	0.12216367057187512	-0.8339966891952002	-0.7372692310332227	1.9726302587395736	-0.7528955148771894
0.2898342450505679	1.807390656493606	0.10726082221051055	0.052867327387838225	0.3895748632536799	0.48909915944278276	-0.28008325031108194	-0.3783948053579077	-1.0179516408002063	0.519716438620362	0.41393198679884263	2.484522355481095	0.3663842467660058	0.5453510540127102	0.40794948860583935	0.6637139603825121	0.0870880082696132	-0.41945103963203084	-0.5287678917579177	0.9494526904210808	-0.3448563982469402	-1.5459737700776839	0.2669559025957212	-0.9079140544065225	-1.5616441820880684	-0.6919056426573171	-1.8002032150209815	-0.38628328896970304	-0.6313092162667283	0.4393096256937268	0.21155255499068581	-0.8421714371002968	-0.7647143070906954	1.8973355252483828	-0.7172533346604736
0.33990406315884825	1.8832271380862302	0.05427869173197346	0.06753081653176932	0.3752565255655437	0.47128929487200144	-0.3027799996251611	-0.30806937832822195	-1.1011391932098273	0.5804794520369383	0.49768594071501193	2.487476255800881	0.3006528450205333	0.599126029688598	0.4256591644291987	0.611251819980875	0.10423299344157208	-0.4272949792526197	-0.4086728622743414	0.891663729399872	-0.35352193827470874	-1.552599662123891	0.42007881069757175	-0.8139108139098781	-1.6636608806970898	-0.7591507845909018	-1.8529860888608005	-0.4241202163342813	-0.6857513648127735	0.3678251738645759	0.34979278271628894	-0.871693334667712	-0.7986653412524161	1.8570802241683881	-0.6989950305238869
0.422444967599937	1.9410660623248148	0.04479480804200238	0.11496943693103752	0.34511047757808744	0.412846554095289	-0.25517174765493306	-0.265876777681625	-1.1630900557982131	0.6309423338758395	0.5722102040762662	2.432721347546136	0.22492118708463749	0.6599410835876001	0.4551462668208501	0.5747501383765683	0.1607338143517178	-0.43131006131251937	-0.2431940671909628	0.8353879869969336	-0.4119921985354319	-1.5685150797126517	0.5503312176172358	-0.7429539819082677	-1.7283568032829166	-0.8137599676211658	-1.892059766869797	-0.44516078751768484	-0.7699032874166085	0.32736253886522615	0.5607891201961577	-0.9177305924955684	-0.8318976783459389	1.8380434871585898	-0.694037885555944
0.49897147947546694	1.965820479129024	0.07850813630833264	0.2309617299270592	0.3051252774568805	0.3400644253445628	-0.1615438551585461	-0.2924487183175161	-1.1868478137399867	0.6819547467330652	0.6065552057615206	2.328888964607252	0.1851185801045013	0.7222982139949551	0.4874934932151838	0.5533601636549983	0.2383623129065265	-0.4196413569773778	-0.07674165850066458	0.7789620927465642	-0.5194794026629493	-1.6000430406764146	0.6410321162638755	-0.6916960745855734	-1.7468451340706015	-0.8390318854278078	-1.932030405349424	-0.4265498928576615	-0.8456515531535395	0.31899201368604096	0.8088537442652258	-0.9728311577834233	-0.8576361853351069	1.8345912291516318	-0.7013196544063703
0.5555996388886923	1.9643224105589439	0.13475019099609226	0.3826432435184429	0.27144669531581866	0.2796385550839836	-0.040136730113170295	-0.3517358209988736	-1.1820842570653438	0.7449792130763541	0.584146572376284	2.203004508211855	0.17763382045580525	0.7842881833288926	0.5090589417675064	0.5654887571908536	0.3211910367432715	-0.38526144943083657	0.03958218523078745	0.7120918699917372	-0.6663894788319132	-1.6403294600681946	0.6799069824900897	-0.6514584301963042	-1.7199777367981166	-0.8302801317904883	-1.9649449547934252	-0.3505862819839768	-0.8841429522901201	0.3379292496610029	1.008560786289691	-1.0328069531625057	-0.858615982087257	1.8482227164819645	-0.7180261566399482
0.6376872527136266	1.9425408045676793	0.1910951635752245	0.47413560021129253	0.23253424131477934	0.24248679458149341	0.10650033546790887	-0.41029264159623996	-1.1742393949100431	0.8253067564650436	0.5122343335949392	2.0722489029872255	0.15733788604464244	0.8400947836110225	0.5214818364264104	0.5992997525785171	0.393430210914983	-0.31486244946008823	0.08585808175366853	0.6382425113673333	-0.8089270556313506	-1.6770394743605188	0.6583541526622172	-0.6226550981013641	-1.655844910581458	-0.8388999104320941	-2.0004775888574984	-0.2223881884331739	-0.8881950660422401	0.3619010326633659	1.1087839819641907	-1.0804317707284536	-0.8432541687231927	1.8676579427017093	-0.7429319613888268
0.6797238766341589	1.8861869898284986	0.21771230323142426	0.4964155438052373	0.17945777450604927	0.22120858123527903	0.2430404156995225	-0.4801813746928724	-1.166950152773982	0.9157485306036482	0.41208322923187535	1.945521005871587	0.1583013146061979	0.8729359294702252	0.5102135914310647	0.6352789881513616	0.4360770345189945	-0.20039782156078784	0.053801958210819345	0.5635916928819642	-0.9020208817719533	-1.6986306717358872	0.607551392951179	-0.6062779253573798	-1.5648230295396544	-0.8616901807703178	-2.051991718611325	-0.08389662660052535	-0.8542957352461904	0.4015991726695985	1.1123850784994267	-1.0974664446843154	-0.7961458638897453	1.8882689093626808	-0.7770716032550106
0.6358630343803231	1.8045578036439571	0.19729339358313028	0.4770422461558127	0.12160664645720318	0.20905233795058678	0.3392712695147387	-0.5568713207333426	-1.1640289151105017	0.993626677371625	0.3045713308521817	1.8313035268398714	0.1915693626470895	0.8751012383647374	0.47819383125278936	0.6678329034974524	0.44089740283456236	-0.056898543169205784	-0.047921860016009656	0.49060619488629015	-0.9414914290401704	-1.6867729388191304	0.5638165749010325	-0.6011058172389755	-1.4750452545784483	-0.8713683471226463	-2.1152157323063663	0.02648858921288904	-0.7898349747460849	0.4623779146133146	1.0349757212480861	-1.074126947042228	-0.7234524817783183	1.915780446599846	-0.8176001120829843
0.5754272337914017	1.7252923519506145	0.1453147125454743	0.39337103728935147	0.052627188919667424	0.19665139521241307	0.4189862890375629	-0.6184141836296955	-1.1823751495407904	1.0510536902197076	0.20531842460988853	1.725343964110953	0.19136433093948138	0.8477562113429965	0.4526893237662629	0.6834189129206971	0.41853560474021456	0.10368222857303007	-0.16872934065829764	0.4163999818712373	-0.9373209818221951	-1.635711665548828	0.5534556419456641	-0.6064463522160525	-1.41723162094912	-0.9012386878191508	-2.1806158500997195	0.09145571689669256	-0.7189757523733106	0.5166292593067062	0.9147461464736617	-1.016852372710047	-0.6675529236687128	1.9362572683782613	-0.8648099902155775
0.5265580830224953	1.6716366157260585	0.08597482932740363	0.29532104915700774	-0.029684432679744945	0.17818190602789916	0.4947244130196604	-0.6471872977389505	-1.2144241125896083	1.089114331120872	0.12425705115889962	1.6234251140836282	0.16196983892296654	0.7939962986855051	0.43033833486906065	0.6701634050780703	0.39242002361141043	0.2644696890451585	-0.24823763639075702	0.3282257469970683	-0.8942634413017185	-1.5622937114450952	0.5946239685831722	-0.6245124720706147	-1.3949002777616004	-0.9499892161377378	-2.2463981510501245	0.09281662075582911	-0.6586063750499365	0.5429278870699388	0.8619343725193591	-0.9599430950837698	-0.6150853459409504	1.9455645559650208	-0.9235629344878102
0.47469279183949603	1.6526152917886598	0.0398959164126732	0.24343313909490494	-0.08736241574077436	0.15204587657474422	0.5352894631258124	-0.6278606405666569	-1.2424313632547062	1.0850224700439015	0.06352999704742109	1.5289486066230094	0.15681097660251025	0.7279449630163823	0.39387411992023724	0.6321817568999971	0.40462189192845105	0.3815701098563604	-0.270146031846034	0.23178341039420264	-0.8213725600673547	-1.4876787818527393	0.6671196348966856	-0.6602493765142434	-1.4028871019037752	-0.9688797547398764	-2.284850456443235	0.03770595208671407	-0.6194081262703451	0.5095681055520962	0.9106771400512196	-0.9333159270885458	-0.5392964521125664	1.9693752726187275	-0.9897238854636898
0.42361025615951436	1.652016582723455	0.02352682578988503	0.20575839274870872	-0.12326741658386905	0.11766241162859666	0.5463167164380207	-0.5632446916481755	-1.267669748505367	1.0357362791587377	0.013980072017281903	1.4317467081126256	0.12871942801821362	0.6659474621732465	0.34183538459148594	0.5803757944491388	0.4622871651983793	0.41912197315868405	-0.2550153242466522	0.13002920843544782	-0.7231411606800033	-1.4364183584144858	0.7315335835704015	-0.7052614544944955	-1.4303248147296483	-0.9395787179464499	-2.280867431976552	-0.02135680038973626	-0.6199137201122207	0.3981686751368467	1.0031707746055787	-0.942108717528496	-0.46087502745010916	2.0193008415559275	-1.0602046341973488
0.4040435797578108	1.6574568005930008	0.046377170621853134	0.15607558860482382	-0.16945007806246704	0.07305476516959288	0.5569611287040231	-0.4866034310799714	-1.2906841145654433	0.976930331599245	-0.0350905454954953	1.325842879352005	0.09077092497461745	0.6202086068119488	0.27112350347421	0.5284467986325095	0.5372433948762507	0.36477511573526117	-0.25160976592201917	0.02235473363510735	-0.6001209136208665	-1.4283195849178065	0.7502848779062169	-0.7600820577305003	-1.459271337057523	-0.8373602021487689	-2.2484910588149285	-0.06494609973830821	-0.6521023765986237	0.235520280364811	1.1007080124192672	-0.992592722284439	-0.39323136706130074	2.0877699677876462	-1.1315998376238514
0.3718842689219674	1.6530766347047048	0.07570362376843262	0.10514043316730093	-0.20638453877877555	0.01767183147206645	0.5503955836592788	-0.4028260605314328	-1.3073142373019593	0.9201468216164876	-0.09655267206007097	1.237198002774284	0.10247536944440501	0.6077966796531443	0.1737865368362656	0.48584515841512427	0.615742744554829	0.23136265664706607	-0.31390014376901787	-0.07230528103850627	-0.4540599105381973	-1.4669132278820018	0.7033282940402056	-0.8408497542497898	-1.4897435136505797	-0.6951429116698207	-2.2209556723092874	-0.10799626265402891	-0.6925719730000186	0.057951723308919914	1.1687798530264777	-1.0815316099997432	-0.34536937241850707	2.1758992101892773	-1.1922894553028147
0.3247774236217196	1.6105086793500483	0.07802699516616603	0.05208577085986225	-0.21221689005316224	-0.042394436982962067	0.5232746945916156	-0.31116016815844755	-1.3187098345940613	0.8673836723923308	-0.17182006346294945	1.1840370860128568	0.09997971468083393	0.6287305094698292	0.04918280232364326	0.4509215134587494	0.6791971043427659	0.052603508789596576	-0.4420577803536732	-0.14481497317998224	-0.3125257837498351	-1.5459882914440966	0.5917250916036805	-0.9390800410467314	-1.5280701626751083	-0.5731928401404544	-2.2105587305062415	-0.15362810531648838	-0.7438308438134782	-0.09654298486379634	1.1817443175808282	-1.1761493805592642	-0.35672586279576096	2.2603670863846705	-1.2470181831321265
0.28996912664854535	1.5315127763267546	0.06581578735482516	0.04535135877713554	-0.18525520423294148	-0.09359194611528833	0.5205411379626321	-0.25789236022998746	-1.3198026052690204	0.8575881287757197	-0.25876201653871483	1.1578606989023026	0.0848668936523173	0.6813701101340728	-0.09404486340168042	0.42470470799599136	0.6995086700771539	-0.1395371995111367	-0.6185576307514319	-0.18835705891113014	-0.19820058995408654	-1.649930157748172	0.43746495002666447	-1.0358599854495476	-1.5716210946802522	-0.47336022524567395	-2.212763433344196	-0.21634368525428588	-0.8015274459242185	-0.18932765719209005	1.1525451895366827	-1.2457492632063278	-0.42556465988224684	2.3067101978700775	-1.300515322149527
0.2543515400875055	1.4425461643257838	0.039571725054850515	0.09241967025005296	-0.12686770312401147	-0.11810019224745796	0.5316471062563034	-0.2685087438186762	-1.2892219566200762	0.9038651776906506	-0.3562124848480711	1.1524470727816387	0.08616322315848277	0.7751355167756533	-0.2323586430178291	0.4013069713924198	0.6863264722093563	-0.3001425283301914	-0.8142268048476616	-0.18559387491359167	-0.11104800516865039	-1.7544736235179328	0.2748096987039605	-1.1172148367122652	-1.6211687623775621	-0.3956010753202414	-2.2366277816338083	-0.3094171589573237	-0.8497012125666219	-0.21309094155996694	1.1079619082397074	-1.2896204102970128	-0.5342009706515236	2.3219159148515827	-1.3572238289939869
0.23246976478280906	1.3487121253791206	-0.004474559505273856	0.15596765937000776	-0.047891004550805624	-0.11998331412859745	0.5310907344555087	-0.3201168197380654	-1.2323794121587146	0.9800763456075003	-0.4587983908434482	1.1557260879164954	0.04994315945644133	0.8969124890030244	-0.35744505894718487	0.3717005075480587	0.6599969105187115	-0.38804049195751555	-0.9721318889330067	-0.15087759777302862	-0.0594702205496103	-1.8397555339811706	0.13204772355747818	-1.1699909250249392	-1.6785612769273839	-0.37688650337905416	-2.2869303647809285	-0.41126881880934657	-0.8850387860390756	-0.1974229641737535	1.0465054344908389	-1.3182596720398925	-0.6685596379140534	2.3030606679770074	-1.4289577193437655
0.2645959080125923	1.262689814235608	-0.04433465883382337	0.24571081811929227	0.028403828721980516	-0.11380837661552638	0.546146763637135	-0.4165612649798338	-1.1826183294938093	1.0489617951908428	-0.5494539702302028	1.1430670459171115	-0.034728321859561206	1.01729424915141	-0.4697962569479854	0.3267594502887679	0.6286761278158353	-0.4137087765025316	-1.0590070550045187	-0.10870637890869024	-0.057345267584980375	-1.8815127603425068	0.017830546055906827	-1.187121340109098	-1.7422031986170752	-0.41955065542473313	-2.3240099306711612	-0.501964867097034	-0.9130722465337529	-0.16736580102617699	0.9992698021205308	-1.329222522370592	-0.7823506486293932	2.243464831182602	-1.5095836809155445
0.35916117523732505	1.208106208550691	-0.0549403475397545	0.350616173511311	0.0768731332462002	-0.11295299243900843	0.5815631383648743	-0.5625188355162083	-1.133240486121953	1.086961150104833	-0.5994892444690993	1.1069793014442573	-0.08910140793196077	1.1128973440373766	-0.5623537311261193	0.26021444723700077	0.6064287844406115	-0.3977528158394133	-1.0850397278418973	-0.06093859118554044	-0.07710324370802715	-1.8632531793184879	-0.07168326128053944	-1.1776145796418	-1.8045456671471485	-0.47264859536682613	-2.3237967400665482	-0.5778239757546597	-0.9431943495499653	-0.15536461962513295	0.9797675248327898	-1.3184294856437184	-0.8526322233509129	2.17037165194042	-1.5809665684539285
0.48612898240900826	1.1920110427718051	-0.04979188002384796	0.4334909390587871	0.07562536012747867	-0.1211238263639548	0.6294397368628166	-0.7205799095213992	-1.0829422528013286	1.0729981593604037	-0.5943276261203658	1.0660315549358312	-0.13828256205364436	1.1686644038962157	-0.6463062260082946	0.18362885168296936	0.5838380769080159	-0.3417340307692332	-1.0641404640864958	-0.02729092719293192	-0.08211141276782745	-1.7731211324732734	-0.14976775348244323	-1.1517119323351097	-1.8618347067231489	-0.518666464950638	-2.3173724231884973	-0.6261728760346625	-0.9772360320102326	-0.17589478516757182	0.9793047852205806	-1.2979669463827244	-0.8938106044343984	2.1076747010963364	-1.63917453467689
0.6348746397197333	1.219769372158579	-0.04055242632588655	0.49846433841786036	0.03781952843987596	-0.13889326232937851	0.7064408785020229	-0.8562250118414125	-1.0657457362501863	1.002335416149021	-0.531228201187659	1.0435076005477288	-0.20072684255133874	1.1829968659005876	-0.7276105981374899	0.11337145055098315	0.5479208590356839	-0.26580764209115115	-1.0098207641588068	-0.030994022754911865	-0.08111477350343385	-1.6163795778911556	-0.22890875695041898	-1.1297392450641137	-1.9048538254907448	-0.5872831117416382	-2.2999791897145343	-0.6438432507501521	-1.008509220035375	-0.21420571425902094	1.0310101203255793	-1.2840540783297507	-0.9267145481109917	2.053499895732286	-1.6785946135741434
0.7566793562147321	1.2688635155053831	-0.017750967492320538	0.5707564564067659	0.009521614996287701	-0.14788330746815417	0.8018452250118789	-0.9533303992521265	-1.070215322222129	0.8942739206979509	-0.4069022756547939	1.0555870092768147	-0.20967327985749767	1.1696905720244848	-0.796128644894005	0.06502825326428671	0.5253500566716316	-0.1838545374770832	-0.9408780564310529	-0.0666073109320787	-0.08744422741944628	-1.4258115374901723	-0.30822070156706277	-1.1225179434985262	-1.9161398168215065	-0.6781750676130784	-2.2606585225904365	-0.6570247802758196	-1.0454838376463285	-0.27343878632574414	1.1373600918712283	-1.2651376326942856	-0.9408139310444014	2.0168309975418053	-1.6988388546699376
0.8132035904623027	1.291282707773879	0.016669921277195392	0.6190845625688258	0.004031789676059859	-0.11373603069014919	0.8818679485531487	-1.0131073072908274	-1.0628106465640652	0.7813340606678468	-0.22505944803849626	1.102117441609742	-0.1927769034369946	1.1423248333524483	-0.8633160052349774	0.05561352614442274	0.539214006562037	-0.08827020880542527	-0.9022092996995758	-0.11900835566168647	-0.0948316173199859	-1.228134250989517	-0.38422303561088705	-1.1254513779537407	-1.8965252932954857	-0.7498995961658826	-2.198027282771638	-0.679765887520552	-1.0917726719073697	-0.3414677207860052	1.2274676445145873	-1.2308846491412155	-0.9322111002205797	1.9805487522481044	-1.7158070695260466
0.8065501686866525	1.2742907743042537	0.05010537123682046	0.595113107346476	0.014236051892815049	-0.0422093165268499	0.9406125814235219	-1.0403018318447883	-1.0527925559678613	0.6757423904998806	1.7723202701014352e-05	1.1623844393291445	-0.1982929177642517	1.1125113541909637	-0.9432404763728061	0.09496993845306709	0.5949401846630392	0.008048785747733534	-0.9164750372704924	-0.16826596171519567	-0.11816069495303567	-1.042391453199516	-0.444458422872722	-1.1353417773769037	-1.8491939151537475	-0.7970457225757944	-2.1215568528509103	-0.7120594473332547	-1.1278416384132162	-0.3935061999720467	1.3032923124794245	-1.248240744706737	-0.9169542650799599	1.9071715014899222	-1.737135108776322
0.7291966778333587	1.2133986930145373	0.08208710598080941	0.5056453542308594	0.04417507869918614	0.04385680081591796	0.9618280579046179	-1.0424012084215952	-1.048658496766539	0.570122120204567	0.2507297910342348	1.217548063351407	-0.2298016614753465	1.0944206690966385	-1.0164017290714655	0.1643072639801574	0.6914752758058886	0.09853752097945785	-0.9584219050518771	-0.17577550411076412	-0.17978433092729604	-0.8954601188699074	-0.4735848952596281	-1.1420367450091393	-1.786040491596283	-0.8261966701584095	-2.0333193415096806	-0.7644673086870165	-1.1564715032941837	-0.4126130148363914	1.3918694637237454	-1.4693437831604563	-0.9077700164032144	1.804582229836289	-1.7549284881364116
0.6281570939057003	1.085878845754158	0.11691452042124664	0.4084960169545641	0.09295491499503333	0.1380171505155857	0.9272739700192669	-1.0476651406956978	-1.0387743090558583	0.4607981334177168	0.4875983299819623	1.2661685194955032	-0.2746705358112128	1.091153876981874	-1.071423624842458	0.23185793106518288	0.8037503789743494	0.18952967628597084	-1.0181591588051937	-0.12484867751957487	-0.2636586763100342	-0.7961920580699353	-0.4674523815511688	-1.1231425264327703	-1.729037812994347	-0.8393320638494307	-1.939211288885311	-0.8302752042000247	-1.1745918884134448	-0.41311619154095214	1.4028950751543146	-1.6442855998555264	-0.9048171674001694	1.692839542667064	-1.7714317782160243
0.542856644640414	0.9129400475905272	0.1345289175296415	0.305181687351639	0.13683211332063913	0.23549264585459326	0.8640873076267954	-1.0600076455738208	-1.022750597088263	0.3354376466537245	0.6534407448863248	1.3218374648303333	-0.34876634937028006	1.0950872076606877	-1.098414033945203	0.27631042104590525	0.898703009218007	0.261659950172456	-1.078408290956998	-0.04023518645592472	-0.335932049845275	-0.7345509321272292	-0.43235009150874915	-1.0657697884354902	-1.6910119633123224	-0.850226470358335	-1.8424487532449603	-0.8843028499027069	-1.1579072916315485	-0.3994108813007048	1.3234150227667751	-1.6418568704054615	-0.9134065394773951	1.5850186205937438	-1.799909190519445
0.46937270782746143	0.7605232337485093	0.14904291316044094	0.19817915527621757	0.16967320068367506	0.31127074704446617	0.8126631680324692	-1.0607349770231294	-0.9983710372413022	0.19466373411552335	0.7559158865394542	1.3902546265138234	-0.424418640193553	1.104507242790466	-1.0774940534834923	0.28103204934389747	0.9459910546206972	0.31007627354410083	-1.0939568584735126	0.04487751074983533	-0.36251666439208396	-0.7134078226297514	-0.38138826156214517	-0.9768754959852481	-1.6651408134622117	-0.821026355620454	-1.7624892770877516	-0.9125374486416504	-1.0969635989732287	-0.3722476791998011	1.2385966614450914	-1.6655932579820714	-0.9317965708254391	1.5088756179922715	-1.830147774823899
0.411269695531432	0.6402967514642629	0.19399230221735814	0.1503237047286953	0.20055323285861454	0.35651886772519087	0.776363038740124	-1.0587152675827576	-0.9629852758497943	0.054945983422950595	0.8244185974767075	1.460035412621668	-0.46851368518135084	1.119157911058466	-1.0235586641172245	0.23862298309032742	0.9291894336061102	0.35228579574975327	-1.0638793016382881	0.10410363945360308	-0.33040399378878604	-0.7297879239437316	-0.31911107724677745	-0.8616715246531903	-1.6478460544655835	-0.7590809154755241	-1.6999828317692143	-0.9205247430190955	-0.9892573846194885	-0.33937717447755306	1.146348614953078	-1.6560643848068402	-0.9491152859444838	1.49692094169389	-1.8511494430390179
0.38173725909554623	0.5141764838368305	0.2168863871531598	0.1698142358573163	0.22053642286553252	0.3792929394696441	0.7313291244591026	-1.0800572082433986	-0.9070754342462143	-0.07102736321278	0.8327420343223249	1.529173400295144	-0.4801299439704468	1.1190543528069896	-0.9620783017035104	0.17122922812396676	0.8617573576376047	0.3892564749006947	-1.011519364721952	0.10470619686732156	-0.2497511315863999	-0.7795796148933457	-0.24607409729581636	-0.7430873198380503	-1.636028249897274	-0.7206813672129032	-1.64321433357729	-0.9080011024445287	-0.8472812342749256	-0.28357181996178843	1.02287986289319	-1.4657726425635382	-0.9677852592217133	1.5387189089232798	-1.876390855739142
0.3811711986187879	0.3655437186320388	0.18420995664240702	0.21687510393472942	0.21520092242574984	0.38167397154308563	0.6594462455918346	-1.1151889400940722	-0.8143269079875196	-0.17926045942793656	0.8109315283852249	1.5872184704784054	-0.4345445609789616	1.0888341721487964	-0.9088659880281922	0.10891550299936585	0.7585208597518457	0.42409887406066	-0.9427124614672661	0.04161317058619405	-0.14840268046781296	-0.8571797225240522	-0.17786145642948142	-0.6674145357936072	-1.631198615654025	-0.6778515994863288	-1.611004353082682	-0.8776218332260038	-0.7041711792946999	-0.18895513963180685	0.9489526858521602	-1.3316275568991929	-0.9832601260571794	1.5989499611909657	-1.9016784530197122
0.39309384741051423	0.2116029180785906	0.17050386645888124	0.2974405560269241	0.19294238143763393	0.3590105465080328	0.5589934064072462	-1.142343631079815	-0.6897833724284131	-0.2624194154240556	0.7963972327852202	1.6070486163987785	-0.3690821255595983	1.033761894013501	-0.8886823333355374	0.05466492106340619	0.6397682829865874	0.47046058867178464	-0.8837106411681033	-0.04560750255558547	-0.06154522803857539	-0.9474694299188942	-0.12282552910629344	-0.6553883902319985	-1.63572263776529	-0.6291191853828397	-1.5967127829173051	-0.8339969081219566	-0.5830102783333762	-0.04268639758503188	0.9549553751233872	-1.3858059948267387	-0.9858953486405715	1.6650518247893413	-1.9039630502658078
0.41138909891324865	0.07030239506195776	0.14825301834415772	0.4265257817154203	0.15212345055987536	0.3302317629572782	0.4259919223877591	-1.1808567902769695	-0.5466165619862113	-0.3173663886578389	0.7809345306074685	1.5788453706411258	-0.34448052528867007	0.9588346747541776	-0.9119343275439752	0.020486608670687433	0.5461028536420631	0.5219138038767065	-0.8367536329802954	-0.11886600391022602	-0.020022375770331557	-1.044982479863797	-0.08022557034869171	-0.6865380020387253	-1.6362592637923175	-0.6270955687818984	-1.5668816975839346	-0.7780597219258263	-0.5031902641320194	0.13978326737218896	0.9855427220041604	-1.4238620132747883	-0.9962155155299743	1.710309940901134	-1.891616372426396
0.42606244783422315	-0.04333828750503445	0.026992585781852863	0.5699767607276663	0.07644215278739601	0.3134602751977919	0.27330274811829564	-1.23207538241823	-0.4017490309865037	-0.33839769658964547	0.748081826696858	1.5261656238060035	-0.3336270726375563	0.8743066641443165	-0.958620031317739	0.022806411697760025	0.4794188802579763	0.5722087436250012	-0.7785729074182985	-0.15953570430024888	-0.022496947064612097	-1.1401928559917651	-0.07083092971982063	-0.7511250238158149	-1.6295526416518413	-0.6462785225706179	-1.5325060125327037	-0.7083021176558479	-0.46762443712901014	0.3048391263770954	1.0188418781207285	-1.427672946476923	-1.0309336982476367	1.6792988004043434	-1.8735120168912989
0.41395406044856015	-0.09807740203805622	-0.09823018559829176	0.6793295449336444	-0.02326301204463388	0.3054234940169265	0.14552328752812932	-1.2734403300363035	-0.27972040709342855	-0.322265181899264	0.7032343514694084	1.4571836912437612	-0.30962954427936545	0.7979051519594251	-1.0128166365095328	0.051507064675285055	0.42001688103264545	0.6259109777819262	-0.7188899754542087	-0.17256381459492381	-0.03958738073740278	-1.2232841146075406	-0.10384631323892027	-0.8332144033232989	-1.6070528508325193	-0.6596985682131784	-1.5029765139082985	-0.6333740287412969	-0.4559761440535645	0.40733149512708133	1.0457014567288447	-1.3849273081557802	-1.07499763460119	1.574073976352255	-1.8348555230574306
0.36020484924134877	-0.10278154469323757	-0.1566515266358631	0.7414651497566139	-0.11671237318642133	0.30527454652350255	0.08164429109415489	-1.3047111564045426	-0.2025292413734386	-0.28081542590738895	0.6660356575484322	1.372455054838435	-0.31538145530247236	0.74136611240776	-1.0707819424884484	0.09324568824001597	0.37549399529342825	0.6736049138104793	-0.6638766280640789	-0.17489994333807926	-0.059679083447843194	-1.2979177145281418	-0.16351901921972364	-0.8922363209784152	-1.5658048385935885	-0.7036126011006154	-1.4602005990582074	-0.5683451497480039	-0.4537034261041624	0.4343445782111547	1.046937152453068	-1.3090936865868832	-1.128401941091996	1.437467140657485	-1.7813922527323574
0.27516752965080515	-0.08853952602093848	-0.24366860379126978	0.7557266955433002	-0.20092106160886733	0.3052468848461522	0.08461041471382393	-1.3429676103842936	-0.17959952656283096	-0.22815850572766633	0.6718054728309613	1.2926588746274685	-0.3306089177158874	0.7020817604294083	-1.124556438049138	0.14052972872572772	0.33183366685775384	0.6961933316377843	-0.6025849354190272	-0.1828092406521341	-0.07159107939379614	-1.3588514424784381	-0.23012433845205688	-0.9195565610122663	-1.520834133691824	-0.7429722027634271	-1.4228376456569634	-0.5204285086344287	-0.45255479543426985	0.3746166693852502	1.0352032133479439	-1.2178247982609478	-1.1961290457096962	1.2822102208496964	-1.7262324688188762
0.17544580527060008	-0.08165825949228436	-0.3541638249160169	0.7325181883601647	-0.2797490813338393	0.30829179717599564	0.1275709048240393	-1.3677160587862192	-0.2012810202221834	-0.1725047007751453	0.7176880911841417	1.2277325171583666	-0.30881162209095087	0.6832059155011597	-1.1615109058878985	0.18040502088131888	0.2601485198771642	0.6874510122902352	-0.5474880160454707	-0.2120225500855315	-0.06416963575984919	-1.3911490358620955	-0.2874584745517793	-0.9323499844856056	-1.493795882392797	-0.7326962673128664	-1.4128436860943459	-0.48616365701878816	-0.45453053836004587	0.24507785776967306	1.016915950684439	-1.1242930449351956	-1.264725585357464	1.1508784353895594	-1.6761776205307677
0.06657645513902818	-0.1060653732023914	-0.4022239072396669	0.6784195898332152	-0.33478848534140304	0.32205028992565776	0.17981618479317127	-1.3706578415649635	-0.2518793807000146	-0.13210089229770305	0.772725885898362	1.1747127931166275	-0.28462669916129024	0.6998844426208032	-1.173837264263456	0.19297760438930425	0.17445179300613953	0.6651818364615766	-0.5152835522320395	-0.2742497657139371	-0.03948976003496763	-1.3925430870377533	-0.3394625706687333	-0.9189927988880979	-1.4952637831842182	-0.731743977147717	-1.4169203064362257	-0.4613301304025036	-0.4741308899193607	0.09864231681530891	0.9463753037662805	-1.0461965583664818	-1.3225309019849874	1.09751639019629	-1.641742397349725
-0.024517269318083477	-0.15780575878111838	-0.39506082200014425	0.6115053250963349	-0.36240134687667336	0.3446860532833606	0.22320066241717562	-1.373216041834945	-0.30733672289734415	-0.11946167887622812	0.8363066322455627	1.132995917845691	-0.2904315215928121	0.7460525940064041	-1.1723437911740342	0.1699293538682125	0.0903640672590311	0.6454440859683392	-0.4930868334339406	-0.3477500700436623	-0.008757400759121955	-1.3687799081431682	-0.3924780685819719	-0.8603053956884011	-1.523110583115897	-0.7608379943400242	-1.4405818636629122	-0.4392754127132517	-0.5111742290233849	-0.04314787456269571	0.8420469097443608	-0.9905589081921088	-1.366436025128714	1.1155549314623623	-1.6275329414322974
-0.06687672460426694	-0.2075089784496679	-0.41015115782263	0.5603468677936763	-0.3680718452276664	0.37510113144043944	0.25007825063304445	-1.3700470601856254	-0.3441984942568591	-0.12116542931965965	0.8778795107367493	1.105433612723464	-0.3102181836979815	0.805244607673172	-1.1600836831890087	0.11822324458377673	0.012505000501928968	0.6418280564067477	-0.4721541408851687	-0.3983512426280844	0.026926371354177803	-1.333262720377634	-0.44853252024930584	-0.7572281581807702	-1.5561359445281304	-0.7765921859852049	-1.496630193592911	-0.4027067622435755	-0.5565868642477779	-0.16526691477234592	0.729839016627394	-0.9436864043826445	-1.4064354200104368	1.1766026893385515	-1.631738817224975
-0.05078159097018396	-0.24880176124986203	-0.45624293547378186	0.5332770991925638	-0.3561380151434825	0.3961112392984917	0.24292413220418002	-1.3538303719689955	-0.35558793509445463	-0.12755142918316895	0.8830290457026925	1.0891685829752096	-0.32893118514073094	0.8771949979218657	-1.1203277702648942	0.04631826620581429	-0.03523754624916632	0.6765926914901195	-0.4599192025115181	-0.4224866895847069	0.06817225325737411	-1.3030271610246376	-0.5105034350066437	-0.6246621848338784	-1.5675326300169334	-0.7883690135438806	-1.5742523727556363	-0.35272620236282826	-0.611544423991852	-0.238007918372002	0.5778122506229574	-0.8868837539029553	-1.448876231524577	1.2732382954693278	-1.6540736803289882
0.015622167535812448	-0.28605908944172703	-0.4938697165595493	0.5060044980639528	-0.3200749253984685	0.37996745883271865	0.21051860551739546	-1.346031844502374	-0.34465868923124315	-0.14186375005448867	0.8572894264615039	1.0764519492085847	-0.3500340185302216	0.951591245782709	-1.0596480911424668	-0.03282071746102858	-0.045341078048934384	0.7577681553382539	-0.44191570798184776	-0.423574802972587	0.11747751873368509	-1.2893625552299075	-0.5535236240880537	-0.478329655052428	-1.5448042316973079	-0.8262950044689411	-1.676612461709805	-0.3053178220273597	-0.6592248684875704	-0.25354245663214386	0.4201809065220437	-0.831964849679658	-1.4836993924656836	1.3805818195782578	-1.6839089192975414
0.11675683193417603	-0.30913141887226514	-0.5385000601532124	0.4872787758234226	-0.26258137938967835	0.32850397203356496	0.18834602642078466	-1.3506967979358695	-0.3096269239738769	-0.16446806499042238	0.8201249687917679	1.0468442074498263	-0.36268645906744323	1.004814538409821	-0.9925118382456193	-0.09854371498206521	-0.03188352534962118	0.8687190748293748	-0.41001837120750906	-0.39966360877511564	0.18772128975783733	-1.2954304119096685	-0.5408882241823546	-0.3286730340741198	-1.4943180700513845	-0.8606964866849454	-1.8092846148004358	-0.27543731338548183	-0.6819986804233183	-0.2081981736040161	0.32281428778324756	-0.7952396959871721	-1.5065335019395496	1.4768189364990878	-1.7174050560095016
0.2261546525889714	-0.32171726831224395	-0.6079644909350475	0.5015849819831362	-0.19759554863634704	0.258002867753553	0.16867801491617426	-1.3467636019037066	-0.263941414192479	-0.19667997984896768	0.797553209738858	0.989397348526295	-0.3673625047861134	1.0285576211574736	-0.9185764024118852	-0.14457959088749173	0.011650737018612415	0.9906285898509559	-0.3805028359608281	-0.3560474221322482	0.27896940354775196	-1.3146214348650425	-0.4620701095507516	-0.1935666222755832	-1.4352266408150975	-0.8927819371134269	-1.9446762480426014	-0.27568431862344045	-0.6888683753913275	-0.11664225322829669	0.24551867658183535	-0.7768386148935502	-1.5269504205248707	1.56063187003259	-1.765310781820824
0.3079592361755267	-0.3224948125527699	-0.6579465648800777	0.5379254996851449	-0.13671814732218524	0.16781516048562356	0.11297822064693311	-1.337022081498466	-0.23418419133382087	-0.24116134933970615	0.8014521145859703	0.9082412594888609	-0.3802684791553229	1.0270513193178128	-0.8468461581487172	-0.1637603143019574	0.08697355355048965	1.0937110126446692	-0.34696122041257166	-0.32251675957919657	0.3778614453632095	-1.3323375018890282	-0.32154936279791446	-0.08184113342749974	-1.3804330325845124	-0.9406966237924944	-2.056876903319483	-0.310103548512805	-0.6959393261604718	-0.04519672114424988	0.15139123512850344	-0.776179106246134	-1.5344469423785452	1.608217794400503	-1.8078067537758264
0.348165008241543	-0.31024330713621706	-0.6923082758620545	0.5874985137453379	-0.0699782825618422	0.06764371551565058	0.03231862134655482	-1.336237212672843	-0.22472325987048292	-0.2954443910457734	0.8299104949550526	0.8120109898258031	-0.40532644032383003	1.0047957096368256	-0.8031890436564172	-0.14307109483760444	0.16653617098208878	1.157369095028613	-0.29058773899217466	-0.29472891768440246	0.47794309759903636	-1.3469045068822865	-0.13521876238471248	0.005380586745646449	-1.3334842712064403	-0.987110418363447	-2.144966221191652	-0.35498487525992906	-0.7093424716482528	-0.03643977849581627	0.0760758392508459	-0.79400953464783	-1.5361992711852746	1.6168425212613151	-1.8225827405467334
0.35242372885965595	-0.3104610195235641	-0.7166663678026289	0.6432476852254181	-0.0029222399976603143	-0.02927003499101711	-0.05081692191620135	-1.351174800754482	-0.24025445547753366	-0.3479317533276484	0.8780970116269813	0.7124496866574772	-0.44041111338696765	0.9379403853607837	-0.7858541557566392	-0.09583876402736197	0.24182912976115087	1.1742172961494863	-0.23747565422499978	-0.25871002451677133	0.5644759044364553	-1.365763612891075	0.056520226037730784	0.06760963250131993	-1.2969263223158367	-1.0365725765608818	-2.2018439145713056	-0.3674348892731813	-0.7394253052398534	-0.08271813540644361	0.01943806179894812	-0.817123930536009	-1.548330985366427	1.5999047571197473	-1.8015441246672572
0.3327332267286617	-0.3182857063973893	-0.7121199699512508	0.6885798246969034	0.06070289699272117	-0.12882228395261533	-0.1514486587859331	-1.3753803323747733	-0.29346315266625167	-0.392155721672257	0.943256653325492	0.6263072652563293	-0.4891491344631763	0.811620030209536	-0.7610272951218401	-0.0441059083590631	0.3262071392161825	1.1294292808778434	-0.20968379113649177	-0.2513233336327376	0.6077672805929971	-1.3851060729533284	0.21543851391594576	0.11644172520674387	-1.2728647813102323	-1.1079348208117268	-2.212890827729881	-0.3277762982786591	-0.7948737327915739	-0.19743130411913243	-0.03735740904035045	-0.8243173137771361	-1.5554102860756422	1.563689584267324	-1.7267312622877005
0.29783648280599384	-0.3225129552517152	-0.7270379183056876	0.714077175997683	0.14117955812342514	-0.224548710154564	-0.2519372775075501	-1.4055874549398655	-0.36956462593853634	-0.4368924494428862	1.0196236325623178	0.5574423740275128	-0.5407531901618606	0.6632718935305494	-0.7078320172612305	0.008627262065721442	0.39220272552148017	1.0329895473636583	-0.1857383285851916	-0.3003566869270956	0.6239950196861308	-1.4024217651604958	0.3366025497647693	0.15863499256615593	-1.2521553481774959	-1.1777573567792472	-2.1797448884833104	-0.24811473398669243	-0.871004875418469	-0.372711936159258	-0.09051300628193748	-0.8138323110292948	-1.5383257531473589	1.5184433044686982	-1.5872168816743784
0.2560452991703064	-0.3424465977646636	-0.7251545208935718	0.7274529577193295	0.23538172356006748	-0.292681549289142	-0.30482301118949373	-1.4495135534626034	-0.4468173562035943	-0.48159036275497213	1.1032909889018212	0.49594179780978465	-0.5843588046218209	0.5108247329703862	-0.6326491812171939	0.06532246348678204	0.41351120844707834	0.9156988092071096	-0.169966206013011	-0.37600396767269234	0.6619195274576465	-1.4220691739174238	0.4743716188605786	0.18959512415687635	-1.2214786280315366	-1.2293155884380151	-2.1250822974833	-0.15259495840772014	-0.9561385336375967	-0.542521564030457	-0.12190433092470512	-0.7885162620217484	-1.4997664441513505	1.48114313624266	-1.4112505512005096
0.20354761229842847	-0.3696114017145029	-0.6777942802312544	0.7276613727934567	0.31031962709137806	-0.3302801522719029	-0.2934272286458911	-1.5028610285274993	-0.5236391346531759	-0.5111567658338487	1.1811502659132915	0.43235862897666044	-0.6142250900300356	0.3503960555373211	-0.5482064334450818	0.11441099333713448	0.37863237686708795	0.802312646264775	-0.17522706236971392	-0.457869874930745	0.7367310392561952	-1.432495515002032	0.6490212407814773	0.23025617495475315	-1.1862249450900317	-1.2833037126649214	-2.061931080580078	-0.07480493380336185	-1.034245419190268	-0.6674567257965716	-0.13620014129071853	-0.7689797992746409	-1.4687871012379083	1.4552729010979453	-1.2244616340419694
0.13488403423287254	-0.38992344909117405	-0.666372967236197	0.7155342206676956	0.3464128290081863	-0.37948814845635787	-0.22882727454079058	-1.5456319535719234	-0.5903243107572973	-0.5288071301399009	1.2400668265033064	0.36163593880458283	-0.6254731736022442	0.22129657349189924	-0.47229673597349364	0.15068622222473263	0.29863682201967223	0.702130004958767	-0.17149348401013145	-0.5432321752075604	0.838996670927892	-1.4189636759859363	0.8151760372866317	0.29091089743422294	-1.1553075854700687	-1.3283770553186263	-1.9971367360900782	-0.04497905131987844	-1.094185287181951	-0.7561798447250679	-0.13673784989038043	-0.767731866744201	-1.462701056027439	1.4312925306221826	-1.0421279894105184
0.04948408214940564	-0.4214995206989299	-0.6917319356703688	0.7074451106031436	0.3431644784758884	-0.43789684409171625	-0.12408446886647502	-1.5686675585404877	-0.6259763388062244	-0.5387742745205989	1.2871799360040004	0.2905974228121503	-0.624344396889392	0.1680054972820026	-0.44169094841600154	0.17512350161445595	0.18800555402007893	0.6334622789037552	-0.14158516044134542	-0.5992505144434728	0.9593017003100017	-1.3941570331905235	0.9683749192323345	0.34586717786193616	-1.1246597420609896	-1.3366319619132596	-1.9535028590506882	-0.055016014162305484	-1.1431493509946644	-0.799286242409707	-0.1142471536545179	-0.7843617524583855	-1.4778744469391663	1.4245063777399332	-0.8880993346488211
-0.04143938192993109	-0.4748597901120858	-0.7111705524033403	0.709112431196159	0.29763111070160236	-0.5104640628876455	-0.0020923483906816866	-1.562688097355808	-0.6311800819781043	-0.536496478663973	1.3302994874923892	0.2360747394253125	-0.6008936197514887	0.1760830408971831	-0.4718594833959823	0.19399931625288075	0.04897624556538323	0.6073212706299742	-0.10367690875905047	-0.5951203636271094	1.0796180809365814	-1.356270788218738	1.1025114889189511	0.3946665209003958	-1.0983385963944925	-1.3151588537871572	-1.9400510518766552	-0.08411513123410347	-1.178391205244627	-0.7878938770213635	-0.044518239910848904	-0.8121045563392082	-1.526611260110665	1.4528780204005467	-0.7611533178610552
-0.12556348676695367	-0.5316205196704749	-0.7717788986325764	0.7120823460024677	0.22492903592601005	-0.6277453192093094	0.11165079982317298	-1.5302089860849648	-0.6156257996666528	-0.531520056505461	1.3588162708782927	0.22108415975213588	-0.5415667030662406	0.21531843806574563	-0.5458800983032571	0.19251934967911444	-0.10489070727429414	0.61880988973511	-0.058084213200681446	-0.5398878840602216	1.174936750993142	-1.2988263371694184	1.1566476010290123	0.45099360881675016	-1.1004754749236434	-1.2858966331689405	-1.9467457568386066	-0.12502774882133758	-1.1834078742387715	-0.745593674056739	0.0710606725039987	-0.8458954889237292	-1.6223433246442096	1.4972286858362245	-0.6475207761300512
-0.19776052046477538	-0.5935182248446049	-0.8728957269060086	0.7122684308900811	0.1584752367977118	-0.7504972041822849	0.19112609644790543	-1.48502886782204	-0.5727337811177187	-0.538954046749642	1.3755779367060377	0.2300164570713374	-0.46283232270279734	0.27235832297909784	-0.6514207561573663	0.1560604622889888	-0.24268091898716948	0.6766725019897802	0.0012393592346740313	-0.4492858693152441	1.2365581167185082	-1.245169888273003	1.1179602952298082	0.516754940080696	-1.1400293852655898	-1.2475307255915016	-1.9680310187894783	-0.16059887813772028	-1.1720958256115632	-0.7010194459853147	0.17960284064826953	-0.8702834868406008	-1.7132490826486197	1.5061651022770939	-0.5563431774122215
-0.25884861730621117	-0.6662186113337746	-0.9514478074960311	0.7005953258900962	0.12256458992240585	-0.8214919630119292	0.2142128427155964	-1.4256650486389297	-0.5004554660941621	-0.5494482506200344	1.376198217022624	0.21467103779999747	-0.3656494979386794	0.3409082368247577	-0.8128691721472965	0.105194189457859	-0.3590498518193681	0.7943459212600915	0.06210901336342105	-0.337849798233145	1.2681872243074186	-1.19961013839235	1.0259630928724375	0.5658279767644987	-1.2095934444105063	-1.2102050915096874	-1.9959173898271054	-0.18948661572703468	-1.1573771543992906	-0.6588943818736586	0.2771504190119516	-0.8693021221766312	-1.762804187613123	1.4829698739080563	-0.49166013301063555
-0.2962218758146973	-0.731861487933104	-1.0206317870238766	0.6707231188815271	0.11615446135171817	-0.8390464890225559	0.1775602849835195	-1.3642800446981063	-0.4072405884065769	-0.5474441988394514	1.3360753444663132	0.16208603871098148	-0.23643983858940376	0.40500891161151953	-1.0200776793118425	0.04987910144414176	-0.4653816034136099	0.951116253249252	0.12400033498955791	-0.24500135584867286	1.2847895544680348	-1.1499408418167896	0.896909648176069	0.5959483133237822	-1.2940699317594166	-1.1889881701399703	-1.9916119795680796	-0.23270540721866956	-1.123578451503808	-0.630313389058247	0.40647450750565906	-0.8455459888321345	-1.8087173557488936	1.4134078614272774	-0.4379351500630312
-0.304876409822638	-0.7823292927715032	-1.0899289762322315	0.6261427623559996	0.1416030105392812	-0.78908311626431	0.113622252313448	-1.3170123523971058	-0.31105983876033655	-0.5321308735109598	1.2441852461377816	0.09072426570242194	-0.09907741306019324	0.45280010322935527	-1.155014581879159	-0.014276557982508448	-0.5327705515169383	1.1143921641723686	0.1861862478572735	-0.17978475343958553	1.2899498302037222	-1.108295637424926	0.7479795465818216	0.6088399857980141	-1.3758536633942278	-1.1861442383695935	-1.9392788859062868	-0.2862485426468943	-1.0726214643920509	-0.6328709723079481	0.5451878153934648	-0.8049704104017408	-1.8438904441014827	1.2606050038827212	-0.3897615536851176
-0.2911251203501334	-0.8420861594700518	-1.136880118276343	0.5634023816482867	0.1982759998666797	-0.6914225004691902	0.06582257982011702	-1.2751989083072477	-0.2217989439797489	-0.5031037871192128	1.1024089019581047	0.005767120027074607	0.022865746200097813	0.4822671329677183	-1.1974810822101836	-0.06347920573734382	-0.5508461033182963	1.2685758174032657	0.2543517361391605	-0.13070459956940464	1.2775815142301084	-1.0692663534683375	0.5913950802194465	0.6025193000739396	-1.4476316056999756	-1.1988992335435582	-1.863214038111409	-0.3417819702809767	-1.0276064320918517	-0.6498566610641163	0.6614078419079095	-0.7571283893890393	-1.83920949203558	1.0826065810439527	-0.358155905799442
-0.24957716582555323	-0.9173550337670917	-1.1747976424052384	0.4929208696158591	0.2718419175706176	-0.6002411006379926	0.05015472055530194	-1.250590615052755	-0.14609148379589992	-0.46076947004579605	0.9171565464977158	-0.0757549554021824	0.12500681086109883	0.4897609846200305	-1.2194156400811849	-0.08193599369524421	-0.5351094088207756	1.382643439227326	0.3529854802787919	-0.12355776163646259	1.2641529920230739	-1.0122575434114112	0.4421468381540673	0.6029450457444733	-1.5100968003617905	-1.2291525605021338	-1.7995844422905172	-0.39943869294135576	-0.9789074368952676	-0.6445385558938133	0.7969646969101989	-0.694654754372288	-1.8281706280779795	0.9422436886376125	-0.34420816250454545
-0.17974608802668296	-0.9837339855807858	-1.2174493895372662	0.43759038913290915	0.3759509875275471	-0.527039791084346	0.06282067666341898	-1.2593584260126742	-0.08372659964193103	-0.41595715622431884	0.7125627229837802	-0.10365909552996988	0.18265379032917228	0.48373012862948894	-1.1832864628216229	-0.09419296987364312	-0.49694290690305076	1.4464897925335491	0.467284792711735	-0.1454019304017598	1.2721283763871165	-0.9514835504916587	0.3411443611175694	0.636588310764325	-1.5577650737671331	-1.2569708194025426	-1.760825350417597	-0.4616816378565213	-0.9084114567001513	-0.6084988719273705	0.9129675718747802	-0.6195319804473123	-1.831258064546979	0.819177595205564	-0.33929412314501894
-0.10276849670873645	-1.0468731697256224	-1.2526087141773794	0.4020295671100003	0.5099915562478996	-0.4789744349565823	0.10211018627450227	-1.2959256416365263	-0.03787332647522231	-0.37767180003685075	0.500165048084225	-0.06915791135466107	0.18067181715562916	0.4707420410170145	-1.0646793350862989	-0.09161640156148307	-0.4268866662149208	1.4741205968010138	0.5589402762352474	-0.1303613953467037	1.2880655236218392	-0.9028266006031828	0.30395279036920925	0.7139710952766803	-1.590605142784384	-1.2464386971955974	-1.761392125439618	-0.5316743721126331	-0.8242398993840105	-0.5585648389587461	0.9390386835458921	-0.5459256814960358	-1.8120201321634208	0.7093050455166793	-0.33226790897306435
-0.04143938192993082	-1.119770534089059	-1.2716999830269693	0.38446129287042535	0.6376577546015699	-0.4462464150087702	0.15664356763661186	-1.3607083014145855	-0.0120993296824691	-0.3461319881709779	0.29096141403566145	-0.022750093751989553	0.1371654115864474	0.4398666190585689	-0.9703671719932169	-0.0651874081200766	-0.32891674417290867	1.4714991288505899	0.6231841491948424	-0.08725026491792406	1.3011149142636032	-0.8660979159826129	0.3163816363869342	0.8188519037292632	-1.6152153417907165	-1.193405450878854	-1.813249440069164	-0.6084692506140629	-0.7373047563108213	-0.486254732537029	0.899054361858526	-0.4906750483722419	-1.7639643315696525	0.6467343486797067	-0.3181077166081128
-0.004419911219418592	-1.1744085678708125	-1.2849995475395741	0.38282374585942824	0.726599700027915	-0.4293068293638493	0.19551982359501494	-1.4490326000093081	-0.0027923095818016123	-0.32028360164731107	0.11621757380886297	-0.0017030895237802185	0.06678662446852981	0.4065811141566661	-0.9270545595316835	-0.04776837985607064	-0.21327103246444984	1.451501482627685	0.6452429742202874	-0.04660201479181985	1.315353915325737	-0.8536966690658229	0.3720206060957004	0.9088667026420636	-1.6144332635002054	-1.1097669442816327	-1.885357262251579	-0.690721994854228	-0.6542327428838078	-0.40462056718107464	0.8138973475245553	-0.4633686259617152	-1.7367453624549836	0.6155930087380819	-0.300797735856698
0.0036066494471180934	-1.1928026727875194	-1.271064465047744	0.3943814782290925	0.7561679707190703	-0.4548257906299641	0.20668661710163452	-1.5343516771796062	-0.01851435527856346	-0.2989111350535706	-0.015688660527995356	0.007232923393307497	-0.016328379583266706	0.419234049609816	-0.8671471706760293	-0.044441129703482164	-0.09289950199100369	1.4233836296699782	0.609223449363433	0.010713090399182973	1.313549067455138	-0.8711637983798697	0.4462280580785122	0.9507722407845766	-1.5794154072432238	-0.9981626773182046	-1.9439664793223628	-0.7769363231031885	-0.5865371635313136	-0.3468886852826544	0.6736769044751971	-0.4694187292422023	-1.7433266895401658	0.6020246484113057	-0.26874871599873407
-0.016899775792954208	-1.2171916437986812	-1.2139398894414657	0.42770928160064114	0.711594428420724	-0.5137111182442776	0.20207463477865067	-1.6104869038997112	-0.07147525517338252	-0.29357925416945074	-0.1175032439219037	0.07010641303010581	-0.09377304436659592	0.4751253793704272	-0.7963444318803095	-0.036260302425842536	0.022530570391569332	1.3767681585983909	0.5399088463094304	0.07956843757849415	1.2925583461827386	-0.9128297475808946	0.5080161607740803	0.9695424784788672	-1.5219073857458798	-0.8924921096718595	-1.9843115013027748	-0.8544508418652086	-0.5548369205135188	-0.30595623336026145	0.5298191729656253	-0.5049018741346143	-1.7495688562111429	0.6030346804681989	-0.22528594682638126
-0.0662509624366003	-1.2663220725433766	-1.1266449339793532	0.4834472879874642	0.6111289312508907	-0.5659406207238952	0.19558064880796328	-1.680630866896405	-0.16956604483036006	-0.3132561417847161	-0.18863409061612066	0.17249714398901878	-0.1637285402171939	0.5447918394547354	-0.7386800919612394	-0.033976161243920944	0.12439527041188639	1.3102819195341298	0.4607912495994902	0.1357154783979197	1.2694971579191614	-0.970852978805822	0.5467889371476176	0.9481663029990031	-1.4428886016673679	-0.8255031544946597	-2.011615498005848	-0.919434594901567	-0.5708392110427868	-0.26557421783291274	0.40412461751963596	-0.5534231495626185	-1.7516576536827588	0.6308302892213659	-0.2128499787981061
-0.15295992937257114	-1.305398854258072	-1.0147217271118136	0.541959820048602	0.49384202211252964	-0.6115036589621439	0.19185242104958525	-1.7359700203721862	-0.30544669136375413	-0.3478316528819307	-0.2142508621322714	0.25614268361042347	-0.22544087956514858	0.6281468175069608	-0.7002132223500478	-0.032428437164367344	0.1933318453694557	1.2379183534178648	0.3874338518472271	0.1792127135772377	1.2453598716799066	-1.036215723512115	0.5555306775558823	0.8878811839038427	-1.3471983148298967	-0.7939171388538787	-2.0335819299373146	-0.9787942286736403	-0.6143595508687035	-0.24186931308269216	0.3005278174097565	-0.6006964924601832	-1.7777326293368134	0.6969755526346862	-0.2568454101316105
-0.2628596864657424	-1.3095664913872906	-0.8939347168498217	0.5894151880877552	0.3960941484471222	-0.659766902474027	0.1967327499002836	-1.787901190789341	-0.4648080553861151	-0.3948952052989253	-0.18973972014146406	0.33705540098629055	-0.26618266404465013	0.6842979843349134	-0.6695090056409081	-0.020265964875618565	0.21533866795811435	1.1749847048000797	0.34214619402836516	0.24845416550708696	1.2277518212593217	-1.1051859905316062	0.5368814730727436	0.8455452215669442	-1.2611745156631446	-0.7900251703528356	-2.065807509744455	-1.0285325334171593	-0.6542548319351527	-0.232906651781565	0.24029928397261613	-0.6493362424955078	-1.8111103208935675	0.7275605858574752	-0.34631110040088325
-0.3747760340073657	-1.2925330888915039	-0.7822610858688607	0.615671765729997	0.3378308600468431	-0.6905586050073336	0.2121519413827501	-1.8321046489722612	-0.6189872238273703	-0.4435378933187645	-0.1335842125191098	0.39568939343456605	-0.28794689003932755	0.6779263275531487	-0.6328233251008774	0.0071383800306677615	0.20470101413576808	1.1266297741204832	0.3029927197930139	0.31637740121792707	1.2215245285435323	-1.1607177701762283	0.5042150943988406	0.8209525609388191	-1.1849086471672323	-0.8071974462656837	-2.095804987744841	-1.0692741473781147	-0.664064825070963	-0.23588679226382564	0.1839510419205364	-0.6960389327011463	-1.8172286670958662	0.6857862912544187	-0.47582805883351426
-0.48874435077723877	-1.2393827564232898	-0.6925861541687606	0.6042759272125565	0.3087161539433377	-0.6998805902743102	0.2284727771983368	-1.8516481777937397	-0.7459056117124779	-0.4736742560783572	-0.043973845743744924	0.3653348165006169	-0.29297567848076367	0.6483237306492161	-0.5789996149643641	0.07580169668440428	0.18543281098585762	1.0909749450024238	0.24876703834667943	0.3375839121376384	1.2266530207947055	-1.1761207909786988	0.462761865846886	0.7634932702502767	-1.1153903095223765	-0.8351528556518346	-2.0963197650584204	-1.0921268819900012	-0.620210695135847	-0.2778533974132716	0.10772567764345124	-0.7299799331216065	-1.810343172337626	0.6239810093355602	-0.6215065414504527
-0.5941974374846237	-1.169263816812666	-0.6361279719091186	0.5634619288123234	0.29464812368324045	-0.722173774397139	0.23509735847917837	-1.852784172146615	-0.8412706311365662	-0.4882623638919591	0.08480480634746976	0.27153454785534514	-0.2696593845059152	0.6170698503535558	-0.5073696927211447	0.1673099913418717	0.16595394480219722	1.0747529493404335	0.19457687499330154	0.32344233814317885	1.2516007858890592	-1.14675029016774	0.42512394876589354	0.6896872172227884	-1.073605671256418	-0.8707964554745544	-2.0505071840352964	-1.0900225873666245	-0.513240782493576	-0.3543529363972716	0.04081973404800806	-0.7600191698076535	-1.8022867666255802	0.5394500061366101	-0.7481538979513305
-0.6697355546995635	-1.1369283436633297	-0.619228854145762	0.5174263884656598	0.2889174009886589	-0.7854764591021266	0.22650311368491352	-1.849278818143457	-0.9088992838938561	-0.4965809152176819	0.20954156689521658	0.18865627919750735	-0.22588401261062407	0.5836073549854929	-0.43877403836429174	0.23778492972927898	0.16123310232934557	1.0826746530376161	0.13228858644588826	0.29061368422746925	1.2857703019901716	-1.0630200914297876	0.4046941073174645	0.6309202791176068	-1.0652290111663583	-0.8984413354590263	-1.9557647593679306	-1.0699724121854202	-0.36188169400585446	-0.4497869313744406	-0.006772647297075704	-0.7807857938941026	-1.7949140652405844	0.4096608868258679	-0.8407077971664713
-0.7058130653979696	-1.1482208778499008	-0.6306295835625451	0.4802633755604	0.28418602599549697	-0.8470279468487206	0.2026864648618394	-1.8514445840006268	-0.9595191919624613	-0.5080475234178984	0.2801951199692036	0.1340444214613928	-0.16485290764601152	0.5640423769655998	-0.3809450189030424	0.281552712283102	0.18026078469269138	1.114676616978855	0.047448398170813325	0.23396353721794885	1.3105341769241245	-0.9145764605123	0.3952187444795003	0.577035380652005	-1.0791885070532983	-0.918084907860236	-1.8282897772361113	-1.028221401819346	-0.20941324427285282	-0.561953636764601	-0.04176765361257821	-0.7756676908578684	-1.7805078228847981	0.2937715446105707	-0.881556519085542
-0.7025095718343869	-1.1967448220869856	-0.6607073373161434	0.4488727158689061	0.2803918923494293	-0.8640888183097155	0.1628584732184761	-1.8740036614679199	-1.0014492644947064	-0.5424555194835043	0.29504559741889674	0.11938453000011659	-0.07034210900684794	0.5595517146061113	-0.3337065975854115	0.30433349896556117	0.2140315618904382	1.1709348335480196	-0.04247714529576861	0.15608737904879083	1.3304170167363325	-0.7346463582493725	0.39063182365691285	0.4963168086331618	-1.1065034937474294	-0.9424821678521484	-1.694382678569975	-0.9748635203195901	-0.08081569602568797	-0.6730722890187424	-0.038228600377302656	-0.7507742012830972	-1.7525486227073788	0.20437187126237913	-0.8836871677301484
-0.6624696377986712	-1.2701683247198443	-0.705736487738875	0.4188237282171043	0.29157103612802143	-0.8374867959842783	0.11871189145576308	-1.9103790858373906	-1.0327102013666525	-0.605992745252814	0.27721656611131157	0.11758060722620951	0.06215246694818832	0.5528957433521103	-0.3094854548069051	0.2936099821286552	0.242222256839881	1.2479355943369312	-0.10562831457206108	0.08935560799743969	1.353074100696807	-0.5729633901249672	0.3971513291324953	0.38650249677862686	-1.132983461466769	-0.9580526296013353	-1.583021786284437	-0.9418503202462972	0.00817618316153916	-0.7551957311702922	0.01014449249229053	-0.7293500431260205	-1.7239541696906535	0.10721941278998977	-0.8835116663244509
-0.628877486381033	-1.3281135133379682	-0.7520495388564777	0.38936649050791267	0.3157454640465428	-0.7818038394785702	0.0832758379826578	-1.945494589197309	-1.0455294787634541	-0.6733256164944207	0.24524796304154925	0.12467182579263854	0.21368412672251558	0.5577441523985183	-0.2988797137168793	0.2644100633190159	0.25953145965232205	1.3354406447351523	-0.12940663315650772	0.04414625175260382	1.367696773821999	-0.458016402560676	0.42500049126963313	0.2654106031788057	-1.14072242695072	-0.9548541767640419	-1.520403545892749	-0.9298729412556769	0.03098926452189854	-0.813394650009962	0.052046986203451086	-0.7193369642306715	-1.716032351444563	0.005604664253749936	-0.8879145963270343
-0.5813969527191747	-1.347759464481922	-0.7889430299662167	0.35848942510623155	0.3397937972456758	-0.7090706506185405	0.0552300478828057	-1.9889249810933372	-1.0452678294469147	-0.7320069492133268	0.1820679822235713	0.13961967609012055	0.3543821756238844	0.5657670925720111	-0.27311209753652554	0.24235321209312194	0.2775920825772725	1.4233631654392955	-0.1270979571143484	0.0018014807529226685	1.3720079764713917	-0.4092515796645599	0.4465556952801254	0.1287088147467318	-1.1097665650149164	-0.9415971590573633	-1.5085038703157192	-0.9153661336263479	-0.030894439988064508	-0.8594450484135503	0.07026703529199804	-0.7285068988372583	-1.7218599887203994	-0.10209789468790373	-0.8929548735397816
-0.4900953779307528	-1.3561776767926819	-0.799319726363844	0.33245428848024955	0.3578761564080855	-0.6133463522379261	0.03366393193882948	-2.025177954123472	-1.032924138160764	-0.7703719771841209	0.09921021253104075	0.11709200610413192	0.4546911827685179	0.5724607213720032	-0.22878490766570167	0.23570049488020278	0.3019958192113534	1.4893991914285423	-0.11239764522961335	-0.07472526081334434	1.360261708694689	-0.4363691942005715	0.41504554354235096	-0.0251842095795779	-1.0218994674772977	-0.9120735761927335	-1.5301375169131546	-0.8946960702998823	-0.15817155383266066	-0.8919096757939979	0.0791573231489094	-0.7613618820239492	-1.7337575207107903	-0.19196312968731916	-0.9135285646427616
-0.4460753311678286	-1.3572817896142286	-0.7594287516678823	0.31602299290399183	0.38559817456610956	-0.5134664187907962	0.02259553215903829	-2.038711040096102	-1.0107101111865728	-0.7601985033132714	0.04833917098245838	0.06071338157297575	0.49909708228075356	0.578357893074275	-0.17916147228891827	0.24062896188007113	0.34007938292681417	1.519731274146092	-0.08625215021460915	-0.15813753709754247	1.3241556702871358	-0.5202466810835708	0.34085471083788177	-0.16725460413184154	-0.8859622286127502	-0.8367494943254672	-1.5639464269423642	-0.869147653523737	-0.3284216898976478	-0.9284692163557604	0.073007281040275	-0.8081909451440629	-1.7473185537803808	-0.2311649988954761	-0.948006893432221
-0.4783827906440739	-1.345279098354644	-0.6650890665413255	0.30108409812639314	0.4222145754678424	-0.4394756875220054	0.024658222468735867	-2.0380441966577907	-0.9863844203165464	-0.7020810016763642	0.02373941751785309	-0.004251989673934808	0.4846236074372509	0.576360160259425	-0.12517686834682681	0.23720185856106016	0.394733999454569	1.5147032126674103	-0.07309792002326596	-0.22607832302431596	1.252070727410083	-0.6231844986242256	0.23158295573457616	-0.23949101240697854	-0.7215188376577548	-0.7068524578581326	-1.6033918885667233	-0.8403240422942773	-0.5194919840239509	-0.9927924350857475	0.04987288556731713	-0.8572394325746421	-1.7669979330522705	-0.21689040521641903	-0.984560449369751
-0.49919878020737346	-1.3276495786077873	-0.5454907579246855	0.2759291430188223	0.45772811807761277	-0.3954574475726917	0.031361518731040317	-2.0292483546683853	-0.9623357698993262	-0.6278187281516409	0.019333010593534088	-0.08989466315934572	0.42628216573373123	0.5673072862030641	-0.07477735696666796	0.2348820555339879	0.4487831671057987	1.4709199911222757	-0.0928794085003366	-0.30900114328636696	1.1339973526906124	-0.7062425655453427	0.07188118759163335	-0.24015302353203866	-0.539188714600083	-0.5380150344202528	-1.6483985051089907	-0.8074794707968976	-0.6879504525910294	-1.0781851358260457	0.04229843269707848	-0.8991972147571049	-1.804095622168011	-0.1576812213187927	-1.021307980545157
-0.5161452157303318	-1.274525164280924	-0.43911739834940544	0.23943417486009427	0.5075110660963537	-0.3729302031030546	0.03871421359041354	-2.0204082531587373	-0.9207673890693562	-0.5656502227625457	0.07177086411063538	-0.19926142915020575	0.35481208081725535	0.5683221570675356	-0.03548708964457855	0.2531106076829219	0.49243354295720126	1.3847062336801184	-0.1329688889500655	-0.4009077240824054	0.9928196549785824	-0.7478545782425475	-0.10069577290166762	-0.21136372700865413	-0.36407296297303476	-0.3492053949643862	-1.6990104746213426	-0.779734132433141	-0.808728476662389	-1.1568030209364288	0.0651122711202377	-0.9345006731617478	-1.844824481115208	-0.06755164199198711	-1.0629911038842974
-0.5786617308060884	-1.201194966956929	-0.3831660867047727	0.18977370090272278	0.5775482136681603	-0.38497154403567746	0.04610805491736949	-2.008862419644969	-0.8547886661198907	-0.5336017372031303	0.14137920457323236	-0.3021742016121752	0.2794904862965754	0.6003517828106212	-0.018966135114193684	0.29341027579580997	0.5430789267875272	1.2633840420791238	-0.1891438869098248	-0.4852306615711556	0.8700536757955554	-0.7556110623880608	-0.22956165717102567	-0.1788667003325463	-0.23315065074671937	-0.16030777217804393	-1.7590054306221152	-0.7641395517366485	-0.8905782292483628	-1.2183434778914692	0.11126990115372322	-0.9691604195332844	-1.8644150326595674	0.0012962462610663834	-1.1225538178003618
-0.6164285782398206	-1.155133246148176	-0.3849748686456437	0.13115323960676908	0.6334665166899669	-0.4267193986209497	0.043485414853174455	-1.977784859848453	-0.803856317985065	-0.5472439979480166	0.174070796713301	-0.389936623691847	0.2005135953112303	0.6704870793425239	-0.04594707987543386	0.3551551944902523	0.6010361425294242	1.1283446766516732	-0.25870293801535016	-0.5853234430882006	0.7727462677079948	-0.7410710256467123	-0.31558304187288244	-0.13023344489083338	-0.16376466481256588	-0.01537593717941875	-1.8258354853976329	-0.7441772534189484	-0.9478919544691392	-1.2539578246435599	0.1865465199689049	-1.0101664557036079	-1.8867727025039542	0.058067149646349514	-1.1860052733900366
-0.6049525865430365	-1.1265973725208762	-0.4312879197632464	0.07489233468575231	0.6544754025486238	-0.47941276615151474	0.02651696941737075	-1.9387140306962511	-0.7882743316283332	-0.5972308919532008	0.1727295412235403	-0.4599031896940173	0.12637809819585216	0.7740603938375954	-0.12140627469140422	0.43659793335384967	0.648299306471435	0.9949301711404102	-0.3225498440536691	-0.7064842838214811	0.6962320692390704	-0.712329092553349	-0.3650253949424388	-0.09459245018617063	-0.15555404595956818	0.06075034564218509	-1.8906142305750997	-0.7068153361273672	-0.9920455137669194	-1.2580138180797706	0.27004387602891866	-1.0525566702027898	-1.9187695266600133	0.1327227222265373	-1.2451954316904974
-0.5870044893170638	-1.1048468682992323	-0.5003458248741601	0.025097879609299156	0.6389770441283029	-0.5286207623359699	0.000653731076262054	-1.9175151958177257	-0.7999608213958821	-0.6712275928668379	0.11010136821966832	-0.5130882578417066	0.07223649953526821	0.8923408629196542	-0.21889656366172225	0.5134563420232857	0.6862850031082244	0.8816852113897846	-0.3824793133688669	-0.8129594938663622	0.6561145010361105	-0.6724451224593035	-0.36541950925742306	-0.08773139495718843	-0.20847307268766593	0.07499329419919458	-1.9510277681288328	-0.6543623488166705	-1.0443769307400859	-1.2301055808583021	0.34700600449304064	-1.0945144523852532	-1.9376709903786846	0.17827280072977503	-1.3166860832499232
-0.5650674346689339	-1.1108261835088764	-0.5733917982757569	-0.014182779316999993	0.5659964317636146	-0.5622148055669733	-0.0294923178471679	-1.8943763186352638	-0.8462665939688414	-0.755293581473129	0.00774907429157704	-0.5554256379596924	0.03777574016302318	1.0237110949883645	-0.3239412900209916	0.5629959942147983	0.7129911042371467	0.7815844270065064	-0.43794186016991465	-0.9043434682323792	0.6363315521752313	-0.6408466291443913	-0.31961202977967856	-0.07081151344637063	-0.3059440916327619	0.0361719434992932	-1.9986394698640617	-0.5889059607576802	-1.1062974503356222	-1.1615456698755486	0.3937478756011593	-1.1325665216797254	-1.9473962806685676	0.18756430656564582	-1.3981187354935043
-0.5531801646570048	-1.1247649599273701	-0.6344838585944435	-0.04368281655034231	0.43799147147725953	-0.5792288649586064	-0.0581392041691001	-1.8499397603124028	-0.9247013634992067	-0.8324097391339123	-0.04902067195596813	-0.5736878015719526	0.016516377190305104	1.1763408946465865	-0.4154860796581364	0.5892199320465867	0.701278571313462	0.674216794307885	-0.47139572513557315	-0.9864121779856638	0.6167551959636909	-0.63153428431176	-0.24711873764878595	-0.038012721981807884	-0.42456010115854087	-0.027069956897646595	-2.019885733533602	-0.516590427244613	-1.1590387419281734	-1.057588250720571	0.3793409043227155	-1.1502429330919053	-1.9646396268066777	0.19766857257229728	-1.4660285425822979
-0.5608463040043556	-1.0952882577690344	-0.6490132919089493	-0.06881916316915218	0.2826691253413647	-0.5836334551212727	-0.07725084387291566	-1.8075568437287655	-0.9941046142680842	-0.8967028254116987	-0.026668427690421364	-0.5865474858572091	-0.008733387833706122	1.3308893462730764	-0.4553309573923938	0.5875991011844739	0.6480272691680095	0.5653409478079656	-0.4889562881530825	-1.029681260357846	0.6086821908972133	-0.6312272611361686	-0.16983909335519368	-0.00017749959054942367	-0.5414098169451342	-0.08327319085652903	-2.0162718927968593	-0.45036927296809715	-1.198249262402956	-0.9323639708479682	0.3182592755111112	-1.1491806107796008	-1.9902247040846572	0.17847796349133124	-1.51602796937387
-0.5752322003394764	-0.9972502962952617	-0.6462242170527559	-0.08518718988362106	0.11699195612974389	-0.5737582363072946	-0.08742296625014093	-1.7884264037628779	-1.0349680810570245	-0.9401198615918522	0.06062394348627279	-0.6075870588896454	-0.06291026076656672	1.4566994416761392	-0.4438298895960349	0.5536971680916751	0.5829307329752507	0.471794856512281	-0.4997015559221544	-1.0416563576965079	0.6119036740775652	-0.6386103387167738	-0.08825743015346034	0.057239684383324954	-0.6328937257770249	-0.11294945067698428	-1.9934240997072952	-0.3946672167581005	-1.227978671173051	-0.7854141332618707	0.24059140450993288	-1.144009194170072	-2.000289154788746	0.13488876753604537	-1.5574616959785987
-0.60844624104803	-0.8532491029498693	-0.6723602155667898	-0.07734185102184266	-0.03801233019157475	-0.5414621640904108	-0.1017902393439671	-1.8033595658924928	-1.058147132275158	-0.9368369755455761	0.1579012166422969	-0.5867146877621027	-0.14436076009531007	1.5506776134525715	-0.41566590214672317	0.5125630128022537	0.5147704595908698	0.3858409947997908	-0.496661625025013	-1.0517262815943829	0.6179856708641497	-0.6667880130009421	-0.012613597685314537	0.11962779994996697	-0.694122033542462	-0.10284430639734728	-1.9544778160839822	-0.3424422342824421	-1.2434729135214047	-0.6208002913620754	0.15000043115437778	-1.1437149822285602	-1.9805963167702612	0.12415717693155778	-1.5900587728578635
-0.6546022816412227	-0.7251357302525556	-0.6887936298716857	-0.04058636402045627	-0.1598085370561156	-0.49291166469835357	-0.13606166888679205	-1.8410111397622715	-1.0712065113977252	-0.8667135490213228	0.20876017480808845	-0.5377988415860281	-0.22569661803915442	1.6113194426400128	-0.4185676692520257	0.4810129783971634	0.4358895941818785	0.29578405483546677	-0.48489051115937987	-1.0596043785245564	0.6258770560191207	-0.6961149497126619	0.04379223300983642	0.19628307400333372	-0.7263099695851631	-0.07783375083711878	-1.8938588875819018	-0.26715313771241317	-1.2415830724619668	-0.47603829944718956	0.057493870912526834	-1.1565438076245536	-1.9399670525478705	0.12375868772161144	-1.6197616160291362
-0.6682186895157499	-0.6179745830232791	-0.6638128846883078	0.010339487172685829	-0.2497159539906117	-0.43156231997854844	-0.19629473049755447	-1.8972104032480863	-1.0832747013446966	-0.7371672293333604	0.21257852376992964	-0.495054603499468	-0.28119627618238846	1.637376581588844	-0.45615624797159277	0.4434878018370232	0.3575046992224246	0.2113077105782509	-0.46844563412061524	-1.0570498470942276	0.6208257522303379	-0.6931525909643891	0.09321796680105017	0.33403051251633376	-0.7317772984345218	-0.08936215487445162	-1.8156569339700446	-0.15971298435158018	-1.2292696535071606	-0.36648755692438695	-0.01787839799009438	-1.183899594454797	-1.9006890464836643	0.1656158365168346	-1.6496153288298683
-0.6370499845142339	-0.5294200694697866	-0.6655547699997861	0.0654838827680225	-0.31240196762316186	-0.3638337668975485	-0.2737645840718352	-1.97247814337145	-1.0998217119453708	-0.5570293272334326	0.17339412727702544	-0.43456095430898783	-0.2851359714672838	1.644768757866979	-0.4976611712057525	0.400698936932595	0.28915035044474635	0.1277195139326537	-0.43880683019837974	-1.0562269369693429	0.5942547591768913	-0.6761833370702204	0.13851499701541126	0.4781243686345945	-0.7350403697020087	-0.15044587592972256	-1.7313348500745236	-0.028142319282498697	-1.2125924197423792	-0.2892680026559603	-0.07126665760653506	-1.2196651038279884	-1.8581620989913137	0.3057656752861738	-1.6859810674735816
-0.6134501272156259	-0.49823017816815823	-0.702576908473741	0.11209814711516357	-0.34626122279498894	-0.2985458248873591	-0.35831520802407163	-2.0468842981674387	-1.1213354422194126	-0.36140649904092637	0.11391770328437782	-0.36330507584019395	-0.23339081867949324	1.6534638852364203	-0.5476575016378165	0.37753300232250514	0.22354789121817883	0.029313167849883415	-0.40668175976920384	-1.061033746111144	0.5587321747350532	-0.6622594211609706	0.1520027284818291	0.5648010407789809	-0.7560289446245896	-0.25896037534644484	-1.6433521275046616	0.1266254627013926	-1.1840312763544825	-0.2604312515155785	-0.0894143228451275	-1.2476409077698747	-1.8113902628227527	0.4546822766743265	-1.718612013045174
-0.6412445810939642	-0.5058656626101221	-0.7302180811490968	0.12721382253599484	-0.35757210732518085	-0.24747385721377543	-0.4337509949182773	-2.092586678769217	-1.1387089568376256	-0.18024307808895684	0.08808947256939095	-0.32504928000055366	-0.16606546075552092	1.6636596658136242	-0.6041047272393981	0.3812400511259516	0.1548020741258159	-0.07475972370886105	-0.36905974213014486	-1.0643604870425487	0.5178336409126135	-0.6552186329315317	0.1300629068868343	0.6218462821066201	-0.7869078019287119	-0.40416133582652547	-1.563512246076871	0.2811082386414858	-1.1378577960282379	-0.2894459214907221	-0.054010864804881834	-1.23083331014471	-1.7686856598753415	0.5449657280722993	-1.7288465160721578
-0.7188567792745266	-0.5047459989037647	-0.7611037403499694	0.09887123330360749	-0.3522460169390839	-0.229246939661408	-0.4750280578112981	-2.096782481288149	-1.1444436942107177	-0.03253976326763878	0.10120799848575932	-0.30021422372703416	-0.10657760520301074	1.6829535095023787	-0.631445316977812	0.4095502068990733	0.08195910984162447	-0.1457910684076977	-0.3008670929536438	-1.0738142033587565	0.4821453283015253	-0.6684144060392099	0.09656081593055509	0.6456482722037549	-0.8193147198927558	-0.544792338611897	-1.5130120716376703	0.37444059283430686	-1.065327168770428	-0.36478898804877047	0.014417724777104257	-1.1552089937154122	-1.7533965237428935	0.6262456905881251	-1.7141875302383827
-0.8239405999677759	-0.49606082973709065	-0.8220774450935775	0.06949587294496593	-0.3324529100166168	-0.24167767189826636	-0.4700886927245027	-2.087189967934389	-1.1357815627196381	0.06173851366804552	0.11599805902149943	-0.2663502645892638	-0.060355080668528883	1.719859787451366	-0.647801591966017	0.4662703716117395	0.011965902187214866	-0.16166107930194956	-0.20271388771871507	-1.09476136108745	0.4530520887270281	-0.7069043249575973	0.05501499425640506	0.5828578035858395	-0.8287574128526509	-0.6435225741307169	-1.4978521397413058	0.3793521969890963	-0.950810163585596	-0.45898311114619245	0.07563378073862388	-1.0418347182403083	-1.752508246467593	0.6911678683075518	-1.6807652888551374
-0.9547757500060634	-0.48425511635177276	-0.9031021280238232	0.06287311179480717	-0.3099158314394044	-0.27145440365495865	-0.43160958962711693	-2.0610370174234545	-1.1167889005661342	0.08632849458841038	0.11917196090117343	-0.24711275653179138	-0.021912737813060204	1.7662256409534227	-0.6861813896353665	0.5451329759786623	-0.053819021084332806	-0.11920189348197083	-0.09205413516399942	-1.1148934087872298	0.40761305711691864	-0.7563744713652069	0.007557457857492031	0.48214789914732903	-0.7989157116814836	-0.6973088542465319	-1.5124478965010708	0.31248977911403497	-0.8037829835003532	-0.5564993124864335	0.10739219490616084	-0.8977735448924736	-1.724226036371882	0.6706437012764697	-1.6367513836894545
-1.0827385853595488	-0.4658895213905517	-0.9653185663057535	0.04486009467383602	-0.304060896036172	-0.31029565429713835	-0.37059653410913157	-2.0327433814501537	-1.100438896509678	0.04592468611096817	0.10893733567750377	-0.24286397034855262	0.02824948200631745	1.8213054505979163	-0.7135106221639751	0.6200264169802789	-0.12526862357049354	-0.03285102569424094	0.023494578421171232	-1.1385823002495425	0.33847716755295826	-0.8080435675439434	-0.02339950932973233	0.4205340792781957	-0.7511944975918599	-0.713528839994231	-1.5431083452840966	0.1871987472099741	-0.66429062426248	-0.6396040882109661	0.08873008730539185	-0.7296936194872491	-1.6784070794622798	0.6092684720693347	-1.591287282697745
-1.1546990234674754	-0.44732435674092885	-0.9986639631104273	0.011679298363502066	-0.32139797894667543	-0.35693111448803616	-0.29204792749343944	-2.0140171784358087	-1.096745023805593	-0.04883570725714955	0.12066224477868533	-0.25381012172224915	0.10078881830117858	1.8980891868746217	-0.704125781128039	0.6680254774612681	-0.2029435675185701	0.04999227295451427	0.1277631635433399	-1.1683318662809097	0.26679859922790206	-0.8705518265096034	-0.047749126284420046	0.3753278425580849	-0.7042312978453472	-0.7090391023949556	-1.5651449741219603	0.03497226911661662	-0.5572838965346355	-0.6789436105658825	0.016395354963360732	-0.5716939085881886	-1.6455973470118543	0.5745328383627513	-1.5485265191481818
-1.1740910171439296	-0.42834968545796254	-1.0347212463527653	-0.012911819534600683	-0.35852440475817193	-0.3994173230764222	-0.21838143870529683	-2.0057258949771604	-1.1014116163217538	-0.17833912675409055	0.18454708959278357	-0.26261794651225195	0.18340116397303335	1.9826680351715713	-0.679253491654018	0.6872275979828244	-0.27452421236430746	0.09412543284431837	0.1891488746697461	-1.194503138285824	0.20703883759548053	-0.9528755271864003	-0.09807230110613997	0.3276723986014431	-0.6749310354906877	-0.6922575759792202	-1.5635226456185591	-0.09538237016559263	-0.5026110401189963	-0.665124321072116	-0.06954495603261786	-0.4343620929361437	-1.6089518717817213	0.5604515711320838	-1.5098207617618367
-1.1904979262749769	-0.39884965697241076	-1.0770385103378328	-0.04520685177989529	-0.41634918465669823	-0.43660312872026613	-0.17648717879853285	-2.010752301159298	-1.1012392355955634	-0.30954221096198475	0.3023963219498672	-0.26741849898163955	0.2595693410283522	2.0492089189385836	-0.6558822467426223	0.7021502970862605	-0.3296714818135088	0.09986769597381812	0.1884197091143491	-1.2310621880994104	0.17847910651103496	-1.0553818526964946	-0.17062732198516242	0.33029705048242447	-0.6868787853749588	-0.6612900313967831	-1.5342895339322755	-0.1878454559248293	-0.5151527126043581	-0.621620385991056	-0.13314192363014077	-0.30638384753203185	-1.5744974804973304	0.5458889604993031	-1.4784953003308705
-1.2235063278259584	-0.3570747967430906	-1.091639986176299	-0.09782049290369044	-0.46558446755093225	-0.46466909212392293	-0.16299292640820381	-2.033950191035416	-1.0836717926603856	-0.42173233908232916	0.4581531400183113	-0.2642881077622439	0.30955078020231225	2.1014568811245153	-0.6369024562893492	0.7308349022334679	-0.3590249703586893	0.06804581726258471	0.12542732660656705	-1.2835529339326783	0.19318804909419293	-1.17338247616937	-0.2509981520504987	0.3594138436754504	-0.7317797048292618	-0.6225618395173853	-1.4931645463252288	-0.2555011406217963	-0.5664115834178179	-0.5410731935162245	-0.16056506221290273	-0.19716408162029095	-1.5810761158331939	0.5137533702516743	-1.4456088000808065
-1.2359751365308067	-0.30305620653962273	-1.045200860641765	-0.11560090391514484	-0.4680649577024785	-0.48106608332851575	-0.1803477908439163	-2.0616537000721578	-1.044672192473381	-0.49117957688143177	0.6140670420630336	-0.2836352259573688	0.32052328352235965	2.1221873601928465	-0.62426188177584	0.764168028896108	-0.3563327963132085	0.011630026117164799	0.02842114684416811	-1.333703650974806	0.2291601428170101	-1.2993553298030385	-0.33662779661999176	0.35165217260495496	-0.7822514281067445	-0.5859271333543067	-1.464581405994474	-0.29544948776084634	-0.6063534969259934	-0.39727585528356296	-0.14312313951136674	-0.12571204594545418	-1.6034068681843898	0.45638670577033374	-1.410182147906176
-1.216622943981625	-0.2279117393210668	-0.9482676446526233	-0.05979776781765719	-0.4493182487498597	-0.4880091643433855	-0.2350940604513459	-2.073395750792332	-0.9835432165616542	-0.5210381098325033	0.7503394053815754	-0.34225249821515497	0.30523850041649475	2.093398166282331	-0.6142694300153105	0.7907307542568309	-0.32976105507195375	-0.03347927757619316	-0.07365994161180955	-1.3707463067385608	0.2564144807875008	-1.4133003430848254	-0.42007081899610854	0.3304046565310212	-0.8158302603091853	-0.5472041169649366	-1.458183087970644	-0.3081108812565819	-0.605712914437015	-0.21566798468221976	-0.0946078640793632	-0.11159382190645858	-1.605778299334511	0.3860434966205518	-1.3844942842617347
-1.201699732428331	-0.13152476345134398	-0.8369696639751713	0.04684189872691826	-0.4351410618670089	-0.4757061013866045	-0.310817872618632	-2.079049166844563	-0.9101736699767656	-0.5318918581609818	0.8799336858111584	-0.3868972646206714	0.2862234630173769	2.060027931901947	-0.5863723369964274	0.7929275239181326	-0.2914867334912863	-0.04324685488093371	-0.1543988348002252	-1.39170516461121	0.2498080565064408	-1.5040070211438157	-0.4957597609340416	0.3066611479820368	-0.8188262217605283	-0.5015304174679859	-1.480804691028484	-0.29788391438495615	-0.5665023939622327	-0.03350689770403881	-0.05090352953183573	-0.1552062994378275	-1.5937165706356553	0.28395924099536474	-1.3730497452270485
-1.186316596737671	-0.02833945910528981	-0.6970939578108741	0.16110732396588842	-0.4083694591312388	-0.4521894199963687	-0.3878673166328267	-2.0733721457148695	-0.8536343308998641	-0.5287356298215314	1.0003425814227254	-0.45597766052690625	0.2809742103742117	2.0581394059704725	-0.5259614451727306	0.7503900750220189	-0.2568417876416798	-0.026889795296439194	-0.1910890248240779	-1.4134537822008688	0.20391043461977648	-1.5741950084610914	-0.5580416936146502	0.25463830200953746	-0.8043132550833805	-0.4613660271058233	-1.529461546703404	-0.27719247560520566	-0.5158620165864074	0.13089010561589062	-0.024059461748709786	-0.24165919497619553	-1.5683710590470747	0.11938714272537236	-1.3719936578208345
-1.1277779832153851	0.06541423360318553	-0.5302923583162598	0.2400147597094484	-0.4012328744160166	-0.4442271125622151	-0.4560452244407852	-2.052449195179185	-0.8315357374476754	-0.5110587082543707	1.0947863013143446	-0.5848680356125009	0.30567722417793497	2.0829576116561825	-0.47785987590988255	0.6659891861031458	-0.2373745328063362	0.0028222212314320703	-0.19372363160160072	-1.4555762504653917	0.1395579594751264	-1.6153693056849867	-0.5935309754241931	0.19517894237425767	-0.7920767378303052	-0.4338505343720514	-1.579881124694519	-0.2570211728553868	-0.48591662598094787	0.2679265281276025	-0.013051946280629102	-0.3535999277027245	-1.5141242350193924	-0.027201650406659072	-1.3820157117777634
-1.0618761611477647	0.13449385574563955	-0.4201419121276107	0.2757542232244662	-0.44486729335653175	-0.4716504739228157	-0.5073781262156885	-2.014979085342398	-0.846489765444713	-0.48345958536377254	1.1599580263956457	-0.6865936745497262	0.3586459532853215	2.130893784826086	-0.4865027125718596	0.5567890500662669	-0.2347171928058061	0.0448557510532155	-0.1990053809541602	-1.5115380390055182	0.08287665534274537	-1.614815419280373	-0.6050172709416245	0.16549370853321207	-0.7915810205138583	-0.41529381487671807	-1.6164433133857508	-0.23131362770478764	-0.49799442838808383	0.360166324024438	-0.0298217332325877	-0.4671854828942161	-1.4637669887577995	-0.11412358886528513	-1.3845928113666877
-1.0374051013966452	0.15936490418592716	-0.3953412732541347	0.26279341080219704	-0.4808795688116428	-0.5257184140355461	-0.5294147430715908	-1.9686378923317946	-0.8963170299955665	-0.4453254012779998	1.1853291024617199	-0.7381698888125513	0.41656410372152186	2.1850942907716773	-0.5492399395373813	0.4431686283229214	-0.2399887449416891	0.09373456603828353	-0.20769059933176726	-1.5895155984222924	0.042729573904165305	-1.5915812330194081	-0.5876311316125314	0.1622865804326547	-0.8235138787141159	-0.40715018131768665	-1.6233226102126725	-0.19721977971542584	-0.5654421194977166	0.3984605732251286	-0.06677627377185791	-0.5571689217307271	-1.4384268606678574	-0.17010540470612062	-1.3671258030417544
-1.0388711095845	0.12939834915606016	-0.3738545904828512	0.19927891696201264	-0.47444309209063495	-0.5992325133253822	-0.5177506140002734	-1.9254656809705106	-0.963613234209489	-0.39902179510196056	1.156874749886901	-0.8083092301164448	0.4668167138636079	2.2103888644141803	-0.6196906048291307	0.35011617577041576	-0.24374418674019083	0.13491269101754005	-0.23459868869553926	-1.6890779734133456	0.02589567835637776	-1.5623227541779214	-0.529817410623491	0.1753794294325234	-0.9027468319244907	-0.4105168375808894	-1.6049518198199935	-0.15801007323988622	-0.6720757876917497	0.42020837079296863	-0.10164202321244109	-0.623321193304772	-1.4184513889708676	-0.19308757943815644	-1.341462571173551
-1.0300087252452497	0.05530615847634923	-0.36706458259955377	0.12779068568759658	-0.44509125263425064	-0.6875370987121716	-0.48012306388416776	-1.888271455476565	-1.0264490871332286	-0.3529612900083773	1.0839575764368012	-0.8556570939844068	0.5145648506740536	2.1939720572391774	-0.6809892518859568	0.281335175027681	-0.2520993812362391	0.16702516180446428	-0.3137413570005072	-1.7613731629156333	0.024274720646179214	-1.5285273855727985	-0.4473430547564923	0.18823601297786535	-1.0123990210436409	-0.4143596389266665	-1.5882917540350676	-0.09485985908529629	-0.7736191567204911	0.4746098345031905	-0.1215992846998962	-0.6715462822144757	-1.4044650595088601	-0.174997747481695	-1.3169508748444847
-1.0333431752411557	-0.0410730419509686	-0.40275136143295115	0.09671637030504508	-0.3907895968356442	-0.7748075629303348	-0.4333019617285685	-1.8561611735410715	-1.0785065273291732	-0.31488634904353924	0.9981111834007199	-0.8338112362105949	0.5577163088784517	2.142490426114173	-0.7213054538271421	0.21595096503557923	-0.2746486196677028	0.20204355334829835	-0.41523535227291336	-1.8011575524130083	0.02310781271474789	-1.4950245187768536	-0.36518921354324546	0.20768463663069894	-1.1300765366208068	-0.41624092955183806	-1.6085266622754044	0.006369537571100425	-0.8569341497122889	0.5504088180753159	-0.1244894684230794	-0.7048514689089839	-1.4032349300700349	-0.17291061092663113	-1.296783608049436
-1.0499137112287662	-0.13333903334590452	-0.43409500525043054	0.10964740914529587	-0.29018859489273735	-0.8299777144943994	-0.38596563423975766	-1.824773797102862	-1.120644380201023	-0.29432694321297104	0.9243119230069041	-0.7925643840723036	0.6003210158625623	2.0637259029183137	-0.6994977181323021	0.15576981825100814	-0.31023740225907087	0.24674152600493873	-0.5087335980309817	-1.8324846878544025	0.02526000866610375	-1.4634841109275938	-0.30581090620737006	0.249618245916324	-1.2292777533839878	-0.4081335244230023	-1.6833097665571777	0.12446179181889161	-0.9253046723002967	0.631870624560095	-0.11726400911512114	-0.7271010001637248	-1.4383703339321565	-0.2135446740279605	-1.295555098209554
-1.0533211299580043	-0.1995391499842775	-0.43864912194366124	0.1563268032031016	-0.1493690234972183	-0.8311756779057914	-0.35167989288212126	-1.785193983467878	-1.1543648206484396	-0.29294596563532166	0.8703012158298881	-0.7439123453461721	0.652370409248739	1.9752287869609468	-0.6478186277807252	0.10643522166911379	-0.3576730776617903	0.30629039086784404	-0.608986549349503	-1.8365290376150907	0.04803060507126983	-1.4162170632529434	-0.28898269979406793	0.28815758614731113	-1.2883619634360541	-0.3813348370581058	-1.8192811742484754	0.24632562604627908	-0.9697993847243914	0.7448185048341307	-0.10412634034837946	-0.7239910417215685	-1.5161780397498608	-0.26831524048806876	-1.3119383083800054
-1.0325736867805624	-0.23718525029640536	-0.4351936537408312	0.2264510322513118	-0.004666863950986211	-0.7892171690083909	-0.3440821081941025	-1.736242954080344	-1.1914005118477717	-0.2999305253068948	0.8595167966892445	-0.6722050217341657	0.7021754770613156	1.8915838458045868	-0.6241199166532716	0.05655678194866672	-0.423958947675011	0.3941597045722129	-0.7029068336238756	-1.807516580652933	0.09475686780418408	-1.33397219285096	-0.3087477701087885	0.3000386974695074	-1.3119061295725518	-0.3395453428271559	-1.9976983113412554	0.3571526012275807	-0.9867662304956845	0.8930248941907338	-0.08263867746188652	-0.6784671738587662	-1.617578928349415	-0.3232988605851782	-1.3243219338837744
-1.0130534450273427	-0.24614255994726336	-0.44289705791005896	0.290490285474566	0.12043038974649253	-0.7048405418053125	-0.3615532561251579	-1.6872830727887613	-1.2401042234511324	-0.3094257675863544	0.9067306010465277	-0.605690246168575	0.7301678167548344	1.8069616913297473	-0.623444162669845	0.007172258783561039	-0.4983163635325383	0.5171599630891694	-0.7474695044865121	-1.7889874526750849	0.1512179577938634	-1.2247383257297666	-0.3497736457890735	0.2876429485235892	-1.312341687020498	-0.2753252748149272	-2.172909789708565	0.434427239902737	-0.9841818114884265	1.0463186502288082	-0.055419764741496055	-0.5895223624130959	-1.7325246995226462	-0.3442096805130401	-1.330596878880463
-1.0237820600009064	-0.23017957668926697	-0.46531772054554715	0.3369780120981301	0.204014250604209	-0.5861336451894524	-0.4035745333883732	-1.648557467894446	-1.300745300343195	-0.3257441831044961	0.9999398019963707	-0.5464376066721937	0.736755287102494	1.7226671575050332	-0.6084034311507756	-0.031973748638692456	-0.5601418170280157	0.6593045094095726	-0.7352888879020882	-1.7756180881817016	0.20102267802681775	-1.1120442244404227	-0.3924258365643235	0.2500907768253774	-1.2925563094679346	-0.1886409923362378	-2.310084944350303	0.47959594774402453	-0.9795013869425198	1.1847172638191652	-0.02783893277133308	-0.47595260383591365	-1.847424710957452	-0.29163277742649635	-1.3240448264010942
-1.0346544012673973	-0.2118398998693964	-0.49315443721451063	0.35926725993645564	0.21871651848272128	-0.4608177355082576	-0.46775944486394216	-1.6300201054997996	-1.3710612454927067	-0.3543116245924398	1.1325468725350856	-0.46042151559918737	0.7308799161264188	1.6610556465083106	-0.5814849510434658	-0.05634148743037106	-0.6035898236658944	0.8017621584594175	-0.6703116707879249	-1.7330685646627955	0.21601767197059832	-1.0145477703428492	-0.41074977802846957	0.1856932352642943	-1.2663169812225987	-0.11054026006895849	-2.38827389853505	0.5058877552844101	-0.9792068662579322	1.2938676889637533	0.010167758729775971	-0.3661523123483038	-1.9281206637945423	-0.21015159758683674	-1.3043363264384822
-1.0124210493384638	-0.21269001490570494	-0.5216086612317089	0.35961337782741654	0.17718242352485056	-0.32640964526422583	-0.5459377332713886	-1.630962833280952	-1.4427470017699833	-0.4030625845229527	1.2814524125612383	-0.36845861010880093	0.7151123164187674	1.6201426056658257	-0.5568890203413783	-0.06181736375330708	-0.6247224776026936	0.9266205691223419	-0.5729168813025926	-1.681654232073452	0.18477677694253325	-0.9445215925370342	-0.39394531344137124	0.12248637802354934	-1.2433768201658502	-0.04651686067779317	-2.4104431215294415	0.5029688183858433	-0.9736232449459553	1.3504847981631192	0.06587230154476009	-0.28152590033945624	-1.9795088500453477	-0.15559013932600696	-1.2876821667294107
-0.9813474248076535	-0.22665989309382	-0.5532584857760214	0.35515664476907705	0.1529854114774834	-0.17096165766345753	-0.6366245478240262	-1.6326948558397514	-1.5007161774060909	-0.4631657521442912	1.413114965345152	-0.28962476975044354	0.6865842487150472	1.5838539114710994	-0.5349809626265897	-0.04015814210084702	-0.6020073627667024	1.0114018304167267	-0.4687109751679939	-1.6313026625600848	0.11614942313079188	-0.917935045115559	-0.33932249389413055	0.05657299473441291	-1.2170292041572126	0.02589083255870469	-2.397212304616288	0.45961702407376953	-0.9627407056504378	1.3438628815318274	0.13998819362317103	-0.23792132111524192	-2.027069368764403	-0.11313722943472612	-1.270055051858929
-0.99170014024587	-0.2520467125469898	-0.5763275311271563	0.36680555873367165	0.11765818793069012	-0.015251948038530739	-0.7309304625471051	-1.6305438431559955	-1.5320371397094785	-0.5209747809790904	1.5085918144653707	-0.18481332676846093	0.6466603864239602	1.564964886401754	-0.5097982427512185	0.004745470221035391	-0.5324769502809246	1.044965215159038	-0.37629289729571436	-1.5962860817246591	0.019080391177084044	-0.9260960530397231	-0.26017436787829357	-0.017499734152640434	-1.173061965862043	0.10942065386533828	-2.3679219954507174	0.4031074507396782	-0.9568552006367594	1.276982079552139	0.2262723279064331	-0.250919960115061	-2.0671495161256983	-0.10009361232500731	-1.2433141797803033
-0.9989793241891866	-0.30633744323464185	-0.5975466273808708	0.40569730024485934	0.03293759258774319	0.1398215430073446	-0.8034573730808873	-1.6331758092930468	-1.5565059681467883	-0.5707124453031012	1.5462375935496007	-0.0683646312058884	0.5955832401674083	1.561794121029268	-0.4919409232003879	0.0570417830427203	-0.44053497677944053	1.0298830771460608	-0.3194367876710288	-1.5907187632257371	-0.08933534474801133	-0.9551491582705097	-0.18209462404163065	-0.0645633448420021	-1.1060968130363638	0.201197618531563	-2.3174062216989846	0.36189795185682094	-0.9427623858792356	1.1796521369920392	0.30872011814210687	-0.3041071604946944	-2.1090465942773817	-0.12561270351244266	-1.2246217405875184
-0.97409919729666	-0.3860046261189235	-0.6268807993693033	0.45662873398462994	-0.045871607029857625	0.29728032176933017	-0.837639353781141	-1.636346266259708	-1.5805130624960877	-0.6024565437928866	1.5201435284132199	-0.001281369163659582	0.5428085195575434	1.5595177223740808	-0.48997612590403816	0.08740249491202465	-0.3364442154103652	0.9727428522344814	-0.31228720448888536	-1.6145851068713781	-0.19092898274713258	-1.0017710423802348	-0.12103064704528048	-0.09167772982636449	-1.0314721057531544	0.2988849928097445	-2.26438415840033	0.32655482737547714	-0.9098104299519427	1.0894111480044812	0.3744213876633076	-0.37363595837736585	-2.142424285834136	-0.17934561985160252	-1.2178202913737377
-0.9662760646139581	-0.4657495634272573	-0.6824384500794364	0.49234586731313373	-0.1206702417666198	0.4087036859567812	-0.8186171629198966	-1.6418521505777992	-1.599816625602185	-0.6181968281653557	1.454391800957968	0.02204515436793144	0.5103914633353254	1.5466256615038847	-0.4763455812691505	0.07836043407398843	-0.23266696044584673	0.9002544543110534	-0.33965076116233195	-1.6536635876834254	-0.27338215232232976	-1.044940990245474	-0.08663586342373597	-0.11633588978841813	-0.9598048576054479	0.37772064466099764	-2.2233995646060776	0.30172605085992243	-0.8778156662495604	1.0101705469724325	0.4119782652396998	-0.46348710056903586	-2.1496677832518154	-0.2698145068225205	-1.2226573564325196
-0.9739576821774701	-0.5349354499492499	-0.7517793793916251	0.5009913711916495	-0.22680435527670859	0.4520857073270431	-0.7333795718567115	-1.6587283056460334	-1.6310590931106106	-0.6294959213339638	1.3560995236475304	0.02925341426778607	0.5224310133917409	1.4923536062209088	-0.43027695256148507	0.03466397521046758	-0.16001143649877114	0.8356243209696919	-0.3903413477097223	-1.6975781279971636	-0.32546847269358875	-1.0589665557196155	-0.08940653454172756	-0.115456327304239	-0.8868718458244833	0.40931183579180674	-2.177246398592657	0.3064927769424476	-0.8589859771482502	0.9317778403872946	0.4313590410650172	-0.5719940442600664	-2.1405965880464715	-0.36718001893191043	-1.2570864216695017
-0.9161620230309302	-0.6057386284915365	-0.8180790850137573	0.48734762723183955	-0.2701809387462361	0.4424977443932391	-0.6038021895308591	-1.6692901024930904	-1.6736248195706835	-0.6509378453798346	1.2423525997478684	-0.00022242376600037917	0.5907660973596318	1.392041435208703	-0.3499549790804643	-0.03580918008468214	-0.1295432585151661	0.7677690248727738	-0.4746633896875524	-1.7173357710903603	-0.33809332679220583	-1.0530397637421531	-0.12202780374584318	-0.08920045144672188	-0.8306175559866975	0.3740848629163397	-2.127884973968343	0.3236525158294653	-0.8558665122306583	0.861296961985472	0.4445070503817526	-0.6805286320261381	-2.1279884342358395	-0.4624268309844582	-1.3065193176075947
-0.7904744854531656	-0.6650600704153905	-0.8767371372014855	0.4606537501037061	-0.17697247497880234	0.3794312478563943	-0.4767955669405099	-1.6635245623229131	-1.6861609000601725	-0.6960198175448766	1.1395914847020268	-0.08164046245443465	0.695883428743973	1.2679861814488451	-0.24144819659882186	-0.12724793414410515	-0.12628876345833737	0.695663308063108	-0.58309594888395	-1.6971452226708024	-0.31228740761598217	-1.0324505406492892	-0.16989369955546268	-0.06049770761459951	-0.8224310010811002	0.27229850053599536	-2.0893884705230565	0.33869608484128105	-0.8727793625431097	0.7933736668333511	0.4548191638627704	-0.7858841511624501	-2.1081852344952714	-0.5976014727860554	-1.3485349699259512
-0.6812734592609931	-0.7010292669821174	-0.8924475533194899	0.426609519914846	-0.03288196892213964	0.27021656221428014	-0.3825272207313112	-1.6524906639266093	-1.6509829190082694	-0.7659410003114562	1.0556764190153156	-0.171918344303283	0.8044885037996654	1.1245881291904438	-0.12640344700581935	-0.2193179028627009	-0.12737691267203757	0.6327890057143022	-0.6709238355665251	-1.668793823842142	-0.26150875060757217	-0.9823020389820961	-0.21408910903396414	-0.04239182030729506	-0.8610295727112531	0.13670842503787936	-2.047730506404476	0.35907639202321845	-0.9076039791565726	0.7125484761792042	0.4744946453629021	-0.8869647115512904	-2.1115014696563943	-0.7020529910445843	-1.3795248234056714
-0.5949337583391576	-0.7171322082034084	-0.8725072118660773	0.3952784073873887	0.08939791470184535	0.13409344797454362	-0.336536203834775	-1.630501058953095	-1.5824769714837594	-0.8363013993194481	1.0092842846877965	-0.23536589381354886	0.8839482113867966	0.9857089824510246	-0.012617454832925246	-0.29269571544539985	-0.10464521019559359	0.5699003784040187	-0.7227739833839587	-1.6455105373702934	-0.22367278254291628	-0.917412275924687	-0.2418314329531847	-0.060013480395915954	-0.9269310990618372	-0.0033118699241899362	-1.9963515706925992	0.37705314823579095	-0.9591696423498112	0.6175676182343195	0.5084711075040443	-0.9651263591540303	-2.1504618493009473	-0.7102279380050616	-1.3901226451321687
-0.5200744714615808	-0.731208350771062	-0.8799095812030406	0.3770811662276803	0.17056150975160395	-0.02240993900819719	-0.3459605338881028	-1.5938349970673693	-1.4841968708506974	-0.8845763714162447	1.0044891956170452	-0.27643997065011705	0.91829653401616	0.8953591152308744	0.09357245684839746	-0.35462429264236994	-0.04082923984578697	0.5161756335933434	-0.752686485551916	-1.6272778130393235	-0.23181843557399665	-0.8664713225475215	-0.25544262191586253	-0.10483139963630934	-1.0111404765946035	-0.14471919621375898	-1.946030788347525	0.3924886005578295	-1.0152488350343571	0.5234485546453124	0.5355840295870015	-1.0044441321700404	-2.200689891595224	-0.6790589799993811	-1.3798265626645903
-0.5082203690557122	-0.7541951503351421	-0.8820579921854408	0.36137188001536236	0.17616237370532292	-0.18128584677904097	-0.3920159539512904	-1.547875911248187	-1.3648524611225905	-0.8993912373823895	1.0161919518497773	-0.2884450674214726	0.896856390398024	0.8539094543580106	0.16372404894860235	-0.4006031095955551	0.06230939096130063	0.49934789670315227	-0.7453990085971185	-1.6359203193746026	-0.2956283212330203	-0.8283776294841196	-0.2589849023854798	-0.14862238289118496	-1.0974626687091198	-0.27090540633102955	-1.8921299637761948	0.4135505471945179	-1.0641883554566882	0.4573155677679826	0.5382493063478264	-1.0117994307078386	-2.254492576985256	-0.637166322264658	-1.3619869987240538
-0.5529391467196352	-0.7845971301397039	-0.8644101467623496	0.3295197298025875	0.1140484913368622	-0.3305482577600649	-0.4393862720002784	-1.4820502021097604	-1.2704817091013518	-0.8725193748729205	1.0417442786577111	-0.26622021866323536	0.8286646081612569	0.8409947989602193	0.19472355311268502	-0.41578792326085134	0.17834159469230837	0.5196913884245911	-0.6970170980918875	-1.6814260792663163	-0.40707937992917353	-0.8073672867652757	-0.26635911360440145	-0.19380756625396184	-1.154462940916316	-0.3580710093823214	-1.8450512385524995	0.4134650453813785	-1.1008414546536338	0.4191853374930881	0.5321923291891336	-0.9994484528947037	-2.293536400858701	-0.562909238894416	-1.349840454066578
-0.6014257644319819	-0.7974914054617581	-0.9117240743735501	0.30042163592648974	0.05807561000367857	-0.4718887899122933	-0.47056098261328005	-1.392747768117692	-1.225901282903926	-0.794872071989965	1.0749010810352193	-0.2209679520032725	0.7417862801859478	0.8597783829007886	0.2106425755233788	-0.41196319036840656	0.26678357605826264	0.5659896639206002	-0.6379588667039113	-1.7484815543004415	-0.5489290713137788	-0.8163186719184956	-0.29511758768514723	-0.2295702025787772	-1.1757884111025017	-0.41003034151825773	-1.823487788861461	0.3846461842526487	-1.121737697225135	0.3899844087378025	0.5302327949653654	-0.977765625178311	-2.3138537247192152	-0.500634449886611	-1.3576456481620667
-0.6470334339383147	-0.7723248902100709	-0.9186350107792102	0.3023457536644117	0.00898335992546662	-0.5958258713686532	-0.4873040169658037	-1.2991093764592596	-1.20596206587	-0.6770640617120227	1.0870327973570189	-0.17262616570066572	0.6596258861276375	0.9036136493122153	0.21839576408392586	-0.4124535407392328	0.31055504168497045	0.6183289803140729	-0.5572053484183962	-1.8260652088707068	-0.7055807854861893	-0.8502260624930914	-0.3485438191917129	-0.22845905316392318	-1.1749052642329088	-0.4169370329606017	-1.827200425244244	0.3521364948567324	-1.1174180605178479	0.39038194613422317	0.5368274807237203	-0.9676676394810494	-2.3353285007869395	-0.4882221028124503	-1.38664648571055
-0.6819655566407801	-0.735762168206409	-0.8077770040873753	0.339867910402765	-0.05420138655242483	-0.6963164895388196	-0.4904597721317246	-1.2233769113733561	-1.196648889314826	-0.568589907280649	1.0912962175849823	-0.1433435387569783	0.5967076075962259	0.9615328379244698	0.19622838341191207	-0.41995144368223053	0.3135491107866911	0.655590251540705	-0.42428410877842626	-1.9127574255104869	-0.8513716289504926	-0.8954227782134165	-0.42883630123057637	-0.21795810637807206	-1.1599856168446956	-0.3661551248060314	-1.853799852997923	0.31589322628705885	-1.0992412256007074	0.4288652340968482	0.559142387609693	-0.9825934654266112	-2.352092715546251	-0.49761224459137676	-1.434204287682508
-0.6671020467783946	-0.6952002769923092	-0.70420558410471	0.40765305241367555	-0.10505331666985965	-0.7770417753316874	-0.48391390583234595	-1.1838236534505175	-1.2071687309533345	-0.502930143488887	1.1140109633342479	-0.12896974833296437	0.5522245456133853	1.0282187032435497	0.14939882164727888	-0.4417550958075521	0.29206977516442967	0.6641975069657501	-0.25907692264118387	-1.9905945831997927	-0.9614514573147692	-0.9428910505369343	-0.53263556539389	-0.22357935278626986	-1.138513356579368	-0.2823768799780546	-1.8894104836246595	0.2886371482984892	-1.08334938032816	0.47389259920055665	0.6057291504679091	-1.0143347873044921	-2.349250228265289	-0.507274621573138	-1.4997648391125808
-0.6334126037163135	-0.6420603117806356	-0.608636030176253	0.4935386714427355	-0.15934932643625443	-0.8264902153269549	-0.4737024259643893	-1.186054333270709	-1.2344171986004686	-0.46055905482316595	1.1601151103719238	-0.11047164425490992	0.5104972861521556	1.083531989673191	0.10206386404630134	-0.4826824123950978	0.267750635496658	0.6216319071462223	-0.08524092921514743	-2.048521995924477	-1.0316884175922396	-0.9901083106695971	-0.6344191485124953	-0.24564093201045428	-1.1180277181574547	-0.19112005205964205	-1.9161581048473995	0.30059552688618957	-1.0646743145862587	0.5197205990606932	0.6752926154116817	-1.0564880525890334	-2.361198903492743	-0.5111174779145979	-1.5615782815824135
-0.6115440954540409	-0.6071122899831322	-0.46411615416377405	0.5595727546612046	-0.2517899298229365	-0.838101736349984	-0.4546337217050077	-1.2211329536970923	-1.2456527280753937	-0.42191211131137224	1.2294354635446774	-0.0807672969511021	0.46122133242372854	1.1091033462787316	0.050288237411377626	-0.5293655507900151	0.25067200088651004	0.5272099467773282	0.0943030306789241	-2.096338534247442	-1.0609973308116512	-1.0339379434661742	-0.7163165780027404	-0.29646139735298516	-1.0806828781868598	-0.11191694041640239	-1.9371807783706374	0.34965456722532284	-1.0548765931456392	0.5772884620333176	0.7469060943916659	-1.0959677409017146	-2.3606982381193915	-0.46892496691298435	-1.601918973116571
-0.5604129139518381	-0.6286606327022393	-0.36029001239996206	0.5770442647592207	-0.29037303194497655	-0.8034012260249777	-0.4166608990565762	-1.2739773455485717	-1.2366212093139057	-0.3925724663850388	1.3152999816549449	-0.033803997464395115	0.4094960214140933	1.1143245650304554	-0.008947183197451533	-0.5642624493625268	0.24040922773839588	0.40806924216708457	0.26558381071169274	-2.137064785333251	-1.040989627310282	-1.0664969214452673	-0.7620219676278078	-0.3717575602273409	-1.0145094292306518	-0.07825296552938604	-1.9522497142772277	0.4254875503289334	-1.0655726026742511	0.6194024062178013	0.8050923692050903	-1.1175597380858284	-2.2943439256544287	-0.34479755073365354	-1.626627723655543
-0.5060688970092828	-0.6645442994025084	-0.32428676105059445	0.5484262698931655	-0.2562107730444705	-0.6971761293580065	-0.3659541391796733	-1.3277570885944963	-1.2582319037464296	-0.35500211338126475	1.4029407570354357	0.03544360034673306	0.35513616319379765	1.0984067203398407	-0.04058647684724309	-0.5745348438582724	0.22604267234227216	0.2726308242413255	0.409818607608036	-2.172348519455665	-0.9737857195549751	-1.0809539789499696	-0.7578339094854456	-0.44004295510944963	-0.9271573001674005	-0.10098889322231593	-1.9565629241925202	0.526082808537879	-1.0913407082366409	0.6154965317984205	0.8537369015120128	-1.1365492430624742	-2.169269101793451	-0.20074567405702104	-1.634389812142615
-0.46901846986644796	-0.6763966654422575	-0.28070875289621455	0.49205185319070494	-0.25180498590883327	-0.5346190906782677	-0.30680698651772836	-1.370775866952275	-1.318515906277097	-0.27907286100541373	1.4716992329084244	0.11053397583441849	0.30526054683666765	1.0556032706885814	-0.011917093561586906	-0.5668835949811254	0.201194386944058	0.13367869790738723	0.5231923603245298	-2.2014760278333876	-0.8761786386134283	-1.0846071398433228	-0.721535031402351	-0.4966624507665552	-0.8301579345913508	-0.16439640930015126	-1.9681454137480514	0.6292193706373586	-1.112367030777168	0.5722872747874341	0.8885354373776382	-1.164118284185894	-2.0175378844254945	-0.10334070757040861	-1.6384848449422198
-0.4086733274007576	-0.6657572684177286	-0.2275619537914809	0.42641971332948075	-0.2592972706533746	-0.3581588673981126	-0.23112432081802528	-1.3912399937947852	-1.3575385931685016	-0.17940754579715318	1.5142810738626293	0.17884895857602953	0.2925419670389271	1.020632590603558	0.05711581337277727	-0.5487834254747352	0.17506885323098195	0.02010631046584225	0.605813712439629	-2.20758740302625	-0.7701353127823906	-1.0791139143773372	-0.6687949386730772	-0.5601242875572351	-0.7472744805603435	-0.2304201355871319	-1.9842153055421565	0.7211551952155681	-1.1253701190017174	0.5039581022935125	0.8956057884356936	-1.1904532148163947	-1.8848777109833126	-0.05653597987149861	-1.6641942613908696
-0.31719706988708596	-0.6358140397150772	-0.16984045441524223	0.38261533078530113	-0.2618323391162977	-0.17705361014447893	-0.13762344567808965	-1.380245928966699	-1.3691866050953831	-0.10042012266133031	1.526579943646366	0.23161416416254213	0.33023693625053496	1.0142044475028058	0.14563012086015723	-0.5234902618013878	0.15615396682271496	-0.058482474624028516	0.6468997887917197	-2.1864569430422507	-0.6683191903916735	-1.0522348651466837	-0.6006748909289371	-0.6201567663643864	-0.7022989628690995	-0.27009285439663655	-1.9729760008623451	0.8050419741068433	-1.125883075860708	0.41779534659651096	0.8972292547846731	-1.2175207134354924	-1.7788523970535564	-0.060879906803682694	-1.715305197085192
-0.22387669347647435	-0.5700363887807228	-0.10293096028672792	0.37263001571596915	-0.32861549012359464	-0.0019530646971468335	-0.03514190674398071	-1.354851291569242	-1.3997888013351008	-0.04542820637028618	1.5096410548710242	0.25327981543885736	0.3999212611330066	1.015780415802551	0.23530097087939628	-0.5027315017389904	0.14682176030399954	-0.10566889773165658	0.637963854463833	-2.1739241388417	-0.586510771502325	-0.999011982761745	-0.5327756421684933	-0.6788535266117874	-0.6884236907980608	-0.30040311174551976	-1.9278107913093283	0.8692087098176466	-1.0997934518843093	0.3552930159410391	0.9193373506707763	-1.2457769072813698	-1.6946571701016453	-0.12217228181865036	-1.7701509258516357
-0.11445676108430536	-0.4358555791931721	-0.06057510209239621	0.37549944468296703	-0.4453472060945007	0.1409939725627206	0.0430489045014257	-1.3333736217131924	-1.3977848753931348	-0.011910899984939334	1.46119877326336	0.23992595663469393	0.47460791875270714	1.0159574062687111	0.3002471751520856	-0.4966921682626685	0.16723451064514944	-0.12026398705439045	0.6023099570344697	-2.1670815046516068	-0.5533605971545448	-0.9273345181466686	-0.4721722566004978	-0.7431949258866466	-0.6782085451266143	-0.34007324281001006	-1.8549568020107654	0.9143774176589341	-1.0472018749730907	0.3477676052269725	0.9656836957416429	-1.265214641189044	-1.6474627292899868	-0.1885897804348054	-1.8201041680627614
-0.0009306790618993754	-0.25188861188474976	-0.03636881404159601	0.377939017559578	-0.5250917650484584	0.2633117819834334	0.06619826495891652	-1.322861985655743	-1.3317661354893755	-0.01741438163314621	1.3821815054011204	0.2036412854738542	0.5362122306418147	1.0183674892121684	0.32472006941461373	-0.49288526629279905	0.2061059872821156	-0.11052505967260537	0.5513749224355564	-2.130621906061644	-0.5809100674812342	-0.8336011724310046	-0.41463156661280165	-0.7904854449828308	-0.6578311944680025	-0.3835214815949284	-1.760047984676384	0.9435810369467916	-0.987770055162321	0.3720618661173416	1.0398900676324971	-1.2875688250135846	-1.6251427439360668	-0.20109681801429985	-1.8649001321240086
0.07288493381165381	-0.08035457698233606	-0.0230049258468835	0.37705139264566223	-0.5489293130450323	0.3805143089157165	0.03298412073528588	-1.3359067415883703	-1.270067687535769	-0.06275171207807885	1.2688131941622314	0.1528453467671989	0.5589553176921688	1.002385626693368	0.32444181777437925	-0.4822990475597246	0.2156355867222184	-0.08717127961777613	0.4786422252594068	-2.094119406943844	-0.6604573184723223	-0.6982143243998127	-0.3651749684475228	-0.797030699851802	-0.6334592285409332	-0.4363580592906084	-1.6463341960838302	0.9469464833139754	-0.9440042814325811	0.4193771562368152	1.134560387960488	-1.3211346558441972	-1.595563110668553	-0.1771440656025929	-1.8935068612526802
0.11315704108979015	0.028491249434746613	-0.03796146841058458	0.3717126172200355	-0.5159188447156541	0.48207096557452794	-0.04344991524201719	-1.3741749981068527	-1.2428715497519431	-0.13963702585384077	1.1347682010714302	0.0990583517618926	0.5350437703726517	0.9605518588513904	0.3208680824222521	-0.4708819078346319	0.1900790090766718	-0.06176698364856402	0.41929567052860894	-2.07877466814594	-0.774476028667403	-0.5256921934884842	-0.31503935405281314	-0.7571416054895083	-0.607900910007027	-0.5138222062844461	-1.5191738000880868	0.9201012890385485	-0.9069314902600979	0.4954569179700489	1.2324879815364311	-1.3620775055572834	-1.562260788092734	-0.14313439243690138	-1.9019617184464521
0.12903547969761384	0.07318449238017402	-0.06332815568660932	0.3685770868637512	-0.4387752246004194	0.543752250422534	-0.14689213474534357	-1.423707302526897	-1.2468424629088344	-0.23938814144414464	1.0116727666860783	0.06107565236691167	0.4799916545589273	0.9093809024808159	0.31956957476782455	-0.46358906050125237	0.13687912861662277	-0.0307309313955375	0.3636680690602941	-2.053490657057666	-0.9044341563461	-0.34356521593534584	-0.24291643441070096	-0.676420694208739	-0.6140660933309954	-0.5818902511324804	-1.3995452721602168	0.8589888680971158	-0.8739009954835819	0.5584235055849774	1.312634999398551	-1.4143307311158753	-1.5433673996220196	-0.09929663390511487	-1.8990582478223708
0.13052138844910494	0.050425772459981574	-0.07299214568648245	0.3804493026934819	-0.331645527410385	0.5466992829709845	-0.2433591335049484	-1.4632871161618806	-1.2798395199517003	-0.33979501709720805	0.919631626072664	0.03778814261312918	0.40698272951438363	0.8558431693446746	0.32922698883909207	-0.46826432840054844	0.04066086140642095	0.017955519821115172	0.2680909702144897	-2.0230546825808973	-1.042002158316932	-0.17630604310830897	-0.14595244201148128	-0.5467834767932096	-0.6788414269432431	-0.5988451564641533	-1.3043790661690458	0.7728766670138499	-0.8520770127556292	0.5858647058651962	1.3516602350740201	-1.4761428829084218	-1.5316502148360076	-0.05726588585011315	-1.8921705873917563
0.12758052737844544	-0.045264005407403086	-0.07756427301070354	0.3932314736236421	-0.23447166701980388	0.5000191385320598	-0.30664061167054546	-1.479264802969204	-1.3356416236014113	-0.4271541060809708	0.8817643183039392	0.013194600202233833	0.329641682905867	0.806046713402791	0.3474193460791846	-0.49971629273147344	-0.09077462524900733	0.08783268190946054	0.14591708764317748	-1.9970121121594957	-1.1667114705530823	-0.04786455718441313	-0.036690183638657635	-0.3669246450882079	-0.7892588495897251	-0.5604740733966865	-1.2301757363364043	0.6790811779998567	-0.830945153636458	0.6014353838886495	1.3469216780394988	-1.5380438906564586	-1.5106411114004863	-0.0118696794180427	-1.8695463009169444
0.1342118374167222	-0.16579113813131932	-0.08551210717194088	0.3876024057733384	-0.21411395687619583	0.4254496398602516	-0.34309459297211375	-1.4789623629142177	-1.384516176817336	-0.5023131978846709	0.9145324385350154	-0.020695368120742	0.25945469964345313	0.7738156197886507	0.3571543677507897	-0.5661204314948941	-0.20864142201408886	0.19336876596200175	0.020105734493223282	-1.9562371104738712	-1.2621799770366364	0.012930180544500411	0.0625625208066152	-0.16546272949651938	-0.9179335891288487	-0.4783183446924825	-1.189906111033234	0.5798040727434779	-0.7850612853167249	0.5995338763421327	1.3112829724869013	-1.6005767629768701	-1.4739552599305674	0.06913410245722637	-1.8394647441860088
0.14811348670336574	-0.23869627793716058	-0.09056280269104418	0.3437440586117508	-0.2573418614974895	0.32697406849397204	-0.36449612304575874	-1.481284512409576	-1.4092805150709726	-0.5551212901660885	0.9991986878518778	-0.05544178175656152	0.2024470663603933	0.760228777194911	0.3608208536496619	-0.6552982245717438	-0.28975332506397444	0.3435741727482278	-0.13091301815777195	-1.8940605954692735	-1.3450145484259983	0.0009044146735349146	0.12862890058412008	0.015804337887939633	-1.0250349998235628	-0.3436365676942774	-1.1957038555245554	0.49195095974267744	-0.7163545182804792	0.5721399357523975	1.2532750721608648	-1.6611291347782449	-1.4284189366994702	0.15215005757083672	-1.8191312129013517
0.15610466859010524	-0.2400673476146212	-0.10467541854549164	0.2522982231408041	-0.3025308213068796	0.22384069622620584	-0.38772240950786097	-1.488947310680789	-1.388804147381328	-0.597535279022831	1.0884143307894152	-0.08718041890324056	0.149372514436177	0.7580389908955043	0.37365639359816527	-0.7528208894139274	-0.330691621701353	0.5148229479452325	-0.3000668912123343	-1.8251252973062655	-1.4190700673428995	-0.06065373203252507	0.14291435741098765	0.16597793575189593	-1.077070879682068	-0.15399884983393375	-1.216224751161325	0.45276737882115253	-0.6411118463854241	0.532944972450725	1.183029130917521	-1.7158170135172675	-1.3669124647581936	0.1845815556476329	-1.8103623005605425
0.15665967319817717	-0.2352776750929817	-0.12842372197968452	0.1222379126412139	-0.32025936245070746	0.13355510917688423	-0.41680222822783897	-1.5010065546293636	-1.329431300117668	-0.6457612223298882	1.166136662795925	-0.11143769970540576	0.09895014685875939	0.7666117312404734	0.3775613809029525	-0.8483946344186091	-0.3200290864183274	0.6686443842930501	-0.4512778594252106	-1.7439340983496585	-1.4629517082118384	-0.15208232945033787	0.09979207847690114	0.2663322723776533	-1.0711511486215832	0.06406783475012126	-1.2356172965248955	0.4606002949248733	-0.5673687756427281	0.48451490963219646	1.1205825495067747	-1.767610162684099	-1.2867871627767506	0.21740759749665375	-1.813539799695274
0.13899902855805873	-0.2583344536387089	-0.1517603538483877	-0.024372787762706582	-0.3332847587624309	0.036454110392769835	-0.44224684598571323	-1.5205692625762803	-1.2556877489214908	-0.6954559864628773	1.227443719281354	-0.11485419196206373	0.0553290999046787	0.7799029620981799	0.3597892404256629	-0.9309839016038112	-0.2580792256194545	0.7781075542135559	-0.5776219839695091	-1.6541491436575875	-1.4821012576313375	-0.25464881490700064	0.03132777425280523	0.29192379784818445	-0.9979919357350553	0.27066045794213817	-1.2486323229480134	0.5072225335895317	-0.49998489734808943	0.42596293310479594	1.0961788515221147	-1.812356047292165	-1.2258432664431649	0.2503993477300082	-1.8426791909850977
0.09756163272034513	-0.2880288681843921	-0.16787472269002918	-0.15486481520155965	-0.3573537940796726	-0.0647259218898137	-0.45809360293567114	-1.5429247462504607	-1.1740993355700131	-0.7476328330764053	1.2524200715096008	-0.09962767182309262	0.014541017942814233	0.7890932861974098	0.3274779785290466	-0.9910117024542326	-0.15485599784605747	0.8200469485741996	-0.6706501373208029	-1.573371349787415	-1.4852251201092546	-0.3530767109359291	-0.03067875324383883	0.26020808465536355	-0.8509203084083682	0.4393607308942764	-1.2166121340892204	0.5891617711815191	-0.44812225913122505	0.36560674839363877	1.1165419795968143	-1.8500428198807335	-1.1971707526961854	0.216223966179982	-1.8893779597607474
0.0452916967434133	-0.32947197620442153	-0.17782688278574482	-0.24296484439321825	-0.3888737099052386	-0.1436404317269187	-0.4667164713595585	-1.559358306116276	-1.0871902064110261	-0.8009414275864092	1.2419155840702734	-0.08214578376700218	-0.023374415470522637	0.7899104549454256	0.27076007276043423	-1.0316769044799188	-0.025014583438138206	0.7879406170564798	-0.7180918630124846	-1.494465578950155	-1.4635124596886153	-0.45409563362913835	-0.06315282312549045	0.2062389727604256	-0.6828143846590403	0.5659299272736181	-1.1243448003437098	0.6706402490026996	-0.43193343883505175	0.31018781134712226	1.1581006500206907	-1.8841635067889626	-1.195978307747827	0.17121835808241284	-1.9359905173195635
-0.0023679419911690758	-0.3921679601321581	-0.1870225963798729	-0.2866947929823525	-0.40868751894581423	-0.19498263270999913	-0.4640437399435238	-1.5602538237425034	-1.004452075180402	-0.841467808038199	1.2206568859472793	-0.07202077952622714	-0.03823149802503331	0.7825295759310881	0.17570211955679182	-1.0594200369151399	0.11066568040914779	0.6969157189808748	-0.7122836101643377	-1.406010540621049	-1.4265936721770687	-0.5711897089416527	-0.04670923429669066	0.1523096283182297	-0.5097007534557008	0.6326290550092506	-0.9976783825781691	0.7404976053880072	-0.45458207947984947	0.26921087971603874	1.2159508569593265	-1.909426242223215	-1.2405698269679226	0.19218046870066394	-1.987058347405469
-0.03703914619262862	-0.43840851611623216	-0.20544747188282564	-0.3036192135107854	-0.4177343445592306	-0.21146899241064615	-0.449424221113646	-1.5503470677950264	-0.9409467078290472	-0.8663254044358892	1.1920091992478103	-0.07168637571643992	-0.033767097940022875	0.7618518174271454	0.0666672268191939	-1.075733547979465	0.23198270638840043	0.5755648774569249	-0.6799412525782527	-1.3220854080267928	-1.3962177419775545	-0.7029752581023951	0.020522869147424645	0.10426820614379646	-0.33597108519891206	0.6295988055978666	-0.8546820844763114	0.824640889718701	-0.5047782214897549	0.2373912081116032	1.284780142853561	-1.906045766761011	-1.333233297277701	0.18200123937728924	-2.038637286848318
-0.059201740561966955	-0.4446470127393848	-0.23954159634723404	-0.30758840416357786	-0.42034281144090213	-0.1826859532172221	-0.4327509568583281	-1.5365351468448727	-0.9037740355169381	-0.8823659901455099	1.141017323871322	-0.09533244066627201	-0.03429621202417242	0.7285700782798417	-0.03072084726287471	-1.0716306526948425	0.34223909371376177	0.4480379311130071	-0.6409674581072686	-1.2595403384875907	-1.38389029048403	-0.8369452356678512	0.11475417735057922	0.06913950980092955	-0.2021971952056556	0.582543250263444	-0.7223089182092242	0.9342399638613055	-0.585496523779104	0.20611363295683233	1.3371757096706256	-1.8667437903593096	-1.4460983462272727	0.11209202837695371	-2.073592856302393
-0.07866670297175299	-0.4120938272027015	-0.29577850514042514	-0.3111109910860982	-0.40444734875504523	-0.11687669498005046	-0.4285200266046985	-1.523682182166627	-0.8968018507879778	-0.890112538924277	1.068927862142381	-0.14385443346637536	-0.03795371313085488	0.6827502591946619	-0.09490233274199436	-1.0435433834539143	0.4481959646337712	0.3309804851862383	-0.6031093496150292	-1.2081864566420184	-1.39449235281824	-0.9476374628731028	0.20884540877913124	0.04768379941558173	-0.10317886444271733	0.5172596190504649	-0.6258323699653061	1.0939241001007163	-0.6971370436111286	0.1794647274876621	1.3889430880755849	-1.8126245897354238	-1.5441776161670666	0.07431840762424728	-2.089911408060219
-0.09802331786840957	-0.3535421540769679	-0.3722259148518813	-0.32363636487135194	-0.36295465803339155	-0.03851754651128164	-0.4411001118239473	-1.5211239818966455	-0.9274917765044174	-0.9023493076966445	0.9793940234580238	-0.2091913645019381	-0.0415406656929842	0.6109128415839425	-0.12111098723646156	-1.0049251713398957	0.5324761070101315	0.2282807435062871	-0.5862925772500162	-1.1561130159431705	-1.4235946733883122	-1.016800656617796	0.28384583775715233	0.04121340092824264	-0.017318700118287466	0.4324462762168914	-0.5528275873122603	1.3327781652065416	-0.8159761398422857	0.1442701579863379	1.464718638427953	-1.7757493682069991	-1.61017392597259	0.057321461916846006	-2.082130845740969
-0.11696865444992122	-0.32898989877529594	-0.4620294939161969	-0.341452132011453	-0.33159471312048205	0.028940773260221674	-0.462642971068855	-1.5347529634964663	-0.9915327553978648	-0.9216768651850197	0.8776982599948902	-0.2897733936659045	-0.050524581913437096	0.5251440148336609	-0.12542672696254767	-0.9514965949346665	0.5787390362328417	0.13491269101754005	-0.5938433059526074	-1.113060386234169	-1.463335380274896	-1.041576182199466	0.31373204858258213	0.04328130847083393	0.03227468907908295	0.3340006926496103	-0.49660766494440195	1.602878392914112	-0.9318233967858391	0.09189808098511812	1.5360115603581384	-1.7673534677015716	-1.6459391991753793	0.04519713179640854	-2.021733730404834
-0.14733470338478316	-0.3268438766714444	-0.5496177653687211	-0.35254837385983634	-0.3589930254317187	0.06527970601288652	-0.48491394389229453	-1.5640778462914033	-1.075805382914311	-0.9317706672725432	0.7785158401522091	-0.37285230460961466	-0.03837479975615722	0.4558804904914616	-0.11275397368792277	-0.8683278227657606	0.585981200054511	0.054658117550116625	-0.6182066284210403	-1.0924037820803758	-1.5047765035829626	-1.0198522180454639	0.29421864162562267	0.04849318404198045	0.041397331538553475	0.25114886053664237	-0.43959737740822036	1.8269643948504601	-1.0376741308266764	0.03845015102994783	1.5823113729540343	-1.7932875592439725	-1.668983265096135	0.05841829360362845	-1.8947138182883532
-0.18928509152955902	-0.30638409588907345	-0.6124620027880237	-0.3557601990200424	-0.3996068171391293	0.054019275510069784	-0.5076768853498771	-1.6018503961831765	-1.1666546429576552	-0.9368900900677941	0.7034236577997948	-0.44641185376805276	0.029109292393060197	0.40358733925033974	-0.104794462482576	-0.7584839904239062	0.5528357769018328	-0.014068954773874298	-0.6636050191179426	-1.0961887786500455	-1.537851759717246	-0.9730540030578652	0.2541186971672884	0.06287496636307949	0.03089341849830284	0.20707438745833806	-0.35672082980739606	1.9696265451240227	-1.1106391760942533	-0.016432249530489912	1.5920935332478852	-1.8528269731527593	-1.6793061237348568	0.06560688113354624	-1.6969268130394446
-0.22970092510062257	-0.2933135772058338	-0.6490158648562334	-0.35584207637059223	-0.40628042721301627	-0.02163541204239508	-0.5221944324992231	-1.6350288078738409	-1.2509318878149818	-0.9408103503806776	0.6679246930580348	-0.5027663269129462	0.14305180577260926	0.37147863266067205	-0.12468282972028817	-0.6375939015465296	0.48092006171894985	-0.07851695646216168	-0.7309264303672215	-1.1204451270942104	-1.5526038370293869	-0.9388935258114985	0.2200040670949499	0.08226744772968816	0.004829757068989288	0.18861341452852237	-0.26721457438017404	2.022241035859538	-1.1499552331476792	-0.07957675598017974	1.537526450932186	-1.9167381000716628	-1.6837717358552322	0.028444803227786208	-1.4518067707767512
-0.2606197674698195	-0.26421268809708526	-0.65786423056698	-0.3531810624777215	-0.4081097416495133	-0.15670312690015958	-0.518240793657565	-1.6551403338717574	-1.3215725859397276	-0.9344856365043419	0.6778552198148067	-0.5292826912301172	0.2803921848816472	0.37301506053712596	-0.16152183259269287	-0.5137920230125734	0.386098473834869	-0.13126146462314728	-0.8148953807150743	-1.1632462037081637	-1.5475048580138335	-0.9330538620325152	0.19678930943280698	0.09518953060895789	-0.032180594032740865	0.1825270382556141	-0.1755218153129509	1.9718329669130938	-1.1569599167627913	-0.13701951977211196	1.417819073932433	-1.9589802213116942	-1.6932493852077588	-0.045074483288397325	-1.211967165545128
-0.28604826544920603	-0.2023797782763324	-0.6283370875322243	-0.35584951976609674	-0.4117947186728272	-0.31897716534239395	-0.49404667071883956	-1.663169010843637	-1.364687775964533	-0.9358482282858395	0.7367254607707908	-0.5236944320087866	0.4093637428930557	0.3921413281462181	-0.20267089658628054	-0.4003445612182105	0.28455225651124494	-0.1561029942485918	-0.9174695438732687	-1.2164584584187006	-1.5349662733731821	-0.9599474326295819	0.20344414331775118	0.09882708290390112	-0.06402441562761711	0.18542531267128476	-0.06174822935568867	1.8427228540221363	-1.1198257671143526	-0.18523552399256732	1.2747084471598917	-1.9735012590155783	-1.697507732630564	-0.17100101906906845	-1.0376634799673399
-0.30984491721043717	-0.15333487939809548	-0.5555381170699215	-0.3632203421644612	-0.3840557624181688	-0.474344295732447	-0.4452040247211257	-1.6603275496441074	-1.3669025604733576	-0.9738496260660691	0.8190475338262695	-0.499682380667132	0.48221834299638894	0.40479238072206875	-0.24710219421365442	-0.32259638951225644	0.1801761877263824	-0.14446089341333765	-1.0267628944989595	-1.2748948274054583	-1.5159075339094361	-1.0244513422365855	0.23671119019461165	0.08714714810734162	-0.08348252349553605	0.18596615137920908	0.044867872034485855	1.6892470994367965	-1.0551171183713854	-0.23337646870460813	1.1521522486369302	-1.9740659879771383	-1.6763775004756838	-0.32147606835750453	-0.9657910358762212
-0.3306454285575757	-0.11606718394969003	-0.4449476968956551	-0.3651872594265342	-0.316751294436685	-0.594896013445424	-0.3713693721089489	-1.6521218345912605	-1.3360941230076615	-1.0350906701826008	0.8833432136552496	-0.45288999868320545	0.48423779508422554	0.40568674743936695	-0.26223946201607023	-0.2898124552649414	0.07193188118793914	-0.07321876713847164	-1.1208503227401851	-1.3277619278693018	-1.4759102888978493	-1.1126976859290125	0.264033283790024	0.06576395484169953	-0.09523294901112415	0.18226567600920096	0.112899073875022	1.544186148294599	-0.9764997302987624	-0.2659383954478159	1.0705472132257268	-1.973844835376807	-1.6155978008505627	-0.43652503233796536	-1.0078282409987864
-0.3564697266359458	-0.0490014013901976	-0.30233437482085124	-0.35763035214055644	-0.22939964808322055	-0.6605627076531762	-0.28238924147257427	-1.6422903198281946	-1.2870810495653333	-1.0998822158227342	0.9079248420456688	-0.3698296657289282	0.43303057494865305	0.39113022303634554	-0.23306657576237066	-0.29292930053113875	-0.029156517259189406	0.060774876101105255	-1.185700092579623	-1.3749973590424667	-1.432568967265643	-1.2078831682859867	0.28775374235030887	0.06326796236664886	-0.11256861671833211	0.18311704411880392	0.1477999357815211	1.4264382763497307	-0.8858364462265003	-0.2696858109049871	1.0266774298783028	-1.9691354697358279	-1.5222102499739487	-0.5126404168753813	-1.1337428021565767
-0.4026655683564103	0.020044527168500182	-0.15767813260230398	-0.3420699338383291	-0.13618742029431227	-0.6803003783531245	-0.20744184525880863	-1.6297693015517627	-1.224859302978648	-1.1720076512613313	0.8890163618754535	-0.2554282646018298	0.33635261320649446	0.3579633394043162	-0.19864097997363225	-0.3228424562437981	-0.10355042592571254	0.22282088676020545	-1.208648959228561	-1.4333186766136596	-1.412413697586175	-1.2988864971159872	0.3196366407594841	0.08935775062741975	-0.13693817625066096	0.19690972504337897	0.1369714129984032	1.3541227428366631	-0.801944683560718	-0.2517410284301807	1.0099826119137973	-1.9503197275165847	-1.415369336000507	-0.5643098692858104	-1.2879130896316437
-0.4655999952685237	0.08739540928285183	-0.04063476063898484	-0.31264060886227957	-0.04824105854791259	-0.6993784244393402	-0.1658713901621533	-1.6171597642348474	-1.1599056297045665	-1.2352364042285329	0.8330380772006954	-0.15876698558393504	0.22248946693956753	0.31874300525415	-0.17288093526648213	-0.36702213310911513	-0.14242024379863366	0.3897762663600289	-1.1733439748300039	-1.4883503037093078	-1.395566180545025	-1.377938741388004	0.34545350257357105	0.1276608254038799	-0.15823958248944586	0.24141635153902005	0.07116311319377808	1.3593454785892656	-0.7335692522946338	-0.21302978196051764	1.0148866177482145	-1.9255585345866542	-1.3101219376239688	-0.5952302647149897	-1.4370985213904997
-0.5333813150128816	0.2181783505393046	0.029007203505467732	-0.2692902734438763	0.02100752652503337	-0.7377302761745568	-0.15485487071105336	-1.6022988926549608	-1.1030338420842976	-1.2806697493867043	0.7633230001901149	-0.11557687575099193	0.14652191230782202	0.2891855974054077	-0.1327142699210694	-0.41094147850482976	-0.14701667896808973	0.5391017112269088	-1.0789807590434706	-1.5176728144862914	-1.3722598054009139	-1.4372087356435421	0.3567308700204088	0.1698447357155881	-0.17381858203642897	0.30857092239711525	-0.016598619115203616	1.5053516997767271	-0.6743190535726934	-0.15052745130504583	1.0163187839223138	-1.8948360943317275	-1.2133966175916788	-0.6016968371417382	-1.5633394535834468
-0.5997718064764538	0.39132967746201214	0.03643272936799019	-0.21766288222443192	0.06478497828157088	-0.7901853277156443	-0.15822530309914573	-1.5827155302652645	-1.0442212321807576	-1.3242604291971838	0.7069560333689244	-0.1183598585679975	0.13310446099060094	0.27206459412036443	-0.10633525727951994	-0.4459364471515067	-0.12099232986177566	0.6549742781971628	-0.9549912751322159	-1.531839738792655	-1.3607246707713376	-1.465875987423924	0.36130591992989447	0.19671817672157194	-0.18397356783937482	0.3586541393979078	-0.09234108111773894	1.8055675661123083	-0.6332996852267345	-0.04516892132631859	1.0114613105628674	-1.8521161255088372	-1.1344476100626797	-0.5798312212850949	-1.66433281513221
-0.6604397803077953	0.5348306506793328	-0.00764443055954567	-0.1488058912608688	0.09105220213978812	-0.8636228254374334	-0.1527098874661903	-1.555327739139581	-0.97205527245195	-1.3668051614932306	0.6770758416248106	-0.17654426367200385	0.1867654476914163	0.26378558263412905	-0.13894937810428265	-0.45416720101235786	-0.08184052210115769	0.7593029726394384	-0.835876127154316	-1.5353127315235062	-1.3537527364183704	-1.4689379212561726	0.345973448567436	0.1860394460293438	-0.20139586575722435	0.38409167288544505	-0.13930281149743862	2.247854195180571	-0.6061276977344764	0.14540161057615175	1.0137698383489162	-1.800682349317544	-1.0802788467652507	-0.5314956637499567	-1.746211918320109
-0.7026820433858998	0.6576022944442339	-0.06346452189267793	-0.06345061416150724	0.10333985024255359	-0.9475972944082681	-0.1185511634650055	-1.5155974431357748	-0.8789742976498877	-1.396872066800693	0.6700815768861637	-0.2995825720863249	0.2974825697996716	0.2598616663418126	-0.1973311151093994	-0.41720726469786085	-0.04344345198114	0.8673970855272873	-0.7418012347106042	-1.5113878871580866	-1.3433322939956671	-1.4582253018051348	0.2943563442176055	0.148110653161045	-0.23253942648275033	0.3732024418665686	-0.1610196544283819	2.853812670051055	-0.5823942392347801	0.41599669837634023	1.0209435949069072	-1.7410679014907877	-1.0471164951540244	-0.4667470852903087	-1.817120644165907
-0.7196550129937058	0.8220140241034308	-0.09539994358554929	0.014351477349629115	0.09364184891408793	-1.0021035657159307	-0.06792490754641678	-1.4713585773366609	-0.7621571124968259	-1.4183405481076727	0.6676487891509819	-0.43657109276559647	0.4344481597657701	0.23948328532850255	-0.24948342253620534	-0.3529053917060918	-0.02559349208993944	0.9730968834252881	-0.7063583565393932	-1.4781399780839648	-1.3452824377954713	-1.4284046386353695	0.21758240082215524	0.10670337780877155	-0.26569954600042545	0.3140000114364696	-0.172323956243747	3.5391690786229915	-0.5622073006453279	0.718594936579313	1.0474205731652642	-1.6589571003107069	-1.0135423058969766	-0.393022636012569	-1.871640001897194
-0.7159468746361901	0.9710562959415661	-0.09546169432037248	0.07008390118982395	0.06329630778849524	-1.0101020461127725	-0.03156753099482581	-1.4473418863360679	-0.6457293230913194	-1.4326916834375356	0.6645050957282843	-0.5241811753319212	0.5727166931640862	0.18089190952029938	-0.3151678454462511	-0.2846735833786826	-0.05416736153384087	1.074648581763953	-0.7501312721586484	-1.449749578775452	-1.3640029101740356	-1.3770218208230625	0.13020060947881654	0.06852194465246342	-0.2877637793718014	0.2287053480302938	-0.17421147306020404	4.1385890398386715	-0.5240938697206347	1.0245291529340699	1.099699808794902	-1.5495003851843259	-0.9793678565417709	-0.3188760248985494	-1.908027293345116
-0.6838583213599415	1.070226880192372	-0.07340124430468778	0.10378759603435164	0.013144485665275618	-0.9836021592113975	-0.02978571005080239	-1.4566673672510344	-0.5558497046327971	-1.4389387683967845	0.6698882427615133	-0.552664948730006	0.6799306391068696	0.09323643971584261	-0.3551376524883694	-0.22434978921350757	-0.12474279536814185	1.151614553360704	-0.8438363585756974	-1.4016951375253877	-1.3827869495216276	-1.319193590804254	0.04642045317060449	0.03507283837247042	-0.30403582060391426	0.13118100168799388	-0.1686191195172302	4.580298531668243	-0.4456065616170375	1.2858947011809887	1.1520462579994972	-1.4242490303253679	-0.9653842188290825	-0.25396173805456745	-1.9313474274986575
-0.6017375399289471	1.1511847865159264	-0.04956546066282851	0.10652304388226767	-0.04308246711742126	-0.969518109797538	-0.06892852356006832	-1.488489962304956	-0.49759117563486954	-1.442088868137517	0.683880800033071	-0.5359094600607304	0.7395110896241053	-0.005369844462947149	-0.32826081548367964	-0.19045855467425404	-0.2238340419047593	1.1778230935957374	-0.9491913794824114	-1.32507089475949	-1.3944424073425772	-1.2755112461527236	-0.0036296906497708865	0.012000697996250493	-0.3142870621964612	0.022674265506313768	-0.16852032387119	4.836279084955977	-0.3342262017230648	1.4275653533418877	1.1853221478785798	-1.290094308726294	-0.9836558132070863	-0.17401927892658017	-1.9436202100093543
-0.4777725066925688	1.1694389334693387	-0.031130293370738353	0.08099964069722247	-0.09050349166105538	-0.9878471627739671	-0.14176134913544494	-1.5409788026771587	-0.4766161351301735	-1.4447037369235993	0.708476525703413	-0.4851005167614721	0.7824266511326534	-0.097001951124108	-0.2492013851593692	-0.184062602746422	-0.3503529519299932	1.16507592430363	-1.029694181817647	-1.2439303964266908	-1.3852297373313938	-1.26376553520544	-0.009175781250994563	0.003499820157136218	-0.31748756720070703	-0.07857643365613429	-0.18472280982182313	4.871705336200096	-0.2020894965827706	1.4458715334498042	1.2009570594687515	-1.1600684271923307	-1.0362902793926319	-0.05487889602815851	-1.9443468474083823
-0.33109429682625513	1.088473251703379	-0.035324197444165525	0.05023050453035721	-0.13083121773642128	-1.0086168268212068	-0.22426538356964673	-1.6264055780133784	-0.4988532488087653	-1.441326879030323	0.7518800366873817	-0.4075002549014405	0.837443492674101	-0.158208643501422	-0.11268204469248788	-0.18494523341390912	-0.48473440352982927	1.1289340464953281	-1.0368709258944044	-1.1636245083627317	-1.3353046939070659	-1.2944450334744944	0.02361880328440924	0.031044629335884248	-0.3354970254351249	-0.17677876919210017	-0.22180497559747803	4.761963759035591	-0.055243937586356616	1.3928128009456748	1.1875582918146739	-1.0534432551809032	-1.1257451845140516	0.07844928091943106	-1.9366032327534888
-0.16318881908149688	0.9552021688772436	-0.07727867586214487	0.03294135762220181	-0.15463865356120104	-1.034082592553956	-0.2909566516140676	-1.7183724351240088	-0.5433921189382703	-1.4324138536290145	0.8123412563774657	-0.3216736593206471	0.8956747022767564	-0.16659874474833233	0.050392345167927566	-0.18730248137839017	-0.5966744363611446	1.0776547772512075	-0.9777604620167866	-1.079997729439346	-1.2474687642045854	-1.367350590791936	0.10109787891811443	0.10775370641354912	-0.37510628285609215	-0.2910768787150938	-0.2747646416460018	4.6078847416575455	0.08369374102887642	1.2970702279894661	1.1564151403717502	-0.9672095376660776	-1.2383787430221815	0.20735462218039138	-1.9184003501134383
0.0016143819097763524	0.8172684124220874	-0.14893783067749783	0.03677470630703653	-0.14444003737665706	-1.058599349971464	-0.32462519595796097	-1.7866678254919328	-0.5807094679312895	-1.4291289247164993	0.8779681222105475	-0.2507261754764348	0.9593315358839598	-0.12021217959598043	0.15534432098045217	-0.1979243619566158	-0.6881403445816346	1.029885123569129	-0.890197916381591	-1.0150112298613871	-1.136857697599151	-1.4722238990273657	0.2155477263164836	0.22171319040097065	-0.4251905765804297	-0.4107549101221757	-0.3245654469066532	4.431694005381488	0.1870754099972531	1.1877029642650117	1.1441357372544687	-0.8896185427552638	-1.3417230746301207	0.32774965427448494	-1.8875490503750583
0.1285114315218649	0.691433244349515	-0.23773281440636346	0.05914955319366448	-0.10918056621640042	-1.0608803744421784	-0.3260044971104128	-1.839456155284439	-0.5961483167207382	-1.443684346670275	0.9334751549564713	-0.20271879298361511	1.0209336431310498	-0.028412496855157298	0.1846875653812339	-0.21534517331287958	-0.7641133966192594	0.9832123526516308	-0.8010600388588042	-0.9780894755851742	-1.0309415057061675	-1.5829389455226957	0.3563201364270817	0.34983456608844604	-0.48189726862934235	-0.5353574202908835	-0.3677391442263283	4.238768664233745	0.24915300729123593	1.1042089910894373	1.1701551461756132	-0.8237328390476895	-1.4008715741678717	0.40813005698964017	-1.844295651300731
0.2119987183225346	0.6111621687717584	-0.3415512373283228	0.09519047422661578	-0.05364242936349546	-1.031565379915099	-0.3116837374147236	-1.872612437214983	-0.5903643277115919	-1.4857959913236267	0.9669582086693265	-0.17545745129019635	1.0439192408033056	0.09871937841220788	0.15951809558396923	-0.24487674728242328	-0.8282644373062114	0.9273982098882751	-0.7452799185207356	-0.959076741657157	-0.9531446166122259	-1.6770062826658605	0.5219312451121676	0.4707978002823364	-0.5326336953282292	-0.6591939579354495	-0.41048906022219855	4.034538083348673	0.2894925237236046	1.0781272019060704	1.242526070442621	-0.7579972031760545	-1.4046561737105168	0.4357796845470844	-1.784101748118562
0.2548203089198217	0.5809960440534896	-0.4564616359929478	0.14579812026193903	0.05443391922731866	-1.002016325041211	-0.2921445322434163	-1.8625492976293176	-0.5687674853017081	-1.56307557828354	0.9737269169292148	-0.16219090903636602	1.020214929833414	0.19672125897783438	0.08454347505303313	-0.2837856034344224	-0.8874789961944263	0.8713712391258219	-0.7544958189931013	-0.9573275701357797	-0.9140872546426866	-1.7524924942430027	0.6857189815447965	0.5570300126607813	-0.5681881776122386	-0.7579837115895918	-0.4497525298670094	3.7913923022333194	0.3082436739756912	1.13369903795121	1.3387655692321256	-0.686428667470686	-1.3518332850726344	0.45439425972060316	-1.7140243447208046
0.25218016747744026	0.5818643017887437	-0.5710993022454357	0.2103565503216344	0.21951637304600463	-1.0245988928655483	-0.26743697294833074	-1.8125065334091501	-0.5378205276096092	-1.6675048575614433	0.9500092504083263	-0.16150723902524583	0.9636085413975006	0.23071284286707824	0.015120637248680189	-0.3131620483775593	-0.9271981012585279	0.8113987646877897	-0.7958890223842847	-0.967389693937684	-0.9106432870707388	-1.806491232490584	0.8138607401149365	0.5888276000210126	-0.5952745568060667	-0.8035383748158994	-0.4997223276800982	3.503360444270111	0.3053892776742281	1.2610972635860587	1.4239355092535884	-0.6117837411285689	-1.2496921654103295	0.48427305959111244	-1.6397995659989353
0.211255763946789	0.5900000063587798	-0.6733302166929747	0.2819992320527696	0.4061930180625972	-1.112197041569243	-0.24833785608247502	-1.7450786296379668	-0.5121096344755507	-1.7679158189469846	0.9054779570305651	-0.17055657767787258	0.8752553079126256	0.2506487477149881	0.0065175508210222	-0.32565974201072734	-0.9345547197993211	0.7444950553176064	-0.8102654928332415	-0.9735342195384205	-0.9290096006218651	-1.8378636073856351	0.8844166992275933	0.5661040096717675	-0.6206403637607701	-0.7771045594979756	-0.588378420574288	3.2086428195294703	0.28426478157217155	1.4220943491729614	1.4765094505580407	-0.5332173052841516	-1.1342457288637473	0.5231592937814902	-1.5663599251446592
0.14506206694583978	0.5745346514147195	-0.7459593726345127	0.35003744951083415	0.5985062852369144	-1.219815861210391	-0.2511429717855156	-1.6802871179558594	-0.5075938750948066	-1.8545987192055968	0.8658807116256474	-0.1759553414069904	0.7663107179862709	0.27620504130213164	0.051263064586348314	-0.31365596493290043	-0.9230727550779301	0.6777714311774289	-0.7756040127070687	-0.9754705933630893	-0.9355274851960658	-1.849999320745157	0.8830183056641856	0.5146566221330666	-0.6428610127902482	-0.6843649536865459	-0.7023547975944755	2.9202618291626097	0.24849279008995104	1.6239738470099805	1.4829102510040169	-0.4631454987845956	-1.02205092549463	0.5750812542061421	-1.5107660061749795
0.06697888875922435	0.5376583199007123	-0.7863237696307877	0.4039015810793908	0.7843906037331727	-1.309663117064781	-0.2708735974799258	-1.633832325509968	-0.5262971838864903	-1.9257905647729132	0.8442514564304071	-0.16902203575073854	0.6601263398655618	0.27367821996610076	0.10944037181496606	-0.2614523729086082	-0.8994735190058076	0.6090054768151412	-0.7035106412041324	-0.9700475766396212	-0.9061027892830689	-1.8503830997146462	0.8157339702024217	0.4557610246219549	-0.6642225788975342	-0.5569366259625597	-0.819347041704319	2.6546433214937664	0.1934370567843474	1.8788092180247815	1.4427113629042858	-0.40447094950924684	-0.9024053600102626	0.6366577007371111	-1.482553385466119
0.0008073034956483149	0.47973127398153464	-0.8006164917951366	0.4411781057660944	0.9243839724150884	-1.3813643125775195	-0.3023953696021044	-1.6060019391818656	-0.5606825214206417	-1.9728234741963206	0.8452684744819525	-0.14518461750975034	0.5701857641282386	0.28356897442077267	0.17736595079329553	-0.1751489245509293	-0.856652525177042	0.5472382893462566	-0.6181084313405141	-0.9462650840256626	-0.8520549738675364	-1.8361708309580507	0.7197362701296989	0.39291207445588916	-0.6834159833440492	-0.4133581816062516	-0.9389703698613449	2.429671425771279	0.11792686193412479	2.1534491793340087	1.3733934860228587	-0.33961400030856986	-0.7865147848260305	0.687542011040815	-1.4706285267947867
-0.029839564503855776	0.3950100535338348	-0.791780990820812	0.4565338306919469	0.9957611116317361	-1.412945436825971	-0.3411481861577589	-1.591589564073764	-0.6097756287715581	-1.9914891430232184	0.8620039596469846	-0.10442265089565037	0.5062952384672026	0.36123578015097907	0.21411788172385826	-0.07762982589326066	-0.8073109298863022	0.5016030549243594	-0.5161882189526323	-0.9113830548457272	-0.7907877669696083	-1.8059933570707059	0.6384798699469585	0.35462537451291076	-0.6946153444641693	-0.2674869951675473	-1.0402151079694255	2.232758375060726	0.03194891108584589	2.430488264930728	1.284671567078629	-0.27001016850792897	-0.6966695760533426	0.7086895572320102	-1.4676634767301096
-0.027595223160457615	0.30320799686907945	-0.766807964479287	0.4522929561032387	1.01176384892961	-1.4023169692595372	-0.36600959746206724	-1.5885858179666807	-0.6694285947152778	-1.9850091713127092	0.8736624101428173	-0.0506895320596986	0.47456162127034407	0.4394335572796659	0.1657020963230582	0.021727640881942206	-0.7694828158338134	0.46473878977296657	-0.4105929285935671	-0.8761441712751429	-0.741141964159222	-1.7719718700457219	0.5980855268436966	0.360857168283797	-0.7026695476590648	-0.15130241952935397	-1.094638509510601	2.0652816985737994	-0.05088748579349671	2.6934523027087094	1.1893963245760186	-0.20457466830817173	-0.6201646769060801	0.7042864487339927	-1.4640549215112098
-0.0075420885365398566	0.24022432157234852	-0.7451823425546509	0.4572242056249921	0.9878246723532307	-1.3494938046275604	-0.36570010446677015	-1.5929306275370934	-0.7291723683629731	-1.9681718677698297	0.8728165733474729	0.006606845149428625	0.4792442809150662	0.45501436693365677	0.07336608773613122	0.11003171875259228	-0.7379447350410063	0.43907869092022356	-0.3080521942287435	-0.8485825321634921	-0.7169252192086827	-1.7363385113488832	0.5983538094798002	0.3956934568859131	-0.7106996869065597	-0.06793562615860167	-1.1045596722813993	1.925132351586391	-0.12427222303661116	2.881798849176657	1.1086831616017547	-0.1284665805656494	-0.5371807371477602	0.667104643639622	-1.4501225730764618
0.021519367893292913	0.2293231513201756	-0.7381273211010692	0.49391084121796147	0.9313624682283914	-1.2866975414002126	-0.3468925908276973	-1.6002098432995435	-0.7923391307164536	-1.945712596336874	0.8526393379842405	0.04503541629079195	0.5358109857946683	0.44266080897113913	0.008325240048396219	0.16660210371562448	-0.7101338970579313	0.44001185983934415	-0.18965158670914115	-0.838151853826983	-0.7193543855250863	-1.693915376613461	0.6223188088499851	0.4464507621564421	-0.7273423129286382	0.007196962577629196	-1.0684108653722841	1.7881346964333176	-0.1911087837257242	2.9530219827172517	1.035826231485052	-0.032178318042913046	-0.4557068687574515	0.5786716025333785	-1.4286344272806377
0.04920989660597634	0.26360248507082645	-0.7391925212767742	0.5587558420045815	0.8524723421490938	-1.2625786865722788	-0.3134727142661527	-1.6181969123258486	-0.8608650867181108	-1.9119542317353098	0.8007955841210121	0.04075504752551733	0.6277070790013267	0.3975809606646932	-0.02750107828301913	0.1850820718728729	-0.6946194769424775	0.5002258121994295	-0.03676082162939041	-0.8497154961032025	-0.7374323774666955	-1.654651676313346	0.6392348600202419	0.5154706852833177	-0.7543204043591646	0.08334394735934532	-0.9656503940631094	1.6615991381380042	-0.23434687456224412	2.9035355268173246	0.9648228449546842	0.0694077340038263	-0.3928948983964149	0.45077629332931046	-1.392351820881729
0.07012317781371871	0.3317982985932163	-0.7336838411410638	0.6505719864018785	0.7660033588313466	-1.2695047450164707	-0.27842307979295616	-1.6589702576900223	-0.9262050775124948	-1.8753971403861425	0.7360387218488562	-0.006715431072699773	0.7334924169169063	0.2715599830040779	-0.06529219391078403	0.17633422125733242	-0.6933190059309821	0.6225794010268203	0.13661343658821398	-0.896697424157327	-0.7568180327711534	-1.6314071176478009	0.6122807647309899	0.5924511167443999	-0.7850885675052455	0.15608804744766241	-0.8114069916251733	1.5539119795392125	-0.2407600624691424	2.75593517349163	0.9055042799169716	0.14937019563783363	-0.33879073708264407	0.3069295794142345	-1.3398953744103932
0.09554504227189317	0.4277394824317045	-0.7075658532580202	0.7621838411434825	0.6925183675891058	-1.3069522726844736	-0.2549874830392368	-1.7191233716507797	-0.9825381753634179	-1.8382496606938676	0.6985681518150907	-0.08937633725417593	0.8564915997034788	0.09364125833525182	-0.06756931447678424	0.15463755466746348	-0.7068030988550196	0.7517700893252229	0.29715939534983893	-0.9843471025774821	-0.7683145731695343	-1.6189187425325327	0.5418791274886582	0.6636465534624633	-0.8162008450991507	0.24007848736678658	-0.6460984768307074	1.4511578005484955	-0.21258670464928606	2.5625040403240047	0.8516765469258072	0.19066057086572585	-0.2933055570886094	0.15557075207601737	-1.2791041506544472
0.13586358419851358	0.5270863100436962	-0.6525459485303087	0.8640001874011201	0.6446701266081415	-1.3886542284699326	-0.22784870420305903	-1.7844799298746423	-1.030418461176493	-1.7849941807060816	0.7150619693243102	-0.19337777989689658	0.9700990074963999	-0.08598523604428968	-0.03918575430456612	0.12695148118448402	-0.7429824014465052	0.8625245522017926	0.43148673361096107	-1.0965690333286058	-0.7751775355755981	-1.6122513608680016	0.4428234802008775	0.7137184549886714	-0.8529176160425969	0.3415336183853399	-0.49945193959619727	1.3602313723754045	-0.16478599754069403	2.359506989806138	0.8073078320411972	0.18988061303420084	-0.28406208992684395	0.028456639540952244	-1.2050456364221858
0.19751331916923326	0.5941987452576198	-0.5752957792661476	0.8943673802107408	0.6268907711744107	-1.4912237280840241	-0.18285593638962022	-1.8439337434155774	-1.0651577948447861	-1.7037616475734585	0.8036613597395249	-0.2888426363953303	1.0274196999459146	-0.2608405193467057	-0.036594417600613646	0.1023055800006277	-0.7847235398817969	0.935796730160359	0.5632505012804734	-1.2118681019400794	-0.7913644101886423	-1.6159086707231876	0.33012103121111325	0.7230474315495924	-0.8917953294625939	0.45250647556535456	-0.41087904303551526	1.276881354866616	-0.12055144505465232	2.1694396346082288	0.7905716518767176	0.13410671706140911	-0.3084547222564654	-0.04877924930957943	-1.1126179750602665
0.2690293113559547	0.6216175469926972	-0.4829192529175206	0.8347253128817901	0.6489912232606077	-1.555688203237715	-0.11528449173429615	-1.8877329646469554	-1.0851862804690604	-1.5826462368543708	0.9482148680639165	-0.3630041124113851	1.025949203720383	-0.4135983546612992	-0.06956818340255017	0.09357912649217788	-0.8168156478657258	0.9118679052233525	0.7334072381361547	-1.3237448784445096	-0.8126684258083907	-1.6290422094033814	0.23286264016696512	0.6883514986630367	-0.9312241072780585	0.5676016105526569	-0.42096659847332935	1.2047273247783674	-0.11055983083001306	2.0002694025494554	0.8012508548825048	0.023461306708248364	-0.32670747438923564	-0.06071814385707156	-1.013709077575663
0.3203440202783565	0.6158481687279952	-0.3800451016489035	0.7374308293931564	0.697567802396844	-1.5855628147757996	-0.021712057520303217	-1.9121553679164323	-1.0919553021992963	-1.4327509265584701	1.0965303362304597	-0.41127716015309146	0.9727776475474064	-0.5140479757163741	-0.10222394732993285	0.1004297669456852	-0.8483504111304423	0.798332353397036	0.9117623865659832	-1.425988536425412	-0.8400362762235728	-1.6389250364879557	0.1684843042325547	0.6087838435117894	-0.9799247240268762	0.6803807137524374	-0.5264491498194607	1.190906906704519	-0.1451954633375323	1.8493525309445271	0.8365224709103332	-0.09949756449906264	-0.3174640072274704	-0.009261745083643514	-0.9288156607706114
0.33974043630228545	0.5801251945041013	-0.29291481481298703	0.6246745525927307	0.7417574145048145	-1.597893539409931	0.08447266349626399	-1.9208302338838432	-1.0850446820154036	-1.309545663676756	1.218391251674035	-0.4253815697303326	0.8672193877596074	-0.5730140441071925	-0.13272373426257386	0.113515881023845	-0.8831446457441237	0.674971924420068	1.0858114885497574	-1.5023846263841736	-0.8824536065559879	-1.6339815484647524	0.13097459301306294	0.48515151146032354	-1.0268927365628695	0.7656883158836834	-0.6953949043194684	1.2439227809517173	-0.22137323840615344	1.7251123646267008	0.8925966883875855	-0.19985740436003774	-0.2853702800959241	0.06791890763877677	-0.8669960603567194
0.3318553907549385	0.5379330521990319	-0.25059497788063523	0.4936075228511525	0.7609953282598261	-1.5825008798752795	0.18699713787480715	-1.9210323523596144	-1.0627983336550517	-1.2180824564185884	1.3067530022277005	-0.41141649507383626	0.7513147429846707	-0.6067796827204871	-0.15209534845413644	0.13203329411850212	-0.9169220579980515	0.5682959827185138	1.2317114572158752	-1.5488556481522329	-0.9229525765731124	-1.6154585083643815	0.1268981214538588	0.34641456515262203	-1.0533414211505885	0.8107357810872484	-0.9004114691659275	1.3336189330357462	-0.31466266524932335	1.626442470842301	0.9504985980761884	-0.2693111683247399	-0.2280225608526465	0.13775315532239035	-0.8336446353301593
0.29574692362420946	0.5078550491613557	-0.25723318187415833	0.3904792781358409	0.7384300195215566	-1.5489515208923035	0.27801491314495935	-1.9187588883365225	-1.0240357569665595	-1.1475627138439446	1.3436818339330194	-0.3848313921957648	0.668592165211952	-0.6162863302060458	-0.18030855047927238	0.14912245031486165	-0.961162953849572	0.493128816998751	1.2634917932134166	-1.5842388334982707	-0.9510832306166233	-1.5873887070878538	0.14934364394699612	0.22376238384815356	-1.0458430951406412	0.818201425452614	-1.1051030483346218	1.485159021573623	-0.38974825944593194	1.5376359524600105	0.9938280876864519	-0.31119391658923307	-0.1502659982720054	0.18793123227381348	-0.837773536822092
0.24636256937450343	0.49536509684437524	-0.2882371966501091	0.34577610558448896	0.6802495395937114	-1.5156255831494625	0.3466865785639123	-1.9214469165325467	-0.9645613282035373	-1.1392359910532655	1.3210093800235208	-0.35034878600988845	0.6258706122009251	-0.6153448915562577	-0.24486293101367235	0.14662077187751885	-1.0148272882422977	0.4686515506794546	1.160215625394439	-1.61099511270097	-0.9661190890404934	-1.5606133819030077	0.176050824243728	0.1150498643607688	-0.9926713969648395	0.7857562784671879	-1.2800129399929656	1.7275804123276566	-0.42773651907967525	1.4543365780099566	1.0230272157305973	-0.3328471256537954	-0.09416186721414845	0.18913459077909556	-0.8727291062761668
0.21174222216900324	0.507860232789626	-0.31115701105875404	0.32395579166294886	0.6341609786519699	-1.4732564047344812	0.3975167778435639	-1.926085314253897	-0.894956453549562	-1.1871166899659102	1.2595452395618134	-0.3239959079997242	0.6299051070925639	-0.6196152572716959	-0.28413616252105356	0.1163189020527137	-1.056735961846162	0.46991624013563094	0.9737665303697465	-1.6208368837917089	-0.9376297356717564	-1.5461708457647187	0.2057850873814532	0.01997290264008678	-0.8978209418916403	0.7030260703698771	-1.4276110352919704	2.004677538410473	-0.43292253746745796	1.364429186837577	1.026765324553247	-0.351771469596415	-0.08663304436864525	0.1392366399059517	-0.9163273502178303
0.20077922277928142	0.5394414880256517	-0.33241470152173347	0.30639496081887807	0.6254397408960782	-1.4084876511299393	0.4387687950606648	-1.9179400872120471	-0.8362223384409834	-1.2274142693989178	1.1606286541405264	-0.31431677550533205	0.6784204593250266	-0.6076646350512875	-0.2844844502884218	0.061196388002812	-1.0770458688165048	0.4748440268839687	0.7551004357341085	-1.6362537734773401	-0.8420999324680689	-1.5496352288947017	0.22621730301250248	-0.04665395553648227	-0.7859765271643181	0.5823983365426602	-1.542804158689709	2.2600168280996606	-0.4088405628243333	1.249307360801295	1.0038920279676251	-0.39255437858961917	-0.1194104758272416	0.09437701300410527	-0.9630045661892718
0.20162610232068184	0.5678296282472515	-0.3432571013778213	0.29725261029043465	0.6446720086188786	-1.3389972619838724	0.4532416177887253	-1.8957852466962966	-0.8048459680470346	-1.2422311782313014	1.0112901262310425	-0.30615732254652755	0.7316405176223839	-0.611174318337697	-0.29431411537507257	-0.016758622405017826	-1.066652053308814	0.4778318045636086	0.5632233403858602	-1.6657712866535856	-0.6969947041697043	-1.576599331842918	0.21215501935195097	-0.09133385832324128	-0.676793585019474	0.44611474538079426	-1.6207877219261086	2.4830174320192104	-0.3632242174597672	1.1191208134279138	0.9699052252764891	-0.4634416853028963	-0.18338797364344525	0.08810376702574661	-1.0077112400616546
0.20578532012061457	0.5774893195287181	-0.34507360216054506	0.29424175680885056	0.7064508930761292	-1.2821333646374493	0.44621809467001505	-1.8624534020021268	-0.8051276258407212	-1.241818519250998	0.828045626211031	-0.2878059845849906	0.7693509193281125	-0.655438880773427	-0.2829266196767689	-0.113432535332608	-1.0215651877942034	0.4629972837418895	0.4845173356942956	-1.6934245768928893	-0.521136684355449	-1.60830569816547	0.16027200654863655	-0.12311741011191621	-0.5878845185594203	0.2983156889066659	-1.6668862903456652	2.633170491143936	-0.3082494773424256	0.9778643785541948	0.9267799615285973	-0.5551647262902263	-0.2581324687360211	0.12619302279623298	-1.0424851501659727
0.20987820270842716	0.5781735584603807	-0.3731470299796652	0.29526150199297146	0.802657399947822	-1.2510671731519765	0.4316522451456802	-1.8134256561128403	-0.8365578652116044	-1.204877369048875	0.6465169665472896	-0.24431491132323954	0.7900304614502838	-0.6771503389148369	-0.26610848482314026	-0.21027940820918012	-0.9454212830599152	0.4221322614920748	0.535583996167105	-1.7167351637006345	-0.3319068985565049	-1.6131993986466853	0.07024062740094628	-0.13740562195597494	-0.5523637258017714	0.15664958811569768	-1.6754919110928728	2.6543606905003334	-0.24953677886985762	0.8200392521932803	0.8937393191618666	-0.6516208278399997	-0.3192755545192201	0.2302184337807613	-1.0763045789410597
0.2026520869348066	0.5849459687953612	-0.4422358104579908	0.3056896990948229	0.8749002641035526	-1.2387002755551566	0.40678904486452006	-1.7613130216626935	-0.892206057498645	-1.1195529748392818	0.48722173121832074	-0.15007620212735787	0.781306692987871	-0.6931868048753247	-0.313638407859112	-0.29008526838034665	-0.835466790790794	0.3700037266746312	0.6638314726339442	-1.7450963126492582	-0.17349347124247883	-1.580293982354594	-0.04967458838955328	-0.13795300924666115	-0.5787546569157299	0.040881639424757574	-1.64867929273458	2.586781007415046	-0.1960223704802634	0.6649524078986224	0.914704784273688	-0.7410415122917395	-0.370187301140546	0.40561681316057474	-1.1094497128416247
0.17590794058170403	0.6075439962391783	-0.5379211470142421	0.3115197386237488	0.8979680697086376	-1.242909106155038	0.38731782081356686	-1.7303992220910729	-0.9541769285641782	-1.013595631614512	0.35746633901819613	0.00042966366308447854	0.7331529020462441	-0.7453086142821849	-0.40399636907158315	-0.3432909582533821	-0.7000651993031143	0.3067794859811551	0.7931946350795278	-1.7776285629180897	-0.0748239138186172	-1.5057018720523163	-0.17087661116030278	-0.1323411198861671	-0.644600836187293	-0.04604847883026094	-1.5960966100722633	2.507850958635495	-0.14690859198621783	0.5366340082902399	1.0141110764987016	-0.8135124295895304	-0.40462285017970306	0.6099194692935044	-1.140618146699072
0.13850593681463247	0.6550649084059849	-0.6419376868770932	0.3013929990398311	0.8832432177012798	-1.2554164399599428	0.4234426303744723	-1.722239241875809	-1.009480359398838	-0.9124982671726247	0.2597218417276009	0.1781541417712502	0.6670841900721263	-0.7610306397336437	-0.5232470720292184	-0.36367705203395145	-0.5619913389384967	0.2342747166731808	0.8900002420817025	-1.8173837020555754	-0.03968500143983733	-1.3922941493278138	-0.2848160092952889	-0.12107055592665916	-0.742699924159538	-0.11642996772080316	-1.5212953065925345	2.43351188221146	-0.09201729939617612	0.4344446575557076	1.1901692806880326	-0.8779310227431221	-0.4145661721644327	0.8027251199038326	-1.168008681875981
0.09616859326582243	0.7331303501547829	-0.7265001723232667	0.3037860506945388	0.8214511591688692	-1.2557015680187824	0.5255878416605126	-1.7326446550846781	-1.0529633975804251	-0.8098810102488265	0.19280004003878892	0.35747632697062093	0.5934557606207247	-0.7108274822950515	-0.663088396364205	-0.35867726134378086	-0.43526342464355794	0.17106889378731918	0.9352711855038793	-1.8688428851967491	-0.06408336630188342	-1.2663378915414742	-0.38748278834867816	-0.10780226228233984	-0.8650795350587313	-0.17694438487299563	-1.4527259284696203	2.369297645493357	-0.03659341523483793	0.3686063487484519	1.4298709849498574	-0.940197327197063	-0.4180143030421908	0.9641803223732566	-1.1888348486854023
0.05735807182806668	0.8090290352866489	-0.7423855488566041	0.31733861305941824	0.7145661233746627	-1.2494883297216877	0.6406011634388818	-1.7590071006580916	-1.0918737291770808	-0.7049594002072936	0.17813886891948263	0.5235041029320122	0.5042691724533142	-0.6788788202758476	-0.7752010929590906	-0.3388367937940216	-0.3339063064210951	0.12144518080540974	0.895963103099189	-1.9280300134206645	-0.13552128824419302	-1.1555274189240017	-0.4661916905797437	-0.09501819585670415	-0.9799391623953166	-0.23455017662946204	-1.41415142846167	2.3306579511054135	-0.021779024800073814	0.3727429616566646	1.7159423005200345	-0.9848918728086236	-0.40464707592357463	1.0659647247315531	-1.207413365913086
0.04790309292720945	0.8535408512426204	-0.6706594974118593	0.2840926870384191	0.5960276770961059	-1.2539269650257077	0.7326136098384286	-1.7818700934977123	-1.133023471100588	-0.5942217499829683	0.2298235249093011	0.6568977826560726	0.40092437325087305	-0.6673970345030333	-0.8530718019904263	-0.31106156569816495	-0.27639363944333206	0.07824723625779412	0.8126418356228922	-1.9828783382610067	-0.23004764143680534	-1.0658268641093482	-0.5336849541121016	-0.08928700413798378	-1.068504114407545	-0.28537090095924234	-1.403302106595176	2.3047295262708705	-0.06701003893563756	0.4470657748966251	2.009929307110236	-1.0068136243164454	-0.3522091074383228	1.101702499619585	-1.2170782591145604
0.08162570359535061	0.8642709617618776	-0.5611780175171315	0.22482278948469497	0.4968457112489998	-1.2421303235465666	0.7908358614681849	-1.779739735256736	-1.1721708261957553	-0.46188896074483726	0.32069861908341923	0.7508150926347699	0.29408521645102914	-0.6238197222816488	-0.9295361098741826	-0.28616246541373624	-0.2558531642706958	0.04260877852428104	0.7618321589991195	-2.019033733108121	-0.33404547301449766	-1.002401684578747	-0.6023534380415508	-0.10448752813318607	-1.1253816604829996	-0.3287363319037128	-1.4389023376802244	2.269156021904123	-0.15563867594520622	0.5651677414151681	2.2529063805825023	-1.0205724753799026	-0.27769071928855094	1.107778473711831	-1.1864270925581155
0.16256350707686923	0.8340685516457172	-0.458141770569603	0.1891968377511213	0.430023038016223	-1.2245226020025741	0.7864797028349553	-1.7522014617622292	-1.200950711901458	-0.3220159522180905	0.4226118834367843	0.8151915416166664	0.18510755689441483	-0.5694987121888839	-0.9965720407510817	-0.27772130666649425	-0.2561915521359321	0.027874532432906374	0.7703627692073874	-2.0289320548946455	-0.43592289212534824	-0.9724565525540122	-0.6736192777577034	-0.1426713005514198	-1.1391197680538565	-0.36433335231618097	-1.5205751383306083	2.2318368555191115	-0.28404233140835033	0.7151616590647691	2.4112176158454885	-1.0226497301615844	-0.2031750228880981	1.1199343673340463	-1.1281975735309453
0.28229635377998263	0.7781786716367172	-0.3259308743652692	0.1392646798578344	0.39733627553363216	-1.237281018724964	0.7074516504230803	-1.7098377243040304	-1.2238665746894253	-0.19362589482147363	0.510929328253551	0.8531408006306685	0.07497907420477568	-0.5721479205493872	-1.0586675853625933	-0.28348782702741115	-0.2730744525887377	0.038548675156880194	0.8337521186364457	-2.0198293428971086	-0.5120647697756839	-0.9757943923481097	-0.7413618304652017	-0.1982708780087859	-1.1213870452145427	-0.3871702020646563	-1.6150107765181647	2.210606280306509	-0.4403910911607956	0.8786301484657848	2.4837048712999232	-0.9981630034052793	-0.12532424908128875	1.174981114434711	-1.083059843574393
0.4135936391293734	0.7296573192137672	-0.21185153767347678	0.08213848020941601	0.3898402267676165	-1.257671930574641	0.6126895466028875	-1.6612068387795795	-1.2322147270006574	-0.07766259275746275	0.5552813847865845	0.8673826873297111	-0.018491133402227595	-0.6056292446904458	-1.1231803227943729	-0.29832137151796995	-0.29267440854770316	0.06555941323466591	0.9254661025483568	-2.019614840257921	-0.5561757057829	-0.9957239305096357	-0.7848568560706888	-0.2677212253300473	-1.0845018266392943	-0.39837513797523955	-1.7148307774149252	2.2093261281597822	-0.5755171812496556	1.0393242160372331	2.4682819409846184	-0.9592361965934254	-0.05358105447950168	1.3121363659728718	-1.0601338178406627
0.5270710753295579	0.6840699003917351	-0.23209805985372203	0.04741876187851967	0.3904688183538199	-1.2549164019463064	0.5427620194342313	-1.614718114034836	-1.212624888759993	-0.00311431795926143	0.5530117227190765	0.8632193598978624	-0.09003397150527381	-0.6150285681699291	-1.1821658847874814	-0.32095594463531	-0.30914095922514473	0.09916781928447845	1.0107492223355923	-2.031467086085048	-0.5652816740960727	-1.019468439075975	-0.7882780532266664	-0.31569480890862583	-1.0287191901705555	-0.3948325150510852	-1.8087542381743245	2.207703968760498	-0.6569717852504742	1.186260153714365	2.3861133455987686	-0.9079801323131124	0.005481309080037994	1.5125646022625634	-1.0766001602559179
0.6052825015929392	0.6222680923406033	-0.3506852001876276	0.014087236809218612	0.3919029105355181	-1.2377406281332421	0.4821103372402346	-1.5850185006351842	-1.1794708421272035	-0.009200016485618929	0.5249299411136359	0.8321068009950622	-0.14032406056165386	-0.6457721887174044	-1.233676509860277	-0.34544671679275984	-0.327525041138924	0.13706962093147207	1.0623131361097902	-2.048052040142257	-0.5409922811809311	-1.0496708067343132	-0.7404691377999365	-0.2973152279559787	-0.957740170918499	-0.37248733685526825	-1.8812130448887252	2.182478558833991	-0.6970388700495993	1.3026691113208777	2.284962085562351	-0.830920298558451	0.06575495983316981	1.731347014836107	-1.161019415368384
0.6342488775520664	0.547592743480498	-0.4836165216315685	-0.016345085711066444	0.39389972392762	-1.2041614796515814	0.4307810134190343	-1.586185476652229	-1.1533767097000962	-0.07758087810789745	0.4713481940256873	0.7690456736649945	-0.18590062498506982	-0.7097711881299894	-1.2784485237818157	-0.3624645492988175	-0.3470122011428103	0.16786419526244573	1.0720534507781572	-2.0711676245507404	-0.49662707729760547	-1.071759879529559	-0.6240273511830627	-0.21687034958247847	-0.8638185842149536	-0.3281152731003548	-1.9499488156786549	2.136706588199997	-0.7055554265122619	1.3999545741722865	2.1812670502275333	-0.7356370956211478	0.12474195441177513	1.93359409791575	-1.291703304200301
0.6214550263078289	0.4696879942080754	-0.6500347519808203	-0.03160590734423646	0.39878354179048964	-1.178636134921463	0.39465978181183164	-1.6101874144794077	-1.1351012744966356	-0.18047800770645575	0.3929189841259256	0.6859537581286819	-0.24153917557539328	-0.7434539801421025	-1.316343747166131	-0.36621617540870305	-0.35926383238120885	0.1928346495411895	1.0543445474900657	-2.073421852286206	-0.4372895819594369	-1.0635781267962336	-0.44241187745394905	-0.10100904564921225	-0.7446900126095468	-0.2687653412044585	-2.0191629653862533	2.0926066530229526	-0.6907680338069183	1.4893031890042423	2.0817935444275624	-0.634615772535968	0.17492423696762677	2.073282320471588	-1.41610609009147
0.5890745980982519	0.3684258159502554	-0.8268348246222683	-0.08289462406822481	0.4028035167250136	-1.1722654378456066	0.3719039962616547	-1.6353415751502172	-1.1329449763056256	-0.3140222166243888	0.29750053802252785	0.5850864223032434	-0.3011108075245603	-0.7508574536840351	-1.3432679058783437	-0.36290853927094774	-0.3733882082267225	0.23804013511875466	1.0343395039573287	-2.0170934592354675	-0.3629071472018233	-1.0263163005802114	-0.22315848664384258	0.04800193903751787	-0.6179066993360909	-0.21296579546775846	-2.080356468566622	2.061707247774496	-0.6652404534702748	1.5579798592223082	1.989850544160357	-0.5336457884472936	0.18982845294744505	2.1112413767972398	-1.5173642432347942
0.5377421997859508	0.24241440451649607	-0.9354286377039095	-0.16779027149518178	0.41010007235289264	-1.1547683630110146	0.3641845611477386	-1.649854271837534	-1.1570905908813283	-0.45619549253639163	0.17981241743598603	0.4714857325206904	-0.34733333205904204	-0.7772007899824015	-1.3575174184476306	-0.35577438714848997	-0.4011526008165297	0.31342626810681967	1.0253764087348283	-1.9147640001988904	-0.28886979027607285	-0.983998964371513	0.0150978618598405	0.22024179464951069	-0.4884835710328172	-0.1703119944021357	-2.143520684896955	2.0518151630043326	-0.6192976810136244	1.6184027634965013	1.8942986919454206	-0.447741825256176	0.14315621150369068	2.063260908657104	-1.5908531476415468
0.4633229364821042	0.12354084921076484	-0.932647281689569	-0.24466566026600392	0.42781732143229795	-1.1750486281512913	0.3809991545743198	-1.6597625031023526	-1.190984951168562	-0.5662181395770229	0.04523776939952869	0.36236605378928466	-0.37718638961515294	-0.8062837127516509	-1.355276262379347	-0.34148468579648394	-0.44076388621768847	0.40233516472985764	1.019012402196894	-1.7928641003724082	-0.21183570481045963	-0.9547425600109426	0.2274590005229645	0.37696298664436456	-0.3677836236621682	-0.1371474543028198	-2.202324893374397	2.0847333610630265	-0.5316066015166603	1.6750309926230393	1.7906967215605447	-0.38379318137828766	0.04586293236507235	1.9519758922636572	-1.6290354797828297
0.3648129353099609	0.015231528319645294	-0.8631802779604497	-0.3360352009330289	0.44469707573367756	-1.2297187417017201	0.42352850126334085	-1.6632531039320964	-1.2126679839415409	-0.621036412237741	-0.09833094322742622	0.27972558339618475	-0.3834497775862713	-0.8286880697393046	-1.3317081591646565	-0.32774774304431836	-0.4867697070133813	0.4927154395389649	1.0156089331718472	-1.6639090137406367	-0.11742286406253895	-0.9370887274144415	0.3673505888813997	0.5025205312609352	-0.2747524030124354	-0.11367401928090229	-2.2362429985913357	2.1572175231520085	-0.403362478091001	1.714120316616572	1.6906699963359209	-0.341221305814548	-0.0830261002810603	1.796841281025258	-1.6449168175124267
0.2436273474614167	-0.09864241751950485	-0.7753784518833283	-0.4313032199955532	0.4515720609564382	-1.2400684646733187	0.49048990481232746	-1.6541459699836558	-1.2161002073290867	-0.6389707349510321	-0.22609056336996436	0.23971416755516234	-0.37535212745676866	-0.8451933721473871	-1.2776913764614495	-0.32742322025344406	-0.540009397810517	0.5779796566774559	1.0058080288154954	-1.5461899653543252	-0.01737072506233195	-0.9313195959866073	0.42345252420114116	0.6037123236562033	-0.1977309265681522	-0.10093196283200782	-2.242706313750719	2.2403775366315983	-0.2487023035968589	1.7361572322909005	1.6112726683483292	-0.32349355540586255	-0.24548124693628312	1.6361357117230586	-1.652817459740838
0.10463075515861502	-0.1971572727941337	-0.6613685847682123	-0.4885745658563101	0.46824103005525836	-1.2131408856836843	0.5763554267503646	-1.6546579051011208	-1.1929704077470074	-0.6345622296069973	-0.3296894596226233	0.25507073362016175	-0.3764831088116381	-0.836948252452544	-1.1932808074504533	-0.3322340031643141	-0.5962879443385959	0.6357440406248502	0.985671359408862	-1.454287284606272	0.07630882529288004	-0.9449447866439302	0.3982458273204935	0.6837384741449484	-0.13361494511467345	-0.09827176095762413	-2.222068423269954	2.306311309813951	-0.08261718087975047	1.7427013094319836	1.5687342308125687	-0.33991808513402505	-0.42214344649767954	1.4848676294524528	-1.6508007330613332
-0.04560965559855027	-0.2399455323502726	-0.5049899947223425	-0.5046690477859879	0.5047332182483397	-1.193413854090409	0.6517804797834617	-1.6903679613496216	-1.1415794037514249	-0.6153020867045134	-0.42436276378726506	0.31689642465296053	-0.3841971512301326	-0.8003300547303919	-1.0982512472713242	-0.33603555585741085	-0.6317937887277001	0.6660945411500145	1.0013599099976158	-1.392087369313763	0.15240075746755136	-0.9518735529038963	0.3025971320929679	0.7516940330954901	-0.10426174207573276	-0.11031253850772675	-2.177129403748661	2.3251264588053635	0.06897997849467911	1.744847455376298	1.553918807809381	-0.38839394529589	-0.5830992887821675	1.3406973896441527	-1.639266903837783
-0.18930499209319507	-0.2326832691437609	-0.3398891133826578	-0.5026798003374013	0.542877811868627	-1.201720868580771	0.6836278456926003	-1.7381092305172108	-1.0852170627415938	-0.5992349437337843	-0.5100561006413316	0.395438590577226	-0.40649930987702854	-0.7509478317944145	-1.0087980771066907	-0.3475133207192604	-0.6361331154701385	0.6809720368561667	1.0807135975607358	-1.3459166512405674	0.18227950315931488	-0.9196527153141372	0.1724301957476376	0.81014517084066	-0.12270916415283688	-0.1451125334558855	-2.114464365419375	2.2955452065094737	0.17647757403016975	1.7729141515599767	1.5367043772077016	-0.449376774837195	-0.7277485136915902	1.2054951297785004	-1.6247926563257948
-0.3018736358873337	-0.17986987251310832	-0.19986674922315503	-0.4915165679294772	0.5702403659758579	-1.250747999951783	0.637822882388613	-1.7789592923831372	-1.040513507454032	-0.59407670647999	-0.5690854394707253	0.4774771341127093	-0.4574529961806128	-0.6951581774079804	-0.9338859212296846	-0.36398196080999257	-0.6239644224340037	0.6783157797135827	1.22740541076982	-1.3050051478754596	0.16006965823092603	-0.8552214125391988	0.04456384236146218	0.8550402857246115	-0.19208793090277085	-0.19737980724848714	-2.0260006640464217	2.241524685957886	0.22499494813792498	1.8199458835365487	1.5117138530109107	-0.5092340956089576	-0.8464411999169984	1.0838099395492355	-1.6027133479002535
-0.37969810674668075	-0.0876479419584689	-0.05587175445667576	-0.4811013967697586	0.578705650271499	-1.3197106894068633	0.5130506918856986	-1.81418544454366	-1.0053847780381837	-0.5948427813196622	-0.6266224805254756	0.5616985914065251	-0.5256491877014143	-0.6457778373493028	-0.8967970597415593	-0.3656990786540133	-0.6061426615315728	0.6572335292645072	1.456411449054911	-1.2833676816533799	0.094999784435824	-0.7708584971218186	-0.06792018182722662	0.894155084389397	-0.3173022748057246	-0.24554291744889828	-1.923388386206307	2.164307048491489	0.22158832555285995	1.8580761138114432	1.4762431813957075	-0.5688564417428686	-0.9431853621945219	0.9629888001811404	-1.5702055612098527
-0.4309818592367603	0.030277009373821072	0.0507717645834572	-0.4753997558132861	0.5583799343104223	-1.3937971726357123	0.3318005021831715	-1.835635083370223	-0.9789335712496816	-0.5980153525890254	-0.7050980100592683	0.6475177557915456	-0.594839672772013	-0.6109653189574438	-0.9020327334618898	-0.3581369843897435	-0.5917031205174567	0.6303905978783177	1.7370607944984549	-1.284323193409762	-0.01778845085879834	-0.664578690825234	-0.1664392638427997	0.9139967040457997	-0.47950049946826817	-0.2804127815124351	-1.836224627544412	2.067853878119077	0.18833203158482673	1.8967206407180708	1.4148926982842727	-0.6237575747750681	-1.0361853011691866	0.8426529496528804	-1.541112354500476
-0.4592185478625658	0.14758251712782536	0.05584304368083437	-0.46459752808733173	0.5215659222812905	-1.4845253465226358	0.1358288219702354	-1.8369466404867243	-0.9538121586346502	-0.6031286467855589	-0.78611709167049	0.7280198996009518	-0.6768721975933208	-0.5664484509635708	-0.9289379634910933	-0.36737161919159506	-0.6035334256883556	0.6202853607673162	1.991585537922851	-1.285510758021266	-0.15685254685066777	-0.5651612673992984	-0.25094117166760893	0.8868893368472154	-0.6468075001639045	-0.31044356239980725	-1.7777350052030456	1.9850786227986148	0.13977047937438328	1.925401712878036	1.3471982877518254	-0.6749405797142003	-1.1205770258213927	0.7300619933733744	-1.5203046615232334
-0.4673733566058684	0.23915649414869283	-0.008833132204897865	-0.4426897542686133	0.4873848432734132	-1.547083293760506	0.004194116265239469	-1.8341317349993396	-0.9097842742292104	-0.6080396972244188	-0.8622565005314261	0.7975535984493423	-0.7511862707120994	-0.4945319525062691	-0.9849857938811819	-0.3821106597925036	-0.6496785826638514	0.6405817847581851	2.15550780481491	-1.2811056538219436	-0.28636116524838523	-0.508019690563738	-0.31780765098818486	0.837348447778211	-0.794976443492047	-0.33004831862580736	-1.7644911888627817	1.9218832826870902	0.07883660407221614	1.9122468390328333	1.3122084517113197	-0.7354672820173225	-1.1964062958895632	0.6180589073144812	-1.4997278914482235
-0.47560997877745254	0.2940148321319284	-0.09281413156481717	-0.42007485787696447	0.47701496411178984	-1.5517538615899997	-0.04727116979666955	-1.833705368287676	-0.8465436344216484	-0.6240639400041268	-0.9380897970283326	0.8510786438036485	-0.7923601650269892	-0.4073189588672131	-1.0716678048532766	-0.3821142259770187	-0.7209224984083977	0.6861494872188303	2.2287440231912052	-1.2670947314349896	-0.39679969293788797	-0.4970705802882588	-0.3691351050583284	0.794617150175817	-0.9106855281718644	-0.337529489461257	-1.8157401303035523	1.9100294063154493	0.023253187873393304	1.8607782561143877	1.3058929608027898	-0.8124678784683237	-1.266168362992498	0.49999957435195297	-1.4857339635728806
-0.4948715132034033	0.31105341825598554	-0.21369119498175992	-0.4051806234723926	0.5278593661862758	-1.5332992671548282	-0.04378803186693742	-1.8389633992924128	-0.7751518488470717	-0.6577691900834737	-0.9996304655810475	0.8802888165885487	-0.8089985983314698	-0.3035441765010871	-1.1637634191659871	-0.3610469909540653	-0.8163279712364151	0.7435025401295071	2.2211828479906854	-1.2203136558521046	-0.4558806501510527	-0.527243905213771	-0.4062934372500032	0.7620733382611892	-0.9854137104288949	-0.35135581107101366	-1.9153209417414783	1.9815089221000428	-0.0029517900378020186	1.8029907745801044	1.3135759894479602	-0.8988200705904689	-1.3115539482617258	0.37818418467785425	-1.4838126850262987
[truncated: 26 more rows]
