# Supplementary material for: Obesity dysregulates feeding-evoked response dynamics in hypothalamic satiety neurons
Source: Sci Rep. 2025 Oct 14;15:35837. doi: 10.1038/s41598-025-19800-2 (PMC12521569; doi:10.1038/s41598-025-19800-2)
Supplement: Supplementary file 2 — Supplementary Material 2. [file 41598_2025_19800_MOESM2_ESM.zip › Fig 1/Fig 1ef NCD and HFD/matrix_MPK133_2.csv]

-0.39007632827509753	-0.02344853716278452	-0.011416493993070964	-0.8566011662584933	-0.5577517300923807	-1.116198320915802	-0.12218043404852238	-0.21481172923247288	-0.7621312231515758	-0.3424992947663118	0.24771279016678246	-0.1212187223313069	-1.0701104235658119	-0.17911782294026263	-0.2942629493186839	-0.29715940761787074	-0.735752600441356	0.0643726935089771	-0.8719460952874118	-1.034713277867971	-0.35365243514154826	-0.34236637302339035	0.3584777004168923	-0.8555425124525584	-0.7579973567519558	-0.581089078266069	-0.42564797471626986	-0.6515746259710691	-0.7318536423111272	-0.12344195229071639	0.647485906460448	-0.3611863296581822	-0.24966333469148	-0.27070501506260214	-0.7884451037469485	0.20271468475620963	-1.0418707634284858	-0.6589906301626771	0.1060823467783728	0.29137912166967583	0.27037333273656466	-0.44681048142713103	-0.4514234511983668	0.6237297923158479	-0.7116024796612039	0.5796568317795746	-0.8010713055279745	0.09201550904619352	-0.14902261649136175
-0.4120969382212408	-0.03657737585318739	0.018568434039940865	-0.8656169821350759	-0.5743041471336008	-1.0905782534456865	-0.1149393972880253	-0.2098489663840587	-0.7467973902478489	-0.35350635497195726	0.22487189950139472	-0.09157484396838225	-1.079979370096229	-0.17533019940419875	-0.2791519101811928	-0.3325734413982586	-0.7688237036934211	0.03344768514261826	-0.8794453917008984	-1.0137620056412586	-0.38754221825259705	-0.3608603342502116	0.40495337280057375	-0.870452649773788	-0.7721659941226298	-0.552885443947819	-0.4156443595395044	-0.698009301365816	-0.7348983670541425	-0.2045751858724602	0.5292625489931062	-0.3679686352018201	-0.19210450447216615	-0.28755622905459444	-0.7734656517156423	0.14585902820290486	-1.076761456551388	-0.6677332401886105	0.037234389028727354	0.36987056905521376	0.2610664320655717	-0.5009230898314128	-0.45178048406745885	0.6580777092684026	-0.7293365740683797	0.5756329407575604	-0.8305109572808098	0.10982829632846462	-0.12818155724714458
-0.44600588865833934	-0.05374012606662357	0.04943173275770788	-0.8627331353058657	-0.5871701383288158	-1.0538614022447066	-0.10257257227723	-0.20159871090466183	-0.748924366359406	-0.34293883900863475	0.21736600932990738	-0.06882219115582755	-1.0898600496586333	-0.17249709761717055	-0.26423610410749326	-0.3637355880746876	-0.7976090393897746	-5.8076888488393465e-05	-0.8824788333630224	-1.0134008645079502	-0.43603579857015734	-0.3563709426535369	0.4741084109758682	-0.880144553194773	-0.7794155163987083	-0.5109561688066603	-0.3909840731552728	-0.7296819342276096	-0.7579139926707289	-0.26890785062491923	0.43277367844391795	-0.36870987078035977	-0.08325869307077763	-0.2938752223686258	-0.7573168435538676	0.09672475822273975	-1.1142402400311104	-0.685332000630425	-0.01806963463521956	0.44540438884877015	0.24097937193731234	-0.5514892684112737	-0.45732110525818453	0.666932713189979	-0.746959697006341	0.5452170586205725	-0.8771219233054685	0.15077212559935416	-0.09549464474713831
-0.476985185393075	-0.04323226550959103	0.06427679895382683	-0.8590691320186485	-0.597008971666575	-0.9953875450645476	-0.1057183895383295	-0.1754744030247597	-0.7610436179562735	-0.3062167629773334	0.22200209634317936	-0.07847043458526998	-1.1018996071067224	-0.18061053248396525	-0.2712693752305959	-0.3793304304773579	-0.8198088734966554	-0.03332831512340713	-0.878951823076435	-1.0202243973295415	-0.4901261141030724	-0.35798304236325196	0.5587397183960665	-0.8917387086486286	-0.7634004859550382	-0.46958210009940976	-0.37642483384512304	-0.730683504740541	-0.7838944750108399	-0.2993098730173381	0.35301821181826887	-0.3730887199605826	0.04015658901552593	-0.2786321557225838	-0.7514174418756524	0.06024405279586943	-1.151080088703993	-0.7163752790112808	-0.05865208834149124	0.5183782554839715	0.22317786584757776	-0.6100681618756841	-0.45561150342470114	0.6608261805676552	-0.7673944528421911	0.4927116913939866	-0.9250875636582554	0.17136925483927792	-0.07210481643143307
-0.5027341234005412	-0.015834130029332708	0.07644463943271226	-0.8551076371637866	-0.6047719092618439	-0.8869933899844252	-0.11756624078673847	-0.1411232574211883	-0.7643661818104205	-0.24766041059114205	0.2247759129111199	-0.11237093748991275	-1.1052602407937187	-0.19590522033924218	-0.2989075439062936	-0.38452577387783093	-0.8347847591977743	-0.056467427208635644	-0.8679012881321089	-1.024269686672077	-0.5336590710855813	-0.3851380311444373	0.6265959809329023	-0.9019279308091729	-0.7201469466127574	-0.42727153347638547	-0.3812190295401597	-0.7104266054758639	-0.8005767614818786	-0.29845482917175636	0.2821276850160781	-0.3756671079205326	0.14748831617223113	-0.25426579875649835	-0.7622973651847607	0.032732343932231414	-1.179945383964919	-0.7494783136427083	-0.08653043057247875	0.5861952454575627	0.22016413918840563	-0.6703892389913417	-0.44021828629727294	0.6450115724032134	-0.7889871532779609	0.4377535258900112	-0.9662471458584625	0.17256323668069257	-0.07306241992365906
-0.5652744386060549	0.02009429144072883	0.11629138408524926	-0.843050121789448	-0.6147873077979207	-0.6887538665362475	-0.12066926115937551	-0.11121157789381195	-0.765650769577576	-0.20163912183009028	0.21209588844482025	-0.16270748822522002	-1.1058234263291147	-0.22409407539584053	-0.3328195270869435	-0.39229593233154325	-0.8561057900398806	-0.08789924542084321	-0.8566410479115183	-1.0275881159026443	-0.6197708172301439	-0.43623547004477176	0.7279285995220838	-0.9261686850381251	-0.632831342119389	-0.36371073365075246	-0.39184001692608667	-0.6904177658203483	-0.8271599551690716	-0.32182880824805166	0.12127097178736035	-0.3788225477783757	0.32980174018359226	-0.21784927243682756	-0.7877378771592405	-0.02195556515036625	-1.2237779292706388	-0.8025457561347323	-0.15016045200709427	0.7022081877530109	0.21703424318082915	-0.7800448491624206	-0.41338528266906194	0.6228855810154201	-0.8375183912722411	0.3476696518824724	-1.049651502455243	0.17971420235065488	-0.07428827467348423
-0.6414186956924169	0.0770629142267101	0.1579574389779915	-0.8255029763035904	-0.6027334252668007	-0.5040233828248387	-0.1094240097772442	-0.09996565104711444	-0.7713735333949182	-0.20018157970134992	0.2022935027767585	-0.2409951874945405	-1.0994400702763596	-0.2722080642392037	-0.3688673599854765	-0.36777377929829286	-0.8495578441454835	-0.09287126618343453	-0.8376821193754193	-1.0372605944815025	-0.7038504790062283	-0.4899962259338869	0.8101048241982332	-0.95861095728031	-0.4976831434627099	-0.32713744226548924	-0.4216574555873188	-0.6430194992929005	-0.8637270408926696	-0.34900335294431856	-0.013984124428257205	-0.3863342291312958	0.4888887492997875	-0.17588451061384702	-0.8314203447690343	-0.040508992297708185	-1.2355957968624751	-0.8641006767176327	-0.18936832426127653	0.758831189678433	0.21282277048121484	-0.8748616058764871	-0.3840156455137772	0.5721797410690547	-0.8975326154501719	0.24391243838248222	-1.1194640810209595	0.1699878550092244	-0.08606687405272452
-0.7047658600759388	0.1378100029511534	0.20627985911465901	-0.812857156176093	-0.5668363973505061	-0.34801661414669743	-0.08572535577087745	-0.09300697486438306	-0.7663752173299834	-0.21159228244402892	0.1864733455714692	-0.3344794637815225	-1.0864445640470957	-0.33528570467168883	-0.40537203825328244	-0.33734745142638334	-0.8199215405818825	-0.0823859869713742	-0.8033179563993567	-1.0314945439361756	-0.7609746284756647	-0.5500351336039101	0.8660368454511079	-1.006830454475553	-0.34813178312222554	-0.31358742144317275	-0.4793145564521156	-0.5724976498809904	-0.8796297375734621	-0.40843098568504893	-0.1324838390765072	-0.3968946124187491	0.5919581042218638	-0.15235486499749987	-0.8844258549358297	-0.021911366406755964	-1.2060042187451663	-0.9267188696581563	-0.200272559500992	0.7461085265138495	0.20909199853361732	-0.9546444554931982	-0.35300932434906707	0.5136357075373547	-0.9565788269658766	0.16108932067495957	-1.1460955982147896	0.13275953350735656	-0.11321909821218774
-0.7386908857497934	0.15075470794934295	0.28482785678701134	-0.8041309392337279	-0.5008238252209585	-0.21552528048907624	-0.05586985284505478	-0.11965097678485406	-0.7463110020017094	-0.24993933005210028	0.15494077121119926	-0.41657897111943976	-1.0580740927015193	-0.39613341982664196	-0.4361036748247626	-0.31544252216489654	-0.7752170084904465	-0.056203213544923136	-0.7671956086714748	-1.0155656767098649	-0.7783928046383771	-0.5915357691690151	0.8826531753899584	-1.056467451451525	-0.22389609145556216	-0.31938032388985943	-0.5470921907704571	-0.5004627019607042	-0.8534158847764008	-0.5038555472302153	-0.243195050839457	-0.40428843731468156	0.6414395098967581	-0.1559499262862233	-0.9317398749444074	0.019599289978558105	-1.1258510603944014	-0.9751057765457691	-0.1847331494691786	0.6672828866684946	0.2040312878387735	-1.011162725461712	-0.3270513346095516	0.4625194575633251	-1.007860450143306	0.1269375318734153	-1.1377569058357486	0.1069378585554055	-0.1465219950814958
-0.751621446743897	0.10023182874739686	0.3648149384853463	-0.80114205966737	-0.41671856703334553	-0.17256356956910768	-0.026703035480692416	-0.1813243385420829	-0.7271000666292349	-0.3403371397300316	0.11569596815885168	-0.4644059760111361	-1.022955954659979	-0.4517617288219801	-0.4462948407546989	-0.29094460268508837	-0.7289024416595247	-0.017261322103552003	-0.7378918746570735	-0.9989104580210697	-0.7711089979543562	-0.5966548416649637	0.8733646019640778	-1.107075209580523	-0.17485330000791605	-0.3563884026552264	-0.5962022377944386	-0.44990021049749523	-0.8098079461345978	-0.6226674348775593	-0.3380346628826141	-0.4230431799228903	0.6442138711792265	-0.17860267806247995	-0.9436841462034682	0.07283466762341576	-1.0117583321268673	-1.0203669832866002	-0.1472749076533611	0.5183994161419072	0.1899334030060132	-1.035544430504602	-0.31736044244848005	0.4245405814281985	-1.061531374415594	0.12282093355824726	-1.0982280173978194	0.10752596327837585	-0.15998499836884972
-0.754258290158297	0.008827012447895499	0.42899375435311465	-0.8054405092570134	-0.33789110268070555	-0.24108747818127255	-0.00949967015541276	-0.24039652804772899	-0.7037104867467404	-0.4248202273440974	0.07961480476556057	-0.477768410608194	-0.9801538539698786	-0.49302753184035397	-0.4456486193135478	-0.2747323554322193	-0.6916383555101703	0.0120199570155284	-0.7012528759909478	-0.9781189017321864	-0.74434453631483	-0.5873658823249349	0.8477277643914555	-1.160857262431259	-0.20650760370847093	-0.4008799395040398	-0.6067248827045699	-0.4271516468646788	-0.7629039906884557	-0.7391335827260974	-0.397074095957316	-0.45796204679231184	0.6087436010735905	-0.2190455916432618	-0.9045537481383634	0.1213367616343658	-0.8951713317779466	-1.0687191601725825	-0.08653043057247903	0.32377973735906385	0.16841670323379315	-1.034114037142086	-0.3245985754707725	0.4046941731992434	-1.10843133181242	0.13539756549763973	-1.0260503881016014	0.1283228973280261	-0.15244033621780756
-0.7462494436058359	-0.11287790760826306	0.4894208444742166	-0.8064313383149649	-0.2727107138114442	-0.34627849029059177	-0.014605781675383381	-0.28951256863751773	-0.6716910163703611	-0.47248225758984985	0.04899508246790446	-0.4772386410482725	-0.9223534184902625	-0.5171911483723	-0.44738033658938187	-0.27029100600134803	-0.6703385325899893	0.02200403091400072	-0.6567344594035398	-0.9547963056132442	-0.7028908836100027	-0.5596739156657575	0.7909390573554068	-1.206494346462143	-0.273159154357531	-0.41147852128729345	-0.5854676102142589	-0.429433013978857	-0.6943655419627703	-0.807703928196171	-0.4344959444746557	-0.49251622575709153	0.5619070050089434	-0.2603369152735048	-0.8219822375687942	0.14179877089215415	-0.7948019526274595	-1.107873229703548	-0.002666606052961129	0.12155097785356203	0.13979364401092442	-1.020209076872171	-0.3366084811244233	0.4029525886777055	-1.1370491664694868	0.17427939874564924	-0.9563859883900075	0.16654970432109065	-0.1325607017088017
-0.7386318959642363	-0.23699678843862762	0.5177428844437604	-0.803440637371662	-0.23171838838918676	-0.4500400173593751	-0.04054364759301278	-0.32799154402952524	-0.6361445310344518	-0.5286721171965739	0.01355644155645282	-0.475911051194924	-0.8589193677018875	-0.546878805664617	-0.45240563565138503	-0.2565153323945824	-0.6699744632636071	0.01798798322556942	-0.620462813305671	-0.9371726183078024	-0.6752254443925726	-0.5085181729784535	0.7026385603518406	-1.2399262295884799	-0.3520267007204197	-0.3796265093354014	-0.5533817384446744	-0.46196072545840783	-0.6198054341675976	-0.8079775422267573	-0.46376455474102896	-0.5216690210610537	0.5065175542065373	-0.29628549360426426	-0.7180732518153338	0.12693794787007645	-0.71885444110653	-1.1412834912724792	0.0817544084676979	-0.08023705622458246	0.10017856092527089	-0.9925764778235621	-0.34289225962044456	0.4148566059567895	-1.1569574480465825	0.22027602361934773	-0.9135129065972778	0.19770956060461758	-0.10253795981845137
-0.7552650491651371	-0.3119338793860494	0.5036528560622766	-0.8037502714522722	-0.2395438309771413	-0.5628860843022455	-0.06913196908574822	-0.341577445083152	-0.6010741647110782	-0.5877649819823637	-0.031633653362914356	-0.4662971055955558	-0.7940421539790599	-0.5868793596411853	-0.4494673780413172	-0.23422046322770687	-0.6785672062969557	0.0022168294443255855	-0.5978539325138399	-0.9183322414377508	-0.6721860019610884	-0.4488174272728552	0.594960468292103	-1.271742690757258	-0.42742173239163844	-0.33337791995640087	-0.5196415276933727	-0.515093661375605	-0.5825581066779976	-0.7435080704590061	-0.48880223476567564	-0.5529877067255082	0.4439367634102799	-0.3399714902038493	-0.6209222090110791	0.08477033743200865	-0.6654847828359234	-1.1679427748320803	0.14480570598808556	-0.2818149430790863	0.05065570122860321	-0.9541627321087148	-0.34440653236046687	0.4384753840773296	-1.1587859164085645	0.24578236421035907	-0.8942845211741084	0.19571258962222413	-0.07250604694493538
-0.7944735932987173	-0.317364226771411	0.466831075658335	-0.8124145615785153	-0.2902741605153797	-0.6646089707734469	-0.09855458394436704	-0.3354834244965146	-0.5737430662581401	-0.6256973145648544	-0.07808920414590477	-0.44689825290537133	-0.7124612092673452	-0.6360616004845318	-0.4412090194429207	-0.22214774751283733	-0.6829272015794057	-0.02057600261194647	-0.5899175454776941	-0.9001164861334774	-0.6850037649007186	-0.377626171231248	0.4883433918850496	-1.3068559699000981	-0.45534696994195994	-0.2859477319326457	-0.4956721882594536	-0.5687214143609463	-0.5868382533224971	-0.6564320736031887	-0.5276661908057261	-0.5783868850597456	0.39335539070709424	-0.3920703778214711	-0.5560061050417804	0.026154767269491896	-0.611646033188142	-1.1665455601510832	0.1793434108414022	-0.4609975570586536	-0.005394006456559841	-0.9295977948582295	-0.348042600436808	0.4622685332977065	-1.1251180262755476	0.2625604117756781	-0.9127342412462033	0.15428675144377205	-0.04662247545673726
-0.8390856017893226	-0.2714436255181717	0.40319612766660684	-0.8331381884560416	-0.3652162780233934	-0.7031786701271099	-0.13797888082842302	-0.31783003940959553	-0.5601671394340304	-0.6460243903575199	-0.12876816490098575	-0.4359081728316264	-0.6197221511355958	-0.6932252678676788	-0.43386044692179426	-0.21800160682389863	-0.6964772963627637	-0.036757087895677595	-0.5929251218520355	-0.8901957866066553	-0.7085442465325633	-0.28393198557077615	0.4155513445186803	-1.3363501441940655	-0.41653513969036693	-0.22557622541872072	-0.4925492683058551	-0.6147810705040476	-0.6211659176996012	-0.6035478203012323	-0.580415341651018	-0.5950691329903575	0.35525986596060277	-0.4573145348145549	-0.5333187251408761	-0.03135784333656646	-0.5234342084888242	-1.1324246693180116	0.17584953344294485	-0.6130536669199286	-0.06841921616543375	-0.9207376310135522	-0.34968381819695216	0.46525623324002774	-1.0689143916251087	0.2795475438744942	-0.9664941106153331	0.07186161257825305	-0.020286468799027752
-0.8798318129997567	-0.1932623756466844	0.3104425898514881	-0.8666387746010885	-0.460670982912147	-0.6670638676683442	-0.1882017673161768	-0.2994398957001716	-0.5614237202004484	-0.6506728223675491	-0.1943172115086359	-0.4361002406800443	-0.535708948892889	-0.7420155455247194	-0.4244716888840426	-0.2159593791838102	-0.7211315056007762	-0.04234880979679461	-0.6063776907687493	-0.8922181769531814	-0.7426381064925827	-0.19946612331188474	0.3673444920020426	-1.3595409683992599	-0.36038146741142146	-0.17728669292605323	-0.5054561719069425	-0.6520772559402882	-0.6843395731160967	-0.5859230726237177	-0.6428412023130965	-0.6094187125553056	0.3285575552560362	-0.5425176908129441	-0.555259588088089	-0.07423665174000052	-0.39799270400662745	-1.069568709443246	0.1347197594456975	-0.7403153231030352	-0.12551044214663315	-0.9130093693545023	-0.34389875227998035	0.4414800958342693	-1.0138324224404232	0.28827189190898844	-1.0286449707826057	-0.04802127325798437	0.004407931872008439
-0.9240269603390925	-0.0862349331373961	0.21420926022772319	-0.9099675107400829	-0.5624783850137435	-0.5850674686528337	-0.24903041145042012	-0.29897694468309627	-0.580535697503651	-0.6317771173670578	-0.25284552465618737	-0.44527517405445743	-0.46353848248668283	-0.7653891429920388	-0.4131306002083721	-0.21804566783015714	-0.743198348363918	-0.04098931039987351	-0.6348092079900692	-0.9119334309349094	-0.7674377857031848	-0.1500081869011412	0.3099521682872585	-1.3833368689736214	-0.30127356621568235	-0.17627389408769184	-0.5281426883788164	-0.6860659799210421	-0.7719621928989614	-0.5914020267483823	-0.6980144405117381	-0.6219470763037815	0.327731357799231	-0.6258063291697441	-0.6151324929379018	-0.10889851189951176	-0.25947487299659	-0.9816777614697714	0.08831956022026861	-0.836787492311333	-0.16266326915806742	-0.9143511019714079	-0.33919045215868315	0.39153340811524084	-0.974335969293582	0.29867877868945203	-1.0913246260763543	-0.17112257834739997	0.03026093341632081
-0.9790742618947383	0.027725728279819135	0.12337369894890542	-0.9508464948883695	-0.6267335174949236	-0.5084620963171849	-0.31451063463407014	-0.30941766100593104	-0.6125383636795878	-0.5917007483659089	-0.28318512282304226	-0.46949049740496207	-0.4138795979031357	-0.76273069837611	-0.3974982887905559	-0.220358870658736	-0.7672339932124466	-0.046697926830996835	-0.6704188336841804	-0.9485093979967798	-0.7698367741937492	-0.1163319195473834	0.24299570701064996	-1.4046106755232295	-0.21993120527776075	-0.19253494210360092	-0.5392007534349462	-0.7343288741675624	-0.8561952918546691	-0.6347031154668805	-0.7361068409705718	-0.6302192653602832	0.347337658985731	-0.6978540430103038	-0.692834804580199	-0.14189689207223372	-0.12908041059402572	-0.8960175482164352	0.05408602188931351	-0.9074115530118199	-0.1835043173177306	-0.9364985562249135	-0.3318797791248922	0.3054897762532241	-0.9683639969964648	0.3206799946009935	-1.1452878781864366	-0.277333645046896	0.07312916572752955
-1.0336673421015954	0.11892618811166297	0.055216946801957954	-0.9767519391737498	-0.6279890922385135	-0.46772989473600646	-0.37204539411150056	-0.3215300448145476	-0.6434151484258808	-0.5392292317312606	-0.2913459419064046	-0.5165935542526225	-0.41342024970082825	-0.7374846135628119	-0.38048372728109325	-0.21419253283283815	-0.7919500588894074	-0.07827226029211584	-0.6998463281894921	-1.0088718495065747	-0.7639011773311222	-0.09061994949370072	0.14670385006469638	-1.413609537163122	-0.13338525516008345	-0.18160387585320809	-0.5252120826001071	-0.7903708135853729	-0.9132046945668801	-0.7021923518404918	-0.7660291692384852	-0.6380000152282133	0.38431855047688723	-0.7686993339750089	-0.766521079528014	-0.1698445612705735	-0.016097326066978994	-0.834048539152551	0.010948210496651078	-0.9661155961935737	-0.19901225768974018	-0.9687060497470249	-0.301916220625467	0.1857925221227578	-1.0017757991236018	0.34360828344407723	-1.1764403031648623	-0.36133244874805487	0.12896211124075205
-1.0613315852016627	0.17750198936724404	0.02174500747521918	-0.9860136409378754	-0.5756801694543375	-0.4560138028554781	-0.417227102289365	-0.3393959910688399	-0.6615338107695966	-0.48561422900666196	-0.28833117940777414	-0.5687368091444738	-0.4641931856715809	-0.7214831734337817	-0.36319193482104634	-0.2184025619808519	-0.7967960690493092	-0.13364664032147774	-0.7248577340667702	-1.088284241473637	-0.7627396761162337	-0.08321303639705714	-0.002612545312025183	-1.4138451588022058	-0.06255632116552234	-0.1510357654590361	-0.49016719500324984	-0.8425505755713043	-0.9269170595131581	-0.7705958594870372	-0.7986814014355758	-0.6506062087124359	0.4474322141890729	-0.8283260805446826	-0.8271994368804938	-0.1991423011828297	0.0750131598319788	-0.8010657237575384	-0.042765443961141306	-1.0058071530587194	-0.2094247700903713	-0.9911047094464269	-0.25484002003857303	0.053210944895833834	-1.0596875407732593	0.36644189249840764	-1.1797757801164788	-0.4239235942641713	0.17894702648860075
-1.0853620575114162	0.21317283653952934	0.015158430587068988	-0.9785988153957405	-0.47775993916065707	-0.48941989360391025	-0.45038436056413184	-0.349728625442163	-0.6690135470998653	-0.4379139483459288	-0.2824466137509282	-0.6050123048670502	-0.5377733758710755	-0.7369322094867748	-0.3570381886503263	-0.23734879467207054	-0.778354013608545	-0.2019194510248082	-0.7440602546802163	-1.1779042112762335	-0.7691767809800554	-0.06741037797676208	-0.17947223218147346	-1.4152249591206814	-0.011660658072694008	-0.09956716994595716	-0.43811124448210137	-0.9067908525181482	-0.8931714576780966	-0.8401038335253395	-0.8263367591230416	-0.6691230146999332	0.5111471932100574	-0.8644333542803775	-0.8637984127943593	-0.2350075725888226	0.14864433048355283	-0.804979527787483	-0.09265682884589088	-1.0149689882671677	-0.22157314631773017	-0.9927390225238476	-0.21129107751077303	-0.07663173017756021	-1.1221909403683412	0.39379054397890967	-1.162273242523676	-0.4666775150862542	0.2123294052120123
-1.1178850926151986	0.21458630210749488	0.032340805077896065	-0.9536386657446926	-0.36424539755305985	-0.5772966742634434	-0.47529116581260367	-0.34507749888150746	-0.666924224844855	-0.40076876904014724	-0.28334967126351307	-0.6215111441096977	-0.6149069148079596	-0.7713254559120989	-0.360874518353837	-0.24186284476326886	-0.748380150620968	-0.2747143186149528	-0.741528075747149	-1.2732271590881994	-0.7699301284970022	-0.027948042804121026	-0.3469721113586067	-1.4009519427115342	-0.016345961477573397	-0.009696618478352504	-0.3747065722541386	-0.9816176104229083	-0.839654430218143	-0.9092714584036441	-0.8547243931984989	-0.693352523291235	0.538255269529505	-0.8689948298940262	-0.8602959573123792	-0.2591782582422786	0.20506146514931745	-0.8338775606829836	-0.1497701498323824	-1.0152666968339923	-0.24617167202232526	-0.9723618278243655	-0.16943775775174075	-0.20519001324728042	-1.178765902627306	0.41704823958703086	-1.1242348590301536	-0.494599564048813	0.2197884715201738
-1.1314704402289855	0.18760911966347904	0.04677255575317496	-0.9218957083513425	-0.2810507960472075	-0.6630129832139848	-0.49935383933002797	-0.3410802681153981	-0.656092984093011	-0.3899579938587456	-0.30584971158792473	-0.6272119711270174	-0.6813152892051451	-0.8233428294398124	-0.37243622039159235	-0.2480666344444864	-0.7027707471940584	-0.34360843175174083	-0.7057200403771343	-1.3667332109449861	-0.7689596779492354	0.006670413747068562	-0.4965059587065495	-1.369137366515869	-0.0935834990784766	0.10826119774400404	-0.30953610623855665	-1.0503190538841212	-0.7826052882962349	-0.9810918046760466	-0.8918937326165306	-0.7139040209418235	0.5201815890690907	-0.8336973096347957	-0.8285016318673837	-0.2616553969182581	0.2468041274919038	-0.866622609143754	-0.206791951688252	-1.026194352463311	-0.27929729495575184	-0.929872643169622	-0.13406316776963093	-0.3232201095451631	-1.2239167789439729	0.42968601888999336	-1.062987599326254	-0.5194001340971451	0.1927707551138082
-1.1373497555228378	0.16039777876693928	0.030499836382450303	-0.9020627347998058	-0.25052281013039146	-0.6919783299515472	-0.5272574106073684	-0.3475399659645503	-0.6465015199071424	-0.4169547341162133	-0.34168013450049795	-0.6292107431319793	-0.7281564861569138	-0.8875151235376801	-0.39265455647787956	-0.27857227212766106	-0.6462268926878952	-0.40217579387469604	-0.6440598135725469	-1.4381659098143869	-0.7696978282540244	0.02654267649785575	-0.6136900761633886	-1.3446949201638612	-0.20461586063017312	0.21839028355165535	-0.23944851643319387	-1.1259765836032904	-0.7186228230823624	-1.0628456749613155	-0.9204412891215485	-0.7316425295718545	0.45494865554906383	-0.7670594814573457	-0.7910354614471624	-0.2530768225902508	0.27870881136562164	-0.8981280637001596	-0.24589484611613227	-1.0378166614152196	-0.3051269486974562	-0.8716609529599483	-0.1216248226730697	-0.40923609720842513	-1.2516920840616952	0.44114621832033707	-0.9803590026128193	-0.5449051372751892	0.1378090530013343
-1.1557506359642642	0.13828683470902142	-0.005241427754491457	-0.8987478287603352	-0.26442903040096377	-0.6947195299582567	-0.556520643950335	-0.35765103234137435	-0.6362714961044612	-0.46699231645024375	-0.37325188706087975	-0.624010136774824	-0.7552773895958298	-0.9396198256509433	-0.42123667701701095	-0.2967562494106049	-0.605079989499407	-0.45487601136830025	-0.5635722765317175	-1.4746096280105392	-0.7410597674585193	0.04310794845171591	-0.6909867535887676	-1.3333662317567068	-0.350891654873441	0.2951967530335316	-0.19259379018745856	-1.2157285868634795	-0.6570247104503524	-1.1331344500137295	-0.9476056568936947	-0.7340485802597942	0.3354922362766196	-0.6989872909660586	-0.7572513596105612	-0.24386540261509532	0.2901902272110717	-0.9306086298408177	-0.28909995098719354	-1.0534259301934235	-0.32945040674950804	-0.8230275786343961	-0.12313909541309227	-0.4632188379456209	-1.2704710175328604	0.44713668745458063	-0.8930467919220275	-0.5590745834852137	0.06994377757461827
-1.1699022855193983	0.12497386232640698	-0.05085413449106503	-0.9034670164242191	-0.3218989493695469	-0.6612058217280797	-0.5825765702499288	-0.36493395437264087	-0.6187633863768207	-0.5127076018914496	-0.396974287228791	-0.6284424717383087	-0.7680036227409828	-0.9744781475667545	-0.45679447492542613	-0.31119724421187644	-0.5736480818794748	-0.5090237994800634	-0.474234882164691	-1.4765750496149095	-0.6610203930860004	0.04714956696446262	-0.7305180222880544	-1.330657525393798	-0.5094948762721355	0.3274682069285836	-0.19684874130688254	-1.2836018628106418	-0.6048541409189798	-1.1690613069322833	-0.9894155524256633	-0.7065213145795697	0.18286814454442968	-0.6600051889332695	-0.7455007337267061	-0.24670617640896006	0.27664480930605667	-0.9592154650303358	-0.35541094460121103	-1.0873092512940539	-0.36038617070152457	-0.8002565438034301	-0.12220514276505448	-0.5011892081734381	-1.2864509090997598	0.42581795502030245	-0.8152180278950656	-0.5611491067387673	0.006248242493940593
-1.1612897768280703	0.12292391151021609	-0.08662908955838097	-0.9123608000455026	-0.39887225101944385	-0.591355984520077	-0.6047030535031336	-0.36150055110981777	-0.5975695553521383	-0.5486952028491292	-0.4189885178718127	-0.6565983519349208	-0.76867768542866	-0.9961498530645188	-0.5037753593963042	-0.3713361116543044	-0.5286325002664697	-0.5611587598628158	-0.387406093303892	-1.450918769665519	-0.5732716900890528	0.04036533831265652	-0.7252879274629876	-1.341416951920926	-0.6209366835859839	0.30927363385762147	-0.20273399213616247	-1.3069754585295343	-0.550320257210879	-1.1707130013852118	-1.0334363054048996	-0.6607218506527659	0.02553374955997876	-0.6672868665520248	-0.764320819032924	-0.2778301280458436	0.2500360053249848	-0.9888855725774774	-0.4426475182580683	-1.118411040392884	-0.3881947092056983	-0.8002063027142506	-0.11685078316635249	-0.5195449561464733	-1.294727673449795	0.37821966372019455	-0.7607899009485214	-0.5586803594401452	-0.04159677668189398
-1.1425487219565982	0.11891341583243478	-0.11531691677198763	-0.9242962831645422	-0.47292378644188826	-0.531307460224953	-0.6318057818561476	-0.35622795333946966	-0.5702701981667027	-0.5759838541682918	-0.4377156975254235	-0.695149112938753	-0.7638131703666764	-1.0025715504484498	-0.5634405360217413	-0.4514081783281446	-0.4745204874743926	-0.6068773314546815	-0.3044688843239356	-1.4109206088784403	-0.5199359885074304	0.042536571339412	-0.6957838190573505	-1.3587473947188253	-0.6571078478145835	0.2635033105967361	-0.2067398089835708	-1.272728908813274	-0.4921280286100189	-1.1302815232313979	-1.0723619858914475	-0.6278954918215616	-0.1252155094817678	-0.6985315503159886	-0.7777384790163758	-0.3352242056576746	0.21274809350907745	-1.0149838330338097	-0.5513103354370519	-1.1225497732140306	-0.4153890189711841	-0.8034483306454083	-0.09381932951571219	-0.516655074138207	-1.2928377439664023	0.33349924349906623	-0.7596306193250937	-0.5598921136770344	-0.07240822312450038
-1.114788128873454	0.1085508399516277	-0.15904052491258067	-0.9304543586147899	-0.5443783991025182	-0.4806521146194866	-0.672601546844026	-0.3652762138794282	-0.5258436264636548	-0.5801732811985522	-0.46279170450720974	-0.7300252571942866	-0.7504339939914243	-1.0038550775663009	-0.615723950505207	-0.5235646852276187	-0.44305146599109124	-0.6498544861236628	-0.22827760432470265	-1.364171652145915	-0.47900121204626345	0.06662069966089786	-0.6680062043197731	-1.368426731652392	-0.6583750565341553	0.21528283257032008	-0.25848761974722595	-1.1657781059845544	-0.4203894047033834	-1.04426661493322	-1.1151706951940092	-0.6205794966613756	-0.256013811001483	-0.7277294702675834	-0.7695239860710583	-0.4106393164597226	0.15703297835260074	-1.0301875591323855	-0.6544550873873477	-1.097276650859792	-0.45790967104680635	-0.7961663280725985	-0.045736636269282385	-0.5123808557153848	-1.285375339475065	0.3017598168151313	-0.8198173833083139	-0.5688009308266437	-0.08872034518202063
-1.0805268614219243	0.10274583904222748	-0.2090017681624488	-0.9292704636006931	-0.6049142563984717	-0.4285368261956319	-0.7259609041459737	-0.37692564667096917	-0.4682332259468211	-0.5550508112751417	-0.49855748338959777	-0.7552473537722111	-0.7052594742334686	-1.0114912515585783	-0.6490834241153258	-0.6054300348561859	-0.41450206842615556	-0.6889501018784665	-0.1696563851302432	-1.3362712106751782	-0.4378949241907482	0.12179007504320336	-0.6436272139255098	-1.3641176831168254	-0.6727497125003424	0.17172736737514332	-0.3227314811019778	-0.9996055130001105	-0.3281383357910217	-0.9123079067918567	-1.1446637579930996	-0.6282646271396739	-0.35074786022028437	-0.7503008397848989	-0.7299557810707065	-0.48997204317268733	0.08571814857038165	-1.035498577843327	-0.7056761914052546	-1.0492200670091694	-0.5054830221380722	-0.7838868148055431	0.010135040711753607	-0.510398979312365	-1.2644683146750388	0.2729179861661663	-0.9153230129917521	-0.588974215362375	-0.09390195067068222
-1.0342041491501646	0.10130895762900922	-0.26953955705478017	-0.9199559419051694	-0.6568162123689552	-0.40890171207349874	-0.7887572213129611	-0.3854371001950196	-0.39534967436119156	-0.5420678151587801	-0.5329363539880154	-0.7765141190541497	-0.6191572056454019	-1.029753080425216	-0.6455165160398484	-0.6765973721651535	-0.35216668390759315	-0.7195204234174777	-0.1392171977230466	-1.3405336933471825	-0.42163390718230803	0.20314018292642877	-0.6246245360611	-1.3395659083242824	-0.6771810558755325	0.15269391041786232	-0.3470373703419531	-0.7966393645486458	-0.23806123540918128	-0.7494174661683732	-1.159688049401883	-0.6625252768153523	-0.4177456297279255	-0.7507321657572866	-0.6390968097332782	-0.5479748580260604	0.013274264369999428	-1.0341601370112437	-0.6832109365766534	-0.9841211270635704	-0.5337455557969284	-0.7740720702664595	0.060121909260007954	-0.4991010079290545	-1.219376338599724	0.25366840161526694	-1.0223894987644608	-0.6216754230352254	-0.08354179668774818
-0.9655439714141385	0.1060879187737116	-0.3444802186820693	-0.8976713949859801	-0.7197756209141632	-0.42884343449267864	-0.8538517805821935	-0.40174846774216766	-0.32610329860465886	-0.5611406799760247	-0.5545548848099034	-0.7901002810350788	-0.5078295049359868	-1.056993506424795	-0.609960670462071	-0.7120158120461672	-0.28047153651272155	-0.7432708298428412	-0.13854339060586876	-1.34481245280266	-0.4243889446434177	0.29490334716246036	-0.6387664125343271	-1.3094949322578375	-0.6608861511134295	0.16753806308919544	-0.37428042152569113	-0.6102183362756908	-0.1514133950641958	-0.5730865704814612	-1.1787945712494678	-0.7287361448684009	-0.4669263777484202	-0.7314466049447184	-0.5218038414529239	-0.575605099883926	-0.0429746444225718	-1.0125928059984513	-0.6014332098874935	-0.8979636840823051	-0.5524261211322492	-0.7565024658446436	0.09925497858786231	-0.49009750504237354	-1.1538306134947902	0.2373617804981149	-1.1257776623936624	-0.6615502157904591	-0.04925760461970215
-0.8967028916690707	0.12083564385633942	-0.424941379900669	-0.8688043917884132	-0.7835891122791387	-0.4476176087608528	-0.8960996882682366	-0.4190884151755025	-0.27742713132305596	-0.5959425180693012	-0.5592112138932338	-0.7822254992499543	-0.38627294693994074	-1.0826782650631812	-0.5782841058618381	-0.7265911929165277	-0.2258045830969359	-0.754691265294951	-0.17098828374670472	-1.3248835660378477	-0.4237636879146553	0.3762697801060373	-0.6821143382457417	-1.2755484514717412	-0.6699146893117702	0.18651013829869773	-0.4155296266510763	-0.5032805549487641	-0.060426968060449185	-0.4058483361768334	-1.1812691604226793	-0.7878622832617681	-0.49236250418486505	-0.7300570028732991	-0.4402230093970875	-0.5785202079284081	-0.08438732524466316	-0.9581628788270606	-0.5044283149062899	-0.7962524278401855	-0.5766561095936311	-0.7305248673807639	0.10896853950252702	-0.49508409320233293	-1.0829172837866157	0.20294173229510304	-1.1917666454294769	-0.6987559178799051	-0.00328652300407391
-0.8615056529533691	0.14232926108487443	-0.48303416984584635	-0.8498766425784243	-0.8347957572360938	-0.48555581685371135	-0.8972350356081298	-0.4122594373321851	-0.23483221746823418	-0.6445950327450813	-0.5581416490301718	-0.7821030823795342	-0.2656509249416924	-1.1032918730476537	-0.5616443918348561	-0.7293978790152039	-0.15471386147693167	-0.7279848684258697	-0.22964486308142423	-1.2926046698128615	-0.42490999191738626	0.4341351225978264	-0.7281110539169484	-1.2236815313034792	-0.693991654983637	0.1971854472666758	-0.4377419138507802	-0.4407825549418577	0.0008789445002540808	-0.2770428629001526	-1.1597890530416064	-0.8021562701583257	-0.5032643996208194	-0.7517229947598943	-0.4196741479875847	-0.5585363487151316	-0.10991883661470785	-0.8822724821863572	-0.42997481040603736	-0.6997948521890844	-0.6028943589745501	-0.6955068282227992	0.08563785830445761	-0.502107846162821	-1.031986501177242	0.1527713067338647	-1.1958633549258004	-0.723527405826552	0.031988135245875
-0.8621171803969772	0.15849045173546758	-0.5198824216950821	-0.8499349266406566	-0.899149437734939	-0.5533731050197022	-0.8671453795914108	-0.3751693149914036	-0.2137746871804737	-0.6923657746965686	-0.5619536879010848	-0.8118081691776691	-0.1707260029506871	-1.11069246294868	-0.5516777439282808	-0.7241810558741799	-0.07437825322437905	-0.6583429505560285	-0.29302791449757104	-1.247111060005695	-0.45511553659541404	0.4622841909468466	-0.777870063607477	-1.166953265477638	-0.6846029081717571	0.23917056274782764	-0.4494621515772672	-0.3982048483782729	-0.004595716035747132	-0.21398150236297914	-1.1360756429599934	-0.7740886437413458	-0.5065814113039113	-0.7677797144489743	-0.4632527767729927	-0.5113722712152945	-0.11191490130240636	-0.7953192442569168	-0.4005406429544733	-0.6197433535391588	-0.635451152684757	-0.6345111906009551	0.04324728908526797	-0.5049551986345415	-1.0166417078649244	0.10178426799462914	-1.1420947691534868	-0.732080775066674	0.050027459132949356
-0.8804787343146989	0.15339644103645994	-0.5566368202382754	-0.8631380881132518	-0.9647951922431763	-0.621125416592941	-0.8221860184662464	-0.3402498384699829	-0.22816094989258526	-0.6913390530312961	-0.5711546881974249	-0.8448966049979308	-0.1185503830058388	-1.077276078143113	-0.5651273496929033	-0.7244674524148611	-0.03980050385221271	-0.5660779378926641	-0.33323828732996247	-1.198716113544458	-0.5126239584294027	0.45985642125742404	-0.8323942708052889	-1.1369237588196723	-0.6840742566813833	0.3083247743398637	-0.45383948444434774	-0.38678238700522966	-0.06789560188304708	-0.21846610305941616	-1.0821565332879115	-0.7145088691739122	-0.4954179681523406	-0.7768395944255926	-0.5617396920206952	-0.4365498253843853	-0.09073785195771347	-0.7046151661513389	-0.4265132338772114	-0.5567254548498909	-0.6800548413524525	-0.5526920991933891	-0.006288471266482851	-0.5105201884915198	-1.0451314985190518	0.04893716590551197	-1.0529463028586696	-0.7145668871628355	0.03712082882431915
-0.9283489452942384	0.13163247723091911	-0.6211332934495718	-0.8877448906370153	-1.0071598900595902	-0.6712771936045823	-0.7743125335795883	-0.32259465201723864	-0.24444795438807515	-0.6226211759285074	-0.592579286928758	-0.8650785035316643	-0.09703845550850765	-1.0049883182811121	-0.5923037921727332	-0.7282104348965331	-0.03232294404676245	-0.45948934206621495	-0.3566231267552783	-1.165273427301149	-0.5566459399888343	0.4277287024855846	-0.874949246656129	-1.1134483036744647	-0.7085710338308999	0.36853515376586776	-0.45432245526992177	-0.3396523634147231	-0.17164299040089695	-0.2919247967588653	-0.99399999540642	-0.6330344780875767	-0.4702311675756419	-0.788772268142832	-0.6700183277624912	-0.3358952229470312	-0.043288450378335334	-0.626990940967677	-0.4936263657537407	-0.50593111966906	-0.7217796666275138	-0.453489590929789	-0.047994444127159606	-0.5096759771910915	-1.1153585123714684	-0.002892128454507428	-0.956627142211422	-0.6688175098671627	-0.01863263483479957
-0.9996793939898133	0.10360796789015811	-0.6867439738582423	-0.9207081705833569	-1.0427393743634068	-0.7099139000695207	-0.7419620212482464	-0.29311349892208394	-0.25426907597999043	-0.5122969132253403	-0.6310992932790308	-0.8823329503538009	-0.08216683746445555	-0.911851366343388	-0.5982056876911618	-0.7359431414949258	-0.03940815729659729	-0.3496469149387718	-0.3850625017855452	-1.1399732019902316	-0.5643444134617221	0.3645857011972887	-0.8945461682694796	-1.0770155433527546	-0.7281518704057174	0.4346893324351827	-0.4609769627987588	-0.1941136421718716	-0.30244810552174206	-0.4220382785720068	-0.9166368186919855	-0.5467146300243277	-0.437144159364637	-0.8065176697049401	-0.7624545266486958	-0.21271131547120473	0.04180472544101228	-0.5658340796342387	-0.565705756336089	-0.4602299359500771	-0.7316767609995938	-0.33738243383645206	-0.06818550295257826	-0.49460350943936826	-1.2014245693875505	-0.04819640737294748	-0.8750328920091157	-0.5971236665235345	-0.0934648004731137
-1.0565121197216525	0.07440628014716054	-0.7286362392834965	-0.945950633660843	-1.0642538665904122	-0.7375959591002386	-0.7338276609308834	-0.2701857146989916	-0.2809280064152311	-0.37448670758889946	-0.6676838965437633	-0.8799268256593378	-0.06182175999827294	-0.7998067601854236	-0.5761853504260754	-0.7553608269531116	-0.06634398546839304	-0.2629335918032349	-0.41151778005677553	-1.115169418575242	-0.5412533351036755	0.2756770903712983	-0.9086055629605194	-1.0421096112523085	-0.7374240029182502	0.5197132834010341	-0.45579977779520736	-0.005140399547438834	-0.43661702786346906	-0.5440768097263853	-0.8441863467874073	-0.48246729501883073	-0.39273971261810103	-0.8476421597043536	-0.821126268881291	-0.07997043420654214	0.14671943828066714	-0.49935017035833706	-0.6248540321093554	-0.4179348884809377	-0.707334609029408	-0.21376571158990462	-0.06355881034421662	-0.4764497767649244	-1.2655746148604394	-0.09564281651193038	-0.7994849201485467	-0.5116352129471595	-0.14964318635224666
-1.082465659040566	0.06474830833713123	-0.7751946985655737	-0.9540302617878167	-1.0539446489646296	-0.7546888640309644	-0.7373104421988399	-0.28342215078253047	-0.30599800634196994	-0.24001636713419913	-0.6818703228043752	-0.860720040817571	-0.039577691304927144	-0.6632167287958992	-0.5484583507063525	-0.7772128830070877	-0.0968939970016037	-0.20762326357113672	-0.4246285342843089	-1.0723045092989731	-0.49725523487763423	0.17339825511739312	-0.9206910186369377	-1.0080104476440854	-0.7310750021760188	0.5838623249762203	-0.44313982307778466	0.19191138278952932	-0.5362315385727581	-0.6438791957609303	-0.7641577962469517	-0.4640283187670802	-0.33294061621783355	-0.922491457808961	-0.8229897548108059	0.036183864001439005	0.2283833943772266	-0.42563173458885856	-0.662005415663675	-0.3871775073319633	-0.6656765477476824	-0.09499282141187793	-0.03541555275832141	-0.4627488865667937	-1.2966867466947758	-0.14702435437097094	-0.726261322470289	-0.41775172601761595	-0.17987991784979815
-1.0944602487704977	0.08294667752468625	-0.8031846422214297	-0.9567750768435763	-1.0301672022578985	-0.7586341615221025	-0.7366020799070523	-0.31687891825389214	-0.31679190442616434	-0.1560989830259014	-0.6611000000149154	-0.8496835267584938	-0.024151687499469703	-0.5282656315584406	-0.5244329698761236	-0.7957581605413523	-0.12310698850111682	-0.16463329854270248	-0.43129981408003915	-0.9882817184131703	-0.42540715785796507	0.05897357496193849	-0.9046333153138114	-0.9248341240743538	-0.6950334093911384	0.5975453395853921	-0.4416777982709565	0.3906090829531645	-0.5704586861253325	-0.7469883074578034	-0.708776939455546	-0.4797365831474911	-0.26397757228631213	-1.0108339344460036	-0.7907295578834319	0.12735984496817515	0.2582984837891379	-0.35047601105957793	-0.6760805196055342	-0.3667844705044928	-0.6136006329458584	0.013486556200768213	-0.0008661054070019575	-0.4554401857114502	-1.3128202910652031	-0.18950401959160507	-0.6721876625865474	-0.32567779208182707	-0.19975955235880388
-1.09590353219046	0.1122824741995843	-0.7922158378896105	-0.9555365405211367	-0.9812946853489833	-0.741405211850303	-0.7242490286074864	-0.36301369840298203	-0.323780584676837	-0.13503508344992193	-0.6071281115404077	-0.8430582413059329	-0.022662765740266367	-0.41157230139294354	-0.4992791419371776	-0.8204521514990114	-0.14886047502558422	-0.13536963366786983	-0.42852011416515123	-0.8764317315822596	-0.3521522531985802	-0.05803746118349634	-0.8788277650048972	-0.8003825442564599	-0.6188868633463487	0.5887779799442261	-0.42866599602902034	0.5420517531090783	-0.5340973092519344	-0.8352421793477293	-0.6822410387750091	-0.5070103462598552	-0.19660092524670403	-1.0896160302139402	-0.7502015453711909	0.19349723767965227	0.22669790053234604	-0.2698302757340274	-0.6747211913418816	-0.37244093327415595	-0.5542607956691137	0.09858905055411	0.01140902466368842	-0.45202081097319236	-1.3260702844894237	-0.2164167495447223	-0.6278996180103358	-0.25815884600236094	-0.21253473190872524
-1.0681390064549459	0.12480569398322985	-0.7504631491759062	-0.9417669308187196	-0.9006495575594027	-0.7157150914911268	-0.7021737048531331	-0.42488160766933214	-0.3211591294078163	-0.1572102582400787	-0.5364898167381884	-0.8331488067089993	-0.04142740379774355	-0.2957563188776229	-0.48350040572151765	-0.8578246970075962	-0.15463786642336658	-0.12818782589968242	-0.40030468668986474	-0.7669296707673359	-0.3072227809703197	-0.15817538137987053	-0.8889205358071054	-0.7075061490489222	-0.5140817053797881	0.5591664017862837	-0.4020741905738846	0.6237017779535041	-0.4385034715238246	-0.8876125721532186	-0.6575512601760749	-0.5325896448396779	-0.14170523742144242	-1.1533993756590306	-0.6894474137414568	0.2258888896446322	0.13445188998933255	-0.200602696329284	-0.6645060413209685	-0.4284480870858534	-0.5120285640447012	0.1515224710417718	-0.000532874729182653	-0.4326018245865195	-1.3477122818663254	-0.22836021039682758	-0.5850468744917012	-0.21999020321266688	-0.22956524764756478
-1.0297307570787557	0.1034270272677523	-0.6917687354740474	-0.9098218005845012	-0.8275725525338725	-0.6973693566314088	-0.6750985239225775	-0.4833269218678101	-0.3020602220382913	-0.21143122806516215	-0.46763021222106094	-0.8226378409384498	-0.0747169488040447	-0.16726956786820155	-0.48915045058765455	-0.8980568018223671	-0.13602438028037384	-0.13563224603665075	-0.36028486572443025	-0.6651712896897143	-0.295138826274862	-0.25408277879371594	-0.9213077574173851	-0.6301864369402597	-0.3995794205652965	0.49516314186207433	-0.38498882444565885	0.6398640659792922	-0.3049306373275631	-0.9258117602282263	-0.6181766746240924	-0.5512598865919328	-0.11561401951037087	-1.191063085096974	-0.613591749300396	0.23362567881024282	4.912264664143073e-05	-0.16158487526625476	-0.6591602473969806	-0.5305650442180576	-0.5053468235916672	0.17286015715203468	-0.032738372958970655	-0.3707553725420618	-1.391006520140364	-0.2284016328044071	-0.5816794373950777	-0.21007643788259722	-0.2761110442082483
-1.0030988352259367	0.04293538412788088	-0.6299555042175513	-0.8568379452613122	-0.7673013149149838	-0.6988049332275149	-0.6500047897359952	-0.5230938738248327	-0.2711628988247908	-0.2634377001808334	-0.41406577702771974	-0.8081018928939171	-0.10726027297594584	-0.031684830661171295	-0.5146264130818571	-0.9417322742762517	-0.10313973000856742	-0.14658350207380438	-0.33369011134439636	-0.5807069910522052	-0.3073682400009693	-0.3604428791355079	-0.952617092101352	-0.5374815742859749	-0.2815864810570151	0.4182825027682984	-0.38023779017055465	0.6230038254573855	-0.1687981305066557	-0.939252215291655	-0.5543395686625517	-0.5613799759457335	-0.12350933840232914	-1.1857671345963816	-0.5510274543806962	0.22881002479051588	-0.1385301755093707	-0.13433251014034145	-0.662339191316532	-0.6500746028179722	-0.5206331075058028	0.15470243645100218	-0.09040541522458415	-0.26939260161635803	-1.4520348528215785	-0.22534820961711413	-0.6255432836830173	-0.23604029199834317	-0.3446672003667853
-0.9784882966915388	-0.044618589984196357	-0.5924238077807251	-0.7897165620928641	-0.6921000526197756	-0.7306921961203774	-0.632836842525305	-0.5384180928997734	-0.24425377251629582	-0.25699753820591614	-0.3804117031313765	-0.7821917290788043	-0.12450958995224812	0.11237281024154551	-0.5448445866955642	-0.98886653572144	-0.05007044004447821	-0.1651921504738279	-0.3280874935654145	-0.5198257170692069	-0.3442931234828852	-0.4697438224920564	-0.9947990253463896	-0.43888994060081776	-0.17830767469746472	0.34346582494360656	-0.3795384658982302	0.5895437744494377	-0.07895946538300189	-0.9099021053765812	-0.48569637284419614	-0.5502058495992493	-0.15674300888377282	-1.1498307636044633	-0.5065002439022519	0.19989801936795015	-0.24024859675835092	-0.10023299161596584	-0.6725031982938621	-0.761913787755	-0.550081369686301	0.0958021477837535	-0.16047226570565046	-0.15088404803233826	-1.5055905374912206	-0.23056546047653903	-0.6524130492305346	-0.2901103817206552	-0.414602060994577
-0.9515810891727867	-0.1371622678482483	-0.5867709509629445	-0.7169616600342607	-0.6290694705062535	-0.7928382460502652	-0.6248657990696596	-0.5215735210683674	-0.22252780847760278	-0.16926115213875126	-0.3619078392184047	-0.7497301520605215	-0.13182044218360814	0.2572468718742879	-0.5823254302823299	-1.02652107167008	0.015983400118297804	-0.19149822361001112	-0.3386994645479042	-0.47569528787790827	-0.38545802915672206	-0.5788138828522047	-1.0254016411238864	-0.32142407113848337	-0.11371112714578838	0.2549277689173803	-0.3832361429881458	0.5408824222480438	-0.04102955852682976	-0.8165830371643402	-0.4229506673229951	-0.5215222564165027	-0.1961511609506919	-1.1028406472918695	-0.47183210883101634	0.14281333296139148	-0.28722243673466274	-0.05852225965724796	-0.6887720696315166	-0.8500734667837311	-0.5767362263856344	0.006355276895496964	-0.2251416859561876	-0.038908031261706534	-1.5416451678390373	-0.24660184969662416	-0.616237070550589	-0.3419831570934083	-0.4839622066773135
-0.9450863137829566	-0.21358307189939268	-0.6087013401415028	-0.6424764498781311	-0.592595754190287	-0.8742214284716827	-0.6253262345593218	-0.48032044230555837	-0.20227687981107936	-0.005722509478415572	-0.35242671479126264	-0.7219879564605014	-0.13390774857416973	0.3718585322679539	-0.6138321421170638	-1.043008700212066	0.07966018569862744	-0.2110116036463837	-0.3639937515472628	-0.44697693803765104	-0.402177133560193	-0.6820745538786819	-1.011837137125971	-0.15215914053994292	-0.08870642993689341	0.15690879043205172	-0.3971242859588382	0.4884344173251714	-0.06006931517317025	-0.6613170850760935	-0.36931212331680985	-0.4996098502437153	-0.22954371555844383	-1.051779383475747	-0.4349524874458382	0.07562119750466788	-0.2815706944179534	-0.005254451771199387	-0.6999912383501374	-0.8978527730476055	-0.5682785637098716	-0.10211819000077518	-0.29400709249681717	0.037105009406055066	-1.5561192619313637	-0.27090694046782826	-0.5147752320249782	-0.39084108792478045	-0.5253386257268893
-0.9602879815210063	-0.26027426733275777	-0.6541624376913927	-0.5663647501103272	-0.5666612008746561	-0.9548533190394091	-0.6335393017979947	-0.4199242489183933	-0.1983073542398986	0.20678874343569772	-0.33488859351105543	-0.6969769234522667	-0.13772157062167995	0.4394935063277453	-0.6221822602554428	-1.038384497605221	0.12769612885914255	-0.23045612800069795	-0.4027327496543885	-0.43937161095986965	-0.40328218798706816	-0.7634409868222587	-0.9538880613814215	0.045459555619398115	-0.09311445045221409	0.05593325776201252	-0.42653524238678175	0.43342117654902773	-0.14236921845711306	-0.49553701334910166	-0.3423525684807686	-0.48719044812528445	-0.2577150933385729	-1.0008991951857684	-0.382721558779865	0.00017193312801189187	-0.22295691806183635	0.04349044128707052	-0.6742958965584016	-0.9024906055248991	-0.5231113869384234	-0.2247389565382981	-0.3734701413422439	0.05355118118819768	-1.5430690171517292	-0.2946340900285175	-0.3599544786766866	-0.44594520792923814	-0.5180476941101002
-0.9835102937686285	-0.2910639751265114	-0.6958669965045623	-0.48620959352514703	-0.5497693406614779	-1.0035106344177631	-0.636817445070546	-0.3573754233701194	-0.22246619307598045	0.42837138423945686	-0.30498975009546286	-0.6651675328643251	-0.1563894111652612	0.45929678627420734	-0.6000154981925124	-1.0246110270487676	0.15701077894021193	-0.2700721646082689	-0.447706919160704	-0.44817531622085377	-0.3920948688088983	-0.8113923533777025	-0.8626238439769836	0.22548768269129144	-0.12918454895471249	-0.07359246034394899	-0.45960016813762045	0.3541410650309741	-0.24003417029064417	-0.3545156746336895	-0.34829214362780797	-0.48468210692750635	-0.28190459047628735	-0.9500800435899958	-0.34481196851496987	-0.08218840752226098	-0.12015473397593657	0.06199886061775606	-0.6063429420714579	-0.8792080443723688	-0.4692862555112054	-0.33761590713322576	-0.45020613913041496	0.014887579514688842	-1.5121207816411553	-0.30169167928183416	-0.17568680990624022	-0.5014758654250805	-0.48803718019730463
-1.0161631064006365	-0.3219941779917799	-0.720882512307384	-0.39725718629675605	-0.5492875503528911	-1.0038314563444743	-0.6300742295873328	-0.31074346625327565	-0.2643254563780999	0.6101293035090454	-0.2899492390724058	-0.6262347467993543	-0.1856205004071148	0.4492275972705608	-0.5513868466632308	-1.009714000832719	0.16304796738157767	-0.3251551089600814	-0.49033749714867236	-0.4653880147436009	-0.3495274775559629	-0.8244757231737261	-0.7692282223373843	0.3628173988149556	-0.19793515699202074	-0.21031263080422818	-0.4991403995725127	0.2686288627546693	-0.3211348844819444	-0.24868376965683653	-0.3692503988703127	-0.5105393688492813	-0.303136398493485	-0.8988132895700469	-0.33651328192825875	-0.15751712987088876	0.002556335179813163	0.04806945842517556	-0.5171844666715351	-0.8473765774136754	-0.4139362344762002	-0.4061004224009711	-0.5182464030402538	-0.048441026878379624	-1.4629237148315875	-0.28998491790161224	-0.010110015029303431	-0.5648619217205966	-0.46306765003129496
-1.0485150711263032	-0.3537907671313886	-0.7362864869734602	-0.30623569485911284	-0.5564760807526004	-0.9752640912375155	-0.6285787980824475	-0.28340413712427887	-0.3260230118692117	0.7248684693728855	-0.2949091992066049	-0.5981168580452865	-0.2126111671909706	0.42404650117209075	-0.4885862270332962	-0.9937132464098909	0.14173223851995237	-0.3686478805970353	-0.5145925889148326	-0.49078996995122476	-0.27385187410293216	-0.8141512885771134	-0.6897026622069856	0.44061212414801104	-0.293714368189115	-0.318659088353451	-0.5467337870808906	0.20216711760189604	-0.38721885260865385	-0.19855567719956527	-0.390752951504657	-0.5593052575614005	-0.3304204695374594	-0.8537173453343071	-0.35163726637729054	-0.2206208815436556	0.12702083555230942	-0.002561540875511331	-0.4227717164782467	-0.8102242995008557	-0.3751169781911074	-0.4261377509089465	-0.57395259812006	-0.11808101649479916	-1.3904482482875462	-0.2610109300475126	0.09533812521897109	-0.6481595236366754	-0.4471559942386801
-1.0534702131130946	-0.3753716616013195	-0.747142186039023	-0.22837183047044568	-0.5586204126184693	-0.9250920090406393	-0.6310049389318207	-0.28045710263425844	-0.4130164904263438	0.7784391821432962	-0.30379481499204236	-0.5846193427636274	-0.23089533758856323	0.39686700209266335	-0.41302712668456226	-0.9723282370222563	0.09909724614304781	-0.38911082852784185	-0.5137655545231947	-0.5274574939201313	-0.1930873756074734	-0.8005058702747008	-0.5962882947077983	0.4493659392832563	-0.411647704833286	-0.41569595887430777	-0.5871809546814539	0.1356506821415911	-0.42862243391251964	-0.21245660465593116	-0.3979887400281402	-0.6147178057062848	-0.37314563328747086	-0.808554260734941	-0.3941241842792927	-0.2719858487202757	0.22425215514515062	-0.093049224355543	-0.3393035776117126	-0.7632680698629077	-0.3798812567555411	-0.41554870252486464	-0.5948373208054287	-0.18339787872136898	-1.301895576734371	-0.215807248404623	0.13995158218070614	-0.742259510656543	-0.4337633018222638
-0.9967417026690727	-0.3904131491062048	-0.7509348222011442	-0.17831128514360334	-0.5409438181905474	-0.8512095620449884	-0.6295626345988194	-0.3003423799785952	-0.5069855793004712	0.7900290578824637	-0.32826160096208457	-0.5822068861620735	-0.23329767588798708	0.38322140287614415	-0.3412594524346667	-0.949414310717447	0.046400862139476105	-0.3782556501865839	-0.5030592898333454	-0.5596285564546091	-0.09729066325801765	-0.7918139417132427	-0.5025065083606849	0.3981662995968798	-0.5482782008061104	-0.4901392310666749	-0.6157986151379793	0.059086855897611	-0.42856165629768794	-0.26904799439668337	-0.39968055099349914	-0.6627276341282936	-0.41752808069344133	-0.7532631540103545	-0.4457461122725177	-0.3131750596975145	0.2660918708761179	-0.19933638703905016	-0.2892668388136219	-0.7074068516231831	-0.4122244056870737	-0.38657141550116253	-0.5757207609003258	-0.2327151292995242	-1.1688988317607574	-0.16633903127663824	0.14365605353376446	-0.8324398766381526	-0.43276672165158325
-0.903999928142477	-0.4024084480150679	-0.7586404192767223	-0.1609262422058297	-0.4757889788073473	-0.7755382282301443	-0.6275477374132898	-0.3282653516349553	-0.6004075980935281	0.769500664116215	-0.37758303708327917	-0.594796828094067	-0.21834333996842353	0.3849293875377148	-0.28562193391525653	-0.9221603752961605	-0.015786066925610236	-0.3375683472697782	-0.49928754153893945	-0.5800518505174148	0.023533686484402218	-0.7932692042360089	-0.444467452490113	0.32699913972797673	-0.6889383686785961	-0.510369632105656	-0.6354714810738054	0.0012765965362770415	-0.4036404966160874	-0.34320407019847937	-0.41134927703815444	-0.6779711438009601	-0.45926816286033834	-0.6992497487511434	-0.47764427654189856	-0.34872089472923284	0.2507153790436515	-0.29532476846970007	-0.27999379749028974	-0.6498994801316057	-0.44282902023214527	-0.3528832875273554	-0.5400061396143185	-0.2640232476274898	-0.9358049679289075	-0.12127145183008141	0.12228924386286895	-0.9134723059674069	-0.4424635078521934
-0.8059510392419327	-0.4026170619091351	-0.7743067019007117	-0.17638426833604312	-0.35442162016244405	-0.7249092793654833	-0.6243738808114738	-0.35271709134616325	-0.6951440787878606	0.7224586932290978	-0.43499281261762857	-0.6137608898306908	-0.19186306007602003	0.39376988365164634	-0.2557278471874435	-0.8876297646912583	-0.08446262009979903	-0.28070796554389954	-0.5106499332758367	-0.5963856027326176	0.12959720116135015	-0.8094659962562198	-0.39422667420817137	0.2573946225694782	-0.8079393740190113	-0.5033618825675009	-0.6554481159904223	-0.03276681775200874	-0.36425893980566393	-0.40674258691094367	-0.40041002172483076	-0.6474263080805007	-0.5119174735767114	-0.6093549055247994	-0.49731471762619295	-0.37485641543954895	0.19090461089750413	-0.3763979499691693	-0.3042463671051587	-0.6056751644009867	-0.4646902222099774	-0.3368327372136662	-0.4991321100105101	-0.2811881685772513	-0.6316543651055906	-0.07875233669746684	0.09404809754778815	-0.9788714899684747	-0.43572283522535066
-0.703063021599526	-0.39241839694509517	-0.7879106182867964	-0.2046374675032247	-0.20001147618696544	-0.7013451119003997	-0.6140868861962889	-0.37021736033794056	-0.7771821853478551	0.6462558138684976	-0.49564654312126466	-0.6195123721047363	-0.16209518462074238	0.40817910026739296	-0.251653333146107	-0.8518037605023523	-0.15453182681374064	-0.21900847053475175	-0.5425821043829022	-0.6113012401877312	0.19067913888264068	-0.8377806473602345	-0.36275799971770595	0.20372566810550224	-0.8913419209120654	-0.4839575775507184	-0.6873176343132563	-0.053153280959528405	-0.31825963578028754	-0.47219973859398207	-0.35484335192650196	-0.5880511145327446	-0.579848992872813	-0.41788483035758894	-0.5129270251953084	-0.37812712246671437	0.09212367220351592	-0.43355017496070525	-0.3483693550215773	-0.579079865764675	-0.4837473364677113	-0.35291579646741267	-0.458929075513059	-0.28590044122649205	-0.3209863225326326	-0.037815163035271424	0.06438036657831395	-1.027903913409959	-0.4168428378814141
-0.6106240613054563	-0.38435483132543646	-0.80293436673865	-0.22534105923435907	-0.026055975374500596	-0.6959479936649672	-0.6039336933473306	-0.37131619349131	-0.8317267528506346	0.5389935975435265	-0.5619478111710681	-0.6121568067010486	-0.13923689170285505	0.4106527332255294	-0.27948380638963993	-0.8172114644886882	-0.23094396951013577	-0.17082070215837214	-0.5849533746756301	-0.6184508173282671	0.23216101498147465	-0.8707526049673969	-0.3920709003555449	0.19010108244711427	-0.9247946762514401	-0.4306040508662449	-0.7320525338585083	-0.04659044405572766	-0.2770641009271924	-0.5298922579700197	-0.31705676804349636	-0.5207928806072197	-0.6347984568639025	-0.15629376633024958	-0.5199263232498427	-0.36622761526652986	-0.012545172052241293	-0.46703791114865967	-0.3935798055489183	-0.5545743645190128	-0.49684643196017	-0.3932180160637637	-0.4373393545909433	-0.29102737685705127	-0.03587074118636082	0.0011199275939121761	0.03686268172747763	-1.0631805027542773	-0.4154091075131653
-0.5508969034289516	-0.38306483112334744	-0.8269102766899259	-0.2340089921144918	0.13436742264186258	-0.7039604197586526	-0.5963955379588889	-0.3507247807434967	-0.8493468905812248	0.40765576475777604	-0.6252558647323027	-0.5985643128130287	-0.13216187341444205	0.3844622811498885	-0.33746607400519074	-0.7855690528440404	-0.3169385582630548	-0.14368195565776123	-0.6089196919629998	-0.6141842654603944	0.26508251857506454	-0.9058748062380056	-0.4534186004434086	0.2169732591413554	-0.9042783338529716	-0.35908664198469936	-0.7797814154446494	-0.008947886671786452	-0.24439379535453937	-0.5442303005240297	-0.2644002038679504	-0.4598477501041165	-0.6455585787717661	0.11071125247314681	-0.536327244593346	-0.3456952898257251	-0.07700803261477523	-0.4962324848273164	-0.43759243216076305	-0.5300104890445615	-0.4927471227693598	-0.44281779251647063	-0.4372305445736959	-0.314937482302928	0.16897149383683	0.035835850136777876	0.03395430853186099	-1.0846366311087956	-0.4281751160799205
-0.5159415228340336	-0.3743136911385493	-0.841382937780659	-0.2327376710070464	0.24411524001869017	-0.7143749492656248	-0.6009880868173131	-0.3178228339462954	-0.8425934691367463	0.25409444086820837	-0.6717172922453096	-0.5650790774817506	-0.14532633530432493	0.3346971727704292	-0.40800182762255927	-0.7582181832089849	-0.4085019938481585	-0.13108777102079494	-0.5925204446912815	-0.6050875780968952	0.28560743910881536	-0.9453068234414221	-0.499377824395439	0.263927939377996	-0.8534759621996214	-0.288351850387342	-0.8402904481075192	0.03298916200357004	-0.2211440200808125	-0.5378137178311366	-0.19226677116583604	-0.42907387258988877	-0.6273651241238264	0.3617795904194014	-0.5540836835632893	-0.3169540522761993	-0.0900875942555622	-0.525512547740757	-0.4726657931021327	-0.510233300330816	-0.45750107540759216	-0.5002610895975205	-0.44020921879583585	-0.3568205698929307	0.24082210564652481	0.06234619098769356	0.05640485766525927	-1.0912511935698945	-0.44720184915450967
-0.4931321390853107	-0.3566751735238477	-0.8284865309324317	-0.23091629406228228	0.31768133520596764	-0.7107321990344866	-0.6253065578289945	-0.2798626519119439	-0.818029462356663	0.08727834159794264	-0.7095614746436478	-0.5114900371375242	-0.1724102796924808	0.2689164079805714	-0.47633535228035573	-0.7392631383165151	-0.4937383993922526	-0.1367947861569865	-0.5388850052734898	-0.5898626817557939	0.3169571167592661	-0.9855294399961492	-0.5542432062377534	0.30362358815773993	-0.7778477019297081	-0.21184205935306655	-0.9097464606794393	0.05957906866539686	-0.18977809562647238	-0.5425485752628656	-0.12913669068235606	-0.4481021311265785	-0.5960502850139582	0.5521286249696982	-0.5424649610509509	-0.2989089106803765	-0.06250502127773572	-0.5500025419677199	-0.4940005174936369	-0.4831797639985096	-0.38529448133519695	-0.5662394611226753	-0.43432214348769504	-0.4061654646698402	0.21146673753252387	0.0822841765026532	0.10408358307991758	-1.095661978992171	-0.4704472344853544
-0.4885545317260842	-0.3257598716510127	-0.7883076899662066	-0.2387992134792214	0.3584327654739323	-0.6873121983845707	-0.6553175069244037	-0.2432192682958107	-0.7635707829894782	-0.08153684515000158	-0.7357011697584792	-0.4570081978935101	-0.20056251664309105	0.19645399094747074	-0.5301884405967084	-0.7365445742303566	-0.5703979678444419	-0.16537790068589275	-0.4660195429109386	-0.5727679899132262	0.3635951898400823	-1.0195135513451077	-0.6308500360302924	0.3145941316734865	-0.6764321329308368	-0.13188210257902033	-0.9501652182314393	0.0779914722010594	-0.15322036030515615	-0.5509371810298618	-0.08225697356762933	-0.5050935110537513	-0.5448455976614076	0.6350286630400539	-0.5113245395541136	-0.3066316366093836	-0.007977192572450675	-0.5824323488752251	-0.5072950170860718	-0.4425046013782682	-0.2847292134535418	-0.6281808133643653	-0.41252613690788154	-0.4597888308232264	0.13751108231449716	0.09383708322615139	0.16793704733573328	-1.1119447245913303	-0.4831612741475032
-0.4880314889608119	-0.2780149631812878	-0.7216261192706428	-0.25157435136979706	0.35553107384267124	-0.6640505781794872	-0.6712950119502838	-0.22261524598722118	-0.6934935328777361	-0.2481153892114393	-0.7336501909826079	-0.4091790823661167	-0.22693895920240573	0.12885151124509336	-0.5673764345877856	-0.753920032048454	-0.6267527183801058	-0.20454237212275492	-0.38149898542822647	-0.5584362820652082	0.4062689615781199	-1.0420141488124934	-0.7072806547427033	0.29877920725817475	-0.5762423097895476	-0.05508074824279289	-0.97252174106231	0.09845085581862147	-0.11696651305799874	-0.5691525346026665	-0.04959071308724333	-0.5665389755723684	-0.5036115003275246	0.6472400709941666	-0.47184052819515543	-0.33670084550101986	0.052354428758006624	-0.6212551476214039	-0.5168533827578138	-0.400478075361559	-0.1773620299308486	-0.6833307524922896	-0.37861594840788904	-0.5092060258122636	0.04082505569457995	0.08988814703690043	0.22328330208429	-1.1184946601597952	-0.49117977042877686
-0.48754777271924415	-0.2327968372856218	-0.635887514458432	-0.25278920979195474	0.3305163020252514	-0.6618941675075425	-0.6705394255057102	-0.2206787777251356	-0.649750331992681	-0.41397321492745043	-0.7207037547555454	-0.37816329080020894	-0.25084266527037213	0.07351362056914232	-0.5939593685536882	-0.7893693146338487	-0.6465697540923522	-0.24832497814232662	-0.2995675759934448	-0.5520028833974864	0.42587336526119257	-1.0520307394139055	-0.7817073410651514	0.2626480426344924	-0.496379654738897	0.010756291396328499	-1.0053375325411325	0.12363704458713484	-0.08365102972790113	-0.608950029027074	-0.028026436006401294	-0.607499653642466	-0.5157551363198613	0.6566153072241818	-0.4298671915056552	-0.38279008991760544	0.0959022841244757	-0.6411073508613473	-0.523545046249774	-0.3547593793739397	-0.0946093954711505	-0.7318813767886049	-0.3442410504592369	-0.5463470700774439	-0.05832197666184234	0.07688151105692002	0.2541015982740081	-1.1002117122336108	-0.5021971782052581
-0.4847968823861007	-0.22241723169917668	-0.5582419524211022	-0.25158163687757595	0.297657837986976	-0.6804043743676631	-0.6631331042104623	-0.22592255364228056	-0.6339263765760496	-0.5689377250928904	-0.7036534020667347	-0.3794127871327723	-0.2633999427549062	0.04904740033377904	-0.6197359899661306	-0.8347389327783781	-0.6297288967569384	-0.2893869840731246	-0.23875795700733532	-0.5501941258340443	0.4131836931097461	-1.0527327170090222	-0.8587809427614326	0.21354260807629358	-0.4495292121189765	0.05904070874334788	-1.0137141260905684	0.13414539653429153	-0.06832338278743982	-0.6540930073173237	-0.00866459940285059	-0.623714923158598	-0.5643443465162526	0.6926045766844118	-0.4077944251869253	-0.430743717701027	0.11709874414684443	-0.6368088452748758	-0.5399404293268183	-0.3007807300126633	-0.06043424256248714	-0.7627678252011195	-0.31260000419391826	-0.5778954802868916	-0.14884652586029196	0.05966359697301793	0.2559785304262243	-1.0819190702735317	-0.5069324625131849
-0.47990073018486595	-0.24357664095456313	-0.5184216792138592	-0.25583819479748937	0.2315266432435715	-0.7212117051342105	-0.661730153338116	-0.23355133791198499	-0.6215379465832059	-0.7048434626992369	-0.6584789784274119	-0.410289276742685	-0.276189534272791	0.05073101422728896	-0.6448039153570082	-0.8679344948936428	-0.6025915933268536	-0.306765837965686	-0.19026348909290802	-0.5532114345703605	0.36932236779312166	-1.0492951257292824	-0.919405052669197	0.1674964848799602	-0.4590578960900727	0.08998222476984508	-0.9855728802945638	0.12915295274675712	-0.08365102972790095	-0.6972339317252353	0.009445914330799738	-0.6136126234586817	-0.6149257192194382	0.7517654098216475	-0.42362844267837757	-0.47081389685140385	0.10962563324152204	-0.6239347008241574	-0.5539509315294144	-0.2579778267530591	-0.0769329605955985	-0.7740809363410206	-0.2826863169523978	-0.6148706593595443	-0.2236216626971342	0.04087163140109275	0.22253950234594985	-1.064460115228432	-0.505397851330112
-0.4780268213303371	-0.2796860030470303	-0.5250275080622235	-0.2605154907916436	0.14775170341146657	-0.7860705278114786	-0.6669897433546402	-0.23997140571298284	-0.6299717880719287	-0.8160253399698671	-0.5934784266213319	-0.4653642046175269	-0.29864479754191053	0.0595938502119429	-0.6680932675367417	-0.8777887389433893	-0.5853318795334176	-0.2976736853441101	-0.14960129224608226	-0.5644200345894872	0.30455402060850256	-1.051382401302801	-0.9238646926651948	0.14216056127254606	-0.5288917213968718	0.09814343965168905	-0.9578861952755702	0.1152824490365818	-0.12044018750569192	-0.728856372796763	0.029913179657985046	-0.5816023649994498	-0.6624442948416258	0.8188833933268501	-0.463334163959673	-0.5079428505178925	0.08564050585967782	-0.604135928355954	-0.5463629189051838	-0.23443841899385626	-0.13035216694333623	-0.7697661133879754	-0.25649257217551347	-0.6555246433433827	-0.2642909989109048	0.028794040848253592	0.17513098542998554	-1.0275904729806835	-0.5079473846501967
-0.48747895130276025	-0.32397600998541837	-0.5675334297192931	-0.26491047335935936	0.05527168868557839	-0.8587651214708887	-0.678921712625199	-0.23298751040869864	-0.6624673774608438	-0.8974041044312845	-0.549183553574527	-0.5330227425172718	-0.32815219968706755	0.0743808137326268	-0.685113686038118	-0.8739840710529553	-0.5786796613562218	-0.28445339438889156	-0.12007164622446395	-0.5763366746896919	0.23252574807325269	-1.0687289440020566	-0.8870928144972696	0.13583082156019602	-0.6452183721389266	0.07950384890932577	-0.9318188830246777	0.0713739449897262	-0.1627133562217659	-0.7379957487696356	0.08202264078503159	-0.5487092949661774	-0.690234350718614	0.8930022856574613	-0.5144789946516665	-0.5228599264863832	0.0673556474887334	-0.5867148252301739	-0.5300375210456746	-0.23033471070998277	-0.19828319488251506	-0.7541913757423956	-0.23297374032262047	-0.6904201280789606	-0.26553302573942184	0.023304585596162757	0.14720072416178948	-0.988620456722327	-0.521988159876994
-0.5043913228219641	-0.345793191621078	-0.6331826140483913	-0.2689630370614594	-0.04430560827551426	-0.9321500914282849	-0.708590286612911	-0.21394707363637872	-0.691202560217417	-0.9422275512495182	-0.5273260357319547	-0.5839038372623786	-0.3682914887676232	0.08603004086552664	-0.6871655855385707	-0.8583798656864554	-0.5842520428420608	-0.28475443783603077	-0.09423713486002136	-0.5796754498996007	0.17102263047217084	-1.094151727272369	-0.8390228067556246	0.12574621540740488	-0.7876899487946041	0.05621459077266848	-0.9069579051435452	0.0027844864439353855	-0.20350682377674328	-0.728389226890884	0.1353665908420251	-0.5355783066923484	-0.6824710278700508	0.9633694558508872	-0.5782472586432971	-0.4811503757548226	0.06007664336017288	-0.5773484109441771	-0.5075049727386751	-0.2628491561455085	-0.2552889629522446	-0.7287250542448701	-0.20023325950803442	-0.7178814498263862	-0.23305850571380451	0.018832938073169676	0.1405965960162982	-0.9599002656357373	-0.5521148395765565
-0.5144195863666612	-0.3290849216768597	-0.7055146350667092	-0.2531115935111771	-0.13883323181289633	-1.0029217840459512	-0.7488252647864573	-0.19880839524143296	-0.6979149047274807	-0.9557863167703264	-0.5307169089516619	-0.6069920811507398	-0.42390078052358915	0.07795316215082262	-0.6708616723813107	-0.8236223408993213	-0.6095000738939781	-0.2981300543996138	-0.073914876471674	-0.575063016382926	0.12940832152453638	-1.1111041363717087	-0.7829220727664573	0.10466467611528948	-0.9242815733343127	0.04327838742814673	-0.884765286439	-0.04632740971950465	-0.23521637551493998	-0.7082719221298588	0.17100123606760115	-0.539540952095221	-0.6484404923858895	1.0108682112818628	-0.6369919686984341	-0.3997242358217678	0.05438284457516516	-0.5806771480235701	-0.47588242136958714	-0.30350680649711326	-0.2931014182178352	-0.7034892506859318	-0.15255860382628145	-0.740647510739189	-0.16811714830274668	0.018590321114489477	0.1658596379102925	-0.9111069616969989	-0.5953865951470592
-0.511190878770506	-0.2968136294925883	-0.7587150206225515	-0.23394706529836876	-0.22786954081036312	-1.0656648064217447	-0.781919557524176	-0.19346554420390216	-0.6992256323619912	-0.9614252332103834	-0.5634561718753861	-0.6004681062116298	-0.4867188471326248	0.048403605877514945	-0.6482849208844175	-0.7743687450530922	-0.6383534516731748	-0.326537026486045	-0.060297293567079815	-0.5593131937748186	0.09831482545045343	-1.1144251200775086	-0.7127019573355684	0.08667826267418047	-1.0320383687887922	0.02783832028878766	-0.8720616239545571	-0.07608414561745042	-0.25500416434382556	-0.6695488632889731	0.19696478278970794	-0.5616423733405359	-0.5941021211882951	1.0313622986397066	-0.6724599433629104	-0.30680843158382454	0.05662801295970775	-0.6039649498863862	-0.4496029721853515	-0.3107276985983247	-0.3219835217348466	-0.6826864844075193	-0.10245612463470188	-0.7572808124821317	-0.07728273261718249	0.017635633244560793	0.2299281067779721	-0.8234858206636997	-0.6546036334484514
-0.4971473771555597	-0.28339847887614483	-0.7791630088646461	-0.22716061480217756	-0.29332367417313987	-1.11779227795674	-0.8043215150019647	-0.19084095419659178	-0.7045208226347424	-0.9676560244927745	-0.6124445932956275	-0.5327652449622506	-0.5481078304455931	0.004601212083514899	-0.6372913470622967	-0.7129322809763469	-0.6482257393293426	-0.3762764496511369	-0.04955763318920699	-0.5175144138160339	0.064883129734436	-1.1082682401734978	-0.6643151445668852	0.05539336392317547	-1.0973112792766824	-0.0037988555458767113	-0.8859650646437067	-0.11116407144847909	-0.2674776009877634	-0.634599676016294	0.20020531623081794	-0.6049779702042741	-0.5201330050924606	1.0252606637755974	-0.6892593812756778	-0.2063225879857098	0.08741981797999268	-0.628484331037806	-0.43137451475672856	-0.30288512096051	-0.3396198982143974	-0.6590583957023184	-0.06009955854590181	-0.7634433423275739	0.04475856746489374	0.003041138307363876	0.31603164289396213	-0.7110414901696456	-0.7328351768468787
-0.4846061487461327	-0.307448680663605	-0.7808451488883279	-0.23361375331747683	-0.31179412763225645	-1.1608392706546953	-0.8271858756424482	-0.1892107181247896	-0.7100606073806002	-0.9706838468154615	-0.6612958910154763	-0.4192995805327401	-0.6025309126676313	-0.04584018510962186	-0.6397473790047987	-0.6401324833854963	-0.6528543682895116	-0.4312457020628061	-0.049463339481846516	-0.45055783040172104	0.024139403940390772	-1.0875703957992178	-0.6563444050700451	-0.005119927912909594	-1.1209295620377842	-0.04928273065045803	-0.9009284186830981	-0.13839203169817538	-0.27177177323568613	-0.6350267808445265	0.1653225869898459	-0.6483780545633454	-0.43378803774276137	0.9831290683217873	-0.7041616558023726	-0.12441227090674181	0.14761232945377079	-0.6371374445210758	-0.4103197312353629	-0.30475601499320043	-0.35318634166020596	-0.5997739104707571	-0.014469624438250797	-0.7710454969850811	0.1910001841026106	-0.02402939129367544	0.4081524026744095	-0.5798585921563371	-0.8178287918328685
-0.4817510431251718	-0.3656689868139896	-0.7834561959923262	-0.26678831298941075	-0.2896445481802956	-1.1921112864349408	-0.848403293954525	-0.18524591194353363	-0.7074074108440772	-0.9748088520941749	-0.6960998450851108	-0.31736431891538086	-0.6438440915985281	-0.09487010865259062	-0.6589251228610755	-0.5693132280259722	-0.666756161111462	-0.4713533362143756	-0.06552273651662055	-0.37177412919630537	-0.02778295691059135	-1.0530848718823196	-0.6410252886146875	-0.06246081000036896	-1.1237827252284764	-0.1253526191589806	-0.8914044962493801	-0.15034316604402476	-0.26613581826032356	-0.6448468551373939	0.10043335978119132	-0.678934008817483	-0.3323808552189923	0.8963877876294113	-0.7164483145364346	-0.09423457418987993	0.21358598776209886	-0.6320748788987244	-0.38559072379343123	-0.30646929860816047	-0.38150228651373086	-0.4859571559723583	0.0357643335241689	-0.7826305427400735	0.32197639470983264	-0.0638895823588021	0.49324483602109337	-0.43330741907464204	-0.8920984705036819
-0.48909330510083837	-0.42871508579958195	-0.7942469196921673	-0.3069952090450793	-0.25862564713844216	-1.220138533614652	-0.8576730016117816	-0.1557575533850785	-0.7081990753982544	-0.9816717818136163	-0.7024055763931625	-0.2411049405507791	-0.6730892604787663	-0.1600700368036741	-0.7025187136751646	-0.5127587234426849	-0.6784205181703065	-0.5051902994138333	-0.09146332830184348	-0.2845509157601148	-0.08824397996373576	-1.0157587874642524	-0.6204010938959114	-0.08525390487878949	-1.1186335560550829	-0.24003674216643267	-0.8858011605173808	-0.17370113596076536	-0.2578139602295105	-0.6493080985385365	0.027668654330808555	-0.7002904883063654	-0.20177810339319563	0.7807232521093666	-0.7192940596155433	-0.10540078405289281	0.26721769018133423	-0.6142129719060908	-0.34288089892338414	-0.3230738479872187	-0.417562854594194	-0.3554574045082481	0.07929967479981306	-0.7824072626732098	0.40862377149926205	-0.11765783989266468	0.5416121572872614	-0.3060279853764325	-0.9501018820328033
-0.5111181247016523	-0.47728593499275657	-0.8140619997422333	-0.330760535420362	-0.2269716588716332	-1.2340821043154473	-0.8488027315801723	-0.09389865094785456	-0.7122078107704677	-0.9744625851796126	-0.6918705583830034	-0.19467306585473193	-0.694205198146522	-0.23916333364655834	-0.762308839461428	-0.48139609918777965	-0.6919388010707769	-0.5481722579676094	-0.1262027016551098	-0.18728492692105406	-0.14750876531706045	-0.9764060634111147	-0.6335063243339195	-0.08750267780220634	-1.1140959640960428	-0.3630304192795295	-0.8892038101799091	-0.2118150717096227	-0.26230449092535085	-0.6371656417421568	-0.03914805900255805	-0.7074908507162989	-0.05424563681640767	0.6597302131851526	-0.7156905717638903	-0.12987282477641943	0.29797390895921266	-0.5786093771572385	-0.27831953574773105	-0.37460661716223165	-0.4411145208832852	-0.23828631846758458	0.11932815989459682	-0.7700354204921257	0.43246812572673	-0.17579123018717305	0.5364055591188845	-0.23228870088093506	-0.9926430159444329
-0.5444099933438615	-0.5023004438619767	-0.852573139654937	-0.3417379742664556	-0.1990989945419144	-1.2204877828006926	-0.8292578353459277	-0.023841732640164544	-0.7009714020746225	-0.956742577144845	-0.6864110761973744	-0.22098213981655873	-0.6977110281043626	-0.310937276481951	-0.8226514748182225	-0.4745688462680023	-0.7235474413734189	-0.5966306451874281	-0.16027612570014518	-0.0915937168830109	-0.19303527088007674	-0.9228248831858664	-0.6503588521035792	-0.07310713814073581	-1.120914013464537	-0.48247162773989005	-0.8742338999754647	-0.24858779277377466	-0.2874781114685607	-0.5935542346718954	-0.08330348350142536	-0.699512190948899	0.07983056644761542	0.5466515989429613	-0.7131198592466674	-0.15423838670852122	0.2889285331621211	-0.5351407728082791	-0.21192778995963554	-0.42794898742970655	-0.44264475161053884	-0.14530483918765508	0.15697189211138113	-0.7628543082464188	0.3770839726951064	-0.2328555278670088	0.5029142326195082	-0.21140452052622888	-1.020865188139903
-0.5724851986166428	-0.4919336105547605	-0.9149831816780614	-0.3287715917966798	-0.1873298062840501	-1.1870877836078306	-0.8023912277568434	0.05317566321608207	-0.676610912833231	-0.9539583495701931	-0.6691158597578626	-0.32457213982028577	-0.6755971960660769	-0.3651723899031662	-0.8764440408847995	-0.48298229541309123	-0.7561864332162587	-0.6465670276291056	-0.1869907116666161	-0.007239286533944666	-0.22191865810040903	-0.8498355383541109	-0.6407647211664134	-0.031469967054940685	-1.1366880410228895	-0.6045471362091195	-0.8450458531593243	-0.290636826364553	-0.334994518264161	-0.5228950796512489	-0.09711573123353379	-0.6916869669462565	0.18493852692879176	0.44784743291903994	-0.7009594909746959	-0.15724791934162574	0.2512847589221509	-0.48623558743478956	-0.1542895798416346	-0.45239319573514053	-0.411615518067852	-0.10311119035161358	0.17675491337212257	-0.7629414937963371	0.27577043580894123	-0.2953422159485686	0.4581845569486577	-0.24614793800631607	-1.0377764810975874
-0.5910197892386655	-0.451070831876048	-0.9791547780607498	-0.2989538298339463	-0.18524022331688395	-1.1297073606525707	-0.7770771141905938	0.13930436741616897	-0.6439342115062143	-0.9737841436086377	-0.6038606496510539	-0.4404629246655313	-0.6393667665921294	-0.39436247734758173	-0.9105903037419996	-0.49554629134774447	-0.7883641527572263	-0.6990782923207821	-0.2039105387810521	0.05979868079773354	-0.23335781679433049	-0.7602039605696945	-0.6414695654869242	0.01989178031912538	-1.1408032300754054	-0.7206021182503128	-0.8029989812858196	-0.3377954972590048	-0.4058471915545948	-0.45291662295059754	-0.07926333791250852	-0.6871550526190655	0.24027909030771805	0.36005428652984967	-0.6808063396797439	-0.13192003021909865	0.1978827495220832	-0.4317068133356804	-0.10753676278939732	-0.45494998695610295	-0.3409204608045765	-0.13557284467780822	0.16750606190611728	-0.7665118483893316	0.19205782756689432	-0.35755472714186387	0.398991462928376	-0.34293317241512994	-1.0431781901822277
-0.5985547511804851	-0.4119599841648592	-1.0366098468238445	-0.2855284603740897	-0.17148912492597002	-1.0491140499367906	-0.7672407166999071	0.19887373388956914	-0.5883067066415887	-1.0101280773795596	-0.5259998536581583	-0.5408532009527617	-0.5961809957560408	-0.3953819878114445	-0.8873478074975761	-0.5078018602385874	-0.833501679921301	-0.7458088823094136	-0.2031601180266442	0.10120885255109928	-0.22349916816478088	-0.6644108385783095	-0.6547847495523186	0.0702356422123491	-1.125322033979858	-0.8312861973608037	-0.750230594162241	-0.3695288971291673	-0.4907955962848611	-0.3854741011675745	-0.042896416298941545	-0.6724341140292698	0.21564227324516477	0.2610588721974166	-0.6788277891069908	-0.09587394577106365	0.13632825549802757	-0.3769910315354817	-0.07895049316565621	-0.45129284152246607	-0.2400507491133105	-0.20172262697780985	0.13142647368726018	-0.7854927805495855	0.16218516168101585	-0.4063187633409965	0.34174793775350765	-0.4747171005299354	-1.039106273656625
-0.5933380878110575	-0.3970291897466217	-1.0907247004898426	-0.28644643435425093	-0.1510659607464453	-0.9697370198165801	-0.7768390257536317	0.22255989312506888	-0.511195965077994	-1.0564694617186081	-0.4612617957928299	-0.6358212541346628	-0.5451071075148112	-0.3815414224504416	-0.7718967352242474	-0.512965810172101	-0.8803605834149689	-0.7729844585934509	-0.19421203808861404	0.10748151798202461	-0.19324586081997241	-0.5761948767415205	-0.6543479710239171	0.12484896820577322	-1.0927374073134006	-0.9434050748256396	-0.6836745919321161	-0.38277176445290756	-0.5707275101909348	-0.3411085871349666	-0.022892084320486727	-0.6373417980344702	0.1192118304316204	0.1339296109490436	-0.6867644430357087	-0.0637173507607388	0.07434996167804261	-0.32136692661570526	-0.06286735182838218	-0.42708213013218926	-0.1328865281303575	-0.25326998447576055	0.07635046995734358	-0.8284688772288075	0.20892890539425482	-0.4451374767298374	0.29811362341607095	-0.6047851846453057	-1.0128436348642413
-0.5926223450796321	-0.4046861711441697	-1.127982056493622	-0.2979575366451604	-0.14135350611652564	-0.9073270024786387	-0.7970824459145006	0.23245119287121888	-0.4247234167345777	-1.0994689676961809	-0.3919144226843062	-0.7100396477803648	-0.5004253751003266	-0.3722439744353761	-0.5712283829364	-0.5060328108373029	-0.9121194464979142	-0.7832599681694727	-0.19775001656685626	0.08643767154930879	-0.14480149052273125	-0.49117163027919775	-0.6443039394566383	0.17527765388906716	-1.0458506846892388	-1.0314750950250469	-0.6013575689144798	-0.37343013906642647	-0.6426134029335089	-0.33372768182208135	-0.03402773559993791	-0.5755916856930727	-0.015482798739419944	-0.017339662857734396	-0.6817296632803621	-0.047629008086574096	0.004694744837135617	-0.2689379818459723	-0.044873075704586554	-0.3892848169912502	-0.04097120322527183	-0.2822236286339665	0.01812804322869795	-0.881745627659348	0.3250340855000368	-0.4864356170866545	0.25214331302541126	-0.7171228807665135	-0.937317531499717
-0.6125038691385404	-0.44006325589419665	-1.116125255496941	-0.32403601174029323	-0.14203786735031376	-0.862714479999074	-0.8126919960832575	0.223516418378248	-0.32713022196503044	-1.122654758713724	-0.3664113733212976	-0.7431871814001397	-0.4784787387678616	-0.3813017765645136	-0.3206877445029163	-0.483742347771053	-0.9394705964740779	-0.7805537797350833	-0.21467770149023874	0.05127778464959306	-0.08908851075362664	-0.4144391823239809	-0.6254174859216747	0.21891478144740634	-0.9918401240894056	-1.0804449418889366	-0.5147899655541222	-0.35141338383439125	-0.7015443133146316	-0.3384592024973402	-0.0696090733489932	-0.49154668962036185	-0.1779479288180567	-0.16945938127044696	-0.6672708085983412	-0.07689058539042147	-0.08397646590051827	-0.23538078565475623	-0.017035109560638407	-0.3623130045792484	0.034675071783777066	-0.29329440040253196	-0.031158360833528086	-0.9349479514009339	0.47047414667934967	-0.5273313683412703	0.18137774104494728	-0.808498844261854	-0.805619156244837
-0.6472763813982314	-0.5001738593704147	-1.0752966608734993	-0.34534976474792306	-0.15993163240975786	-0.8372964491220454	-0.8072749922241134	0.19733536747485217	-0.23929840051915874	-1.1279131841837096	-0.42564489407086786	-0.7587657834789396	-0.4691034595583156	-0.41467957432065194	-0.0549618783677001	-0.4440521933332634	-0.9648617809989906	-0.7636873402206312	-0.23863616096866203	0.013955120145896421	-0.038162652814109646	-0.3440315291792479	-0.5976173761525914	0.2708325958897107	-0.9450751986223397	-1.1056677250806473	-0.42637133826045526	-0.3402409352957784	-0.7293266960944671	-0.35120894897136207	-0.13366502052993354	-0.40299646370128706	-0.35323623007539695	-0.27675782057134635	-0.6389536805429079	-0.15323386980828663	-0.17022781215454383	-0.2334198763319037	0.027394736617277992	-0.3429765412928603	0.0931122598706235	-0.2849011831514038	-0.07143166846711749	-0.9915228673905776	0.6334562362614288	-0.5620019234853584	0.09006179582512468	-0.8682334811235439	-0.6334003203691859
-0.6918333327556503	-0.5598523340660646	-1.0453213588205945	-0.3555094053458175	-0.19862815401306788	-0.8081930271248853	-0.7768449287727297	0.1806078844220838	-0.18916773633259348	-1.1211629925294748	-0.5126302928698847	-0.7813791343354989	-0.46202140145071013	-0.4693513306696171	0.17868914771714783	-0.3973343083972192	-0.9780265985340411	-0.7415926727545331	-0.28044166901722895	-0.010370532754572502	0.0042419111657108185	-0.292840804219762	-0.567470284763084	0.3171501552142687	-0.9173184039488529	-1.1038083696374943	-0.33611042858688406	-0.3459157057772787	-0.7313814469958955	-0.37045202353709955	-0.22271936854229507	-0.32701907566540117	-0.5151098223299304	-0.30288762936086144	-0.5845449430195496	-0.24254144934058558	-0.2172922352933445	-0.2539372926800083	0.09011225848480812	-0.32737894736041434	0.12356999363035674	-0.2470430447757158	-0.09642623617892435	-1.0474088048881842	0.8148971493073237	-0.6019469318612435	-0.010435427414827036	-0.8809391282154062	-0.4518087396981155
-0.7439685052309637	-0.6013558554194118	-1.0321963349448282	-0.3567279065218645	-0.2513075443451351	-0.775593052230278	-0.7257916842651577	0.18631280999047894	-0.17822446757779975	-1.109561037711892	-0.5839111101539433	-0.7993638611087619	-0.46497460560194315	-0.5348863568815321	0.3422495515700724	-0.3435358197554107	-0.9782298411191575	-0.7215460615059406	-0.3364423089279708	-0.006635010947508087	0.030782756683492014	-0.27628019656885944	-0.545582619108073	0.3555791020622975	-0.8979345159684888	-1.0786597560576836	-0.28116539466569557	-0.3751854375081568	-0.7194105944746052	-0.40296871534273737	-0.30564896806812525	-0.2774192969274247	-0.6607283462774911	-0.23023158313471664	-0.5118016368553449	-0.3291308061408485	-0.21404094678258745	-0.28506071721847387	0.16135990167414968	-0.333082109513109	0.13607889542172802	-0.1922595700629812	-0.10520584444555128	-1.0897724762411514	0.9921919975380249	-0.637972591481863	-0.12528275576282252	-0.8542126767665781	-0.30007176622602305
-0.7834719982923295	-0.6231155617985424	-1.0391414795919605	-0.3376854105643553	-0.3090293082477521	-0.7424245321490941	-0.6688846124851724	0.20631157338180275	-0.1956765633039654	-1.0925637612022872	-0.67912980770653	-0.8034606049964399	-0.4805132465144798	-0.5975821886144036	0.44190236432136265	-0.2869284419646133	-0.9687233901161992	-0.7053777865816624	-0.38405080888366	0.03954222376552622	0.0425866484691914	-0.2811870432802378	-0.5363971479099267	0.41299349810115127	-0.8864985403458489	-1.0566441691874502	-0.28014044752907025	-0.42203680096028806	-0.6871937834126205	-0.45585296864469316	-0.37550420756315633	-0.2594628650373031	-0.7842619766681349	-0.06333081194182595	-0.4310009992097573	-0.4082827198117707	-0.17414229881923626	-0.3237632967282379	0.22155257223216304	-0.36250855824569206	0.13938237781197685	-0.13982560510892533	-0.11307643569309263	-1.1222076272875725	1.1384592229763295	-0.6383394756632821	-0.2519262830860467	-0.8082144859342639	-0.19334597813154125
-0.793873863812221	-0.6274474931702437	-1.07197329124159	-0.30702799383008544	-0.36924579696793774	-0.6667268015934444	-0.62081436029524	0.2340760248455454	-0.2309467128992658	-1.078338633188919	-0.7757530437331374	-0.8127537339698794	-0.5026745973323143	-0.6535902754120173	0.49597216133852395	-0.24076572570742844	-0.9676948059028285	-0.7067741157620103	-0.4136727841604017	0.13223443644866037	0.04646627962995005	-0.3085944874590023	-0.5395145843594201	0.4868674793598505	-0.8865970146430755	-1.0562733211279494	-0.3074075379846693	-0.4475980089804474	-0.6481348154809196	-0.5368460584546733	-0.44251170554933295	-0.2683621393932493	-0.8693040941821023	0.16809998692194023	-0.36885205958759987	-0.4636978991301385	-0.12486829353829883	-0.36061182845862905	0.26653153319381256	-0.403878374188524	0.12299582328766996	-0.09288269566634745	-0.11885470098398647	-1.153105335587874	1.2248556335199967	-0.6072351925622332	-0.36595717500250535	-0.7244224882895336	-0.12811888886217934
-0.7814683119095749	-0.6294059093186298	-1.1167220662635688	-0.26203816191746665	-0.428770624601175	-0.5311896901505905	-0.5810004641507011	0.25642016654127436	-0.264101400372201	-1.0706442602385804	-0.8494883752542226	-0.836846640449964	-0.5392763772686636	-0.7010482844150863	0.5164013491337063	-0.21953052374107349	-0.9807376778868093	-0.7326798651652959	-0.43317586596605856	0.2652422071965982	0.03551343172506598	-0.3618001912961651	-0.5555085517599473	0.5452036272508003	-0.8980252159790926	-1.0591122269627495	-0.3595596455932623	-0.4304122309137098	-0.6211963065070176	-0.6437223682068125	-0.49060907765405287	-0.2963897390889883	-0.921046543192929	0.4177705845708816	-0.35306855828098366	-0.4980885397265862	-0.08351384474923557	-0.3937095200128824	0.2967463049948007	-0.44867183864983656	0.09726230969636888	-0.052994226216178685	-0.10833186556604665	-1.1759373172823226	1.2198542347651644	-0.5632623481731363	-0.4363217924365205	-0.5810057195005919	-0.10671075715887783
-0.7606193553675313	-0.6383465047786523	-1.1402383356647399	-0.2069451520922411	-0.4915931608996253	-0.37614944828963	-0.541332175810585	0.2660502682427711	-0.26833979315046086	-1.059734839250123	-0.9329124756630446	-0.8653972095218958	-0.5904277035210101	-0.7381345007110912	0.5169070027689273	-0.21949747798637978	-0.997827728304844	-0.7621468944964407	-0.446636292691719	0.40981870179800406	0.007802400871163154	-0.4095883072480935	-0.5871234439551991	0.5688261102987965	-0.9198243156703789	-1.055999660835766	-0.4426874476891246	-0.3859229678868752	-0.5921609698214193	-0.7570052503824335	-0.510467515486241	-0.3324315778598969	-0.9393035514913919	0.6410285700804873	-0.36152159987691673	-0.5248327976784447	-0.06365025126062966	-0.4278597977704107	0.29889969630355706	-0.48812989859982514	0.08052858240671652	-0.032557924352956194	-0.09160912604038016	-1.1893362477709803	1.1111218283486617	-0.5024049414563723	-0.4620729529088005	-0.3999534797861874	-0.11726961577707033
-0.7362900014776219	-0.6574346760858004	-1.1386283904918597	-0.14701456510172195	-0.5581805964655548	-0.20505795750049277	-0.4959969891361663	0.27263606169968707	-0.2527081524722262	-1.0376844816035875	-1.0434498494594848	-0.9052354583008352	-0.6446818300824295	-0.7645300734179077	0.5000642463556016	-0.23269595241115773	-1.018091897704346	-0.7737258581467781	-0.44772067032636087	0.5346229736755258	-0.021417496046940553	-0.4256498344825343	-0.6307225641850934	0.5505475260252234	-0.9551299426549352	-1.0658539889271939	-0.5127859644362429	-0.3057652071479571	-0.5576322717952562	-0.8480987020288093	-0.5168784409519869	-0.3615999391110084	-0.9151091656113296	0.8206615956847138	-0.375893454462831	-0.5336162934541002	-0.06612187755139437	-0.463156165581759	0.264919181451381	-0.5268028251726008	0.05995726078012945	-0.040960007678646014	-0.08223332955425347	-1.1946545663159944	0.9149789028852074	-0.44175859176870447	-0.4529846498559634	-0.21082287849252132	-0.1403468664165424
-0.7183669382992073	-0.6982165636627318	-1.1211163261823713	-0.0900364301386652	-0.6322868807867024	0.017494994747935522	-0.4487826747154777	0.28380813254755166	-0.23746114127078508	-1.0221085099874783	-1.1407724163580941	-0.9546813207720518	-0.6984730885319452	-0.7842907045202641	0.4565799860572358	-0.2741882020049261	-1.0489529587591258	-0.7491924184998665	-0.4394915799069515	0.6225562617907281	-0.021860386229813823	-0.414010066451883	-0.6823992753114801	0.48402870985216745	-1.002260259593289	-1.0773732969271392	-0.5447822352834355	-0.18849356199790326	-0.5238422555493566	-0.9077632444789497	-0.5003783741405854	-0.381486548447647	-0.8667008388818129	0.949029901825465	-0.4100115244102945	-0.5197961499406663	-0.06822793607925826	-0.5006405234958544	0.2250814422393875	-0.5695210858004607	0.0274779133021918	-0.07791676180729379	-0.07917984844525636	-1.1883389301389886	0.6807377647870163	-0.41415154336473003	-0.4136562386912582	-0.0405665611926421	-0.18287882934500624
-0.7222917253649358	-0.758471919636874	-1.1076014501122753	-0.03457550217059701	-0.7114227639353692	0.24282569633649603	-0.4036363846522031	0.2934364328832232	-0.22812360722493558	-1.013848433531372	-1.1998276762971543	-0.9856844485237783	-0.7540137420507851	-0.8069494261244767	0.3905755918504767	-0.3187757372883643	-1.071055148058809	-0.6669387017488113	-0.43902993363133413	0.6590610179249046	0.0452396475058152	-0.369006539365632	-0.7426240984100192	0.3845454838847168	-1.0559365258683269	-1.0574779379281218	-0.5589195125261435	-0.05828375266607113	-0.4840165546305471	-0.9245604765517651	-0.4471129824700431	-0.40232490426713036	-0.8136164300964708	1.0233603880293227	-0.45447418643033693	-0.49477363395581087	-0.04694412800734671	-0.5347827866376219	0.20790007133464744	-0.6110018127779916	0.0027031306551904876	-0.1413949003062318	-0.09470341090584534	-1.178478457090916	0.46889920544318964	-0.4058059144852491	-0.3641761232853091	0.06765117052314222	-0.2506187680017896
-0.7439763705357044	-0.8238149001704096	-1.0983749481798057	0.023320606772620593	-0.7788697572109365	0.4075900914064432	-0.3678699919360178	0.3013210111001053	-0.24356293316477345	-0.9963800729635832	-1.2418208300873699	-1.0029262315317333	-0.788551095008948	-0.8411497373026553	0.3172675287272633	-0.33047173139972197	-1.070166182664779	-0.5358006533261346	-0.4378060798878887	0.6423935916485043	0.20902868704757177	-0.31028529728112647	-0.8047066361937342	0.2882139329616524	-1.109428800693284	-1.017490286822626	-0.5591205682544367	0.07325164554831398	-0.4402356335465307	-0.8967919892037383	-0.38444583533529253	-0.43282304214614176	-0.7570805692134677	1.0530384633086698	-0.4851010267146723	-0.46077475495045483	-0.009665921530277292	-0.5526019490128634	0.1883634286859553	-0.6465254497075954	-0.013832975214188614	-0.22374004547108645	-0.1330612088608137	-1.1755949545131315	0.3021884744955005	-0.39605586873926124	-0.32769507049393554	0.085236148008878	-0.33415725365881055
-0.7699358088331728	-0.8907203561962447	-1.0861667989092223	0.07567426567292122	-0.8312644532697477	0.5221681906498501	-0.3372470965274252	0.3169442569020286	-0.29801414399842824	-0.9889816374344115	-1.2733318564375777	-1.0325447822662954	-0.7913652627311304	-0.8778094651576019	0.2460523640478987	-0.3093687124521426	-1.0624146872011284	-0.39272815377830705	-0.4073551057672721	0.6056345107725617	0.44421205827458293	-0.2701956133606908	-0.8508701900152744	0.20490000635469588	-1.1564036318991746	-0.9944670162596795	-0.5309574685749221	0.20062797608993352	-0.3969549589845912	-0.8425263187229689	-0.33456125993880925	-0.4893541147790419	-0.718083071503777	1.0533070247631753	-0.5132385416684654	-0.41862924388419237	0.024823617587316698	-0.5545869021829991	0.1561002434025125	-0.6613466663971467	-0.031039391576658276	-0.3149423991224313	-0.17292421205436753	-1.1781403472753795	0.1836837497746248	-0.3886649277297091	-0.29346284972394765	0.02752433288663527	-0.421006464238675
-0.795964068547125	-0.9566998219780061	-1.0630090972670336	0.11040974538651815	-0.873640100865902	0.6203782800754157	-0.3161123204827237	0.33951176796008153	-0.37188354201001445	-1.0048777046285176	-1.2919689262309306	-1.0640586838566715	-0.787482802446494	-0.9196073632786289	0.1768441952643145	-0.26633653068963453	-1.060018192023584	-0.26453969061962124	-0.35402612089840063	0.5832844524661341	0.718843050201642	-0.2579798039147781	-0.8642322387296387	0.1134203762236476	-1.193880876280462	-0.9769553151327639	-0.47835080018931836	0.2938645332299976	-0.35488282391757636	-0.7793448349528544	-0.29500991801731175	-0.572972159158514	-0.7108012897764884	1.0218039523270739	-0.5512098739370491	-0.3767549523809932	0.04963369877039779	-0.5387046052833272	0.14137373858975455	-0.6423925543093272	-0.03512267740906827	-0.40124476889970195	-0.2052679896810735	-1.1912649622533191	0.12031477271966921	-0.3720880747154906	-0.23920614537334925	-0.07957535358657947	-0.48720567772360857
-0.8158160977132546	-1.0160015144364125	-1.0226160782434297	0.13192931398890642	-0.9070989778266207	0.679679573553896	-0.30833214131125464	0.3662224204160847	-0.43448852432501817	-1.0309604612859187	-1.295040497119724	-1.0996714399704222	-0.7777872114636913	-0.9647481184186157	0.11773738520132226	-0.19992557900628805	-1.058082969147912	-0.16213207585955686	-0.2825907797641452	0.5624074430640172	1.0041880766996825	-0.2891046975507375	-0.8573262640573998	0.01266102345891872	-1.209110703775195	-0.9668247691763288	-0.4110036873761264	0.33959865182826765	-0.3294263537053418	-0.7195568325133033	-0.28406505139067034	-0.6623473802765032	-0.7247904260051811	0.9612636899007866	-0.5780844842699352	-0.32805195498999606	0.05820674807736934	-0.5010305681295554	0.13284900074621542	-0.6097029861874337	-0.020106120028008732	-0.46437713049075935	-0.23229594459018577	-1.2144393067169588	0.09694162042302015	-0.32849986696820355	-0.15887577363267494	-0.2020691658852345	-0.5055384730719874
-0.814427871426479	-1.0659411262202527	-0.9713914251045301	0.1410999469057937	-0.9314056638874811	0.6885082680940238	-0.3030784543138284	0.3956783543896866	-0.4846415941121732	-1.0627646747525457	-1.2774142248892644	-1.156215370290305	-0.7560975285317506	-1.0000430832621767	0.07348195430097879	-0.12495137075657355	-1.0540835085381899	-0.09194571771297441	-0.19679725723207092	0.5339698677386698	1.234775376764228	-0.36707085363823566	-0.8440373241954285	-0.08527463958302868	-1.1841759751459082	-0.9874771697312932	-0.3283588561058382	0.33631202477564986	-0.3230891185588433	-0.6855686311041465	-0.3065271386023828	-0.7439307329928843	-0.757122123523426	0.8869372728098757	-0.5855412344427091	-0.2517669325523446	0.03554801700339629	-0.45605521601753213	0.10932589243718763	-0.5893595674544339	-0.007055094610751604	-0.48830962108922354	-0.2480280595838315	-1.229522406852818	0.09276482504712087	-0.26015486695753554	-0.056420265144125535	-0.3095533823696222	-0.4914365579574181
-0.7838967247483394	-1.11567851024964	-0.9292536971865495	0.1293884931509606	-0.9453940075061084	0.6772531039183273	-0.2886199928692267	0.430053818431898	-0.5069967821007665	-1.1058668528966455	-1.2278910210374925	-1.2190658800725174	-0.7408017613813535	-1.0173971010185625	0.04010490971511875	-0.05674933916881305	-1.0592670781220674	-0.04921516246345802	-0.12342496619245888	0.48914767524976666	1.3680896638697397	-0.4655599427391038	-0.8083358346099809	-0.18733839374172606	-1.1250965796677872	-1.0280632928776379	-0.2379690085195573	0.2926665550650183	-0.3360347505180126	-0.6967367550111213	-0.33470715408507595	-0.8105574342054933	-0.8030958565636579	0.8115976465951482	-0.5870735587160757	-0.15501588278930367	-0.021192628956971285	-0.4139437532707652	0.08988884413652472	-0.5952115838905406	-0.007992461077184591	-0.4709528024568728	-0.25443198247389653	-1.2298137341781545	0.10979211655806871	-0.18273835968694455	0.052011790460691	-0.3954586794034867	-0.47108614631256895
-0.7210883337395719	-1.175256935424666	-0.9042141164334604	0.11021121529953895	-0.9384427223341121	0.6546899820853236	-0.2775321553297149	0.4673042623311221	-0.490328882395248	-1.1428429251046177	-1.1504357194157577	-1.2648413470668296	-0.7475089491169606	-1.0184409822504858	0.00351042423796846	0.0027638619847420386	-1.0736018660166569	-0.023106048603860375	-0.0836487373043717	0.40168031006148047	1.4173373153810163	-0.5703388443782741	-0.7350807645117863	-0.28812602110314545	-1.0336813346951492	-1.067160908640331	-0.15575688414276975	0.23897109027035252	-0.38531137054316444	-0.7513394378954177	-0.3478937403822341	-0.8413224168927786	-0.8537578935155847	0.7443474169191665	-0.5839668133486462	-0.06059732126860863	-0.10159812611752643	-0.3775306823300537	0.08972733978836786	-0.641686226140979	-0.01535786482197557	-0.4110595134387861	-0.2610784610274079	-1.216710383968488	0.1410476576756976	-0.10949170811269537	0.15090810098257573	-0.456411533191329	-0.44365267866935554
-0.6246026741562893	-1.2406659060675496	-0.8902732907436339	0.0857993001088652	-0.9022427505116608	0.5984161917253648	-0.2769595624771865	0.5015806512529479	-0.4692190723727775	-1.169614189231672	-1.0684866782411588	-1.2884530286080214	-0.7588712172935759	-1.010467679300039	-0.038728249113405076	0.04751662604165026	-1.0902642233425337	-0.00033243208676783236	-0.08014611896638976	0.26557588125779563	1.410704817789456	-0.6749614918683653	-0.6345767129163972	-0.36700649094909965	-0.9171784667896363	-1.1011919726383943	-0.09221890322539476	0.1923671353522932	-0.447171294439065	-0.8310712337595252	-0.3371059905284949	-0.8269928506884515	-0.9121563652331609	0.6886473643434007	-0.5781125488170673	0.015677656000040556	-0.20844096627301384	-0.35488672126670306	0.10238120546644769	-0.7285675095592292	-0.03552059080934834	-0.3020925017252817	-0.2702389043543996	-1.1796225016239896	0.16403667796352706	-0.05144708012014314	0.21644673652056728	-0.4773926538849862	-0.42415516845892354
-0.5182067305994236	-1.3052191340021166	-0.900806519475616	0.045606975068754954	-0.8501436985058464	0.5059951106102645	-0.274842346293954	0.5171966915915704	-0.4670177221148178	-1.1795311126103658	-1.0072981653059918	-1.3047344723738885	-0.7734542027507377	-0.9985706826918577	-0.07794080997600432	0.0900068574271769	-1.1112476947606644	0.013967131652343229	-0.0985294629971444	0.10520683749166596	1.3556322919612716	-0.7661672719009658	-0.5054364862142978	-0.4387372577786916	-0.7996649416231147	-1.1328751847838936	-0.0460984674656003	0.14260416409919024	-0.4884579957144082	-0.9064151948648421	-0.2864694991474073	-0.7794010791327388	-0.9669273901285497	0.6584179242597272	-0.5921055320167101	0.06134299428472669	-0.3333163259896559	-0.3474678586106239	0.1220389763762578	-0.8211898983788869	-0.07174139247381701	-0.15505161048843727	-0.2784268581522452	-1.1235940901789556	0.1796017069609009	-0.010707156017850467	0.25228858641180585	-0.45930358663670434	-0.4234459457607705
-0.43048695314991725	-1.365353153323587	-0.9428888980079819	-0.009482392002581214	-0.7998769096432937	0.3964039648605459	-0.26567889298046576	0.512068203087238	-0.47429954230654214	-1.1675989963161073	-0.9871742828183822	-1.3288843660177891	-0.8073878912131484	-0.9940641214980108	-0.10810431833185019	0.12312971888211525	-1.1423491122639295	0.006191243464535312	-0.13280522562255678	-0.05846435872155831	1.2676968803578184	-0.84607144586734	-0.35309075992814687	-0.534982099938573	-0.7098330596927233	-1.1638473916842806	-0.025621378616601364	0.09809146236912741	-0.5177831948707426	-0.9755828197431464	-0.21881389447300892	-0.7116224978310791	-1.0049813605650835	0.6524261554451882	-0.6260636340455249	0.05639273500036819	-0.4499033263385767	-0.35144310802806905	0.1395487394555835	-0.8808571163356603	-0.12061263559552823	-0.016439400800965225	-0.27518749326378406	-1.083305860209409	0.19016277632338358	0.01709122445922965	0.2787806411546972	-0.42067932425393995	-0.42663744790245917
-0.3735441131517046	-1.4195565776565757	-0.9903858903504824	-0.077982557518216	-0.7614322329740179	0.2816187527277434	-0.24289520693432481	0.4969115110340406	-0.48707073464279677	-1.1417095049133459	-1.0018249707503233	-1.347181466874193	-0.8575800421005235	-1.0115278077106689	-0.13426945354123826	0.12963532645620438	-1.1710752425115754	-0.01691864498819161	-0.17749062065008175	-0.1998933303188637	1.167149953694014	-0.9201685626515218	-0.2147144482070138	-0.654864504931352	-0.6603315853343118	-1.2022825960855203	-0.03450279687512139	0.0682201372554007	-0.5370380107695649	-1.0484208767390704	-0.1692042734291042	-0.6408975051047248	-1.03219943358736	0.645864710818062	-0.6649442576411613	0.001728934323376008	-0.5524111151463881	-0.373646265224566	0.16908250125517754	-0.8913995020549711	-0.18369392705880386	0.08124405335450773	-0.25079591439755483	-1.0732454983395723	0.18303584711974866	0.028162842256565214	0.2901206816966479	-0.3808142255326013	-0.4228284328942749
-0.35373927581402026	-1.4612516831983524	-1.0220794298524702	-0.15472627508585318	-0.7437319140233245	0.191073870728346	-0.21068636706134103	0.46500752090399755	-0.49924071002988857	-1.1135813576443425	-1.0388934247864408	-1.3555037034270594	-0.9156497506642511	-1.0554723643183548	-0.15327734463201567	0.12180127954341677	-1.1911962584380824	-0.042448090082553104	-0.22087751274916792	-0.296070809263164	1.0758168796582233	-0.9760399156289437	-0.1149077425882999	-0.7849087999745417	-0.6374751826622781	-1.2459991883686181	-0.06254570019533022	0.03449965621158767	-0.5371969676083556	-1.1161370125526802	-0.14858550264233494	-0.5848934509681665	-1.0415980407513166	0.63268485398255	-0.7089971772730872	-0.0796248803928615	-0.6359417314128046	-0.4178816011479922	0.21298476656244847	-0.860855186841077	-0.2578794058936686	0.12980945444175848	-0.21353075036577604	-1.0870123093193487	0.1538290100491578	0.022365677691026205	0.2677166200468964	-0.3702961987564036	-0.4134648590820209
-0.3733927060354411	-1.4907215888051504	-1.0471863924663076	-0.207562598876516	-0.752148644717272	0.1310151938406045	-0.17532925033596686	0.399722420667251	-0.49191034437021963	-1.0907941762144935	-1.0919407077383014	-1.3725302015939316	-0.978784609136947	-1.1096993541502165	-0.16137365978746496	0.1088341254014967	-1.2065861404484488	-0.07786232878962822	-0.26371042931751326	-0.36330409799651886	0.9960510551045381	-1.008913922873997	-0.05576830475990929	-0.9205326154312379	-0.6139709227716492	-1.2830558610176441	-0.10787721076040932	0.014162674710882362	-0.5359370009008814	-1.1770595121922232	-0.16429437427590715	-0.5515845477753328	-1.0182714066380174	0.6220990566507861	-0.7523625155002975	-0.16692744419229127	-0.6813821278526997	-0.4737114145389672	0.23988600748708772	-0.8120718438420301	-0.3244270838909319	0.12089904950790216	-0.15747545648063555	-1.1308028466234168	0.10224520302479016	0.011666861561906461	0.2276066380633889	-0.40428994428193565	-0.40571843530133184
-0.41844910424390946	-1.5043943137193703	-1.0635264936977797	-0.22749210540612513	-0.7744387463425706	0.09841115790895051	-0.13056075349497875	0.3182808703443235	-0.47332303154749783	-1.0699980295433797	-1.145943938772899	-1.3846642462153949	-1.0391176195710474	-1.1728094889401157	-0.17490526343888022	0.0869225869890714	-1.2136996309275172	-0.12710054664113196	-0.31498459714682814	-0.41023616854311573	0.9029268810644802	-1.0317923288809474	-0.03349447439738451	-1.0407147311489318	-0.5704115948221918	-1.3050509873052845	-0.17417533716511432	0.027840460194517268	-0.5381974606525091	-1.2481691293363955	-0.22608896218971766	-0.5499879263391587	-0.9783034935722563	0.6057107042565212	-0.7800930945206878	-0.25291609988621344	-0.6968686135253307	-0.5342164204571793	0.2554873275190278	-0.7633760621861668	-0.3669076775705526	0.0589902062062698	-0.08056944304051605	-1.2017421135813013	0.02456602820127124	0.0029089811022288913	0.17110691262685995	-0.47188321128793104	-0.41219620641075594
-0.46520244195023575	-1.497593075030139	-1.0508635168671452	-0.2231080511000779	-0.7894308197707536	0.1066469410402195	-0.08545775223842411	0.24271357397735951	-0.4578893070078072	-1.0498863639824476	-1.1949499903831908	-1.3745479693201657	-1.084644130288626	-1.2338643556235829	-0.19996928416848186	0.07051647130866388	-1.202606120433825	-0.17875351724947539	-0.35703959062945245	-0.43250280833424376	0.804989532831136	-1.0514453693927284	-0.03401935846585008	-1.1300624566895492	-0.4979863406410126	-1.3151380545237092	-0.2512452427519662	0.04652371096747947	-0.5310327149040703	-1.3176003579758748	-0.31791529898114107	-0.5718225027761994	-0.9313422345777361	0.5790763254615713	-0.7866209081834171	-0.32811222600400985	-0.6962798229691537	-0.6016006382368978	0.2591696266570009	-0.7196771145146503	-0.37612110865087567	-0.02242695648786207	0.004057547873430161	-1.2684390592687724	-0.06573060267194494	-0.0059258266858105025	0.07805640317348783	-0.5570420677118719	-0.42711128203269055
-0.5042222187700339	-1.4740303485665702	-1.0189750512679923	-0.20206021912638325	-0.8006342694086858	0.1597673361332008	-0.055739986424893764	0.1634931077168982	-0.43613907023514187	-1.0334165405636302	-1.2556272278068943	-1.3598874937695158	-1.119104045235672	-1.270658122702862	-0.23245997064472687	0.08014159812586566	-1.1829834906725594	-0.23570677408138643	-0.38572059328482966	-0.443979975280676	0.7218282168754216	-1.0672480278130236	-0.054276134336700255	-1.1982475890942064	-0.3904757309295993	-1.3153707936507064	-0.3285118332904092	0.03932282047580925	-0.5160931096583046	-1.360507709430847	-0.41035607458087925	-0.5982957314637408	-0.8709027129298859	0.5503158351517847	-0.7762959612938294	-0.3819161602144005	-0.6637313516191762	-0.6703820706976136	0.22873144050772937	-0.6871101322732143	-0.3474820260696064	-0.09099422178484358	0.09241354875344976	-1.311959534015777	-0.1495225981958146	-0.009458566303666881	-0.028829943600091567	-0.6427857975141512	-0.42513034966888374
-0.5384500586764149	-1.4454800470642315	-0.9977449521422113	-0.17522222984528346	-0.8118066946706864	0.22722319200201074	-0.028824187009990378	0.08439693569837554	-0.41150971378667167	-1.022672200313511	-1.3219990166168996	-1.3508539729867948	-1.137831724242389	-1.2759993827027796	-0.2661181508424473	0.11241408216001243	-1.1682139403785041	-0.2999603345064226	-0.42194312807678164	-0.4553513431345337	0.6415174637143775	-1.083484466408374	-0.1059753404945926	-1.2478186120112347	-0.26990691112018395	-1.3052990718692266	-0.41032403159896125	0.010370813388686517	-0.5049287293338207	-1.3865010423365343	-0.4919529871936989	-0.6272684065221176	-0.8103947488891642	0.5244057584614106	-0.7548546472855528	-0.4176910250993724	-0.6055478452848811	-0.7286189403554688	0.167176749946928	-0.6637108226631057	-0.29382246934586065	-0.15821088839035885	0.18772432323584742	-1.339822759883558	-0.22322728716807902	-0.0030538730936277916	-0.12148240397474339	-0.7031182331327059	-0.4041838241182596
-0.5636033032379376	-1.4239651427036484	-0.9857509809290066	-0.15271729631577788	-0.8191612967297951	0.2893651808948514	0.003937568985194937	0.021100543332645265	-0.3849814826882054	-1.0138886971260888	-1.375616342380392	-1.3471329222531643	-1.1320221134538193	-1.267047187235237	-0.30157052289641484	0.1499782930458223	-1.1540735584348958	-0.37111227349675435	-0.46673263907285023	-0.4551661947225278	0.5520558178042577	-1.1154629274855707	-0.18581770565202943	-1.275344874375573	-0.16628085329146636	-1.297526608056652	-0.4895858817018802	-0.05104900626973831	-0.5048819773224117	-1.407709466463434	-0.5629781855155203	-0.6679110945290216	-0.7623041904122648	0.5012606440185603	-0.7319792349188694	-0.4397441891271329	-0.5452938666651284	-0.781646309768688	0.08981885891899057	-0.6375241436283173	-0.22850591938570686	-0.23142988747370552	0.2812918705669317	-1.3595734766552852	-0.2789136240466408	0.006291811054559752	-0.1965596900633944	-0.7260607800178083	-0.3687165752218293
-0.5775366905865109	-1.425244499339714	-0.9763415853745062	-0.13684581761910314	-0.8241854206674443	0.33231267818515564	0.02341949968239168	-0.026324014747284786	-0.3506803753184194	-1.0206368756005877	-1.4130040987474235	-1.3611201050165038	-1.1151054279343602	-1.2530969534179621	-0.336966277361883	0.17856066780580698	-1.1448551817047543	-0.44608810478372646	-0.5243382364609517	-0.462321875656866	0.4694264042740528	-1.1696388063379108	-0.28957791305786335	-1.297649761217812	-0.10639034057566424	-1.3097620364473581	-0.5603225318474945	-0.15957541081544205	-0.5237113499174114	-1.4295552110762113	-0.6303335849274092	-0.7183581055332685	-0.7160835758834613	0.47060191251897265	-0.7126960845849859	-0.4509204441591482	-0.48680302460096037	-0.8271399403665877	0.0013629274335494657	-0.6097905475306181	-0.17135059997090557	-0.3084524325437427	0.3635545104811125	-1.3768511008768924	-0.3155162827270398	0.00768242045187374	-0.26825501171678284	-0.7259896904359107	-0.31996362871258344
-0.5915624952657903	-1.465481436336225	-0.981034250676623	-0.12448595367193371	-0.8335657319785653	0.34130584472568615	0.020780850145481984	-0.07858343870204029	-0.31857501680644573	-1.05546488503043	-1.440640401106539	-1.3999747975606887	-1.0968476568587393	-1.2365106148554812	-0.3743475520861146	0.17963795940883112	-1.1531845930408657	-0.5193105181206061	-0.6019242775482198	-0.500486863705293	0.4008826353834687	-1.2406878011393117	-0.4196573073253245	-1.3249630216204185	-0.08234447205028979	-1.3511052011496503	-0.6391910120472306	-0.2983976414333326	-0.5685278280541384	-1.4664263700759346	-0.6933261882345999	-0.770773096998538	-0.6620189742573533	0.4239068068950404	-0.707119659070006	-0.44960251798604006	-0.4338636363521748	-0.8526825207968253	-0.07927081012283373	-0.5903665229010466	-0.14078871438156823	-0.38980457735775953	0.43499055367920525	-1.3900671543584049	-0.3438421770574043	-0.004442509995342049	-0.33655384159626905	-0.7145378050611496	-0.26638368806375257
-0.6064751130546101	-1.533085110293224	-0.9969989386839263	-0.1158526269537518	-0.8518098899897092	0.3153416043658397	-0.007289973339641928	-0.1439027648894652	-0.30775684598827924	-1.1062594229451324	-1.4623549185187024	-1.4573524289808462	-1.0781129380328303	-1.223847969950734	-0.41340587882831814	0.14552592836338624	-1.171697341554714	-0.5886193666446763	-0.6948428683426947	-0.5620782123673028	0.3329315577670239	-1.3363503226478841	-0.559805102777529	-1.3549001645958634	-0.0795612774392051	-1.4169422407887715	-0.7294890733227692	-0.45229877112781214	-0.6306589136162115	-1.5180293088931944	-0.7622162818389453	-0.8254340322667826	-0.610780065708367	0.36690056906327023	-0.7204952222327607	-0.43737352924257855	-0.40624224201899645	-0.8578626341170038	-0.13701399806713652	-0.5773023704980468	-0.13379184787998977	-0.47193989209133635	0.4909166356688651	-1.406326196179747	-0.36672620126282296	-0.03940499448808634	-0.39903592508452135	-0.6992244628515022	-0.22895079177545816
-0.6158761185462172	-1.6087331914510383	-1.0083696276852092	-0.11004607725384379	-0.8850643710619366	0.2562007218507151	-0.06987968483819132	-0.22207843897131263	-0.32185930442625155	-1.1584370153383492	-1.4870861573395016	-1.5259501997657101	-1.0695859570359743	-1.2220039151674926	-0.4566870967403404	0.07234280001808543	-1.1845882234315646	-0.6557264346378082	-0.7942500448748895	-0.647116267622237	0.2606666429281797	-1.4480836999968123	-0.6941473055153133	-1.3962677845265465	-0.10540300617452474	-1.4999022304855387	-0.8238541423195445	-0.6129111828465359	-0.7009365371663139	-1.5812708542797786	-0.8422111644994932	-0.8744756606141184	-0.5633177106231809	0.30719447479112894	-0.7475522521220007	-0.4174157874687082	-0.4032853487863271	-0.8545766416550029	-0.1686392411753601	-0.5631174329022964	-0.13323370089570352	-0.5393575230535683	0.5310312620273027	-1.4281268366129671	-0.38411457686206085	-0.09807687608112883	-0.4690635082621014	-0.6883509881658165	-0.21218317755403784
-0.6288460060640257	-1.6800110243994653	-1.021554813936643	-0.11061798961449965	-0.9363385396606254	0.16860212222889973	-0.165498755864379	-0.3137895758636813	-0.3578240276398393	-1.2069767919489232	-1.5274024841649168	-1.6039571844873433	-1.0844804544924016	-1.2294918336540692	-0.502943666544551	-0.03026206525642685	-1.2038344125786584	-0.714519579346118	-0.8870782708664777	-0.7566976777565917	0.18504965729347028	-1.5573753147474458	-0.8226220542020368	-1.4555671536780719	-0.160395718317748	-1.6004634363580668	-0.9266657372929876	-0.7747241770305975	-0.7740753838146508	-1.6541022377627617	-0.9147009155972967	-0.9141021146428449	-0.522098279516342	0.24697770684413242	-0.7962302091211575	-0.39130437516399796	-0.4144173724336059	-0.848295854436983	-0.17013584813494603	-0.5408856078679696	-0.1446850610326377	-0.5837647351716857	0.5513107289917347	-1.4423657254483988	-0.4008166366055411	-0.17116967299865396	-0.5554663075540638	-0.6820724855464142	-0.1977449930567235
-0.6540464424539942	-1.7315024681095808	-1.0409006274564976	-0.12350605287565072	-1.0016466759601939	0.05709010595596069	-0.2794152184220514	-0.4196918727269427	-0.4150927427476767	-1.254479780995545	-1.586332373863618	-1.6896827639525303	-1.1163796352081938	-1.244508288573989	-0.5511584239785939	-0.13612083584314036	-1.2303213397363713	-0.7606480824404709	-0.9725103341870046	-0.8628528249698701	0.10253313733929173	-1.6618277151795855	-0.9358676665594258	-1.5207514088873562	-0.23028655505978346	-1.7135695369330222	-1.0370802983396077	-0.936305388482739	-0.8360662133424974	-1.7312480473621825	-0.96126359350956	-0.9482271182076503	-0.504080819592929	0.18692166885854428	-0.870730355935779	-0.3578901249945787	-0.44342663022062984	-0.8448842996613936	-0.1548683037558633	-0.49242916055014163	-0.16491989213281294	-0.5986094993450723	0.5538110925130593	-1.4416448498039525	-0.41743674818714016	-0.2596301831281944	-0.6465381934847434	-0.6687464202852647	-0.17729064360266217
-0.6819800722414386	-1.7563424224960094	-1.0614905989051693	-0.1521144205470611	-1.0809413309150995	-0.07716168726152525	-0.3951458755159137	-0.5323474900688635	-0.4845650416434908	-1.2967243445721817	-1.6565495030146316	-1.7797478104105386	-1.1538015540804636	-1.2666816257143307	-0.5993185161547754	-0.2299046876646717	-1.2501154001998651	-0.8016412326892104	-1.0583215367892091	-0.9541655802536637	0.010733291787237554	-1.7521216239839787	-1.0143547060686464	-1.5896792206984056	-0.32081293992850884	-1.8255835539120677	-1.1434846717621179	-1.0796226415196615	-0.8849734924775173	-1.8119741966545178	-0.9904059492262798	-0.9733305435460504	-0.5146453918068742	0.13154714531854325	-0.9509837349123071	-0.324911835159861	-0.48948493323321607	-0.8457765935494492	-0.14405827938590637	-0.4168666400940976	-0.1783421253530165	-0.5788174655666196	0.5452264355273334	-1.4316397763316249	-0.4279209911478593	-0.3608093448802575	-0.7348644124125683	-0.6424077301922413	-0.15707779670529987
-0.7090288552455275	-1.7666624241127213	-1.0866216264692743	-0.19599685527726335	-1.1622379705992463	-0.23175115401027163	-0.5041569292029557	-0.6363349350599418	-0.5544798511509555	-1.3350170363273857	-1.731522865659261	-1.8669086221496158	-1.1995797383341724	-1.290465464444001	-0.6441264566256502	-0.3163545849944512	-1.263663727656396	-0.8431724180349646	-1.1390173057671258	-1.0433908380570394	-0.08827437438805055	-1.8161251891679484	-1.060310180848759	-1.6706859402154528	-0.43324208164349587	-1.9368149536069255	-1.2413966260525886	-1.194539999145495	-0.9302832043346102	-1.8999411074879753	-1.0124640218791003	-0.9729436185740529	-0.5383215709980526	0.08251840341947489	-1.031517759360148	-0.2975106231552486	-0.5358214559591604	-0.8406151809993794	-0.14844581417749744	-0.32261269157978517	-0.18515739379272167	-0.5391506479804774	0.5300814412517498	-1.4194954671710591	-0.4360210547738371	-0.44783979570050353	-0.8206018595948441	-0.5993629883533053	-0.14170722891946552
-0.7327643786274958	-1.7755178710445534	-1.117179300318647	-0.25531545961434177	-1.232710753009802	-0.40441020509954173	-0.5957245614547235	-0.726228493834688	-0.6255634861558617	-1.3802733167888224	-1.8165513133626754	-1.9480710072381104	-1.2513488087206563	-1.3131201242535364	-0.681570205930295	-0.3915248647220167	-1.2749357381596251	-0.8809661810103846	-1.2065335646892255	-1.1245163614846394	-0.17287508343810387	-1.8620709054516316	-1.0935522136562539	-1.7562787993156288	-0.5397653569537704	-2.051059174088625	-1.3226843311568968	-1.289313093497163	-0.9698237179838245	-1.9878613037308448	-1.0338206803671788	-0.9450739020565428	-0.5590082842434523	0.03123740750421119	-1.1157170136633305	-0.2729361217078979	-0.5706377414843031	-0.8146772128582664	-0.16914797987205415	-0.1971080996832303	-0.18944097160513856	-0.49277812266799315	0.5136216592677642	-1.4076212205675571	-0.43802366297981743	-0.5099990495126249	-0.8887089286042897	-0.550459818697089	-0.1205069728345882
-0.7363470249369934	-1.7948785176419115	-1.1468417580180776	-0.3224204503902871	-1.288572879319806	-0.579089622119683	-0.667377374942091	-0.802867602867644	-0.6951552815881554	-1.437002708564749	-1.903309478601042	-2.0149021759446715	-1.3007173007625152	-1.3262620609301394	-0.7093050149725697	-0.4559024009665267	-1.2700738220582795	-0.9132002479833192	-1.2615893030741294	-1.1889764932337736	-0.23651232383214923	-1.8870645728498459	-1.1187110318093805	-1.8286749616539937	-0.6307374675888893	-2.1551523880312957	-1.379963359836968	-1.3585926916379967	-1.001077437610783	-2.068610810318474	-1.071472592730554	-0.8986317868831453	-0.562364405865328	-0.0219336913749596	-1.1839110567375595	-0.25236361559108367	-0.5959492651740186	-0.7626062542591905	-0.211026057349094	-0.041955236984694	-0.19096586121292541	-0.4509036525161491	0.5057805373998935	-1.4037829298943265	-0.43856400867222395	-0.5580628497741029	-0.9289670894419192	-0.5220692247629328	-0.09311324611842606
-0.701336587208889	-1.8270518890187641	-1.1622577651592874	-0.3863853873134589	-1.3237946708187627	-0.7257580361083008	-0.7161973105574987	-0.8655263117312547	-0.7577658653033061	-1.4968162916959655	-1.9835150898706497	-2.0564711459950664	-1.3474036216920502	-1.3294018282152624	-0.7280200564676595	-0.5238643000701778	-1.2414378254788159	-0.9464719540719253	-1.3047149230257387	-1.2429340304469245	-0.29026703426325456	-1.878449605287188	-1.1339326697948797	-1.8756390667561977	-0.7091411481832639	-2.2386417953026605	-1.4164353060270376	-1.4019751270124048	-1.0333316502818946	-2.1280417798156757	-1.12589952625791	-0.8360433371024198	-0.5282385399053815	-0.058114209143701065	-1.2277338470830093	-0.23410149834481028	-0.604062928442654	-0.7039713253518731	-0.27340711182463084	0.12218725694736281	-0.18681047026771283	-0.4244797949660299	0.5218662849495926	-1.4070215541022655	-0.44727868351231326	-0.5877567985218476	-0.9281506530103826	-0.5162948119060771	-0.07266806764753088
-0.6260321932929549	-1.8584206068042146	-1.1526438175275149	-0.44693524246519784	-1.3350218449794664	-0.8302911602160098	-0.7474046048568163	-0.9082547091048992	-0.8116606703889779	-1.550942642073465	-2.0504451680322533	-2.071857680225449	-1.3919005588527327	-1.330835641736153	-0.7311886890930019	-0.5926986070977498	-1.2034562046376593	-0.9797548692250526	-1.335034278846498	-1.29102785641391	-0.3336029702452941	-1.8451907930481344	-1.147948949008867	-1.8965000641941305	-0.7731598070959536	-2.3027678187224287	-1.4254718868584795	-1.4356982123565762	-1.06864578209973	-2.1400974809438202	-1.1781408532479278	-0.7635238130404206	-0.46161964792970756	-0.06869390280604473	-1.2584645261917302	-0.2194335425675782	-0.5885893832218068	-0.6487693235288416	-0.34412986588246275	0.2875264225695964	-0.1718953941565238	-0.4088429947985226	0.5549286620652013	-1.406313437318783	-0.4621753228143408	-0.599495119831654	-0.8796613020996432	-0.5230709415987616	-0.05563449491430267
-0.5193688293748974	-1.8805549667073844	-1.117008439171749	-0.4986350270423281	-1.3294958561370391	-0.9001491194981067	-0.7665776108878724	-0.9368640011406593	-0.8553945356071206	-1.6062225444395952	-2.0964697586140097	-2.0674591154331146	-1.4279215537057048	-1.342529548610497	-0.719812458465849	-0.6476669154557254	-1.1721639158370676	-1.0030457040050496	-1.3502273524449013	-1.3306231668100306	-0.35823548012216494	-1.7951451544647348	-1.1672946761037384	-1.8873881041674778	-0.8222622014077109	-2.3474486159602295	-1.3998853600448096	-1.4676243304532786	-1.1002314410076925	-2.1039904391758557	-1.221188043366502	-0.6877732430915676	-0.3829842272627436	-0.06032373747395233	-1.2756175773983514	-0.2192728198635406	-0.5518029139125343	-0.5908289946541428	-0.39676144120760537	0.4389404159141913	-0.14533667760759367	-0.3976776515679723	0.5887005711682757	-1.3916024706276968	-0.47268773545570636	-0.5946230557020588	-0.8054527508616308	-0.5420033897959186	-0.026345431677214298
-0.4021246642540916	-1.8888888789040483	-1.0682961668407516	-0.539634222068969	-1.3136332752194775	-0.9387898870000917	-0.771073743767692	-0.9504859295107899	-0.8853321522620199	-1.6616192112304027	-2.115453555478356	-2.0551118966062645	-1.4510297602049242	-1.358642688093138	-0.6986218617218783	-0.6877844616542241	-1.1565336773782158	-1.020985011123668	-1.347412292389754	-1.3578379487769652	-0.37439880076673576	-1.7361393898998165	-1.176901929142616	-1.8500637515634744	-0.8603976687230908	-2.3752596628499734	-1.3500016855445693	-1.4932662717845564	-1.1233806994568893	-2.02847296673407	-1.2549372873172504	-0.6090518009439282	-0.31163547706541667	-0.03474122437581604	-1.2750562864557256	-0.23579310480480659	-0.5021504004169121	-0.5302171271924511	-0.42146622299731307	0.5502308831006014	-0.11305762210966315	-0.39533109716748105	0.6148920490698008	-1.3622741022259242	-0.46652881891429726	-0.5689214380467439	-0.730933314576734	-0.5606837931118025	0.009919692754638148
-0.3025735021480277	-1.8775002632585434	-1.0018817170931542	-0.5767156352874221	-1.288260810597198	-0.9509364488075998	-0.7661919469734544	-0.9413151760947182	-0.9019813806337134	-1.7116346485873393	-2.0984306275296234	-2.046599702840677	-1.465046040217094	-1.371016945575836	-0.6683099762375508	-0.7243154419432686	-1.1667223165364338	-1.0377521703523616	-1.328025113266061	-1.376196125936628	-0.3928460452955366	-1.6854314202964402	-1.1632999334255245	-1.8049619998965891	-0.8814582111851795	-2.3918838862069114	-1.2800932975839894	-1.50625131337279	-1.1350827279125777	-1.9352673482418274	-1.2728093202348885	-0.5220648408599933	-0.26311715363307075	0.006275434130500609	-1.2582708808165237	-0.26008835055389173	-0.4544810111572041	-0.47581658694551743	-0.42503816083071283	0.6126737956362965	-0.07334906943333905	-0.39931196464539315	0.6333829513757328	-1.32221765823055	-0.4339902768872103	-0.5266252149168192	-0.6711416942045065	-0.5572714931807228	0.03975290099289549
-0.2328475756196041	-1.8443583273735222	-0.9103145813262117	-0.61067156566866	-1.2578496223309483	-0.9478541216889443	-0.759781268232775	-0.9122987753824641	-0.9114048028151573	-1.7592362834410167	-2.0451659055671403	-2.0384083257010177	-1.475315376464081	-1.3789313525034703	-0.620950339622916	-0.7533428328664654	-1.2093590762401654	-1.0439635933920044	-1.281972459481814	-1.391176870525634	-0.40492348690006974	-1.6418295162489436	-1.1237405459368555	-1.7657243995832244	-0.8768195535000389	-2.3925258369857714	-1.1887112836863478	-1.5115093957969061	-1.1366956723061905	-1.8499431485330562	-1.2759712952895472	-0.4281866136023763	-0.2440901684148041	0.05315568439352386	-1.237674309676898	-0.2909631819995169	-0.4168437071431265	-0.41655117493167015	-0.3996846699092423	0.6278510951214615	-0.023617906077464557	-0.4073446281977053	0.6397528711354077	-1.2671801849870263	-0.3638938679177923	-0.4790288961123104	-0.642182897360637	-0.5255526142759109	0.06022864940767634
-0.19602221882252818	-1.797362725951875	-0.8078099256627975	-0.6342547543494663	-1.232287361526498	-0.9313642807596946	-0.7415960340641562	-0.8692425294286339	-0.9161958670746356	-1.801436557063465	-1.9641062095350872	-2.024619542693187	-1.483060937530575	-1.3728224133096483	-0.5560412029040291	-0.7630472694949326	-1.2739548717705855	-1.0334847193596703	-1.2030505908736102	-1.4005970589606602	-0.3921230922029051	-1.591718577424138	-1.0599708807902157	-1.7238666866432464	-0.848054692994418	-2.366934763307384	-1.0857467115283337	-1.513624087688131	-1.1156970063818101	-1.7837519104264943	-1.269313472037812	-0.3351600660245012	-0.25046264406537205	0.10207252568654812	-1.2331811756811848	-0.3244819019265605	-0.3978535941499482	-0.34153704294750065	-0.3502481889384674	0.6038300999747486	0.0363415010574353	-0.4281119301778741	0.6315943867172334	-1.2066649074364426	-0.253292019058367	-0.4355590381009649	-0.6482349866378299	-0.4558686672932029	0.08248051156222844
-0.1967772880776583	-1.739751231778054	-0.7000687368212265	-0.6439590507111697	-1.2092763994016096	-0.8958789390432106	-0.702826972300004	-0.814918740238204	-0.9189368188801357	-1.8276682890213174	-1.867631850668906	-2.004384878267031	-1.483641722613952	-1.3391115483900173	-0.4856147798023839	-0.7511133459497777	-1.3441672319575224	-1.003769489314129	-1.1128409797135026	-1.3956753665579977	-0.3342434241862142	-1.534863056522666	-0.9712898428370116	-1.6774869232059704	-0.80503956510858	-2.317581280519872	-0.9787632101928052	-1.5083816310661669	-1.0595314774755333	-1.7364400404303784	-1.243366759255659	-0.24898475889906746	-0.2662288381375486	0.15665764131482074	-1.242436863325072	-0.3463301445066732	-0.40105959107946065	-0.2618316892045715	-0.2866047088081719	0.5615992641572777	0.11175276680994284	-0.45461558239904293	0.6177369776457409	-1.1507215550644994	-0.11344491992746897	-0.40554751756177687	-0.6786930048292901	-0.34561841980407615	0.10854444571935365
-0.22637246349162615	-1.6709959239772758	-0.5921470608526511	-0.6322822031182869	-1.1842123535753573	-0.8381228701611052	-0.6553568603850584	-0.7551674358164588	-0.9177978675168148	-1.841261278597635	-1.7668341774203484	-1.9708574302218154	-1.473747256738963	-1.2838975424517072	-0.4100752027600286	-0.7232756021955641	-1.4035282054260794	-0.9528002716415749	-1.023540909938973	-1.3810567804012674	-0.24170108626875483	-1.4628625439179186	-0.8673384276633793	-1.6170245256439273	-0.7566705451682726	-2.2557238241951194	-0.8631386833173679	-1.4811719009189812	-0.9771591085739069	-1.6972731929789078	-1.1937346929584822	-0.16912922631626215	-0.275094572385577	0.21093960802853723	-1.25446813468024	-0.35007699254455005	-0.413301258467227	-0.1793612930241051	-0.1818933646807563	0.5245345475876412	0.20553214240896023	-0.4684496140724693	0.604920064364174	-1.092237062883963	0.03308863703695094	-0.3966555074013655	-0.7200174723230554	-0.21181490129445502	0.13700812047152272
-0.268221783691977	-1.6002119524923546	-0.4986812005096213	-0.5993571720877855	-1.1667200804397353	-0.7725878848155155	-0.6063047393517867	-0.7051345000216451	-0.9003327018569719	-1.848021536150549	-1.677562730644787	-1.9228193617604294	-1.4470804216379596	-1.2200603464146709	-0.315316882918001	-0.6696070935222186	-1.4375368755599198	-0.8802568073556902	-0.9303964071372806	-1.3614839482749281	-0.13329937194987232	-1.3679159929133353	-0.7704542015544432	-1.5229059331551391	-0.7070939193725037	-2.19218348495208	-0.741471557651378	-1.4263617955708128	-0.8866028000751236	-1.6527575249051243	-1.1334383257005616	-0.09552898078075259	-0.2667299342282145	0.25078639656257556	-1.275384641657162	-0.3402588443616524	-0.4235274504896184	-0.07721501515043704	-0.013802330858367818	0.5069639047221237	0.31206344073509096	-0.4584871016240347	0.5897841375900283	-1.0265076641529016	0.1753685722237071	-0.4041312657216758	-0.7579163933656392	-0.06676307212187069	0.1781430369644008
-0.31849287894368816	-1.5458488746690082	-0.4312054864552379	-0.5583561556841999	-1.1583690484242313	-0.7212949563936736	-0.559605955265677	-0.6701141470140135	-0.8509040798222245	-1.850189730726037	-1.6111067087045403	-1.8717504204382986	-1.3925359025348516	-1.1515927044461471	-0.20308520386660014	-0.5895989153074537	-1.4324752515271122	-0.7918749349014349	-0.8390965249858213	-1.331754403261408	-0.01665425555074339	-1.26795298407787	-0.6954913836477767	-1.4009613675770982	-0.6571622678209447	-2.1289500544479374	-0.6162313220314803	-1.3528267706439436	-0.7932600716963601	-1.598955663573763	-1.076183290260964	-0.030970326832268857	-0.2411227018095911	0.28122539596302226	-1.2991019904377832	-0.3145492388170359	-0.4274354669284188	0.050919990097496794	0.19538886783077272	0.5150487354094133	0.4223174993296185	-0.4046818504712032	0.5761692841819827	-0.9638106213775341	0.3000706266868739	-0.4134868123478584	-0.7866253199849103	0.08357200552355054	0.22675536173177183
-0.3713378951718712	-1.5224585739750256	-0.3886803128379544	-0.5131769005693254	-1.1522006725036886	-0.692018940322017	-0.5278949366699772	-0.6472349996682014	-0.76169991534022	-1.850274284274942	-1.5732018000960282	-1.8236490329060058	-1.3215446058433808	-1.0825320404548187	-0.0969506533974196	-0.5055393275672059	-1.3894249373458396	-0.7051840298949402	-0.758418436078035	-1.296218115743878	0.08305465341409432	-1.1809310837982223	-0.648321177166358	-1.2755201768750513	-0.5898991399575311	-2.08133316360802	-0.4745132582449383	-1.2682833681010568	-0.7038538626782398	-1.5414333187777238	-1.0198934007120521	0.024926989380979786	-0.18049251921017018	0.31184750544608647	-1.3053491586291999	-0.2722972489593485	-0.4206643755323841	0.1786916660975997	0.4373842913696812	0.5493611070916437	0.5234329025163595	-0.30360860047522165	0.5814760393981387	-0.9062532730936892	0.39508695950845535	-0.4151634336070309	-0.8027390440037829	0.21512650816950502	0.26732167726837164
-0.4171021708070243	-1.5251960991563562	-0.36443006245363185	-0.46261365520572806	-1.1487587917385575	-0.6793403826613551	-0.5174288838088128	-0.6333608800825432	-0.63253349507271	-1.8469142872958428	-1.5629508240366827	-1.7812674681123049	-1.2501274000907665	-1.0101061795738084	0.0011012482307769466	-0.43555282522597033	-1.3212255624149671	-0.6315180578620097	-0.6834510098222472	-1.2683970235925723	0.13194625595482512	-1.1076315628197873	-0.6329701927497011	-1.155611382258695	-0.5035060841434423	-2.057967178286638	-0.3169052357581754	-1.1837842386642667	-0.6208900808322879	-1.4543906894866123	-0.9496257296881525	0.06526058215163272	-0.07146134299475465	0.34529154475793333	-1.2980102795543775	-0.222875017467783	-0.40593167117617746	0.29478070385678307	0.7008947858222015	0.6007537781175628	0.6071789851968923	-0.18093463749033237	0.6091976581672014	-0.8508224016371193	0.4748097166188952	-0.4078435024390439	-0.7969455413543723	0.3270732115902766	0.29288426434576836
-0.45828097377821	-1.5431454088989538	-0.34971675186022627	-0.409515053135019	-1.1431488545847859	-0.6791738801424291	-0.5183891082487919	-0.6188256592390384	-0.4693516388429348	-1.8322241147634988	-1.5592151826559888	-1.7453022358371721	-1.1851058700744936	-0.9486126390652527	0.08763244676461446	-0.3909476655400286	-1.2323749735094582	-0.5738746429145828	-0.6049298894703241	-1.2506024300606637	0.14477487404599648	-1.05694458257972	-0.6416514003249285	-1.0538247191475603	-0.4193649800211898	-2.0429516682360873	-0.16508849240159915	-1.1135280278889388	-0.5345391157597499	-1.3150777700841283	-0.8542053467165885	0.08594550220635855	0.06538188843821464	0.38768559799682833	-1.2752864157422024	-0.16981844383116715	-0.39584782412341146	0.398214663329382	0.9286374506362784	0.6620175312317185	0.6893654609931039	-0.04682048296350046	0.6719991731216637	-0.8018475138281556	0.54853489263163	-0.38842231077102946	-0.7567309625326606	0.45215209959429503	0.305439340299711
-0.4959223559421583	-1.5688091752956281	-0.3466797551364977	-0.35272816275116253	-1.126901206413013	-0.6805993041459176	-0.520878214635213	-0.5994105383750782	-0.2980813608001983	-1.7956486653229564	-1.5523648743663778	-1.7129356374252496	-1.1327577745594304	-0.9097636038795412	0.14028680406928498	-0.3703183024097298	-1.1299884284352084	-0.5421465851400307	-0.5292788338361755	-1.2363053103775261	0.15934465844434653	-1.0400015020862958	-0.6561157055830704	-0.9920673450571119	-0.3520318835781678	-2.0349362350052194	-0.030171357163412182	-1.071843596348371	-0.4423277860570859	-1.1405487228913207	-0.7295921062084436	0.09503823904830351	0.20370152006026832	0.4394996477081561	-1.224568166166604	-0.11695674647319712	-0.3892514288264623	0.47113698059993664	1.093027343146742	0.7288034863893225	0.7800015877858779	0.08941561874160923	0.8073701689538755	-0.743973320497047	0.6115709552789422	-0.3560102630878266	-0.6765139040333741	0.6057346785945792	0.302987630800061
-0.5204247465363679	-1.5932957632900657	-0.36160483729225534	-0.2895008834906202	-1.1081862078730236	-0.6611570892835157	-0.5193926214954916	-0.5775293476964246	-0.15094751599295397	-1.7338722319493065	-1.5457280872673784	-1.6899824742214897	-1.1007019578666062	-0.8808355021917758	0.15078253357873656	-0.36245120974224837	-1.0349115471178343	-0.5350352343488334	-0.46945536987287423	-1.2267732190561231	0.18097897546558925	-1.054691724251207	-0.6785732453695583	-0.9722110382882331	-0.31498999924777665	-2.046550173199658	0.0815500661171145	-1.0538582980715276	-0.3531272858891653	-0.9524657709150851	-0.5858919834493268	0.10302579364264594	0.33027839256251856	0.4881397893207808	-1.1480782429603764	-0.06944309709207838	-0.37214415156787173	0.5125057556195195	1.2095231212113269	0.8036947032142919	0.8682555752964353	0.20082375631758964	1.02479978591793	-0.665032121238128	0.6659973391685756	-0.316690535816833	-0.5833413649354304	0.7765726379281654	0.2986069578412104
-0.5344938103917225	-1.6081818547310032	-0.395567701604446	-0.23200183472136077	-1.0851259717393023	-0.6048284749234226	-0.5054437873663703	-0.5592869159846665	-0.045852179292548506	-1.6533249107187866	-1.5396868088100837	-1.6740345108957324	-1.0836867148784528	-0.8617572525951124	0.14258079256883963	-0.3721710677229062	-0.960367468877681	-0.546636616128213	-0.4190828856201906	-1.2151373534708285	0.21022058268677507	-1.0937505972180168	-0.714537176989239	-0.9693025247753815	-0.317690268134881	-2.065772890545926	0.15747919898473692	-1.0496080798862089	-0.2852012885129388	-0.7661179323035421	-0.4481566867471797	0.11301913171251662	0.4125901474751495	0.5194007495365327	-1.0388678642538223	-0.026968104482538863	-0.3250150261701506	0.5477754080449978	1.276442447870068	0.9040896205972174	0.966916734088157	0.2844337947864883	1.3016918104321753	-0.5702274048477395	0.6978393218196691	-0.27037633915169135	-0.4986527916029223	0.9460146563808554	0.30620053190247
-0.551168256442513	-1.6216736390228181	-0.4558407760438371	-0.18894812650102605	-1.050156025174379	-0.5204157588649607	-0.47854372933572875	-0.5505610999274182	0.004091771555767352	-1.5576324383356253	-1.5322370740587568	-1.6606214210419488	-1.0734948166425826	-0.8555325522530033	0.1426471718105288	-0.39757003478070346	-0.8960632822737319	-0.5727809584763057	-0.37241535828586614	-1.1885492276676062	0.2577292389211808	-1.1523179173049227	-0.7545108479748039	-0.9671913548891895	-0.3471833201542025	-2.0678982335627896	0.19675499842915675	-1.053595263735303	-0.24561402285231554	-0.6027336517224151	-0.3333772728287238	0.12471582914187143	0.42416668935512264	0.5305134969949404	-0.8978098374627234	0.018259264433644624	-0.2347359642983216	0.5875385883737984	1.292681710077227	1.0548060419077827	1.0842718110138665	0.3584832495203864	1.6370760198428247	-0.45570386883803227	0.6856264848192615	-0.21472040332956022	-0.4122993852623339	1.10471568527776	0.33275358516176917
-0.5686823237743986	-1.6444721574458758	-0.5325911219312245	-0.1597496326995122	-1.0131950436599555	-0.44268344874877535	-0.4448788114185144	-0.5626914973942865	-0.004829391745786204	-1.4570499523741351	-1.527175250604266	-1.6463682981808003	-1.0740879214095465	-0.8399454151810011	0.1568191399111813	-0.41539932096326543	-0.8366634276149787	-0.59942010095826	-0.33737345928815243	-1.1472977545531027	0.3110258619572557	-1.2190757533853458	-0.7861538589594381	-0.9799545078350864	-0.3815404841707362	-2.0415833667751695	0.22414447063241294	-1.048641884453149	-0.22861265390341007	-0.4838850597538949	-0.253194411172025	0.1382559794550537	0.38901663187327823	0.5208961485445754	-0.7602626855177446	0.06463580068369704	-0.12012885307236898	0.6281032302786963	1.2791422622234212	1.2527764014231202	1.2053763538053073	0.4182524134946185	2.004844810636648	-0.32902539128362296	0.6341502347573639	-0.1451682360122876	-0.329958429853961	1.2629772513047521	0.3789111434351011
-0.5833235885496562	-1.6762857762911225	-0.6053250276190056	-0.14371787283169818	-0.9782287470216129	-0.3960180720419642	-0.39814460921781525	-0.6003634608966063	-0.05357651009592355	-1.3747531779531792	-1.5300235057524199	-1.6279340060040979	-1.078280133738651	-0.8026053367176997	0.1899755711349563	-0.42487023425856174	-0.7824983950180888	-0.6168918299568539	-0.31276280166715476	-1.103665801855666	0.3598588466796651	-1.2749121240905854	-0.8058257640111414	-1.0032980148624073	-0.4071541671651106	-1.975656812087203	0.25554413045977886	-1.0190570323788741	-0.22159751459148028	-0.39942174321452834	-0.21415931007577743	0.14977478034555905	0.35307459813106407	0.49429432265320183	-0.6456975912185478	0.11059043983565105	-0.0012610980964994968	0.6773450295141469	1.2488198208569947	1.4631892278048535	1.3364607783205644	0.4584896152108556	2.338354314125144	-0.21875693540529273	0.5628271642397815	-0.05713575742773595	-0.2633215275148275	1.4037346234618016	0.426349582357253
-0.6049118837373484	-1.7157904359451934	-0.6663994649022965	-0.1394722431734529	-0.9395523000144941	-0.39240577958867867	-0.33861069393911714	-0.6545053121386917	-0.11310258946319518	-1.3127512684491165	-1.5395771098497693	-1.601656591577725	-1.0737024913087598	-0.7569243628857059	0.24273730662471232	-0.44115077607113173	-0.7316471002220075	-0.6222817886965906	-0.2933343690464917	-1.0643309199951136	0.42735400793138717	-1.3047799880794757	-0.8101635559198168	-1.013309107063804	-0.4079834244049125	-1.873604541258199	0.28921440878384813	-0.9634500111209583	-0.2166231005775563	-0.3224828125162821	-0.1853592444714521	0.1536973990271906	0.3488140591748152	0.46039454269128444	-0.537048503454619	0.1573768189809995	0.1130419125125262	0.7277703203436354	1.207345504250347	1.6570646351706362	1.4910301051315775	0.4957507712327661	2.6079288649795203	-0.12952146182553664	0.484574352283092	0.04508290950501394	-0.18766605334832653	1.5042617549541293	0.47604102614379656
-0.6371065423681967	-1.7537432636729888	-0.7162716678361759	-0.1431332108324289	-0.9044162817901717	-0.43765182384757156	-0.2813769884356966	-0.7076690217376959	-0.16466347782075003	-1.2657757324932821	-1.547044474791147	-1.5651594791069745	-1.0628981288031463	-0.709433859525223	0.31520586757362073	-0.4470285143060352	-0.6788075627454411	-0.6020318129916857	-0.2845061206948983	-1.0344426763427315	0.5322451662419058	-1.2942106775775897	-0.7939446382042331	-1.0006515126122166	-0.38243711856127177	-1.7497617499674867	0.3417030661984974	-0.8917822695512424	-0.19809761605671525	-0.24688525791920224	-0.12061591140906432	0.15025510100045308	0.3868044759608255	0.4266514235778292	-0.4322498715570983	0.2050069923225455	0.2134015863241751	0.784385566079186	1.178568121147954	1.8187378992249144	1.6528313077007106	0.5428650914501911	2.8212849069228865	-0.04786049870453315	0.43165376586803184	0.15162725928642895	-0.07343468415864374	1.5997189067193127	0.5411336076600608
-0.6679503349097887	-1.7791302973530427	-0.7377159450193356	-0.15339666991617495	-0.8831189601946885	-0.516961846856507	-0.2372145348887938	-0.7455067108959336	-0.1945245420069666	-1.2458492794680462	-1.5506606226614987	-1.520340130083357	-1.0409532524254792	-0.6683975479060852	0.4065515134605662	-0.42686619784207824	-0.6196233219595937	-0.557507807418787	-0.2856533608011132	-1.0081414288482218	0.6652099174677966	-1.243495711519777	-0.7563948068634035	-0.9684260122779891	-0.3308573182456072	-1.6261670432407158	0.42469974499329843	-0.8179998360903016	-0.15106976778033968	-0.18589602315024795	-0.002155475954039865	0.15160266728223798	0.46418104547318917	0.39521345694888044	-0.332960310261442	0.250186144427518	0.2986241666613642	0.8721001925059191	1.1712385154807745	1.9349726635897606	1.809993748012881	0.5964339139480618	2.9753213544636976	0.03151450182715008	0.43117232041697806	0.2677638551659098	0.0758947351839378	1.70633066015314	0.6200835447398064
-0.6798348103733473	-1.7896142098865215	-0.7090016463604353	-0.16781833256481765	-0.8801971939672363	-0.6017380257306737	-0.21090084342191026	-0.7667898481206221	-0.19600517877928375	-1.256837214466201	-1.551867311224953	-1.4755060066098613	-0.9911482915936889	-0.64136427343502	0.5201303006521314	-0.3892865656040776	-0.5675614082869502	-0.5045289646070857	-0.2851976078822058	-0.9702877342837167	0.8226400092368268	-1.1535819434064272	-0.7077005619974762	-0.9056432128142479	-0.24551379112564212	-1.5333706284622903	0.5204918725832852	-0.7692577505777897	-0.07354324486126215	-0.12124970328955664	0.16555826214919991	0.17108900940646546	0.5776340891423362	0.3702636909140113	-0.21966934640200395	0.2900956008738575	0.3986312131618966	0.9859638386221377	1.1828560615915154	2.0037404238147545	1.9529835278197545	0.6524202194429121	3.084310454864202	0.12028215050490554	0.4792041867997924	0.3874371356544451	0.25734119479060436	1.7942555475818207	0.7091032213355705
-0.6701093610611768	-1.7895780217620405	-0.6250799452934028	-0.18677158105203331	-0.8957477061621903	-0.6711147521227033	-0.21145179187107854	-0.773036984802401	-0.18038660803472656	-1.2864249170436808	-1.5351558499671127	-1.4332341948723992	-0.9196078890052067	-0.6312646209712978	0.6487322721024815	-0.3365279167099729	-0.532635495529846	-0.4435212290083855	-0.27807646852427836	-0.9124237690370347	1.0061984507650794	-1.0283080945716319	-0.6567661869107766	-0.8186743233418217	-0.1323124036060896	-1.4824800444074682	0.6191730835733126	-0.7556320511013279	0.030716078181517448	-0.019164975829146214	0.3562278830361304	0.2064437227960682	0.7128664799716525	0.3614194739235868	-0.09287652891772082	0.33719538929207926	0.5528911037673018	1.1065330465917078	1.2288659586422317	2.0543567175977793	2.0602091716765765	0.7147339468161655	3.1869341692557502	0.24025159366926313	0.5588065825474685	0.4908156299994226	0.4603956178895812	1.859900313774898	0.8126191653220319
-0.6463168142198367	-1.7839965357391407	-0.48696878921454373	-0.21077550780707996	-0.9237846171880177	-0.715552650009248	-0.23826920763434437	-0.7688920420386255	-0.1594523085502108	-1.3226379941317734	-1.4913154440416088	-1.3855760408364546	-0.8398608171931252	-0.6314839578838418	0.764888135736099	-0.25180521082553264	-0.5030469097905764	-0.37808591292383487	-0.2534992065913041	-0.8228444911931208	1.2185317279982544	-0.8898342683668734	-0.6080531961852611	-0.7334641137835178	-0.003093394213992617	-1.462288006960849	0.7289757358816491	-0.7600229015060135	0.15795635243242132	0.12425215403213064	0.5266350515319811	0.2534150801725433	0.8461849281717416	0.3729472709025944	0.03068605919175532	0.3961946849104858	0.7678158323366048	1.2451404831006536	1.3081565183697783	2.093301084334424	2.126006422388747	0.7767964687435228	3.294114303119522	0.39259026709839623	0.6655261372377561	0.5743488461225947	0.6556517656069039	1.9265015579789597	0.9244837609837347
-0.6105984990650477	-1.78075450552828	-0.30818786718400715	-0.23055384005027385	-0.9593987757943466	-0.7352141608721869	-0.27426385042232776	-0.7665322528076188	-0.1433874929272377	-1.35969861988865	-1.4316705521908606	-1.3407250322773838	-0.7546262063205286	-0.6349222670777052	0.8478602355170111	-0.13738098062213833	-0.47004384862135434	-0.3162503078455016	-0.19261297396796453	-0.6933016407270078	1.4589494532983427	-0.7622469252651165	-0.5612804019271092	-0.6636447096901749	0.13535369339977232	-1.46911416882849	0.8371677569752883	-0.7583847965804216	0.296131922151905	0.3049675477213628	0.6380617057429678	0.30684630561599063	0.9618892376921249	0.40453782926705734	0.14800709201924125	0.4604576490861243	1.0099802119114554	1.393977240859194	1.3890755802745716	2.1002884795204784	2.1549205726225593	0.8305898984636062	3.3908237396986167	0.5650730555123026	0.7928735808016618	0.6393859710136957	0.8125499283806363	1.971611129037555	1.026975611850018
-0.5705385356932606	-1.7895141603658975	-0.11441448113696492	-0.23834751199691961	-0.9954673502599107	-0.7360101241333942	-0.30683080678727126	-0.773732312010927	-0.14338936006062022	-1.3867859532342297	-1.3700785037945384	-1.3063976533030437	-0.6793423798764607	-0.6418049781574467	0.8853664594020694	-0.023373126927888004	-0.4412753025298586	-0.24191499453116633	-0.09387174674400056	-0.5503162017100922	1.7239888333237612	-0.645005006123281	-0.5200076428720919	-0.6110614997390975	0.27683534422543643	-1.4973421000885703	0.9452089862727078	-0.7141637764905282	0.4170583372620154	0.5015792492363582	0.6679615887576089	0.35354414706398446	1.0525142989674647	0.4542013527858666	0.2767981052592694	0.527884841497503	1.2459234692910959	1.5075523608080172	1.4626004347729231	2.0698930185899975	2.1491895514346253	0.8779879330669852	3.461869880334907	0.7382852254779642	0.9145819664760941	0.6835185875463139	0.9167429065704628	1.9853152616206136	1.111917257931402
-0.5358368111762384	-1.8051495588549131	0.058292447446114046	-0.23409641820784005	-1.0206627934430506	-0.7063340959126103	-0.33132440069886676	-0.7854267789480982	-0.16276460317075409	-1.392821466082245	-1.3188334180478367	-1.2750758195610856	-0.6327722159636012	-0.6484967848873815	0.8699235240561313	0.0759183506759739	-0.4101314691827431	-0.14054982277156816	0.0260698490181022	-0.4261548627797554	2.007067304180038	-0.5458955647290542	-0.4997696128608295	-0.5728644045839271	0.4126858201070721	-1.5307925950555528	1.077462133111009	-0.6037935272908996	0.5091107101258887	0.6556172749434379	0.6376240233041683	0.37985949257329665	1.1111718740294825	0.517952145327381	0.435679925933426	0.605556097257479	1.4536759524590572	1.5731119177328197	1.5294228588227703	2.0150971300256737	2.112215651925331	0.921582421683673	3.5005949120980846	0.8864942809085298	1.0209429979581501	0.7125556952595826	0.9684863813364375	1.976916996922813	1.179730564453512
-0.5038604147519511	-1.8095559951887814	0.17851853248634217	-0.21713757747514126	-1.0293185943280014	-0.6306323043199135	-0.3427329689427155	-0.7943255261245655	-0.19888803272185362	-1.3783789146574077	-1.2887465192717056	-1.24243905977996	-0.6148857953503821	-0.6526073211002454	0.8199516690479616	0.1560609149598277	-0.363216011230608	-0.02148553813309014	0.1473413789444306	-0.33150740148192115	2.2815354688339817	-0.48518033313018105	-0.49850239275267694	-0.5352365713087834	0.5291549994372183	-1.5538491140652126	1.237624874580107	-0.4303028502986466	0.5814687981836942	0.7290058967570052	0.5978313949099995	0.39352194675693825	1.1258087686192797	0.5935725403354553	0.6127587989674863	0.6829882779951989	1.6027693676896568	1.6113149195268157	1.565543306288023	1.957823255449253	2.057009841115931	0.9772850127925696	3.505101460312402	0.9948956901325126	1.127890470973671	0.7320301443087711	0.977365490712866	1.9591769148947555	1.238984286687567
-0.47032078901040225	-1.7991508450438793	0.2479242555521605	-0.18802833114392054	-1.022250511505439	-0.5031847786746373	-0.343996215029737	-0.7948911549936768	-0.2519332921184908	-1.353800003262671	-1.279047955833941	-1.1960747254262134	-0.6237295682108983	-0.6548534935564845	0.7769984426831102	0.21189942819141178	-0.2998113939816517	0.11371659682596573	0.2536084226870762	-0.2738204462555084	2.5203227503726096	-0.4510096496629196	-0.5021634591302236	-0.48075519343324624	0.6081547086727006	-1.5660027001255465	1.4064483100842726	-0.19328026605710316	0.6394670059372063	0.7212012233723579	0.5842155431440188	0.40843857153946883	1.1117902999365	0.6742040479378281	0.7797989834926979	0.7461302013101748	1.678758935678885	1.6325670089863427	1.5777449597912638	1.921712957520319	1.9893859275460968	1.063238650303772	3.474732131123659	1.0558830455387516	1.2291374249783076	0.7403738006926533	0.9774323164706076	1.9728325773083388	1.2823569230728933
-0.43488365850010197	-1.778591732912237	0.2940471392343999	-0.15624712483473097	-1.0002341543736555	-0.3255367435731561	-0.34354955325130404	-0.7892294622050864	-0.3133227706014913	-1.3231412890657306	-1.2791733260743001	-1.1201382743232366	-0.6458803592999446	-0.6577718930317247	0.7633731271610747	0.25788810347387536	-0.21947578572909937	0.2713368608273011	0.33105105876106766	-0.24945817059222528	2.7068424772412514	-0.4267272884657366	-0.5014942319429302	-0.41605537631391815	0.6504675593335814	-1.566161269640643	1.5725203416545122	0.08809355329226612	0.6940242656510115	0.6570987948163685	0.6195331491671313	0.43299274131417115	1.1117267462859766	0.7626360450597058	0.9276682758725517	0.797808577759668	1.7027181821571609	1.6506586682974578	1.5978549428759121	1.920746864033859	1.9030173552073386	1.1675391514399762	3.4294852989517324	1.0671703845379257	1.314617040460925	0.7459500457511015	0.9966548909583212	2.0599625539576194	1.3024872311217637
-0.3986717954728191	-1.7470378170779721	0.32471551185500247	-0.13114672915893633	-0.9624939135343584	-0.10790170718861725	-0.339509920515081	-0.7828184012332142	-0.36762461076454667	-1.2745451434225534	-1.2829951594952411	-1.0199759466912712	-0.6651800236160481	-0.6568843908948562	0.8003209844836882	0.31034493447510825	-0.12174614684425147	0.43419015666507726	0.37458921368237735	-0.23563307762980618	2.828915169410888	-0.40299531501754815	-0.48212226064463576	-0.34402866870563686	0.6648188924398992	-1.5509744022108745	1.7195773091825806	0.3531826824989913	0.7573825915125727	0.5906773205133372	0.6992446605051232	0.4753543546277087	1.1613328148907436	0.8640444433697427	1.0541720285213831	0.8402855794030077	1.694604518888525	1.697736521277444	1.6267561459785593	1.9597875482480056	1.8051707171343119	1.2733912156243645	3.3931971581998184	1.0440577079022768	1.3858018234553318	0.7480270836168759	1.0293355919616165	2.2244218389882207	1.3150239651093742
-0.38296084925279356	-1.7086422170035849	0.34032885158840387	-0.11986512036306693	-0.9115956873734306	0.1196706868498743	-0.3242092950124647	-0.7841766310654118	-0.40917579705855484	-1.2097650458830467	-1.2834457087965312	-0.9000369625793766	-0.6785996789516573	-0.6465694633132664	0.8882324807785347	0.36209678937620293	-0.008451660593154414	0.5656965029220202	0.3830029626120337	-0.21431252587804894	2.8813325251721396	-0.3738690751989139	-0.42653141403626355	-0.26068269755576506	0.6582055659524808	-1.516746405105352	1.8270547082854378	0.5700219389609896	0.8197941891431005	0.5636295725629517	0.7857402496445041	0.530671283382961	1.2713686276586658	0.9740569810063275	1.1484801327012422	0.8725647254751614	1.6655337939555264	1.7907274364134882	1.6579480190858955	2.023497181548424	1.7184042313952734	1.390228346189895	3.376234129886064	1.0140446139621213	1.4360565337291833	0.7391922758288365	1.0505077352947434	2.436116919845079	1.3260138599363578
-0.4019929203996805	-1.6714046369125914	0.34688173754618007	-0.12073391716571931	-0.8520690347769031	0.3193924888201981	-0.3046348836827289	-0.803155821399675	-0.4247588922688449	-1.1481557064274708	-1.2757080142743802	-0.7638460836013717	-0.6832125204775105	-0.6225581640816984	0.9976332804049534	0.40860097843189214	0.11232922209752841	0.653425047044186	0.37499389084313145	-0.18248734499237357	2.8788097879540073	-0.32643311412028314	-0.33333074933637985	-0.1790200073955086	0.6463834674275577	-1.4671064741615365	1.9015961195501667	0.7378925357792733	0.8739073047485197	0.5810607883651739	0.8541505759601652	0.582710468409911	1.433743316003865	1.089701170961637	1.2349133249560722	0.8944330583932789	1.6663878637732776	1.9191750116761006	1.7081516457104151	2.089287856105174	1.6651078707952738	1.5137800505563281	3.387083395355746	0.9891584556525255	1.47004453386955	0.722098628967673	1.047875381533276	2.6619491334656447	1.3419621996616364
-0.43848990072382216	-1.6386309684119944	0.334161004834904	-0.1255405309229522	-0.7861823851143726	0.46201204887298	-0.2911700971196628	-0.8464174230575774	-0.4091048459900204	-1.095444621404259	-1.2677234970915225	-0.636908231518565	-0.6738407611775605	-0.5745254111318703	1.114290893012516	0.4565878203481851	0.22721253516618617	0.694173199168392	0.372082572628387	-0.14275978573053416	2.834957146758616	-0.2594304021345868	-0.2119288134722288	-0.10681234236841083	0.6422838269482881	-1.4126480760170328	1.9666267207112837	0.8297878782346316	0.9147147979069199	0.6280189621754098	0.9044251376322459	0.6090235902124878	1.6222605540547892	1.1985580805212586	1.3531857459313075	0.9011151048136424	1.7261695159029102	2.0628637145775066	1.7728287536689133	2.150831805517517	1.6600097722641618	1.6193395342802017	3.4328402744835187	0.9771651263466958	1.5044141051386775	0.7117193571255954	1.0125042174139556	2.835995818018514	1.37410343866328
-0.4752562677353412	-1.6113238354212398	0.3003160587790231	-0.12856401665126063	-0.7248198194480033	0.5356366200161479	-0.28967860096084286	-0.9027713515330031	-0.37082487738214065	-1.054313346221536	-1.2626107419768862	-0.5370202865271959	-0.6501799288717337	-0.5067523360530696	1.2192950440423413	0.4872014074966936	0.3312444615164643	0.6739136156938976	0.38751530939966394	-0.11184407012141535	2.765803318351426	-0.19061560844986852	-0.06834302737157552	-0.035317197177903	0.6427658327189227	-1.3607753839977395	2.0278175945396697	0.8445933257735628	0.9321182341539431	0.6860785247632096	0.9362188388916923	0.6002910938617131	1.79464494235744	1.2770939949558981	1.5060701728835153	0.8885445803241007	1.8287711229861565	2.2076637775311014	1.8432284990304324	2.1990722681888255	1.7095272908413626	1.7129830137940232	3.4961677045213415	0.996254508825141	1.536084508825832	0.7177611111454134	0.93901622217246	2.8979794707438704	1.4116341587720092
-0.5083239751924338	-1.5897706142229713	0.2609409871517244	-0.12410346451353316	-0.6794402822763421	0.5456064659664766	-0.3063900480279363	-0.9576805846166219	-0.323298864264154	-1.0367101026114471	-1.2535723312110114	-0.4525357608517848	-0.6174553293556266	-0.4430309011643205	1.280621654040647	0.4890563758601825	0.4259077883562973	0.6019290033391383	0.438033163117861	-0.0967676994295055	2.7034513278998373	-0.12857804696252065	0.09247020369049866	0.029171502952805996	0.6438283185574187	-1.3154705389908483	2.07062935233603	0.8351553412738115	0.9272910889759576	0.7200934202241308	0.9679003138847797	0.5652276860544763	1.9213098122219538	1.3179519580572796	1.6726837762923323	0.8617400513582283	1.9637756213368085	2.350794128867826	1.9200964935356275	2.21869476519628	1.8094062248715272	1.8232296956025056	3.5490539066541595	1.0531547757693578	1.5591708425558954	0.7384723149351916	0.8426912505897564	2.843967545224929	1.445575967468533
-0.531070436503229	-1.5772452657261204	0.2223504329031385	-0.10576766281059284	-0.6497280549502014	0.5045656255697282	-0.34554870905257157	-0.9992579092279662	-0.2789115023621386	-1.0292452321509928	-1.2415935965267195	-0.37750055119138326	-0.5721294534850327	-0.40183211775811295	1.2937979335159615	0.498165988904158	0.5036913766705204	0.5124214205479746	0.526052410034082	-0.09061914447256211	2.6749435289228245	-0.07518577100705492	0.2497442164623485	0.08043334675190073	0.6430975356148437	-1.2785673207112704	2.0917795407971416	0.827256498286023	0.9074004457219719	0.7107805329147887	1.036408838183505	0.5226348072404344	1.9956749164479728	1.3251237696264646	1.8359969889585137	0.8267547367568412	2.116621767584799	2.4940874440583563	1.9993170680456398	2.1984622574979795	1.9336860631860122	1.96009528860145	3.5821933575319855	1.1407826328676944	1.5892893529274184	0.7827587861245341	0.7382019146916852	2.7080539586708055	1.4721015077783355
-0.5358014173049039	-1.5794314541874166	0.18323044974867284	-0.0762813914518062	-0.6311809530329009	0.43697372495984466	-0.39455557360609006	-1.012135873512291	-0.24343596809476384	-1.0078612369970166	-1.2237851456657383	-0.3133245621915191	-0.5155961854600576	-0.38817230226022553	1.2848972581376896	0.5327693001693868	0.5631389491536051	0.431600862760694	0.6291959747204227	-0.09489180013423723	2.683304166639714	-0.038874172482262416	0.381805048088267	0.12970654391712738	0.6412213411097923	-1.2524570597495817	2.086834006958797	0.8274309864100526	0.8734912118469792	0.6815505462326547	1.1455376595907958	0.4915607293168979	2.0266157667682223	1.2944385888927212	1.9780962104481816	0.7973143554447519	2.246453320334754	2.638123446976071	2.0775632329884393	2.149655564807417	2.0359738420957276	2.1148733075719046	3.584120201587403	1.2521653626035165	1.623681972117075	0.864412213941834	0.6470486756646245	2.5274056370353635	1.4746785540479175
-0.5342499859447537	-1.589732297385285	0.14594662229959954	-0.04051683376441741	-0.6175886264482259	0.3630811253715766	-0.4338067152632645	-0.9904041961971288	-0.21518624001763875	-0.9755637944951113	-1.1910360881919861	-0.2529751557101303	-0.4676268574826986	-0.39853394048059776	1.265969412603067	0.5716443259913916	0.6095312783649193	0.37254510568360366	0.7218415066540007	-0.10367109022001184	2.708770352154936	-0.024298225739811795	0.4912321288475695	0.17790342143501875	0.6519498566497265	-1.2300578369557267	2.0356849926033194	0.8589326035482954	0.8356735098181887	0.6646832422739578	1.2722242803699193	0.47571681882561423	2.0311231872130433	1.2438757914126133	2.077500836387076	0.790489667624555	2.3349013082791314	2.772435049437132	2.1436023609497257	2.0919818267637913	2.088749443547709	2.2824480274921433	3.5461568399449552	1.3836475513107391	1.6501614719250461	0.9771344199393999	0.5884744462703828	2.332678346839586	1.4546368988363163
-0.5402433481573492	-1.6024449726441552	0.11459721158643377	-0.0005813228735189302	-0.6046149624188948	0.2910992437139109	-0.46288301966812034	-0.9369955008458982	-0.195191108624517	-0.9450701610365086	-1.1544181834571583	-0.19244423455880827	-0.441016340935235	-0.41831488055633786	1.2488377112553293	0.6150003561499009	0.6358750520496375	0.3397505854846119	0.7870613209114337	-0.09604338256495518	2.7342604190035473	-0.020970245579575778	0.5903414884896077	0.2160232326925695	0.691943378468037	-1.211592161165405	1.9356947339910349	0.9417337291512448	0.8044314781940827	0.6534884243152181	1.3991606045916911	0.47562342314271816	2.034938850615627	1.2142994439569421	2.137853644992833	0.8095312899854109	2.3870772098726554	2.8898625280283987	2.1921209588751434	2.059554942671449	2.0914974495134055	2.4468427820031513	3.488999844635188	1.5186405532597924	1.6737113249457523	1.119211305441678	0.5568949175359575	2.1519233908312985	1.4302634825760818
-0.5464294103360974	-1.618437994951572	0.10698065482684435	0.03208871538471551	-0.5882395668168151	0.2223986799902024	-0.4779258800034471	-0.8634817615196573	-0.18233029388590222	-0.9220454243978319	-1.1235751454188627	-0.14696214592636475	-0.43257031785909233	-0.42880446530902744	1.2423130222634045	0.6769016638426748	0.6442627851710432	0.3263637598565077	0.8105876008977898	-0.07851125216654938	2.743606704480361	-0.03465764260860636	0.6847306406873739	0.2455814960723671	0.7805287831098514	-1.196732663057127	1.8203805322614417	1.075553098780167	0.7815884454196148	0.6326437066436104	1.5222952640405591	0.4819431976853469	2.0618538216123303	1.2166188383367635	2.1705712940384467	0.8468651650995476	2.3996488587809166	2.9793804430013524	2.2405507294090747	2.0962139583510004	2.0472516158499894	2.5685266999953895	3.4454282333537947	1.6399943328387052	1.704782482699148	1.291412143732288	0.5469204468261152	1.997481274158981	1.390131260242662
-0.5429686762500845	-1.6342053736592834	0.14733035693996727	0.048196973084209796	-0.5616425518268775	0.1541752881195137	-0.47726080651838004	-0.78742449364824	-0.1710285355216694	-0.9066083621834947	-1.0955490199686313	-0.13420757441001346	-0.442797415190925	-0.4224802509973382	1.2424008771421107	0.7420150188917041	0.6395263492744213	0.32804672082961	0.7977970523848334	-0.06436062353466891	2.7204222718190616	-0.06646119232489385	0.7866612521974139	0.2609986911609051	0.9148658645288495	-1.171200413553695	1.7071096686400467	1.249020337069192	0.771239887694219	0.6119257857178835	1.6492259769490132	0.4790190233280084	2.1239432938026175	1.2485389948499384	2.164071544922849	0.8976635847444351	2.3693520260413736	3.032431856261854	2.310081043029683	2.219757176160242	1.9740248679594252	2.622459031550264	3.4146281978467825	1.7478407316107698	1.7601231007697724	1.470998005545653	0.566192414265203	1.8723054458160107	1.320593808885387
-0.5391186095793952	-1.6510967129391112	0.24392947380779492	0.055753866028036225	-0.5349013647370215	0.08726564173352208	-0.47247739337577965	-0.7186303327840121	-0.16171900847655746	-0.8955680845122084	-1.067470003948248	-0.1552717186650502	-0.4655219515441561	-0.4012715900927228	1.2376469520387783	0.7931808624095585	0.6147342885438951	0.34429986438526267	0.7703988370400017	-0.03915398972872154	2.6714090915810713	-0.09990657668225103	0.9162588778734619	0.2518433767526607	1.076677274874027	-1.1252305996125262	1.5888998273453605	1.4363033887608598	0.7665226097430445	0.5850849166686731	1.784823363277026	0.46503190796096644	2.219989970341847	1.3175959106744126	2.1146498774247138	0.9465895848872841	2.2998844457513368	3.0626763446051997	2.396092875379686	2.3920691434113324	1.8944048000670368	2.62099612924769	3.3927596512554707	1.831551618393266	1.8485733371205952	1.64346907573333	0.6034782816172023	1.7765445476554471	1.2418548044184536
-0.5419973111145788	-1.6736589441964393	0.3913056357395511	0.06191922698606288	-0.5139544360932374	0.02922936129517479	-0.467050551151472	-0.6616747481229711	-0.15352789432755903	-0.8825669697782244	-1.0313339910748	-0.2058319967842288	-0.4789732860661314	-0.36250785259522295	1.2227252889731648	0.8322761932628564	0.5712103307729604	0.3809006626366472	0.7395294345929744	-0.007922911439812847	2.613179887684759	-0.12796469112359826	1.084356749971454	0.22060560232947277	1.2592771276494825	-1.056736241809119	1.488782816208717	1.5973246756358914	0.7457296526688642	0.5309293591514322	1.920406721321743	0.4582518261240649	2.3177354848469927	1.413279067067943	2.0429646046873575	0.9704488703016674	2.209210700100093	3.091061442091998	2.5027207377718956	2.574640381372107	1.8175727965363464	2.580481123861874	3.3926916449946916	1.8742427671776334	1.9623583598931063	1.8061328978026467	0.6356621476390283	1.7120436774619932	1.1658609809124754
-0.5498822791173699	-1.697655928153781	0.5639475889569084	0.06751267558343363	-0.4859047503243792	-0.020567074974856155	-0.4518030528207402	-0.6203550188246301	-0.145148199706929	-0.8494421104048933	-0.9663256036286979	-0.2786172687917376	-0.4721200220822809	-0.3017251261550976	1.196146259668538	0.8664653310692536	0.5163100902159977	0.44388439618093145	0.7039355245167566	0.009080223495718777	2.550745398081458	-0.15549807148221723	1.2680642993484175	0.18106829129119323	1.4345121395639495	-0.9684462703468355	1.4235577154843597	1.7013143889568252	0.702500405319475	0.4718687696224637	2.0393244788121794	0.47442929262569133	2.3953100484244487	1.5019999712090617	1.9511654710210322	0.9628326231640851	2.1097859739298452	3.1207769657951188	2.637482657613007	2.7495120585555997	1.7574878730939751	2.5199997185645713	3.408586975014208	1.8782150258909827	2.0966611536967075	1.9375129396714037	0.6613987807726686	1.6861993830976203	1.0855720802905269
-0.5677070259865227	-1.719285783027421	0.7289777984047301	0.0804772366762647	-0.4542580619107309	-0.06189015744636965	-0.4234921732256217	-0.588670795325261	-0.12826931392918892	-0.7912048470068309	-0.8590968288317296	-0.357422073806798	-0.443883307301361	-0.2258183072361184	1.162189372883216	0.8927455182522241	0.4504206114481419	0.5250220103646672	0.679770797553483	0.018805601620864455	2.487288353202994	-0.18134763847314872	1.4365595836696763	0.1538247748937556	1.5644152861788831	-0.8665730296155221	1.3780098514725307	1.7466578625012974	0.6460941035544414	0.4560692277343462	2.127539935483509	0.5204511272260572	2.451870353019191	1.5673458560258215	1.8237524270451484	0.9402551013144018	2.0228649592959917	3.15937535529999	2.7810896322548353	2.8726787625891506	1.7254091095760515	2.4704354064101084	3.4290817951377752	1.852912078123241	2.247942582290139	2.013189705823654	0.7037401619711943	1.6956607601792513	1.0203480480155531
-0.59641932094332	-1.7371329145361898	0.8663477540153576	0.10375807678423976	-0.42672484075297107	-0.08943617173601388	-0.3799396983188691	-0.5613783017077194	-0.09808710280118325	-0.7246712699174169	-0.7173873201160517	-0.42607261048408507	-0.39540535238734736	-0.1351265556937935	1.1306494714276378	0.9058074035576	0.3803390334464103	0.6219131640853991	0.6677169186292782	0.035910466453102384	2.4262498360878673	-0.19991389639581258	1.5921670895241482	0.14949310668083693	1.656903382705514	-0.776751072031576	1.3458147102853952	1.745233310205115	0.5750310462126664	0.4808312975023954	2.152616894701381	0.5886788972883118	2.477196482752807	1.6099759178156456	1.6795371387017841	0.9147303268794287	1.9754543790719665	3.215499037935534	2.8979461033636373	2.916441921912335	1.7225836573780857	2.440036592098452	3.4499325146927537	1.800443388887065	2.39440955637303	2.0364592364053697	0.7990220706395853	1.7202836062728402	0.996900901055062
-0.6241366548503884	-1.7496305897613784	0.9674758945234838	0.12511736421548914	-0.39188629154493565	-0.11915687136431423	-0.319575425020353	-0.5361357623992505	-0.06010400840112008	-0.6561889348437204	-0.5649762860397383	-0.47059224923874304	-0.3391624769040605	-0.03155891502619243	1.101616362511147	0.9119428986791167	0.3198787826913986	0.7291070493959898	0.6491233782091999	0.0549583723124357	2.373493799598535	-0.20928214888612043	1.7369376139507664	0.16720242907438326	1.7424386755621828	-0.7179320122219067	1.3262227037185568	1.71383326078086	0.49051743518850444	0.5135315109139146	2.097872921971562	0.6541492709983991	2.471642871445522	1.617749958100995	1.5297791022999974	0.8953471687724928	1.960572859520242	3.2644496394650018	2.9696271165538657	2.905286606790739	1.7496497802763666	2.430877937076886	3.4596211399784655	1.7341887503796667	2.49577687174043	2.0153732584517767	0.9673764926643837	1.732801835376063	1.0020886205325006
-0.6432336147613882	-1.7519743029998278	1.036881617589302	0.1367213567305813	-0.3486875855049457	-0.15517217841542902	-0.24356815111152358	-0.5068851841297212	-0.005705077302175177	-0.5844975912711127	-0.4291513429809064	-0.4882055041293521	-0.2819780256037835	0.04904536943644043	1.0835416854652948	0.9087418665744261	0.27306229504158097	0.8301903932476279	0.6219058924701419	0.07276720802988347	2.354243273855699	-0.20826766299284621	1.8569767258228658	0.19259113192895203	1.8278677198350024	-0.6865659391066016	1.3003717449144143	1.6946942574451342	0.4225283225968755	0.5586744892041645	1.9840502369738142	0.7010094430380931	2.4530167630997886	1.5907534282537568	1.3701619904910016	0.899630428835095	1.954374383115654	3.2894178390990363	2.9980222726989547	2.8774800429070533	1.8065647493151602	2.4602098670830297	3.448855748897079	1.668170150800096	2.534994188960862	1.9549182408372148	1.207731310453999	1.7302846179079647	1.0261563373538758
-0.6575504357160822	-1.750279847288833	1.0922334096990378	0.14415621741910842	-0.3060254186722455	-0.18839552249674735	-0.15513895734698188	-0.463434439060173	0.06512462756271187	-0.5169695033921993	-0.32788940806101935	-0.47331074801634687	-0.22904914500534282	0.08770350027234528	1.0885494135515568	0.8872533138220836	0.23714314460764774	0.9232528507869249	0.5886477161033247	0.10795964849654527	2.390256324608169	-0.17856304960747155	1.9521157124041544	0.20503949436503327	1.9055172946269323	-0.6746655527558583	1.2500641050740775	1.7096012726980523	0.3997647682418028	0.6205412909248765	1.8426647809583478	0.7166665621635848	2.4319413948377258	1.5468639760068192	1.2150211739494405	0.9276604684192543	1.9587644313834125	3.300221541144835	2.9770320909168513	2.844440229412425	1.8973958269684748	2.526454220845016	3.4116857936303915	1.604775623625382	2.519152584917138	1.880677451481056	1.5191422469968674	1.71636075388995	1.0773090244581656
-0.6721130474439307	-1.7461735595168364	1.1363348375588278	0.14699210132210633	-0.2637629188000773	-0.2176918437536386	-0.061609555081568276	-0.39898697393214266	0.13008219793965708	-0.4578162432143347	-0.266367880424899	-0.419462099481402	-0.19446251331283276	0.09431610200608335	1.1102027126567144	0.8622553019212399	0.20910273716891573	1.0188213348941626	0.5500364073915822	0.17598846502214524	2.497661536015586	-0.10218742082850982	2.024802782956832	0.19922623728555527	1.9722880510042138	-0.6795505168499736	1.176123675605877	1.7329930985194555	0.4207377205599084	0.6755910991762283	1.6848550108612712	0.6963641196673852	2.397387763922332	1.4935647000698165	1.076230762566547	0.9573981867338132	1.9757067178817558	3.2907963530099247	2.9279886038599248	2.8126729741054004	2.016585578431049	2.6162468686411535	3.346628737693411	1.5427803182030153	2.457148556933521	1.8202894987168605	1.885260235388157	1.6909946985310693	1.1347896899468388
-0.6900557738841979	-1.7393531624087621	1.1667312762414095	0.14201063537817646	-0.2216500659176978	-0.22588701651443852	0.021833555218000206	-0.31322394699457035	0.1804649251328586	-0.40559637404666515	-0.24147209316362855	-0.33613420216789025	-0.17987776790087315	0.06591400272895562	1.1359949527142597	0.8421524678157318	0.19859067720133877	1.1136019818950567	0.5142912344931411	0.25553920964872845	2.661823992770354	0.0011292218334581605	2.056009015413064	0.17957539258595764	2.01466309595808	-0.6953563169031851	1.0942109494331786	1.7463922238647147	0.47673961742625376	0.7095659535595031	1.5236223396402517	0.6460883340817806	2.344621123389608	1.4336693920456365	0.9567403402458158	0.9756241413716784	1.9982651604544022	3.2497481626207807	2.8943337894431975	2.8030558199123967	2.1601094701846084	2.7256601394408975	3.2757231433293987	1.4789434838482278	2.3600963244651956	1.779439114861022	2.242525263612569	1.669978033046463	1.1830382323819673
-0.7096266184058391	-1.7305317748882065	1.1976017944442567	0.13749908468599542	-0.18634432610739635	-0.19540081140278287	0.08976353132741613	-0.21564215887788843	0.2187785021416226	-0.3543468575116655	-0.24638503945769283	-0.2246926373717047	-0.18071374642997667	0.019144467923594848	1.161955093206666	0.8198906444035503	0.2142739354650037	1.1992024050531378	0.5021037728168425	0.3285609295046853	2.827794917771855	0.1030162556389268	2.0325429483807396	0.15531955857210403	2.0146086759517177	-0.7022361878001331	1.0246216281718465	1.7497700014298854	0.562043337443229	0.7357061037498951	1.3860273257710531	0.5738089703472287	2.273609696414291	1.3777516419272033	0.8661311433778559	0.9757125388588992	2.0322435517265234	3.1917624175901027	2.892242308134568	2.8129269020006324	2.3361687911705067	2.83781893799638	3.2226646586692724	1.4145452596110404	2.2706166143307356	1.7543312183810138	2.521752334133611	1.6653669042570207	1.2381374992419274
-0.7276185030007367	-1.712688900805847	1.218831893570038	0.1377449705735386	-0.16625513020996013	-0.1344263706609478	0.12973680898760734	-0.11928710088816467	0.24213447362323262	-0.3018793672364892	-0.26870290115158324	-0.08156198822230079	-0.19973005802358362	-0.009692243383944449	1.1844517991474046	0.8090934948198687	0.25492775446873184	1.2768411898113465	0.5278970306843149	0.3953018455379804	2.9587427818414254	0.19397715976625432	1.9584143212257406	0.15364381747493935	1.9800364233386105	-0.6896247962042779	0.9730071260976034	1.7269615388888198	0.6638458422864624	0.7582025158744319	1.2852256933275852	0.491129330210188	2.1915912660425376	1.332263028292073	0.7968650346032128	0.9515358261040415	2.0836883177942447	3.135384938788795	2.902575894677463	2.8163563879419926	2.5322065695221716	2.9335932307630403	3.1918079512782773	1.3576832692497147	2.2278934523098086	1.7439026341489605	2.7068683994806015	1.6633311571390474	1.3020775938736926
-0.7485933044186357	-1.6814117176882015	1.2099952438318984	0.13855184056006903	-0.15439286882430092	-0.043708894587053716	0.1259667474568701	-0.03795543388057392	0.24990174849440527	-0.2521940913562287	-0.2935457978427019	0.07315394026737329	-0.23805483370728492	-0.015321890805910832	1.1966128666910008	0.8220672581127276	0.320893228290153	1.3364413871651781	0.5876458454626226	0.4427710499391878	3.056306712861759	0.26032686933788884	1.845963533314885	0.1879748327760205	1.9414811445455815	-0.6530489472461911	0.9596522178845582	1.6743624845451461	0.7518658541663041	0.7613257199308794	1.2269325649241687	0.41060890931343275	2.1044640999171644	1.2965606312946105	0.7281798619541868	0.9202652149997238	2.1514898149170785	3.087190382679446	2.915733115573965	2.808808600159563	2.7091151285033	3.024145405613242	3.1846740945225127	1.3253565685214845	2.221678196407106	1.7393915367139872	2.7915453509421977	1.6482407777089876	1.3719574286024894
-0.7808017273327803	-1.6478887421395267	1.1894197113533869	0.14177385637535686	-0.14597066324048305	0.07042858213675557	0.08702256279280368	0.02168418586000891	0.24314832704992667	-0.20638217328770322	-0.3128469381279559	0.21181215237505144	-0.28638495241825696	-0.007978166030359085	1.201724068301072	0.8504822010489296	0.40957415382026063	1.3660493304503027	0.6683062543002791	0.46337745781606515	3.1122172563889103	0.2893015193104016	1.7154642317926516	0.23411897457421232	1.9095288265244725	-0.5973117626896156	0.9997737626208203	1.6095961389258548	0.8073955557174177	0.7578855240097286	1.2205048055184693	0.33835178264623705	2.0183342372307758	1.2697024512875728	0.6741752539095185	0.9031803915605258	2.2342084178340436	3.0544480057572625	2.9137304616568214	2.803995644995901	2.84282738379625	3.123563655024495	3.187804649393727	1.3351000853440573	2.2296835074709085	1.7316751339305956	2.759660748096344	1.6201474674809482	1.4522616141963804
-0.8238682034417912	-1.6238875007557758	1.168586683907016	0.14896100979939605	-0.15221021272933954	0.17935168729224688	0.03525308530131287	0.059453423116889406	0.23042941444838183	-0.16218482536731293	-0.32029275505927146	0.32858096167020606	-0.33894424250909394	0.009253997885724488	1.2132115817745865	0.8931244429060486	0.49941974772942554	1.3686594411887971	0.7590482320165238	0.4775097750665383	3.1415609020345814	0.29283239664929295	1.5886503662654294	0.27219543145017144	1.8834668263348306	-0.5289555138187121	1.0775626609751556	1.5566481083341213	0.8350727464715824	0.7842192060754138	1.2689949695554448	0.2828013646837449	1.941468541293774	1.2445187112582479	0.6512858092692694	0.8943547060750607	2.328722242552222	3.045407519178879	2.8730663585300933	2.8022239871521526	2.914847038687305	3.2235995742968333	3.176726429512754	1.3839197403446302	2.2448080650981694	1.7171930712425432	2.652440272534057	1.5764532253710395	1.5333759033032486
-0.8755412892635747	-1.6027451212060275	1.1431524379695437	0.15329224417404522	-0.17790752081725714	0.27492413315580133	-0.014458206197927998	0.07681498694012667	0.23681314348312715	-0.12660992625547804	-0.31148941349406967	0.4182808681526513	-0.39778833118399115	0.025373230060380274	1.2292148360136075	0.9642433131081318	0.5655089344287433	1.352364663964923	0.8504129410917931	0.508026709480567	3.1839524398325523	0.2937162820597553	1.47443184379542	0.2968980040917283	1.8590400177649227	-0.4724740755703107	1.2029318345077635	1.544097984905782	0.8439696542427271	0.8543444800607702	1.3629367714677318	0.2518540380441386	1.878349988839241	1.2199331308321404	0.6563374277528948	0.8936635984476988	2.4139415877764647	3.059005650586672	2.8222005640781314	2.8085196477270564	2.9112364419277124	3.312972561230415	3.145482086435316	1.464230390680314	2.2638584518555676	1.698902119552771	2.529053774533796	1.5171935961702103	1.5882306106121216
-0.9325824455710489	-1.5930190305734457	1.1224493612546151	0.15565092731751495	-0.209041394546387	0.36053079410607436	-0.04697006771795452	0.08828788588079879	0.25949881408042186	-0.09686519565860396	-0.29252128790976867	0.4702489402816605	-0.462214996478502	0.035462728037410865	1.2390292021304252	1.0585603031053927	0.6028772928608965	1.3153203070174873	0.9294742858088003	0.5547105590791996	3.2313764258849376	0.3063122321967115	1.3717382758001464	0.29138257276405233	1.8192874988319292	-0.4492385264629604	1.383197963417837	1.5703623540227778	0.8375809918836785	0.9467192461918419	1.4889921194985873	0.24790251117494372	1.833195120142293	1.200220313160131	0.6825637470470499	0.9086309002612014	2.4659848497392014	3.0717034734906483	2.802330145776581	2.8268287245867563	2.846705036529186	3.375868494166511	3.099029276572234	1.5774163727656652	2.2811571966527486	1.6844812042282882	2.411472401053857	1.457158444257772	1.602042111259775
-0.9793023557322258	-1.5952861101365232	1.1057579117492407	0.16457203159296985	-0.23526976695172416	0.4334954467291082	-0.03904428074206248	0.10011925662068488	0.27742702881912346	-0.05566949872433421	-0.2736844092958438	0.48982719700608124	-0.5222435347325293	0.05684807701046431	1.2467038138680842	1.1570146215903405	0.6179278481204602	1.2570347728024924	0.9917611728768854	0.607842049531093	3.2537467221806606	0.3259815977688438	1.2804496887782442	0.2546614115561038	1.7530609425182675	-0.45228203812369194	1.5982707725945071	1.614309922575013	0.809740169089582	1.0500118794945963	1.618302029253848	0.2731549248646304	1.8089836236640124	1.1816305706615091	0.7214864674633835	0.9310617626434506	2.482555098248752	3.077992275324429	2.824510076256772	2.8506862718928594	2.753264822016314	3.3890789452624768	3.0440031441002224	1.7088943085192334	2.301685211204073	1.6683264652722616	2.318680478228267	1.413360799119649	1.5716311310820736
-0.9938099103268877	-1.5865583859969774	1.0687195467928932	0.17998270192261895	-0.2576711913377186	0.49800298970181334	0.008354994943704152	0.10461006162289807	0.2990503005217793	-0.0023363411627513432	-0.25734905875907976	0.4992849555638788	-0.5739474867914834	0.09694408316193612	1.2694191808402695	1.2499745325948348	0.618394422402814	1.1831109922855758	1.0307673364881977	0.6567375070841261	3.2512478662959188	0.34481138880861084	1.1959883438183112	0.1984213537664446	1.6552655996569055	-0.47213903353034786	1.8544682197605546	1.667020961834109	0.7656904239399634	1.1446823340774153	1.7269061928659113	0.3294791927711179	1.811931535299833	1.1736286600511252	0.755772924693634	0.9614785343825684	2.453118805552852	3.0973128423855614	2.879424246369196	2.8874678734528687	2.6514524027391486	3.341929160746807	2.988156402748139	1.8265352595577249	2.354180691529372	1.641374285407164	2.263412671108363	1.385748959241734	1.5118699477795126
-0.9746696912398128	-1.5557090742334903	1.007787092716179	0.1958942509120786	-0.27432580632318404	0.5592210926664672	0.08246936739503426	0.09593648517458025	0.32613680450161064	0.06488775657605217	-0.24190305336486162	0.5135549635106026	-0.6129216857956885	0.1456003215946442	1.3177745060802428	1.3269204708746238	0.6177564174182317	1.1007179628754726	1.048746003358199	0.6865464014170779	3.2426332180329696	0.36656569780278325	1.127944622685595	0.1213033337808386	1.5268292017848715	-0.49983754721582996	2.133673435486075	1.6983506951486806	0.7218604132439677	1.196879215546435	1.8126891452139144	0.41170074932062184	1.8401053574511361	1.1951868204446237	0.7645908054022733	1.0155456520208201	2.376223405938736	3.12095328734186	2.9611427547973657	2.930267858001033	2.538447667619191	3.2474818238061176	2.938829194929445	1.9135804620053882	2.439962490858928	1.6034648924894739	2.223997095911821	1.362657770503574	1.433179855222797
-0.934544839103913	-1.5078279281186606	0.9333662340146629	0.2105745490868775	-0.268602721445426	0.6143253043568971	0.16624698211016908	0.07677895962362272	0.3362566674347248	0.14845686059005092	-0.2230563802009085	0.5212144604546431	-0.6212057930304049	0.19522123626307883	1.3940266838054374	1.3741098085776353	0.643053933621308	1.0160190687638777	1.0465320656874724	0.685549448429354	3.239491737177	0.39589483480007237	1.0772333233279934	0.0250170222124782	1.3858606538763347	-0.5143185245461346	2.3662621322961206	1.669937778235798	0.6867005630637821	1.1884705892406153	1.8770817711939312	0.5118520532794195	1.8910778295421586	1.2450334540460504	0.7487231104542632	1.0843269332137158	2.285206738315213	3.1411314182894166	3.0363391792991394	2.9678637800526504	2.420243352698251	3.116476706092027	2.8856369646231195	1.9575049673495748	2.524443363118614	1.556913996352449	2.1869029894298624	1.3511380268915474	1.342264842106107
-0.8829563053080947	-1.4371482635807733	0.8470621028711719	0.21950293887011135	-0.2332951566718342	0.6744428662818198	0.24718721231208715	0.048211099001842325	0.32552251761877027	0.23462900600247716	-0.19009771935655637	0.5117588125325424	-0.5949613470809488	0.2474234214485838	1.501600101954764	1.399297282805391	0.7111896847864049	0.937280194387666	1.0217328206517542	0.6746704532755563	3.2586923292227468	0.4234701938853096	1.0294163846907873	-0.07095638381917863	1.2586007647132693	-0.49878638478510673	2.53994368610459	1.6068095375420977	0.6705711191276558	1.1415090786739086	1.9149356908367523	0.613940205804941	1.9741864494575077	1.3197138839633547	0.7297318314105451	1.1567224662136575	2.220708291510273	3.158817003735309	3.071633262849657	3.010465292222932	2.3288567986203845	2.952593228547373	2.8172816050383362	1.939980671816004	2.6013081780834346	1.5034139982200538	2.144256534119908	1.3538361996590205	1.2572162012211225
-0.8393058303220687	-1.3447514669278502	0.7724511310625443	0.2070210426676426	-0.18428211758958118	0.7383331316233838	0.3182300471593041	0.01274761000121249	0.32649716124443173	0.3036669786832623	-0.1341394961363623	0.4819439726781688	-0.5386744727277091	0.2963944489687397	1.6201631892649355	1.4309683341041068	0.8152039378684123	0.8722051696627233	0.9897201070029853	0.6929513157137224	3.3027164818124866	0.45160760147693624	0.9925638993266332	-0.1331793462684564	1.1626971649302047	-0.464412606028608	2.679128884792307	1.5428270863307603	0.7004082528089193	1.07261506782619	1.9402932157205215	0.7064908801413934	2.0779695607623863	1.4197001272983956	0.7207118859625606	1.2383233920873529	2.2134486980593877	3.1512218195324886	3.06368455718121	3.0569311783390516	2.284928761565246	2.7802692480205975	2.737687077422069	1.8563101880932258	2.6803113278973525	1.4521113601849742	2.071823223663636	1.35368432646133	1.1879294234037125
-0.8194341378940864	-1.238764965175693	0.719522679444722	0.1695462120291204	-0.12485583797400956	0.7901235370834798	0.3731674782335124	-0.015043861949908357	0.35774923980060647	0.35475745401913167	-0.06174797687912422	0.4288635955368947	-0.45272004034268426	0.3541876945267822	1.7138594412399353	1.4924290317342943	0.940274122768461	0.8208420334369976	0.973149952386677	0.7457247169292088	3.3451145327013827	0.4920494402706699	0.9833578076829402	-0.1573371616804509	1.1024023893099997	-0.42581115939379854	2.7696236310194373	1.4833787220438346	0.7882319062408426	0.99245283037738	1.9654571502948215	0.7962708158852652	2.1731729292465927	1.5272244023678565	0.721475241644531	1.318421560678297	2.2743529343812923	3.0953305607540127	3.0296905836333545	3.0851492805357	2.2770399281127025	2.6129250460389466	2.6560319601041846	1.725638187057195	2.7383690397103617	1.4126555307176478	1.9697570478506239	1.3390140218333915	1.1311579806131928
-0.8228968383062847	-1.1194633623277161	0.6684231640472118	0.1242449246589465	-0.04981517244833011	0.837532083569888	0.40545108968174076	-0.018774490573888778	0.4229756773846308	0.3882386462057042	0.01822648300982207	0.36063307536329087	-0.3457975064929451	0.4578954671107313	1.7739873202265593	1.6072233743902615	1.0648582927910577	0.7800026075016909	0.9797701564242537	0.8279000928908206	3.3614689040130763	0.541087589415231	0.9939454691782729	-0.13539418967584474	1.0691491739939525	-0.38581072042418274	2.79204790088919	1.448535787545443	0.9061521670173501	0.9353776109483964	1.9970684838714345	0.8936513812514815	2.2541671680964477	1.6392694619214958	0.7324905763935475	1.372717708169803	2.402104309506952	3.0054760319190974	2.9934974592114307	3.0909604350116546	2.3011043418706114	2.453968150592049	2.5793866373303858	1.5831876308748893	2.77209583008473	1.3867763884584206	1.8514115363582502	1.3274748901535742	1.08467638093467
-0.8436927040413273	-0.9942779961817625	0.6056256763247845	0.08475018698868061	0.022730768259780498	0.8826705103470361	0.4172138390714838	0.00997350663041118	0.5270833005256973	0.39496266652337353	0.10219516040020271	0.2955706193707301	-0.231754195530042	0.6005720978233553	1.8238400830658166	1.786994482975856	1.1684183428785004	0.7500295689721631	1.0029821240527428	0.935768371564637	3.3548407484821317	0.5993797156276387	1.022997802367838	-0.04065921097921295	1.0499026317439302	-0.35831425499180786	2.7899630404023226	1.4466216267818344	1.0425768739095644	0.9311732977954875	2.064712865919197	1.0040206176604474	2.329451355883884	1.7563724288683242	0.741022198721448	1.4025719504447893	2.573186787431698	2.9019218532100846	2.963059273062159	3.0847202299540997	2.367822935690815	2.326896614624879	2.5139827494634304	1.4556458037286064	2.803835377533473	1.371081240976967	1.7292802004164372	1.3447431958654028	1.0588417213566894
-0.8783354387727929	-0.8676429763433626	0.5342706922873175	0.06025995258938188	0.0708276757704027	0.9187548550279494	0.42573779864933015	0.06049100983220248	0.6660540381846803	0.38578055374825765	0.1866476885619687	0.2552785839169577	-0.1099002051731148	0.7420951788477844	1.885037839242019	2.0105313890781655	1.2362801583853973	0.7209404452448738	1.040613171098387	1.0474901787256974	3.3226595662236393	0.6793841721076015	1.0908784345221378	0.10762973882152176	1.0342789070602918	-0.3518154624456571	2.7917790981220145	1.4449288315487119	1.1828048569299061	0.99215252229503	2.1719731199916135	1.1233803004015201	2.384892138480943	1.8571928403575122	0.7262153436549995	1.41941167176033	2.749303101100461	2.8174424600121992	2.9450811473731786	3.0443369384778034	2.4648577236048794	2.244929755307962	2.4545724800465036	1.3490136232249161	2.839941225482465	1.3596624639542025	1.6125588453839537	1.4015631598692955	1.0472220856856556
-0.9181083185215361	-0.7482179081295095	0.44427499777282725	0.06497914025326568	0.1030419277672723	0.9589428776448325	0.43996407467606796	0.12231928905039795	0.8255464388506482	0.38759040233076797	0.2730767569193929	0.25483535042060923	0.024368506329698857	0.872947925256409	1.9791518899735336	2.245856817404976	1.2734841554226302	0.6854301288419034	1.0860391646191367	1.1347378073370977	3.26411339190233	0.7698250064551585	1.1967625478192985	0.24340623710034462	1.0326437154405577	-0.3473294797121079	2.780065416560581	1.4293030293968059	1.3056130404992305	1.1108743175176687	2.3033367704212404	1.2383503860464817	2.4211592735892964	1.9270879934490792	0.6804055833726569	1.4219450633827229	2.897545681626256	2.775822560365439	2.9604052182741167	2.9694865836129862	2.58957019259618	2.184025733789916	2.3969281065344834	1.2776937169149494	2.8856529345320086	1.3464980283263002	1.5071048942002236	1.500506932492088	1.0488912046218257
-0.955226657920212	-0.6479363577661286	0.34310354035421947	0.0957622319967244	0.13413382734072987	1.0283013293701515	0.4669861284347393	0.1903478694389175	0.9874661129138576	0.40797586033577266	0.37818403218028795	0.2849499005439418	0.17220646932596154	0.9899519827146767	2.113569854394244	2.4603039379161267	1.301409686617601	0.6526516215922274	1.1303277402948542	1.1952406461043477	3.2175751862156914	0.8477375230586446	1.3047724415937436	0.3553585602081152	1.0674647452256047	-0.3323855817006328	2.7667804407747676	1.4021688239600212	1.4075160621669935	1.2585358016095027	2.4636856597946846	1.3403762747834058	2.4549429275848857	1.9698726815308916	0.6138926066715895	1.4154277577339978	3.0006616716679195	2.7604638850288175	3.0069669218477015	2.89281203409851	2.759695529854404	2.145484907673027	2.3588423336226327	1.2677779554693671	2.9410166005231617	1.3342074082487663	1.4096700339454666	1.6450288211450732	1.0658361245177845
-0.9879915511447784	-0.5763009009993006	0.24586188931425595	0.12912257211702446	0.16709813924983125	1.136869093784032	0.5228208184118787	0.2597725083419641	1.1388122106320069	0.4456323872944548	0.5263324780843988	0.319256173161313	0.338221245477132	1.0764032206144811	2.2670894217763515	2.63255383273337	1.3408405154569776	0.6317595266197544	1.1660021929127753	1.2416783093529509	3.2209706776177205	0.9132523224008716	1.4011898957989373	0.45660612100902576	1.1575739100455547	-0.31343908221937217	2.7883961169546447	1.3610234825936942	1.5047041434841522	1.3929703830520235	2.6458008335284164	1.4163403205788783	2.4850820241600697	1.984407552977773	0.5495153420072102	1.4159862691305283	3.0631964049146214	2.7507181122634683	3.0546510806409763	2.821878589985441	2.9523630618224845	2.1402066379510143	2.350443560416371	1.300334315694943	2.9811814433653496	1.3300158551008352	1.322628031753369	1.8081987996676248	1.0842025468044378
-1.0137464915189827	-0.5382629247433146	0.1510195138159392	0.15677289551548906	0.21570786144497217	1.2868736497067412	0.5949616148113666	0.3266950501138133	1.2759643603764417	0.5219802155960354	0.7094533443186272	0.3476969891770062	0.5197781824504351	1.1452851656400331	2.4045862116130596	2.7571165004768794	1.39903505321965	0.6300669578770622	1.1979402573765505	1.2792573331963482	3.277326282358053	0.9498367826486831	1.4870984211190679	0.5248628823919642	1.285331353552501	-0.2867022159157683	2.843192544467965	1.3279384508373924	1.6136667188746832	1.4754550030043454	2.817543494593937	1.4586841442385308	2.499931579042003	1.989886613560983	0.514875271483106	1.432496508902792	3.0890061359980248	2.7262254464979185	3.1011993255188814	2.7665018778446653	3.1419995084931256	2.139763334222962	2.376263270758969	1.3517908019613365	3.002769662261016	1.3344796126414322	1.2420739389976472	1.952956576478724	1.0924380896873012
-1.027705441107964	-0.537975548460671	0.06980752614900065	0.17374995001763557	0.29503536573909955	1.4438916166095797	0.6525790165561722	0.40012952934374535	1.4064545782121396	0.6342512231037485	0.9037027782947135	0.37334754480140087	0.7044801586479655	1.214999778574317	2.5155723037174686	2.8324476028772896	1.470783220419335	0.6600255847522055	1.2424449227983014	1.3273145364005197	3.386524764800047	0.9423575728561968	1.547368234280618	0.5504872068856173	1.417527914721261	-0.2536046659985173	2.906533840433748	1.3434079949677789	1.7477047355844646	1.486806648517201	2.9644224263476664	1.4898293807776066	2.5095477352404436	2.0122647002133136	0.5287840610413544	1.4520423987475657	3.08124186492756	2.6649109643878477	3.135021027762037	2.774490391054453	3.31944217942094	2.137954655012508	2.4581156062331138	1.4265130711949425	3.0100271963476497	1.345209988700136	1.1578996334529756	2.0639241824760886	1.091961198562681
-1.029874298890278	-0.5542602044771405	0.004165561304982593	0.17471710117530542	0.3933789875160839	1.570049762992441	0.6985163111786105	0.48032813724728785	1.53087287828797	0.766595645757414	1.092700374545765	0.39194857719815845	0.870868045216336	1.2909695553107852	2.6058226921165413	2.87132703479992	1.5501768434730443	0.7263832467173527	1.3022585645004199	1.3805538605429224	3.54531609257232	0.911179039736225	1.577772143946482	0.5503477188752794	1.5327506167628302	-0.2280724164950855	2.9503902138618927	1.4017938047083751	1.8959693893660237	1.4474362589210255	3.0958702464770624	1.5189932946152467	2.536785363232112	2.0640604389163806	0.5955215541194715	1.4683758435453882	3.0633484552230845	2.559435949434787	3.1379496399419455	2.87926921301944	3.4576970568204475	2.1464690419493038	2.593280316407628	1.5089395659737648	2.983073933728801	1.3621714783561645	1.0682659540476007	2.1436188351278167	1.0737078850684054
-1.0236862703853444	-0.5573596109032816	-0.05362401026682691	0.18728824484806758	0.48651598902640847	1.655463524682983	0.7336609192164482	0.5546434843657408	1.6575037314220538	0.9090381779659975	1.2628689278229142	0.4178692941917562	1.0062560879707496	1.3820695172181225	2.67728775511756	2.904493957261116	1.6338650707166007	0.814838778738461	1.3741241206745058	1.4428919066467578	3.7122249026669634	0.8795620621382406	1.5928306929535654	0.5367306731093426	1.624313573181308	-0.2014966772794029	2.9365304809397634	1.5112681745846277	2.0327985011569263	1.3836574957426806	3.209704154101445	1.5277902784613546	2.5808573754989874	2.136342126751395	0.7076674844559544	1.4883858201980709	3.053125498313639	2.4184722158921135	3.1535590351912934	3.082040852852681	3.5442579094600126	2.161068511393168	2.7469744657691826	1.5703671020832495	2.946814432976281	1.379590586991167	0.9773219086969483	2.2088241384509826	1.0366265431347992
-1.0091472545717184	-0.549938916671463	-0.09917655462773226	0.24265628259195263	0.5745649928839303	1.689115308172757	0.7541581691985408	0.6181848624836978	1.7877568233181755	1.035554445284438	1.4098028495235482	0.4689319036067962	1.1094422377840956	1.4848938494598796	2.7395768641203597	2.9365725728677248	1.7063130993398157	0.9120774134593483	1.4739693700554783	1.5259177445448366	3.8552154718561362	0.8586566562823487	1.6015418939041335	0.5163635386269295	1.693465852694145	-0.16002563393590388	2.8700771919621366	1.6896992093572407	2.156670292985807	1.3284675437195648	3.2836472353485946	1.5212125539373944	2.6387840835799854	2.203816157639465	0.8399693725421026	1.5241345676436366	3.0319905054372445	2.2657670702596073	3.2347230453574576	3.3748780902846165	3.6178264889964558	2.1909767362457804	2.8901911172199837	1.6157120939480554	2.942069122227328	1.3944355888694404	0.8883710142076273	2.2672403867029365	1.0073711068359852
-0.9983108309648898	-0.53094228003212	-0.1283095834212833	0.33976663715594235	0.6621595808822169	1.6630373587755947	0.7904617366526647	0.6753584124095876	1.9072794996651077	1.1330628057893173	1.5444720356790713	0.5422237281815603	1.1791417276537515	1.59074421873581	2.7944627353441716	2.9441290354410827	1.7495047996672561	1.0115354429554215	1.6022264921354044	1.6196638789578508	3.982652779917342	0.8555828806333006	1.610828592744055	0.4890691279554501	1.7536362397283807	-0.10835499016971754	2.7774691751995766	1.8689818503471334	2.26069351837097	1.3460822811276678	3.32511484076817	1.5159045659594723	2.7260432457487527	2.237758663287326	0.9624570884964522	1.587547710521676	2.9996393759769746	2.129833843876242	3.374884593905276	3.7376855970546012	3.6961540059778657	2.2515379362141332	3.0035258176842943	1.6596004491861784	2.9708482923280997	1.4126239707880635	0.8103010963592503	2.318706012652095	0.9968550461392329
-0.9946947571102432	-0.48574756998170604	-0.15249726493491117	0.46170235947706734	0.7445365988341038	1.6046883784846304	0.8554343001938663	0.7417333389705778	2.0095498635578006	1.1974382542019228	1.6751234974130926	0.6395493614368954	1.2127621441620982	1.6944885474718496	2.8274532184637233	2.9285644849802157	1.7652587510040045	1.1034641836831518	1.725560696910236	1.701267532899972	4.104297779116263	0.881982835373227	1.6439431537063514	0.449735394013339	1.844512467495147	-0.0633059024452408	2.6816901599396963	1.9887249765375472	2.326969169744457	1.4643436039573694	3.354032743952172	1.5141189294507709	2.8340820072675323	2.2307821691396	1.0613986494076806	1.6845780159829822	2.9834411654562176	2.025577050518849	3.5479230442595315	4.117529622496683	3.7633746650279534	2.339781976320274	3.062956488979455	1.696260909688394	3.0197790276115524	1.4383847633113493	0.7669486123914189	2.3624164114851625	1.002397376965748
-0.9907070476065872	-0.42799983816277987	-0.1746490516559284	0.6094925275291192	0.8164237277944876	1.5344486817201184	0.927053663239677	0.8178734696699541	2.0970082583271736	1.222502341912994	1.8079689383533946	0.7694188865026925	1.2233817114139096	1.7912993926946885	2.827898349849169	2.881298040516252	1.7548350573777824	1.1899245022194977	1.8286394346727661	1.7679352034076383	4.219210413329445	0.9299248733227561	1.6948156674564108	0.4155212470452431	1.9378194555460824	-0.025343849016467614	2.59523401138524	2.07613310947495	2.3675475780469535	1.683611881907489	3.3636252840691894	1.5342790547158902	2.924636181778827	2.206446839159736	1.1416043186540858	1.8211541427727425	2.9730273368829567	1.9593549520244722	3.7251471489701826	4.398011954405407	3.808613946912204	2.4443987007824894	3.062290027623816	1.7173023978942776	3.0873862611638185	1.474258540770844	0.7796280735559263	2.3887841836798716	1.0198283589694923
-0.9890356703491376	-0.37938428599230534	-0.185492718246358	0.7783469199473684	0.8843123621862595	1.4500603318839382	0.9949285445041763	0.8957681306830709	2.154833379182994	1.230170543526767	1.9522798795565195	0.9140100955543498	1.227452486861944	1.8679617054235418	2.802844090772757	2.7841743644203154	1.7118077184452622	1.2766282175854449	1.9141009647768432	1.8199191806246824	4.333026677236986	0.9834127674888522	1.7497016697442724	0.4016026055812786	1.9930168905703816	0.01717324161210639	2.541724777610667	2.1391389480517935	2.396769922778188	1.967453071075947	3.3386016323278382	1.5953286994355673	2.9789721086052467	2.1817290125628492	1.2342145177325041	1.987030018508559	2.947845217711083	1.9347554247154428	3.8345771118029113	4.544239397522089	3.8200706481686053	2.560641804352429	3.0156626683580665	1.7412911829827635	3.1384066745752506	1.5066291660464675	0.8354479195441289	2.370853452318543	1.0540330691834348
-0.9958843844523102	-0.3019842738669675	-0.18458065663122852	0.9394203900575855	0.9495985989263473	1.382340508607075	1.0469577548359892	0.977748289387732	2.1847037790361234	1.258413442040712	2.1243113562490015	1.0542217355349448	1.2234204304194676	1.9072697234077254	2.7699492718544634	2.6641279498183166	1.6493875022389992	1.347061175151492	1.9664634391452729	1.848704672196766	4.4293053583148625	1.0319798220346967	1.8250356556707825	0.3950466690954084	2.0207399966685013	0.056611014560410844	2.5511787676171527	2.164866831294906	2.4079553415078063	2.261738307997269	3.2779096674810027	1.6821666711682155	3.010311391426855	2.1671798992206535	1.3508760337024053	2.1338863712553247	2.931388198154644	1.9411377303997686	3.8413764448603103	4.612198674678354	3.792037782646824	2.6771302026518917	2.93775242913377	1.7890412201392174	3.1483044760025054	1.5170084378885447	0.9025003037683504	2.314634518416148	1.1004351870078544
-1.0042982941989298	-0.17540672928509662	-0.18092519068563112	1.0779397494607879	0.9936240133367535	1.3605022818869572	1.0722285795955184	1.061149725728472	2.21095567439398	1.317359344705786	2.3243317391016087	1.2000793260047398	1.2166657239043113	1.9124058627764675	2.7477942237753603	2.56953557853194	1.5863734642188314	1.3835899151309548	1.9792991700596723	1.8475795395391912	4.460001555842545	1.0972474133201724	1.9306610761056284	0.39927277881401746	2.0491005942697185	0.09033261224675275	2.645170135205904	2.1832193359223195	2.407204971724691	2.5314049556787745	3.187157897189964	1.7619065710007686	3.0279059751371693	2.1845794261822613	1.4740176536049123	2.231637919851	2.9566123737948167	1.9636694868424651	3.7752538729858087	4.624997224340364	3.718685518448788	2.7893067333564963	2.8476305323488442	1.8640952197578784	3.1242398860899803	1.4994453370748129	0.9613156869840072	2.2429632944849414	1.1371191196709445
-1.0019917935836493	-0.029279082630643362	-0.1780638680988534	1.2037713970667634	1.0187920820705418	1.3897519012178081	1.0892824017703098	1.1310517265751954	2.2187229492651532	1.4095227130120391	2.52227175952826	1.332878413417831	1.2193848540673955	1.9096844603430498	2.7453342871715827	2.522830911897773	1.5271750848183676	1.382710804213511	1.981632939316836	1.8161755204258814	4.442961138953459	1.1914243543367544	2.0257700693115757	0.44890412087065146	2.0755979545102567	0.14457617427402805	2.7957062409887863	2.219528491522632	2.408348058403642	2.7081229151162725	3.0868276150652028	1.8296629152350719	3.025461603963188	2.2372927498548885	1.6003782770633748	2.3028481229086633	3.01140224664873	1.9917580435461069	3.669856135378727	4.605710379148446	3.6195757056218505	2.904675050903079	2.759773244047874	1.9812449546492696	3.052558292364167	1.4556243748468407	1.0027534677191599	2.170351749265909	1.1643477686901227
-0.9879581235996291	0.12958039770152324	-0.17557555224121826	1.314077627595569	1.0503274477234938	1.481326256108614	1.110023643208463	1.206109236413629	2.1966422298837864	1.5399787730734968	2.691503953822729	1.4284923211229825	1.222642530398702	1.8967862313470516	2.7718547465570715	2.5296713831194277	1.4852010726747977	1.3610436824941479	2.0006606236812186	1.7841163607777812	4.402957734494512	1.286608784792174	2.099274459342291	0.5219920683413666	2.122362879977323	0.2374569889556506	2.9510545719206016	2.2617546175377985	2.433276230886954	2.76865835100523	3.0016198223322883	1.8794361430984263	3.0235965487574403	2.294661138738946	1.7268679974386405	2.349491860654178	3.0541704397952065	2.00701787195501	3.5408087777232273	4.640562712446976	3.5368818234762878	3.042533644252862	2.680076707040438	2.1509633231877188	2.932724470892775	1.3816459274053527	1.0313345537584038	2.101957108791251	1.1918301482435538
-0.9610725456689148	0.2993899787590128	-0.18497772831063858	1.3960486969946788	1.0938272727063505	1.6183212798513327	1.138639512123657	1.2969863409289324	2.180870554201865	1.6974476788303083	2.8226373074181295	1.4883204005872377	1.2235753064417014	1.8803379938035796	2.812373416616439	2.591405258988419	1.4817742259570554	1.3416568047573711	2.0286481746970515	1.7537113292501296	4.345785822358296	1.370018182431173	2.1825191980149596	0.5843224742580673	2.227136940797391	0.34741471738408436	3.08123378521379	2.2837479340666063	2.515973526267874	2.824979463471866	2.9393005766232503	1.890808179344381	3.053192994932001	2.354300092647461	1.8158550634824142	2.3624742370728162	3.0907951534571776	1.9976728299777093	3.4062433548390403	4.735671843413049	3.5069368371853726	3.222033234457714	2.625193387716063	2.3369215952560656	2.794516334999507	1.2975544950276563	1.0632743604910877	2.0267055550081166	1.2150571916080668
-0.9214117465127304	0.41753356162359606	-0.20903545909282326	1.458104830879738	1.164148583163827	1.7640678384302866	1.1951058251443072	1.3909726028585232	2.1748882588443563	1.8821327614357926	2.896452954249445	1.515769217825389	1.2241103327003282	1.897624991947799	2.8392960561133394	2.683677818295279	1.5359127486515387	1.3407024329781425	2.052086054332757	1.7214100524478677	4.298908935943578	1.4431987636841899	2.264397363523659	0.6054247482544219	2.3646485225875047	0.45936479504252625	3.164180200076518	2.2888992401760175	2.6427486180052577	2.940084214680414	2.910379867782589	1.8775660057337713	3.096891018409256	2.430913351214617	1.8523754586643129	2.3687765761048913	3.131402291155708	1.972696615727914	3.281766570236377	4.841037326377366	3.5324219887214654	3.4257224314233006	2.623744854361461	2.5027421317701206	2.6555962744498927	1.2340716966685883	1.1343188573734286	1.9398857874434792	1.2397943902005437
-0.8774387940323262	0.4599779742134505	-0.24256274780517625	1.5106151281972882	1.285477617579638	1.9166247561370213	1.2763431739741704	1.4937981668923506	2.1599567931845565	2.083038033172852	2.8996224706385183	1.507664376749303	1.2213260842097138	1.9511330441218775	2.8539365835670925	2.7659088742757927	1.6483765912938995	1.371315989480307	2.092408400942639	1.714197402771374	4.305649985050548	1.5073958974408987	2.3250064767437526	0.5681569448437984	2.5006985384924683	0.5934199746200474	3.180918089456933	2.314429196591873	2.775536018409847	3.05985708819128	2.9074872357671913	1.8695673326057505	3.11097304074256	2.5174837291632173	1.875315419489398	2.38287597531659	3.153339592042717	1.9447496505693826	3.160417586509682	4.949245634283711	3.6088186910156077	3.620400741276671	2.683068982514734	2.6455350507216178	2.531690653685012	1.1937124642169077	1.258013334952846	1.8338298252863054	1.2781290998334716
-0.8387827875567966	0.45941599392739185	-0.2934962150458419	1.5670741707310873	1.4463171072261445	2.0580991037425553	1.3470298600024602	1.5957086370869777	2.1694997119024806	2.2775474328891825	2.8750107253280612	1.4849307196580201	1.2165706863452135	2.0304497396719823	2.857341448199623	2.8245012003985415	1.7884213363999468	1.4311211525853822	2.1594394401622807	1.7264334747472372	4.354704414864394	1.5495192174508412	2.4011202904291253	0.4931953340990883	2.6033113476313035	0.7597670686752135	3.177906624309236	2.359009610131261	2.9216874812757165	3.2364215568311314	2.9215968831051504	1.8669789379654904	3.085468471913244	2.5849150343653435	1.9014266741403147	2.3873058948466275	3.1453423928401385	1.9185632293396793	3.0335989888587465	5.051791641997515	3.730737754525743	3.7974798931263565	2.790940513363096	2.762623117785018	2.4735458719500043	1.1688116797747976	1.4046697239857697	1.7047246818711828	1.327508730192379
-0.8118087249477469	0.42398569134724584	-0.35283556941486344	1.6345051879801455	1.6247711425487097	2.1385421560875977	1.3920777664140978	1.6661456435837845	2.2261504058607122	2.4386682466867873	2.8693906125219724	1.480371746552722	1.206442146482075	2.1151787766288477	2.83725977525799	2.8598072847135962	1.9243976951500155	1.4787644806850206	2.207523337559244	1.7262991912835848	4.427566363037994	1.5665462553975025	2.4850923684538104	0.4117569557392395	2.661201277256083	0.9363239934443637	3.2441042228497934	2.3933316845579222	3.0493999508418517	3.496621826405651	2.9126300044230833	1.8604101082684728	3.01796471757259	2.6251138011693014	1.9048814198921717	2.389449533911729	3.1434175006372524	1.9021760116470658	2.9287019147309503	5.132175873751539	3.854731842948752	3.9474199907446645	2.9327925058475897	2.8520287095109564	2.499953667116329	1.163856770830043	1.5392597055447705	1.5745208812812805	1.3877162346756746
-0.7932407067805751	0.3678664251299665	-0.40634879932418	1.6968563849302565	1.7900544178066131	2.185627850128771	1.4323875161628878	1.7073050513236834	2.305387812346967	2.5467578798831845	2.872895102522005	1.5259298180702532	1.1702662756068691	2.182563950316019	2.80565544689136	2.871732396057499	2.0358965773447815	1.4820327236403987	2.2327724421571595	1.7102726633564356	4.525686077817226	1.58299958408038	2.543414486804162	0.35524734679446784	2.685247145781458	1.1106583874293325	3.393503926690149	2.4531993412025916	3.1307040362827814	3.7110985220640402	2.861553024946537	1.8795161965409093	2.9118496761677326	2.6366212525835744	1.8804736832521223	2.3919347087229106	3.1877838395790663	1.9043853740585088	2.8858924955128726	5.175758072965477	3.9399974741176047	4.03257863690356	3.084627817414506	2.919150950563882	2.5920121834699987	1.1777707547855756	1.6507918952152445	1.46619651519265	1.4474437910399616
-0.7745724059779566	0.33170384520738005	-0.464391052873796	1.7546577822723464	1.9027258263741835	2.220889834807672	1.4881769496602741	1.74393222264739	2.4058097141909913	2.5892299327699697	2.873662995244203	1.6166639360441775	1.1036326269955252	2.2189474761329473	2.774328349475315	2.871745614359377	2.0945506200824995	1.4482870342520422	2.281518359957881	1.6777292694000123	4.66033771959259	1.609516146394246	2.593270974964549	0.3821289483542728	2.68210115112796	1.3107091761610719	3.5762264321067625	2.5421987016591308	3.163841861969525	3.839343420253667	2.788892128792537	1.9466587977161822	2.781190703804935	2.6074640237614504	1.8489151000030293	2.3820502624245976	3.2655300738979873	1.9135327221803717	2.87784150375726	5.192181662235289	3.992449937841841	4.0701382841023594	3.2096618616082417	2.971968381999731	2.7258821885436633	1.1928544286313312	1.737610176392295	1.3938596342673126	1.5000730064339405
-0.7521798833805036	0.3240851806475178	-0.5274917589695909	1.8168359484127046	1.9601628960035449	2.215305908868079	1.543759777489222	1.7648316689513117	2.53552133740619	2.5724641719299854	2.8900610309011463	1.735085373090003	1.0143254807200959	2.2242663962621427	2.750759814014359	2.8695513762476965	2.0908975555308884	1.3764433358512629	2.333289534203073	1.6356985452767372	4.82715534641429	1.618096131684722	2.61448378967439	0.5011970449623775	2.6534347649195658	1.5263841772755078	3.730584782115568	2.6136294518962098	3.1273332162601886	3.9428028913799493	2.685918918095026	2.0509106168954605	2.6471242780256072	2.5335241724005093	1.8025721133251928	2.362697239824669	3.3690342774931756	1.9094372535265118	2.8890848981281043	5.173455209639748	4.021123737699645	4.1219427577625805	3.297181385480674	3.02698671695181	2.8753940490164647	1.2046144473927267	1.794423692343436	1.355464797353399	1.569989525095401
-0.7263600542421864	0.32231834868756104	-0.5785984938521812	1.8722440564493739	1.9722843021763985	2.1922250048115854	1.609344287343608	1.77608840399296	2.660837728638998	2.5362390157634778	2.9172507017789835	1.8556955393535113	0.9043371056120446	2.1942192701409335	2.757753062359384	2.8517639480210804	2.0575374943425926	1.2741189884276412	2.357701782148167	1.6081541584444732	4.971424652454993	1.599702452971489	2.582533346592512	0.6528921411777092	2.61559731192474	1.7176855093758499	3.840562265491985	2.656561343308571	3.0317931433452	3.995560347936025	2.5440480834775574	2.1655004486886305	2.530080453101882	2.4480422821652463	1.7238342198937524	2.331450737125956	3.488888741917583	1.8934240512360776	2.959686523924819	5.112357823077641	4.018562670915289	4.174397410223946	3.3558979910376507	3.0618439251044967	3.006004053775279	1.2195225691301688	1.8357191051599222	1.324579605363567	1.6681037599972224
-0.6980174286082129	0.3274677059298928	-0.6196172015827339	1.913751415643604	1.941097504511855	2.1940321662974904	1.6939778398279863	1.8059892753253852	2.7747982146394823	2.5035691350104448	2.924692600890288	1.9430821891121564	0.7901987570900433	2.1391738286817086	2.7999292611303446	2.818577198107067	2.0297586512742716	1.1845185305304449	2.3693175882235953	1.6015050923957332	5.084463687512197	1.5954929195522687	2.5278235553847788	0.8055466887073907	2.570006303737768	1.876168066996772	3.92757568807595	2.6947273650646006	2.9238427490016754	3.978819840723209	2.404668671973254	2.2729432870335216	2.438169652589029	2.3767636306716797	1.6431570662555424	2.2719411469222304	3.5910665492049	1.8842419731125837	3.065226923706106	5.029285458087879	3.9857708679485406	4.177698545318845	3.393149553817273	3.0465099007030187	3.0899036062616174	1.2303121200568436	1.8794434889969238	1.2806656318187029	1.7741172683991624
-0.669896997833171	0.33354731084270767	-0.6589369238244178	1.9511606767121148	1.9089380014136885	2.2144957319772067	1.7646861702596368	1.8572039071015276	2.8798674114725333	2.4821931925754117	2.9390631646914267	1.9903456542727813	0.6959654973346968	2.074473501275864	2.8605510797683618	2.7705595134863934	2.009996402693665	1.1288014733857223	2.361282978575616	1.6097696292041725	5.186041853572398	1.6050104297372194	2.4655910507243597	0.8906532247444974	2.504331721774349	2.0117501175503074	4.013360922406645	2.7035871948847316	2.799669406699206	3.958178665196305	2.305143613309617	2.3525697778225583	2.367700876014335	2.314522479033523	1.5870869075420138	2.190954985391479	3.636468124289442	1.8769727166173766	3.157270943459762	4.942739826485168	3.932381037757872	4.132655931190517	3.4089474081963393	2.989784004858639	3.1054916831795203	1.226528873497911	1.9182518214383368	1.2340696422295239	1.8751417619589226
-0.6350281355904037	0.3315037461661314	-0.6836155303234978	1.9941214947082666	1.909527464556391	2.243475292344434	1.7865785004219454	1.9261565881583729	2.9565113696905048	2.4927905707048152	2.9778476238924574	2.0266338138095397	0.6506449013284974	2.0264326247366826	2.9370570604764863	2.70768225450499	2.0016864319526517	1.0977939983303864	2.3096964628406704	1.6304269020294035	5.261621931691868	1.6198312523849432	2.373801949251456	0.8707384838091254	2.4271278727488124	2.1245007155027062	4.095234311589025	2.6680827680952426	2.692415617325676	3.952833181330462	2.2290177311817887	2.368186870226809	2.3121989841379262	2.2810072302451028	1.5472043796137913	2.111194334479014	3.6114380554260315	1.879526707506542	3.2441845084203065	4.839639263597868	3.878710798795192	4.047730758328396	3.4105908928318427	2.8978606645692078	3.056000115163191	1.2178025529678178	1.9358647668047997	1.192966938514242	1.9550087973552457
-0.5907995607059189	0.3240128043985558	-0.6898387264626125	2.0393517483775945	1.9267678927579788	2.31035854198962	1.7687828655138103	2.02328263072128	2.9997448431621394	2.534634511514022	3.0072528219866372	2.0433648229788455	0.6574840856739632	2.0286341174514773	3.032527981001354	2.663185044284382	2.0011597685581766	1.0990830407503176	2.2195556075088465	1.6320281306035647	5.291475769459967	1.661581428158279	2.281491712882005	0.7854924597616808	2.357364016021621	2.2141999095910934	4.183718500533223	2.632531463899298	2.651914349842005	3.9394828186917388	2.1930436015004777	2.319200834547863	2.2660125908055586	2.2745088568686547	1.5313535233940605	2.0317270025014182	3.5185903138750567	1.927502197451758	3.310732375078287	4.719353327755057	3.8377844708804254	3.9113971298031145	3.409881360844377	2.7557205740036843	2.9598621168758563	1.2086422834059387	1.9397609990278988	1.1592737080394597	1.9863338188551356
-0.5438200954882909	0.31943819972151116	-0.6828189804696514	2.0712294876648563	1.9612177247852223	2.4165465386939715	1.7404719859186915	2.1271349732754685	3.0390909449314227	2.5787251609084136	3.0293826283199885	2.038791075423668	0.7095998671556757	2.0868924385000067	3.1185398595855056	2.6562454357986445	1.9962607385934619	1.1384252559245867	2.1070160677745147	1.6036231088451636	5.292048921461333	1.7352610898277576	2.2095900938460677	0.6752083378586236	2.310332173380494	2.2834768846786884	4.2620865268005765	2.626046756006257	2.6436111926157553	3.9604042817621696	2.2094426646721566	2.2324896140991455	2.231498069828949	2.274586170014649	1.5281906489323684	1.9659853894486339	3.411216915196421	2.000144003170678	3.3189690968342793	4.6079052501509175	3.8050300557499455	3.756778700174759	3.397075781939607	2.5800608292098297	2.8291701639551605	1.1903769741589538	1.9352952951301332	1.150351965511324	1.9636876044244551
-0.4921883025163975	0.3066872076249553	-0.6633985656039688	2.0937599204715887	2.011765557994451	2.5463900761969644	1.7313223063164327	2.215843233337236	3.0751527590809	2.6273213065515906	3.040595429192088	2.045340377991141	0.789957643282702	2.2002754060039584	3.1654914590968146	2.667703500476206	1.9872084905850673	1.194697962410571	2.007003839953425	1.566225164217904	5.2825593479841775	1.8194470939091942	2.149339026544105	0.5784715177163349	2.282645347286615	2.3259300359866586	4.267431986707157	2.6445919788602104	2.6484126241874657	4.009801624552386	2.259057897029379	2.1302658154627516	2.210821134068245	2.2703298778720287	1.510829920076976	1.9231025629775989	3.3352144067554086	2.0551483111382725	3.273667127176317	4.504463198025201	3.7739847988488586	3.6477289384320173	3.375640208541925	2.4103934961152347	2.6929979277086376	1.1627620357725834	1.9089543247090912	1.160627641440144	1.9101504616970644
-0.4356092328624538	0.26732304304239946	-0.6317916599229434	2.1240712755863536	2.047303068142596	2.6797220445233094	1.767287434008924	2.3049153692956934	3.084256901453938	2.6891098190036553	2.999187989493549	2.0390527942500833	0.8726596792008143	2.342698174549286	3.19017672768266	2.7014013580628196	1.9799960298036816	1.2591196588034244	1.9425619487817134	1.5280642453653452	5.259288074110549	1.898157206318427	2.0927640223073594	0.5557613616548719	2.247767306066332	2.3385695608835793	4.182136279367088	2.6769764538200356	2.6654186683375123	4.039385307420401	2.3306245870863815	2.0230053210701806	2.2007258811197032	2.264327936275122	1.4943728696392098	1.8971016475319142	3.294384046263602	2.106503297396034	3.200909418331711	4.393091006918486	3.7517310245902116	3.604347235604796	3.368737573072811	2.27038413533064	2.5895486168534347	1.1293795202546595	1.8630828002211803	1.17127492200161	1.8543664280940597
-0.3928318067026722	0.20820867734601242	-0.593383999296389	2.1641397469942203	2.050113511609352	2.798552049554901	1.8474228859404498	2.3896372067863028	3.0616235105913523	2.7410236848514793	2.903577509939841	2.0089762355692944	0.9300130861617099	2.459503204068394	3.1964866603044135	2.761886104404378	1.9706185936591012	1.3340938887954648	1.8989825403634335	1.490886037314971	5.196048132262906	1.9770935374211027	2.0170251258137477	0.5949028283394904	2.218530805505574	2.3106715565178133	4.058504489573537	2.72675505087529	2.665741257216235	4.050012876779145	2.4105914131803394	1.917572713614288	2.2127350766974714	2.2400190555294137	1.472965233087491	1.8863834522064065	3.2992528912473724	2.1550024089043007	3.1302189651435097	4.290326095846723	3.729955280523849	3.6007771629148793	3.3698483419988747	2.1697847695859283	2.553383868663089	1.0810454880961142	1.8052756143071016	1.1601429397453877	1.8227509921272531
-0.3672617009898801	0.15701738219776917	-0.5581625380852204	2.2006201058209016	2.043271724234762	2.8777544550820915	1.9778225454934177	2.4469044277351024	2.9959097511944974	2.7707442572915237	2.7859763066631786	1.99646860842948	0.9498794559228056	2.5130457814972242	3.1726077042720284	2.814409026914999	1.9634061328777157	1.403836688245996	1.8751498058281573	1.4577831289266616	5.098445122697025	2.063068301686773	1.9184443994120925	0.6548412033762112	2.227880680884338	2.247082623391115	3.9613027864971473	2.791747970625784	2.650320106252956	4.0261617415275595	2.4696112066584286	1.8226070937629537	2.2592881257059365	2.200689044339652	1.4272172148088373	1.894839475472585	3.341639341066218	2.158868125239679	3.0843328880930465	4.210843745927492	3.6897419920579075	3.6238791978627907	3.3535291062871666	2.083326474742593	2.564221513071922	1.012473651091558	1.7262120264957868	1.1203586246398411	1.8318516644220886
-0.35092939569532045	0.13048084338714033	-0.5358110122769849	2.227884297307076	2.0310827944201755	2.8884898065157754	2.147347415629464	2.4892779560411835	2.8909189739635113	2.7813778726561718	2.6656345882886714	2.0192951334914264	0.9419490996025097	2.5039717321893797	3.1348281540976615	2.8418546277135106	1.9768219108222145	1.456213444163419	1.8778921811505476	1.4377057165126583	4.988234940131409	2.171203169303925	1.797376139848609	0.7310186217785948	2.270364565850928	2.1703477659483155	3.881302275131584	2.8531469558813405	2.619695201179449	3.915938665035445	2.4898315741996244	1.7418731970195789	2.322042466855547	2.160549279673426	1.388316946030209	1.9150764729447212	3.379836319619959	2.147142742381368	3.067304946319056	4.112290535462862	3.644729707750998	3.6747556890522888	3.332143404147389	2.01133247527838	2.5896536129358454	0.9248731490431931	1.6171349570553786	1.0693098421481733	1.8872994286423483
-0.3436087633076916	0.1372714385103475	-0.5357291914460761	2.249724428251742	2.0010274739954954	2.834374457346285	2.3057195150159187	2.531040821332523	2.7679925134602947	2.761678908941085	2.5895975375109965	2.0486181952284226	0.9221566479429347	2.4440683842967688	3.1106270635100204	2.878588288631345	2.006391055966386	1.495249812005754	1.895499566547818	1.42240350545006	4.853865532296112	2.2796132307955745	1.6607825593742995	0.7636965156598636	2.3286432098068657	2.1138228489619033	3.7820069700149226	2.9208639738069833	2.543804998659689	3.753018193603727	2.4831513056946166	1.6678059730695893	2.391533494960648	2.126564048339621	1.3753819962574145	1.9395545407696488	3.396911245749089	2.173051323598023	3.0635553537026836	3.9771308461245916	3.589531908620799	3.7373117557968776	3.3170120111239614	1.9695174349468498	2.6150344951985924	0.8256388679517702	1.492830331253105	1.037820388712213	1.991906719625537
-0.33267795604397155	0.1800670887789885	-0.5562229030936787	2.2623174284478416	1.98023931715795	2.73835326688904	2.4157872091215444	2.5555267869944096	2.66249387594927	2.7072968847371355	2.5671699768567926	2.09551229914209	0.899233236697517	2.353760472351396	3.1170150893572908	2.93363150069996	2.0315083048330984	1.5293670018182401	1.9170162118960612	1.3864155371911533	4.690248004148702	2.389494879870342	1.5155358901141447	0.7238689187622326	2.393631063118573	2.097254892207097	3.6674707665382904	3.0217545697011223	2.4379958464386986	3.5934611726943344	2.453049415400529	1.592093206135242	2.455150699134674	2.0925910243446575	1.3648409523549163	1.9604484922945384	3.4002498823093887	2.2320041655971927	3.0560642436873473	3.8296921377605337	3.542471304998351	3.8069281732502502	3.289709764296372	1.9343178640249719	2.6263433415382442	0.7224339532195071	1.3710273131645436	1.0431618013884207	2.1246689289276466
-0.2971995326837813	0.24536110890881463	-0.5897742567562992	2.2520958610338253	1.9820661054113415	2.6201892719331523	2.470671513023869	2.5584522050945275	2.6002772573778254	2.6043046226318576	2.5603255452971987	2.1606127465771956	0.8763485444576581	2.257843221957441	3.1715963970015872	2.9763178035633375	2.0403060577783902	1.5610950595927917	1.9445637256108799	1.3281833097183935	4.534784865838905	2.5102909978658565	1.3728499052737182	0.6593217844650305	2.470109312059283	2.1128151652691907	3.539850643004138	3.1420524118679287	2.3281239444262614	3.432536081632013	2.4332050058516352	1.5256043747402415	2.4887510252922143	2.0633992080624832	1.3703500229567809	1.9744655211204187	3.387707349417642	2.3299187263490646	3.0263743610178686	3.6912576541871944	3.4982655297309355	3.851453599695849	3.258411016210311	1.8899765692226396	2.606038123552035	0.6314565387056092	1.2511012272281985	1.0793076224386677	2.2624109820887712
-0.24122609149488952	0.3008971077079875	-0.6180674187855224	2.2134298498734273	1.9915869388958005	2.5049350100214243	2.4709961790742714	2.5613938354870722	2.5813538605462547	2.45289136152042	2.5711210983381036	2.210512395723245	0.8594459385765841	2.161710696445618	3.2694179236145096	3.0103218851434486	2.0349174782825696	1.581132063071795	1.9712134846535405	1.2719144692520699	4.407152165049959	2.6062846848844177	1.2551896429833431	0.5814931296159468	2.5149436230149353	2.1373141553516684	3.364851300020007	3.232497159023519	2.223247494832882	3.295855863084803	2.436047136047172	1.4856443647011721	2.4784333345668412	2.047309935469827	1.4103111316169703	1.9857683452818633	3.36194614502843	2.4875261452887023	2.984865051802452	3.568727229247444	3.3999408614656255	3.8312951015022056	3.257624410460628	1.859846519056984	2.568759392536113	0.5680013552849276	1.1429684347993547	1.1417953649265697	2.3908444873366355
-0.17349795237066432	0.31651973391777427	-0.6260954861946819	2.169815157554105	2.0359609212946155	2.4227416507091353	2.4445132677265717	2.581466454877229	2.590674590391662	2.2951003470058757	2.5924222857390835	2.2366483975579268	0.8378530531585398	2.0597373101886385	3.3959211396290967	3.059597511492807	2.0214451458796034	1.5873578977658223	1.992971757626894	1.2124329986477536	4.3075431234793	2.6522863728035917	1.193780081558839	0.4955477805437011	2.498278143923796	2.1586008339670206	3.1721852776062813	3.2959353114598984	2.1360269423481357	3.2043753476878423	2.453804137041792	1.465148459718974	2.4226283406648585	2.039177813245137	1.4666001937981226	1.992856216529922	3.3239109221219905	2.6834514421815774	2.955883096525727	3.4740529862858494	3.3067249739703612	3.7331417453949967	3.2845140859728224	1.8345775949184784	2.5378623746267155	0.5291944768696808	1.0739403325201684	1.207953914916088	2.4915418824968163
-0.07981037494897084	0.29661413673999565	-0.6092187365722495	2.13247693018644	2.1294811650958616	2.3892787054420452	2.430654946556957	2.618502536243255	2.6144058556831533	2.1570545993403427	2.5962108176899297	2.2533350833775976	0.8068954482597379	1.9731439094751486	3.539392061217837	3.1092586716469284	1.9877758024965657	1.580555596896422	2.011913006092863	1.1404753735113469	4.237781406585813	2.69545916097899	1.1785434468856693	0.45706605444851756	2.4496629382404227	2.162097036017626	3.026057100127394	3.3306923040464533	2.0845319393816246	3.137253154525993	2.485794234267367	1.4554619931786188	2.3371169038854864	2.0255198356383466	1.5386811766500301	2.0090108573195025	3.280667167372448	2.890680018836019	2.9277409638594176	3.381629069844075	3.264877302947562	3.5725387154379318	3.3105128794688063	1.78439699474845	2.519723661170249	0.5052700777490886	1.0492583841717515	1.2469433192422346	2.5548308373238116
0.030520187304549484	0.2525029417108086	-0.5817149049117927	2.0990601273808522	2.254600648265213	2.405039590221362	2.448493870271812	2.6650282127764124	2.6321510913503703	2.022533929392245	2.607701783782825	2.260876384722613	0.7802567724355047	1.9252248867762691	3.6791789348928234	3.127900883394963	1.9496633994702037	1.5515065055424224	2.0483928841278183	1.0853479424860708	4.207699610635354	2.744070526402932	1.1794432481458959	0.4601084010523692	2.4063368388896595	2.11825768023897	2.9296268391389106	3.310665234288428	2.073891181584922	3.082099906824054	2.4975331017284965	1.4543145605030392	2.247146934084774	2.002757217812519	1.6126761616162892	2.0564963802274145	3.2342238859192847	3.111854026914563	2.914239200353515	3.26672815660706	3.230210767047948	3.383528782587258	3.3330229517868033	1.7188504730245338	2.5184176123402624	0.4963070577471126	1.0544097784532989	1.2511182165063968	2.5910011949296177
0.14619129147716725	0.18713867404522513	-0.5649945774660972	2.0775314518937407	2.4197799006155805	2.477598139139699	2.5116424009116605	2.7186170447101627	2.639074421932656	1.8971269241082471	2.6517713821789846	2.2595255778765986	0.7601915277822224	1.8991501958489156	3.7953836067923894	3.139110003387162	1.940637661364216	1.5084364757674091	2.1073362734890915	1.0623223976655123	4.208036120333125	2.7719770509981583	1.2005398385262909	0.4824905717922282	2.380583218736068	2.0387990077384566	2.858050999866508	3.2485083976285054	2.1076180826154194	3.0590729504206973	2.460175783314313	1.4483639212785235	2.175531747429483	1.9884461475777258	1.6590079224752732	2.128122453281776	3.1854157369025757	3.3389481645018826	2.914758706006753	3.1383457152312024	3.243045477126798	3.2297142103857714	3.3494668656432736	1.6485619079757954	2.520000236216599	0.49825588339895066	1.0694339520742127	1.2437604447800055	2.6012023852043447
0.2773373827275828	0.11410039527645574	-0.5682818496726052	2.1000382068001913	2.5731516404789914	2.597758133804175	2.596045735651208	2.767576366473159	2.657234161210787	1.8099683206252646	2.719246037322147	2.264451801593158	0.737394833282269	1.8830390872636138	3.871532310993775	3.1565956137209064	1.9481735429549605	1.473585892876254	2.1961393368477435	1.0640497713115897	4.212063381554842	2.8168010024205414	1.2298058745151594	0.54260613430154	2.4173633687501472	1.9594682138791497	2.821692693870692	3.1807835668017863	2.16602069526762	3.0755932317064554	2.387778618886256	1.4198849091154544	2.14938430898141	1.9767026876125242	1.66125027979106	2.2060167117936045	3.124611789081998	3.5623208488375213	2.896341826838614	3.0066534550830037	3.327130720893476	3.1456401806815113	3.332218211034246	1.5635368585140434	2.5029908708660633	0.49661279456496166	1.0740071582779094	1.2487140961004086	2.5870851851178336
0.41875162931729326	0.050703058612077447	-0.5953910161486788	2.1893621749253147	2.6302583917528444	2.734976514584478	2.6596960229144058	2.794776990433616	2.693213821491434	1.7513243949205652	2.8052813647684447	2.2769889776327283	0.7097107443079569	1.888307234959349	3.898164053225625	3.162367605540789	1.9403124732280304	1.4420339775441773	2.3226559542459797	1.0860844669382272	4.203848202868602	2.860687428948451	1.224926327264389	0.6076999108014162	2.550355498583342	1.8946030519132033	2.8209343641128903	3.1148791419257646	2.2160406722741754	3.107642777606215	2.2938929301071482	1.3908521939752156	2.1814789024957784	1.969726193464798	1.6302670197581577	2.2805237393178404	3.0409647087495246	3.776273688115424	2.8770366737556134	2.9009639951489072	3.3883586439017535	3.1171889474150984	3.2838068208607156	1.4630374371802133	2.458306074720097	0.49004438422020324	1.0506442922779542	1.2755859580576634	2.5526725992854664
0.5513095427687076	-0.009869475629574517	-0.6403948796434905	2.3289415757103695	2.6105414883665885	2.8583447285160664	2.7035869375827906	2.7998208147441646	2.7449726259875336	1.7007331881591814	2.8950993474355697	2.2796948125961505	0.6817661820235237	1.9249527465329277	3.876563467047691	3.1554566367091206	1.9104870656939297	1.3948854495784007	2.451816724354773	1.1329595687426686	4.168636262299858	2.8528070891016126	1.2041952811459609	0.6533746942945535	2.7712696272665096	1.8292672965476142	2.8380699941731886	3.030598773719102	2.250697938331714	3.1294951957319332	2.167453207114013	1.3759266743657428	2.2414808817034864	1.9635899711406382	1.574831119809796	2.3352337477722425	2.929702704309764	3.9487108177514587	2.8919542920470227	2.823521824525854	3.4552267890670287	3.1271337277144102	3.228937102788497	1.3628038254497923	2.4024020630365372	0.4782784479720104	0.9987352058514898	1.3239753439174389	2.4986035395344612
0.6662904664503083	-0.07069745545579906	-0.6806603544306776	2.4960438035077557	2.5553929227030148	2.947149456140834	2.7204243157239802	2.797441210489081	2.808221769319497	1.6638316036014356	2.960834490493753	2.256629785700455	0.6542387290262435	1.9635743212167411	3.817903740700783	3.166848609877294	1.8552952162104965	1.3286078523598328	2.5297308289655653	1.1876983915625259	4.085802771920681	2.7808508873749624	1.221514580819363	0.7186343484283446	3.0313998491056733	1.7705863456704485	2.8523056138916925	2.9439354706842726	2.2659835084619067	3.129194887649583	2.037820646842971	1.3649348919715796	2.3419689806658384	1.9554842981501044	1.5105857585169336	2.3491864875165085	2.822953682429711	4.054840359658332	2.9199645294956715	2.778941425999622	3.573148024656225	3.1279878262304583	3.170238632234395	1.2650114091170832	2.3496735426258875	0.4611414062076685	0.9412214721779272	1.3765848658662196	2.431209041243589
0.7601628785334142	-0.12248266158817245	-0.6820224306158046	2.6704770735078176	2.462588064511488	2.9896096289855008	2.6925974836949162	2.7947175453613844	2.8651301276845134	1.6456707092045222	2.9836851757091685	2.1996489537913146	0.6338109336845494	1.973895341490346	3.7330417848623654	3.1933843508965642	1.7686113699950095	1.24060068291957	2.540663005662632	1.237004837898253	3.949941866263648	2.6493758477580585	1.2782920403396592	0.799445030741674	3.276447954895944	1.7187852656902312	2.8639799584628083	2.871142671359619	2.2419903762067763	3.088419723579301	1.929682222236297	1.3800405318266378	2.490848295759489	1.9325060173380835	1.4446256533943522	2.328336734735229	2.7413156072367193	4.082247674022291	2.941318096061127	2.752722641138999	3.6600667323000686	3.0894204018898863	3.1111321241156165	1.1577901945322377	2.302978455633766	0.43605717967484897	0.9119895613676363	1.4221823699642018	2.356893507656947
0.8369341517835336	-0.17988767058113117	-0.6484951419034515	2.8383260658525566	2.3887427499408256	2.972400984498936	2.6619962326896838	2.7923001124239715	2.905930726358759	1.6232338210487072	2.9604250783025807	2.104153241685189	0.6315476318141762	1.9749615625929908	3.6375923399745154	3.205278619536086	1.6806126326201618	1.1262794338684659	2.490288556957712	1.30122488709116	3.7710250875343334	2.4472995864236826	1.349841237215341	0.8801520395338059	3.481720218893353	1.6457767918522097	2.859119654770153	2.8014750324653463	2.1661609513018476	2.9920208291447308	1.8372610862331715	1.431984097463956	2.6416513309670635	1.8920549655314072	1.3783961286193107	2.2868381325527176	2.677600057764718	4.029532874623749	2.9695275222058357	2.711884030678148	3.7243818223601877	3.0198098951528873	3.052007480993964	1.0532462142729306	2.2797615170207033	0.40712855921952695	0.9283909266915698	1.452101389909154	2.275956524224617
0.89838577772449	-0.2564894152546812	-0.5974269109412892	2.968479840948457	2.3849066771050325	2.9180277594769612	2.645215917066445	2.7930242614857	2.91979979312392	1.5841741078141522	2.8973912721421313	1.972778833367504	0.6426951855054222	1.981817872007334	3.537584203047124	3.1966118196050104	1.6191679808224564	0.9913335060984647	2.373116838849313	1.380791908501216	3.5656781858329554	2.2277135317865353	1.4314063468689202	0.9695336945904517	3.587009974059422	1.5530545466856842	2.823209353386294	2.7213927964368283	2.078823518788578	2.865737943759796	1.7526537040252772	1.4941900696861548	2.7955782725349847	1.828523905089034	1.3398017634044133	2.246737817895334	2.672123011547094	3.9153058992596996	2.97790959787517	2.6440035587307484	3.786945025235179	2.949954093686366	2.988496434052036	0.9624477802251274	2.3142668149329473	0.38087069780528654	0.9779117186457095	1.456027473636675	2.1966061208799657
0.9399047551257207	-0.34017764618690177	-0.5359794669288555	3.034710570790915	2.409498057439149	2.8748081727045096	2.6269362345922547	2.79155074424069	2.8929522822170473	1.5452613567003126	2.808613470687983	1.8261593034111285	0.6673556721365771	1.9671243297642147	3.4333199853290695	3.16518530689103	1.5936000636148342	0.856576531130391	2.229151956684977	1.4640822441307315	3.356067380606267	2.053604430985834	1.5033717018274568	1.0475263421003371	3.586978876912929	1.4804859753734152	2.8006714433222895	2.6539987117556576	1.9959275273591692	2.725160393654969	1.6824337291645803	1.5515750457055326	2.980370288916763	1.7527387110066042	1.3437785097329118	2.2375806418327904	2.7566468074879404	3.7644815167924364	2.935503939527485	2.578449299800595	3.805513427061696	2.888204839726833	2.9215714728189806	0.8751303887435735	2.3615688304990043	0.3524154762937305	1.0509057843734642	1.430105627001141	2.127719809327461
0.9732438155963756	-0.41046349878190747	-0.46343808084321314	3.033253469235104	2.425439111778185	2.854760863322108	2.6441828887242544	2.7895818513937507	2.835831070646427	1.5264542316081977	2.708489662481354	1.675647761229674	0.7007543343403613	1.941415200357768	3.3255103351725546	3.0948815653047315	1.6054729652392765	0.7406027457098843	2.097176126521036	1.577207923866342	3.1625460809936707	1.9399913395449988	1.538074037096861	1.0915310394156477	3.534344365045392	1.440534130287458	2.8427882476230266	2.597860413224578	1.8968389767782319	2.576914977180787	1.6394258182392316	1.6200274101480843	3.128139859497427	1.6809982151935468	1.3718935730490003	2.2582937803156375	2.873596140486817	3.6072213978691083	2.8451718658642897	2.5227923913616324	3.7650437648613453	2.8396660368632656	2.8643555387498707	0.7915066875109955	2.4039795651527576	0.3168750505904714	1.1341212855679323	1.3951424780860981	2.0587020470162463
1.0150164490755018	-0.46111410077613985	-0.38929396906977	2.9990880805052176	2.4581862530557648	2.820575053460657	2.721433731989778	2.7872400758209963	2.7661944640129534	1.5490622400415575	2.6155491772652892	1.5233653956985231	0.7340104402054982	1.9413603661296317	3.2121853509639187	2.9764720170852423	1.6402716304648297	0.6411046838405214	1.9810396747413617	1.7251211590797226	2.9978604059346265	1.89791932686759	1.538953217911541	1.0924867207837716	3.432734438880942	1.428764180150746	2.95118350983331	2.514905633900468	1.793042498648402	2.4343053423853864	1.6214611986518481	1.6989623281423438	3.1991023990492655	1.6112983795234377	1.4193647545215131	2.3064824650537146	2.9789346531224017	3.4778387841010483	2.730522620846963	2.4463075580907203	3.686694883402068	2.8173176182530435	2.8319936261202905	0.7331093808803775	2.4788264066312458	0.280417414433665	1.2034660838294584	1.3515128628688242	1.9868382229292538
1.058965805641683	-0.4834528171469675	-0.3117470733285359	2.935177784890389	2.5097159165150678	2.7732964601597523	2.826952166043699	2.7921722154503827	2.690366443083131	1.6224043909975454	2.5303013316412466	1.3720412587737632	0.7635829606781857	1.9551846843119283	3.1026010322575357	2.836087041994253	1.6681123299720995	0.5548285142213091	1.8824831060276446	1.8504890145849984	2.8594094611199066	1.9192211984748773	1.505915514973556	1.0354587442330156	3.2696506369584446	1.4656878590129163	3.0879494836164545	2.404551010502991	1.7093563982261806	2.296830975798182	1.6133388226241305	1.76446383374673	3.239202308158421	1.5461823995881863	1.4998510692392306	2.3997418140715374	3.0842181688379045	3.3992741773347652	2.600403951015357	2.3442460564758663	3.589526567501332	2.808844606330866	2.814493348346379	0.6992898934194008	2.576388254231272	0.2536960165536534	1.2555872694000587	1.2766458390968622	1.9212870922547012
1.0927197609374217	-0.4740566770611248	-0.2204326195393997	2.830951310603206	2.581902339455029	2.747839849430778	2.935512622606243	2.809133876060426	2.6050981957714234	1.6986656525704849	2.4341756587560632	1.2301706591354067	0.7925271772879465	1.9781805348743102	3.014685631301414	2.699000033221723	1.6699379785844914	0.4934092458251894	1.8086589909735984	1.9230244655346982	2.7478532397632054	1.9631542680323626	1.4297773316707183	0.9225695894882471	3.1097465182648114	1.5292128528190114	3.227608911576342	2.2918030350759144	1.6376832271355177	2.1859005069343085	1.5968022822761623	1.7988912614275798	3.2538685352023067	1.4987955447632548	1.5859615192020509	2.5438176640384524	3.182300323135551	3.3807871303127754	2.447887319833549	2.2258514456458234	3.494086103748123	2.787636955980832	2.7869961502378877	0.6852189962533242	2.6587896918832143	0.248532023075402	1.3055467869811097	1.192026617226416	1.859676427347042
1.1153305457414364	-0.4484652869134128	-0.1254699192897462	2.7122576392437616	2.70107974215181	2.724868593374553	3.0363165120737103	2.837278415713285	2.5103691836106212	1.7570579308082064	2.3277461192413833	1.1079226395711061	0.8314556174674006	2.0027726707446534	2.962382693511569	2.577647209784156	1.6502923735744737	0.4627604608345302	1.746784638875214	1.9607906723880357	2.657338644153607	1.9921359144593123	1.3206183167035253	0.7955224016942047	2.999926945426325	1.561949784968058	3.340418658255673	2.162752139403682	1.5707413595994522	2.1180575743748173	1.5636085583438901	1.8180218104741077	3.2264769118266776	1.4828324146719574	1.632138925051813	2.7057678877281504	3.2451520974509633	3.4085043431528264	2.300202360400763	2.104838750654589	3.3890663422311116	2.7447606194035887	2.7579801456386566	0.6877856537838447	2.732174270848129	0.27634618351727397	1.3474145769399897	1.1318072786699707	1.7986618763451585
1.1268551835130969	-0.4122920634248025	-0.05195149622325222	2.6036161472424695	2.8583295290066872	2.7098691530415437	3.0766970980516795	2.8633711996912465	2.41302058331418	1.8168453426028575	2.2194340672113135	1.0196938461693992	0.8919839828840919	2.0149255604174687	2.9388805372923024	2.4881813365759724	1.6100627130092486	0.45180920479737674	1.6851558433064135	1.9578282977959418	2.5718326154650333	2.0024743419647977	1.2031961268299178	0.669302717096625	2.960324729368047	1.5689958980985756	3.3952434958175566	2.011124563922305	1.5155669733350474	2.078787287472759	1.4913011749289193	1.843678938789677	3.190407770783416	1.4965168415129038	1.636415962034615	2.856875355996711	3.2796966334886393	3.446429504933775	2.1726085418786747	1.9820047797251352	3.250691289643599	2.6910765379364245	2.7257021073973706	0.6980076278925542	2.8116332573125122	0.3411189939981053	1.3685140835799194	1.0951541365125461	1.7450391377748875
1.1170137209559976	-0.3765424538639409	-0.012042182700020653	2.4957032060190842	3.0017442691593046	2.7600777845718425	3.049818684424398	2.8814244879913593	2.3274125177268585	1.8424630547412817	2.104508735002312	0.9719575986126694	0.9649499488590451	2.033252377998935	2.9298510080919287	2.4460457962908277	1.550592165277412	0.4471318223021984	1.6351055292205436	1.8890446454367793	2.478226472696554	1.9828446229678047	1.0883383705479563	0.5598762579598338	2.9833780806345334	1.56000091447606	3.400818421500992	1.8611533234690292	1.4815244962275387	2.05876674864938	1.3648502293091487	1.852286907563257	3.183878855377713	1.530042263083692	1.6353017995135044	2.9951933150914787	3.323435360518924	3.464561237323695	2.073256450370926	1.8644128145409424	3.096111280593653	2.621850227763738	2.6604138301737406	0.7052312696748063	2.8939220162418673	0.4335067428653073	1.359945859250375	1.0679688341260158	1.6871641200100869
1.0904112939959574	-0.35247735108404704	-0.006394138872293463	2.38959524934796	3.1024603432134206	2.8676912052796832	2.986107399297185	2.8910275692054777	2.2637768777847187	1.7976396079230483	1.9845450862588874	0.9617716707394426	1.0334491495563884	2.0551596675879495	2.918568489335396	2.4551267696807346	1.486065295493248	0.4464736900853142	1.5923983375953459	1.7739494749009304	2.383584748471063	1.9334496546469881	1.0067938813399242	0.4938607296078607	3.03827231848053	1.5045143720562504	3.3949462830018193	1.7355244784680643	1.4865713758591468	2.0712462178492865	1.2105952261989874	1.8217798748573035	3.1940841050290834	1.5823771592522429	1.6337105396911624	3.1164847127272624	3.3920229900876437	3.4427427816837253	2.029122695497964	1.7571881123896929	2.9355732527784313	2.5359202331180315	2.5862484690430327	0.7141773576871508	2.9862161335609456	0.5416211991435473	1.309989247137052	1.0504097073973333	1.6236244916432265
1.0661251992821232	-0.344098735910083	-0.028355812486199054	2.320271821453292	3.173115621952986	2.9782793356244346	2.892955790254058	2.8925064905479636	2.233996100333948	1.711709044078922	1.8801743611601007	0.9882960295423526	1.0812688813759077	2.0534151267742886	2.8882351282140513	2.504038892728459	1.4233428663995515	0.45157381444243294	1.5494809495808237	1.6586813635406799	2.2936063973475904	1.8896378569664	0.9765661827541887	0.48040390655650034	3.1161162504380386	1.4226618113923375	3.384624693819981	1.6419858224863968	1.532954046378078	2.120543457945387	1.058385546793215	1.7763917966765892	3.204181802348799	1.6352288327650697	1.6060529284933136	3.1973724316017913	3.4508891052535504	3.3811878611008246	2.047905651188592	1.6553484328442374	2.7742367276029145	2.4612058227920546	2.549203191921108	0.7398673242374565	3.095593881752266	0.6605824087208341	1.2190539181895828	1.0364858433793185	1.5660888002555595
1.0451936570402995	-0.3493098258353534	-0.06791618423055541	2.3024095777559896	3.1890840507413736	3.0803474102446287	2.7900425552954893	2.8920039094827343	2.253681287585576	1.6003661124294257	1.8022058251168964	1.0357346774658196	1.102409458410837	2.0431408171394656	2.837236347290336	2.5677467016778373	1.3683100763305567	0.4579581773346878	1.507441671716093	1.550892434186294	2.2100738352091733	1.8762209895089093	0.980605915495414	0.5130874553571073	3.1726664113347645	1.357354189327814	3.363050540018773	1.589350307937702	1.605845107365947	2.219525001888173	0.9161499768100805	1.7320021628201672	3.2356604143273238	1.658843929753305	1.554644291058286	3.233070953202346	3.4768347110806865	3.325406135404416	2.115546363935766	1.5612958754192472	2.625545302765174	2.4114907873700546	2.538134039541572	0.7808764298514491	3.2410160167711672	0.7837706763668348	1.0939938707780574	1.008276204744538	1.5124966316291746
1.0231708037656706	-0.37047774994355914	-0.1201515652806802	2.324093070283407	3.1384358445511893	3.175158411661875	2.7114556620407333	2.8957561544966177	2.316956570784895	1.4449546763626318	1.7609648927688337	1.100271585169853	1.0959733037141386	2.0357463199304546	2.7628545023162667	2.625647270002326	1.3307261040254976	0.45997260635862985	1.4676831228981355	1.4464524530314877	2.142381110199404	1.8652039059230958	1.009680743716485	0.5524343841110065	3.160129078440513	1.3061490238156215	3.332181929560703	1.578552878650735	1.6766814174523876	2.3753582025764155	0.8018924150301935	1.6675813786892917	3.287874626974728	1.6600666981938947	1.4983355836941423	3.249914692585487	3.4808786022632203	3.300606242701362	2.200823351501656	1.4721496719239802	2.49186776474876	2.386727841121039	2.538179377048759	0.8445388931063995	3.3748271216034786	0.9079491368035463	0.948087092418929	0.9630212231775162	1.4573667948253282
1.000182484334091	-0.3914668621425643	-0.17530121180817093	2.37272019195472	3.0568672853368173	3.252125216294705	2.6509851343984487	2.899335468391281	2.3947002705651554	1.2662970538862195	1.748186922802254	1.1866641255152597	1.0596337570427081	2.038033110333461	2.6740976468552016	2.656536238439951	1.3135141080563932	0.4594041466579151	1.4420470212095968	1.3615690272195475	2.0975015716682326	1.8286847459166906	1.0636369513687791	0.5613748115844063	3.1138046958820906	1.2769850209019045	3.2934874434176526	1.602551506455704	1.7180943491585352	2.5680525519949695	0.7275144570009032	1.5949573404107187	3.30553520870674	1.6470943661186825	1.4237905336041115	3.242822803269828	3.4569711175920808	3.280783426385876	2.265387406416445	1.3934407805362037	2.3549107793796966	2.4102702244388166	2.5749118253710983	0.9346440957085109	3.4557381270612004	1.037966184213376	0.8016515189333248	0.917627293791331	1.4090540555080393
0.9697181927462493	-0.39010874311792265	-0.2190272264437914	2.443431509081298	2.9858743883885825	3.3195181260892874	2.5946880412586144	2.895853428251178	2.466233884715242	1.0999661309322886	1.7458656144456082	1.2854946420224826	1.022708145423506	2.07268224982342	2.5822600136475002	2.6422472541102717	1.3195053460002548	0.46106468950197554	1.4284824785153922	1.291013240059757	2.0663082081999717	1.7763466024296388	1.118125541433374	0.5458671377864599	3.0662571588949623	1.2950082365936493	3.250911707563202	1.6633541069291287	1.7107542833673122	2.7872374110333253	0.675357299710654	1.5460647004146688	3.2663030513643463	1.6137479855175652	1.3270408138238332	3.193922920566385	3.404698162610176	3.2506564857403584	2.290067962553929	1.35245623450338	2.214834580241991	2.491173154808407	2.6396016474998696	1.0303802089492458	3.496535507277912	1.170435043652796	0.6616021635136207	0.8937185748613494	1.365158673082264
0.9323894564457532	-0.36109438213694495	-0.24598959672323506	2.5099299813346363	2.9106037774883506	3.3959163855355405	2.572654038637949	2.8776722429774764	2.5390968978336645	0.9564626530029228	1.7435207991688955	1.386435794226604	1.0046474892852735	2.1431767273356392	2.494034192119949	2.5828023475164175	1.3500094070359607	0.46614079443512024	1.3978114857442685	1.2202743390858946	2.047971686216889	1.7075131515330901	1.186060536580479	0.5181787677344327	3.0153563129443857	1.362589540898837	3.2140398353048973	1.7508690161812364	1.6660710484631012	3.0038229367811122	0.6340159488407339	1.5094180134116717	3.1788727832134	1.5617101345941495	1.2382137156987074	3.12044652738179	3.348423372914037	3.196309376265165	2.2872739373308177	1.3472959526784243	2.07593876850646	2.5998150771213395	2.693244986002699	1.1289360304629472	3.4886070226158727	1.293242619648184	0.5293191233305636	0.8930852313135353	1.311908887827401
0.8961264689376544	-0.2999619963224386	-0.2676793363991209	2.558917735641013	2.8532214567576926	3.4824794207103773	2.5762352035575438	2.832535419495545	2.6044110906866655	0.828790820516117	1.7268250091911004	1.4995806420301858	0.9948287014666033	2.2261937178362574	2.417455975178221	2.5036753894268253	1.3923121419693705	0.47202235071885534	1.3576541531222674	1.146798903890626	2.0494783812507817	1.6206148552818185	1.2748877922384694	0.4611658709685778	3.0012200684346415	1.4448538707874368	3.1766150597937868	1.8588511219519823	1.6050433103702815	3.173173337931606	0.6068487754119289	1.4666338958183671	3.026520016681522	1.496752850063833	1.1840996559202275	3.042467889450342	3.3235712352626576	3.0952691153665115	2.2647871485891296	1.3724610827094033	1.9486438682529355	2.710339562599401	2.7357783683695263	1.2432766894655085	3.432075595317907	1.3932146140936428	0.40675487269729527	0.9149840538825966	1.2422247007394733
0.8563535891889114	-0.21333401245443456	-0.27638122241576396	2.596756841668488	2.8385031278230244	3.55856904134106	2.575591774475836	2.7727534918547714	2.649582648609328	0.7240672238380256	1.6790295639642743	1.6069339054814809	1.0027590577868992	2.2923359823523457	2.3515374835195306	2.424414045268145	1.4371262483240863	0.47646274156415835	1.3304032716951857	1.0650711394745227	2.0558351579932	1.5280237772708152	1.33953476361383	0.4076722190040808	3.038580698516581	1.5116755759638536	3.1320287666564033	1.9713751275482156	1.5254152845383664	3.2717211035332197	0.5838367794950582	1.407180872534864	2.8293619265305754	1.4075823089420652	1.1771031643204064	2.9501266688793333	3.3304232044823427	2.9505144685688953	2.236418909835399	1.4617065223936114	1.8798128616835919	2.7845042763025933	2.781335762465679	1.345730343003604	3.374496768075894	1.4605201089236244	0.29236660825030636	0.9613861627938736	1.1593893237918287
0.8184329887066596	-0.1215822159025561	-0.27574109473865505	2.6312901485412157	2.825365217097585	3.604635415083442	2.5637385121265877	2.7234591160482884	2.6860795048369264	0.6532979165844275	1.6063951398663405	1.6828365864133066	1.0306754607945625	2.300859658481491	2.288906716655095	2.3474791222399203	1.4773329336405583	0.4822914551151509	1.2813901883902774	0.9790951345719543	2.0717075605764714	1.4176663692943738	1.350484220199212	0.38276229932012984	3.102218417384737	1.586356702428866	3.07901343064916	2.0604734514183827	1.44639737245534	3.298702116354194	0.5658721599076747	1.333600640359975	2.6417099958752397	1.2889534246400909	1.2193880174830631	2.842792029055416	3.3483101439609264	2.804600374024525	2.2325131963491414	1.589791255202644	1.8999462115138968	2.7769562914929518	2.8114670697416932	1.42012513480581	3.3398634261607105	1.495048644384583	0.18933872261936335	1.0211725011696708	1.0712531185743674
0.7915041515998699	-0.05014047203736177	-0.2810281643123728	2.6705991057631153	2.778368762450895	3.6237182281671863	2.531415547217704	2.6987858083405816	2.7194526469156135	0.6268084976203893	1.5331319056566068	1.7331456988845542	1.0441039159041623	2.2379749532961513	2.2408481456720857	2.2763977038931573	1.4971676426210754	0.49113220443246697	1.199362520795899	0.9076319167335413	2.0892755378304506	1.2936285607433378	1.30968948056369	0.37295478421490186	3.1841801298236354	1.6418330145573787	3.015350882595778	2.102941777366904	1.3798645850191036	3.2610001049933004	0.5568267228391559	1.25295346817929	2.4858300017393082	1.1454948131351848	1.2909834836696	2.722239955858205	3.3669217487394194	2.6910546410001586	2.2478453424674876	1.7109031863828192	1.9735041088114063	2.6978236206773847	2.8225974277559294	1.4735145885081966	3.3150356939906636	1.4971513246931454	0.10287490850511535	1.0871048570349697	0.9817901777922579
0.7734906374169345	-0.0028149200689761037	-0.29376814898386255	2.7383433998466726	2.6977838584498866	3.611490445618739	2.4621141030044655	2.7012410699603233	2.7399761770559805	0.6605735481497136	1.4717808031909747	1.7607211542645191	1.0399363429422315	2.1285116176552568	2.208302793937979	2.211630227743258	1.4985815040827535	0.495386845065705	1.1201852733969284	0.8552837464862885	2.0970044057276533	1.1468569395770374	1.2145842365296602	0.379373117663547	3.26371367340724	1.6594163277233704	2.9413077398750795	2.0938371433130607	1.3007671945166814	3.166172822856365	0.5465411855273723	1.1700536810754227	2.361401731498987	0.9840507224042951	1.3682199238295187	2.553585586376338	3.3601118359880324	2.6053783985153007	2.258388884662986	1.8439351350817277	2.077151202625436	2.582688776427575	2.8616488895708487	1.4936969800758608	3.2997958967607572	1.4640331235854906	0.026699355615322152	1.1523263170812938	0.9006300337695606
0.7643845808531126	0.022420974973539846	-0.2884594209549041	2.8441544720758007	2.593503631090203	3.5678789687712538	2.3633172400303963	2.7327523623404737	2.72117974529442	0.7159561226823706	1.4149214813682012	1.7442898553641732	1.0205398811122315	1.9967409056496888	2.163885319594688	2.1639892647260957	1.481523265547607	0.4891225792933197	1.0394953977757224	0.8080993857958598	2.094935413843936	0.9731862832543486	1.0894425016776932	0.38859252115762183	3.3102894245664762	1.6800150192490286	2.8658462801145737	2.0352768454484345	1.2071252532649002	3.014840906646912	0.515507817222507	1.0962621967606498	2.2278950667185007	0.8148366605010036	1.4344438356951341	2.32031265373615	3.2996346345750043	2.5331399951230162	2.260588035537054	1.9871913299530466	2.2069697818270493	2.4430747003147055	2.9610853772071994	1.5028876129233422	3.278691684196204	1.4105469329222888	-0.04144838994231391	1.2040956894258321	0.8376253794207044
0.7575968228616826	0.02686359943188893	-0.25372888472918753	2.96458937979444	2.4704244568791847	3.5135849339716954	2.2594614896891434	2.7694479855655376	2.670950123038583	0.7469550642546661	1.352984664810892	1.6833959048729845	0.9753724011734677	1.8817880545031762	2.1088823085326007	2.138559454963917	1.428132322100986	0.4777453788043628	0.9386718511808885	0.7630635605238727	2.062152856190071	0.8311302723781656	0.9919396622023511	0.40024165499392994	3.341648305375352	1.7060715711814098	2.786236953263843	1.9512959717830156	1.132029834939094	2.830094711141239	0.4630953451762913	1.0370137544968236	2.068003859486066	0.6649447814268036	1.4656796766522175	2.0598574937756005	3.20759243614759	2.46989399061455	2.2625718472802463	2.1003380976149497	2.305855267636378	2.3096698317527573	3.102026085797248	1.5161228046963	3.2358046258515136	1.349995263023374	-0.09863380576262461	1.2302211107731638	0.7906026917354008
0.7390425689778078	0.012552260556238657	-0.20175581163697545	3.057618028625213	2.3544608145362713	3.450125138557111	2.161441857563008	2.781571177569105	2.620022192897693	0.7471644349471923	1.303320419438716	1.6088714690512333	0.9223344033775446	1.805215101257211	2.069154332381591	2.1285245607885104	1.349302476305121	0.4702353055751991	0.849002464385865	0.7210470785861359	1.987245797466145	0.7352718501453746	0.9392319287986217	0.44147355686050105	3.370454628742962	1.7114578195490577	2.693403841501129	1.8714689571896457	1.0738282559359527	2.674541797996524	0.39551829888834367	0.9734468737524258	1.8934757576638337	0.5535426417187993	1.451094531508106	1.8024259296847585	3.116077561130378	2.416970811206223	2.247239701161901	2.2046995438440944	2.3544808192626148	2.2149712893661713	3.2774867723589454	1.5095838884524302	3.1723460179945002	1.287826146733258	-0.14053936680196732	1.2194995092851677	0.7530475156715628
0.7073552225027503	-0.01330947616847907	-0.1403974079405304	3.1159075549885	2.252664362214415	3.3715095528832086	2.0852811051576245	2.772101397426051	2.560975966809722	0.6986991459868441	1.263842506095701	1.5418039091466198	0.8833250052773769	1.7852229478582806	2.0402988855531503	2.1257178746898346	1.264930293579478	0.461621940138169	0.8097173485569453	0.6801068989555544	1.9022217375059918	0.6549455567613391	0.9347554175289943	0.45996514309580566	3.3692522057452505	1.715000057910497	2.5851353318152044	1.7954233867170373	1.0255544665555252	2.5345748743258096	0.3043625140384136	0.8943562962866732	1.7094463850883375	0.4746059196588749	1.3883393976679137	1.5688395877716972	3.0391109890314496	2.365637197257157	2.2004788088922558	2.3217894906607013	2.4132838740329405	2.1595110376286097	3.499588419438548	1.48242239993765	3.0782720890345567	1.230473864695964	-0.15142905984609514	1.17406357241877	0.720967416557691
0.6627884395144051	-0.03915631190076307	-0.07789110611633707	3.127005204712948	2.16257504939856	3.297777364258296	2.0287321498695987	2.7477541369327043	2.484811861871052	0.5928401159377459	1.2192244128979701	1.4964758969200498	0.871029961057762	1.8217770690516324	2.029369738642081	2.124796999659029	1.1774387790040073	0.4470037187076713	0.8151785257748871	0.6535248769461345	1.8219283525874128	0.647118856398513	0.9832397087675353	0.41286154998326374	3.3455872772644097	1.670390872711773	2.461114542895172	1.7108565454709226	0.9865983530489238	2.370900295931744	0.2046719216318975	0.8142050107080306	1.544067564570316	0.4292210684038945	1.278461082739636	1.3960124550862543	3.000907540251817	2.305781375215584	2.1232985726472906	2.4207542394382937	2.4732379400483735	2.126538106336061	3.736064323171567	1.434997713735769	2.954806939639789	1.1796722405430375	-0.11748157491344002	1.104967730159032	0.6914337937695156
0.6103465201541949	-0.06563111802845352	-0.029121077904698332	3.0736716450163644	2.0821416173506306	3.24119696560129	1.9705480582913633	2.717253410780489	2.41624698979913	0.46483006925532067	1.1828415773638157	1.4822670974085357	0.8816970470891231	1.8911342440543628	2.062354364769719	2.1118298455171094	1.1012369482000364	0.44087556300447106	0.8463249159872845	0.647132170237095	1.752540052906938	0.6915393456150658	1.06479544549132	0.353907130911358	3.3187115684082125	1.5658858895444145	2.3194467430407033	1.64777257788332	0.9395845303759707	2.212704671662343	0.12174512776272642	0.7263419101702624	1.444647655810993	0.4168977598437378	1.1385537023809187	1.3007802348763686	2.995404613130625	2.2471544609240284	2.0402395781294205	2.488561743599707	2.518701548950232	2.11806804977207	3.914775708998522	1.3457473548182222	2.822980516853046	1.1522289092737823	-0.06699035673818554	1.0159441855555729	0.6764973191868611
0.5819331067775533	-0.10717082750628175	-0.009421509615915386	2.9916513984397457	2.0157841271592547	3.188306019101463	1.903074582325544	2.6995748065720173	2.3603543519941903	0.34614909746872724	1.1687472198734672	1.5040383046220327	0.8945271175673642	2.0101184264175433	2.137464429071732	2.078621065099967	1.056758633942469	0.4471654494957621	0.897445856542139	0.640472931198685	1.7280964226668807	0.6783813469717206	1.1614415991834879	0.2929282507164433	3.2680335853408318	1.4536800546035589	2.156842922783523	1.6018613668606618	0.8926408357201311	2.079508026870401	0.04984456456330657	0.6358259274969009	1.4187886531614495	0.4240492258481872	0.9795483976993845	1.2583172964696323	2.985456640821592	2.212280196209425	1.970235518420885	2.522424633720261	2.604760336359913	2.14132080798752	4.024091239450767	1.2278193294080484	2.707774205647902	1.1654781622124433	-0.041099733814966885	0.9144056431935214	0.7045330147246269
0.5848727644244793	-0.15487529042511627	-0.0010445004278803612	2.919164238792023	1.9667820378567424	3.1484753677447137	1.8339089075515655	2.707724185565203	2.3035188118310916	0.25002983098156994	1.1657089504547693	1.5471564812739511	0.8888899823490093	2.200366796384185	2.2437961649353424	2.0258888528096173	1.032968647522907	0.4457418983015774	0.9550396672168201	0.6191015144985743	1.731290008250247	0.6509342562178165	1.2892096289637416	0.19206710940363006	3.1857583100081337	1.324289887857277	1.9877747237840442	1.5406733299341568	0.8599097525326467	1.94370871203142	-0.029317038069527485	0.5685632461579049	1.4462756070128642	0.43639084541660544	0.8023207825655284	1.244231960494536	2.9609150740130312	2.1912578590683784	1.917606634834879	2.534557717174075	2.7281215021260996	2.1525186601581274	4.09635242527965	1.1205024233659755	2.61075526462034	1.2066934577541013	-0.05267802271060447	0.8251914492567914	0.7857176147024328
0.6013820390757101	-0.18427494849615705	0.009163851475493133	2.8536092397960715	1.937128209355885	3.1369481140868696	1.7663114681846834	2.7315652622616695	2.2474842718890824	0.18140254696689398	1.1728374239651764	1.6192262477802117	0.8561037844149684	2.438885534289245	2.347209166495264	1.9614650525085355	1.0147916911062071	0.4347025710431862	0.9851488266482559	0.5796832141227231	1.743024427066084	0.6488283234324674	1.4269373339431282	0.0763749996403195	3.101987780214917	1.1988767468525399	1.832638375522278	1.4845767002088146	0.8407601286594947	1.8252138162487797	-0.09842877854993129	0.5225525300912173	1.5284480327685785	0.45161950062095996	0.6467393526340065	1.2504519291407916	2.9225757504896657	2.1852789557106886	1.9283224483350778	2.56916196000025	2.8499577782844994	2.120278657695959	4.128102281562216	1.0327405982275208	2.5349967498409205	1.2744309291202693	-0.11822246918405181	0.7627618709722606	0.9037665100122549
0.6242012544553593	-0.19516970267815598	0.0015328557457437186	2.7979625313796377	1.905660367344667	3.1389420832769352	1.6959022240540105	2.7473848569385395	2.1845114642977275	0.13854798993030124	1.1983894460783253	1.7230948516959295	0.7937890648781927	2.6818803699280753	2.4007518342401877	1.897305618245006	0.9995060813786394	0.4241212141352303	0.9906944753123739	0.508742887953382	1.7484085822304274	0.5960843855881058	1.5450043813865646	-0.01355518259211318	3.023021759554802	1.1411241949105384	1.6955883012535018	1.4394676136966207	0.8429504603940096	1.7359555806612144	-0.14978912934903307	0.4917008228412426	1.6595054376327354	0.4714686335766955	0.5419014303705016	1.251705566232285	2.8783420511786386	2.2321724725281724	2.0292734328895774	2.6295792867969636	3.014301353719855	2.059312573655985	4.108892779767382	0.9626816926761281	2.4901429356110736	1.3720457913248916	-0.23319473264434656	0.7395802045844124	1.0542929137064658
0.6545691960601244	-0.18017504686377556	-0.009154388667948418	2.760205387314677	1.8549610621823605	3.1385055217943845	1.630896210071252	2.7405000367546406	2.1239099161021393	0.11804576750061838	1.2375617694604653	1.8262901628243369	0.7173718275441404	2.894598588046461	2.4011110630775647	1.8287158498021694	0.970004094653898	0.4089537485431965	0.9913682824295517	0.42622366494090197	1.7272974835134618	0.49411572648087965	1.649019532482796	-0.09125000435019684	2.946328422017518	1.1630093455667407	1.5907093288999994	1.3614193362482092	0.8642530143925489	1.6517258370747878	-0.19256978208500536	0.4812160455828002	1.7932663170153156	0.4843839980706489	0.5020525798988367	1.2281697352597774	2.866368898165393	2.3303942602175485	2.1796285975452214	2.6749594122576066	3.2297781363711344	1.9760039817221628	4.07530675444377	0.9058707377586572	2.467325494287184	1.466054931574493	-0.3446804348311741	0.7927035103296346	1.2122080728379003
0.6766923319701998	-0.12591627598746272	-0.004456910375778068	2.723766920157725	1.7929104853556226	3.1169190793711787	1.5747663691392007	2.7138200075176657	2.0772334486731867	0.10610358530768049	1.2682363412382789	1.9147553474240966	0.6485030363391935	3.0353539898769855	2.3642139663515374	1.7567532113302335	0.9211392752114744	0.37982299114768586	0.9775090718998471	0.38663038914271497	1.6934815154328926	0.4159373446088119	1.7161578285974097	-0.1680381540410858	2.8973633734361033	1.2374065814482722	1.5442479725574467	1.2651982508971316	0.8795736485312984	1.5738259205130194	-0.2110843103775475	0.47254358931388685	1.8781617722588444	0.4848519460595604	0.5537418628051765	1.1801678906651443	2.8966754362437737	2.447493139562615	2.3392864126546926	2.6773089749663677	3.4110770955540155	1.8539831528966044	4.055845629484051	0.864332139414673	2.441163543606504	1.5351376449391974	-0.41061711944788665	0.9137755309903401	1.3301102324170702
0.6815255617335065	-0.052822650675369044	0.00509206189027255	2.6773254508201294	1.7218865640314565	3.056661411668135	1.526696116949268	2.656813984613519	2.040040151693918	0.09200528761766982	1.2843679651344593	2.0042146414370947	0.6092947633468397	3.0897312661118863	2.2852617153541	1.692313989676962	0.8744005499420492	0.3506361884295696	0.9455493984614683	0.3992977958806138	1.6762912974525421	0.36370881224126317	1.7218115798491667	-0.23851918369697667	2.8792881570373012	1.3367836311032213	1.520191217589487	1.2029710981275248	0.8701718190369359	1.4854919664678001	-0.18960981430979257	0.4392680417220876	1.9240963953602925	0.485710528891389	0.6665501164539569	1.1106593392364785	2.9398512536214505	2.560549981025562	2.4918784125323064	2.6187304363765103	3.5498660849002093	1.714301103545432	4.011387669937166	0.8313355984858513	2.4057132809525634	1.5946399471794297	-0.43103965210721845	1.080722951387354	1.3905898094009503
0.6860638425690284	0.020102806293547586	0.01352923345397578	2.6189667121329414	1.6334123437273405	2.9545019637143843	1.4941862231022744	2.56216301869443	2.0296775614210794	0.061986764576722954	1.2799995958219537	2.0776288828822786	0.5950461693013196	3.053648313101037	2.1889630066387546	1.645527810181217	0.8447377364760419	0.34394757950031263	0.8977424888298758	0.44423799504969586	1.6837010238944388	0.3099084097770085	1.6987129316647676	-0.2765372064064431	2.873216439184628	1.4244137487768762	1.484811965574925	1.1602761980478005	0.8264727139728855	1.3621587738028427	-0.13840938594025196	0.3938577264740168	1.9350960656432061	0.48402388157483467	0.7910191894357729	1.0162126512425766	2.9756316028045084	2.642763909501677	2.5898469501241785	2.4725205055284625	3.6588729920992265	1.5685103288216962	3.9235893203955383	0.7972269101763649	2.373789350139588	1.6500907434592615	-0.4005758229803026	1.2830956029817446	1.421859805001846
0.7003039768024981	0.08162048919811668	0.021935120582331095	2.549812672294137	1.5460185016909649	2.8139027695924743	1.4782874249977038	2.4759082188865795	2.0558136945092222	-0.0031818766517987484	1.244400324290042	2.101580376770671	0.5925452735332019	2.942992840722519	2.1087105034364635	1.6157447730006838	0.8222944530987284	0.36356504370723863	0.826599851078884	0.5219860859066385	1.7268393961184316	0.2546644055473816	1.6704029345148892	-0.2903427494836473	2.8645144210244595	1.4809847020741231	1.4569067417208301	1.1436321144556616	0.7564615768878146	1.2393794827119993	-0.0780260433259032	0.34385100940342206	1.8916155912004347	0.4716415708769455	0.9104422568433893	0.9210628014185108	2.988119138776173	2.6585740748595	2.615534216698507	2.2502868978169377	3.6545360030921414	1.4169004538277237	3.8104223687078163	0.7742673398722802	2.3332506188088162	1.6973793529503225	-0.32504818939382885	1.472568726806371	1.4331584562620772
0.7261061090051482	0.11339366249247304	0.024459533865367308	2.47461712512955	1.4736678320548946	2.65104909245313	1.470839782568768	2.411311240395058	2.101302665106909	-0.08590947153622153	1.203490447732928	2.084135972735813	0.6036998670436398	2.805387360663809	2.041681135644797	1.6021189068151973	0.7999960905212369	0.3965437128233634	0.7331174624924846	0.614739336527797	1.8006544265973325	0.20255481290525118	1.6161880340002803	-0.300962688000437	2.831712114332554	1.4911050177392617	1.4438905687021921	1.1650420677041315	0.6808144848273814	1.1217254495599405	-0.003676141863202598	0.28395324477279527	1.827441070398741	0.4646650767292191	0.9916666691506588	0.8580615104695676	2.944141013387881	2.616890058286652	2.6224250688865274	2.015027080951126	3.4998545127723246	1.2796240660407832	3.6829196972477867	0.761023642192013	2.281828147228153	1.7394980514763347	-0.2275145432363242	1.591750410857529	1.426723483074094
0.766069722393859	0.11607371241727496	0.024784410693975252	2.395649506312356	1.4082775724072714	2.499505403489617	1.4621407000910076	2.3401518862023485	2.1576620862574716	-0.16025015964118042	1.1945108042672214	2.038012250851513	0.6144707904080893	2.6610088379816297	1.9731309022861914	1.6102988326271153	0.7723374256771581	0.4453992211862167	0.6365312393721471	0.6886400026912988	1.870455222036366	0.14658784171719888	1.5485286029891188	-0.3028947854409252	2.7616165547094425	1.4602913803539719	1.426896988884709	1.182725267139372	0.6088865152745389	0.9859628390421353	0.08709246236778975	0.2415315913773961	1.7786709767354751	0.45572523558453853	1.0010542601660628	0.8348149803643276	2.845554181470655	2.5367332145225214	2.639926756748445	1.8286585994076212	3.2634645768485795	1.1789320572509265	3.5367855772095473	0.727699623831791	2.2249177096814856	1.7625683600025481	-0.1173740726075091	1.658765267174449	1.4452121851362913
0.8118595602694201	0.10026801687187796	0.026406388341988996	2.3187509717044135	1.3494133814850509	2.371152266582865	1.4317854082148678	2.275463038053742	2.2192438794788694	-0.24519426541475092	1.247089907727742	1.9692730674749566	0.6168537692047336	2.513409312120793	1.9093502126760213	1.6591492702660777	0.7240805666632558	0.5097184347034484	0.548321440588969	0.7519261714324397	1.9221387695534453	0.08177268781860973	1.485894936933515	-0.26973622341592496	2.6593406313242776	1.398124457717498	1.4177030600919935	1.1603282840549736	0.5379567011652799	0.8721527493441652	0.16280310731009076	0.2438664834497956	1.7363882441679546	0.42357924330280233	0.9712609369315256	0.8512167323113659	2.7256641308038403	2.4124692686871407	2.658647802438946	1.7026169646062073	2.9764274755803948	1.1450547863531504	3.3834699960329986	0.6626506976854576	2.1547316699100105	1.7500173705059427	0.013947257757616882	1.6949401703263813	1.508825181368477
0.8395690288717479	0.06755608105421959	0.0470083922657943	2.2602975214160983	1.2978161943840143	2.261416954017978	1.3641013912345448	2.2312359043135346	2.2718765023979755	-0.33355876355949504	1.3879472905909802	1.8901664415552404	0.6281069201838659	2.3755093519480184	1.8633825878062225	1.7513821746673042	0.6502169092515351	0.558886195577962	0.47211248051960586	0.8247586736805232	1.9530585832028724	0.00705521874106933	1.4264930570708914	-0.2116677417069745	2.546942586755783	1.302701415648676	1.4212565015507417	1.105893197958451	0.47555679153760444	0.8164355897987008	0.20822107730549458	0.2875022807228423	1.7029223584249824	0.38136626559005143	0.9493228804390261	0.9267885477498503	2.5937556355425366	2.2556072090132733	2.667845475066472	1.6255863322961175	2.648480069755844	1.183063647996376	3.2502003936588713	0.5830843142393197	2.065016358810141	1.699006661819519	0.15795095475497836	1.6979291641107082	1.5972884849855173
0.844282312737756	0.038720531982442324	0.1217132173804643	2.231270237047392	1.2639704252057937	2.1751970764736113	1.2725613064052355	2.1851011241644445	2.3080746172843742	-0.3974007193421055	1.5750800045166933	1.8051373718700294	0.6554654175205277	2.2449043750146758	1.8411260185339482	1.8827985319343465	0.5627218600224101	0.5747262050412639	0.4102656307525351	0.8964782508586367	1.9496283553159117	-0.06798408724054492	1.3598215328600207	-0.17785509401187755	2.471119969320292	1.1981708567530764	1.4086948893091147	1.0104481941142511	0.4216914615926532	0.8152210104434154	0.23341306844638474	0.35320614364016983	1.6772711273252277	0.3289499871625597	0.9512509148269434	1.04344711344175	2.457033292217544	2.09511719993827	2.6483007572003716	1.5791496332943922	2.3376028817473578	1.266189007722604	3.1420001658834087	0.4933065890686086	1.9684122803521054	1.618327646828138	0.29391231708154314	1.7002654262794308	1.6956411654496488
0.8282882155470563	0.026018500289596302	0.23394733243693366	2.2124645200927016	1.259201796128759	2.111832715429631	1.1638119532315485	2.139593219322523	2.336511058699748	-0.4321884651772313	1.7307408702923102	1.7382112245571086	0.6866993353226332	2.1061595615491386	1.831588883367715	2.0456347927644303	0.4719519541826733	0.561328170348639	0.3671655486800026	0.9597827309811852	1.9134177408053943	-0.13691548849920226	1.282110571937746	-0.1758909520284741	2.4674505060341696	1.0932106256230207	1.376873449530003	0.8821343154435175	0.3751685350394952	0.8691229744688933	0.23141824656185733	0.42750685679739925	1.6574766095583313	0.25230010657888047	1.0002263560256912	1.145142395387748	2.3404786429980837	1.9353565208975163	2.5778929366214447	1.5495947612584735	2.08867199731544	1.3690768476454143	3.0475780065418623	0.4015852640777683	1.88013618384528	1.5249891550822052	0.41974231344095914	1.7276963108579708	1.8059742069226676
0.7872175605160585	0.015215280775402526	0.35825964603254307	2.177142557002891	1.2729382948133523	2.0623103991602703	1.0461470735464993	2.1109515027019095	2.3549265952512806	-0.45107410427904354	1.8384809206007422	1.724040416488139	0.7301878183839976	1.9547500722815172	1.819002207745053	2.224154568772279	0.3776968798398995	0.5226873223544073	0.3484816434570376	1.0182367296287649	1.8703119340360241	-0.1985076090541012	1.207846974593714	-0.19454276097835602	2.516275617456368	0.9676389151031863	1.3429868177591833	0.7643991048296235	0.3507312586759787	0.970840658717542	0.19828905273274114	0.4999819067246857	1.654470033014335	0.15889565343570133	1.114204901289845	1.2274987179704202	2.2592223111327243	1.7848527230606919	2.462374259863208	1.5336235722617773	1.8980340907447644	1.4844422098338104	2.9632615775521423	0.3377994651668359	1.812592972294484	1.438643160234822	0.5328144010072144	1.7766059432034502	1.8895065785909106
0.7278109138077467	0.0024153282751371067	0.48357306155927093	2.134977680731601	1.2902334719136435	2.0234239389169435	0.9449476817994504	2.108388159132656	2.3618051146323857	-0.45855910653685583	1.8839491807409066	1.7482367441173714	0.778547856326538	1.7883749005274339	1.8041703518887835	2.3876209019918617	0.285847137308806	0.4663137342877321	0.3495286964991826	1.0643122344450924	1.8354864368621406	-0.2540408000670983	1.1247821961730906	-0.2560286989405797	2.5807296364199535	0.8256782779262354	1.3139386357975087	0.6872310809024358	0.3489850710498503	1.0978242629612953	0.17240125874042672	0.5586966593719634	1.6664450073956671	0.06300497228187117	1.2634016467490068	1.2921212991963427	2.2289642997485335	1.6826369851837615	2.3198493643540297	1.5230315684479956	1.7437318199070941	1.5962818297050951	2.8962799444351033	0.3119287480862116	1.759365080272368	1.366469546266443	0.6187988129463606	1.8309119210838767	1.9308463137078242
0.6873911127440616	-0.022801408348535678	0.5784900384034163	2.0945012208881075	1.3223637755991686	1.9920707023957582	0.8730371031447935	2.155365978487937	2.3634556605425106	-0.4671775289859399	1.8210760052009167	1.76648318971705	0.8139035882658232	1.6228994162942498	1.7863319068501196	2.504228355055372	0.20488059337897999	0.4135959025498804	0.35618818958149284	1.1038159879341767	1.822835843256242	-0.30013110974246615	1.0224110569627318	-0.36669547038550887	2.640586460560388	0.683403059291915	1.2857318283509738	0.6249648636274492	0.3506400922537312	1.2442678309413733	0.17115554718384404	0.5970311397872955	1.6732916910539877	-0.01863160621842434	1.3951169858001111	1.3034522498309944	2.261723053440003	1.6264812440851741	2.165828050995228	1.513709204110377	1.6174784379496057	1.6603746827069332	2.8382615364887953	0.3072675108808255	1.7011153024549492	1.3046732316445429	0.6656000871071961	1.8688285189922973	1.9584173460985244
0.68448684896847	-0.06569285071139117	0.6223604427406398	2.0365377209979334	1.355061642867915	1.952593361262096	0.8210688906769956	2.2508888054664205	2.3683606199383207	-0.4898620382492614	1.698557937810179	1.7607211542645202	0.8410121720211524	1.4804888331329522	1.75540308488421	2.564662431239733	0.1373404313546149	0.37782137248319714	0.36208351074373823	1.1428924758570942	1.8572184502472524	-0.3336347978867932	0.8874389933427894	-0.462947852437841	2.6869134345476833	0.5483836747596917	1.2646472015403927	0.5635163966650791	0.3535223537570997	1.3775178638368444	0.1759363861307287	0.6127816545956832	1.6638784176629877	-0.0754181119510538	1.4783395938631259	1.2676432313714145	2.329417791835618	1.5915455339830697	2.0137636319882595	1.5218640838722135	1.5092272991551479	1.679953930695921	2.7849128917826773	0.3098766979478912	1.641769467972365	1.2455693735153135	0.6731891688124422	1.8673291750831857	1.9694041839311196
0.6784974194082452	-0.09116503291963664	0.6301598931222603	1.975874940475619	1.3650806913305715	1.8967662849773042	0.7912507735387952	2.3820570593938784	2.3735437822081225	-0.5235908515433412	1.5930294968980783	1.7321811383710728	0.8625751382076288	1.3605501290207371	1.718095998724219	2.5749484731508145	0.09992965707861112	0.3647932369197692	0.3642011902548681	1.1786505345494436	1.940531738324541	-0.3352929575882144	0.7475217719635178	-0.5359886755807391	2.7159296636541197	0.43225452310659807	1.2498783470642416	0.5181755274209654	0.3745981605003051	1.4780042849478554	0.17815285489131463	0.6063618132499521	1.6484079925028627	-0.09390205751305208	1.5041786224068694	1.223424397423066	2.4095321288310303	1.5660857712490288	1.857766582103674	1.521017657554771	1.403435745875176	1.7144872911112148	2.7417311830630866	0.3122136959810662	1.5791815593353424	1.1756463770254242	0.6505904408249215	1.7986566389702012	1.970666722613608
0.6522764597281405	-0.08011275396048531	0.6105373326743326	1.9383818960676489	1.3533443524119293	1.819551757084609	0.7724142395963385	2.5455958572001043	2.3799368469097795	-0.5586221921265022	1.4994347357401403	1.6647125576840487	0.8625628185240419	1.273434787691285	1.6909644598490619	2.538941818836247	0.1068664148749697	0.3823834617433005	0.3612309384730236	1.2064594191131446	2.0432258139631583	-0.30187089474564505	0.6215271005002935	-0.603734609250144	2.7485764846135616	0.3400591379418464	1.2443121629342095	0.46886830873062646	0.41248365294563866	1.5532347963331732	0.1894203720337375	0.5744249371129955	1.6222678871683116	-0.06542437055308603	1.4877861204275054	1.175105125487959	2.520270044973534	1.5253074062571712	1.6996053739537882	1.4771144000824925	1.291045239493907	1.7540092961461933	2.7036522107773138	0.3038800332949766	1.4983320149990316	1.0959279673907691	0.6112649351279446	1.6596894317391162	1.992683196200239
0.6384236917531622	-0.054898146050017485	0.5653241041121957	1.912101248131647	1.3161151012938608	1.731382581757693	0.7384030112253608	2.7087401558906135	2.406418399673684	-0.5688008288708538	1.4081416938387918	1.557834187264556	0.8351972813681877	1.211512727844333	1.6553227117232159	2.4844251357924225	0.15066961028458561	0.42133976483905605	0.3518663946608195	1.220498144858648	2.1425265692300544	-0.2730758204369993	0.5085645506226841	-0.6460484856833881	2.815489769578934	0.2862733814500926	1.2760745972278438	0.3975547520096869	0.462393762725383	1.5913338817140636	0.2095705981584592	0.5105800930266455	1.5763748183768214	-0.0012076645791336716	1.4433234584074626	1.1362725111586718	2.651893850295588	1.455601621445356	1.5531478475669935	1.4061371752978316	1.1768654580912419	1.7588531282147144	2.6658769997896896	0.28502243679070427	1.404767701170789	1.0148682607487765	0.5673429794854471	1.4957180797479022	2.0090595151399198
0.6401422608390572	-0.009126554721111652	0.5174613245256331	1.8950986943522738	1.2519110677848035	1.6446043116193672	0.6894099203830716	2.823732144707813	2.452898818097474	-0.5512519411136321	1.3503264239332822	1.445951499607719	0.7960611665225564	1.130404780841784	1.5975005352199745	2.4520006412866837	0.21804187626037613	0.4573176593620511	0.3452697640500826	1.2059365274440732	2.2218364774190165	-0.24145184638457856	0.4268213553030182	-0.6772240559938578	2.9027768683546844	0.27928609249453007	1.3605770085964937	0.3176782557095026	0.5331412439901465	1.5813803371623736	0.24003161250489452	0.4166307071534888	1.515778856973836	0.07828856051101077	1.3689383762360794	1.1163649952298134	2.775284293170003	1.3759363407812317	1.4280304290499748	1.2988774486093084	1.0670493712929965	1.7875289687033404	2.6521147994832885	0.26844017049161606	1.3126016278546504	0.932228585131963	0.5345373433698526	1.3364612595743448	1.9882260983816735
0.6474196340506106	0.06224281289512044	0.47827877250047246	1.8837496946094485	1.1708480234017902	1.5800927076096154	0.6518686865913518	2.8929586333700876	2.5024917478698816	-0.5260106935858075	1.3326355076726375	1.3778349537617471	0.7542956792085445	1.0265792162122094	1.5241299975163476	2.4561071270699895	0.2988741033513428	0.47433141801020984	0.3433976410685365	1.1526483729512516	2.262879805395593	-0.20395318275708046	0.39681860703233846	-0.7093100683177479	2.9631182896946284	0.2692578494510603	1.4527632454073083	0.23733038104440268	0.6046484454403075	1.5396842283062155	0.29866422536404585	0.30868753479308286	1.4566397407905436	0.1558092312653598	1.273572238629372	1.0957121277609805	2.8959572411697554	1.2913393998855194	1.3296096792832635	1.1578394744319758	0.9634423358749682	1.849428945930411	2.6738359991762453	0.2542714553914847	1.2139437235894586	0.8544096887591707	0.5122146348164814	1.20143629279394	1.964641386673696
0.6869939148546449	0.1168123758993295	0.43424713299645823	1.8723515176891148	1.0930242888587065	1.562934826086138	0.6457472557864856	2.949018939216006	2.547448585453557	-0.5078779837051953	1.3241436327983274	1.344982909139538	0.7134066493839931	0.9218397477803683	1.4313571979330835	2.5002760827939707	0.376604671860753	0.47021609003602	0.33709764274553683	1.064658116093894	2.262297969272995	-0.21781315899554174	0.40464687799630966	-0.7175869852554876	2.9725692307994933	0.2294543435889033	1.5334608956568432	0.13652572706209914	0.6393361003052607	1.4853318021572117	0.3783055952855635	0.19689734978005666	1.3927585445297281	0.2078735314229314	1.1593551447146022	1.0746916071066615	2.9909498626039452	1.1913704259602504	1.2557160565232874	1.007803112886804	0.8647651537248464	1.8751553389483946	2.7158570677118665	0.23843558245877	1.0966630995366884	0.7949054140233388	0.49028125893864755	1.1313484277322687	1.9367524268665819
0.7883678613344209	0.13671584436390355	0.3901769895720164	1.8712167998525266	1.0337914553518854	1.593343871493901	0.6582104967758853	3.010337431905672	2.5835570779375976	-0.5137766003311742	1.3147232345813589	1.3355019335890743	0.683600054923157	0.8077622133866932	1.3155878957657732	2.5779974947839124	0.4331485263669162	0.45227678291740175	0.32296144445046193	0.9460858176886153	2.234971210783644	-0.301621354537414	0.42781863503310225	-0.7123392201098109	2.9418426586359674	0.19357671201180734	1.6362156705331603	0.037765448861336356	0.6280758783573878	1.425447033780014	0.46375748014780827	0.08712629048297241	1.3218424480301956	0.22354775449498812	1.0173204716833357	1.0726624829681866	3.015937874999058	1.0864136894930658	1.2045918551142747	0.8405375977145304	0.7716988175746542	1.891832425197731	2.785855911932153	0.23176057169795464	0.9640299995314241	0.7511179842205502	0.4624962710568452	1.0923008592027514	1.8776301553912353
0.921077181902098	0.14821728180926103	0.3876838607243276	1.8794275671195233	1.0016593267030705	1.6267113823903867	0.6882548963128512	3.0929967055264314	2.596434696876654	-0.5581108444736015	1.309052190115124	1.3532164989931341	0.6717397195386758	0.6964142050157902	1.2010212292714215	2.6684811772366706	0.46833777082125805	0.4421742131939915	0.3073872671181448	0.8109234077284331	2.1963181871763986	-0.393976885249059	0.47680156613668545	-0.701364906647839	2.8773316282371453	0.11730989039582576	1.755391453478995	-0.04093129937637914	0.5809475132564825	1.3607940404063816	0.540307016431141	0.008931866831674198	1.2525591914748828	0.20332426314812335	0.8750332177278886	1.0790692917578855	2.971594181847866	0.9798086137177066	1.1779893972337256	0.6526426300881906	0.6856854296804421	1.9563685819276215	2.8832658129972764	0.22687818090253206	0.8182032454632326	0.7206902671099678	0.41914959802446977	1.0344210141596597	1.8302070014410265
1.0282635885854279	0.15253005476211942	0.4099559721966811	1.8868697133158296	0.9971534923398101	1.6544827842361383	0.7357801030727134	3.2087524734535138	2.589414275358479	-0.6129941504317727	1.32159117306102	1.381883153028395	0.671354289437889	0.6118760724087318	1.1284491947987032	2.749000463124036	0.48527759845898927	0.4427939143325176	0.3098683702930586	0.6783490063404656	2.1479128954247053	-0.4863813911417589	0.5392796415577084	-0.6497354930917735	2.7934574412889543	-0.025522879114157924	1.8881690935215396	-0.08604819878964867	0.5115418147191593	1.3064316039879658	0.5959151314119233	-0.016420613661115434	1.1772261162639672	0.13895089632570942	0.7604568976098391	1.0777875281931855	2.8840326148507	0.8886664032838615	1.1542482580546867	0.47460998841576824	0.5979041312427013	2.052512294467659	2.9643247420956613	0.20579203668327609	0.6610010621738603	0.7097586965001631	0.35137665780373173	0.9775848934326088	1.817740578324353
1.0762065536338212	0.14036233008366955	0.42569685616649916	1.8959001002079705	1.0194070946993061	1.6777322213300814	0.7722745348110137	3.3318578139473956	2.584636281032678	-0.6381568839498999	1.3498484498919132	1.4122636432495375	0.667915337762377	0.5476814384401419	1.1097322009729755	2.811036156885899	0.486159494545711	0.4605202492252344	0.33028492238876667	0.5595020372140789	2.0889542253448368	-0.596934699842419	0.6170318433710771	-0.5607930367703806	2.7176970181464477	-0.14419937330009952	2.096617990606287	-0.08726180275678021	0.42630120991758635	1.2679120872917842	0.6378765324034762	0.0016047531378102554	1.0891456453807415	0.04314159743082065	0.6827265214204111	1.0722004051940783	2.7606971688963675	0.8225110932541593	1.1093419740497077	0.30208787394103626	0.5063787080586961	2.1596765376870835	3.0065339612861055	0.1699098666998427	0.5078040952964485	0.7061194421199594	0.26893110555715416	0.9266976781725258	1.7916735871728389
1.077533823808855	0.11516262316563423	0.4577032400219611	1.900530040401561	1.0577240239382744	1.6547954840887555	0.7820932232444053	3.409021120435483	2.5862606870754474	-0.6641148234636798	1.4099673979640184	1.4502719708792666	0.6634538523491612	0.5031458907069899	1.1427109701087002	2.8471529637161126	0.48111554378117416	0.5052412140747189	0.35742186558612143	0.4564069252937334	2.023905815250459	-0.6838773069717877	0.7141466435529464	-0.4544673584039334	2.6644975747842947	-0.21614901198892547	2.3875150340097306	-0.05599717695117553	0.3333465232335187	1.2345712166379168	0.6930750215120489	0.060192754501157575	0.9982394814203939	-0.06512325619500423	0.6271643310099587	1.0500287081720898	2.6357376962431287	0.773600564803496	1.0495961321882616	0.14342088266939615	0.42132405110878385	2.2994058727692472	3.021239181741982	0.1240927969793818	0.3718392903346879	0.7056815480969754	0.18573884810450927	0.8411930678729924	1.742272557853212
1.0403289660580286	0.08232935069530395	0.5055443611532833	1.9077190152025447	1.0916427916480989	1.6011268489944321	0.782103061609569	3.4225745969042562	2.58272060218224	-0.7033678019528745	1.477587012447596	1.4890633443525452	0.6619121319460143	0.47888479110280235	1.2185629200531218	2.854733659842913	0.48311792507627616	0.5415409688789639	0.37995020383624906	0.37252655626331943	1.9616623763142804	-0.7199253723794768	0.8239880078091453	-0.3217633662987645	2.6150997575808583	-0.2801343689033661	2.684076604019003	-0.016448271704701357	0.24619609876588594	1.2005896887417011	0.7596280031194722	0.14549859229296416	0.9108825444046665	-0.1835527539625732	0.5736648848136532	1.0092493400901466	2.5391242832229786	0.738480518538889	0.9751749285576402	0.04839931304650679	0.3586753903223231	2.4601389384865415	3.0008078341284756	0.0621868035837604	0.256983819697599	0.7123012433273083	0.10669269309956153	0.7390341073416543	1.6960752586528283
0.9652860935247303	0.046226374742451656	0.5110263568241658	1.9339996631385472	1.1096679540644305	1.5748296035967335	0.7819987749388337	3.385779898558807	2.5773227195734516	-0.7285164432128507	1.4982182526266579	1.5186270185589883	0.6509599332373589	0.461004770935778	1.3105528350505804	2.8243249563735073	0.497800876355804	0.5589134175917988	0.38934224997976663	0.3018446240316128	1.9019590428386994	-0.7237384400473018	0.9398055521020152	-0.18046766674604012	2.561115111269769	-0.2923314337017097	2.9342270816177956	0.014621031574004855	0.16557225509095774	1.1537516381644053	0.813850123710723	0.21480708382872954	0.8254004400793822	-0.30986412350858805	0.5329656785639117	0.9659184990816069	2.4578000139857523	0.7238752170837994	0.8846517414157926	0.027924552298731847	0.3303060342741297	2.614683484160222	2.9491638796925623	-0.0067854723088949746	0.17047985219146253	0.7116503197796298	0.03498865504298919	0.6556524904651507	1.650027752177485
0.8954874129274533	0.007837160807678756	0.4818596371002405	1.9789148185964307	1.1139730424657797	1.5731259985555266	0.7856645497988358	3.3098253085394256	2.5704946127936736	-0.7533953183882258	1.4699492223357304	1.5406726084130822	0.6275472545580658	0.4450398869588385	1.3899931687074971	2.7638115703778814	0.5249434817663704	0.5843051513220434	0.37250100095479777	0.23406199385604248	1.8326727815827097	-0.6913285309465285	1.0702992298663725	-0.06378971604480241	2.5208598551351455	-0.22611587328461505	3.121685323591055	0.03406994665241045	0.08501386423200254	1.07474058169794	0.8525345177245987	0.2455164738476244	0.7514606564376358	-0.42390915207570484	0.5231964097075231	0.9293822103862569	2.395061468623451	0.702743346860687	0.8122170412674989	0.0785029028330437	0.3389346127728318	2.7504792374954663	2.8880375856286338	-0.06198881074494651	0.12109840201766113	0.690138282776647	-0.016452651079285324	0.5651522213650021	1.5821196788293297
0.8691995981570504	-0.031509974069239235	0.4801919360467191	2.056966284810408	1.1087317478966086	1.5765332086379407	0.8110947560740172	3.213560318840962	2.553548510214164	-0.8115037382831952	1.393751540937596	1.527820947654674	0.5990007877326785	0.42191812076147706	1.4521378052430909	2.6854799134512577	0.5691902762095881	0.6165648390138833	0.31858071596268867	0.1663871973709816	1.754515690487403	-0.6093813922847322	1.205713695772594	-0.0072593723957914994	2.4939608234190787	-0.16137347481422754	3.2211095666204272	0.03425224767751624	0.01695228602268971	0.9725957926210593	0.8863454861218443	0.23428230741927858	0.6867508183488408	-0.5125283283931471	0.5620966784861513	0.9151180704029189	2.360918086591082	0.6568596716290866	0.7952348590588191	0.18534817249716434	0.3796766720659919	2.8637256078637714	2.8230666709553076	-0.09921066112956295	0.10286749687907819	0.6670009094000664	-0.02126410563666945	0.4481420009063498	1.523437614545941
0.8833138875146649	-0.06401542470603518	0.4958149017602276	2.174672769865791	1.0936940503861732	1.603805102926914	0.8610677480866127	3.1287556185223933	2.5239152363006108	-0.8730647614251114	1.259818904944181	1.456544780170447	0.5599473907625583	0.3874212985718959	1.494677137512704	2.5908060293033017	0.6363168837564122	0.6336618649984845	0.2335042184969987	0.0985069064945732	1.6788726524889956	-0.4833985694003838	1.318295704700566	-0.030606649369337546	2.463939119909384	-0.1372964842477334	3.2066838181153856	0.012209449441894388	-0.038303916261681184	0.8727567022653379	0.9149154878801339	0.17524511729533615	0.6286603373991861	-0.5843644483604602	0.6562279760190832	0.9221074989947547	2.3347848442130763	0.6208500030150113	0.8408490704565516	0.30613904541899983	0.4431772414074155	2.947758262553413	2.746546026326272	-0.12271460950143043	0.10332589440960305	0.6523827445156813	0.013421368098868791	0.34758901865696834	1.4942402611405101
0.9117607284364556	-0.07329448556561578	0.5035421572910466	2.2998104728558113	1.0790158706438877	1.6417290973901077	0.9479503508474174	3.0633174021905054	2.4915242063811154	-0.9096442372251248	1.1167753785146841	1.3374057269876765	0.5201196136812685	0.34825950519607507	1.5181148668209192	2.4783755596331107	0.7195049575078998	0.653098382878141	0.13103053202336237	0.025942971173795553	1.6103375677196443	-0.3166427422123136	1.3886732853519945	-0.10667096938496072	2.4340936335631462	-0.1265214299396138	3.104707041492029	-0.028183249120782638	-0.08728366101438542	0.7828044213318949	0.9273221016260985	0.08662818017419327	0.5792669290865555	-0.6549167631929771	0.7810675010230316	0.9191321199362588	2.292003710614816	0.6154855535323296	0.9493503832873789	0.4091812340775108	0.5043651060196916	2.98321960543943	2.6657999260274727	-0.12712492244119816	0.12464266001903739	0.6299791395019385	0.07069685341874424	0.2927498689123106	1.4720373108961753
0.9669908983273288	-0.04211948068179917	0.5286033964993765	2.418762779741413	1.0766817425958477	1.6729198924294135	1.0982176050119998	3.004627102239801	2.4585002182449545	-0.9487603194922831	1.0296273901852016	1.193829733706227	0.5220045252700471	0.29410156587371816	1.5295672383429508	2.365378906032496	0.7971984121539408	0.6660256368608783	0.03237574069781164	-0.04850703643192127	1.5474059121757644	-0.1532825275773648	1.4044216819919182	-0.22802553837873588	2.416067654312957	-0.10720663997167652	2.970041225914209	-0.07601643380812531	-0.12425982683781263	0.696666053044306	0.923349291796997	-0.004859562342633373	0.5332394198804962	-0.7249217823341152	0.9046132504042289	0.8876626144856944	2.2292586950266227	0.626876994067267	1.0994794418556038	0.4764779637370187	0.5394081908417186	2.954848166844067	2.583924921799735	-0.10650235017028784	0.17426739379842426	0.6030900794960095	0.1526978691029552	0.26651135050286967	1.458210525276579
1.030780486102529	0.03380107576622514	0.5849779489954711	2.538192287386542	1.0872592298252752	1.706480302585631	1.3091108329884529	2.9648673557460787	2.412766653174162	-0.9922007118320021	1.0129923264175802	1.035221792991474	0.5912499468017902	0.2244641270382921	1.5205201381668352	2.265455152988822	0.8632929008337401	0.6569943334467031	-0.05254163613670818	-0.11462129630150372	1.4956507206585137	-0.04008455909975462	1.3669768274647813	-0.3827384765474542	2.4013301983043567	-0.07557713685548502	2.830991521304255	-0.1399520076130069	-0.1617993543987192	0.607891647144972	0.9024695949409438	-0.08426368245810775	0.49713116889845105	-0.7976347961415184	1.004436038095379	0.8278858227865058	2.1336481670197407	0.6467746134631889	1.2389169125758526	0.48757782334126476	0.5478658535174815	2.860114160159237	2.493948105037805	-0.06723908203148757	0.23904485488571883	0.5823492882722462	0.24239546879834348	0.29354154834707813	1.460787571546161
1.0655117055123295	0.13759713163067663	0.638664446546712	2.647493117841838	1.1099051992921436	1.7434012208982215	1.5506190856813675	2.9432113357955747	2.3502176848606333	-1.021715939938992	1.023864276948704	0.8666833113228181	0.7241142143757101	0.14576482427905174	1.4859092206178102	2.1658486391902105	0.918187839410221	0.6414137337623191	-0.12122085078291636	-0.17263175259944313	1.4513117686740844	0.014998526677835642	1.295778178163396	-0.524013441395939	2.385359222151551	-0.024919291927659782	2.7011619701472283	-0.21577100395441323	-0.20457744483801132	0.5095440869315923	0.854153381616824	-0.137101178203145	0.47539826479058744	-0.8753833372209028	1.0382089141131274	0.7433155449557157	2.0039363134487886	0.6959576388497254	1.3281830575412132	0.4608249142872225	0.5570151911642017	2.70822057077931	2.3979754029504874	0.011795682207831615	0.29836251968765637	0.5567936352912591	0.30481653746431014	0.3786002330874363	1.4592071054472597
1.0636456619625416	0.24588051493077775	0.6835985216857484	2.71887470168409	1.1320547787441044	1.794186519689191	1.787271121329471	2.9137842236751763	2.2849819116096968	-1.025482599224728	1.0300681449364646	0.7184765833223762	0.9072991095372676	0.058795707557962554	1.4311814881756704	2.0668876191332886	0.9450512071821058	0.6254488232943529	-0.1721414172096305	-0.22986906168241297	1.419649462659252	0.01199471557315116	1.1941212562033412	-0.6457940143131775	2.378331267044232	0.03749315769993235	2.6057107631399994	-0.2854282256472509	-0.23459691136377003	0.39019498149248794	0.7767845935890717	-0.17040118656903586	0.46359684076260804	-0.9507860346863097	0.9906928293652045	0.6511069206155377	1.8668257565702722	0.7670232368023197	1.336963510602667	0.44242243866146014	0.5653339847338263	2.512770912439127	2.297861119581701	0.1430311996030904	0.361839053705082	0.5183082736586533	0.3383717842537	0.47947634979998843	1.4479329101421368
1.0356196148443915	0.33008815188496127	0.7223142136757239	2.7550035347604314	1.1351079423284443	1.8788753862668472	2.017018592305676	2.8605970963204443	2.235176128631685	-1.0076357608666036	1.0380840046794124	0.6121913015337113	1.101307726707218	-0.03341718609080258	1.3804482242187122	1.9917614004119817	0.9388531919994744	0.6105695907900058	-0.2081498267077854	-0.27602188122023785	1.4152010215577437	-0.056890042655930374	1.0643867857523002	-0.7771031263149695	2.373086215002486	0.09312292419789385	2.55807148247625	-0.3472673376634184	-0.2507988209175809	0.25774910690642333	0.6801605839108097	-0.19689220491046222	0.46189066968316916	-1.0121136704678526	0.9021547960755308	0.5597621808095621	1.7333320559654144	0.8330583275956069	1.24551705693719	0.42882124335360106	0.56877366567048	2.303259659845117	2.187378148319408	0.2910446191655468	0.43250909980767077	0.47759399199914776	0.34644607906950353	0.5731336426053121	1.4373832225071097
0.9806922591860443	0.3667509794106674	0.7486533017432456	2.780082073912889	1.122145228078854	2.0239295380292917	2.2114679767474885	2.779350093506638	2.1918212914901885	-0.9702812108682959	1.0296371847352315	0.541769941506728	1.2539134072515676	-0.11285370458387145	1.3535314417137254	1.9407784100701009	0.9200859484225239	0.6049442416953251	-0.22392044926376942	-0.30930993802055323	1.4408104950733063	-0.14822875532282231	0.9227130773296282	-0.894063822983108	2.363505702453902	0.10428672957528344	2.5353609267325146	-0.3973402206592009	-0.26549765330459013	0.1365614486520385	0.5884324451024502	-0.21604943843781793	0.4604802675157824	-1.0498140019223194	0.8240820324111008	0.47031195987742985	1.5990328122369961	0.8957513236165662	1.0838781218236626	0.40004274856057737	0.5763847609107466	2.0990473644804286	2.064588310731394	0.43681247919840105	0.4977628845859017	0.4386076164843896	0.31374794525984057	0.6486469353036151	1.4016744710539804
0.9151113482560955	0.35760389876978255	0.7579062751210086	2.7705854145228885	1.1001270459837809	2.2167150887233786	2.331336650229211	2.667198858595772	2.1459570270826207	-0.8910444696458008	0.9888938155285937	0.5073982391827527	1.34039230616643	-0.17209701084151113	1.3425944854801042	1.8857880712089958	0.899897774076587	0.6173734929543375	-0.2109884601897729	-0.35450446193140256	1.4793137175892859	-0.22753356635914726	0.7668075123077063	-0.9789686668971591	2.3718889748625225	0.048777169000057075	2.5204893590038657	-0.425263529104657	-0.2705749217436143	0.0417208194892206	0.5170593453549168	-0.23388134275074507	0.44871550905541246	-1.0706376874288746	0.760411994334429	0.39320524261538603	1.471763468940294	0.9655826707419699	0.8891980888164044	0.3678201742689968	0.5961549146173055	1.910250217419221	1.9318491571913465	0.5677056338244688	0.5638950512243003	0.4066985551789381	0.25351178832524646	0.6672239355912841	1.339201733728739
0.8694139277112407	0.31808859554968805	0.7471540553415946	2.70338753352276	1.071517096484861	2.383510002316814	2.388058760744118	2.550500976342112	2.0998967136698914	-0.770565728355112	0.9593573704640385	0.5100639720679343	1.3597711684484486	-0.21719511713739212	1.3267396083695657	1.8265899062501902	0.8815741295332385	0.6445618795978278	-0.16381803308286094	-0.41470618020440125	1.5235810255735445	-0.30230933922365777	0.5922348203080008	-1.0532121028859418	2.403779098590646	-0.04780189598527805	2.518891840119275	-0.42575834617280056	-0.265878682197574	0.00028831439423724904	0.4554499307805983	-0.25403702060239375	0.4435652189918349	-1.0819131994051643	0.7014624130852345	0.3242049767382393	1.3600517838010364	1.0243698773487455	0.6788198331683121	0.33991437419637	0.6272402299143943	1.7471971955251184	1.7959930500322414	0.649923733874218	0.6279657094153667	0.3827879635275394	0.19271487611916985	0.6336244141108203	1.2653753192442712
0.8571460186415617	0.2632912602325692	0.7282173459762842	2.598108303361503	1.0473290330378568	2.4904127415414345	2.3669712088522026	2.4509052612328612	2.05860505891605	-0.6297337399351917	0.9378720455225313	0.5347731841715124	1.3229529140719318	-0.2436434931750064	1.3000805335087842	1.76596857078923	0.8670449356876686	0.6905606778027222	-0.09231590057255834	-0.48316836608997116	1.5649673763388177	-0.37383176077525293	0.4285084826659428	-1.1031073411783503	2.4354308108623264	-0.15321481750520757	2.529637394641209	-0.4150572759991037	-0.2730036887363152	0.028010087151676515	0.391054499143923	-0.2732898735193807	0.4509301093390391	-1.0793557619179404	0.6617538853492263	0.26791385868286655	1.2549785504270257	1.0563481942350488	0.48795399451668864	0.2919774575147652	0.6753076345563447	1.5958651242007256	1.6733618937193793	0.6906117414872923	0.6698232939764192	0.35114124413675885	0.12932338123208842	0.593917651276435	1.1695782860890014
0.8763294969047115	0.19525120006859326	0.7213636481401668	2.4737337573113387	1.0331289936775776	2.54165490700019	2.26933330529442	2.3691935060361544	2.012877095245405	-0.48416675277660104	0.9084923132584244	0.5575617177909141	1.2543463561319037	-0.2574840585360091	1.2477424537674566	1.6903907267537714	0.8657848316599479	0.7568014452378631	0.00035320478785969554	-0.5649653068358347	1.572101381931573	-0.4385303070999029	0.30314367208487736	-1.1234292363060592	2.4527648786030567	-0.25082202676584886	2.5288375425047382	-0.4188283029184303	-0.3017935773620155	0.09348725937353818	0.3367061240030179	-0.2948086835999633	0.4696075494794269	-1.0555250019435114	0.6335518219370311	0.24515351475734035	1.1646768427645737	1.0839211439914014	0.3360322376839249	0.226338555952867	0.7555766484639557	1.4574065931389788	1.575052043136608	0.727610311805045	0.6813600586413038	0.32094233651566356	0.06521133034849026	0.5589932784969727	1.0708801652589592
0.8874923306582889	0.11357673182808323	0.7183555293567581	2.318452265885472	1.0278475499160244	2.515116029898196	2.1496259810013822	2.3058124494766403	1.9578769471972965	-0.36340616632289613	0.8891480769530469	0.5635875827055562	1.1830453073959653	-0.27417397286274725	1.1533628860691851	1.6049388112157508	0.8866145456441211	0.8315947289026339	0.09908853865511362	-0.6441111664735257	1.5297445806185328	-0.5048077199756953	0.23413266459741794	-1.1368313951371516	2.450748746938788	-0.30954901395384893	2.510469353414467	-0.4376547902111181	-0.3399782826803669	0.17693286518938267	0.29596798931477597	-0.3163853100556723	0.5186514127141788	-1.0150556391285732	0.5826315076220876	0.2606070027505566	1.1024235643441762	1.1183920063793689	0.2044896378494042	0.16307256679124574	0.861122510248452	1.351445180701671	1.5072157980091079	0.7450771924642794	0.6678770251317326	0.31157692741148574	0.03323375253534441	0.5284150642471529	0.9988268075198745
0.868735545177335	0.024858351592998006	0.7098870733577076	2.152574003394968	1.0305101713562825	2.4134337537974644	2.032083097044363	2.2465673288517753	1.9068183177196325	-0.28881181757122265	0.8473371017933526	0.543363471457885	1.1224412639229553	-0.2938818006343057	1.0359126272226273	1.5279862637850232	0.9103992300832017	0.8967850468626507	0.17875886356548845	-0.6992060439318557	1.4511728227343592	-0.5763464665876425	0.22295825769697916	-1.1452044457036372	2.419260294686194	-0.31313728862612356	2.4863688906794876	-0.46376290130659437	-0.3820480801468118	0.26538360571107156	0.25579379161498694	-0.3332232174577773	0.584248557539129	-0.962024924646076	0.5164300473941775	0.3196725964843788	1.0653071135144088	1.131904648552378	0.09982405328729965	0.09752998270684995	0.9805819882441018	1.2690645712385717	1.4710772710309086	0.7301216809380561	0.6503324358489082	0.3110127936701642	0.026298401068873534	0.511476355687758	0.9405574374789453
0.8244735427477012	-0.06691473209092816	0.7108520778634253	2.01737865691596	1.0270244914721893	2.301105469078083	1.9040662895340479	2.183966263694571	1.8685495519120476	-0.25474680326125954	0.7856490668067554	0.4981177740234942	1.0688999190547717	-0.3102569258735962	0.9330833725234433	1.4613704284225737	0.9302763549075692	0.9372930047471177	0.2448882192084995	-0.7359061214677082	1.3517200953458897	-0.633600785391988	0.2284751641737433	-1.1385391807772316	2.3663122199248563	-0.28234666939625097	2.4468461423514034	-0.4970692985933818	-0.42394255757047244	0.32661308694590635	0.2167474678921038	-0.34779072028281555	0.6336077446553239	-0.892119598772141	0.45993611401896733	0.42696504659848644	1.0600888763324672	1.1081733712841217	0.03288857619374293	0.03656393815951868	1.1167992285670052	1.199193992981116	1.4641701018110758	0.7053822495295423	0.6682253048197294	0.32402731963254083	0.0034498028567544123	0.5084518171124828	0.8977106041284566
0.7505141159424674	-0.15367256746442254	0.7043425088161299	1.926428199179163	1.0133792409521012	2.2033522463203012	1.8120185450622899	2.149918648232545	1.8437876289934203	-0.24751143529069003	0.7313422047212885	0.4454954048284473	1.021544815301954	-0.3374770428997915	0.8665440397218941	1.4067634203159192	0.9535767917960252	0.9457702601149623	0.3213938115655995	-0.7646224367100312	1.2331232226996862	-0.66798369464382	0.2262687765002293	-1.1114577720674839	2.3100833962085536	-0.22652764250930252	2.387438545417445	-0.5279589051473413	-0.45161974832463736	0.35197243612218665	0.1748842648836148	-0.3513308614059208	0.6480393120665064	-0.8075797081841214	0.4115780928571069	0.5517963617906984	1.084863371273142	1.057486269673108	-0.006461958234644389	0.004846300946963335	1.2609907602539212	1.1514294939625471	1.4872763623485734	0.6720497252620115	0.7331845883911988	0.3781032864798516	-0.023940041414055313	0.502302568278349	0.8753089492488634
0.6495000071545893	-0.21518173551617265	0.6698983454985943	1.8699982986764803	1.0054114512275185	2.137975641419544	1.7623662837540315	2.1691788516355386	1.833507192589412	-0.2449265125098857	0.6806201479460844	0.3977232764648705	0.9690682430866284	-0.3721038425190283	0.8381044393193309	1.368293755751494	0.9594142723059289	0.9230927212937654	0.39509416612873516	-0.7884882704773862	1.0999435394732835	-0.6822354723307185	0.22040132244916877	-1.0635530653820566	2.258493230177391	-0.1646497256019566	2.318944103719971	-0.5312299063978071	-0.4620618100728514	0.35322705655511843	0.1174131938812772	-0.3391560670284083	0.6131972453525838	-0.7332044617378459	0.36040800407269546	0.6566779713442419	1.1284532831079102	0.97658940972038	0.002671112653618568	0.0025288440640362565	1.3869423689615321	1.108662505638224	1.5320788869500743	0.6142201879442757	0.8396787856363126	0.4629442671851784	-0.048209413345111626	0.49130630249665874	0.8404378142582078
0.5521393324188768	-0.2469698098029623	0.6293850017236543	1.8403626744082229	0.9988452333097333	2.1372304411214236	1.7094162024428947	2.2280420827054614	1.832625905632875	-0.20530109576956274	0.6112982406676335	0.3470194751183029	0.8986700511621215	-0.402368274655443	0.8493283881567262	1.341086084386779	0.9352513799258494	0.879303710094467	0.4309689928747968	-0.8160041729385717	0.9814704155546476	-0.6822004900585364	0.1979156638732989	-1.0055694074631762	2.216102636650279	-0.12234235594496232	2.254328726345547	-0.5050723135955166	-0.45286802702925943	0.32305276779181524	0.05908920325461261	-0.32423721853914184	0.5338309577045994	-0.6911501794300301	0.2939202854640467	0.7185341130269165	1.203372028712003	0.8613766366177306	0.1252932889916159	0.028949020013980753	1.5033734322194758	1.0585130325627319	1.5894013641610716	0.566421241820795	0.9806577937531994	0.5619339588223223	-0.09506879686050496	0.48927701806794843	0.7873011377957225
0.4770767966237262	-0.27092847692261757	0.5849370385800166	1.83543767114958	0.9794896726549179	2.1890188160629966	1.6616076507663173	2.3049279788564694	1.8235572387941048	-0.11104200735831142	0.5357117391912487	0.29221892988405723	0.8059081136179967	-0.43079068290595435	0.8888611312439441	1.3240917542728181	0.9027908880925464	0.8231959369864364	0.43652053489562526	-0.839218935367005	0.9106709461738403	-0.6636762108624907	0.13870686636443236	-0.9549107550601367	2.182776861325749	-0.10355698355162253	2.1884829753295016	-0.47031011240824305	-0.42438202647771756	0.26855352435810664	0.02711593996899233	-0.31984317402955903	0.4309253756511797	-0.6880983447197387	0.21494945629141662	0.7175516954984864	1.3105610259527152	0.7465325358400859	0.39795031302807926	0.08783694201641948	1.5986082628732112	1.0245500562775325	1.6476328583911546	0.5582002824065512	1.1155137376495006	0.6895623140617313	-0.159160509470008	0.49395600509465687	0.7405444086222263
0.42515792002878844	-0.2972351147071314	0.5115846636703667	1.8339751054629343	0.9465618600116186	2.278708849764005	1.640445327299157	2.373799598451181	1.802165491630878	0.02355717659948229	0.464272250196736	0.24720329174062847	0.6984399937808428	-0.4432807015369402	0.9151238829852281	1.327493263955986	0.8674037030335695	0.758071272118615	0.4365460727747016	-0.8476075826494267	0.8833420166541813	-0.6260819290243625	0.06951214945300985	-0.9277388676409805	2.1559737124780343	-0.10143419810758281	2.112381196782149	-0.44483745060027785	-0.3862160219639296	0.20143800470919854	0.020014822965139727	-0.3300433168258422	0.3128866916596449	-0.7285107399534176	0.1341796896476733	0.655408261982344	1.4290793887304143	0.655214003859499	0.7696929463978325	0.15281621479300087	1.6291567956638815	1.0068385946627392	1.6888423855481414	0.5652538060426214	1.2047296771379046	0.8421861335320038	-0.2211050814286008	0.48591318830634433	0.7017694917973405
0.39360231740814156	-0.32369714855559345	0.42360561198827373	1.8240486011139698	0.9012680961145918	2.3881111572910396	1.6373954340984043	2.3924923716192374	1.7746532812398381	0.1658507335076143	0.4098556891509557	0.21364629479565583	0.5872812487320463	-0.4157945369594181	0.9034294224640943	1.3631342119186063	0.8038488630043095	0.6945350918229317	0.43490182625260926	-0.8324823816070982	0.8955193256528918	-0.5814049031451426	0.016697564649628276	-0.9292845455933708	2.1323994840077973	-0.11253917931001747	2.0176380556006484	-0.4215341709910687	-0.3279676909493788	0.11608043743572109	0.03904559208293208	-0.3521113824701227	0.1937504850109926	-0.8034129365263368	0.06114731864801655	0.5523769725590335	1.570922915848968	0.5831652797068915	1.1663233998185378	0.20117634463332718	1.603973417377666	0.9926794735887408	1.70092483121329	0.5718799078364093	1.2398777559449061	0.9988614589626768	-0.2741502057366694	0.46166840953466515	0.6725507394311896
0.37468232685381314	-0.3610794811445115	0.3451514676219635	1.8175663205675545	0.8427250987314292	2.4715878043101736	1.6267030988384739	2.3323429653501235	1.7441237833026881	0.29566861559281366	0.38401766617698796	0.18053253134703168	0.49361645437649004	-0.36232710273210744	0.8666611795601694	1.4294966964950677	0.7266909083868786	0.6364609285389065	0.4362337248690714	-0.7906917400400498	0.964234605937824	-0.5439458860927842	-0.032172891296426864	-0.945859114173089	2.124845468838979	-0.13118644277085303	1.8979771164408887	-0.3980277559538846	-0.2512640034311007	0.032087603558704283	0.07560329834930908	-0.38077718599898425	0.09078623804939719	-0.8845123921176212	0.004417643076903644	0.43730554356950524	1.7632568507161643	0.5368568298399589	1.52518067794452	0.2415129367265923	1.5556736740389083	0.9896236332233649	1.6840003397806445	0.5822209646474463	1.2084199053026319	1.1455322867150872	-0.3081528945561542	0.43791802649163686	0.6516256128412858
0.3745092901495125	-0.4082219637772876	0.2655855225533064	1.8047420054994703	0.776269060522387	2.516640949309336	1.59673150320372	2.2109903538041578	1.7116954107155433	0.40270132942789993	0.40686051575238125	0.15811546961028383	0.42539004667285446	-0.303215804801462	0.8031596732312218	1.5156822277872952	0.6476048002010844	0.5702201611037658	0.46572997520266657	-0.7335785414310623	1.0456699527985172	-0.5163751913105042	-0.08732321020447982	-0.9560228891966126	2.1449031283266824	-0.15677240130359243	1.7610144577061528	-0.4004315251849196	-0.18644233961243567	-0.031837976904345144	0.1012722511222238	-0.4122292940675762	0.014592744185240234	-0.9561755747846845	-0.021926547315202483	0.34848214118311993	2.001691145064245	0.5077985046292383	1.7744976319332	0.26914145921247107	1.4804787236248083	0.9969617876017285	1.6445680429053606	0.5905971568700812	1.108146085720339	1.2598679941126565	-0.3245310161382643	0.4044348334179147	0.6302449940874821
0.38948483037626014	-0.4311843931171122	0.17742598374420876	1.757608412922864	0.7187772419943227	2.545045872934416	1.5382384869593435	2.0522251754347005	1.6857030468978524	0.45802954810768937	0.49107797471347414	0.16330130151756134	0.376957850583592	-0.24130389944120187	0.7213101635671135	1.6131319553295462	0.5603342014790006	0.4900417225840534	0.527771305741168	-0.6839506286217423	1.0821910246431075	-0.49978193353889855	-0.1251411073374185	-0.9304343791921001	2.174569806080588	-0.19328431094107584	1.6163767150826565	-0.42416711865366497	-0.14335334829727336	-0.08757515698863301	0.10102815899289334	-0.4335568653688958	-0.02130040213349453	-1.0212386562516245	-0.014635377970502956	0.3013743166296964	2.2436678880882264	0.46816355815261346	1.8630235486361755	0.2748679710566814	1.3938671303503083	1.0170848214971273	1.5844799777559988	0.5834862183596744	0.9692080990103136	1.3267316499284558	-0.3229533471620206	0.36060164348884277	0.6020075369200688
0.40590168769678464	-0.415940677857774	0.10020155833655617	1.6890718198683345	0.6779217888188225	2.5672110131368155	1.4603973417839968	1.8822825221199024	1.6679522098304875	0.4579570736371993	0.6065518017240461	0.1807858076306595	0.3537563664800725	-0.19292792484118887	0.6520629481707709	1.7050101686303907	0.47834084066263083	0.4168465312610108	0.6057423794668241	-0.6498751824209184	1.0756128028092529	-0.4908777791928703	-0.12561725217095518	-0.8536763890710141	2.187146010407955	-0.23627966768776448	1.4689679000300746	-0.43934498114388265	-0.11841348781110923	-0.1325012461082959	0.08060858982891075	-0.44344568922219263	-0.017274522809948255	-1.0827290565510495	0.01807385171097118	0.29744263748217625	2.448770813753391	0.4241339307003855	1.8200364746351259	0.27155523357290035	1.3223922696448718	1.0501493688934733	1.508272161926548	0.5640076906218381	0.8082926396356843	1.3432631355438964	-0.29572330361624527	0.32407452377205476	0.5588336051700011
0.42992232837561206	-0.36924948242440875	0.04721053784803898	1.6276185617519925	0.6329765929102055	2.606787849678129	1.3928530295889985	1.7190067237241546	1.6510621212524523	0.420008635616822	0.7338025956883323	0.1903955319586334	0.3465123925310407	-0.17622379423308204	0.6011364034806587	1.7674446144988942	0.43242745702146007	0.35848093229943634	0.6984330938018455	-0.6262840193746705	1.0281236858476208	-0.4738880556698698	-0.1265451722205639	-0.7416185074689337	2.1780293636278847	-0.271643227127207	1.3342102981415118	-0.45708807948737185	-0.1140725635517779	-0.15096685641639251	0.040751431331585444	-0.4540171910433243	0.023617362559577366	-1.1466365099410256	0.05914350998284541	0.33136718223691525	2.588563279264163	0.3886505551879474	1.7170962948591622	0.26826000835775576	1.2784936087468015	1.071788501538812	1.432592528055818	0.5271579736819947	0.6468470780888838	1.3189304298343059	-0.26020977157825836	0.29266908529651875	0.4927536144662226
0.45322329367064346	-0.30619699729920224	0.011808589509865948	1.5786909128847928	0.5692926739388273	2.6694516818315064	1.3577772901073069	1.5766519880222314	1.6481008477078174	0.3456196311982036	0.8588966297364442	0.18782899895120594	0.34833922561148156	-0.17699959701634	0.5671795166953365	1.7943791076248055	0.4375544721468705	0.3046229785702915	0.8057648706567659	-0.6264244066321256	0.94956061208468	-0.43668790743165714	-0.13991097010684586	-0.6128861537121633	2.1375875246143066	-0.294477237301167	1.2298536336039019	-0.4942097767995831	-0.12294843291778812	-0.15666937322458535	0.003006932298464021	-0.46164450514649646	0.12165375723442733	-1.2107331770830392	0.10261268703444171	0.37867390113658583	2.6321402506471467	0.3604818523266956	1.594134959390036	0.264585350655482	1.2524102518304212	1.066613669353345	1.368954536093769	0.46334665704913486	0.5228287786014155	1.2801590563398415	-0.21792649973429018	0.25573804750076784	0.4161300501161943
0.45753348066867805	-0.23078946073352657	-0.0020143179236511003	1.516022796346293	0.4979512090021835	2.699105374348531	1.3607760238092084	1.4652519226604723	1.6770974291379397	0.24297967554669636	0.9773342875855009	0.16447270432933878	0.3645184900705313	-0.17329727116848842	0.5579196124796877	1.7797464474463087	0.48092997446432906	0.2617322938276158	0.9157722314580304	-0.6560013568005859	0.8754785448778704	-0.3844687036700238	-0.16595646741848719	-0.4730984326495755	2.0601012098414624	-0.3025924158721767	1.1397981504353258	-0.5260395357830153	-0.1337948995646908	-0.15333261675402216	-0.00321881982779009	-0.4508817645461015	0.2709217273447415	-1.2653182927113114	0.1312497509271709	0.4090665644700981	2.570834860319935	0.358547658389713	1.4570877530225068	0.2651574180976152	1.2574415863681976	1.027984182490846	1.3019729029767304	0.37573581176541665	0.43593811820640055	1.244492390918245	-0.15316362407964512	0.20996281944804113	0.3393750350074566
0.4376657208930664	-0.1561142015102909	0.009358777572657845	1.430857031786066	0.419087245383742	2.661238234403995	1.3978804341876594	1.3779559334056586	1.73277347947051	0.14110674137453955	1.0623333516388311	0.11485588036667296	0.39259504896482267	-0.18196107921398189	0.5628472950097946	1.7245291944029717	0.5611878203364891	0.2443150088566962	1.0187841778445144	-0.6988113319326333	0.8192705701984959	-0.3350387530770257	-0.216562789962396	-0.3360439226003618	1.9746617998531455	-0.2978378879920928	1.0311646808947819	-0.5392745902056795	-0.13571406963303279	-0.13208081479300465	0.021846916763446623	-0.400092302704569	0.43454793373101924	-1.3015985037472553	0.13245652645381462	0.4058661736259491	2.4418832582912993	0.39460541469835453	1.3130904762059665	0.2719346660600292	1.3046517413357175	0.954729719109255	1.24469349639756	0.28454610598139524	0.3693270669970066	1.2175974134255192	-0.08891792168056407	0.15199249675526164	0.25693401033594043
0.39809144008903236	-0.09552038013659062	0.024240542817934505	1.3529421688429455	0.34345346678877986	2.570888282182854	1.4566331832723578	1.2969268958567008	1.8069957656913875	0.05782552206276394	1.0991060102641017	0.05479352034006209	0.42615562701003296	-0.19543202125940126	0.5751625966737866	1.6498766314989453	0.667876038907895	0.23890903716764372	1.1008609567448093	-0.7415867188998011	0.7735877504532889	-0.3092218362067973	-0.3042465481855154	-0.21378645148561728	1.9132034726683436	-0.29541842410045255	0.9025502056609189	-0.5289823951882907	-0.11428528520368897	-0.10679821101554729	0.09725174512992003	-0.28821539312885375	0.5944586959328463	-1.3181211368687733	0.118519672348435	0.36043991036351886	2.2902470442851226	0.44059327993484826	1.1725117080920766	0.277792519919015	1.3627978384116206	0.8669526255966635	1.2139478658991711	0.20434603244072935	0.3244758136472189	1.230909786223349	-0.0614438188456458	0.09219323300093767	0.18469111894476287
0.3308489835325603	-0.054710819287997293	0.05010555136519086	1.2902521957811086	0.2985776194851864	2.4358547393338243	1.5248248598951288	1.2199419245853078	1.8942562443222166	0.003302575277306292	1.1094627674637505	-0.009473225994768469	0.47347553166688827	-0.20710358826302314	0.5872065243791079	1.5748847988467272	0.7826144311767308	0.22329000640490132	1.1445582322972896	-0.7906795324524453	0.7565343073823544	-0.32651240727056197	-0.38892721970262845	-0.1119074246919615	1.8697115218696196	-0.31804015573000843	0.7684984842097337	-0.4820555070257586	-0.07903426860125617	-0.09148583557213266	0.23047835158110241	-0.12595373633748866	0.7468774604864217	-1.3136369744011185	0.10598604559961758	0.277193585807238	2.14561808492004	0.4726116698999568	1.0424737904345496	0.27585157681177763	1.4084136692182845	0.7821308902710882	1.1836012054640213	0.1453150357155833	0.28544287979102045	1.2905896130674939	-0.07130788178182898	0.03930258406919756	0.1485880152155052
0.24158760635382964	-0.015427545807222548	0.11490764944488152	1.2130021354228273	0.291872704357354	2.26768110366294	1.5947225090372885	1.1510252708449669	1.9825529819803294	0.0016880051291712273	1.0984360630421846	-0.07470453284308105	0.5252111629122082	-0.2244210498673183	0.5789774507402802	1.5033451460348741	0.8671668812387381	0.19880460560593743	1.151608651374697	-0.8353593030859594	0.7626370735787129	-0.39156310846850967	-0.4297688239871203	-0.04172233581476002	1.8267430397035214	-0.36127848189499123	0.6340031289232925	-0.39419422582595054	-0.03855403952271981	-0.0738544143816766	0.3898592894072018	0.04600105811443874	0.8779128660100131	-1.3020216914937495	0.09383690314649844	0.18476597678280865	2.008015790873728	0.4744764038336783	0.9312645880329612	0.26875910801390257	1.4360165746229843	0.7053418184978253	1.1490472243619834	0.10661528393601072	0.22627118515243455	1.3660868821202323	-0.11731305778522294	-0.019753470419834336	0.13581894965436098
0.15144924769648477	0.039497512302182444	0.19917829229078926	1.133828701010875	0.3127776588454657	2.0884106842611914	1.6642856537638822	1.0894924156221037	2.070160747420302	0.04330646980796497	1.0522704309400241	-0.12190678956849592	0.5654666090094395	-0.2487349528023038	0.5567267384599195	1.443757041170679	0.9075838784476351	0.17084439480542027	1.1330701156172451	-0.8602017438616976	0.7588898752667548	-0.4926688715285826	-0.4414718641279419	-0.006748544682257778	1.7759536251945431	-0.39519189754314377	0.5298518908906775	-0.28275621347927493	0.0046331310164016174	-0.05182181140654775	0.545149579824523	0.1974888557717311	0.9709309666646802	-1.2927868396604079	0.08183088988374898	0.09702544361487642	1.8631797842801	0.4387659475413459	0.8526119704806341	0.2604203494313801	1.4081065548489404	0.6496392273889287	1.1412967775084855	0.07567504609916383	0.1492450347439091	1.4502315718791023	-0.20187669600543154	-0.07707752418627249	0.15047112375887667
0.06721380024721456	0.07829756788547526	0.29857375637967304	1.1065044040855234	0.35308744799722475	1.9179181964364833	1.7359364995782165	1.0399602595266946	2.1568032049015256	0.09644636211490841	0.9836243476135081	-0.14149982074279482	0.598888150625599	-0.27359110532663455	0.5378262255542277	1.39789173670574	0.9093264626991534	0.13349419052605102	1.0839627386049768	-0.8718681284160039	0.778694013738182	-0.6166740299589151	-0.47533063571588385	-0.0012934324941870315	1.6913667953058975	-0.4052559466061513	0.4970011331982384	-0.16454702020010661	0.04028153971581176	-0.03939906706664093	0.6875366552672415	0.29577224607260866	1.0356139166705611	-1.2731716806991282	0.07559775396589816	0.01373692934878588	1.726234218161831	0.38620342584226325	0.7983815021087397	0.23397682378991994	1.3145194595507297	0.6036006575515778	1.1614765019571074	0.04242758090472373	0.07039809861357821	1.5396290174181804	-0.303373400143777	-0.1143381591344573	0.22549588004367188
-0.0027166242044729867	0.08455385599428625	0.4088682364446008	1.1128336889685793	0.4033816113091291	1.7785393439471886	1.7993900195381403	1.0074257913578333	2.2315389528025884	0.15378776053052673	0.9305261330015018	-0.13327678406768229	0.6161321877375074	-0.2972165340639122	0.5334549572559275	1.3658197302500703	0.8599773957061048	0.08577239897476431	1.0044534987780085	-0.877310677889804	0.8406052850372061	-0.7526034789003114	-0.5477440167185753	-0.013376110146409544	1.5617512972960204	-0.3737722251409354	0.5234443322455051	-0.04437418445051577	0.061677597737169396	-0.0386382865913525	0.7973332229593669	0.33016854185915967	1.0916706808034635	-1.244535298334227	0.08190385770629058	-0.05399965426786515	1.5979069929317786	0.3458044193297588	0.7567295307191194	0.18902574891087695	1.2117696738071313	0.5567700517201057	1.2002106012217222	0.008952582689765287	-0.006589638594065317	1.6045990774589147	-0.3849502175397156	-0.14897494224169786	0.33665431000161017
-0.040715877734133946	0.06551464509084785	0.47747500316154595	1.0944906017578595	0.4504182151482027	1.7000699556069776	1.8383833960280256	1.00266117875019	2.2789510707842426	0.2021101137296311	0.90533650923939	-0.08691456034963296	0.6089726916187851	-0.30718823999531697	0.5531032127959422	1.3376471228482913	0.7639002074045937	0.04083045542472018	0.9027930955303531	-0.8832598422492028	0.8883527546055143	-0.8758296987367273	-0.6355758672324405	-0.026787693843065674	1.4275956158982293	-0.2684155702231369	0.5610745342616114	0.059068625795101026	0.05554840904144169	-0.0561696050876917	0.8554299553966553	0.33613697073756044	1.1384021689076294	-1.226049318215755	0.10555946448322298	-0.0973224591412031	1.4766937810700393	0.33376913799535635	0.7209940019503074	0.15190849553533053	1.1044318664415056	0.52750905031045	1.2675549343962516	-0.023520844939546964	-0.08027640140591803	1.6336401301633814	-0.44522995649022823	-0.1828555907051192	0.45622864551133924
-0.04014564314041569	0.019313053694579512	0.4801028957307312	1.048355123746984	0.4814352912267662	1.6979196364906035	1.8472477630405368	1.0265472895922865	2.2820057009980017	0.207634278924746	0.8863213698149544	-0.010078978439778008	0.5955935152435328	-0.30720042537934716	0.5954063130583672	1.3120190385579487	0.6517297410155309	0.009587590014440461	0.7904617877331085	-0.8916077975729417	0.8990906705098862	-0.9641319501782316	-0.7468550389190428	-0.031430382619574905	1.3281443499861383	-0.09923212790599457	0.5850263905887223	0.12471262063525804	0.019000024122407155	-0.11095580957786874	0.8863454861218439	0.34617033552867205	1.156796061991835	-1.2095287196507107	0.14106111660425694	-0.1297763911539974	1.3859326873692521	0.3649753802300185	0.675797010118646	0.11435635415530569	0.9907621619479251	0.5143577063782244	1.3502188112490312	-0.05769545403067877	-0.1400345375779683	1.6394649096673064	-0.5068026285796512	-0.20037270995358955	0.6088001784515175
-0.010357767760294973	-0.06492012781806104	0.42862315411899843	1.0064816677868567	0.49376839314127113	1.7412874511152698	1.822409826348211	1.058166663921948	2.2446126207468065	0.17372830581391335	0.8706500897700916	0.0729027746194423	0.5911320298303172	-0.3147919196301804	0.6379202650296871	1.311071726923388	0.5412700469950986	0.004678019754181284	0.6755983010027967	-0.8905742218224033	0.8964810920794261	-1.0200616069426234	-0.8654132278836864	-0.033833723338230724	1.2646310197039523	0.09340169963572578	0.5915016962727762	0.14952118585176746	-0.025521916342442837	-0.2038511097183485	0.9168682249147768	0.3606199818967227	1.13853172057985	-1.1774173148290241	0.19375230384318248	-0.14871354375722887	1.3325436184209685	0.44287744542672725	0.6219810695736869	0.07007074548445881	0.9004732079204965	0.4890273313573016	1.41375706069527	-0.0879764840510708	-0.18646073216391662	1.634243713816683	-0.5796485154532836	-0.20646702592898425	0.7699496376460813
0.03368597246277755	-0.15777034038359952	0.32365424754821626	0.9633459976040075	0.4949637440962878	1.8073645849066309	1.760241196878669	1.0761118702725485	2.2072251418957594	0.12190301987446614	0.8721310257343312	0.1472857978495024	0.6008962590502464	-0.3119710032271822	0.6623009700360172	1.3342390040141845	0.43448109079454805	0.032382023365643955	0.5713919676564174	-0.88119472534606	0.8569466301670502	-1.0337629968805269	-0.9528307949006554	-0.04879286996038966	1.230970950054627	0.2929179556472187	0.5816871171883735	0.15735492133058954	-0.07204484289560084	-0.3161129444139773	0.9491108312396588	0.3751318920533707	1.0918320093009457	-1.151515376364544	0.261152120233597	-0.14134641681090462	1.3133755742157593	0.5455767317879028	0.5712498620785227	0.047512024768912996	0.8434460753728994	0.4420873772729103	1.4490591106658819	-0.12208304588373006	-0.23261035170351457	1.6318491041594647	-0.6543422798018532	-0.20457992066406877	0.8981508113204132
0.06864921836243607	-0.23917446204710452	0.19716405595341915	0.9105624937447427	0.4824262462932915	1.8839557436126158	1.6680478446024878	1.0745284697122013	2.1999675944380073	0.04568604825571496	0.8725345611954862	0.1924639549415927	0.6245834906780445	-0.29755569391942005	0.6667737595274892	1.3673178044628642	0.3425041007319033	0.08441289957784308	0.4844747784449682	-0.8854775539974055	0.7767292313092586	-1.000816692939631	-1.0018268481059502	-0.08166114612603828	1.2231085548497576	0.4803982739482887	0.5294585209874951	0.1502009082453752	-0.13267285129087297	-0.4467603072624088	0.9749116498755453	0.3766395652201201	1.0210870187835923	-1.1385267678375435	0.3214600255639441	-0.12112549160917271	1.3337794315663511	0.6494888966675731	0.5236975985029091	0.046040994203427985	0.8034330788869649	0.37304429930781907	1.4634628366989693	-0.16973526510612885	-0.27551533620861557	1.6385950391081352	-0.7272375596268594	-0.18611278609387766	1.0194095507382557
0.08178231095361865	-0.31581239484513557	0.09378584259530287	0.8813166441426649	0.4662023226442901	1.9253458331954043	1.566163702640044	1.0521519034316191	2.223351572920355	-0.04662226899151807	0.8607477996917436	0.20432150628676266	0.6509775327853402	-0.2898179750602242	0.6576544231177703	1.415632900875784	0.2694587156411289	0.13911953962073148	0.4063229751135392	-0.9013535216774284	0.7032789339221359	-0.9552954282250882	-1.0433208083041061	-0.10648624201991852	1.2314840529717543	0.6205200162646795	0.4449998173858657	0.12484283565319054	-0.1909655967162624	-0.58872261130252	1.0145864406900376	0.3467373807462546	0.9377999597725433	-1.118329725724835	0.354076642239885	-0.10892462933891767	1.3707405969747093	0.7496021336765398	0.4803336810228266	0.049330381995693895	0.7826881708777054	0.272177924384929	1.4631998791572887	-0.23128188391794052	-0.3077696205491761	1.6414808001695114	-0.8043196184477537	-0.14980216646741384	1.1294491207499697
0.07104420365605155	-0.36569666008565155	0.019206155222022597	0.8947001219327919	0.45625444774994717	1.9131667830915204	1.4786298001054008	1.0019892692973917	2.266121997313131	-0.13242801569202328	0.8578819143535394	0.20072076178785556	0.6738569451608049	-0.2891762115012989	0.6449701309632119	1.4781554687568048	0.21817972775288955	0.16217018016098952	0.3387831427645995	-0.9188795482820321	0.6434844171736096	-0.9220529410463862	-1.0813542828223077	-0.1104503404758664	1.2323988273644106	0.6751114081960383	0.374490447628757	0.10162289365545829	-0.2365464702395274	-0.716864070041559	1.0429712691088353	0.288892097432604	0.8723959202703379	-1.101373732074456	0.37419050316885305	-0.11164285207095377	1.3913385611020632	0.8484784483197292	0.4495051926988429	0.06412824899372932	0.7884191920656394	0.16235681415537734	1.4693499120071103	-0.28769944062236574	-0.33420302451608874	1.6373346144203578	-0.8685072114922772	-0.09741560729821998	1.2061613379372673
0.03876302667305298	-0.37255963145782145	-0.020010087733512212	0.9359615952394785	0.4488469217554254	1.900754223357436	1.4157173902294822	0.9242729435009694	2.3052608472769576	-0.21075278649418783	0.8654942386353314	0.18268326912217	0.6919616001689897	-0.2870498619880239	0.6451477930512624	1.5344984805100506	0.1888951222278809	0.13702024196541526	0.2890333898709405	-0.9518339310211497	0.5888504394676816	-0.8900371655455288	-1.1074503939548368	-0.13207852197065645	1.2208047745804333	0.6472824582965252	0.31621269647227274	0.08971603241570585	-0.2839833986157325	-0.8170468463137484	1.0252675755907354	0.21825382926893866	0.8385144914277894	-1.1067327538257277	0.38763342124472266	-0.13658098863618964	1.372451971723158	0.9344245162018735	0.41673326871870675	0.09129561507217414	0.8198169628515387	0.08134453553286687	1.4931203670248872	-0.3268202348137386	-0.3524288078945538	1.6330542989704704	-0.9073358822077854	-0.04249567393776983	1.2708931941156776
0.007103208764588765	-0.36291868935343075	-0.014162304818566996	0.9886995646751243	0.439492159930366	1.9111342340495088	1.3818025778371095	0.8460270161519394	2.307697456341111	-0.28074299319002	0.8732201796974486	0.15094775078361974	0.6984100745492745	-0.2807926672885011	0.6627753863810313	1.5881978318877774	0.16739205672258342	0.06777384394367729	0.24511413121571685	-0.9876896504143382	0.5470168564589182	-0.8657151577732061	-1.0987710609655683	-0.17400786388891576	1.2219087232809192	0.578698585444273	0.25240372739937217	0.08035878122707271	-0.32850066387944166	-0.8878995332096867	0.9903539841265147	0.15852061893674776	0.8262730805884939	-1.1203663167548361	0.3892359068859171	-0.19377215383417318	1.2977790947029626	0.9686255531925549	0.3716789390612506	0.1385466345655071	0.8791087300530815	0.029829686974973457	1.5224741360526566	-0.355287380100465	-0.3662242687712982	1.6190042128186046	-0.9356903417642538	-0.01642841679380911	1.3216362439718967
-0.0006480490576065645	-0.3536076977957785	0.01878983158239872	1.0349024336329562	0.4295077857702214	1.9103971558254826	1.3815192329203942	0.7900801963530083	2.253063266435972	-0.33813472109903453	0.8913773165394281	0.11995517621037746	0.7105467228370597	-0.27247817358520754	0.6798446131483552	1.644763351722629	0.1513429618057095	-0.026662524646924847	0.19759403161067776	-0.9869226069931705	0.5157670462026447	-0.8647986222420407	-1.0403833321066585	-0.20169434896783117	1.252119601098444	0.4750043528621683	0.20656083596015593	0.08327038902804469	-0.3477180781691368	-0.9089444562695288	0.9574941333366599	0.11653258835479433	0.839128028592459	-1.1408461622173653	0.38096528484633724	-0.2748949296633568	1.1699662524313283	0.9472024852634598	0.3188616337357285	0.23523478842032505	0.9632367027754946	-0.0046948073657592185	1.5507443386586732	-0.3810560262933802	-0.3836484966913594	1.5885804406992203	-0.9652650977664358	-0.020273716905537465	1.3160358302519988
0.01122659477502597	-0.3298704168494188	0.05642741380040124	1.0592068875838885	0.4201402492021308	1.9021958915091126	1.400153096540479	0.7489117817839829	2.1553449737297976	-0.39046732833191056	0.9156795540689993	0.0851001383118131	0.7500471483259006	-0.26110921028500284	0.683331475667678	1.698612510521635	0.1467532140357368	-0.11694673547991048	0.15683557660425546	-0.930904022072745	0.4847278258862667	-0.8606100781861302	-0.9724370894438004	-0.2100768243998802	1.3010613268199895	0.33154497801026894	0.2138840723244031	0.12467095182951962	-0.34165667988995185	-0.8675319717133692	0.9181363817246307	0.08309026275782361	0.868861359552762	-1.184688819665412	0.37649740894304196	-0.3531769316986756	1.0027464993641395	0.9137254352298534	0.24809312011258572	0.37605969666257744	1.0687798940002573	-0.016031561371156983	1.580299859593422	-0.4130467436829012	-0.4053980510307304	1.5570520710443811	-0.9864779176477534	-0.052968461889124116	1.261954542523439
0.03694417495171131	-0.30191615504441527	0.09295800830610919	1.0574984360097	0.41057196667212964	1.8937834532663	1.4192395249580942	0.7262307846789425	2.031154463926632	-0.4279789063496131	0.9290863341473798	0.04036943598746513	0.8156494634255503	-0.23655972325876587	0.6651962763720504	1.7469606526892492	0.14862658047246027	-0.18114425058234088	0.11857197593840348	-0.826388760794376	0.4596090052203584	-0.8400591593550146	-0.9107744589148578	-0.22357134691349353	1.3705323520843753	0.1908989332649284	0.27907639222349523	0.20643035728900844	-0.3126190056037833	-0.7709695762117403	0.878441951313526	0.05376846574195471	0.8732758938929717	-1.2445983695849057	0.37538605287664445	-0.41116769234924605	0.8247732308643567	0.8741813210651866	0.16467074081136293	0.5302785717004882	1.1806202650764401	-0.014462266173851138	1.5905937406000714	-0.44980927507282653	-0.4285023109212057	1.5351001675228155	-1.0028676611007752	-0.1259419177069075	1.1899806666384571
0.06665732993679319	-0.28122719140728203	0.1307736711560891	1.0417435254374903	0.39675516960277213	1.867179599571554	1.4326374106380468	0.7481065712601201	1.8901765578814687	-0.4368026731317517	0.9359875740971366	-0.0003468372413839016	0.9040449531155577	-0.19117119864349746	0.621134126204861	1.7764066231719036	0.15845821961160472	-0.20518769398018585	0.07461342823844633	-0.683751238024197	0.45509326217929635	-0.8114576536191083	-0.8642941000662796	-0.2106102717907659	1.4516233444214819	0.06015069534902593	0.38262883384793245	0.329322082613031	-0.25667321115112895	-0.618686684408177	0.860979544268098	0.03359944564989241	0.8450800724011026	-1.3032058033613418	0.35774467854993947	-0.44992798146171625	0.6706653905674148	0.8413026956750663	0.09975945154803735	0.6704526072917425	1.2766642753294033	-0.01687974917083091	1.5731886715912509	-0.491722133338411	-0.44266397764635873	1.5137774900973393	-1.0250102306550173	-0.2179189113037449	1.1089519733744695
0.08821219757933595	-0.24615238393233158	0.1795605448329151	1.0139565987681685	0.38720513670567097	1.847038886337072	1.4422672024602945	0.8013171163705788	1.757826675196807	-0.43019139087928904	0.9427947863666241	-0.0333592901765569	1.002862895119988	-0.1251914059144788	0.5655024646773643	1.7762898615053182	0.18957377572948672	-0.2033510086936508	0.03475469235641908	-0.5171156326209443	0.48061372345222253	-0.7796564360542995	-0.8660674583833092	-0.16850751234614092	1.5184873922382416	-0.08400178173821636	0.504490459077163	0.48371282077493766	-0.1921110209957845	-0.4346979326213226	0.8487300472950354	0.017962339885021102	0.8070578787898308	-1.3582609015349996	0.3131641454319456	-0.4636095016429177	0.5505294713167025	0.8619082727965413	0.072858210623398	0.758089836972811	1.3342896132572881	-0.006917236722396564	1.5596304900671882	-0.5269961309492441	-0.44676650750055336	1.4946679527339708	-1.0579088417379041	-0.29460195075872553	1.0409583041834327
0.10091073208358221	-0.20484044676741348	0.24054594180021768	0.9856469369156994	0.3801954527083914	1.84771301848687	1.4495908814881677	0.8582618928366685	1.653185051908347	-0.4141564142834107	0.9499683148071598	-0.0642547755077418	1.0926804282868703	-0.04554773589289574	0.5175825091696471	1.756129748091674	0.23784477335800572	-0.21271538145359736	0.0027478720643601185	-0.35248410618281073	0.5364178864942715	-0.746684478447137	-0.918966399554837	-0.15550496781493447	1.5841464256284143	-0.22668109687875154	0.6644871110315843	0.633223100064732	-0.14362918516458684	-0.2738929647919406	0.8304483885051877	-0.0007012307470268799	0.7573638128228002	-1.3943437605930113	0.25123972218683843	-0.45783352946656597	0.4557471322240037	0.9467990829368234	0.09167077544452103	0.751210434110016	1.3470709121414688	0.01759154872253521	1.5508531486759207	-0.5456261944329979	-0.43865876123439895	1.4740415662549509	-1.1050297173488075	-0.35880230590143103	1.016395354271106
0.1071597167002583	-0.1910208406420642	0.3051362683175561	0.9761484561487543	0.3660720618062965	1.8395076931334529	1.4631068275500847	0.9351892204016554	1.5795135700353053	-0.38372317621688307	0.9659334313528636	-0.09214260497084778	1.1706921846680127	0.03820037764953617	0.4890062456224298	1.721273086040458	0.2856562660114793	-0.24044660707889726	-0.025341830467779287	-0.2143125258780488	0.5963622043340636	-0.7271060667826775	-0.9905493389777777	-0.18565134280588572	1.6375350432983962	-0.3524420677875725	0.835880563236542	0.7551642557578468	-0.11899788795372239	-0.17218529081270362	0.8239280424297422	-0.021206030556167203	0.6959563201900533	-1.3885208599657755	0.17683218837775003	-0.45205153018881294	0.38248476444827667	1.056650078095379	0.15543000035766222	0.6462039526527523	1.3245313879913463	0.030098624569991426	1.5193005105496158	-0.5349449013295972	-0.40665800401965935	1.4424027368465662	-1.171637565010662	-0.41798115148646764	1.0320777354845767
0.1058363791775953	-0.20659237773493677	0.34370757060592816	0.9631620385325856	0.3593379472658219	1.7951469549508008	1.4813569949287841	1.0319982225793283	1.54709266598169	-0.3489374435614929	1.0023495683571135	-0.11731615692774344	1.229599631715642	0.11218190589173878	0.49647976730438304	1.6732686197216613	0.33716323906041423	-0.2731994936096676	-0.048290561496554266	-0.10657446147201644	0.647516020455942	-0.7289391378450082	-1.0704535654718552	-0.242421078040206	1.6622002633247477	-0.45383192725512284	0.9569751171545666	0.8447860440001034	-0.12893502797871875	-0.149685541931696	0.8408545690533066	-0.045359933118458075	0.643025906788672	-1.3445907165893674	0.08135940549194404	-0.4468200061723889	0.32357982792701734	1.1773902645345171	0.23397225660541593	0.4691461606011079	1.2772758335083587	0.02013020140518281	1.4734778920364229	-0.495077713771851	-0.36246745772504185	1.3962995972105205	-1.2460001060382522	-0.4551771595420183	1.0611038972042466
0.10670156269909847	-0.24747644354569687	0.35274636592631275	0.922707435212429	0.3596810403643609	1.712876435934619	1.4884465208657605	1.1168695734334286	1.5585848719509365	-0.31148626093586546	1.0498746840031656	-0.124585186267858	1.2522995287016987	0.16735326298594316	0.5357040421508101	1.6481868919089262	0.39141487067183184	-0.3264617656242604	-0.06956165031521352	-0.03301153856558038	0.714058099402363	-0.7516752826117523	-1.1451933076494236	-0.33342757991997407	1.6733848703465728	-0.5215334374830451	1.044904217457606	0.8843323449462186	-0.17737946220078926	-0.22283725403585306	0.8781641913042874	-0.08231571535770602	0.6006234000336261	-1.2807992329183828	-0.006768885409613396	-0.43054683238858094	0.2654933749811028	1.2962496878084122	0.2887572232393147	0.2534767349169166	1.2179039495148127	-0.004334253666944085	1.4308810371595355	-0.4473021588934699	-0.3266842806634579	1.3336748344370288	-1.3189273460082658	-0.4723743756719501	1.1003343061930317
0.11615565899770723	-0.3044131356336071	0.346814355685432	0.8727488869944938	0.35044125122657777	1.6102479382019421	1.4716603022234227	1.1706043159990198	1.5806767941325979	-0.27756418238714653	1.093119581286965	-0.12159230484965747	1.2511467583089353	0.1977192399892762	0.5832061989020126	1.6645908045390208	0.43304778873777183	-0.39829265366558675	-0.08932011091163705	-0.005050059156819683	0.7952416067473049	-0.8002796515812582	-1.1997193894331946	-0.4485956671579623	1.6756731020426503	-0.5631374746133997	1.130567070040644	0.8628833271923689	-0.24655140068106754	-0.36327799712538755	0.9302455958647446	-0.1433453467167626	0.550108025352138	-1.2023853918721548	-0.0632936897866675	-0.4049095520607816	0.20720310991958887	1.398516184918495	0.3047892215330064	0.04432771058846781	1.1650749368681628	-0.03584428265691969	1.3707748370072994	-0.4029566111374831	-0.288171205459195	1.2520411315757194	-1.3890130385404036	-0.499252700318468	1.149548858854955
0.13224217351911235	-0.3546699256849576	0.31173728417586666	0.8081683246639916	0.34059009938661045	1.5118165222573163	1.430453293571701	1.1982841032689788	1.5776819121870784	-0.24918036129169266	1.1198822097835799	-0.14006036719751042	1.2354286020069902	0.20391347687131006	0.6214718794052214	1.7018752280350882	0.45760302767346694	-0.45902016265125856	-0.09698147463464858	-0.017605563008341228	0.8752527577258172	-0.8694022892611766	-1.2413426960625085	-0.5537677419794548	1.650007590470788	-0.5803576124383625	1.18026935730775	0.7971716205428871	-0.3275913372575361	-0.5283306559417965	0.9741064264144204	-0.21740145213307427	0.488610090985954	-1.1174569009976918	-0.08799891062630887	-0.37675495238099327	0.1532252504151283	1.4830570235038814	0.2788327810450838	-0.12975299579493282	1.1291425556549044	-0.053963583701521066	1.298679133079646	-0.36845877756860557	-0.2422187736841242	1.1573929027520333	-1.423942571565085	-0.5420874047563429	1.2067819077981514
0.1556335898186646	-0.38469329672499514	0.23728032804894972	0.7097957558772805	0.34207196957817293	1.41893248291886	1.3707855765267762	1.2010690148347316	1.5517474295042455	-0.20200149418253927	1.1140309455968294	-0.17633375228439024	1.1919612384032034	0.20105397341888284	0.642422339480728	1.7634879361368678	0.4629191467693767	-0.5050029479068369	-0.08085921512830074	-0.05651724849859431	0.9684225234023476	-0.947517703043317	-1.2626979793052187	-0.6650829441751427	1.5974767357582262	-0.5536565521542967	1.202129796982941	0.7008541760785394	-0.41395866553406735	-0.6931063639711482	0.989784435824744	-0.2855758532336741	0.42256562623616556	-1.0484366071897409	-0.08145425823530095	-0.3411809908760684	0.11184492072249712	1.5452050256530938	0.2213829926665988	-0.2625923095388377	1.1020764327566226	-0.03341497822719198	1.2392869986655939	-0.35316090327319116	-0.20487858154679106	1.0612179623347002	-1.4149588653504526	-0.5892456483114387	1.2669221584048982
0.19047295716865373	-0.39424696158799055	0.1641782286220795	0.6181495321475835	0.3536331120209654	1.3394275301316698	1.3038689520292233	1.1512324279148647	1.5121175234608233	-0.13922249730044656	1.0789018124662635	-0.21878918932748254	1.121381771134491	0.2107616626962992	0.6467721321420112	1.853361373652944	0.43484869477458404	-0.5359832009483354	-0.04307690526043317	-0.10667619136872267	1.0692777363699164	-1.0245230127215526	-1.2723652190947778	-0.7664398334165886	1.5294258135170005	-0.47739484568396345	1.2415760567187397	0.5939137904512541	-0.48697361935217043	-0.8268969514148503	0.9832023653028011	-0.33673889780679056	0.35022690571337645	-1.005194143901385	-0.054383196072495456	-0.2984990677850803	0.08759451407907852	1.5844151974943863	0.1568727725345292	-0.35061480912991416	1.0800496560753177	0.016533530491582737	1.1906829240865215	-0.35285256413323635	-0.17310318177722578	0.9684948892156637	-1.3968461795347928	-0.6564091464814171	1.309979924368199
0.2362883572846231	-0.3942107734635095	0.1265959957896923	0.5468881591836865	0.38473961130074363	1.3044092076755884	1.2745289794379797	1.0494318410355743	1.463491768780548	-0.08686975827021248	1.0274138218788662	-0.2832079014324899	1.0349838301403422	0.25302057451313636	0.649200831455582	1.9346451179988968	0.3717250824911361	-0.5438551668320386	0.010069385550427929	-0.1438055690686769	1.1508281478369446	-1.0991681851032507	-1.2683629780727284	-0.828619441484275	1.4508018614683038	-0.3682325224038385	1.2776349645104672	0.5083885666731558	-0.5326596849011058	-0.9258217704976375	0.957732614152673	-0.36233376233376235	0.26743360967947155	-0.9808079500096827	-0.021171610997371828	-0.25822597622085597	0.07854266805609486	1.5939151887097327	0.11390723244656727	-0.4063505227777419	1.0597560726610071	0.08288427714830186	1.1514909159993254	-0.34846564243856865	-0.14089243239766505	0.8796891923562941	-1.3562829445857345	-0.7449964595595964	1.3235652074310966
0.2871473840657194	-0.4041241908581106	0.09696963551566254	0.47168350513437496	0.44171131529112895	1.276144389828629	1.2892766888183949	0.9386550482493325	1.4287892277335261	-0.04032101641837324	0.9836223887035024	-0.3604846062029966	0.9347614442070178	0.32550533141695903	0.6714534960665808	2.014082706182612	0.2879078403892014	-0.5322313669236169	0.07082203542167391	-0.14452581673735926	1.2239701589203025	-1.168262836965424	-1.243644687619921	-0.8683075503715679	1.383105964982868	-0.2550675976539279	1.2894710278195578	0.46767553916636506	-0.5503436332165836	-1.002460393113533	0.9119835766715108	-0.36530685823928455	0.18033333163701187	-0.9662710440063279	0.028516669698509613	-0.21893932025266244	0.08691837547335832	1.58356831976231	0.11435944462140583	-0.4581372198479877	1.0183570556734243	0.15697215153863148	1.1279834185232294	-0.33325708016989986	-0.1164309060760272	0.7957950095385004	-1.2539058837258386	-0.8261484486402237	1.3130338617624013
0.33259114853267907	-0.4259647883390226	0.07343170765925111	0.3956155184132453	0.5223053441085869	1.2346344996529546	1.3179476525785052	0.8339056255141963	1.4558551932461505	0.007016891889910906	0.953384653856939	-0.40964975412652593	0.8099876888400223	0.42238928894397904	0.7184031432472524	2.112695644290091	0.18641379536263575	-0.508713148263334	0.11754849632309858	-0.10115836177135981	1.294897719089293	-1.2248291710835257	-1.204066554271664	-0.9059919328400918	1.3434026831984884	-0.16711522580443133	1.3071879711812266	0.4785875576691126	-0.5450139039159503	-1.057873907820176	0.8554467893366098	-0.36296974246014907	0.09579231021371018	-0.9542752990384089	0.10672133673445636	-0.18391382497526607	0.11388627699143934	1.5593000632380678	0.1640085729839206	-0.5204371155231493	0.9431193763035897	0.21648419935059332	1.116798655500369	-0.2908636381413511	-0.10767525715499701	0.722593725363029	-1.1324340889582563	-0.8903488037829291	1.2759647478063496
0.3641074246296214	-0.44619820735033555	0.06562022480249677	0.32920629363020015	0.6123745823282511	1.216508060793773	1.3493162960665077	0.7227739636603914	1.5641582650976797	0.034321648646960176	0.91455513972578	-0.43536362882182755	0.6658192315978246	0.5266352493225961	0.779163577360562	2.2176555703491285	0.08300927003597744	-0.4769979008482351	0.13249797784415449	-0.03208376190761676	1.3647180538011001	-1.2349343834411322	-1.1690417902173453	-0.9440514249580374	1.3360948537727366	-0.13057774043870626	1.328626630904672	0.529696952207638	-0.5317480206786289	-1.0969306423081178	0.8042547779370464	-0.3582199048728675	0.012546805512618598	-0.9264893612794424	0.20124273147251315	-0.15757539185110284	0.15183415184833554	1.5185778005565367	0.24938515489784	-0.5889567852757891	0.8532363473556421	0.25233269415910986	1.1175512581196614	-0.21724926333475508	-0.11627725327249942	0.6800055728844483	-1.0006072072084773	-0.9443219531662898	1.2112940315157115
0.3783967170177218	-0.46524167568018376	0.07736873352297538	0.2707619502266084	0.6837671462370174	1.1977135813403639	1.3694810093060665	0.6418836312799737	1.7112585015040398	0.03302314771735023	0.8539503819722842	-0.4328540829782165	0.5257866681311919	0.6179403318611091	0.8377569244657815	2.3273718820337863	-0.009831942845117814	-0.4436909662711342	0.11553100387603876	0.030319391330111113	1.4556256058964836	-1.1387121455776499	-1.1571606644104369	-0.9915546323704651	1.3456079891705865	-0.15012526953364086	1.3265964051265802	0.6023074505071859	-0.5255674047703509	-1.142430653540718	0.7608737146760546	-0.347817404763643	-0.07145400988123317	-0.8724372994472345	0.30842123696676443	-0.14277885791064013	0.1887694363531255	1.4673563912281247	0.35535892468001407	-0.6684916720009315	0.7607655460260038	0.28036722192115315	1.14995170763035	-0.14025166389596497	-0.1337117247127958	0.6732813353873668	-0.8311167473020739	-0.985844731683693	1.1447096367378156
0.36694090066254426	-0.4834677181394009	0.09795148548656689	0.2338991022415271	0.7220439262836044	1.140934191868056	1.3486827053499642	0.6210472327799338	1.8666805513961726	0.030454330374432504	0.7755665570078916	-0.40180663187685484	0.40463137982911557	0.6872061164836133	0.8833008935871515	2.4511128120105723	-0.09234843240230843	-0.41535605245662455	0.07249771317955314	0.06427683085075532	1.5730892007218054	-0.931540133262113	-1.175351646554684	-1.0495401752624582	1.3675884888830798	-0.21502879509194975	1.3073081675405327	0.6634017326207793	-0.5265655602139345	-1.196486108363842	0.7253737409701089	-0.33949184674548644	-0.15460907284888767	-0.8040029579036597	0.4278386914649547	-0.13783060766008207	0.21923125985291572	1.419551879752476	0.4778088297133108	-0.753475792983536	0.6669247475531173	0.29753489762953517	1.2151878467207162	-0.07928982621165365	-0.13960687060814875	0.696925640132897	-0.6659815835197763	-1.0071069793603091	1.078489024292162
0.3305088091025152	-0.5117242572194812	0.10863151041517918	0.22773920541433507	0.7220238516874129	1.083647172764876	1.2913545515409721	0.6444487762150526	2.0107037519881827	0.05105117225169932	0.6730979335245502	-0.3875619515584937	0.31783568905059284	0.7270746621331873	0.8970667769151174	2.5724391988443847	-0.15577779222684424	-0.3945071924473047	0.017883976547899864	0.06696656931967626	1.7054221821280096	-0.6609685829956136	-1.2198149509115876	-1.0902782141735092	1.4105699281935504	-0.2901191332088251	1.2893289775767423	0.6660503060855273	-0.5399483234797784	-1.241342125597623	0.7131214383403875	-0.34632085013057184	-0.24387995249384206	-0.7359877349936316	0.5351378745118702	-0.134395159861278	0.24036301761636408	1.3724018952306405	0.6050069625824153	-0.824438424211	0.5946674128457867	0.30796435667151834	1.2875669100682836	-0.0351058906945395	-0.11929653086182201	0.7409911918151482	-0.5559776698741717	-1.009950562636209	0.9943513677349776
0.27407131493390785	-0.556880650432209	0.11143267062628896	0.25481943782908834	0.6858622040940536	1.0223214523184778	1.2377630088211606	0.6988536268676162	2.1115999057113606	0.08149246303716992	0.5530226269108057	-0.3977605432459018	0.2886873176842505	0.7419367688553906	0.8753100042861499	2.7045517200103135	-0.19744959148298058	-0.37489933600996816	-0.02955165161096237	0.03479957598106726	1.8577177872181398	-0.35624733862516156	-1.2972990869328473	-1.089373427079427	1.4635257772415107	-0.3326132056819819	1.2807994068427355	0.5983775612659817	-0.5588150976839058	-1.2648896160103877	0.7142184500940448	-0.3552668223279662	-0.35077963704554593	-0.685365935375791	0.6076229868424677	-0.1289084885521939	0.2564932907652545	1.3310918940599712	0.7337743793677762	-0.8739251766669556	0.562137324732914	0.3208378969341646	1.356192027820826	-0.022266223611454656	-0.07706761869224343	0.7907395033181948	-0.4779455231062576	-0.9999010808316078	0.8855345954786994
0.20564709634010964	-0.5988482312641956	0.12847306191053917	0.3178372587409827	0.6246821347566945	0.939620463375317	1.2107035692748673	0.7892821912924457	2.154614924577243	0.10681625093416339	0.43481024371239424	-0.4085712192854105	0.31223023301860364	0.7412137694029305	0.8433054481387467	2.846423754062532	-0.2287895981079037	-0.35577186805210903	-0.07086604660036183	-0.02588637660025449	2.028560504231248	-0.0619741328796982	-1.3813086566767083	-1.038090848576093	1.528606921992696	-0.3330837990816247	1.2765597534417688	0.5002917968581093	-0.5559117977754031	-1.258022571193969	0.7007905773242151	-0.34006111566980496	-0.468053232859625	-0.6753721939778232	0.6550661037678491	-0.11919079205931973	0.2722838770548125	1.3109752084999158	0.8853758192433627	-0.9030509981212745	0.5592077207053446	0.32201412949259745	1.4101323269957255	-0.05030382057907161	-0.023409498820249522	0.8380261403136563	-0.4140397604313396	-0.98187664047596	0.7549520231756551
0.13948415285933166	-0.6055409055799837	0.14881275787643142	0.3902643129495288	0.5674786604284664	0.8669116560862425	1.2267440398377953	0.8852211337765491	2.16738051551335	0.12387996237505057	0.344290971263261	-0.4294137467922726	0.37391488873765466	0.728303355022902	0.8161094823525374	2.9434681203472035	-0.24667317827130547	-0.34990152083289516	-0.0922196424129613	-0.09274529931372924	2.189698715766688	0.1497315819106108	-1.4404743387085222	-0.9347905520554832	1.6373588261349377	-0.3180836344680186	1.2656306262983485	0.3911091086220254	-0.527423459623291	-1.2056154740673033	0.6799782162279767	-0.29543799260614323	-0.5723447733686916	-0.7038010515824249	0.6957091809233285	-0.09034106668456869	0.28349677852574234	1.3048039543639625	1.0554345143741273	-0.9099070512925536	0.5787989469097642	0.3148266983817723	1.4182160045270427	-0.10183260705759259	0.04323996559002628	0.8892577685071714	-0.37058558509303224	-0.9513145829492986	0.6156172759380754
0.07552349470601666	-0.5967471913310902	0.1425558708069425	0.4433100950888395	0.5348848160672558	0.7877356472998573	1.2940522312688643	0.9422001361933174	2.171697327893675	0.11970060124346937	0.30178262414157053	-0.47267333603588285	0.4741267149421902	0.7001266853503335	0.7860435905285877	3.0017365980739514	-0.24879927244430414	-0.34875659495680733	-0.06381955642742798	-0.1537242339975657	2.305058582223361	0.25843549448858827	-1.4703289946884557	-0.7986917233743938	1.777925702567946	-0.30452849850005415	1.2411302374951334	0.2867287502472943	-0.4962328552117352	-1.0946549743951945	0.6556952578445928	-0.21765717840767046	-0.6535223400565954	-0.7544106438614242	0.7197127880846883	-0.031046443097493253	0.28728186067259387	1.3081700929835733	1.2101314542560506	-0.8967436627006127	0.6404781945129912	0.3161595649241165	1.3779177612645008	-0.15628104621996136	0.11735439537169814	0.9281356567639831	-0.32948193314658664	-0.9208688538293786	0.4755947049630625
0.018364358827428477	-0.5872978334151284	0.1327108996526043	0.4723064160494844	0.5161041188488225	0.6634943104031696	1.4038011623431856	0.964598318863802	2.168926501954055	0.08195750755614642	0.3002742634372523	-0.5037397828585168	0.5886768928869495	0.6653231976626586	0.7584122550101227	3.027739200917492	-0.25402349054520473	-0.3446572799319333	0.015687718947303263	-0.20954342832044626	2.350876005847676	0.3051274992454847	-1.4872583804824266	-0.6666229672081951	1.924872676889678	-0.30578682432953297	1.194784706735184	0.24212750230503718	-0.4579499706694247	-0.9480245480527655	0.6241203978045463	-0.0849130048249087	-0.713037889400681	-0.817152296392069	0.739543197087631	0.03928983025696603	0.2814198360143931	1.326526234614801	1.3326486527677461	-0.8858422754742484	0.7316324098940499	0.326042282701501	1.3070053662744097	-0.19563575286233462	0.17513553213835675	0.9374931758857648	-0.2987827611337118	-0.908483109856055	0.33589311839885183
-0.013189277467033158	-0.5486489164693743	0.13322588958832338	0.47801643277132	0.505453633087791	0.519790453458845	1.5176526916907775	0.9570145687397279	2.166168745948112	0.031686396372759607	0.32587329939053566	-0.5252218329815393	0.6907225919911182	0.6310172798228846	0.7390373257594165	2.9754101468344087	-0.26350519897258395	-0.3461192622044763	0.134523328100161	-0.2511753712486323	2.3212414421407055	0.3211097333296471	-1.4910956579401013	-0.5637901440195277	2.065271110445851	-0.31923198466605957	1.1165740284291028	0.2871350211032433	-0.4070674190523718	-0.789942373503363	0.5933283159723521	0.10319034794108206	-0.7396668689700283	-0.8714017102022094	0.7759429147168646	0.11113689702937894	0.2636655361665971	1.3685067919708052	1.417206945984338	-0.884003487267392	0.7990587020436114	0.3429794404712951	1.2139025283919844	-0.20276795614101414	0.21014532342218356	0.9303034294273133	-0.2995904811620652	-0.9109938646348894	0.21207261768337057
-0.02556730080308588	-0.5051295037111126	0.12465876729317693	0.45676460657981216	0.5030629311777582	0.36618375767546696	1.6035750700116034	0.8996644849629686	2.1550761065227197	-0.01977853039397356	0.3791262678929851	-0.5604209044986983	0.7771803714484034	0.5991585932758484	0.7065564009363612	2.8649139553389724	-0.2589861442756953	-0.35360691730459776	0.28347202558892814	-0.26863832531727744	2.234897395753165	0.3089382347618316	-1.4786615292753456	-0.5056500333322959	2.1818361726443496	-0.3197076932113503	1.0146059933591505	0.3950311849621536	-0.37357895328006024	-0.6287937197575133	0.5587093184573233	0.306590579341394	-0.7408743883299749	-0.8905794395216808	0.8236021286551566	0.18425367316368899	0.22938304427754924	1.430911261824369	1.4582667347640506	-0.8880546587453552	0.8199611730771439	0.3721222275534696	1.116880263013304	-0.17997212455262943	0.22948252874616704	0.9005739757587863	-0.335374221698746	-0.9351901732370929	0.11961993638921901
-0.033660699381512074	-0.5107897521225887	0.09147801386467211	0.42938566834611747	0.49709530121912693	0.1965806369640466	1.6557695648781663	0.8214852081494712	2.146003705417184	-0.07868819582380292	0.4519134869713562	-0.6212452040118894	0.8467795438945671	0.5804438743027533	0.6529375922965591	2.7865360343557777	-0.24319684640240444	-0.3657767587846921	0.4314797504563307	-0.27341759586455083	2.1211549468761035	0.26945957452883906	-1.4657493811910942	-0.49906205230350975	2.256350118498279	-0.32133686710033016	0.9032910523119128	0.5363248966204042	-0.3648246391437132	-0.4925205854997121	0.504655537265611	0.4886587920269153	-0.7414977029793401	-0.8665065673269019	0.8718899884491883	0.24573412552567625	0.1834509106698582	1.497600879571469	1.4758276408869593	-0.8874037860943567	0.8033769971325629	0.41876960117734574	1.0379181936222854	-0.14343925266004975	0.22147721768236467	0.8326471448151116	-0.4027403964375794	-0.9841838205429962	0.04601362550072958
-0.03226460778999534	-0.5420137174101148	0.04939804182733296	0.40537809883718123	0.45108250178580017	0.04957921793757675	1.6657397641350795	0.7626670112251778	2.161472905491142	-0.133641963072728	0.508621972723698	-0.7019052578045225	0.8961656354844069	0.5752163445537843	0.5926222895686954	2.7361919286046468	-0.22317126612456067	-0.3948146410741705	0.5432983362198046	-0.27945221333718306	1.994260396391948	0.22333661473276828	-1.4687937087881944	-0.5310688957566675	2.2953200259112094	-0.333572295491036	0.7901709804867373	0.6963174848537683	-0.37112213508051395	-0.42051338086495804	0.41813750287295876	0.628963568510781	-0.7332772827212425	-0.80347804233349	0.930570150045923	0.2777520972037689	0.14162413539067525	1.558148630107073	1.471004044355345	-0.8673639133510603	0.7601406350483823	0.4768571663431652	0.9788524892599746	-0.10803128700909863	0.18125859635894287	0.7472242779080722	-0.4800403653380655	-1.0450009578563069	-0.01814962972140254
-0.027893464680218655	-0.5640544139322753	-0.0020480088540256237	0.38169473442441326	0.37403255167771915	-0.06171553285334882	1.6396739994703213	0.7154081788011659	2.214712346759559	-0.1888111405533866	0.5400428892136482	-0.7744963513279165	0.9117077963065403	0.5738069018009544	0.5310204009504431	2.7055651231542615	-0.18790425928982674	-0.4422530034225656	0.6051785816748989	-0.29750723540466045	1.8790394758750009	0.1897792871044291	-1.472261692811984	-0.5805268202869358	2.3078392188033403	-0.3423140794039611	0.6724441100176246	0.8464085231235419	-0.3996619004451759	-0.40765352142740685	0.2855028899768187	0.7192460619769026	-0.6915372005543453	-0.7078457498517979	0.9908499908291393	0.28432766483270766	0.11048940839811164	1.6040055899528038	1.4269133573085577	-0.8151306534305786	0.6925033686798805	0.5349801958072292	0.9462253522133544	-0.08772768626227961	0.12697562175260238	0.6744391903039954	-0.5283844428624102	-1.1079184691802262	-0.06983729084369579
-0.04231843357510029	-0.598528924283481	-0.0641885234341563	0.3781466921360129	0.28415675956680536	-0.16287799621206706	1.6052712041658281	0.681616357286318	2.3000086010720038	-0.2677962343089032	0.5677947672630944	-0.8419184980296087	0.8845675333648447	0.5727041245462184	0.4731728441489086	2.726513928579936	-0.14172224197093714	-0.5063528395341688	0.6170792333246438	-0.3325694616035378	1.802347830237731	0.1693496401502103	-1.4722766894996542	-0.6237982630614171	2.3010237608637207	-0.36194856597491615	0.5475710196406971	0.9553281770234022	-0.4505374392605175	-0.4404738580718667	0.1340058473624251	0.7491971679989513	-0.6175607513449893	-0.6073101762689042	1.019983797206092	0.2808419911888921	0.09383181183901859	1.6191077975850738	1.3523414162863239	-0.7246155742702076	0.6131503567608346	0.5990848702418156	0.946200416584402	-0.09450476791080449	0.05235669859934727	0.6207360251249006	-0.5577209505109052	-1.1670359192172612	-0.12061091064380039
-0.07335099343047453	-0.6386530394801387	-0.11236896036424697	0.3953532401331998	0.17497468080990913	-0.25866567703911164	1.5668602588936356	0.6599513305066882	2.4045101893567766	-0.36177549073687454	0.6009669492980579	-0.9155248073232105	0.8287892859482598	0.5658681241052593	0.430403136864021	2.7758314128852404	-0.10369113597862205	-0.5811253063648286	0.5948730652413301	-0.3862584318893831	1.7548977918216468	0.15954061103041045	-1.5050875675366242	-0.651633661016233	2.2942290343550953	-0.42883421047193665	0.42065022037886973	1.0193705271429887	-0.5152281974472374	-0.5287077094229696	0.007215417286919467	0.7147942010921937	-0.5219638391017728	-0.53671920486339	1.0233010266770062	0.2635803727752529	0.08888208903159726	1.5897716323613063	1.2576056573967216	-0.5960813598994987	0.5488726545369835	0.6763763529068714	0.9714602087132487	-0.12262955042833967	-0.04584792989543745	0.5907540920196983	-0.5763101330339391	-1.1946186769934908	-0.17445986679882708
-0.11117327760346454	-0.6744750252899624	-0.1343667314035538	0.4042998436858814	0.059324932152893514	-0.3374315210837518	1.5306039155922975	0.6397255950213896	2.516924688916556	-0.4440923969551881	0.6236726751730585	-0.9768809870320192	0.7590369974346602	0.5381484063338247	0.4096830518037885	2.813338344462914	-0.07014373814665378	-0.6504037302851985	0.566863905250894	-0.45124959369932577	1.714816230271604	0.16677261276614472	-1.5542129671730769	-0.660302652361408	2.2890021223154706	-0.5084898160799092	0.30327082665756827	1.0425331745328308	-0.5848232416307675	-0.6471959316926691	-0.08591274419426613	0.6350031560047212	-0.4187282669398657	-0.5125873305308792	1.0257370293679995	0.22340371483345106	0.09874918351697946	1.5267126355539296	1.1467679149958943	-0.4381294529305254	0.5202255602765137	0.7555503987370571	1.0131525803217698	-0.1460633250649069	-0.15019098789116084	0.5760254673817674	-0.5639212186422209	-1.1874935620805824	-0.20481582107753366
-0.1497978228600301	-0.7071443868435257	-0.1520857542853408	0.41384750163033496	-0.02542453807612514	-0.4049909333972598	1.512284879657452	0.6273574172655951	2.6110842253956976	-0.5167339613631073	0.6493931635466894	-1.0007776043922922	0.6665848119350037	0.49474000662346895	0.4100286143266999	2.8466198255403836	-0.01746679473818018	-0.721646943086631	0.5477419271791515	-0.5198704782237579	1.6723791008371607	0.1867918010600959	-1.605839064478576	-0.6569153556779379	2.282142610084986	-0.5504979497164784	0.19341791041715867	1.0382699348457192	-0.6461385045937524	-0.7239580142979756	-0.14925886024048726	0.5339846064190323	-0.3336103739195048	-0.5395207891274377	1.0484749254537395	0.17404577242350078	0.12052796386963335	1.445457789430545	1.0390418230362195	-0.26717176778734164	0.5211442328248126	0.835241632249971	1.0676369295829051	-0.14453864117975096	-0.26412710258714134	0.578244524930672	-0.5534644402895486	-1.1590157218413706	-0.19471551161762968
-0.18839680587618787	-0.7337533019031163	-0.17379955891149385	0.4384124124843689	-0.06810312957843609	-0.4494247702467577	1.5115096164825512	0.6294415975253465	2.658851098720026	-0.5912799938011208	0.7077490926137475	-1.0166200359332045	0.5649245429316212	0.44767192990936755	0.4258249215181011	2.868128205745542	0.05658243199038573	-0.7944065821882805	0.5318868331769909	-0.594106853046391	1.6213664016853149	0.19905425353558434	-1.671635157046684	-0.6590265255641297	2.2767939008882645	-0.5576796142066754	0.10244019336445505	1.017221979347102	-0.6961561439997377	-0.7384862519708084	-0.18419770261463847	0.41780482430989496	-0.2912983088978966	-0.6214096526304507	1.091363166379719	0.12572850952219408	0.1457068479285614	1.3490953925977163	0.9496653167662853	-0.10324525850180435	0.5500637241780921	0.9145250263330762	1.1331337593395923	-0.11963759753236414	-0.3883425898391367	0.6189114666958008	-0.5768708883054219	-1.095245135534682	-0.15412474012592084
-0.22954414762840997	-0.7595533059448958	-0.18114658822809	0.45732559067879974	-0.07396856159282186	-0.45487874300084774	1.5252420065780705	0.6307061563346339	2.651711180665371	-0.6540912015589865	0.7629178751016816	-1.0298769387454174	0.48387686452373463	0.3894582886022823	0.4635400447814167	2.860124523958658	0.14116492660845387	-0.850664877019881	0.516911813776858	-0.6737410161882734	1.5566479881977842	0.1939491739485087	-1.7308514528993861	-0.6693467533560049	2.275228677848139	-0.5530401771036779	0.059075532315288656	0.9723160282628832	-0.7396729162192928	-0.7151423037027479	-0.2045920208686905	0.2931638380717282	-0.31245434140870054	-0.740199266893834	1.1304009514392903	0.07627413348982123	0.16457079151684467	1.25032326795942	0.8764015609641204	0.03905651772881279	0.6121916258165345	0.9632677489115476	1.1986849941049031	-0.08599035469439612	-0.4918456791755741	0.6815934318416641	-0.6131456528881156	-1.0135567432451913	-0.09297262437655071
-0.2719931973152572	-0.7813726162937604	-0.18515340244758952	0.470381220618869	-0.021951632935061815	-0.42954599390180553	1.549249585250578	0.6389798295697582	2.5984717393969543	-0.6905579392937939	0.7751943641068263	-1.0262487559824507	0.41656387336031947	0.32403089994930134	0.530428844767153	2.8257921878819197	0.22408259935539593	-0.8892785030002758	0.49780948022748206	-0.7489682402048283	1.4836253837813773	0.1793942165693675	-1.763637961318891	-0.6833860330991804	2.276677286588918	-0.5484800247582287	0.05167799274710709	0.9038802234382526	-0.7758145586390681	-0.6515270415914604	-0.227070942020357	0.17973478119455105	-0.38678766880945814	-0.8541832587667451	1.143212417204707	0.038964366781290095	0.16604276790728695	1.1708663673050819	0.8148899382294938	0.15609100902806983	0.6820935268389822	0.960344899664588	1.2517593468925445	-0.049159776045998325	-0.5526537761717318	0.7289313537227005	-0.6706942521744124	-0.95654936125266	-0.015740718143193083
-0.3153133295021632	-0.7794354872774223	-0.2325709804542079	0.4822310990215044	0.08532883407354822	-0.3904970921765994	1.5653589243696522	0.6651770927655807	2.5053129864108286	-0.7116500233860747	0.7621205987293997	-1.0240241459579207	0.35184153565972576	0.24984425107592306	0.6102518352291015	2.7577774155707586	0.28522503826566725	-0.9156374188692018	0.46036309169208495	-0.8233144833159047	1.4127130208245435	0.17094716391318257	-1.783555437131198	-0.6966166593770203	2.2789836582871166	-0.5533112798230373	0.0546741601763472	0.8326447957280723	-0.8042795207854759	-0.5535698818851364	-0.24460349048225968	0.07831818810318639	-0.4783073699344751	-0.9464158073811723	1.1292952082823189	0.014438082145150721	0.14497571240275917	1.1144167569619243	0.7537713094087152	0.2287610864476143	0.7281980700768633	0.8991423869696529	1.2823462961157817	-0.01629507668046769	-0.5745364962741606	0.7801353669778288	-0.7742974204154773	-0.9315516791817938	0.045261604881136244
-0.3597110084385783	-0.7644855344403416	-0.30869804412967305	0.4888518042157223	0.23363995073350838	-0.34404288939623073	1.5566893569873823	0.6791106574234703	2.391501871080944	-0.739476193694704	0.7303960511885805	-1.0375174399681861	0.3057606391807416	0.16022075153358212	0.6893895576371407	2.6577985862692612	0.30995524255724527	-0.9124860704438298	0.3994709657120356	-0.89855188032213	1.367247304110157	0.17872488909495415	-1.782747490582953	-0.6893029636998558	2.281064575673244	-0.5790609230165218	0.06574533756258305	0.7659226205394342	-0.8308206376624007	-0.4482751947000442	-0.2533655562282224	-0.02532211172379715	-0.5708414850966939	-1.0293748475892606	1.0843666747798975	-0.01343927087017297	0.10755192584311876	1.0765423544141275	0.6872072923159187	0.24375158840065372	0.7403811635807566	0.7882750799418965	1.280723213358512	-0.006426097725085719	-0.5596577831325444	0.8390972054239283	-0.8907892434974581	-0.9345309789322253	0.060540462835312725
-0.3993993361613559	-0.742561917144444	-0.3687376885514718	0.48345324295144126	0.42333758488638795	-0.31727253318255866	1.529200964719951	0.6812362690972015	2.289216570121191	-0.7684418237338122	0.6788003205508751	-1.0526274809222744	0.28195373062667156	0.06309917901797271	0.7682207641350266	2.53031907991143	0.29709970721693696	-0.8689820897423548	0.343829820560604	-0.9620069206918039	1.3473823767900999	0.20245919469462165	-1.7618177383528912	-0.6551547907907033	2.2893752880733813	-0.6374656560286797	0.06585023620343179	0.694588229415625	-0.8543368994011594	-0.32358060539509725	-0.25814920083176596	-0.12426594292515389	-0.6523417087795631	-1.1009403715455945	1.0160912445189871	-0.0329952058839495	0.06006693802133434	1.064448299230811	0.62282896740151	0.22173866672428605	0.7351281725851058	0.6368573032300802	1.244820441417682	-0.02373987205275633	-0.5156260114015724	0.8587215641386429	-0.9775900918681415	-0.9797277962958763	0.057535437351327975
-0.42191377098229343	-0.6788793329106262	-0.4357802335010449	0.46129619241838543	0.6568379879282814	-0.3266758644648338	1.4855422354694303	0.7099230198634446	2.2099418209672868	-0.7833413669586828	0.6401823687003223	-1.040062866618644	0.2559996772189041	-0.03254593113264046	0.8293892353516611	2.387442454916514	0.256772843676222	-0.7973369519130931	0.3225881985254949	-1.0129634259521116	1.3337179120302705	0.2319469179924683	-1.7390621393989538	-0.6256229170344827	2.289688850967181	-0.7164793108577919	0.034518323414947205	0.6191025835201265	-0.864395594655819	-0.15693965049870073	-0.2615131831658707	-0.19974522065226166	-0.7031015205784495	-1.1604735285174863	0.974679198772112	-0.028432690123082017	-0.0019437069281108914	1.0724281849901587	0.5592527807496133	0.17613671919424467	0.748900249130388	0.46942739586100535	1.1853013619835082	-0.05269398053292882	-0.4591253146643127	0.8419001216701449	-1.0253559813146362	-1.0505717960013665	0.06066274261085623
-0.41843927261298386	-0.5889028831715232	-0.517550528014184	0.4318663837448865	0.898193032970771	-0.36316022129487446	1.4260063525176994	0.7440354844951776	2.1504530842676646	-0.7825864245577467	0.6416104140944099	-0.9934853580595112	0.22319411978208384	-0.12311176703998652	0.8591017553301474	2.250851132464393	0.20867150942310447	-0.7098197787218972	0.32559381044759966	-1.0625384392151447	1.3241002477649313	0.25094229178722943	-1.70429606820695	-0.6082585447205552	2.2714011374006793	-0.7767664174685203	-0.018062120310444508	0.5398485150056598	-0.8389250988401619	0.038484165712773945	-0.2698880682928956	-0.24770612752608692	-0.7239642285483758	-1.219819506293813	0.9945853820523091	-0.015785822349122316	-0.06537780157380804	1.0922296289969489	0.4802125527617097	0.10027649017137585	0.8093750742938395	0.33832770668493073	1.1129041636330657	-0.08038708825452727	-0.40793844404905855	0.8304418947354	-1.0467489401950831	-1.1139772403646726	0.07667222222390643
-0.3914160518493033	-0.5123224256300208	-0.5612765426498039	0.41110632932846486	1.1088175211712437	-0.4125871031936302	1.361242362317968	0.7528027319664057	2.106370065106996	-0.7581746070810838	0.660020250327112	-0.9229837938760456	0.20542561614033827	-0.20302757730491122	0.8569659056122644	2.1362506582359644	0.1693219776177746	-0.6200207602531835	0.3356282324725083	-1.1132894500841053	1.323505385460484	0.23328790509277342	-1.6704204253453785	-0.6068712045096287	2.2646478737540443	-0.8130225698235893	-0.08926207278647359	0.4725533937381183	-0.7718897272812779	0.2579593225640681	-0.2955401871258567	-0.25719246046023636	-0.7282394337316679	-1.2738349461094978	1.0575846774525437	0.0034567033917804954	-0.1236713017482683	1.1201311779995011	0.383046153432349	0.012391170017953456	0.9202487027465225	0.27013577187769994	1.0440002202113274	-0.10573256555881452	-0.36579916268153767	0.8122140629047964	-1.0502994217585637	-1.1593517816830676	0.12520812213156243
-0.3485934001872614	-0.459470734182059	-0.5651798775831544	0.3924772859374171	1.2826635241863023	-0.462434302426748	1.3144196148307956	0.7547824330082958	2.0677932222912996	-0.7037523192824175	0.6724279863026323	-0.8436344448511857	0.1987853066870591	-0.26953134154722985	0.8267848262806776	2.0536120379475586	0.13648327784347242	-0.5363883285660285	0.3410717296203196	-1.1617759534523782	1.328952500503765	0.1720176214419479	-1.6464744643075993	-0.6317000703497346	2.2873980278422286	-0.8335982431938295	-0.17043832308488055	0.4409397916844542	-0.6818617165114171	0.4781385350306514	-0.33218486874866193	-0.22092157989555905	-0.7275550098029532	-1.308096877123703	1.1270247864194	0.03447015816963821	-0.18991670954406292	1.1420698528758861	0.285618655406802	-0.06822072122834763	1.0489082590238281	0.2492118359136195	0.9977106253741154	-0.1429522894666039	-0.3359290576757182	0.7689809043653343	-1.044886535381506	-1.1909769515935595	0.20006168673059693
-0.30128555849669914	-0.43329394790303616	-0.5721875911009817	0.3587690628206671	1.4005032287914392	-0.5021228174868537	1.293467832378139	0.7486325700810774	2.025202042703243	-0.6171916301809766	0.6650272243014459	-0.7613006569509129	0.16685092687530462	-0.32579329051213995	0.787691357586991	2.027765851676236	0.10693534062122596	-0.4582819656877953	0.317704570265134	-1.1980996303704168	1.33033544681009	0.08497473179899091	-1.61291000271519	-0.6677558360489104	2.3047424612984555	-0.8187029390660137	-0.22898269162018864	0.4455572162203424	-0.5833271772656774	0.6660846799915943	-0.3637877853552981	-0.15712565735739248	-0.7343821384918818	-1.3254333328346317	1.1876105307663465	0.060169718545252396	-0.2660712682935381	1.1350196625448121	0.19370114739253524	-0.14852031035062702	1.1450377271882612	0.2613908670023162	0.9709002904994971	-0.2044882758942798	-0.32834885270167574	0.7229389120928581	-1.062206028507452	-1.2129565577784136	0.2604678958491512
-0.2685521264910968	-0.434713799610616	-0.5857866944970131	0.3100690860715633	1.438436915739487	-0.5294881156279075	1.2837534306154827	0.7067544173769251	1.9843715698948778	-0.5029235483753205	0.631326136564968	-0.6914702749190607	0.11113075796705743	-0.3673007703137799	0.7613427032976388	2.0634178148904203	0.09427244390507117	-0.40139115935821634	0.24760702110405033	-1.2096215584713998	1.3299207800212234	-0.011130898490551627	-1.560494704721034	-0.6968730157203433	2.3284773583589047	-0.761986204117791	-0.25616236654174707	0.4726237098478016	-0.501256358837639	0.8274568964209713	-0.3850602741436074	-0.07717450538495542	-0.7450493742951341	-1.3219684831602145	1.2439164316757774	0.06817772727392642	-0.3272666647805848	1.0864751348805666	0.10451844634038883	-0.21919398914558474	1.1918980388307023	0.2947923252319823	0.9522756425473654	-0.2884713517106673	-0.3430508651192349	0.6871992643340976	-1.12019335342066	-1.2288321539539777	0.2890874773151385
-0.2678383500858563	-0.4604733581015045	-0.6049496143948361	0.24587647703029578	1.4430412981204133	-0.5411168952119259	1.3000752784220928	0.6446703442115516	1.9407721382802747	-0.37572883948590596	0.578386593663416	-0.6471659210054865	0.051753402988331976	-0.3759198986178289	0.7481059015725493	2.1215056424915084	0.09793964707129887	-0.37941819030691903	0.15141368843104674	-1.1988036012556262	1.3411536908358659	-0.09953576459712271	-1.496218901365517	-0.709949074202944	2.36840868588423	-0.6891618755231075	-0.25724850455220094	0.5152587110192768	-0.47065249216926686	0.9727793142269402	-0.38662021924599466	0.006107759277438174	-0.75141451683218	-1.306896488804322	1.2858420586351547	0.06234550215116137	-0.3434098783812597	1.0025247063229057	0.022296582693797473	-0.23884859197887306	1.1970361957578155	0.3236247997045203	0.9592440174018998	-0.3965197657813225	-0.36926915516120895	0.6508816753648221	-1.197362576273391	-1.239324329973122	0.2809864421853726
-0.29604529921304834	-0.4974597500343358	-0.6259871939184791	0.17427086382383838	1.4638258050313784	-0.5033695558602759	1.3402079375979365	0.588051614959822	1.8813879610500723	-0.2303551175819555	0.5260974088837258	-0.6214942590241233	-0.014781688154317584	-0.34875664671710804	0.7599487392221651	2.1727706232734447	0.1114862072010027	-0.38512200285324755	0.05735178643482998	-1.16696824738028	1.3687583412046664	-0.16905253587695696	-1.4434155640778885	-0.7048106374978022	2.37802806986593	-0.6101635661309396	-0.2077931661687591	0.5502709250409809	-0.5016420629317636	1.0924987996342772	-0.34892622203273504	0.06338599737350625	-0.7505174326113291	-1.312839428263496	1.3046424987583802	0.038116554517491574	-0.3082733166744608	0.899435375328029	-0.05182045441446187	-0.20146865457377555	1.1662927121066053	0.33474581256226543	1.0018386054034285	-0.5241764226762781	-0.4050164799019697	0.6172979652957972	-1.2682617997693375	-1.232774394404657	0.22235634680659003
-0.33199367453150985	-0.5242559918559465	-0.6500810221260647	0.10698373535341696	1.4896107113572215	-0.39678357752532	1.3688946427423094	0.5361308477802036	1.8128996414468321	-0.06719293953221936	0.49766578906233355	-0.6066902602460846	-0.0922900974631998	-0.3004537844212764	0.8137823042321385	2.203412850076021	0.14503360503297097	-0.4207588215558138	-0.022080839754907905	-1.1185407473520974	1.4024549026182846	-0.22122509660901452	-1.410550323048113	-0.6842795103545868	2.3469905262374775	-0.5407331366738959	-0.09853030478312287	0.5479270547181947	-0.5755803689751955	1.1872760304241547	-0.2794693857832778	0.07568976674168508	-0.7386157893652162	-1.3417728558735325	1.3052206284292842	-0.004257986402024644	-0.224373897532197	0.8003934252924465	-0.13320249545063817	-0.1298434758495555	1.1221296657949256	0.33456849107104464	1.0620558824482713	-0.6257667266225002	-0.45075635863216024	0.5911367561659088	-1.3313104494645283	-1.1973265437948584	0.13425376852740314
-0.35185553532856584	-0.5398466873676617	-0.6808576870228696	0.054284014833611324	1.5089443724525555	-0.24839125331025996	1.3656066611045943	0.4954181787649533	1.738292725749161	0.0892754158958855	0.48396517248311194	-0.6025048696591371	-0.14530345589194976	-0.23987820950966476	0.8836386467875119	2.202033740580125	0.19355909772459207	-0.4867561921613528	-0.08442862484232977	-1.0711590306620578	1.4456714319333728	-0.2627280643255984	-1.3984986099189534	-0.6618030909590947	2.299507774972208	-0.5012186365408671	0.034048464919479215	0.5161103172365556	-0.67754416825779	1.2575381114248034	-0.22799961437447616	0.04102662614685986	-0.72305247810048	-1.3833510519665426	1.2916233553441931	-0.05351145905435058	-0.08763861375542034	0.7189462283907984	-0.22493696520366094	-0.020628212496598065	1.0849501331861569	0.33716920627561986	1.1360421604255935	-0.6695508844960862	-0.49717230969787385	0.5755639034115948	-1.375941339232631	-1.1316236133984106	0.03990880770671398
-0.32967930861148864	-0.567869067995218	-0.6895306950991921	0.03364417129554427	1.5247284799486422	-0.09311344078205097	1.3405326036483391	0.48455234010737247	1.6456231617092485	0.23546648877258267	0.47067788591507387	-0.6049004411751154	-0.16512582678309284	-0.18009265366267999	0.9418922883617336	2.176907951761131	0.23915259521005794	-0.5622892740845187	-0.13104900532297434	-1.0456573801556615	1.5036596514654743	-0.3003013568004177	-1.425674482563754	-0.6456809159264176	2.2367304104903463	-0.4848552856119923	0.16206195835681375	0.49549467559747473	-0.7900295077079938	1.294095615316294	-0.1963714468579091	-0.041982122587052875	-0.7176528621771563	-1.4379036146912383	1.257233059289557	-0.10175639673884025	0.06874674605552467	0.6645189727579947	-0.3079932679823951	0.1327850981840232	1.0558837610475391	0.3567957399956	1.2342091978607281	-0.6717794322110701	-0.5336085111744515	0.5763509291556065	-1.4058821841685267	-1.0277875850032177	-0.04976200869382018
-0.24559133562611096	-0.5984224886232425	-0.6652780382198424	0.049564827169727675	1.5163500734837867	0.05493978683958635	1.3015844836382078	0.4901671973845076	1.5506700935425468	0.3754509285237189	0.4679510831872675	-0.5984608916638811	-0.17226772335383403	-0.1419544325453989	0.9835999277795932	2.181056295500383	0.28599382543545504	-0.6323971687794531	-0.16207359949669817	-1.0399137101876097	1.5501783178793391	-0.334173524878394	-1.4863473317064475	-0.6379204816215498	2.1641237562879603	-0.4809345264725793	0.27785038935857703	0.4968098472785937	-0.8861983951764352	1.3159613804678947	-0.1713730460264877	-0.16282057030731195	-0.7254650724491993	-1.4959718910021902	1.1942534090723145	-0.14452872635084935	0.2115996284132383	0.6362781383548942	-0.3812973998715988	0.29562000939120453	1.035737058418567	0.3832225529039057	1.3349378044518887	-0.6499554005327498	-0.5570840986734523	0.590113030950014	-1.429532691473543	-0.8884003029700114	-0.12173282758441303
-0.10884908005251806	-0.6188751650946461	-0.6474410970817459	0.08203087121014843	1.463086694898887	0.16916863689695302	1.2514265303605345	0.5035693591239644	1.4755347790976303	0.4736538360374595	0.5102987996884982	-0.5734097565774048	-0.17857716130506804	-0.12754115413497527	1.0008370549817782	2.260313233558438	0.33579356076941347	-0.6973520963845261	-0.18269052572054617	-1.0444935901373382	1.5830477167455324	-0.35932111427420915	-1.5247650963462038	-0.6282637643653352	2.1110072386497887	-0.4637834431138682	0.35878187616167045	0.5046305612556224	-0.9622498921355568	1.339428788725366	-0.17830301797414294	-0.29998547288048394	-0.7520427202238932	-1.5309316748868151	1.1138484815412775	-0.16851056282706137	0.34456277049494755	0.6270933886928132	-0.45040780218699955	0.43725340070218605	1.0239465371954877	0.3898484659591977	1.4047870348984606	-0.6180029597261202	-0.5707438329070806	0.6179903112510555	-1.4466546127939925	-0.7536015303138258	-0.1797087261640376
0.04054845084924611	-0.6321242760811178	-0.6444714822187654	0.11589391136720337	1.3823101697524192	0.24279726907716795	1.2079075058953388	0.5125167431777121	1.4150433917716096	0.5295819822785262	0.6133472605334994	-0.5223302620767896	-0.18656911604329746	-0.1342228063782181	0.9971979106726974	2.3989644080531503	0.3712585082087825	-0.7526400064875822	-0.1959112892733328	-1.0635618419760127	1.6232747373262253	-0.3716138847189224	-1.5193944075742265	-0.6071859950194454	2.0752040573213515	-0.43638416544881087	0.3898996208917552	0.5273582904855693	-1.0233290574409264	1.3734136533780519	-0.21766638089948936	-0.4328719636943255	-0.8040638275485534	-1.5327200500270457	1.0467236977127485	-0.1612941134157727	0.4544951435138905	0.6243523901025587	-0.5122639675310271	0.5745729365056538	1.0281393159769674	0.3694830926924634	1.4478032617168213	-0.5966722706717273	-0.5745493006744546	0.6686913381284321	-1.4486971566066988	-0.6527803464600133	-0.23290042852551734
0.18090284762511583	-0.6363710589246284	-0.6416534765424686	0.14189042449982206	1.294299490123989	0.31556496140342294	1.1830400541075223	0.48443525132873466	1.381492872021586	0.5611385746376459	0.7571861044252731	-0.43119301268475774	-0.20222567392730753	-0.15521619216496582	0.9919324749422301	2.5579761735399833	0.3970720838453713	-0.7975723422680367	-0.19394094367995315	-1.0985406496595904	1.6627071608141164	-0.3737361425646232	-1.476078349824112	-0.5821026578091287	2.0470481826012104	-0.4353636938919775	0.3852797099177119	0.580467787699539	-1.0629934639203746	1.4314431851576166	-0.25834840245455204	-0.5589628067241159	-0.8723522250360564	-1.4953920424072347	1.0090554625531822	-0.13513046623225006	0.521436100593081	0.6329921458928931	-0.5701202085190397	0.6890506365839486	1.0594195821345962	0.3260659255669965	1.4645441362453622	-0.5874072111352916	-0.5724519399062986	0.7351861372672135	-1.4080874341739946	-0.5943705608973225	-0.27013767717294196
0.286354954613069	-0.6377398215152937	-0.6580537401496094	0.14689556834403392	1.203695537660325	0.42493681115260484	1.1986122184886567	0.41809455071842344	1.3854642647261497	0.5406282994890196	0.9329845650585391	-0.30747388003971965	-0.2212331857469243	-0.17364658551068843	0.9961787940797038	2.70068096061049	0.42048916430441563	-0.8431612089704436	-0.1741490873955062	-1.1393384074347823	1.7017596539980713	-0.3664574977993131	-1.3861113459031675	-0.5640634651208647	2.0048519462396763	-0.4619189725250671	0.3681178551972003	0.654510651196345	-1.0783889012773789	1.5087858633888007	-0.302613247563119	-0.6891586123878587	-0.9455366979850428	-1.4279851518827908	0.9969091265547766	-0.11110443101242781	0.5498662731627666	0.6611608487541447	-0.6288512647262345	0.7450607091070858	1.0948926270737045	0.2501073094442853	1.4417733732610434	-0.5913305608816136	-0.574032002902577	0.7770010714709756	-1.321399899044699	-0.5921538584799734	-0.28584145734713273
0.3258053568674333	-0.6453691296411798	-0.6828791428453198	0.13547917765425227	1.107567421317524	0.5813111036834974	1.267775925589603	0.3437017448694871	1.4070352566940958	0.4743000667326604	1.1274220543951639	-0.17826709458274811	-0.22908610405610305	-0.18768008611883652	1.0237339887032897	2.7968198732165463	0.426471565614141	-0.8853537291229449	-0.12741476868513504	-1.1775827448026404	1.7545786503663414	-0.3532668490352652	-1.2657498052461533	-0.5565311125626304	1.9254661141019114	-0.4981700097344879	0.35515850227568857	0.7358221169941458	-1.0808644202814885	1.6008736684634037	-0.36487638013897766	-0.8180201940102301	-1.0190536054136907	-1.3651926354403077	1.0183785051101844	-0.09474486877519961	0.5332313223942962	0.6947955195643838	-0.676540806997781	0.7678500080263483	1.1095005888155494	0.1415008514295974	1.3852034986693382	-0.6115405966480326	-0.5829413046271352	0.795546475093023	-1.2173202340962601	-0.6347591374489973	-0.29635446104949625
0.3127843448688089	-0.6724655200246625	-0.6742975815800131	0.13067620665090934	1.009926410407229	0.7624008676822911	1.397852886765201	0.268528947618241	1.4407818254492812	0.39698188579841026	1.2868753699416373	-0.07046848699940753	-0.22946801424729352	-0.19350469968528633	1.0738952197833378	2.830537558255976	0.4134286936301601	-0.9210642073923647	-0.03888672863961676	-1.207206490723586	1.7874480492325344	-0.3462727267503673	-1.1440498102145522	-0.5792412686240936	1.8169707614182329	-0.5558841980841273	0.36551724305949385	0.8138573729407641	-1.077393083434366	1.700509216674421	-0.43803668317827527	-0.9353829881027167	-1.0794002409569299	-1.3223916709067074	1.0755459876165447	-0.08529437377778806	0.46647153164008304	0.727182581854497	-0.6947019709480049	0.7741719370042072	1.114134009953045	0.022766380908002103	1.3073340632015098	-0.6363055457784739	-0.5951336545870725	0.8190014202610467	-1.1222969120556514	-0.6938895128645584	-0.29600902068358564
0.28035176076954743	-0.7140350314873576	-0.6321213497416045	0.14718516727825132	0.9213791915715095	0.9159121290950649	1.5899843523744415	0.2019630762797803	1.48983702080753	0.3189067492834884	1.3734141372593758	-0.00027085435629515517	-0.22472317611158193	-0.17381514998977304	1.1233321361967181	2.814100599871188	0.3925229845924218	-0.9570340954407023	0.08539630656552626	-1.205851448499455	1.7736099020480485	-0.35087406161802415	-1.0496212917116512	-0.6531963037266375	1.6929605240636403	-0.6202583060678379	0.3869471612295353	0.8692612587707055	-1.0678299595006422	1.7787661661785392	-0.510262702550136	-1.0433906479584552	-1.1077207253786723	-1.300501877808024	1.1456877102616834	-0.09272177173812626	0.3746784369095133	0.7578919179119785	-0.6781343165662607	0.7391007003477187	1.1238682001813862	-0.0894958551840261	1.2050209107341883	-0.6664398488977838	-0.5965498212595876	0.8481785751618462	-1.0613431045922685	-0.7512103352863647	-0.278360992078251
0.24184322875791034	-0.752483849391864	-0.5761510884099998	0.18748495355810263	0.8512768767088449	1.0291236893721638	1.8375294259318147	0.1729772987865544	1.5352083620021193	0.2490494124502209	1.4070642933357078	0.024985012392779817	-0.21337146766375542	-0.13046361540489196	1.1546319009838324	2.7703920816626093	0.36834241894407127	-0.9946068797155625	0.22990534199942	-1.1725165959466544	1.729386014669954	-0.3586727761631048	-0.994770906557007	-0.7622231485635427	1.5553815651227925	-0.6618342098971266	0.37624749986297196	0.8875825117938149	-1.0472824504863592	1.8260713626617135	-0.5465033696140493	-1.1340066974349197	-1.101414247749802	-1.314817017155764	1.2077412304235942	-0.12554938403780835	0.27828177645674695	0.7759194602970056	-0.6334218377790698	0.6829242612725331	1.1428291742887169	-0.19483368704387324	1.0921010484606317	-0.7147895525195289	-0.5713123482801337	0.8709076419494283	-1.0638824833864435	-0.8013284905241018	-0.2544583529538597
0.21137107186532772	-0.7960394502746068	-0.5043460898025354	0.24120828792086568	0.7996066910762037	1.1067727482288858	2.0998556593111593	0.17650257170646272	1.5704112947956497	0.2065693068444922	1.4155855518601017	0.012253657869094296	-0.18975463422788133	-0.0740716890103262	1.1631284439200549	2.7178625500010503	0.34281161559981815	-1.0206775624968023	0.3835471158815912	-1.1293607391658047	1.6484565178710717	-0.3563499532902276	-0.967818109641304	-0.8774572098604745	1.417753369033332	-0.6996709422575166	0.33191471177430637	0.8802696363867227	-1.0131885461663006	1.859488978714404	-0.5256629519512216	-1.1991524099616062	-1.0661248611110405	-1.361699301975261	1.2647992611961425	-0.16719464568775383	0.2025380770514167	0.7841718429922263	-0.5706935489549957	0.6430167197608679	1.1666879549471525	-0.28282061098774414	0.9835222525001633	-0.7657441902546855	-0.5007754679406022	0.9091799740573387	-1.1151291231709495	-0.8474947112772643	-0.23320001397559956
0.1954615267005933	-0.8530080730605881	-0.4285126185203306	0.2872435901997794	0.7704036285080011	1.1375493174894	2.314003418483771	0.20784813843069508	1.6036593389377096	0.1731303914323718	1.4153171811893337	-0.014796249222343582	-0.14649670524507002	-0.00034808473009646513	1.1465590137960382	2.658994842589184	0.31693971817793526	-1.0374062906471375	0.5177584926908626	-1.0821865514650462	1.536652799059235	-0.34061959156577487	-0.9533088143201509	-0.9759187804008572	1.2989830008627365	-0.7296456957564871	0.2924291150481895	0.8421791393410935	-0.9555573417023495	1.8592754263002882	-0.47657798870254436	-1.2513138988590158	-1.0174574310370819	-1.398292834708129	1.304836144133586	-0.19698258984732447	0.1603230882187104	0.8036553739071645	-0.4928969044478989	0.6109896991357311	1.1785772868803688	-0.3452614187630395	0.8795950847770095	-0.7950597997954947	-0.37757408919189067	0.9853242216665574	-1.1713179635605946	-0.9005178453389038	-0.22737949665972276
0.18134723734297847	-0.912880260657872	-0.3794345589452708	0.31995916288163273	0.76534118034126	1.1544046517528783	2.458481778586021	0.26123521739202327	1.6168693076188503	0.1447304648990319	1.425718993319111	-0.03374342587339206	-0.0828057010561704	0.10888575951156168	1.1145329820116179	2.584705782986791	0.28449159763242193	-1.0458819447200507	0.5981812028078821	-1.0415719075039258	1.4432311938669529	-0.30997512113444714	-0.9216170641005877	-1.0391784780621043	1.197634809014599	-0.7344948538310643	0.26145123517256924	0.7681831532507428	-0.8693980598765887	1.802076746881894	-0.4140904035939682	-1.2926837389684673	-0.9690026612552595	-1.4151003057359401	1.309587471962907	-0.22049431241422637	0.12828576471420552	0.83701754778153	-0.41338023863293305	0.6237415494147092	1.154291216664585	-0.37495685782618604	0.7959836540240366	-0.7977115163991061	-0.20582610716854594	1.0615434241085395	-1.2105853599030145	-0.9527848447567242	-0.24298851000786725
0.1686624671220292	-0.9794834394086301	-0.3532542995495137	0.34750931054813505	0.7744349724158349	1.1756601196567558	2.5233185726879634	0.3202371536304865	1.599265974088703	0.1266138604563063	1.459220272235017	-0.03743070643587159	-0.009260709952638136	0.25248035582112976	1.0785378620403085	2.494076699213379	0.24597977874313642	-1.0393502626940891	0.6209884932756168	-1.0309045105352777	1.396790684544183	-0.2762032355700589	-0.8504821507218014	-1.0603241064400506	1.1100807930647876	-0.7529835477768033	0.24525095132650385	0.6646153365879104	-0.7761581859229254	1.7043998747190972	-0.3288152751012393	-1.3176893212105003	-0.9321415439516283	-1.4236332355859151	1.2910789031298464	-0.23713915745112132	0.09985882725746657	0.8764067127081514	-0.3452334789282007	0.7139939445455293	1.0729619905428034	-0.3720369639374131	0.7393752425512231	-0.770160882624935	0.005702585688165928	1.123345656217237	-1.2186073562997157	-0.9952576385958485	-0.27697617362021987
0.16214606214416144	-1.0575688971859027	-0.32509830773681425	0.3705825136844071	0.792487509281518	1.1789495596648074	2.494555128295313	0.37465641520965187	1.56475761491346	0.1143415167866925	1.5109785924031873	-0.030856076240036046	0.06908543784014566	0.3981688072865591	1.050603915272966	2.390943101863763	0.21884954462035977	-1.0208136725659873	0.5892625896534021	-1.043423391623985	1.3832868760271606	-0.2602559837580786	-0.7526887504228448	-1.0415648540227462	1.0469924571180005	-0.7997231911380394	0.2758747982892601	0.5264650154625518	-0.7034681585841153	1.5714101088283305	-0.26387274041606473	-1.3309448370615233	-0.9144442966520071	-1.4048481756658346	1.2594810295147698	-0.24139630007431742	0.07284886927108744	0.9275346181860187	-0.2887554083777927	0.8539432393559455	0.9384592495687599	-0.3523690552028148	0.6949920898911952	-0.7168139584590945	0.23725479972461933	1.1934363148330438	-1.185668068668638	-1.034004692074617	-0.3261234724055939
0.18556697333649239	-1.1271097001592398	-0.3053217316071761	0.3823340377320257	0.8134271380721415	1.1654486420021328	2.4085599460722764	0.42006524493118763	1.519477763254613	0.10704977978351995	1.568202271487004	-0.021611491887625022	0.13249132935175092	0.5330569467065279	1.029417223190271	2.275509874617045	0.22161894575842167	-0.9926981361571057	0.5073901137857204	-1.0631264380181085	1.3984124441844108	-0.27671864104687216	-0.6574335395121106	-1.0014507412119893	1.0110078757683565	-0.8451431269220171	0.3403590523626237	0.35859962724498556	-0.6621931453116245	1.3882054948120583	-0.2545242924283774	-1.327555907996441	-0.9078762713075204	-1.342653818826569	1.2111679116283196	-0.2407272918187609	0.02299577877281149	0.9865729494199715	-0.2682470479010238	1.047684385995513	0.7740729451776698	-0.32022066884444333	0.6595018892657603	-0.6461872835948194	0.46227676961113817	1.2695509750082776	-1.1206640391925782	-1.0565917910502314	-0.3798990606952944
0.25935532976361075	-1.175163272043656	-0.30109351984521787	0.3895175484021755	0.8185607598071968	1.1364975088942342	2.3066994161862255	0.44046030880405435	1.465000412553603	0.11281150018746262	1.6313536122477903	-0.021052173427947258	0.14777301686376326	0.6510419275792293	1.0098939168110828	2.160982101048943	0.26915827008052207	-0.9618636009543818	0.3938447745062138	-1.084304567914477	1.418611710171931	-0.3214912851367225	-0.5817846231445214	-0.9735135547090887	0.9931296079640071	-0.8971002188445081	0.39753536779019727	0.1915077162339382	-0.6591262133631901	1.1702285416160467	-0.26183022236833475	-1.3043871075180289	-0.90739717455742	-1.2576846368226353	1.1730646759882188	-0.22807238790959947	-0.043113754279249995	1.0375432341212065	-0.2935170949092802	1.2847187794165131	0.6100498369103262	-0.2581581469170861	0.6345005209278753	-0.5730045835841602	0.7200242257690361	1.3243745176876194	-1.0548348568817973	-1.0621949426416073	-0.4144033563593187
[truncated: 187 more rows]
