# Supplementary material for: Obesity dysregulates feeding-evoked response dynamics in hypothalamic satiety neurons
Source: Sci Rep. 2025 Oct 14;15:35837. doi: 10.1038/s41598-025-19800-2 (PMC12521569; doi:10.1038/s41598-025-19800-2)
Supplement: Supplementary file 2 — Supplementary Material 2. [file 41598_2025_19800_MOESM2_ESM.zip › Fig 1/Fig 1ef NCD and HFD/matrix_MPK133_3.csv]

-0.8244866985628635	-0.22300017713971015	0.08014727341689137	-0.27283538589674045	-0.528095156938542	-1.0060696252115489	-0.7430672085003058	-0.3953901186893043	-0.07115319918307923	-0.01600256460575167	-0.7811091350783124	-0.4421613560970261	-0.41430406597097863	-0.8892245652923844	-0.7052653898709413	-0.927211814052604	0.10586001432181091	0.36137928120583523	-0.9579978771690397	-0.6888035686175396	-0.2542841271828752	-0.519577077426385	0.5953337992940881	0.3965560824063863	-0.011858036423441286	-0.6982677097383675	0.5136041810083135	-0.6123571561694866	-0.6439379779769948	-0.2714811874087836	-0.6946996841128211	-0.4126619446009359	-0.6060668379495183	-0.4624960216322421	0.04074500156344155
-0.8238796719570223	-0.18180088099201436	0.10636045669592341	-0.20700076772222586	-0.5473754365597239	-1.004374509507541	-0.7854905047719061	-0.41897943043875163	-0.07787138231426954	-0.012315708788153558	-0.7821478716781822	-0.44788257860289077	-0.34663396275934566	-0.8923685407857578	-0.7092802699652496	-0.9693811003587144	0.043445635996523825	0.3851267298588506	-0.9385470786891776	-0.7575216858625866	-0.30011885860032184	-0.5082854622151606	0.693038773079874	0.41403953481281597	0.05195868080839567	-0.6977026781696131	0.58112832459873	-0.6742114979748743	-0.6119667177196628	-0.27053527939953825	-0.7069907203561645	-0.4215384408002114	-0.5600976268120366	-0.4588166479082545	-0.015067720243387709
-0.8284586785728453	-0.1423047659000691	0.13444920756271314	-0.1570176194989206	-0.5643378161620429	-0.9888908554621029	-0.8276174543077633	-0.43726072308138625	-0.09719126209532199	-0.02767652429627764	-0.7890688919447272	-0.45359242690894236	-0.2788105403144684	-0.8910788499377258	-0.7012374319913094	-0.9858583685781223	-0.020541402565058795	0.41811745134288375	-0.9391293561258941	-0.7377161625294909	-0.3008879197756899	-0.4671036170760125	0.7903475941454369	0.4222560926737849	0.11532828124459156	-0.6972013121297324	0.5973024825656291	-0.7308268856418101	-0.5862354622055377	-0.27526986428848016	-0.7167942849788317	-0.42029028251951345	-0.5433047973929384	-0.43749413879686233	-0.062100747813604085
-0.8457678515690727	-0.10730881655475362	0.13802912445605428	-0.12558054740620042	-0.5780342810056422	-1.0031106599897122	-0.8604323381978556	-0.45760671644687867	-0.12882705490890745	-0.04278266281523756	-0.8000485712293008	-0.4752915566019126	-0.22061963337044713	-0.8797076665016365	-0.6820523209217645	-0.9735307231391261	-0.09284008842811892	0.44627371934993165	-0.9264857394685204	-0.6960043206458318	-0.282423878394418	-0.38768629756605233	0.8337682177783481	0.4291364627272659	0.19042154707235212	-0.7195081218088628	0.5680584976841576	-0.7817412598440582	-0.5633393773858334	-0.2779398472959095	-0.7259211109988145	-0.41324800876826795	-0.5486249445973749	-0.3775277005908071	-0.09711675241949291
-0.8732032636414416	-0.07877034554180737	0.11014740223111141	-0.1116677567808462	-0.5924684621052447	-1.040858430896617	-0.8857959932589112	-0.4802845073433195	-0.16279266464091263	-0.06692148971412604	-0.8179854514934481	-0.5094465725099373	-0.18609558390421524	-0.8446650855971287	-0.6530885138396764	-0.9505604306022711	-0.16789690765296433	0.4553455969843128	-0.9047118076964225	-0.6858679837215524	-0.28223851493163715	-0.2937694665949988	0.8335602376002308	0.4313581242459839	0.2661202616433853	-0.7545544038156257	0.5236052679272106	-0.8232122823052785	-0.5415423046374754	-0.28502356319554495	-0.7282512866199484	-0.40606507961686267	-0.5566001710771943	-0.30164042056493695	-0.12173219616047119
-0.9182678579569702	-0.04725496010116792	0.0821508630404742	-0.08341793673325701	-0.6279055873936186	-1.063157288645304	-0.9299775084084276	-0.523165839974271	-0.2143498437063111	-0.11427190252497299	-0.8503987018884708	-0.565039111515236	-0.12183479980569964	-0.7522333390561218	-0.6144445300611484	-0.9404471838207618	-0.3020531029681669	0.4734805460298416	-0.8882926085161078	-0.6882866624258733	-0.28490985221086423	-0.13919556031283284	0.8514122504713602	0.4292999961604207	0.39907175587637794	-0.8090298135964267	0.48433251419389184	-0.9118154096395223	-0.4965441580735373	-0.3008088760538289	-0.722015048945052	-0.40100401954264325	-0.5595996210790872	-0.20142909236333092	-0.18114048171068883
-0.9629981203547635	-0.05447060390575866	0.047987779914523354	-0.10716841116677131	-0.6676734923600918	-1.0872914236085063	-0.9445464183575467	-0.5591263975333682	-0.26302922710768045	-0.17197152118994596	-0.8931129514188264	-0.6208659590366797	-0.1053382761014238	-0.5900427243789246	-0.598465220100566	-0.929285268470023	-0.4240657861429861	0.4750441398884127	-0.8939459930834968	-0.6525897289543314	-0.25801505985927575	0.03970582788663729	0.7990378135292532	0.4061234530160185	0.509595871640061	-0.875175114819781	0.412857763315228	-0.9850795364074191	-0.47138081310345675	-0.3284384706406773	-0.6737815110015312	-0.39545890214535123	-0.5902362488339132	-0.0899669168858036	-0.23002487958732082
-0.9925254784281059	-0.07937241812268937	0.011813049834065122	-0.1683157080001378	-0.7070669673235178	-1.1183689441691833	-0.9306603669505769	-0.5917630837028954	-0.3028974025995133	-0.2273692933656247	-0.9398164163405902	-0.6706667554972745	-0.1364314166033261	-0.3635473309439505	-0.620632938076219	-0.920214176788369	-0.5307399737500001	0.45836123920716404	-0.9030643552889629	-0.6343293957877673	-0.22756812512162822	0.2110892003122725	0.681005634203098	0.37367735624594045	0.5809367755128817	-0.9431539832746989	0.3317299269604764	-1.0370820888451326	-0.46692516926715566	-0.37782546289298036	-0.5832170589484951	-0.3854584299105643	-0.6322199871572707	0.050511099171388095	-0.2717298953875251
-1.0028842565062948	-0.10854871698473076	-0.017966845268178537	-0.2361404545144925	-0.7406281218823401	-1.1080880374753381	-0.9112849651576884	-0.6235213181480364	-0.3290080454780621	-0.28279047414966885	-0.9787398608413106	-0.7053785384861382	-0.18645604055053572	-0.1008469353950272	-0.6773870389707013	-0.9236880271212188	-0.6070388266877803	0.4454063063614321	-0.9303374790990206	-0.661158762078211	-0.15441134514405458	0.320606643591558	0.5440381166824345	0.3314165944063368	0.5898464982005908	-0.9880763804479977	0.26403573721050544	-1.073677187482982	-0.4655895278024583	-0.4552809510484218	-0.4647022051906554	-0.3634959128333555	-0.6772659613055863	0.16120115767899829	-0.30425587299921764
-0.989541092867477	-0.1257458475995727	-0.03121578308738581	-0.2822221004147206	-0.768018822819521	-1.0621150620287054	-0.8900766272779788	-0.6347105545910884	-0.34059906609711493	-0.3324921516230267	-1.0014380062281176	-0.7276355726799284	-0.2362835397692887	0.1452623332620236	-0.7640456756382072	-0.9315997212542841	-0.6436735330343428	0.4582947032982888	-0.9808327150157183	-0.6967948830566163	-0.010093400341400804	0.34740570967338674	0.41918601591120874	0.29787761566834386	0.5364891578681759	-1.0140582827813638	0.2031473484045526	-1.1017019412845825	-0.4637490769652765	-0.5468236580039504	-0.3254593967395776	-0.3318674552839015	-0.7250402648561949	0.19199129154055228	-0.32972285899056997
-0.9628771065921674	-0.12083930208411084	-0.0460493293220264	-0.30512754635038275	-0.790081537641916	-1.0183798789036884	-0.8675063554637891	-0.6057742191215824	-0.3440085100143348	-0.3816840416253094	-1.006262879378522	-0.7463984526912103	-0.28755286557332504	0.3272050447865917	-0.859464684767735	-0.9216493112071273	-0.6492210690257687	0.5043512508095132	-1.0335225050722037	-0.7253629338099372	0.11461808571007523	0.3054516347861944	0.3182036401977312	0.28777311085550233	0.4333566717660632	-1.0323875885441087	0.1330725124208231	-1.1153925879878561	-0.4750336698126837	-0.6398011182279019	-0.1781952239211178	-0.29417687670413545	-0.7689732175956255	0.18683544108021397	-0.3456878080087853
-0.9424518452162133	-0.08695253498390637	-0.08152307161192865	-0.3056725035040999	-0.8044607959732145	-0.9558942003729308	-0.8483995573079788	-0.5422051787960576	-0.34240267825981674	-0.41991550099947245	-0.992262110556014	-0.7774886904596621	-0.31676487295224054	0.4354439070333762	-0.9304247479329358	-0.8843379874758615	-0.6282761776682195	0.5759693289598545	-1.0581174941850606	-0.7657921849292476	0.17013772939920846	0.20973779825319588	0.24196862018372736	0.2959311689517651	0.2991585107028738	-1.0430993137771125	0.05523487152535235	-1.1130241061081896	-0.4921586266500816	-0.7268397896066088	-0.04878817090191566	-0.25664849534257195	-0.8051892219001194	0.17409708682551533	-0.343103817731789
-0.9380543912585061	-0.0341085553561674	-0.15183402704858495	-0.28847186220291826	-0.8081133988600812	-0.8950113945008032	-0.8193714487544627	-0.4704129484868469	-0.3378192533875989	-0.4305456101539867	-0.9564058568243459	-0.8234450073835122	-0.3255547584630426	0.47672685443067486	-0.9745631452520348	-0.8374475214517624	-0.5898940710591054	0.6584777698422957	-1.0512776979958816	-0.8224915421669952	0.20044794215012382	0.07450330848091068	0.19441658077818222	0.32746520120847306	0.172096333698101	-1.0566059557276728	-0.02317222627653313	-1.1038623253343594	-0.5027771515754602	-0.7846567140373051	0.06485416491659819	-0.23608999793542704	-0.822754982853166	0.1308963544842479	-0.31610699204235176
-0.9465346633911714	0.01974118536453903	-0.2336642799323485	-0.2729974934044919	-0.8065316231329234	-0.8711024763237161	-0.7487627405513053	-0.40243129930639315	-0.33430638301839316	-0.424087435201538	-0.90611699995337	-0.8724245866176183	-0.345806038899827	0.4753559678191501	-0.9990691712435261	-0.8011870374461838	-0.5530110499383909	0.7315087575869901	-1.043550654428058	-0.8728194086465031	0.17274596422302096	-0.06815715805454195	0.1720598543788242	0.38639573690905143	0.07722972209797516	-1.0739961949395305	-0.0935199270279192	-1.0851198299975782	-0.5170099713830004	-0.8056694929178818	0.16868415680084284	-0.2455354515641782	-0.8204690081133788	0.10015664458807669	-0.25423510667122506
-0.9604437990888979	0.05964867827356145	-0.298434477468939	-0.27244391351100095	-0.8042621188287405	-0.8584160626802975	-0.6420798072586062	-0.35335840828599296	-0.33719869467568336	-0.4083750570751813	-0.8457582336625379	-0.9044566081305743	-0.3734448032078216	0.46645993337808334	-1.0030273809347663	-0.7838091011561024	-0.5266952019843679	0.7653990184665052	-1.0277379800146684	-0.9112446116965188	0.074327167927717	-0.1861915771014982	0.15438153923886988	0.46719720736900483	0.014252532402423024	-1.072837482314029	-0.15311121954703993	-1.0509835715076368	-0.5218266941454535	-0.805218483979074	0.25006544891778093	-0.2771334971352192	-0.8099181359373571	0.14778523138947466	-0.16237425232400243
-0.9665391692233319	0.09468653433108384	-0.3488465112955191	-0.2778262276779337	-0.7987602902125404	-0.8458949677415804	-0.5347026659743042	-0.3515913297207215	-0.3483125020162746	-0.38891209969734186	-0.7817277085591339	-0.9123070808414051	-0.3882329125988061	0.4631743373669914	-0.9945006649038574	-0.7788393240236693	-0.5060390915123139	0.7425595892757892	-0.9713086369188624	-0.9618267849655094	-0.028698107612868135	-0.27130970313807945	0.12898510254395393	0.5780516024065201	-0.022822392292056737	-1.0435831717965531	-0.21613507175204588	-1.0159793260167078	-0.4835032492843624	-0.7775162436571156	0.3086497952405173	-0.3234154596166395	-0.7768842313018557	0.25399701147157155	-0.07748136266690761
-0.9559569811218893	0.11692169757675228	-0.37865057839054106	-0.2865610630689989	-0.80277968167382	-0.8569042351054161	-0.43385334970096157	-0.3788470751151948	-0.36870202905076044	-0.3896611751650445	-0.7200197518082466	-0.9006462511932684	-0.39320984264774617	0.45346030281557714	-0.9826905529044003	-0.7843128094543659	-0.5037104507413775	0.6865774497111578	-0.921450661821468	-1.027512570166396	-0.07993730140969645	-0.316678200835664	0.0902596504778403	0.7041026408665066	-0.04460907869420101	-0.9895566039943121	-0.2771935067175526	-0.9967768249506967	-0.403978245014892	-0.7154404630055937	0.3445454739454823	-0.3785954601153778	-0.71654134753399	0.35798698557901165	-0.015530195775918626
-0.9328265967143734	0.11370603022905426	-0.37833902826140486	-0.3066813640576581	-0.8261414393639288	-0.8988472676345358	-0.35156227485981945	-0.39887340023735357	-0.3954731496226929	-0.42412644954881457	-0.6663859296617367	-0.8711688749582793	-0.3787953315516463	0.42835155150598475	-0.9585262930360294	-0.7975677196306461	-0.5301936812468658	0.6097226041446261	-0.870242349489601	-1.091744383940457	-0.10136321429200104	-0.3075236865550728	0.02831355434942055	0.8026002901500023	-0.06902481185470968	-0.9105508659384658	-0.32129082590799063	-0.9869414643590652	-0.3120468492924941	-0.6338017912700665	0.3502139828034241	-0.4272115419399906	-0.6476624457302895	0.4365947961121476	0.013827457393865797
-0.9029324738528566	0.10186988305470768	-0.3757875401348597	-0.3311871904953753	-0.8626483646610084	-0.951138292708684	-0.3278911064485916	-0.42585272163361265	-0.42689120253736085	-0.4691203957841809	-0.6262113327620729	-0.8293755151659334	-0.3358052443427909	0.39156420582317353	-0.913943251015932	-0.8041115851951519	-0.5826101710173128	0.5065351941714218	-0.7716820748642241	-1.1455192130991518	-0.13784169205971447	-0.2537953528641286	-0.051450272203185966	0.8577044094227709	-0.09552042714458434	-0.8266460654357859	-0.3568700188733184	-0.9915031878405957	-0.23583465652995086	-0.538148546469562	0.32955040972860283	-0.4679027690564993	-0.5642343563817266	0.48731185079321077	-0.008976256800627571
-0.8777001734765634	0.0994062297352375	-0.3714285241039307	-0.35160583828021497	-0.9059752650135859	-1.008925565733352	-0.3648638296199084	-0.46012420985392816	-0.4607334263266458	-0.5075183163733892	-0.5974511672632195	-0.7891517949477611	-0.27323410077390414	0.343023490133787	-0.857829089749945	-0.7973549462977585	-0.6609010602544012	0.40363349721868247	-0.6848937082996122	-1.1933371821346328	-0.19883021521813155	-0.1795692580412374	-0.13807973013012012	0.8540109470056558	-0.10659209104415297	-0.7550478116643973	-0.3841999958193426	-1.020677955965271	-0.2033445644175659	-0.4398074094699866	0.2889753579395653	-0.5118886271677429	-0.45509547248791693	0.4996184498443236	-0.04958601308569631
-0.8560014749680638	0.09328169830902651	-0.32883747282945514	-0.36765448154758995	-0.9506050289481944	-1.0851925948357706	-0.42679020899075504	-0.4792771708099499	-0.49326739622326715	-0.5197324080273156	-0.569106496404314	-0.75984958138989	-0.20723486430823707	0.2903746464663938	-0.7880128968743709	-0.7836766606121622	-0.7632233015233135	0.31371804412761667	-0.6594319625096967	-1.233362859435851	-0.2548757127023884	-0.09092895620616467	-0.23473794653593183	0.7914029033692457	-0.0992067736196971	-0.7014891854993779	-0.39035329405809455	-1.0603945220514666	-0.225833120837608	-0.36460091219732593	0.225237555706227	-0.5509756224229696	-0.356698672140373	0.47827020350060134	-0.07381679463771293
-0.8380839911031304	0.06847446254349894	-0.2496768822591505	-0.3663110586908003	-0.9887949789018269	-1.162082563984891	-0.49419648087297513	-0.512302207259177	-0.5264328118267498	-0.4916602846838676	-0.5306242231785943	-0.7334432391043714	-0.15766456592566055	0.24772761024242085	-0.6915738204896117	-0.7606428617489096	-0.876419890531387	0.2255305677288138	-0.6519364638697875	-1.2630172424529416	-0.3060754674645827	0.001868815086400666	-0.3377658415836381	0.698547822299658	-0.08289595291474516	-0.6726391510902502	-0.3728464487477132	-1.1021728995311753	-0.2941261165693051	-0.3160553997100469	0.14510292583682807	-0.5763290750932212	-0.3011417804307134	0.44048689594009305	-0.09775687728356733
-0.8259100065860066	0.0245370048881147	-0.16067291907433265	-0.33664193567641	-1.0123420412363007	-1.2121693396630153	-0.5536051740399424	-0.5554311343915965	-0.557627681345027	-0.43897531012212543	-0.48346791578407833	-0.7163887639049801	-0.13606345044353976	0.21555369454483864	-0.5830578452847965	-0.7160147407540789	-0.9767169868644376	0.14488904617187542	-0.6441848314600618	-1.2944766508345134	-0.35787469555321794	0.09387415294565343	-0.4392053165896804	0.5819019505562564	-0.07035985000451475	-0.6628060101557038	-0.35234600011680745	-1.1507801715864765	-0.390741021469751	-0.29547849524013	0.061035164369559504	-0.5965758497216337	-0.27670667965411205	0.3986917316338566	-0.12276285591868256
-0.8070653711245708	-0.052777418946497456	-0.06391511776179337	-0.3085231812733854	-1.0094879676416468	-1.2417853470371985	-0.5880431868331991	-0.5571676876073718	-0.578655912083005	-0.38729690572010816	-0.42479213620898904	-0.7154629040402138	-0.1399702748237148	0.18368567916553052	-0.49005909829246763	-0.6499594766749388	-1.0309599697514251	0.08455858926838963	-0.6408305036105453	-1.3326005556230767	-0.36877564472612734	0.19374321408222647	-0.5339414304702561	0.46657232351873745	-0.08053517623376494	-0.6574390060716486	-0.35305782124982527	-1.1993600623483718	-0.4784095824911717	-0.3228053992640202	-0.02091093012713189	-0.6121417140059882	-0.2877569845136077	0.3461688686925405	-0.1190336881325627
-0.7785042614018002	-0.17219078761288173	0.03544520143982219	-0.302575215377278	-0.9844871235096285	-1.2534966199152024	-0.587078483629609	-0.529087757776505	-0.5857233863020423	-0.34026641055692564	-0.3613381682745012	-0.7246191348895602	-0.16181169473671636	0.15064844479193085	-0.4232316152894865	-0.5811902670232599	-1.0380709691356602	0.03791691714676119	-0.6147663311940212	-1.3612819387499717	-0.33494747008583603	0.29941522259872283	-0.6267874387760749	0.3814285750694764	-0.1276591824151971	-0.6484621665004532	-0.3809295731693132	-1.235678609922815	-0.5342400968396659	-0.3845391395793988	-0.09608232250398074	-0.6188526239091093	-0.34950398759729767	0.2763726461099577	-0.0818712097852142
-0.7530950947570983	-0.313373347642413	0.0962458206069033	-0.3098545322944913	-0.9537800425454602	-1.250250143902581	-0.5583038461138987	-0.4967308873106918	-0.5831740149855473	-0.3053849831355433	-0.3110493114035254	-0.7351698426359624	-0.19092795581895303	0.11232253380461496	-0.3986157359012784	-0.5196162698734957	-1.0177900898778807	-0.005319681991245928	-0.5462905046362072	-1.3641152480893193	-0.2715005804352168	0.39307052808824394	-0.7184609873964644	0.300637740930379	-0.19593549516872408	-0.641048315663108	-0.4424348736238809	-1.2548592059541008	-0.5759464656205295	-0.4691199635868828	-0.15713658182418913	-0.6247196014112714	-0.43125112922833875	0.18947009327143732	-0.01568582246305602
-0.7358869377159946	-0.4415502172082985	0.11002922804419737	-0.34477835292715897	-0.9077595385995343	-1.2419434779721312	-0.522435802689438	-0.4434251478268389	-0.5791186093682049	-0.2995770473043636	-0.28220044480176193	-0.7516783562443367	-0.22134148535227133	0.0644751921699828	-0.42416449730922867	-0.46410631271101277	-0.9855514747181576	-0.04730188355310276	-0.44716468664707526	-1.3573678255553225	-0.17760412677797466	0.46210203094318825	-0.8048801796488183	0.20967592497309231	-0.265048179339978	-0.6351560709658448	-0.5443716144338463	-1.2576794791749752	-0.6111218631448796	-0.586939238312836	-0.21021922620942898	-0.6349861784571715	-0.5008435062941448	0.08673126380504488	0.07053136221099938
-0.7284492456918455	-0.5329683642594288	0.09675611823221239	-0.4085624835834155	-0.8556736506756796	-1.2286916264401673	-0.5001284597875996	-0.3811992228791403	-0.581343185335481	-0.30324439594832336	-0.27156564941074024	-0.7649861700253743	-0.2600699236697295	0.011069528455896819	-0.47970149231627257	-0.4312784270655817	-0.9446291999379032	-0.09256978485030455	-0.3578231786649323	-1.341539992114247	-0.07207841644157727	0.49222348082474127	-0.8895669655823507	0.13132612647036004	-0.3265483055506389	-0.6289836979415371	-0.6706170469363621	-1.2431537030228026	-0.6349706003741152	-0.7255836237703315	-0.2663980411531111	-0.6459750399903794	-0.5464003287301284	-0.021213840087067604	0.14880571313587848
-0.7191256007213979	-0.5674018409445718	0.0655661902179305	-0.4729226132565757	-0.8247144025666024	-1.2007839123479025	-0.4921138568981659	-0.34128393670755514	-0.5899457258418881	-0.2959096986604033	-0.28267196119091587	-0.7391121402910968	-0.31773360018922786	-0.040969780503231655	-0.5475263744132581	-0.434845637126127	-0.9026805574244874	-0.14256956343164248	-0.2983366228925971	-1.3231193351021395	0.037404343703124066	0.47733111992786953	-0.9798326483816396	0.055446613486346455	-0.35944452927504245	-0.6251605829326705	-0.8042851920315114	-1.2077496906481375	-0.6629875205469873	-0.8529255436069578	-0.31586946203256877	-0.6538948260354149	-0.5527816514744035	-0.13018002927817146	0.19106569957512012
-0.6916982968666388	-0.556024745278254	0.002557862377144132	-0.5402299953844901	-0.8236598854151638	-1.1732571500534286	-0.49985039827597655	-0.3166872884247378	-0.6003845394958348	-0.2845695283854629	-0.3141001624957256	-0.693076203968557	-0.39750903910646795	-0.0796287829482239	-0.6237541695067564	-0.46813815025357686	-0.8707822254737877	-0.18580616256964952	-0.26010917001502876	-1.3190310770407787	0.15683625765156053	0.4313879396270896	-1.0672528880847112	-0.03619592700570034	-0.3545304526810774	-0.6311642423054631	-0.937688381482704	-1.1638218816360149	-0.7073756891191731	-0.9613099534854955	-0.3446538983395988	-0.6542141518087504	-0.5482724878178946	-0.2272776776174214	0.17470434295759288
-0.6655984209000444	-0.5063802854577297	-0.08628763996613031	-0.6102880315003116	-0.8245921397084643	-1.161045129214806	-0.5249629467678625	-0.29451231786860704	-0.6119519716258381	-0.2775209363109009	-0.3591066352644447	-0.6501931958341397	-0.4986002319941587	-0.09748882967886288	-0.694156247164822	-0.5258778850984579	-0.846007768488205	-0.21378842612873195	-0.24861798456598277	-1.2999801814634309	0.2620385679039571	0.3676812302673789	-1.1351001360801463	-0.12793153530523368	-0.3304240191392	-0.6401856477468695	-1.0617904414624664	-1.1192204928060911	-0.7623087645832508	-1.05536196520795	-0.35803064278443786	-0.647655301797694	-0.5639660896831753	-0.3001718225731778	0.10716823344518671
-0.6494812494724957	-0.43103355477059696	-0.17640620059570192	-0.6577924294632502	-0.7915811680112623	-1.1584766994837872	-0.5541915622617326	-0.2884903447541362	-0.612138865039076	-0.281848927902071	-0.4088399431224568	-0.5932653257708117	-0.6064368453518009	-0.096034103720848	-0.7514857706135374	-0.6049383763612051	-0.818985602954372	-0.23871199481804384	-0.27835204163643706	-1.247880460070243	0.34399551114292165	0.2871807687416303	-1.183586943538987	-0.21301944307000253	-0.2990269517295901	-0.647045608483013	-1.1787821992357532	-1.0740851687547401	-0.8183706498941332	-1.1218449204561476	-0.36226227097678926	-0.6370339183369761	-0.5888378373201858	-0.35289322987818605	0.023323621661828116
-0.6247106631442599	-0.35314012627007935	-0.24343782234550365	-0.6854352086307499	-0.7370347400673846	-1.164090347673878	-0.5721842227961421	-0.29678136884781353	-0.5930521483997808	-0.29846383792875036	-0.4550205383849611	-0.5288441328707765	-0.700072968747096	-0.07009149080292301	-0.8008796939279653	-0.6966067731757387	-0.7928573706074864	-0.27470400764262176	-0.3493871568222576	-1.2144280604363107	0.38924523021329377	0.19061837742735052	-1.2212930641826805	-0.2885320029844972	-0.26724483785597053	-0.6576873016342558	-1.2858994160693473	-1.0420463173397398	-0.8670917655801416	-1.1623570254025082	-0.35610504710631447	-0.6261185524182663	-0.6293974790203801	-0.39105786867689807	-0.0407417190921584
-0.5979219396059671	-0.2865938051464105	-0.2763654480628115	-0.6999696987938099	-0.6878888918103114	-1.1779747229455708	-0.5642717649517944	-0.3016281160066863	-0.5898477428873751	-0.3319849651084373	-0.4917941482598843	-0.4939435381650193	-0.7651222517594382	-0.0266627093211388	-0.8362751558321404	-0.7817182774870184	-0.7896200817000228	-0.316934740393513	-0.4395032133243254	-1.2152932563613992	0.3659840875860083	0.09132624374789196	-1.2538179643451488	-0.3464813380861446	-0.2565613765389688	-0.672849247335533	-1.364800834102494	-1.025505277992845	-0.9072135938307075	-1.1964702518479275	-0.3550427504024256	-0.616044584568981	-0.6906165104101116	-0.41919759285804625	-0.08664865544506993
-0.5811885288642772	-0.22336695698783302	-0.27925802986522125	-0.6903725894253443	-0.6589966501466261	-1.189240354097857	-0.5183329767118168	-0.29316920249078066	-0.6236990391724483	-0.383819426899559	-0.5120786899517139	-0.4692456006913905	-0.7929825467146508	0.007684231600330771	-0.8448890570985392	-0.8492976933996965	-0.8009984164622779	-0.3625959863284781	-0.5245478211840273	-1.2132118105735668	0.2975915429922532	-0.0016915232287094072	-1.280478280584007	-0.38543420413964913	-0.28230583561216815	-0.6975896718558615	-1.4202240184316117	-1.0155603922275875	-0.9344137043939353	-1.2313704737570386	-0.3652969863540151	-0.6103093923066084	-0.7272919927834015	-0.4484718562602955	-0.1342880398246039
-0.545329358381891	-0.15403172494352765	-0.25219614106199184	-0.6627453311894377	-0.659080705861596	-1.1791319538784832	-0.4160403887829071	-0.26477553990120445	-0.6794041633122292	-0.442247313380354	-0.5194665581283125	-0.42494536726029175	-0.7823152828375944	0.025689297741114565	-0.8266673428811575	-0.9088460015741175	-0.8170064422359454	-0.4076153564366455	-0.5889009185828753	-1.2329095299415558	0.2124242623340602	-0.09128813283316209	-1.306359242529042	-0.419478408118284	-0.3386772691669571	-0.7223460127584089	-1.4604735489419052	-1.0120145147314399	-0.9408955969614581	-1.2501947998674254	-0.3821825290026081	-0.6030105174875039	-0.7247777059597406	-0.4810079199232106	-0.187174686277993
-0.47672014024073023	-0.08375070838519376	-0.2122774378779509	-0.627067883100522	-0.7005373665560972	-1.1407061366899751	-0.2842070755001425	-0.21785468602027577	-0.7603780027214103	-0.4956943681922244	-0.5253114939621837	-0.40159413504450525	-0.7459410769914191	0.022102333268315406	-0.7932492421178925	-0.9623324409177156	-0.8375264394243901	-0.4408852678128225	-0.6281938879428801	-1.280357095609747	0.10859705975591165	-0.16898252696049532	-1.328690828467309	-0.45267702458889714	-0.4057258518016327	-0.7363874451515084	-1.480989815820212	-1.0137450124747334	-0.9228241225506526	-1.2518474903411787	-0.40442637816585875	-0.5810480004102949	-0.7088472303074406	-0.4872667946262864	-0.23732465211983608
-0.401192658379485	-0.02636465629861867	-0.18312870036490478	-0.582084774247502	-0.7666433656654711	-1.0776430406543898	-0.1815607630632497	-0.1691904955125724	-0.8599341280040604	-0.552418628175293	-0.528278312430574	-0.41004289066549227	-0.7130212473391513	-0.007998258049853438	-0.7503942114652041	-1.0084955695283746	-0.8686080916734346	-0.4545173013782864	-0.6470535296820061	-1.2932576367675361	0.014884654926962771	-0.21070089218622073	-1.3370740294929522	-0.48790451926272016	-0.47259137955997527	-0.7459786570763345	-1.4945935085845474	-1.0133151261682507	-0.8905163227116646	-1.2435234998598212	-0.4229331670236934	-0.5419888828019469	-0.688059415070724	-0.469810648110509	-0.27683621253718116
-0.3492852012267201	0.011796595446697155	-0.18329790431434922	-0.5366205165150926	-0.8228976529089612	-0.9988315410535179	-0.11609524703766405	-0.12542562359898496	-0.9378940843123891	-0.6181630052486127	-0.5207270474854573	-0.4340379025906865	-0.6907837005908704	-0.053371205998890725	-0.710282028321027	-1.0525787302522396	-0.9059215250693461	-0.46119046165078614	-0.6243170472029378	-1.2344657769250218	-0.039599056785777124	-0.22215638173351268	-1.3183855249164291	-0.5078768707493657	-0.5367331770032303	-0.7507121891480958	-1.5172887390422578	-1.0117571305734183	-0.8640453812420251	-1.2193264162569217	-0.429192816196196	-0.4890137507381467	-0.662477046072656	-0.46774326552983514	-0.3005120234501608
-0.3288320135978592	0.03915514260860482	-0.2013409540344858	-0.49127007894770003	-0.8349252615782659	-0.9110688721661845	-0.08488804418898002	-0.08719940676618118	-0.9853631967756076	-0.6805131341089055	-0.5077323359091148	-0.46923877617150334	-0.6805200730625586	-0.0994216665046981	-0.6869547467133587	-1.0804628926427335	-0.9403655432972784	-0.4776248311430004	-0.5726497431555597	-1.127745379877686	-0.07201794325513747	-0.2301503065381191	-1.272858435376947	-0.49630987181887587	-0.5861643058501651	-0.7410795946295016	-1.552757204275783	-1.0116968917279237	-0.8597019172662759	-1.1737018677021922	-0.4287597034904782	-0.4233745639968924	-0.635430625836747	-0.4755904951424522	-0.3152583861445654
-0.3379601747979599	0.04820468565381271	-0.22341535499456328	-0.4418359118233396	-0.8077045824281829	-0.8265478874449601	-0.09533710398629673	-0.07065466733932198	-1.0143099018375596	-0.738368810162983	-0.48456033989360314	-0.49776299446217537	-0.6907067280778539	-0.14356194946750525	-0.6794515853471008	-1.0675054309012033	-0.9691093579318988	-0.5110963071842998	-0.555472388016588	-1.0143577222191251	-0.09220809971890209	-0.2560334722211053	-1.2204314320161953	-0.4818949979792932	-0.6221251206938618	-0.7316284468681975	-1.5954150629527861	-1.0123704715457247	-0.8765253907284398	-1.121654225401484	-0.41476548079627146	-0.35085973580277985	-0.6069515472745292	-0.46683878565079057	-0.32902400707474644
-0.37691543585260134	0.03809401851969454	-0.24981117110791548	-0.39796513640116593	-0.7764434978880779	-0.7514356933521974	-0.1462110111638555	-0.06864338597808207	-1.009935144368471	-0.7879560455509971	-0.4422405768472427	-0.482653507430782	-0.7018639877085026	-0.17362855186142112	-0.6850785204456167	-1.0195489270562106	-0.9903264758566663	-0.5600080279616759	-0.5377520292856052	-0.914603119840233	-0.10948239688870731	-0.3159531130199137	-1.174604942440083	-0.49041735006486087	-0.6670240632922845	-0.7345825274079381	-1.6365425061938013	-1.01055235366353	-0.9065615483912491	-1.0734870761179036	-0.3791507400625836	-0.2878841315041919	-0.5784239523944882	-0.45841798343194995	-0.3469386942110589
-0.42758482912650286	0.026536993116561457	-0.28755708071893066	-0.358578185661474	-0.7513719705411983	-0.6842683807781462	-0.2178449529676909	-0.05813927404594114	-0.959018483505722	-0.8243408258207549	-0.3827664873459623	-0.4340015051512858	-0.6895746689230025	-0.15783049986877798	-0.7060622629233175	-0.9458186248979302	-1.0007685719519335	-0.6105205244290535	-0.4902607302213151	-0.8199318890467648	-0.14732546525476609	-0.417813359582402	-1.1249890997286065	-0.5097329087386717	-0.715678786974084	-0.7372564796206345	-1.6688156854524476	-0.9993670953069553	-0.9445204087055463	-1.0146894342632218	-0.3371856306031674	-0.24721571337149287	-0.5624335448201716	-0.4619129945325093	-0.37998146987815057
-0.46675791495381647	0.025090634847546096	-0.3266109637169223	-0.3238958017424781	-0.7370538436389686	-0.6235772487665426	-0.29511011327561953	-0.03993599062979654	-0.8799299087213367	-0.8518719502153063	-0.3147560838093509	-0.3678923809990229	-0.6477560658146897	-0.10135676925881709	-0.7359057690314984	-0.8466749363983951	-1.0054129779129248	-0.6588823454889593	-0.5074913611844086	-0.7351703304304286	-0.2055716608716145	-0.5547853662877862	-1.0785546680933826	-0.5553068845248019	-0.7520846145343826	-0.7418499475288737	-1.6824628783971343	-0.9752085801343593	-0.9755521626307552	-0.9407421297324685	-0.2948195992472426	-0.2345744676778485	-0.5649706628522203	-0.44261322178244217	-0.425800315653437
-0.48488391484045323	0.03578953381356039	-0.35874628522651353	-0.30454292459370513	-0.7380758847187142	-0.5473461585129724	-0.37970890950574165	-0.03254885605175234	-0.8093712944770527	-0.8731685819151259	-0.24919896604007152	-0.28635529222060696	-0.5871017255577486	-0.049308396586554525	-0.7746160135889983	-0.743907587770406	-1.0167618827760214	-0.6973420577574148	-0.5740308164424102	-0.6836593845389786	-0.2724865563010729	-0.6950932259164068	-1.0523171687001471	-0.6461011784286125	-0.7846589141659248	-0.7534625399954409	-1.6806714618790402	-0.9438159272437538	-0.9865948676538467	-0.875424533151661	-0.2527286529881927	-0.24074809929567467	-0.5799736206637821	-0.3976066811809217	-0.47121100841906144
-0.4899609076188898	0.060834369103343625	-0.39083863430449994	-0.2939679965348675	-0.7536643991312817	-0.43048260575161396	-0.4787650127653521	-0.0332305888571642	-0.7538893537336623	-0.8743442142463811	-0.19669491583589155	-0.21568283910342792	-0.5277990977245105	-0.028704310704583003	-0.8278199316943337	-0.6588764162480732	-1.0406939088981846	-0.7098938612729023	-0.6184259704971591	-0.6474096102207343	-0.34411310173483745	-0.8036341577410434	-1.026664756401395	-0.7288677091666416	-0.8036808407117346	-0.755420255008308	-1.6844836595025339	-0.9112623075127109	-0.990296803052064	-0.8289554779262776	-0.21934385740151124	-0.2533107807117519	-0.6045342930865145	-0.36339086917120933	-0.5043213201956656
-0.49365275825315447	0.10347079635406384	-0.44001789649941225	-0.28428293522070724	-0.7663147842342255	-0.30608866619492675	-0.5540194289450138	-0.0323758790712749	-0.7143024256112652	-0.8771038290770491	-0.16700805723558182	-0.1505882935744715	-0.4785911333666215	-0.02917788971583709	-0.8821555141563271	-0.5957869518906034	-1.0721526317302004	-0.6992383311603628	-0.6831069191213727	-0.5964515051759862	-0.4125371975563	-0.8674082127183158	-0.9871805195096235	-0.7722718754982247	-0.7978609580917789	-0.7333283164891261	-1.7033825105841505	-0.8734213600248635	-1.0084979854266325	-0.7989406817033163	-0.1985017716574418	-0.260419580665776	-0.6372685381119318	-0.35681684468449476	-0.5131068871374533
-0.5004164967071555	0.17085448279137333	-0.5024622111753838	-0.28972215947014857	-0.7534523494866988	-0.2119145066730724	-0.57025859953878	-0.0293470860601671	-0.6960558220819614	-0.9059536384095356	-0.17357427309048562	-0.04729463539403093	-0.43660168882697975	-0.06088502418701568	-0.9067278009267905	-0.54930900559353	-1.103265553247101	-0.6833851724015598	-0.7466772717196616	-0.5409352273501807	-0.46329523513059045	-0.896649679863726	-0.9522421350824117	-0.7878115402682898	-0.7874773280377363	-0.6920857868847283	-1.7299136660364554	-0.8163039819788074	-1.0410967517789274	-0.7994734170941227	-0.18898792431765413	-0.25055849666538144	-0.6723001734813299	-0.36224687545659845	-0.5026916445096051
-0.5040766975881259	0.251926669975627	-0.5586647801607332	-0.3087956598502436	-0.6931060772099097	-0.16884539021337536	-0.5537659579072078	-0.021926034427127424	-0.6953372804155331	-0.9489422471949069	-0.21331703567335034	0.08676850812013846	-0.40890284841126495	-0.1526165988884179	-0.8755172303261286	-0.5171606919194621	-1.1264986192642439	-0.6766298207122142	-0.7507077927214935	-0.492094502748301	-0.48145033740722754	-0.8938323881957165	-0.9162889902257053	-0.7789408486747004	-0.7755156387049638	-0.6312692904281042	-1.7597112895769407	-0.7240399757161082	-1.079707657532683	-0.835499647897439	-0.1830999326696528	-0.22315730411532594	-0.712257642060307	-0.37446208107045537	-0.48837986199815014
-0.5065360695941086	0.31187326062457266	-0.6074787766870031	-0.32671026400471287	-0.5811132991556981	-0.2048609086057966	-0.514670887687993	-0.004801313359843154	-0.6804620163211382	-0.9897850668800885	-0.2641567730781894	0.20029212161225893	-0.38721537352429625	-0.2697605592894031	-0.7757598838786257	-0.5032023270507797	-1.1408309801545593	-0.6922775009289021	-0.7155355034502959	-0.4437513349084529	-0.466518718894697	-0.870654271484803	-0.8505626829477725	-0.7494383537014168	-0.7534985556481242	-0.5591139632790701	-1.766651545623862	-0.5892610351810642	-1.127846840192078	-0.8804310350629938	-0.17354804164625454	-0.18549967184550764	-0.761867003985052	-0.40384034390130574	-0.46876796306626495
-0.5090885291097804	0.3417254493954201	-0.6496078743217251	-0.354668635447941	-0.42718245040306774	-0.2888116635919628	-0.44832200617990414	0.01820462504368024	-0.6387430516885051	-1.023854995878127	-0.3102603384355347	0.29276209125078906	-0.35627805542679286	-0.3667490876085522	-0.6077330106331388	-0.5064720886765747	-1.1470259739274784	-0.7354769182354788	-0.6416296409723728	-0.396964414052071	-0.4247843324447249	-0.8433029713389658	-0.759268526740212	-0.7173937780436388	-0.7388667900157408	-0.48969625387160576	-1.7201063526482137	-0.4123313315759824	-1.1721193232830698	-0.9125858535660718	-0.1739723750403699	-0.1551333114001908	-0.8099466749478419	-0.4316964332771782	-0.4476732060776941
-0.5047804391613746	0.3453863275021611	-0.6748031481271137	-0.4005864492924629	-0.24639962143192634	-0.3642520991708726	-0.3736596529467596	0.04452765142577442	-0.6073848772460396	-1.0321884604563172	-0.3509367968385067	0.35900088128091784	-0.32929449616862094	-0.4633070895538344	-0.41108322457632906	-0.5064199809215819	-1.1378162548594841	-0.7935686374991583	-0.5374774538843623	-0.36020049774639384	-0.36269414558552426	-0.8146721044594514	-0.6602676764600042	-0.6878806467494992	-0.7339748062516782	-0.44030771984781547	-1.6349804542630124	-0.1927935973009735	-1.188872684332389	-0.923997287789606	-0.18965222556223493	-0.149948069080785	-0.8419931298205887	-0.4427329787002243	-0.4390315204126936
-0.5053166232171833	0.3218201455623589	-0.673983986149644	-0.45406640591878566	-0.0609173138511138	-0.4073835096352397	-0.3096260591272868	0.08492964733654695	-0.6111590354939465	-1.0173786142302823	-0.37821705446249004	0.35115950792993733	-0.3007714866501205	-0.5836867955436743	-0.23685748108751267	-0.49069863700897837	-1.1080037670116614	-0.8510360933825073	-0.4429681909624022	-0.34365397120460595	-0.29114121968307693	-0.7911864427616718	-0.5667565886835029	-0.6648370576157925	-0.7258888305074661	-0.42353185298958973	-1.5354006323157043	0.05723046905288378	-1.1881119646530203	-0.9113841720311269	-0.20419369201299045	-0.17587174634627878	-0.852817976497259	-0.4540310984436912	-0.4404468423598664
-0.5330120190998466	0.2704294445781276	-0.6581969890887687	-0.49783715755958086	0.10348229212956443	-0.4035308650387114	-0.24801178961642512	0.14200696333591184	-0.6234450092903779	-0.9793786399832907	-0.3933242528318251	0.2583073651776957	-0.25743783920024094	-0.6980187389448217	-0.11845295647343704	-0.46272328604724733	-1.062186932127566	-0.8982315790985984	-0.34919454422735513	-0.35154024588280874	-0.23291605821803363	-0.7875901867838623	-0.4915066176449766	-0.6620131144286248	-0.7228494883366324	-0.43017853420400626	-1.4434214782442845	0.3006583818251043	-1.1767572593927678	-0.8786663490809463	-0.2252933042307302	-0.21955855333646204	-0.8284256842363833	-0.4673808432786496	-0.4513084105810137
-0.5911935744056486	0.19997080507447595	-0.6270204899593632	-0.5272838138878019	0.23782051786561462	-0.36465940612448566	-0.19658175941562014	0.2170484475137024	-0.6312963471455191	-0.9221627992245424	-0.41697243371559106	0.13301145487927274	-0.21466740526023767	-0.7898114937098787	-0.0644556527251442	-0.4210045147061786	-0.995844581948934	-0.9212471327539846	-0.24822866123586165	-0.36438550295592737	-0.20864001776616004	-0.8046645456897418	-0.4472114106989574	-0.682573122642544	-0.7230262309758505	-0.4467220218818433	-1.3795236678704073	0.5191775319853896	-1.1399061752014221	-0.8357024505746216	-0.2578411387779838	-0.27526822912589255	-0.7639103971357224	-0.47845835817356874	-0.47673428763614084
-0.6627331873518179	0.13238873456837036	-0.5783031814042046	-0.5462555659385637	0.3422349090724418	-0.33990951888435006	-0.1660460656596307	0.3123367176711228	-0.6484252191937123	-0.8983952588638985	-0.47461647940946133	-0.0003078159671364822	-0.17643271745310438	-0.8666536536603259	-0.06356287591372801	-0.35919603265894723	-0.8953451550591669	-0.9156835566089064	-0.14736728082245304	-0.3590754666233552	-0.21472151690676275	-0.8222844040978734	-0.43299105170725777	-0.7149527424072741	-0.7152558670873843	-0.46664614914287494	-1.3493978156963637	0.7128317296031902	-1.0746560581871984	-0.8036687082967271	-0.2841088390923293	-0.34525126011712776	-0.6817066313369329	-0.504234458977422	-0.5072752908986862
-0.7207080883861104	0.0748573546174445	-0.526416656018179	-0.5559906391434135	0.4098309867653699	-0.331274611467753	-0.1502173668211176	0.3979348852162972	-0.6530648935398169	-0.9069784152646564	-0.5471809843086454	-0.14711461295162653	-0.1429646933178906	-0.919302497327719	-0.0793521220609424	-0.28680099172235607	-0.7729167745587298	-0.8981533015587452	-0.04687678210773897	-0.34705947082028976	-0.2508871116663776	-0.8344290637982164	-0.42863260995264996	-0.7460506855089013	-0.7078768619000432	-0.4719303880393941	-1.3495480890466676	0.8642420677533703	-0.9943177499287256	-0.7995672511686397	-0.29646718339129136	-0.41625562671673083	-0.5973253390381967	-0.5436313334301639	-0.5511825711395126
-0.7513524965757206	0.016585494595779227	-0.47970562286357693	-0.5562993332273228	0.4425477634601779	-0.31493681078135605	-0.1385898558554938	0.43982583984137696	-0.6381968874420526	-0.9103362500868926	-0.6070495602939212	-0.2793351360961143	-0.1282197636293303	-0.9319259837951623	-0.08270875362730226	-0.2075516098477601	-0.6496220514018065	-0.8783060313289243	0.03200627178525737	-0.3337829978867436	-0.31912978792852265	-0.8483269544090895	-0.4090024808334426	-0.7818791323110669	-0.7095275119055948	-0.4418516089230037	-1.3561601164600308	0.9594194436345262	-0.890000996477254	-0.8058753225006944	-0.29699979496183626	-0.47423352922945944	-0.5251844283361486	-0.5708319112560668	-0.6177496842980458
-0.7700351597702972	-0.044027758795981614	-0.43099637163934396	-0.5570098469847007	0.44154673630917485	-0.29078590435535784	-0.13419761891679566	0.44784383164233954	-0.6121025750559228	-0.9147604770680104	-0.6595769528936042	-0.36175486278000757	-0.1347699367491912	-0.8880077618041398	-0.06912878134740094	-0.13121591993984197	-0.5180188998386261	-0.8369735333478502	0.08439279945828013	-0.3105885601633649	-0.4044180149595942	-0.855223145647436	-0.3648466891716557	-0.8183058721613614	-0.7229473280119137	-0.37885456810245466	-1.3121577067539947	1.0122461730037766	-0.7676127686149771	-0.8010595156440253	-0.2787037095824589	-0.5207587875381829	-0.49457348569075865	-0.5763312749805716	-0.6871768048767996
-0.764617466706399	-0.08093872954958081	-0.3995432374814817	-0.5728101553465842	0.4082110038950441	-0.2542145317674172	-0.13677961866758098	0.4295896726437012	-0.5754841675554369	-0.926826314202288	-0.700129696600412	-0.4059140561334269	-0.1540393483004245	-0.8008352348091632	-0.03524685513132951	-0.0709945532634313	-0.37462171618757356	-0.7805393409905654	0.1187454606660648	-0.2960903089586072	-0.4865406021440227	-0.8496469285133046	-0.303951921416136	-0.8455880351560341	-0.7542623363390296	-0.28234399288277784	-1.1943078090592363	1.0290144770859455	-0.6561515602945969	-0.7697340692834537	-0.23860566705715142	-0.5471589191321462	-0.5130011247604291	-0.5712983329358525	-0.7401515419078135
-0.7337235839908225	-0.08234356557163824	-0.40661757403444987	-0.6052454532804747	0.35309911023227886	-0.22327837067887674	-0.1441548692377725	0.38922159378792465	-0.5347268874763568	-0.9142376848145097	-0.7093779536985743	-0.4406986340010934	-0.17047767327534652	-0.698784622704649	0.01121938797534906	-0.027571424102807912	-0.2375188522191006	-0.7317391657074804	0.13065055828713407	-0.3109451425094877	-0.5685527600314749	-0.8532342050754391	-0.24201268177710517	-0.8755904372095321	-0.794909987240554	-0.1583585586776459	-1.0060429830616402	1.0030241533844513	-0.5577943619349522	-0.7000849707467109	-0.18469191450688557	-0.5255993607689086	-0.5623850285023491	-0.5607408151839381	-0.7792138403792718
-0.7403272119281581	-0.07519020513748334	-0.4346248563329892	-0.6448945353092963	0.28103470714584644	-0.21648832416982114	-0.16094070498023963	0.3618590096702151	-0.4896873893852284	-0.8809740523268456	-0.6967263753361213	-0.4540473949014573	-0.16541813857829127	-0.5911620929509793	0.05524095707889141	-0.0002799874253562439	-0.11229095256118668	-0.6780035915366405	0.12367142532717505	-0.347592962237357	-0.6404501201697282	-0.8681714630506852	-0.20017209803216032	-0.9150644829849623	-0.826638447098697	-0.028659143256097464	-0.7306947505630448	0.93973503180456	-0.4738312419323919	-0.610228250226861	-0.12511550597307902	-0.46432682726144525	-0.6176993386228924	-0.5400291714031669	-0.8026870429637143
-0.7973004913581971	-0.07797450247512425	-0.47587033334283413	-0.6752500284096973	0.1924820114252385	-0.22557126923539222	-0.18858228912545869	0.3602564288216725	-0.436177809226201	-0.8336262404724832	-0.6900434475037036	-0.4285236905214157	-0.17831948271119008	-0.5016443301825678	0.08937397677317338	0.01782528627816542	0.013220209876130318	-0.6235008974752374	0.12283130656217722	-0.39366395419726014	-0.6773834614702237	-0.8739833898462835	-0.18248235540989172	-0.9522862878192144	-0.8461590403765855	0.08933218140557328	-0.36897888725831746	0.8550118337460239	-0.42548522765510466	-0.527860094234603	-0.06728325401094702	-0.40853605286291356	-0.6561157006357206	-0.5210886694064485	-0.8188399185475295
-0.8533093841878585	-0.07694336667568316	-0.5471105676129476	-0.692631747246133	0.09604909242621876	-0.2755957509088466	-0.22944976503440664	0.36607829131166925	-0.3942810236761181	-0.7586484678771365	-0.6943687933903503	-0.36804479527651535	-0.2443844274196761	-0.45565504974041515	0.12220096163981733	0.03585239834919834	0.10907890954230023	-0.5945284230370104	0.13737765561759416	-0.436580989126729	-0.6890968547565981	-0.8727689238762494	-0.185554062655929	-0.985383859241699	-0.8519378934552941	0.18187002762352944	0.011580463262124807	0.7636924821058506	-0.4125319593819861	-0.4619522510560268	-0.016942681282853	-0.3813021261941293	-0.6737328318076385	-0.5209909729735205	-0.8468116132960155
-0.9188038942548266	-0.07686724255626134	-0.6391897454344961	-0.693695793334245	-0.0008958022912530283	-0.3626851653610901	-0.2808211564130324	0.37165934271119716	-0.37843863153069734	-0.7012063439041862	-0.7077813338461906	-0.29482679624121977	-0.3294822340052469	-0.43041714051866214	0.14685694623635107	0.061867195029327915	0.14991105525638104	-0.5814267198040535	0.1517006560257313	-0.45416962066455013	-0.6834623313418503	-0.8729058599652921	-0.20510648489540023	-1.0219914165465387	-0.8417499427518139	0.2346137350189653	0.32633985915879304	0.6738462440509496	-0.40942948511359384	-0.42357411457852345	0.018917880175702013	-0.39094779201409885	-0.6720946926058435	-0.5329067862929202	-0.8868194173006476
-1.0107445658244318	-0.10445646886793218	-0.7341803054972813	-0.6643353644037642	-0.09109522588240442	-0.4272936318971488	-0.343473900548935	0.3744151034295905	-0.378543872481841	-0.6782945182271333	-0.7182480639895928	-0.2503741485326286	-0.4224312369184931	-0.3955852909445213	0.1608327394853762	0.0954528142786119	0.15042791786035675	-0.5690901795231629	0.16550524168375963	-0.4374793555026197	-0.6500232885099507	-0.8723940332718211	-0.22549082784733981	-1.0637629076267836	-0.8302963885067927	0.2510426247448291	0.5351684067768968	0.595554911813611	-0.418386345854546	-0.4120930615255086	0.04290588591062765	-0.4452585167965344	-0.6474426953495617	-0.5494237864534531	-0.9350196450243932
-1.0780300795778153	-0.15000637378016077	-0.8322863668514267	-0.6135560498746592	-0.16427527754934423	-0.4736212039857504	-0.42598439807952093	0.3661139042194147	-0.38903167761304414	-0.669656741740189	-0.7314201777717555	-0.2464159269977558	-0.5372498204202347	-0.34504376058079417	0.1784162577789723	0.13010230019233132	0.11450136846230179	-0.5664228723526594	0.19745229452542806	-0.3893379745718174	-0.605391447648848	-0.8806752993780254	-0.22352758638577258	-1.107674958279223	-0.8324173001774057	0.2404359476344669	0.6200016675851899	0.5389468258249167	-0.4465364796118235	-0.39211548437025	0.06102053218355554	-0.5250772884728201	-0.6180161216392674	-0.5646801874794287	-0.9706640290840065
-1.1017804267998599	-0.17115734502194271	-0.933459585511377	-0.5574013193704406	-0.21265698294305607	-0.5245992631153107	-0.5199218996353768	0.34572466660880286	-0.41162037762659925	-0.6788225123936045	-0.7438289952209809	-0.28197395045269613	-0.6298928106597815	-0.27593521386197223	0.19405903273056394	0.14944730423338892	0.04234661319981457	-0.5661175899472314	0.2409458577104231	-0.3188784086596594	-0.5677639793387897	-0.9129787472685864	-0.19583879673864318	-1.1272484477337827	-0.8450133693402275	0.21006112380881375	0.5685844544102208	0.49743952314993284	-0.47935610006457974	-0.36001817707413475	0.06800008490745436	-0.6057982821753563	-0.5922368334688584	-0.5742638923998981	-0.9887754518436817
-1.101862343808386	-0.16814236853453873	-1.013955007238411	-0.49857181498832615	-0.2415091071064154	-0.5244243607175825	-0.6094614895278075	0.31236893887336886	-0.4408682895487207	-0.7118000396679098	-0.7431473972723028	-0.3579194826031137	-0.6662013082631377	-0.20201156954068816	0.19055592996858112	0.14556961879934502	-0.03953104499724745	-0.5581900320985815	0.2709831771643399	-0.24564634590129164	-0.5365466687912868	-0.9690686672820371	-0.16540284034319724	-1.1120092590278887	-0.8600838354520983	0.18629796515669655	0.42165270886984374	0.45199479048308727	-0.5102090673370331	-0.3302213180565031	0.0649946339022367	-0.6747777178789643	-0.5537633934350615	-0.5746074056640649	-1.0046552466368595
-1.0859145916484712	-0.18832910093031047	-1.0461386727335578	-0.4552804876789657	-0.2663685848087124	-0.45865147547884194	-0.6898553147352225	0.2713954405859203	-0.46806218842438463	-0.7391881114557821	-0.7320690963667306	-0.4340924987497883	-0.6791833796657855	-0.14423493016770814	0.1731031895282198	0.12915133366371329	-0.10779737483338359	-0.545876975079647	0.28849248166899366	-0.19044518735810625	-0.5284564081533123	-1.045202887935851	-0.13910820353839087	-1.0848308001615583	-0.8627444433960368	0.20470048627764603	0.25904112559383063	0.39758816048427914	-0.5410865739539826	-0.31079766463145814	0.05642309934110511	-0.7179323152469209	-0.5021934014900495	-0.5628145007602845	-1.0195542996658138
-1.0542964881075143	-0.22984673430467945	-1.0631047258865947	-0.4240506487654807	-0.2978092429217071	-0.3976009549787563	-0.7557029288924266	0.2506602490143533	-0.49432706373133345	-0.7281470511766256	-0.7201574719417126	-0.47193218668718656	-0.6893925632214757	-0.12163682739624626	0.14546198246851322	0.11221414213461203	-0.16903363750797093	-0.5306754768401232	0.2897547088866492	-0.159820568655054	-0.5615957143219916	-1.1308305958119846	-0.11969519658315193	-1.0618616652738406	-0.8321521862185792	0.2546906595492938	0.11428043450915812	0.3359692978021867	-0.5651526596630378	-0.3163308481223388	0.04135194775700525	-0.7348058946030316	-0.4581263154013426	-0.5342871423452604	-1.0344739071628808
-1.0151699460350452	-0.24675782277381475	-1.0599731099333827	-0.38652276072106384	-0.33756950645954664	-0.34501043949753957	-0.8038416187515711	0.26396930139463104	-0.5258322126055686	-0.6922356449871521	-0.7019970882406271	-0.4845643729993407	-0.697061653847624	-0.15522694827102274	0.09933053066611597	0.10053766270332032	-0.223022787514714	-0.516010179748595	0.2591354535077093	-0.14797042510599884	-0.628436990220133	-1.2062329940882917	-0.11417115163250317	-1.0434182849101907	-0.7712390980596059	0.30328019118571925	0.0033431109283707182	0.2675790412606554	-0.5741621047136236	-0.3548209801081371	0.021633613898041144	-0.7491324707670591	-0.43389669550022747	-0.4944742701781153	-1.0627040009390667
-0.9842555840673372	-0.25440022300546744	-1.0334618054100912	-0.36538497643907214	-0.3866236575730161	-0.28723514608915424	-0.842335168149724	0.2900515166862562	-0.5537918301257602	-0.6392281518212598	-0.6714208843716654	-0.49364098444999716	-0.7034766557251146	-0.23718784021392292	0.049945325875236965	0.0826495046456016	-0.270509769176069	-0.5042939889710423	0.18934617297827622	-0.14881350739721924	-0.7320380756663782	-1.2647720497270798	-0.12632542182180853	-1.0532223136588612	-0.6964012148251199	0.34183285219520243	-0.06510640013496845	0.18930961405804209	-0.5697870901520941	-0.41135146964626	6.577172817433114e-05	-0.7645690841431589	-0.4340108515421644	-0.4675604786553239	-1.0783518238778322
-0.9630744521127085	-0.3038832074211574	-1.0105494420337162	-0.3569640087757806	-0.4283706925555945	-0.25879314111067975	-0.8681494909328487	0.3247367929775182	-0.5638495989566007	-0.566950172057424	-0.6362765737028286	-0.5091713168744664	-0.7102483594921936	-0.3430316162650355	0.006596826789676204	0.047155438869708334	-0.30992744036183173	-0.49125490776996783	0.09018756986660799	-0.15596173954507495	-0.8615164263706483	-1.3089844476565173	-0.14125885570990993	-1.100301328846062	-0.6176087150381365	0.34517529246107287	-0.10159909688766859	0.10436188939357202	-0.5593753968446079	-0.46977680210850314	-0.027992908153058417	-0.7762447495221921	-0.45715028124278206	-0.46659296881955115	-1.0507090006191455
-0.9435372455791866	-0.36154838127894584	-1.0197858290518091	-0.3434418282621887	-0.43706472798348583	-0.25832593607565285	-0.8797599777242917	0.3631936457842923	-0.5486731280020365	-0.5043919666783249	-0.582575058609361	-0.5482940145507545	-0.7174180674729183	-0.4693185972899904	-0.04148234317356443	0.0021799328415927797	-0.3431317240877017	-0.4813645406094949	-0.029922775616047746	-0.15961601754177474	-0.9857152049718791	-1.3363335029484353	-0.13724095292826297	-1.1483402719904825	-0.5550007912138072	0.28100043935636015	-0.11529769913640661	0.02325849832338145	-0.5551511239706952	-0.5181164850129705	-0.0652523065935942	-0.7922161068520525	-0.49843195990822753	-0.478452055177896	-0.9922168570762269
-0.9326236659432514	-0.37881702243021376	-1.046826231639236	-0.3611115466070762	-0.4360312247607898	-0.252007886448137	-0.8889549233569412	0.36278324941884527	-0.5057057879489417	-0.48695515440236115	-0.5095810536329273	-0.6033269429252612	-0.726204198226988	-0.6005611634709853	-0.09460953827166853	-0.05882087900325088	-0.38007912311282627	-0.4846874221762706	-0.16625560954379917	-0.17154079460513508	-1.0863951725862144	-1.355087012585527	-0.11377804624089753	-1.1557883556696325	-0.5341514720232279	0.17325608156691513	-0.11216568615112929	-0.05062170754616212	-0.5637784563712758	-0.5416567300942503	-0.107829041427976	-0.8015905991978404	-0.5522964882961722	-0.511123633247776	-0.9099138304013034
-0.9343960521277296	-0.4182793045801933	-1.0732596486302428	-0.4190166932854174	-0.4333032347385905	-0.2281564704292074	-0.8972192141343628	0.306623389757112	-0.44055619569360516	-0.4955123012382681	-0.4549388400007014	-0.6608189732993064	-0.7430236310102596	-0.7131483420938287	-0.14029460166835767	-0.14455767637444383	-0.42102898842354197	-0.5091804643963889	-0.2998570329502278	-0.17587783104751142	-1.1550953416501162	-1.3692273474196235	-0.08742627202452052	-1.1192127073273594	-0.5509199299190117	0.06444532616883536	-0.11023585996828189	-0.12370237964823479	-0.5780323099026695	-0.545906505598187	-0.14726278270870302	-0.7814375948362012	-0.602924692895204	-0.5854485582212546	-0.8128321411535129
-0.9367809541259614	-0.5132522173291735	-1.0890708176838966	-0.47738229426769063	-0.40488094093587196	-0.19243085875082852	-0.9071272835077056	0.2450537598235784	-0.38028579167318294	-0.52436991344021	-0.42961467511984297	-0.7126079798871873	-0.7675703531490335	-0.8043383599354718	-0.17827597765716224	-0.23185336408250298	-0.4579506362869024	-0.5504170723911422	-0.4161192246751607	-0.16487076978967655	-1.1860549838380094	-1.3630427748735152	-0.06475871810621826	-1.0268043517337078	-0.5850407276437093	-0.033962481811278665	-0.12040303848488276	-0.19484445617712415	-0.5828350101825536	-0.5411512368541094	-0.17480933607979673	-0.7231276948924646	-0.6341178313544726	-0.659401606450039	-0.720389888993966
-0.942386683959431	-0.6091201651792343	-1.1022606684096472	-0.536289403307771	-0.3867268168595691	-0.14775407778598798	-0.9284472243070461	0.1873998538892884	-0.3423809042699248	-0.5874457091598396	-0.374619991315527	-0.7484708318971117	-0.7917603733982193	-0.8836594454280806	-0.20953188458027877	-0.29909625074418633	-0.4877410517103562	-0.5940039635199931	-0.5100772877244757	-0.1766711576625287	-1.1852872372971295	-1.3353008701458187	-0.04823229318352773	-0.8546554986854517	-0.6358479241816968	-0.10671944820816892	-0.14303895051484164	-0.25705475479679774	-0.5664322111974597	-0.5336384570814804	-0.1840129810763002	-0.6313798246837048	-0.6436156140436259	-0.6938065083299353	-0.6422623556984621
-0.939553100164499	-0.6815511114133607	-1.1185230479951531	-0.602562056662805	-0.4073548534560037	-0.10008958052023312	-0.9563347131904351	0.11370487679482384	-0.32741672971680497	-0.6493666802000948	-0.2934584821527054	-0.769842953345462	-0.8160555268359151	-0.9438470324947168	-0.22716073919632945	-0.3607201844924852	-0.5123793954123295	-0.6362366532093807	-0.5772048261179756	-0.203873691524496	-1.1688674525443996	-1.2835592321729525	-0.049187630704988806	-0.6437798014018727	-0.7053235619870586	-0.13842169831083923	-0.19183824374504627	-0.31556310254790654	-0.535193625654358	-0.5259410360654462	-0.17618768800137147	-0.5139743820205644	-0.6319431587555738	-0.6964348575254862	-0.5826103528834824
-0.9066429419890595	-0.7461066714745741	-1.0951353020941483	-0.6545451056643611	-0.4222346253628041	-0.058201654226014345	-0.995064709452213	0.04726475776392074	-0.33551846845570144	-0.6902094998852766	-0.2212557843838129	-0.790862474599614	-0.8353718728463047	-0.9805822618270078	-0.2344197819032156	-0.4184642616502822	-0.5259520970306093	-0.6731816950816732	-0.6192333041396205	-0.20630895545421768	-1.1379051810875311	-1.1920342930523085	-0.061520169618394495	-0.4540012465354216	-0.7793124493295878	-0.14406246416905139	-0.26527445730135873	-0.3771244645138454	-0.5021671735837084	-0.5176654760741615	-0.1608355984459954	-0.39076278581208707	-0.5908241524498885	-0.6772390842040199	-0.5466459063918326
-0.8545511715671099	-0.770791647290727	-1.042800251953246	-0.6817550232952057	-0.41479760494514173	-0.04116184802544899	-1.0460653521486747	-0.00344123945451853	-0.3585607932586681	-0.7272211106679384	-0.1236752342244056	-0.8170322335290257	-0.8418995174257706	-1.0083421492283091	-0.233685682220391	-0.46309021148865454	-0.5172445256170116	-0.6815397793995165	-0.6445413696676463	-0.20172037642659196	-1.0995835857679102	-1.0672518431256421	-0.0770089791469623	-0.30101638458878394	-0.8529257585637792	-0.1365626648677269	-0.344270784818908	-0.43987965087230957	-0.47144741989566014	-0.5089086380877736	-0.14932592093526437	-0.2779977041884535	-0.5244595374698495	-0.6284003222334468	-0.5312682278911166
-0.796248602498712	-0.7355415664154222	-0.986329105270365	-0.6957480054004581	-0.4039085691422454	-0.055158831690199014	-1.0872354800430628	-0.05326030568482237	-0.385947029045043	-0.7556287573979614	-0.00914810493005197	-0.8589939314786015	-0.8395077373871628	-1.0294764623286223	-0.211535401291836	-0.5048285232378456	-0.4996601608696534	-0.6617551312015781	-0.6500882025867918	-0.18250915700370082	-1.055191008383589	-0.930062085590141	-0.09563120432606351	-0.20016544931598196	-0.9290986799480709	-0.11874268333597153	-0.4266917628986418	-0.5013889883807756	-0.45159158457794907	-0.4993708584489521	-0.15552996780095169	-0.17374290785737348	-0.4565737932310009	-0.5695019791691093	-0.5298059243025434
-0.7319158245526627	-0.6691382663646065	-0.9319340641893998	-0.7143420814491187	-0.38275900504156696	-0.0967472675773499	-1.0948320448776077	-0.12389935612418226	-0.4098657569411537	-0.7556079497460807	0.05128769126593911	-0.9256353681821057	-0.8423500882336716	-1.041100674423037	-0.14996518798889347	-0.5387723833027049	-0.4892787639414012	-0.6402875158967923	-0.6132479702065494	-0.09114115026927663	-1.0069649568328172	-0.7800878849874582	-0.1160269747603172	-0.1746941199469794	-0.9940831610461676	-0.101034116479746	-0.5131661668747258	-0.5605681778203444	-0.457824578079872	-0.49405561216340155	-0.18252342454109471	-0.07681232966074222	-0.41101697079501714	-0.5183815327649878	-0.541592443588752
-0.6933031255336761	-0.5947534677319861	-0.8761773341819519	-0.7268864432723386	-0.3531465587291637	-0.14143123631195978	-1.0616424715242911	-0.20594132045306707	-0.42714523241943186	-0.7168146837711407	0.04101937148430988	-1.0045859639230788	-0.8489021387318989	-1.049026891558761	-0.0544433002814879	-0.5584256915608028	-0.48187162619688123	-0.6166750960000242	-0.5084851602112967	0.017193542050428695	-0.9644549360350382	-0.6320240550696167	-0.14532932491020173	-0.19495365209672696	-1.0381741372938804	-0.09610640454492009	-0.5877847944242172	-0.6143532524588237	-0.4798398757132104	-0.5047133468851692	-0.22855920814681774	-0.007026976529190954	-0.3890933029410282	-0.48981950787376344	-0.5632539166267093
-0.6985141643260652	-0.5459671343485807	-0.8434726279535951	-0.7293077086008786	-0.3261321981521882	-0.17052493241621516	-0.9921025031447188	-0.28464923827588307	-0.43614696274052156	-0.6493510744611845	-0.008268096619600724	-1.086973842847496	-0.8545680666412544	-1.0539847426430844	0.04954950490611294	-0.5689406022870476	-0.476583441191792	-0.5960333087406914	-0.3340150324929523	0.08487784691214276	-0.9311158054242116	-0.5057083699164562	-0.18827837443961667	-0.2206297306422007	-1.062649836706981	-0.0996493912267428	-0.6469727216346277	-0.6587219002947916	-0.5039585457318994	-0.5262528073452936	-0.2894554398581833	0.01641559016411391	-0.3892502674986913	-0.4772607889957398	-0.5857874863831527
-0.7118591897150763	-0.5315727554033612	-0.8421807692284707	-0.7473085401530876	-0.3089542665838295	-0.21515858676243757	-0.8740606625234744	-0.35516788317000875	-0.4423942833403022	-0.5634882989757852	-0.09088383702223932	-1.1623324662875705	-0.8571738678136152	-1.0531372854650511	0.1318645731415137	-0.5747918689414417	-0.480863652150694	-0.6022544162205377	-0.1411135186986147	0.1464422036008673	-0.905017681572235	-0.3975962051902976	-0.23153596599151288	-0.2243577611020969	-1.071007238647134	-0.11012237072647038	-0.6913468601545729	-0.6943203198526424	-0.5420050465622527	-0.5491331869993236	-0.3508462394564834	0.01379762568906685	-0.4145700776003043	-0.45714477830604705	-0.6053729581417506
-0.7231432576395737	-0.5415911508775741	-0.8578388489945314	-0.7883338114498402	-0.3074355326428993	-0.25733162792418596	-0.7157869151627057	-0.42624955117706154	-0.4253289187626267	-0.47459540918527054	-0.1930768445329762	-1.2056272204552134	-0.8494860034038041	-1.0580248927725855	0.16902815162142346	-0.5812336901524204	-0.48633209528813043	-0.6360683564986956	-0.00215992403810103	0.16622284909586163	-0.8931281272644942	-0.3068053333010791	-0.26828674911374545	-0.18537564516623922	-1.067112588347229	-0.13145668945205508	-0.7010513549347126	-0.7323912702051045	-0.59193910699048	-0.572276907443128	-0.39823696348617527	0.005766329056517726	-0.4510743259106883	-0.439395542491485	-0.6190416794365443
-0.7487404610538475	-0.5722645574215779	-0.873832650882506	-0.8259099868369913	-0.29405348074828686	-0.26317049290039213	-0.5515887551869482	-0.49169250879109383	-0.3832942312765625	-0.39414782510180413	-0.2911989382680454	-1.2165487271155146	-0.8252340296685322	-1.0649473036787136	0.14867911765808908	-0.5921133551636146	-0.4735024986236088	-0.6814067075817657	0.06403733650342572	0.10958983275971843	-0.9041710569620868	-0.2411949878182836	-0.301712134882567	-0.09888374304852765	-1.0656954911149294	-0.15477100612561207	-0.6902989012642974	-0.7776717151115107	-0.6435032810173542	-0.5760544856688496	-0.4368308172902742	-0.02242050626920527	-0.4826013707926224	-0.4373344629064843	-0.6286494251028307
-0.7699644132629337	-0.6252423309561796	-0.8919750743507289	-0.8578555131517185	-0.23491073348129166	-0.2695891713046825	-0.4147389852455152	-0.5431090683116908	-0.3539193044134056	-0.32930337897232154	-0.3673488351164413	-1.2316877870664216	-0.7866895744309667	-1.0674081017946073	0.0893286404507185	-0.6053009594896961	-0.44323752607621997	-0.7370718231099909	0.05878556968710882	0.042497067603975286	-0.9246083647095595	-0.19792318368079542	-0.33622770246415584	0.024832622983649588	-1.072380150219629	-0.18123358320197536	-0.6746744273945617	-0.8238749096057172	-0.6994635033296117	-0.5316679415166201	-0.47032096461618417	-0.07782352794297213	-0.5220822378965126	-0.4333698786283028	-0.6411377326574511
-0.7848230415594873	-0.695830150783699	-0.9089787283814204	-0.8947539411926332	-0.13220993264555198	-0.2872495216286939	-0.328231589932212	-0.5911644476822231	-0.3486844743435923	-0.27580950694371953	-0.42174595359588923	-1.2599526736013604	-0.7493372544559728	-1.0684776199444246	0.03213163855994774	-0.6248652503330152	-0.40434591433792005	-0.7931146277680087	-0.021999021313005407	-0.011233534286982663	-0.9490342734930435	-0.17831887440850405	-0.37276593441534533	0.16539692125113353	-1.0813719319898323	-0.22273077492186805	-0.641808063858401	-0.8773642662754059	-0.758221210914386	-0.43508846359346276	-0.4958277912583228	-0.1459336879302772	-0.5653987480094843	-0.4217187911271602	-0.6483024329709413
-0.8239961273868012	-0.7811030052851391	-0.9281256324384095	-0.9273427238945011	-0.0130017356040526	-0.27298179863595373	-0.31095583628831375	-0.6381480481148936	-0.3618160047474879	-0.21368306034114384	-0.46648165457677715	-1.2946348836707111	-0.7137646891721878	-1.0792203859365532	-0.0072133145119181435	-0.6616077310722767	-0.3624984371028624	-0.826760271335482	-0.10091486032853862	-0.08173456326264365	-0.974953607054678	-0.19288573148715932	-0.4222446473390523	0.2950882405239573	-1.0889844899504255	-0.2721702413687577	-0.5944521857034822	-0.9402974310410125	-0.7974666340043891	-0.2927996837579476	-0.5159177826417878	-0.22921182215103447	-0.5534894189344132	-0.4184317788838029	-0.6307224900296029
-0.8792565966385633	-0.875319290422896	-0.9530442712153413	-0.9425808296231196	0.09931771352424572	-0.24247929965684833	-0.34479421983541736	-0.6798745050232445	-0.4005065702860072	-0.1315708641072276	-0.500715611821009	-1.348473521064868	-0.6773867285692797	-1.0966997567155627	-0.035107358754545445	-0.7055041723407507	-0.32368591821855197	-0.8174922106168434	-0.09016543827688092	-0.14519239985132182	-0.9893199327374506	-0.2254450927244557	-0.499912673635248	0.3894217701924767	-1.0956028705654182	-0.3235069405760843	-0.5557607525621276	-0.9905393663126848	-0.7910723819529224	-0.11757817067255076	-0.5303392651673109	-0.3340773923819082	-0.46081469018895804	-0.4037993744294329	-0.5961674927799508
-0.926053549509404	-0.9593649318475965	-0.9655761065821405	-0.9408942217233246	0.17637196950842648	-0.21738679539102654	-0.3974878220754342	-0.6975537699397071	-0.4537639350621216	-0.049185567442378286	-0.5066212378831872	-1.425915897910657	-0.6530709239695554	-1.1109025951966136	-0.04700988710362175	-0.7441399015114153	-0.2944436346669302	-0.7914257898456725	-0.05030282741280441	-0.18622977590200449	-0.9749089094820924	-0.25797976056864613	-0.5992106384556232	0.4274147082887613	-1.0985790903651032	-0.38801285443094075	-0.533006203676666	-1.0308117726550334	-0.7419481198930551	0.06952394700896557	-0.539291236564546	-0.4366164462641919	-0.310839336193257	-0.38956721020028506	-0.5485339811055919
-0.9631005166154211	-1.0215491102492444	-0.9590738405249134	-0.9487598849451704	0.18682353352204878	-0.19621881341942987	-0.46318600181482694	-0.6855030402997662	-0.4905783084716335	0.024265443696227816	-0.4775716266801009	-1.488535417560336	-0.6477016218420681	-1.128402359330174	-0.039355023427611525	-0.7695033512541356	-0.2704288369533832	-0.7617292481638016	-0.06170590284503359	-0.21550822714333756	-0.9261307114464417	-0.2951478069011004	-0.7022499609856437	0.4125584271336701	-1.0970862462874247	-0.45789213892273883	-0.5293442794034758	-1.07312408535617	-0.6843577839821506	0.28764882048809465	-0.5475993917776063	-0.501467455898244	-0.12027294758582852	-0.4033234982561379	-0.4809538263043729
-0.9876346606690468	-1.0575950341912317	-0.9485214227889178	-0.9743935657453271	0.12552017230889975	-0.1957779635402254	-0.5208052651178801	-0.648028086235115	-0.5073823851706079	0.09135971718530274	-0.4422825931591478	-1.5048778678514432	-0.6547042431481964	-1.1540934542086292	-0.02656146197182886	-0.7675362835031591	-0.24725095199716302	-0.7209936164241096	-0.10243527038616926	-0.20941315680844913	-0.866396349589394	-0.339095312068127	-0.8046493445060733	0.37080023145449464	-1.0963855879676685	-0.5093911852286934	-0.5572595315033144	-1.1027698117274383	-0.6514084555656308	0.5466974580792086	-0.5565923332956524	-0.5107532466403274	0.08863546305981716	-0.4319107351300534	-0.41539094573076374
-1.0016517778780125	-1.0690713218919474	-0.9424918534793456	-1.0041816825685987	0.011894038884253898	-0.21077404720295556	-0.548253908622381	-0.5908880236840085	-0.5021983610772087	0.13381252893474804	-0.4136157972423053	-1.5065589745837826	-0.6747433798295941	-1.1658128352909514	-0.01658223991765909	-0.727144088757947	-0.22456785722054953	-0.6715789624531756	-0.1765153038275678	-0.17305281432086445	-0.8164060585559838	-0.38228405661062237	-0.9018332250983349	0.31326571286621696	-1.0902027517136046	-0.5313207766492469	-0.6197534724204068	-1.1191383489258722	-0.6581707977845335	0.8180625746771023	-0.5730857333593391	-0.4797152883383916	0.2698068094158353	-0.4724673607865876	-0.37129280257175024
-1.0185676401386927	-1.0588430083914502	-0.9371364141905761	-1.036187568061744	-0.13028429262988164	-0.24180364929850118	-0.5564274038041706	-0.5205016553043659	-0.47899636034836907	0.15130656225338332	-0.38779210509768947	-1.4990156052678985	-0.7116883086991109	-1.1458046885475432	-0.013410441050537814	-0.6620159084863863	-0.2025800438115617	-0.6243169408282091	-0.30714557550412536	-0.12837221709041657	-0.7852097821602853	-0.4338326371464774	-0.9819033081769597	0.24148916065225964	-1.0674218879658603	-0.5238559933888028	-0.7004858525901494	-1.1306795640967315	-0.715364998562864	1.0910682741262305	-0.6025842203433636	-0.4348576201793103	0.3933607475052319	-0.5280030556594947	-0.3457788349389981
-1.0400913341289773	-1.029399121715684	-0.943144497284346	-1.0736550969277427	-0.2672435283872607	-0.2918065676626469	-0.5701261892951495	-0.44159362685707587	-0.44894462529941004	0.15591025523197186	-0.38132626154344706	-1.4516670862869556	-0.757978827075841	-1.09586589510723	-0.03051618425364943	-0.6010845736481994	-0.19046412220164005	-0.5793269247974866	-0.4380094411787555	-0.06755972395320688	-0.7836558841956955	-0.5057330633095616	-1.038279649425474	0.1715739645880365	-1.0226712829396383	-0.47445790953568123	-0.7738429749094601	-1.1310464734283794	-0.8019538284264709	1.3550598486104564	-0.6256006489276242	-0.38859339801863085	0.4654131872747792	-0.5833212971816902	-0.3477755546984956
-1.069117881400193	-0.9820499194353032	-0.9748286082620853	-1.10222395834697	-0.3772858317827428	-0.3391260519794592	-0.5827165118894546	-0.36454425302354554	-0.4123425482913429	0.15073435182666634	-0.4000071806642428	-1.3817180322778744	-0.807798816781129	-1.0267301572490062	-0.07493880544044529	-0.5512695598751323	-0.20236299830526577	-0.5312214626806002	-0.5126959993870792	0.006772492090097925	-0.8181702980386228	-0.5876006408718182	-1.0684093492949014	0.12873618234201561	-0.9583117133159188	-0.381592185844025	-0.8292977957333786	-1.124461272364105	-0.8812018886652033	1.5565276604099814	-0.6200111538741038	-0.3498890868251004	0.5039180202201082	-0.6237802264052957	-0.3769247268345678
-1.1089072065416476	-0.9198680478251525	-1.013632714001373	-1.1173568666503457	-0.45966234281023394	-0.3644102301058043	-0.5844283871820999	-0.30539290911119893	-0.37253788027002793	0.13820034252507496	-0.41059062278515823	-1.3183591896403593	-0.8516900456057863	-0.9559470895286694	-0.14331121081630682	-0.5106863033616135	-0.23259670158479823	-0.49147408488155697	-0.5496817157485772	0.07184738815537937	-0.8660650616984663	-0.6711092066486684	-1.0794802941608275	0.13356241293025486	-0.8828741675555154	-0.26859223864605386	-0.8594078296600216	-1.116490577853459	-0.9280895647553145	1.6633380793611352	-0.5743236162952756	-0.3272777808750821	0.5144831619013721	-0.6245744038600667	-0.4111479162418325
-1.1551046758500914	-0.8640436935824741	-1.0393087418853426	-1.1197833056227504	-0.5120653500223838	-0.37054618956582247	-0.5944404931754376	-0.2740060664182599	-0.33352070488313174	0.12028235329937172	-0.4005790693540586	-1.2536650159448157	-0.879708040343764	-0.8842825757060465	-0.2244632280102729	-0.4860480198758757	-0.2826238514172935	-0.47958372657783055	-0.5756045023241623	0.13724293191174786	-0.9064900721985809	-0.7525637310898781	-1.0831827984306046	0.17912575239552925	-0.8125874072808863	-0.15171824401611697	-0.8639239392928333	-1.1012775312367815	-0.9447202290821547	1.6920482792577456	-0.48171065820168224	-0.32904674428610137	0.4880959928076489	-0.6080826156822249	-0.4475293248009068
-1.21419104175007	-0.8300046782434262	-1.0642300664392494	-1.109437742441901	-0.5453762477934552	-0.37608316821170373	-0.6295991960090233	-0.2801620118999636	-0.30532883147076106	0.0964393852006607	-0.39289241851502577	-1.2000106405876267	-0.9052704241786815	-0.8280173104981685	-0.31176354801098455	-0.47718535921419214	-0.35566886112933327	-0.5035249121419829	-0.5940256430493627	0.2029066034787666	-0.9346548014653926	-0.822670518971895	-1.0815258134950565	0.23930605579664369	-0.7547925642566827	-0.029741457246950986	-0.8367758721919133	-1.0830662329920873	-0.9382173027907784	1.6555649857043615	-0.3458039881595121	-0.3483608849098504	0.43527313830237907	-0.6045151201314286	-0.4787045802223511
-1.2912507440207956	-0.835711680408566	-1.0942301952534688	-1.1026326762122578	-0.5767462226915891	-0.40049762619592205	-0.6810973229065519	-0.3225091509147343	-0.29433841007288947	0.06963912957841567	-0.3911930921224304	-1.178763635337218	-0.9377753532120069	-0.7998246307947167	-0.4076934626204826	-0.4774849788054004	-0.43745822962891906	-0.5421372656131523	-0.6164342743030662	0.2390485738319037	-0.9436206086722472	-0.8817528292590167	-1.0839895786819818	0.29175109485550593	-0.7095338241427095	0.08171141759938863	-0.7754682998298499	-1.067012580667829	-0.9019586684879736	1.564055574710758	-0.20026641328952227	-0.3731086323433771	0.36137137065345337	-0.5883447847328992	-0.49008881920407266
-1.373649945847281	-0.8906686810481353	-1.1214532306752172	-1.0989593890685325	-0.6145082526417394	-0.4571348560574472	-0.7395545538942921	-0.39351789725354624	-0.2973033016964855	0.030141004396019515	-0.4042858417598841	-1.1706333573109906	-0.9718065908570971	-0.7754069876115951	-0.5166767506875235	-0.506155099833702	-0.511380618209629	-0.5945460354834775	-0.6589360875313316	0.23253058024928824	-0.9430447987665869	-0.9311957368191008	-1.1057772164620965	0.3042859989838573	-0.6610179696774379	0.153354237240989	-0.690457083738302	-1.049907486676759	-0.8281127696589496	1.4335142156236607	-0.0711520039903994	-0.3991336828702473	0.2599437273924835	-0.5532812198051975	-0.49646070431893874
-1.4507934268767269	-0.9745643810254899	-1.163961022863458	-1.09123858787489	-0.6500408957880331	-0.538562703854469	-0.8003403135950116	-0.4862996970467913	-0.3192024920301342	-0.026799134975310467	-0.4459450150135188	-1.1720642316474477	-1.0121195365156737	-0.7440624016657782	-0.6375660545130604	-0.5703214577943554	-0.5704758557204167	-0.6514440222643934	-0.7232563998076433	0.1868161706355075	-0.9379098364572064	-0.9686286759139657	-1.146068233605245	0.2552871278822163	-0.5892541459179178	0.18159944912581602	-0.5960023739487209	-1.0379226945527134	-0.7219485541290116	1.282023642674208	0.027202623891155818	-0.42215048186577153	0.14056790043797868	-0.5223461170431695	-0.5089402028157967
-1.5153067945915726	-1.0636111464170548	-1.2340410014802372	-1.0896675246880665	-0.6674824566442517	-0.629943216859189	-0.8457589187350141	-0.5809621975395429	-0.3614748789058503	-0.0919192824922115	-0.5065185313429759	-1.1877128557499705	-1.068592955150967	-0.7260686651664122	-0.7597509309379764	-0.6447682415837862	-0.5964127937227706	-0.6983244408825747	-0.804446706699147	0.10678140125847228	-0.9288283414154247	-1.0005347846609112	-1.1909599551280616	0.1625650008233239	-0.5114211061724028	0.1760032491378159	-0.5054943168855369	-1.0404855836155662	-0.5903089933918333	1.1320737646902137	0.09243583553410102	-0.4273813421527966	0.015812470007195656	-0.4900779306963477	-0.5327687040633262
-1.5533740008037815	-1.1530962021931699	-1.3153367847459136	-1.0994681307151988	-0.6595525640797214	-0.7216831183523909	-0.8596865847899821	-0.6679916648055318	-0.4096371300472904	-0.15619672010794705	-0.5697087302082834	-1.2017668170387314	-1.128060792280435	-0.717453605832501	-0.8734509402450188	-0.7215468474091425	-0.5853545091138666	-0.7360033346909928	-0.9020869488233435	0.015297297946241	-0.9258336040521966	-1.0340639227911006	-1.2252309745881285	0.06414446486603165	-0.4420401519237645	0.13825914034502904	-0.44113777733704884	-1.0607860745471798	-0.44186699291634435	1.0081825172713141	0.15138891294413814	-0.40799624024608416	-0.1079669262650266	-0.44792034413892645	-0.5731229976732827
-1.5654269715583098	-1.2224660361099395	-1.3918921716501669	-1.112381545800746	-0.6244191855795337	-0.7827432225455028	-0.8596771269154371	-0.7491195645022847	-0.4670478833952602	-0.2108558206418639	-0.6411014468532329	-1.209189619836599	-1.1661847147639595	-0.7061851444785975	-0.975196110061691	-0.7931863258983394	-0.5610362155652449	-0.7523770390898207	-0.9978174575597883	-0.07468031405872773	-0.9264646286063447	-1.0575675433202298	-1.2437114989865345	-0.025785627968259596	-0.3752629954850308	0.08276189882580481	-0.4033440297356659	-1.09667473581514	-0.29434346504912506	0.9213527023810488	0.23997509344943616	-0.38082313753412567	-0.2139122948856506	-0.41257314440594933	-0.6210266537856912
-1.5606999878163037	-1.265739137814006	-1.4531278866872483	-1.128859601508866	-0.5559825507369082	-0.7925449445880386	-0.8612130857415453	-0.8085422448545962	-0.5352258747447104	-0.2558003487040139	-0.7104330299752958	-1.2254592752489035	-1.17528624508356	-0.7052606457389248	-1.0524335101821625	-0.8346271892127805	-0.5331477073749261	-0.742189217277905	-1.0737723901962433	-0.153805660242938	-0.9136679765020158	-1.0663045147719372	-1.2482002140395234	-0.09599864101643989	-0.3249639340347943	0.03349432930687442	-0.36777670045588795	-1.1422919706304469	-0.14435548587040345	0.8670984458763732	0.36906023837655083	-0.34727619101312285	-0.2828454208092706	-0.39275652601071376	-0.6640207283718065
-1.5373890136399913	-1.305764277089407	-1.4952247549982665	-1.1479055091216845	-0.4639969432026502	-0.7876380937586293	-0.8533630498691949	-0.8392609215641217	-0.5922065917923174	-0.28690778826554847	-0.7553251250060518	-1.2390195962657864	-1.1646490192603636	-0.721192387500295	-1.0994228647017799	-0.8494518455082171	-0.5121016507390187	-0.722471104988842	-1.1377300170544948	-0.21345718760207358	-0.8889607359381408	-1.0630719251289622	-1.2348529146966232	-0.14054089367957456	-0.3058062943910134	-0.001419846727475474	-0.33619556952100893	-1.1867099047945469	-0.016540557253921333	0.8349617888070734	0.5299118591183071	-0.31023440130616636	-0.32658430827740853	-0.3956779645050495	-0.6984876350438338
-1.5107529536175883	-1.3426314188045514	-1.5222356140389652	-1.1667134291167405	-0.37636121891807567	-0.7937884287581863	-0.8497350091937325	-0.8629859015335517	-0.6375454822444576	-0.3018971004890535	-0.781554974832414	-1.231812903264363	-1.1399952865547132	-0.7384519632358033	-1.13649751424149	-0.8625026669774423	-0.5139741280729944	-0.6955455882177806	-1.1932147388072174	-0.27381358704075376	-0.8560712103221446	-1.0483726216691014	-1.1983672491640784	-0.17478718775446628	-0.28549982759231735	-0.02271914941217989	-0.31217160628166596	-1.2104631768247256	0.061753974170119	0.8248912737774454	0.7083455145624458	-0.28103636769821305	-0.3637763467404632	-0.39910679415104444	-0.7243833285129604
-1.493585755080748	-1.3666243571714152	-1.538731656221323	-1.1928386060840155	-0.30025832079877934	-0.7929953781602692	-0.8723223051821032	-0.8816775905416334	-0.6795747262330486	-0.3042665718469599	-0.8066340445604941	-1.228405193000432	-1.105813858640323	-0.7481002858669961	-1.1611290869720865	-0.8774858176943153	-0.5339643870765814	-0.6628118779895988	-1.2342903992051446	-0.3385401933726132	-0.7979038927745649	-1.0268467174423752	-1.1548673949871227	-0.21198771994700732	-0.24070503690629094	-0.026125255206923916	-0.2902593790702749	-1.211008064563516	0.09511346020178234	0.8354551744246954	0.8784973527283316	-0.2583034138345433	-0.405674468032368	-0.39685347319802383	-0.7458451295749683
-1.4790473478175241	-1.385611557988419	-1.5568176783730643	-1.2291213705050663	-0.23427649490470145	-0.8017213306606148	-0.9044261145376538	-0.8930126703211669	-0.7110853186047563	-0.30071626624482806	-0.8377774686401714	-1.240737100437527	-1.0782276609265835	-0.7698373358907233	-1.162374092134882	-0.895395687316614	-0.5570723760222994	-0.6448902352401706	-1.2719809957011776	-0.39757806739190993	-0.7204561458287839	-1.0025371943564205	-1.1198421616943235	-0.2533576899149522	-0.18511947687230962	-0.01974596921377699	-0.2818163895203167	-1.1932814152121176	0.08886293859664825	0.8590771459579745	1.0268882038690983	-0.22950073594595813	-0.4548329135914619	-0.4071273561446631	-0.7724661021332063
-1.4693271500558012	-1.4004257729862073	-1.5833236113424047	-1.2620981764967643	-0.20032753784272322	-0.8374469423389937	-0.9348388559245577	-0.9168631433940808	-0.7349532405244527	-0.28781292112235535	-0.8739698528670781	-1.2598412064431943	-1.072798282691376	-0.8036631133069854	-1.162318293584168	-0.9215602937923476	-0.5907107507607605	-0.6462463936181303	-1.3202427451450758	-0.4638222218479659	-0.6532467722740567	-0.9759917967674088	-1.0919248224009115	-0.29525415776525077	-0.13248173157099585	-0.014168868884439013	-0.302743930831033	-1.1560921425073465	0.043570319898761714	0.8952486682315113	1.1493274099132051	-0.20870908003764752	-0.5135290964543874	-0.43266079161511445	-0.8004877148756802
-1.481385706060911	-1.4063311592201435	-1.60308555832674	-1.289375351497846	-0.20418454894553867	-0.8754942036529677	-0.9791319739937052	-0.9553081252316062	-0.7676577733418928	-0.2686386699143596	-0.925680261624167	-1.2896620835125319	-1.079776498078743	-0.8316450616800705	-1.1721318636909073	-0.9539669750849207	-0.6346569476795775	-0.6488667342647216	-1.3731579329190002	-0.5384198014976875	-0.603224930012939	-0.9462250338050154	-1.0754189669463863	-0.34363346317705146	-0.08841916039030012	-0.008079261047667069	-0.34482046891607143	-1.1104447882692932	-0.005434751059269152	0.9342352127405615	1.249938320876574	-0.20995597115257775	-0.5699364506764774	-0.4992330319110678	-0.8253527485865957
-1.5053482928050463	-1.4115445080047901	-1.6194499974373073	-1.3214381470734995	-0.22243419087976174	-0.9087184714515114	-1.029928326599995	-0.9911601482147174	-0.8086346078190478	-0.2593454523931755	-0.9922901214306172	-1.334055585382096	-1.0916565483803997	-0.8550226437810602	-1.1788311771859488	-0.9905661594979522	-0.6789912513935505	-0.6577160101451445	-1.4320789453275806	-0.6044041207557935	-0.5658709056763456	-0.9181778289443712	-1.0773776374150277	-0.4022635228134588	-0.057700658470543974	-0.0018527723238170146	-0.40316211989056133	-1.0729871788891376	-0.022948831787956335	0.9572185071859979	1.3318141808804462	-0.22498455715163668	-0.607191274962597	-0.6065982602012843	-0.8391770965685265
-1.530690436442772	-1.421839718458719	-1.6401009366004704	-1.3626324240698229	-0.24148618282051376	-0.9490466517057181	-1.073890419060067	-1.0224842443559143	-0.8524529479770795	-0.2671275141965292	-1.0567851602045246	-1.3775641745062202	-1.1144779598005858	-0.8802900100704987	-1.1887075206622406	-1.0319418881186522	-0.7268405886882975	-0.6812012290396506	-1.5020915745042935	-0.6657252274719687	-0.5555589127539747	-0.8900789924435957	-1.0978465437360923	-0.4714687444605691	-0.0502143452522499	-0.00252126037699122	-0.4762424228803649	-1.045479931532921	-0.015257500098857018	0.9464336424277876	1.3779026403557837	-0.25224129280423047	-0.6231531435264291	-0.7267522667115808	-0.8418902863593726
-1.5617611854267577	-1.4399964743365747	-1.663974808134006	-1.4079414724863002	-0.2618505901290888	-1.0000630456073831	-1.1214200217985137	-1.0557941840671043	-0.9062873234853257	-0.28669711079025706	-1.1140744014867543	-1.4160430924731013	-1.147454110803841	-0.9039848221311798	-1.2058429068454184	-1.078782417544217	-0.7822570888042406	-0.7080915209177783	-1.5756798311076445	-0.728892822616128	-0.57051156541831	-0.8631115623178619	-1.1328420655748748	-0.5490048644178458	-0.06662300563248319	-0.014824623831838076	-0.5502441387812409	-1.0222688091121916	0.007655236418897128	0.9133858867639821	1.3717395636109073	-0.28445518093813354	-0.6187552820108086	-0.8511355833183162	-0.834652177231195
-1.6002268061804354	-1.4684830425408244	-1.7036679060521216	-1.456653054017599	-0.27817650240480024	-1.0671896274860728	-1.178834995011395	-1.087491367813253	-0.9686189985488355	-0.31254801729544873	-1.1693631994744045	-1.4566330619252472	-1.1831674794650953	-0.9279356840878978	-1.2210410370960116	-1.1317998870928803	-0.8354350772154205	-0.7294338921587987	-1.6477784137057427	-0.790553926453025	-0.5859716669949393	-0.8472920767525537	-1.1750163318033917	-0.6357945835195145	-0.09308074749966827	-0.032004766798412014	-0.622644257132828	-1.0088547134723242	0.03781409080418471	0.8826658215293273	1.3250980075046193	-0.303452530120081	-0.6044286987477225	-0.9646966563548801	-0.821365181772776
-1.642423374322447	-1.512494317524133	-1.7662223375840806	-1.508204966030455	-0.2911249032244553	-1.1502107642486985	-1.2348956005894325	-1.1191190215966607	-1.0268825665008996	-0.35154675883270975	-1.2254363019509447	-1.4988654658303688	-1.2143451019934788	-0.9562054053529895	-1.231567782429058	-1.1839206690243764	-0.8839447478725424	-0.7502146220513712	-1.712531079785504	-0.8512503230124274	-0.6010268611493234	-0.8442615239622645	-1.2192269753802862	-0.7354303191345617	-0.11819398286137553	-0.04499571796509538	-0.6827812791872621	-1.0120638010595713	0.079653673169454	0.8705006878040269	1.2458120444234517	-0.29847256865496263	-0.5868772072999181	-1.035384752825162	-0.8156686577530341
-1.6875224110165608	-1.5651352995000805	-1.8295771306546822	-1.5528035006895546	-0.305979840488196	-1.239458905555091	-1.2886844247017604	-1.1606233217947903	-1.0764673849819353	-0.39774754887715236	-1.2812666435142568	-1.5430474075834142	-1.2419106485451894	-0.9878468279039462	-1.2424275753616754	-1.2300447168187905	-0.9361736220358523	-0.7665374460492945	-1.7568627126653387	-0.9126709410810093	-0.624403691611536	-0.8433658272486907	-1.2733041071871982	-0.8372757504073647	-0.14658958152284102	-0.05711445138620834	-0.7158730527488789	-1.0247413399068022	0.13779088590054922	0.8977942958659917	1.1353653780282071	-0.2645226634199882	-0.5637720244118818	-1.0665183999508827	-0.8184229564801052
-1.7364063858546281	-1.6207866443804366	-1.8815146858032386	-1.5810515961891893	-0.32180332883124707	-1.3259637147327366	-1.3407613735214432	-1.2116752729741846	-1.1190500512136086	-0.4502374517025135	-1.3309859459349673	-1.5845291143008877	-1.2585442208702018	-1.0218040291606516	-1.2552036997703606	-1.266589622320371	-0.9903136002757844	-0.775136233802187	-1.7739191726649568	-0.9722229570877385	-0.6456981410450601	-0.8363057616742768	-1.3386693060240042	-0.9258178033699972	-0.1862398989602074	-0.07117816671441347	-0.7308371147896484	-1.0416492885853443	0.21232739199609627	0.984509088342333	1.0185859015304397	-0.19236010730915917	-0.5344167982277984	-1.069512322895456	-0.8228421671242863
-1.7857632452419154	-1.6710308699903453	-1.9184172614440063	-1.5945720521548263	-0.33958302290450276	-1.4002852541508386	-1.380446615112266	-1.263771869447444	-1.1476011954591936	-0.514819201227003	-1.3699280643520897	-1.620601251587369	-1.2509783860541974	-1.0496726811195618	-1.2665726544782392	-1.2858152127562374	-1.0399489645757285	-0.7777761438337419	-1.7719479671724492	-1.0267689992275826	-0.6598041690992462	-0.8227648028364822	-1.4021558267683685	-0.994251891755075	-0.23837582141088523	-0.07655790390424291	-0.7428589828139454	-1.0734389702303448	0.30350858490105265	1.1207501107299385	0.916219128246593	-0.08391859528323095	-0.5084120518745638	-1.031855075248403	-0.8299951220274269
-1.8281013063986538	-1.7055543115438963	-1.930608003134941	-1.604929687171359	-0.35172334264615307	-1.4532974521252078	-1.4032287433162638	-1.3086627875868853	-1.164260112225556	-0.5850502282370824	-1.3954389683969695	-1.651368462081135	-1.2188921123965468	-1.060882228338094	-1.2730557485892653	-1.2863949115305318	-1.0856940640806247	-0.7675198291744545	-1.757758156324617	-1.0590659614919078	-0.664676204511065	-0.8017686841345768	-1.4621546799104608	-1.035230976931576	-0.2981874241933056	-0.07007038651201065	-0.7554068075643052	-1.1210495632056479	0.41284889273287095	1.280449651746825	0.826453593549374	0.04613823039969147	-0.4831521736949684	-0.9473980847309228	-0.8363082800905431
-1.852657791454605	-1.7153904704897962	-1.9263107599744445	-1.614945861692841	-0.34953789405694013	-1.4847199856348274	-1.4137440082353954	-1.3443757506445142	-1.1757241179035738	-0.6551590102923631	-1.401260561835338	-1.6772902634546267	-1.175862600242	-1.0545081720765759	-1.2734533132630994	-1.2699418878915716	-1.1225016710847449	-0.7407900062530262	-1.7415746002125332	-1.0619462623032245	-0.6488033077052637	-0.7772301859489115	-1.5213398963117875	-1.0442160089743633	-0.3683353152514063	-0.06019904626013939	-0.7716244657115555	-1.1708670884295187	0.5297543299106671	1.4499230710416402	0.7595962092599869	0.18728275654566326	-0.45520392072775745	-0.8160720183906147	-0.8291611978925779
-1.8533224362737843	-1.7080848618167974	-1.921930257727713	-1.6249154734195437	-0.33218038891569146	-1.4925259036046588	-1.4088694196949019	-1.3724387219478833	-1.1843611338939763	-0.7219177603948631	-1.382605319349596	-1.6982301653100884	-1.1235513294446926	-1.0299387116984589	-1.2637077476400422	-1.2348733687814522	-1.1426427583215204	-0.7018625856839471	-1.7353515741410726	-1.0416957020885333	-0.6046920621013334	-0.7567907910188517	-1.5730561102726006	-1.0243792705786263	-0.44739608511577333	-0.04614488076126513	-0.7932954646500905	-1.22495335729547	0.6507543319986129	1.6112510872872428	0.7386429189022872	0.33060934214276316	-0.4371672661017213	-0.6507601993826507	-0.8082220675911446
-1.8298420428298379	-1.6925278599567715	-1.9228192499065409	-1.6345160318839185	-0.299987050082286	-1.4756825631111306	-1.3844264887208024	-1.395102098095951	-1.1950793804182003	-0.7772687153538108	-1.3458970681820797	-1.7191495936058871	-1.062583467000587	-0.9816653755465268	-1.2398817664853719	-1.1810829675337298	-1.142539753674465	-0.6573030961224183	-1.738001021856054	-0.9952736561909745	-0.5325869897140069	-0.7500517395548167	-1.6098960277568835	-0.9784569552844748	-0.5302505094862073	-0.027468597866158923	-0.8227134502529665	-1.2796009426762556	0.7808584308944856	1.7470592621698173	0.7601639380769416	0.46328920096380105	-0.4343847125795082	-0.4677401140319984	-0.7763274057857638
-1.7879284607172807	-1.658320448838396	-1.9267539131753708	-1.6361922924959849	-0.2537678689918864	-1.4414831545471725	-1.3550938366069372	-1.412072496563005	-1.2096153331701154	-0.8083813568283157	-1.2970414343949686	-1.742996740933514	-1.005359097018792	-0.9138733331604248	-1.2088316167180113	-1.1166799535191507	-1.1221577091383268	-0.6117631803742257	-1.735443782298206	-0.9232302012530159	-0.4409964049483805	-0.74625569157824	-1.636538060024039	-0.9050769777015326	-0.6058837345971735	-0.006872799275509611	-0.8595739212577268	-1.3193996526426708	0.9051887725925702	1.8546506227734034	0.8053071583364219	0.5863740805955571	-0.44040929769273013	-0.2655400128490616	-0.7293545734435909
-1.7321690424135858	-1.6102953566492086	-1.934408377555006	-1.623575499658663	-0.20025112355638758	-1.396631471184604	-1.3333842313763422	-1.423863760732229	-1.2244289042931498	-0.797270070724062	-1.2439561585427716	-1.76140929559056	-0.9437472937950615	-0.8350122311093685	-1.1717412738359134	-1.0526026129732768	-1.0849252079651017	-0.5715304818280916	-1.7012837336853235	-0.851703652506723	-0.3390149491911149	-0.7278321754672021	-1.6506852831289283	-0.8167263785143011	-0.670978679844781	0.019853989745679472	-0.8889286338710012	-1.3442016282103206	1.0158261600620209	1.9339494964572623	0.8703062550033032	0.7039822697814506	-0.4477466772882269	-0.06450596586559003	-0.6567180194867043
-1.6638930775571115	-1.5682586951878732	-1.940830070302973	-1.5954705416392772	-0.1489179163529432	-1.3425890262099198	-1.3205044978209604	-1.4349088496915503	-1.2345011891172515	-0.7429334887942947	-1.1936813071090975	-1.772715250204536	-0.8650907723841087	-0.7428433322492485	-1.1261468830841335	-0.9943157467009721	-1.034855752652566	-0.5407889349891783	-1.6172390720629852	-0.7938516221036024	-0.23299493628730178	-0.691517173623866	-1.6434014059019038	-0.7228502106425735	-0.7267504508736529	0.06404105006048667	-0.9089189440232446	-1.3522133946610762	1.1176819678226324	1.983433349689712	0.947253994761035	0.8222367135086189	-0.44413934636301955	0.10876338517926423	-0.5617299496337986
-1.587617172117967	-1.5286072561350879	-1.9425999973297028	-1.5524327228792723	-0.10305024097968982	-1.2870347536603544	-1.3230486660735656	-1.4476820126028975	-1.2431055441228165	-0.6698752220849358	-1.144781322770531	-1.7694076328989585	-0.7774660145175598	-0.6238798314366034	-1.0676316404327557	-0.9447677851722428	-0.9780321354830948	-0.5100121632573309	-1.4908954551580755	-0.7342360293995027	-0.1270353965699278	-0.6242523708029641	-1.614940118450339	-0.6195396261719083	-0.7620106073975936	0.12614677347680364	-0.9277189310586083	-1.3440510310965852	1.1943954643370176	2.0034351420900074	1.0095285783939754	0.9462263494981602	-0.41016365438153823	0.2573691141565117	-0.460361185608264
-1.509176051203457	-1.4839777610304143	-1.9400055367715527	-1.5006807633036598	-0.06357079994413571	-1.2394804688644006	-1.3367758251881798	-1.457982622205065	-1.246553092522347	-0.5921300317894658	-1.092676427529447	-1.734477465273688	-0.6921072523390798	-0.4869180622680254	-0.9960647680285455	-0.9084421664729236	-0.9249773847746422	-0.46257206022919795	-1.3373155977059628	-0.6653354746750443	-0.017110919237322726	-0.5250612555498484	-1.5693673189816004	-0.5121313990916146	-0.768231317074347	0.20663273507896412	-0.9397526627684545	-1.3330629180525384	1.2414058371496073	1.9958194475259723	1.0484706782249689	1.0687612791869496	-0.33886464448877496	0.39327430685309817	-0.36339695046397347
-1.429831981444964	-1.4509052913288738	-1.9374433055371068	-1.4521450856637501	-0.03176144289956904	-1.1921777560103841	-1.3412929060708723	-1.4595648528206104	-1.2375350317088383	-0.5162393234678561	-1.0309147832689032	-1.667492527735836	-0.6157655384537184	-0.3456668908587596	-0.9159084062238735	-0.8799457379612644	-0.8792175703201668	-0.3986369226154646	-1.1603947820780145	-0.5757559080797006	0.09687314939363476	-0.4206284063964921	-1.5064041769272234	-0.4100120825567795	-0.7529935766789311	0.3107004085759516	-0.9195092606578047	-1.3201143044005825	1.2935975172714445	1.9682261758066786	1.0749081118969608	1.1813261486193645	-0.24212596065036518	0.5199487623868911	-0.2777200546660172
-1.3511506947554566	-1.4378488514522805	-1.9322140977661768	-1.4118768909191548	0.0021512173763990894	-1.1363838911351638	-1.3259030526112467	-1.4471766484834632	-1.2188202873968612	-0.46432423202569656	-0.9533456687739441	-1.5771427089424217	-0.559962343895178	-0.2012751428485468	-0.8369116080512166	-0.8508913222398912	-0.8414774033864534	-0.3298720607927783	-0.980156521863403	-0.4562372454312157	0.211498759654643	-0.32442968141704703	-1.4242040111452448	-0.3139448325887938	-0.7261949740075401	0.44095053082225794	-0.8568136370863574	-1.3002792954568803	1.3672435957238593	1.931022478713454	1.0865143618353186	1.2856062882657888	-0.1350961096313401	0.6520721576798064	-0.2171577825489137
-1.2805829154104393	-1.4328592614429039	-1.9107654828413465	-1.3768064837103289	0.047634910960813605	-1.0871860029852183	-1.2945842468429316	-1.411857123263783	-1.193624152093767	-0.4440887905717892	-0.8541311509293494	-1.4729686876964663	-0.5241081718564546	-0.05881396573588602	-0.7665810222862522	-0.8270172858273804	-0.8067611585913024	-0.26092911756692533	-0.8197040830995744	-0.3122774889500392	0.3314328639774228	-0.2302176521556803	-1.3288988086454254	-0.21960598475984675	-0.6921088935869744	0.59422847486219	-0.768029768989816	-1.2820378777894388	1.4555817302879497	1.8996697902022164	1.082789007278705	1.3708206517788362	-0.042441358193224234	0.8084872982956345	-0.18285824797437356
-1.2327359354303067	-1.4355466735376445	-1.8734654122082333	-1.3390130152808726	0.10071418460703811	-1.0557922205546766	-1.2571802445923628	-1.3533841204513486	-1.162530894528318	-0.4401561443663512	-0.7457734167663546	-1.3738084137280162	-0.49244994046630985	0.06900251688043899	-0.7134276716175012	-0.8071338349847311	-0.7548339408943698	-0.20324248457198676	-0.6747487619447218	-0.15981780445082125	0.4573064869161218	-0.149346789733341	-1.2322108807855972	-0.13199460987208145	-0.6568582054187063	0.7594659885010502	-0.6590222715918759	-1.2605928487934315	1.5680104899055909	1.8885247236740856	1.0759528499776456	1.4384619604322753	0.013435170433858551	0.9826485232281877	-0.1507198689042307
-1.211623688232848	-1.4500771531812244	-1.8326013155288827	-1.290099661638862	0.14943593357494578	-1.033771289903749	-1.2295405520220526	-1.2852040564991705	-1.1304160739371132	-0.43932904020409647	-0.6449132600388207	-1.2969847933520466	-0.46225606420184306	0.174850824788119	-0.6827855487522335	-0.7776690706927899	-0.6776521909818272	-0.16468101150172215	-0.549964487430455	-0.020958004780469868	0.5776192059713902	-0.08939572097967038	-1.1433599202967972	-0.05806952084528846	-0.6264174419320069	0.9275175185161301	-0.5315548794776801	-1.2268810003512913	1.702132030057483	1.8974994988658043	1.0684289799343993	1.5002438945781555	0.04319850446786687	1.1585903444383028	-0.10532679425413101
-1.2175999063548801	-1.4651912510737048	-1.784638710303786	-1.231690946957719	0.19269406106982118	-1.0178863187128395	-1.216505709324133	-1.2224168042912944	-1.1081739432626692	-0.4294662132126807	-0.5605771850876345	-1.2445451825348706	-0.4361980524782346	0.2538705418190207	-0.669937932450447	-0.7327999513311181	-0.5821117021003115	-0.13776332248464568	-0.4583239227304395	0.09203713587693248	0.6952632170164075	-0.03036953204051754	-1.0635892372548024	-0.004861325765034794	-0.5975894550281693	1.094649081638984	-0.40537667452661613	-1.182293302168071	1.8273352712954878	1.9139567847738561	1.062166404324696	1.5418576183731905	0.06656053845026133	1.326590391100709	-0.05934351273394504
-1.2406148622503819	-1.4738878550197752	-1.733101335924551	-1.1679154390412365	0.2389094214459043	-1.0071022681351196	-1.20688137618714	-1.1762132961235228	-1.0972688033252074	-0.40021585658149217	-0.4996021795555318	-1.2166055981145791	-0.40976081032464284	0.303410531881436	-0.6622795813650173	-0.6605894586934596	-0.4701290964325363	-0.11732114295193904	-0.3892210807041148	0.1883060767173689	0.8161149362116777	0.032342707033194314	-1.0025710526902896	0.034328198427507686	-0.5724225656509849	1.2514509127020763	-0.3046223477098292	-1.1197818093209255	1.9454291138710076	1.9365223662424096	1.080240080476812	1.557578076881144	0.09003958237564127	1.4710487489252644	-0.02835031117292543
-1.2670777795047634	-1.477767878318791	-1.6928683968343978	-1.0979574267067935	0.2849604911063647	-0.9851987377237625	-1.1856352068092502	-1.1512350809720049	-1.0896515358614027	-0.34426408067449144	-0.4676417716332608	-1.2128521121763378	-0.3871327688761812	0.3310253998725924	-0.6529472737581823	-0.5536990839516692	-0.3521648637607434	-0.10065194084016489	-0.3362054884924225	0.27439721757002306	0.9319289760496652	0.08111215841765865	-0.962291463029455	0.07934642644893129	-0.560208386833616	1.3794663748849145	-0.22559833825932882	-1.0439684841368795	2.075259774356785	1.9599748310604315	1.137238297836717	1.5598437692729084	0.12714600380724322	1.5729807949455408	-0.005437951932694676
-1.2829622321580898	-1.4764184052926763	-1.6472424175778215	-1.030908726772099	0.3254199453641798	-0.936590246694928	-1.1389965358529428	-1.1388044803161133	-1.0742174060264524	-0.26294257521203873	-0.4612856373378805	-1.2213304407168384	-0.3787352554439261	0.34332939045206085	-0.638439650572669	-0.42699907768680256	-0.25000816567459905	-0.08810796507866282	-0.30784021028786734	0.3554740919430912	1.0485160209664843	0.1211895354287906	-0.9195846761250996	0.1309831051227666	-0.5601957623593858	1.4717591088167075	-0.14020748423017124	-0.9657565576504201	2.2112007316220055	1.974246691103923	1.2263161197917487	1.5424227743053645	0.18176966987406823	1.6434262260824202	0.009414119454859723
-1.277319267320744	-1.4707413914170056	-1.5709099501625192	-0.9740089915514062	0.36647925176973334	-0.8707382959887214	-1.0664981443156942	-1.1273388198748466	-1.0373685571329454	-0.1735841142106949	-0.466626377428894	-1.227154031021019	-0.3810369213209538	0.3457403381457172	-0.6139702423800835	-0.3023073911456148	-0.16956889379892143	-0.08000623970383917	-0.29122225130217494	0.45946069100348624	1.173209102135131	0.1631705485630077	-0.8594989741174196	0.1800298396682577	-0.5600505809057422	1.5403555329017	-0.04706568897482275	-0.8842753047312188	2.340249638704561	1.9750246058507261	1.3485885189154097	1.5098185991151623	0.23526889892781444	1.6897816077579164	0.008597813435535628
-1.253444182835716	-1.4679386397473835	-1.4620151226985514	-0.9204083165682473	0.41096955963177806	-0.8020519680700188	-0.9800607372740238	-1.1103345043527972	-0.968969196886262	-0.09867396648395957	-0.46997134270442825	-1.2243059313878806	-0.38737307330706167	0.34610062074279546	-0.5820674210096319	-0.20271644441572506	-0.09156678544732821	-0.07283014623778189	-0.2722970393179756	0.5845685746121276	1.2995875447171488	0.2038854640870599	-0.7900038831722875	0.2370245649731127	-0.5601010788026615	1.5918195631667746	0.03233795841328689	-0.8063125480147587	2.45898150423697	1.9582616024740864	1.4928179763566443	1.486794197125035	0.27611107683180236	1.7117097297035346	0.013149159946154287
-1.2259331002222364	-1.4598994713781381	-1.33761261897914	-0.8637258743898597	0.4520498799660736	-0.7451607703432995	-0.8950684934628296	-1.07592226035425	-0.8740019399733026	-0.05132615462959752	-0.4659611191570674	-1.2038642194842217	-0.39624556346597906	0.3527375246852009	-0.5378958933010469	-0.13456601435458454	0.010255147535885217	-0.06330768351461975	-0.2580068240323753	0.7080483419272318	1.428334958646197	0.25095556105504374	-0.7109759864807111	0.3041955902565849	-0.5610226654214399	1.6280834484132474	0.10877568441382293	-0.7433328350503609	2.5638836963356977	1.9257950126911616	1.6304863615936938	1.4796955344971483	0.30458730149297136	1.7533284101309323	0.04217794162613927
-1.2041580699557919	-1.4349607484972458	-1.2118027681246655	-0.8120532440201682	0.48836385919015424	-0.7083498054297046	-0.8258406349432426	-1.0178138658830187	-0.7703033131137433	-0.028601597819470036	-0.4489958661057192	-1.151365462828019	-0.40126755059570896	0.36253993043967236	-0.46820524716457823	-0.08564334588576825	0.1488258277249016	-0.04959541547080604	-0.25856212204533763	0.8293388594893967	1.5705862980340157	0.3191901407688378	-0.6244173789441249	0.36499280026732517	-0.5549187321313124	1.6591044773569685	0.18863806097654406	-0.688901561887487	2.648667131568545	1.8902833558448742	1.7540756574577139	1.4912292773102542	0.3114509335144297	1.8517748995441583	0.08304316058632
-1.18893081512087	-1.3960613234726884	-1.097955367918225	-0.765859502502878	0.5216766673183837	-0.6837412776617058	-0.779884822529084	-0.9423416351067839	-0.6747862629560167	-0.02225006208290918	-0.4091900790549975	-1.0600829596499506	-0.4015266288102521	0.370620230698675	-0.3716737544301998	-0.04502100855600484	0.32433838883295	-0.023221755355710465	-0.263674552090874	0.9516300189840919	1.7243906453006965	0.41883247165961845	-0.5406722175532768	0.4340863405454513	-0.5427045533139431	1.702479802178636	0.23739385402639757	-0.6427367012040494	2.711578999614386	1.860716541655091	1.8661845401830104	1.525143701903747	0.2897555777443145	1.996532649663171	0.13474645694694823
-1.1833921082943764	-1.3426175780555654	-1.006391859275936	-0.7240788792019229	0.5405796514007803	-0.6680240210987546	-0.7493661529472757	-0.8500618077274744	-0.6054270326549375	-0.018650338307560885	-0.35374722125702973	-0.9450534021026085	-0.3980046669951593	0.38602401116998714	-0.25333374689038696	-0.006726150949250628	0.5210294411231204	0.019416020602418472	-0.2601112190851872	1.0606778759960434	1.8750240941827827	0.5560985542283567	-0.4621654140552243	0.5413855453369745	-0.5235563820258353	1.7618574576827135	0.25589329436115404	-0.6003367683640122	2.762105509931154	1.8444136279341485	1.9591779351127072	1.5811777721295823	0.24964685240977125	2.1899652838652637	0.21089488859848013
-1.1778571249682699	-1.2772384934296976	-0.9455482676772494	-0.6913072944168461	0.5306266906055014	-0.6618928534852496	-0.7270266532719843	-0.7422496650129242	-0.5713815849599958	-0.0008988102969027606	-0.28969802223722346	-0.8213112074986212	-0.3874763291172058	0.42067005462488033	-0.11273186132059201	0.03921551970268886	0.7060828076646989	0.06997744053220432	-0.25490862995267505	1.1527949820777486	2.0244033817634994	0.7155505280759288	-0.38891525242167024	0.675022939647234	-0.4948893571684283	1.8157598777036508	0.2618290916981503	-0.5491666072458581	2.8089616354354847	1.8428123948560977	2.042209737810894	1.6663718609903544	0.20168989919206343	2.4402666965250583	0.30276748835605294
-1.1652381821548328	-1.2189943149060039	-0.9116349618100028	-0.6616467941422298	0.4917566535034779	-0.6489069494347623	-0.7181646248233191	-0.6304234388396432	-0.5636754070374664	0.04668568859760137	-0.21799018325298794	-0.6869705335090174	-0.37748867620873344	0.4598887413559001	0.03504013801588953	0.09134064394710105	0.8453561266961307	0.1185584387036998	-0.25522008861677187	1.2350604642712255	2.1673041505882957	0.8714982849563592	-0.319239607255975	0.8072882485671181	-0.4538187863802044	1.8595490284629974	0.24696389370363364	-0.4912989817604626	2.827636076596758	1.8544296586624438	2.1215776411336846	1.7879614850168082	0.14594465001320844	2.7011161724432586	0.4086787898344433
-1.151626926488111	-1.1768607682017673	-0.8922758813719638	-0.6338022428640185	0.43806224485224776	-0.6192813583675529	-0.716208736367413	-0.5194366597775038	-0.567585652722197	0.13766714644563383	-0.15033458412801737	-0.5458167138315152	-0.37498800822488276	0.4853192544817514	0.1760918994008124	0.13703697391928316	0.9315710162817149	0.16876173888865645	-0.24660989581062137	1.302371601561416	2.2797842773652004	1.018051328186894	-0.2523476967820009	0.9296670972517006	-0.4033429822907507	1.9009157058486992	0.22241792830007742	-0.420701792970364	2.8147739544603376	1.8900018536213232	2.1914346235538877	1.9262118045504824	0.09457443114158617	2.929111283417067	0.5467137886200395
-1.136524408916172	-1.1430870338849473	-0.8797628464439917	-0.6096637451406738	0.390566945180035	-0.5876623591508962	-0.7098000805757204	-0.414929734072276	-0.5752464681657852	0.2587884880427517	-0.10333000230426863	-0.41431731495516233	-0.380107619029658	0.4936963913458938	0.31026300200087514	0.17244853574977162	0.9782744268779678	0.22853642525918358	-0.22537538175775712	1.3557483853104846	2.350193471263254	1.1460012669928923	-0.19537941194961492	1.0340306774870722	-0.3411295732861038	1.9376952818790492	0.2167510411688874	-0.32288759853415794	2.7928462973430563	1.9380509535853503	2.2523659725116634	2.05893728133914	0.0696998296035273	3.1317053218295525	0.7297483908090107
-1.120036749200061	-1.1166281354071157	-0.8735587016310244	-0.5832212513497155	0.35945486849828556	-0.5559020004621031	-0.7016057780699317	-0.33025919798123143	-0.5784290996882991	0.3809710198857811	-0.07816223147327797	-0.29786825727117644	-0.392716092137421	0.4775924390349765	0.42514524310116036	0.21339003307886512	1.005727004686998	0.29141285914640014	-0.19955504869009838	1.399776630341824	2.389758710808342	1.240673491307599	-0.1477085267280026	1.1161670062144058	-0.2758326364508184	1.9693752490466139	0.22542339530615182	-0.19968820698074236	2.7606997560536115	1.9802096951942048	2.310801070537159	2.187111098691994	0.06890359121101727	3.313058264824754	0.9555245412615726
-1.1089407180451356	-1.087712503984307	-0.8585264079002111	-0.5421097526552232	0.3430544522933968	-0.5205573405815154	-0.69360630777977	-0.2721592827737489	-0.5662628828362719	0.4827152356690668	-0.07159368137882344	-0.19372380894473445	-0.41416889472860774	0.43408661599155274	0.5107681191710467	0.2611511328426349	1.0343218304571271	0.35296053179460585	-0.16800346638902633	1.446773630719953	2.399873508557542	1.3054420165708698	-0.08962491962175784	1.184470799669002	-0.21641239236952314	2.0202917557633735	0.22968641298055759	-0.05677976043329449	2.7356170403583038	2.0354234807834586	2.3686772190573024	2.311356702166511	0.07243957461001387	3.4600787903902956	1.2119033583810168
-1.1014378647642045	-1.0422733250639644	-0.8085924423752362	-0.4776116591456791	0.3363338158101354	-0.49294672097306236	-0.6779232602092495	-0.24459828388431504	-0.541480453341121	0.5523142302532721	-0.08664485799895169	-0.10786907391735986	-0.4347186783256264	0.37787799899076263	0.57078294787285	0.2989249128994614	1.0729871998456442	0.41727727241512474	-0.13217957280741566	1.515762639979884	2.380666698690658	1.358579953681187	-0.010105641190673687	1.245868961808085	-0.1578979543142189	2.103480319066224	0.22899436465679052	0.10451796276598979	2.7472241503047976	2.115772690720783	2.423644488999855	2.427505116388584	0.07766221352862886	3.578001536432427	1.473347383713892
-1.095102328854773	-0.9852702003659968	-0.7306270225589447	-0.39173089554456164	0.3389892122603156	-0.4581674989810196	-0.6519368041094054	-0.25159537232990975	-0.5135952302863929	0.5807400836786911	-0.11242186535256235	-0.04827054173797422	-0.4531582886389754	0.3331304472479743	0.5988513625864569	0.3309494706554211	1.1127525117152197	0.4795920649538935	-0.10502119692623568	1.6090158340015617	2.353411696489409	1.4143982463704707	0.078855023128342	1.3115056978081343	-0.0938634649019178	2.227169708562093	0.21814700150197291	0.2641043551273653	2.783777256741552	2.196751497029061	2.475796526355242	2.5549769239064064	0.09424623252101769	3.6729719237321112	1.7030523739285233
-1.0891596222362288	-0.9315773214671295	-0.645119940995981	-0.30262695181592186	0.3465847923221254	-0.3965227895133102	-0.6221880055155603	-0.28410486954320324	-0.4726456132966022	0.5862228999492357	-0.13739589430088106	-0.01281716092131253	-0.4687367743221529	0.3060118175509069	0.5948077113644368	0.3600386248801224	1.1355275749267046	0.5335800841907603	-0.10082265217140433	1.7058293230759993	2.3224914933361513	1.472519759180375	0.16050438426277958	1.3930676652092646	-0.031246072721916228	2.3934863529153634	0.18477445404899934	0.407957456297339	2.83596893686339	2.275856648752626	2.532385042507035	2.7139175260870148	0.12667225623320522	3.733871467922559	1.8696375289223421
-1.0786183926390494	-0.8987678259963188	-0.5537927807275195	-0.22653127331034337	0.35989234028756006	-0.3166666673725837	-0.5897077727531188	-0.32725245105587036	-0.41486833111878785	0.6022005756370705	-0.1540927098039487	0.006052636568210011	-0.4726079285133692	0.29304617591265336	0.5801030495467161	0.3799546430696423	1.1465821807982135	0.5829438577607897	-0.10976069620292003	1.7917020917942068	2.28646787910122	1.531469623086291	0.23351228327127388	1.4744860422788437	0.027202086843681188	2.5927085258670175	0.13427074466140276	0.5311897054028423	2.915385266892951	2.370819759069586	2.5936587846173027	2.88378870017554	0.18484902910531723	3.7564897678943474	1.9664960553734834
-1.060157277717532	-0.8992268775043474	-0.44879232987775197	-0.17287886188854032	0.3846677622748872	-0.2341606541101154	-0.549619625706679	-0.36672511965976307	-0.35449087164806464	0.6367620854107885	-0.15420008482326136	0.013386720607537641	-0.46091937080507045	0.2973559715078925	0.570789922691689	0.4024695355394254	1.1532921978064103	0.6348575221915425	-0.11989949534733539	1.863908634781943	2.254009553597225	1.588538299408309	0.29197528279034757	1.5581247513270344	0.08636352920326429	2.8129976223229862	0.09873505187642544	0.6254142122734501	2.9906895039091514	2.4617994615780114	2.6460742013207614	3.0398300270807814	0.2784484217904614	3.75764951909814	2.027815906458161
-1.0300416065829554	-0.9292520756375172	-0.3250317268554396	-0.14684853505877932	0.41721451718259717	-0.15545936697904475	-0.507185925773079	-0.3927886805711407	-0.29783857894799176	0.6869995599200722	-0.1317493688287833	0.017485982220089735	-0.4351823907820913	0.316484938077298	0.5672885636344158	0.4394313030809478	1.1492253536164092	0.6916361357241818	-0.12999321494826271	1.912453589530837	2.2332935433383367	1.6397681106877044	0.3204228572631353	1.6848538552415668	0.15331427216265842	3.0194458328018077	0.08402408179406208	0.6936264904078389	3.0280594199555493	2.5187173950367217	2.68878555226638	3.1854729917003333	0.4019338662546959	3.751731006161395	2.1060344666838775
-0.9861340900128607	-0.97058055210908	-0.1795566169877413	-0.1420577408403433	0.44168619238173806	-0.09757865294737143	-0.4824668248622652	-0.4067387652908357	-0.2509519207143781	0.7380719414610659	-0.08884604589485581	0.024399220866341886	-0.395980853116337	0.33773254759178684	0.5742633824736054	0.4776197740212581	1.1343025553742208	0.74057329670201	-0.130120257298092	1.9413008249117425	2.2237677018396758	1.6733443907501868	0.3359368072527942	1.8747281369957185	0.2479189259225151	3.1868607075281496	0.09035533531606824	0.7492461117045567	3.02819964478124	2.547500240668442	2.7264195346686178	3.298050532790421	0.5396231762369341	3.745862917190032	2.225182845626699
-0.9378179489838961	-0.9975976941293382	-0.015248838969165535	-0.14569481247701802	0.4434609141818945	-0.07979850646053263	-0.4802272001700091	-0.4143124436713558	-0.23467586327027917	0.7732082626179864	-0.029696415691062027	0.03715652337643789	-0.3426351468392236	0.36528396959100495	0.5922026165280003	0.5095292604849423	1.1223576950531595	0.7712091688621214	-0.10673831771908608	1.9810694312192445	2.2324442894592127	1.6830982810270796	0.36743780499991646	2.101739133017277	0.36934427518366486	3.3173686751663944	0.13753721274958286	0.7980560053310665	2.984063880895296	2.561808423579489	2.766614149621552	3.3581496707974523	0.6680030609992149	3.760766350458332	2.372884317130332
-0.894690505744995	-0.9829726360343557	0.15314937738280898	-0.15219635826661643	0.4220610932934649	-0.09282274528312455	-0.4921970861941622	-0.42200991930260984	-0.2529242812987409	0.7804857388632351	0.0364185853307312	0.05566007163198661	-0.28576184661191867	0.4135301146035353	0.608298754704139	0.5253048833089967	1.1116856778707143	0.7967843980707124	-0.06717282202799647	2.0697423388259963	2.2583478474069936	1.6822631953693115	0.40175453438923964	2.3346399917126375	0.5000233640552866	3.4041034084275106	0.24190996365920842	0.8488181851774632	2.9068666087322796	2.562332078253407	2.822579334649576	3.3900797137995005	0.7684118615858978	3.813286061901812	2.518333606199355
-0.85637382500682	-0.9176927434428863	0.29224845271112043	-0.1627678372295443	0.3884349865912572	-0.11312340303585115	-0.5070459492298133	-0.4395229906495938	-0.2942694591048987	0.7656264744639839	0.09315928031864809	0.07699579564093555	-0.22852621235992662	0.4761195856506942	0.617570032646131	0.5176428721686049	1.0925599221549158	0.8226570819307462	-0.02630616678623926	2.198410517487398	2.2786799843954415	1.6810487293992775	0.4130083189721919	2.5542055631352603	0.6277230770086659	3.4341408049501334	0.3962881491633186	0.9105493111625224	2.8301461009766102	2.553187796346432	2.887212626666359	3.4057469513452316	0.8461036098271301	3.887053171758249	2.636797814989291
-0.8266025776580926	-0.798726892327043	0.3796114061640231	-0.1862958449768894	0.35525590346411573	-0.13050103441558963	-0.5060925954756772	-0.4725395478350716	-0.3518126708913767	0.7391435355329187	0.137204046392657	0.10112729796388391	-0.17259160131574852	0.5410724198975554	0.6218211847286168	0.5000760452666748	1.0761306809495388	0.8442832092537351	0.007483000127949316	2.3296217640436274	2.288589699164543	1.6771673769737891	0.4066934922454051	2.7209033017450097	0.7358737916171397	3.4388902534041135	0.5917858687847433	0.9843446350225058	2.781424985290602	2.5535479981163522	2.95088897371848	3.3978423712894026	0.9060669247555552	3.959033382341451	2.7088147985502156
-0.8058701275001645	-0.6249955042659335	0.42653730147664987	-0.22470152793029968	0.3427449744337352	-0.1447352144827382	-0.48377768627420253	-0.5104588153201655	-0.40665046443380204	0.7096044727318866	0.17248374295540903	0.13442868017595389	-0.12391493503550932	0.6049444063531819	0.6209249205077809	0.49795482540717817	1.071977386430759	0.884093209084661	0.04109184886818722	2.448667747768183	2.302598444266631	1.6743119227891619	0.38348656116187574	2.7953096842905194	0.798885698616824	3.419634614196256	0.8167055285708944	1.0700261783502711	2.777628398135044	2.5791071892525648	3.000606215322805	3.3850617373613665	0.9565895350157956	4.026680283399614	2.726171578694905
-0.789927960590831	-0.4277210021799987	0.4523503039863601	-0.27237320704485385	0.3624292945939187	-0.15224882981527116	-0.43880170966290627	-0.5321301176096113	-0.43930600577398576	0.690042679007614	0.19854786177370237	0.19149076579707308	-0.08081032774631253	0.6545614379772366	0.612726020962314	0.5272806356858053	1.0880038058914008	0.9594138148700668	0.08957489788920703	2.5334182495675845	2.324828913455476	1.6696358920764414	0.33358503139254564	2.7843516147290144	0.8191669164670605	3.358553905794806	1.0190683675640886	1.1601106336578089	2.8213154425787788	2.623787343250864	3.008413949774529	3.3826515880721417	1.0198804985666823	4.075660862772824	2.701987778784288
-0.7748031020165665	-0.2445156214381175	0.4683790209750137	-0.3293488223755577	0.4069215128131224	-0.16226378902763938	-0.37175294543848725	-0.5290402738995112	-0.45374941906886057	0.6829056544125593	0.2180504332161925	0.2970137671408331	-0.03340464662002725	0.6834384280223087	0.6006055295245133	0.5867225571937829	1.1147519054893178	1.0493507942845923	0.1410823744642196	2.5468329327128068	2.3572504291938112	1.6471761286195226	0.26719821563685653	2.72121707321025	0.8229195414318802	3.271013803593437	1.1637143763551085	1.2335554769621884	2.8947336556894476	2.679842608605142	2.973410834415807	3.381957181231713	1.0938421981376245	4.078267151483521	2.661677530463144
-0.7646658722114374	-0.0901013053781726	0.49283033455824105	-0.39229827182169114	0.4728689522783487	-0.17906639882580658	-0.3144401172706921	-0.5056697271547852	-0.4541123189003903	0.6803255055793617	0.2347519171983609	0.45301774209399587	0.022926091259430535	0.7056037384916196	0.5889663005866164	0.6727003529318167	1.1281517064500401	1.1410040087604032	0.19056741879276134	2.49538003511026	2.4102827844320105	1.6024563937044511	0.20184672977882712	2.636645027006979	0.820643979951952	3.1703140365738696	1.243394843072725	1.2759280285088193	2.995898856183536	2.7417125596738523	2.916661364217969	3.3911846823485043	1.1692565333422142	4.02737361292362	2.610781731064077
-0.765961650346308	0.021503574068729596	0.5400543511151276	-0.4519934992771157	0.554662804372527	-0.1998318656903034	-0.2930899112728075	-0.4638957863694406	-0.43618325272367436	0.6785256436916878	0.25010187648092386	0.6382397615264146	0.08102156480316709	0.7310319856891874	0.5782547225543314	0.768719747288245	1.1085329999233324	1.2457647972846602	0.2531726593463818	2.4256861537707843	2.468350189758517	1.5361883060234667	0.14393224941083163	2.5580771839267067	0.8190248911319753	3.065281830314445	1.2567177619457044	1.2864232782715488	3.1183782301825107	2.7877971978842786	2.8499561546630234	3.425197945871839	1.2453643665015712	3.931785532048002	2.5405529862289375
-0.7700407450208784	0.07130489571109244	0.5967457315099839	-0.5036350877836211	0.6281599753277616	-0.22663026731478655	-0.2930880196978985	-0.41841979903132476	-0.41211936489495216	0.6832151682342834	0.2630358978289592	0.8403092457216308	0.13838861554079712	0.7652452368419297	0.5624183963799524	0.8521073533718481	1.0525591710920703	1.3532457303188212	0.323267251329436	2.356719258144722	2.5036954525977393	1.4497367367591585	0.10036840133291687	2.4986892864293364	0.835525078950375	2.9889150284304136	1.2149773616179245	1.2675822102785046	3.2281216843881877	2.802153811285399	2.7843425061839744	3.488388968350852	1.3081530434679358	3.800153770417564	2.462892332994845
-0.7721259052379115	0.07056441564035278	0.637488968225446	-0.5428961465226125	0.6814360157613013	-0.2655831876197352	-0.3057388726892913	-0.3889119611851428	-0.393244944657102	0.6890595174562538	0.26816655636044845	1.0524312477114461	0.18639505774428375	0.8225868179844753	0.5384529188484983	0.9077388952959806	0.9563307583177181	1.4444155809860373	0.39553795582085066	2.2813366444926837	2.502338749806321	1.3518296779475583	0.07010157167572045	2.449647870044273	0.8626740107816439	2.947573817256262	1.1499445919930698	1.2228411768522076	3.31185343342836	2.7881695072767174	2.728889447666089	3.5744726075802022	1.340179521033344	3.653870695345738	2.3892632918633847
-0.775895949380315	0.049969381149500246	0.652421888208173	-0.5653135453870658	0.722017732877254	-0.31610362540729486	-0.34253946254388884	-0.3848385228801697	-0.373505008321054	0.6924537656692811	0.26516939277790447	1.2465205933179646	0.20783659606527305	0.922579967207561	0.5120288176762299	0.9377377640765973	0.8348441345903614	1.5236676762105783	0.48761907060495024	2.2065234569127483	2.4582643139680487	1.255323407981247	0.04785226361011515	2.395067589573644	0.867887918638567	2.9207387968359884	1.0914882587249266	1.1628131673170352	3.3776504272627754	2.749482626424996	2.670416305956983	3.6688992662208357	1.3500083562441145	3.503947640272878	2.3191490647791566
-0.7756818481080305	0.022929171214265583	0.6423206810040301	-0.5796859280423743	0.7426572316166388	-0.37518948883701186	-0.3909202739913854	-0.39784740932373647	-0.34734718846440643	0.6946671796380828	0.2584327774358307	1.4068626880797495	0.1949746768780653	1.0535755472056534	0.4736150029193954	0.942151725155775	0.7566654468438159	1.5842740614420474	0.585070798274562	2.1430186288521007	2.373738574939906	1.1596993656049976	0.03344906490138935	2.313207805188557	0.8574474784504904	2.908995690035229	1.0444210635850646	1.1006302499907679	3.4204189990982408	2.704300006092186	2.613584895517524	3.7467564652894865	1.3448370875443714	3.353920585771417	2.2612559371640866
-0.7690111971637185	-0.0038226897837649377	0.601870193978877	-0.5924906966067688	0.739789785521876	-0.4336931429153875	-0.4262416522671451	-0.41267594576781785	-0.3171303339921011	0.6932288507018345	0.2507951456273536	1.540220631205522	0.1533757270386044	1.1894111500173263	0.4150474491267241	0.9238662454662364	0.7697966999747146	1.6147651201534299	0.6573046195031234	2.0907585836133693	2.261884214179198	1.0653571348163442	0.026057769340612068	2.200885597872966	0.8488943971597743	2.9015404566041165	1.011938292548363	1.0395152031073558	3.4413054868847746	2.672281398342439	2.563337968779856	3.7868419871692707	1.3263552243547807	3.219209810754824	2.222173084224516
-0.7628990712775404	-0.012099457677266156	0.5418001061490797	-0.601872237480884	0.7231085468147023	-0.4735397425950281	-0.4502589788867198	-0.4165289232153193	-0.27875730580617003	0.6790510369016737	0.2461313350059183	1.6446039377280335	0.08845035099843476	1.319862907227376	0.3455416356894941	0.8933289298840281	0.8766860937193272	1.6219412136194875	0.7121336388051158	2.049759906421956	2.1420789440362236	0.9898784115068	0.027653045871664266	2.0803946961402557	0.8434974344265183	2.8724962423319242	1.0016327043670088	0.9846430911206363	3.4641796615754634	2.6463438440025278	2.512125317765924	3.7885019743243107	1.3050308757209605	3.1114506452350583	2.190492776158022
-0.7487255670522974	0.0038450851543616964	0.4920192299116975	-0.600756454954128	0.7016017459254026	-0.4818296370626821	-0.4697648993483294	-0.40013681053594014	-0.22878055550708268	0.6498214879223658	0.2475272102569786	1.7189616315845773	0.009106709105432976	1.440534917965789	0.27370623275997485	0.8712547821752251	1.0517719212895738	1.6058101695942053	0.7693211378595786	2.037000339680076	2.026230723701553	0.9466851772564674	0.05418080331567854	1.9789986494236032	0.8548405245220285	2.822961277591724	1.0354007080049918	0.9451099797002648	3.491407817103829	2.622397993566884	2.4639942051244317	3.7605330915105464	1.2826905383139018	3.027935952570659	2.1665996751535674
-0.714039299191992	0.03670994362111538	0.47297438537976993	-0.5811673147355475	0.6825306504130664	-0.44835858916871435	-0.47923601491769297	-0.3553086389482406	-0.17174177448643071	0.6208936498953268	0.25629694824733545	1.7784031998065455	-0.06015728833914996	1.527650796753678	0.20313327204034906	0.8664152744302733	1.2615703149175765	1.5829061614331104	0.8260865284613838	2.0536906048420067	1.921809306334915	0.9426848475732857	0.11335002124176523	1.9311830690171508	0.9019960918890352	2.7685972824864518	1.087094740509468	0.9207105091456912	3.4953341122231514	2.603050012782579	2.435285856184622	3.7117624154623337	1.2605157271676515	2.9817412972848194	2.160069226998977
-0.6653359141227213	0.08961159303629496	0.4848401480566923	-0.5396539963675867	0.6803891400384972	-0.3747438471112937	-0.47686397998180663	-0.285980482684461	-0.11487718538491318	0.6009235060028968	0.2684816786997348	1.8245437787673633	-0.10814307938060755	1.570583339941373	0.13855865552242586	0.8738167467957016	1.457165103464083	1.584677190772293	0.8862082959828637	2.0715335431693114	1.8223125097596085	0.9975962192794018	0.19278702180018784	1.954189431027863	0.9785919331600258	2.7097385010426955	1.1278979096787747	0.9070061717957149	3.4640219086465627	2.5810171667048323	2.4231235831781133	3.6564987820229597	1.2455127693560892	2.979027857647686	2.151703558477201
-0.6077966626337736	0.14892612281488948	0.5158931014452335	-0.48723981037733066	0.6994793391224174	-0.2733268115848966	-0.4604091698484143	-0.20531046323014895	-0.0649929745428659	0.5982445208232664	0.27417255472328855	1.8607888038909999	-0.1409765496280274	1.5969451495917475	0.08455437695529384	0.8874212131617248	1.6124446089004851	1.6217435628313583	0.9466025898354286	2.0826373515753187	1.73899623446025	1.1049855410437286	0.2733827690652626	2.032605706535943	1.0560115213745138	2.651662805604085	1.154247155285975	0.8973925996806769	3.4063228984957483	2.5618568540695614	2.409626854808042	3.5963743007005844	1.2472279638861916	2.993581474656146	2.121738080321805
-0.5439851747419826	0.18020852231426832	0.5685611879310741	-0.4373296680174453	0.7309639354500554	-0.16588402906828237	-0.431220277427633	-0.11510975132206984	-0.024391741391343445	0.6240356053293015	0.2706385160441822	1.9084057539875263	-0.15859574559532316	1.6148097281789533	0.03764348914761735	0.9038243002021507	1.7286779956280032	1.6918665399705006	0.9899650125302777	2.094028637221611	1.6920900759352389	1.2392480090692026	0.3429349974219652	2.1360838130600834	1.1155296051310901	2.601198324142328	1.1382628162878807	0.8754300642392859	3.3309275153428493	2.558751248893608	2.3888052541243776	3.519376240022099	1.260064810802	3.0032849364943983	2.0802180547346127
-0.4878813326524384	0.16728126276154223	0.640615212624707	-0.4039889824072846	0.7631515432119859	-0.05646460986501691	-0.39761266601942735	-0.02682874472674272	0.010297853504563173	0.6771107233638058	0.2652347514853117	1.942011964754581	-0.16100629941759376	1.6201867759957262	-3.796963110223317e-05	0.9114841401860847	1.8077046323440602	1.7951009164676166	0.9946655794739495	2.0984928270587284	1.6760199839562664	1.3890381316505493	0.38898775114789713	2.2512140090815587	1.1548295934085793	2.5652973324104353	1.0757016478193369	0.8407324892345102	3.26284836247033	2.5800546107146247	2.359052167103884	3.42538802073692	1.2811123310341233	2.9794312493707444	2.0247532907094024
-0.4529493137665545	0.11844879354818443	0.712902899915192	-0.3920447632723354	0.7876041148395427	0.06390417862067066	-0.36345271473779406	0.04039824998005882	0.036860306673366025	0.7396585249169645	0.2572586549420458	1.9400578772267327	-0.16369845999480223	1.6204405599634792	-0.022870039101188254	0.9041174063239851	1.8709458068988383	1.8935505783411952	0.9477664616854746	2.0924696260339113	1.6754073642849474	1.5368235996824686	0.40079234037839023	2.363233081252765	1.1765657819138045	2.548180854972735	1.0071018634056939	0.7998220987557889	3.233369598489639	2.6200642493264747	2.3041785431517567	3.334316817047848	1.3058784843323417	2.9048668105616993	1.9459826961972364
-0.4374744461558594	0.035376618135484525	0.7801923562546235	-0.392177553464855	0.7892489323529273	0.1880034196168025	-0.3285304587678336	0.08342033838924237	0.05462425342673607	0.798187848700677	0.24527233485141914	1.9362861925687909	-0.16374727183232488	1.629322998834845	-0.027398440232531997	0.8885784395538561	1.9263586282773861	1.9486990621063884	0.8806819537653034	2.085224646737883	1.6944353838614894	1.668430405522082	0.38598917978867014	2.4584653800335845	1.1743123132637787	2.5468788949072674	0.9670856520445564	0.7439478314303898	3.24850686842288	2.657609986755843	2.227757562090168	3.2622759088506696	1.3186297142166978	2.798280002237072	1.8536725799041271
-0.43452171034852516	-0.06770235993617187	0.8501031309219584	-0.4004847009631298	0.7652032668001099	0.30640275918560766	-0.3082924988164413	0.1048762673794662	0.0709238993598843	0.8364817310304822	0.23185279167692766	1.9289771317690516	-0.13894898099247296	1.6469700483068337	-0.01042521858736518	0.8660179527984541	1.955354436423553	1.9605463677631956	0.8379342521180142	2.0938379071294984	1.7310058860433493	1.7946854796194374	0.34927725010630584	2.5267133328036886	1.1519291204542743	2.5464332362051514	0.9651835077946593	0.68593782321928	3.2914892831175235	2.6769155908613333	2.1610757640328284	3.2183458060331835	1.3179504857671733	2.68925078308924	1.763614646045627
-0.441022942025203	-0.1609636333939095	0.9128643672810165	-0.4072897671927732	0.7302246272297528	0.42018275871578936	-0.3083360050393484	0.11182417609531689	0.08386490735222675	0.851187538997114	0.223921045685117	1.893405459274336	-0.09083740560047619	1.6675877297585058	0.02462150237485074	0.8392432513580138	1.9502262764951397	1.9259887908564306	0.8173595386561969	2.134524229242525	1.762236342935731	1.915216176224024	0.29413050595479173	2.5670356251673554	1.1153086768320686	2.544026679213725	1.0297931393015536	0.661475375689871	3.3671721271630872	2.665010771020177	2.129347331901798	3.2148230852003516	1.3150566301040718	2.6079421389103157	1.6784457392453074
-0.4545746216857238	-0.22659877187601415	0.9683229760442049	-0.40112623280231574	0.6940310005066515	0.5230085971170364	-0.3188455952337533	0.12309650932310837	0.0884664772160212	0.8556169678912017	0.22064377335654037	1.855265492461878	-0.02607348409980474	1.676619719896583	0.0732813260064541	0.8381815558500365	1.9306940202972112	1.8573609147284877	0.812095477418929	2.187569308483573	1.7798130060377322	2.02103185539132	0.23402194898248357	2.6002262643973264	1.0604837413704347	2.5332576550047348	1.148058265990572	0.6789446408832476	3.4781004811458445	2.613698666787459	2.1384748895310812	3.2553318404463822	1.308458410880117	2.5945829395818487	1.6081054130118424
-0.474495348759164	-0.2662709720522783	1.033842505356907	-0.3886646492809263	0.6612817477401507	0.5910911523750889	-0.3162333302844238	0.16240976776852167	0.08980739209352266	0.8548106713808276	0.2187203599671192	1.8180445609942992	0.04876257233582067	1.672801630738866	0.1279011323361448	0.8760986322330929	1.9015749744483166	1.7887349955390417	0.8403726456066674	2.2340107038107666	1.7826131774967646	2.1098988874721845	0.17654399843888763	2.6349644883117906	0.9961462645766176	2.4982002315304195	1.2692458138868132	0.7461848831017038	3.612001167197275	2.534260555444639	2.177273593939235	3.3215159084675348	1.2864148791820944	2.6605910617650883	1.5735797792880655
-0.49322827920897305	-0.2820471191045794	1.0964211088816433	-0.38185268485946355	0.6360593021777572	0.6200482808537213	-0.2856579134553455	0.22887362873792183	0.08394655981432095	0.8619554988453373	0.22446258926077872	1.7644334075963992	0.11366917459232759	1.6689744778680147	0.18253663200822362	0.9240985592072455	1.8580242417994455	1.742122677494858	0.9024102937263747	2.2898393367149583	1.7720487747527343	2.1608570714274125	0.12674303051392216	2.6388387681834518	0.9491106297147942	2.4460613466592838	1.369070818668827	0.8660519712475431	3.757077771856202	2.4403719966261823	2.224816492703368	3.400619998651117	1.2605642434854747	2.799165573129099	1.5864380672687102
-0.4986683132751965	-0.2794404447122562	1.1566416002220579	-0.36476241462738884	0.6228167063557085	0.6189557398487362	-0.24702249593901748	0.29724193234532564	0.070404952600797	0.8917416525124515	0.24618035403647323	1.7016796723889285	0.15363480525314707	1.6667946548592767	0.23278148322103281	0.9781429857605575	1.824150427867714	1.7158370796120974	0.9843669528571688	2.3347852975518233	1.7338349794611134	2.1542818942994453	0.09924393707320713	2.6383362020230234	0.9426058693678698	2.394524101036005	1.4524329824688842	1.0004338830281923	3.9084469655679697	2.3381352320813313	2.263094291289781	3.5009541840984633	1.2343083538399786	2.998207873479971	1.6503154814570962
-0.4909290177196553	-0.27180727164659413	1.2270680440686526	-0.32924190040236007	0.6233668892173283	0.5923561998545464	-0.20308688552767112	0.34581793851004056	0.05785587642650627	0.9454774134941655	0.2849333990500238	1.6399541648445393	0.16296913049016282	1.6662281727883994	0.27603233484284473	1.0393088054962112	1.8241982514538466	1.7115709536900892	1.0889064142051414	2.336405121232661	1.6604599701585634	2.102246180463225	0.09201719725775323	2.6924165754134375	0.9810126760935974	2.3434802632614975	1.5511230279999197	1.120451568287767	4.056499842152169	2.2297629298253114	2.281305509990335	3.6275237695900353	1.187772643344386	3.202560447685164	1.750953093688344
-0.46922287221038045	-0.2657311828418331	1.2959018221688878	-0.2851486582940173	0.6376086018332219	0.5376189371354634	-0.12721770750258457	0.36184374699546706	0.04340520513500058	1.008225488696675	0.32878675748091074	1.5842387844812618	0.14615157508525772	1.6674699014877639	0.30608857292562075	1.0834788124783976	1.8439383563145841	1.7296589362117054	1.21844658055736	2.31537505542412	1.578668670865063	2.0276227464967183	0.09748410479683164	2.7592605338305995	1.0665750501863316	2.2972336230876254	1.6661375048481584	1.2262063378118722	4.178197462747923	2.111668206687066	2.27507512518984	3.7716816159304223	1.1265050956368312	3.369945952269474	1.8708884151246152
-0.4246562960716876	-0.269691943843266	1.3484785922375682	-0.23911185064061397	0.6605672741629082	0.4601683219443104	-0.024162814885348195	0.3445155235982092	0.026771691356845307	1.0803292043760109	0.3832375634700146	1.550819110591138	0.12340150404298937	1.6640392860665272	0.3168542058039093	1.1075699645367112	1.8644620322404237	1.7668544662115289	1.357187071921387	2.298151298845122	1.5152375568282976	1.944727025839682	0.11400367323013372	2.8206959230926767	1.1846012597610969	2.2719488582954264	1.78410999396027	1.2956179165974677	4.263012448566551	1.9888484838610392	2.264484348960159	3.9137739820702633	1.0749179802855289	3.483992355972841	1.9868302970418916
-0.3602397393669184	-0.2870413226969511	1.3897348123553144	-0.18858259556495516	0.6952822844454057	0.39026486501128205	0.08468786325306484	0.29920233812407215	0.02890554236623898	1.168558850262831	0.44211408764642657	1.5551777039594232	0.10809711560128495	1.6470720150795923	0.31235544765263246	1.1377273277387645	1.888371985938218	1.816685948082182	1.4846576774134888	2.2876141523069835	1.4863760712829477	1.8810921518053707	0.12496491426584433	2.9366717066221746	1.3099559766262838	2.2731648698969145	1.9125897539080914	1.326005676020053	4.312210328659907	1.8757693433510156	2.262854323439315	4.042028898032219	1.032959927071607	3.512519714387865	2.0962182399838776
-0.28132201040280064	-0.31003542034534026	1.4197725420471876	-0.14200772894965422	0.7539206974225825	0.33805290540459987	0.2321663926081695	0.2571163604327677	0.057073827289560175	1.2683523486823085	0.507124993360943	1.5886337752889483	0.10472534405549257	1.6202071693502784	0.2995845543580768	1.170865688757694	1.918844807148416	1.8501339408615256	1.5723230460059527	2.292418339264823	1.5008449384557692	1.8574605746028734	0.12214689712718049	3.107326156590216	1.429367722247774	2.2920098664435367	2.055222890717412	1.3602131258728516	4.328721801884909	1.7711897538488661	2.2622134336923407	4.123467107558994	0.9985590038339106	3.452984768760577	2.222199511397804
-0.19379554854264663	-0.33368926036205215	1.429062644604787	-0.11141079913558112	0.8404942631270853	0.2959301786312388	0.4345005943242784	0.2313156566976061	0.09977262146732342	1.3615472204991428	0.5875348773885783	1.6404000334772035	0.13476715267229286	1.5864856246350576	0.2970195647299651	1.1918629428633136	1.9427768332705795	1.8574431061453338	1.622984256605492	2.3088460050245696	1.5518159468170853	1.8696501313815912	0.11935402044960768	3.3059195623657645	1.532424461504508	2.3113450875624864	2.185541521925528	1.4082097950851873	4.324125933222918	1.6783878541514299	2.2624153578591955	4.122032675910518	0.9878625827044198	3.3561392402482384	2.3607160720077487
-0.11272377460432623	-0.35230968133093227	1.4305129641714545	-0.09096283403550966	0.9443279057577578	0.272845458054404	0.6145142121141858	0.2166702723505011	0.15970552864442342	1.4341503198236132	0.6745249827084189	1.7041728969879066	0.20427520930448892	1.555809487532877	0.30821938008099325	1.1959751131948242	1.9509289153375557	1.8563139526329493	1.657345114093911	2.3172464216902053	1.6008465546743953	1.9017088901950108	0.10869446494698984	3.498524719499597	1.6088972141517583	2.321047714162842	2.3143771924398573	1.4396435199159026	4.310376889064009	1.6012683525208715	2.2596293896440374	4.053063377533047	1.0010818523607177	3.2351910562831696	2.493260091454728
-0.05037189886445846	-0.35538463439727475	1.441648195511092	-0.07793559878494558	1.0537951916485606	0.2834258551553178	0.7267848576880711	0.21575620771836923	0.23624473211231378	1.4760803393195574	0.7493887135646171	1.7662805776460075	0.2947892524767032	1.5484134976154948	0.3246363599237345	1.1908273012328323	1.9472041937252755	1.856511603421079	1.6572180717440816	2.332126133079188	1.6217965698721126	1.9618956686101483	0.08671255996753549	3.6637812366334095	1.6543863509204262	2.3188385203109236	2.4567374644815203	1.4473486158805045	4.298503351948704	1.5302117428663717	2.228287247223512	3.9481623266606922	1.0161247647869573	3.099377257023839	2.6200429871250392
-0.009986813660994041	-0.35298095765674287	1.4495631802573323	-0.07453651476603332	1.1540526456787032	0.3130179032969352	0.8130690471621127	0.24000859789298118	0.30611565117584916	1.4857428926616223	0.8015286223989557	1.8031944057186393	0.3976207751099115	1.5774264433575778	0.35258794642178504	1.1901347023227205	1.940981609421895	1.831674140025606	1.6442658992720023	2.328679170400001	1.6119631039033042	2.0499163907636513	0.07228193530125611	3.8043056486976843	1.6593730182412127	2.2878206746436454	2.595906405110155	1.44109746659579	4.294825955894983	1.4685476213804733	2.1619215043838587	3.821597809832189	1.0171578769664866	2.9632514594787054	2.7326344907399838
0.0017664153123354287	-0.35776062963983507	1.447145980979553	-0.07492971169972802	1.2157132436804736	0.3377078924556565	0.884046612472525	0.2974454346752995	0.3573353333979253	1.4751231873330481	0.8150462036345582	1.7989996008276594	0.5078078661821038	1.6296968770016242	0.392958197863012	1.2050505471893946	1.9363151310365343	1.8039560631635285	1.6823130339756198	2.2664928677587373	1.5807063543211668	2.1384152668018435	0.07394577672619293	3.8913134123768933	1.6206632241339691	2.228895044394571	2.733584475921302	1.4117638869693567	4.300648791781763	1.432100650694644	2.0798963960827455	3.701972292744903	1.0012102779078966	2.8113335062754095	2.8148641086002195
-0.014376820617926462	-0.36068333446733386	1.4378370779831262	-0.07545742337389685	1.217363792265334	0.3573400876198066	0.9117714259137399	0.3903408566027798	0.389675151884678	1.4631821961100544	0.7761390988106895	1.7675294647854585	0.6185638028992708	1.6851577376688553	0.43113661248402374	1.2331995906677689	1.9358810400239423	1.8125059274540127	1.7230854319900843	2.171288145548202	1.5407256902779305	2.2137256260674825	0.0756484715909981	3.9000963543234244	1.5556250890203953	2.168479640769852	2.851908921038073	1.3542193607461583	4.297518272548231	1.4350730720228964	1.9878219024340986	3.6157137846396785	0.9658618595221233	2.65711180815371	2.863369716993065
-0.041452253686061126	-0.36210201123837726	1.4128727809976147	-0.08676183521761491	1.1692896543741251	0.3786494290635395	0.9421009380046481	0.5010122070534602	0.39568295859564884	1.4785096326766198	0.7111585382103269	1.7238593620239915	0.7288334986195781	1.737829240619084	0.4693917501122666	1.275704320646645	1.9306314817614987	1.807384619409106	1.707311689909707	2.077175284009903	1.513917663802537	2.2858370684989273	0.0980874758630181	3.9005218071576495	1.4773028508984731	2.1175217514593236	2.9250169059608275	1.2787674686350792	4.271397893142817	1.4913644360162823	1.8833422414912775	3.5651082525605515	0.9041319798447237	2.522142610314533	2.8783157516634192
-0.06292754217130699	-0.37652868526456384	1.3560148824302893	-0.09861465331095978	1.0977238545060357	0.39336998155176706	0.9932737140178286	0.5987238507903172	0.3804012466899411	1.5253762675812421	0.6538412860534936	1.6664537755685234	0.8439900102272453	1.763586047417761	0.5033172689460826	1.335233088412944	1.9054781148242466	1.7537488491015794	1.6917428548451827	1.9778242554491037	1.5186556064965993	2.3685307523032777	0.1608609217109802	3.9095547026442867	1.4039988412829132	2.068941769652229	2.9647800253635586	1.1972205006117025	4.228324332311475	1.5936738462962439	1.7877648025132775	3.5522009020557954	0.8373421336084694	2.4015001216395944	2.8709689974895043
-0.07649039233299065	-0.4078964360493549	1.2811595923514076	-0.09043167326543078	1.015204066691664	0.393132785149369	1.0013772209279852	0.67729949209865	0.36079739779071673	1.5835882746737755	0.6485495649930357	1.6008360168481761	0.9692824876343193	1.742145833999174	0.5187978793596629	1.4071678441804325	1.8643387945376968	1.7176100658897764	1.6719058066404373	1.8867299049337973	1.5370526015189931	2.455191092982028	0.2623415356533532	3.8729418271790195	1.3543594086111859	2.026967086465784	2.9886497606907483	1.1151313829788758	4.176360517531384	1.7091805651211942	1.7250834441094263	3.573499424270988	0.7895820995631027	2.306662097249038	2.8474282587955493
-0.08269932922924508	-0.4441799595155983	1.2200742808249436	-0.0657395956485948	0.9326766374486588	0.39628342423172896	0.9676353077012406	0.7292010655056842	0.3490975072222051	1.6341716763955751	0.7234366382447365	1.5575571865602715	1.1091640723255545	1.696933766958266	0.5307073825275784	1.4923075735256668	1.7967714248065811	1.7187313916481757	1.5945738988574487	1.8227275201111177	1.563879032877216	2.53945841938341	0.3888551923530531	3.8095334003982244	1.3153750321894428	2.002121613822813	2.9792141761164155	1.0370700536061523	4.106177992273513	1.805520917499615	1.6960180698311198	3.614474496519351	0.7538255733274053	2.2461627932838133	2.810415534430163
-0.07680316636554528	-0.4843873353193124	1.1842379586433744	-0.03575143126256648	0.8660261865491403	0.4101486321173688	0.9388739112098936	0.7501533262292229	0.3629076603110611	1.6667590601971185	0.8731220836452284	1.5485647441882304	1.247111957299548	1.6455674386993404	0.5427877687570544	1.5925867768527522	1.6977048661321064	1.731682410616915	1.5277947023908993	1.7780441586764362	1.5963662803399428	2.629075232673131	0.5141758198991582	3.7197043526120614	1.2772364955410989	1.988185229552355	2.926701549308969	0.9673928762745131	4.013205427220366	1.8695974827722925	1.6891409424092494	3.661096059426383	0.7305320329701731	2.177743775255734	2.776239326664298
-0.06081073220097984	-0.5299695353125078	1.168391874489042	-0.002821188065648439	0.8198681368878089	0.4268002987503737	0.9062688345034582	0.7574743225500251	0.40059843681371693	1.6736021767093594	1.0599686226859881	1.5791226694054408	1.3652929254552508	1.5910197471303644	0.5403971495999221	1.6923449026299102	1.6261295120093073	1.8105783430351234	1.5256062954615877	1.7696078073557646	1.6147580168243851	2.714157441047013	0.6209862115928402	3.609934862301819	1.242130988826474	1.9840597032813378	2.840808465924849	0.9157490187804257	3.9233633814007502	1.9115806638546318	1.6918800876291946	3.7020331167017297	0.7481605797462845	2.0931449673356166	2.7583217031753984
-0.04755879432165771	-0.5721515246381944	1.1739944052595406	0.027822304543204383	0.7866298326887569	0.4355765656391071	0.8449250602045838	0.7763678180353304	0.44079866565139925	1.6640514644961524	1.238885749974487	1.670457493902648	1.4809732256271029	1.5583654546366783	0.5347510337495984	1.7559337329727267	1.6113612207377024	1.9562645863332164	1.5261083176504275	1.7985130910255738	1.608884229932856	2.752526484225989	0.7044296874505955	3.5036461079915804	1.1962662739494685	1.9907159343250853	2.742869787145332	0.880659891279936	3.8302611083838407	1.9370187787656608	1.7026727880257309	3.7224750348582925	0.8157495182760972	2.010355119173588	2.759745834180334
-0.04192327648508709	-0.599542366881069	1.2007742874803626	0.04217399262305516	0.7627140714227113	0.4389596092773522	0.7892900589810716	0.7952986222811314	0.4842359609863246	1.6489945274040352	1.361643407923086	1.8243208444510315	1.5944795216508323	1.5588299699347978	0.5333613010958901	1.789230588413093	1.634579571805266	2.103964519344038	1.4972779005198862	1.843583441052947	1.594507387174181	2.741643432427974	0.7748138365197665	3.434714771606502	1.1341317679087584	2.0169461322210593	2.638627536776758	0.8557648193147038	3.7329626074581563	1.9673846960416543	1.721428324045633	3.6845107484728095	0.9111183296112639	1.904896547074389	2.780664410013654
-0.038611222890353326	-0.6160820619190857	1.2257573849047017	0.038585208329114946	0.7407908126728797	0.4625858085101665	0.7567719947204503	0.8127540346346228	0.5301881521537496	1.631313225218474	1.3895889238188956	2.0216222640847	1.7004800589662774	1.565097527566991	0.5331921617390399	1.8128093475473115	1.687117459909743	2.2327565126032782	1.4739738256069048	1.905214138643275	1.5696949758512813	2.7237272533025694	0.8183136906967226	3.405786637959421	1.071605903166923	2.0556102079060716	2.526199343378484	0.8476188845262564	3.670688762369204	2.03234511775817	1.7269446581691335	3.5785250037037257	1.0232081471891437	1.7770591888389675	2.7963298510679446
-0.036341749404136155	-0.6242319562802174	1.2486402047343477	0.025413111050347638	0.7134612431647673	0.5272637568206652	0.7126283110691143	0.836958940932241	0.5550885240941473	1.6257783898182279	1.3259925672718413	2.225777776525593	1.818015208963989	1.5817113137416983	0.5445890157222749	1.8190079992349908	1.7615953378370748	2.335656252617521	1.4529503657803686	1.976798735678472	1.5302375363341931	2.702302367502187	0.8486833676947464	3.415330076847128	1.012097287766019	2.07935745017597	2.4171364821146426	0.8598364176442577	3.661461968838798	2.126633228119732	1.7070214737061131	3.4324689430440656	1.1456519177707036	1.6679228187646984	2.7946062120990844
-0.034055520166174864	-0.6205410898840071	1.2818954952426433	0.012270331086812004	0.6800682000358853	0.595291205843817	0.641391599996169	0.8397876233188748	0.5672583699444896	1.642195627152041	1.2117688891190226	2.4022962582612166	1.949587517006183	1.6130558996875153	0.5804221475086094	1.8250807238481042	1.8387954814365917	2.3856149354904352	1.4073032298587569	2.023538665062884	1.5025565925588953	2.6653026852136366	0.8892897833497655	3.4499991646760315	0.9468255998791933	2.0885316528866733	2.317323341018179	0.892943139502113	3.687249314283199	2.210436137380413	1.6829105576087546	3.248266124128444	1.2741573741791155	1.5884294373395365	2.787162558289782
-0.019532006904501468	-0.6124234906038423	1.2981901041518524	0.001912696070279238	0.6374462214747582	0.656789763992877	0.5845819307541678	0.8060995084444837	0.594519405288987	1.6723407128140966	1.0752252123865405	2.533001737990632	2.079592214112555	1.6425129673731664	0.6525225935540178	1.8569359314003375	1.9130747075446017	2.4044896072875783	1.3657275963421474	2.0126532287913244	1.4963199665487312	2.6185423780864387	0.932403388624504	3.475715129424713	0.8820241736574295	2.114277992763207	2.2403438400441793	0.9411533828030194	3.721558823508913	2.26154241203032	1.6611671292068397	3.046386342760304	1.398955613125625	1.5059326784762928	2.753115550037767
0.012488234678311293	-0.5948572733493798	1.2987299453238896	-0.010495426464511199	0.5998771375976066	0.7541912321413007	0.546436431139271	0.7619700281896934	0.6201473913916015	1.7021008569163603	0.9370428994897699	2.614472856410134	2.1740750351510307	1.6606789144220797	0.7333834120614476	1.9014359541641443	1.9634531767983041	2.424698911139221	1.3546031944514783	1.9707036653435832	1.48828229129027	2.56407773231015	0.9499240045085235	3.49485784788462	0.8168661060386725	2.167231796403926	2.1985124847938478	0.9818967473919606	3.7285104692424973	2.2678716717017817	1.630489288030894	2.8828864781492896	1.5197926374169228	1.4182327966851644	2.692755886249201
0.04610213442699944	-0.555773305005012	1.2983512507703712	-0.02720629614652966	0.5767599056237731	0.8425265266869486	0.4829740929423161	0.7085642333936039	0.6185869221160246	1.725428835631026	0.8315819566086577	2.65674393259462	2.236839548691642	1.6595096954277877	0.7682836618280404	1.9494358811382966	1.976413368640343	2.4555167785794914	1.3429911138630781	1.9487475911168173	1.4885110376911488	2.491883230283712	0.9453941505192034	3.551022940162737	0.7496092195792052	2.235761371683602	2.175872618202038	1.0032486799903855	3.6835473788849824	2.228957772927842	1.6023369621592365	2.782638459974114	1.6467341560507982	1.3504062602503275	2.6322024231898604
0.0715746005782898	-0.49805738173427566	1.2540735315554006	-0.052786515960087675	0.5650303126711795	0.8500329542497118	0.4041427086097352	0.6590215911615143	0.6036046025713286	1.7433442239002441	0.7580230656610595	2.6760072773976673	2.3012355040325274	1.631008849477778	0.7482240828465324	2.0133178176029474	1.9794814356276433	2.5129176985539656	1.331417965607691	1.9228912247165684	1.504099973447583	2.4135580322052155	0.9321062740843367	3.664182757745708	0.677577125742301	2.3224388059687313	2.1516311540609405	1.0117314046877337	3.5935826363428864	2.155627957145524	1.5866424794513674	2.7367265098967173	1.7857933385362792	1.2904332564237802	2.5649423308206787
0.09057748480619662	-0.42284213816250826	1.1772119660759621	-0.09471200128924631	0.5672367751891347	0.8135909615176253	0.3595753121787831	0.6719134637653464	0.5864503275349285	1.7650257971598555	0.7070175972481515	2.677115124459439	2.3562764829743683	1.5766514958846174	0.687065383855102	2.094529924915603	1.9657910144127282	2.5966609676275936	1.3460196395573882	1.879819394350023	1.5176144159822558	2.331645557564584	0.9114362440745435	3.7906379763982088	0.6034304324718991	2.397073905467397	2.1208765265527316	1.011783429145206	3.4791346392353084	2.0643304295459917	1.5873916473747713	2.725177561094405	1.9221784157393877	1.2298992859823548	2.4887527902329216
0.09640848641311403	-0.3243652091286263	1.1260398573653696	-0.15461589904720158	0.5903941246632947	0.787611965646881	0.35981743376713515	0.7523664140676867	0.5636747341081361	1.7959719774193146	0.6862218570948132	2.6630611631706778	2.3866975220211515	1.4993584162057512	0.5824448449719742	2.1812849946656128	1.928512529022068	2.6955020172004396	1.3613938129568521	1.8674689298347023	1.541632788074519	2.2432903521771896	0.8758967740776082	3.922137470216488	0.5339042967696181	2.4173450098607905	2.058125539115383	1.0074462322696085	3.3775627867467195	1.9787991571708186	1.5955154370441813	2.714112669615165	2.0532181362787996	1.2074291064088771	2.4259001630975714
0.08566618779500666	-0.22460339723056372	1.0961149303064588	-0.21198126221569025	0.6155191420106096	0.7594886184615266	0.38461787239903616	0.8727109086031153	0.5565092769345856	1.8501368962210667	0.6803699185422909	2.628244737543536	2.4453975113988218	1.4072461655527189	0.4683542458099372	2.278251013237743	1.900853941918927	2.806967277013137	1.389599263689042	1.9010678322930108	1.5874188780159169	2.1547757621615657	0.8167549821090756	4.053089193510703	0.47251147858991027	2.3788846638681744	1.9499445451441126	1.010901751497515	3.332392864771312	1.9138538699824497	1.6007947297544174	2.7208007705344763	2.17095297013046	1.2166251770954701	2.374355429776668
0.07117060078623992	-0.14130284945959826	1.074771060683665	-0.24952639573965502	0.6462911751181634	0.7610363848852564	0.4423657627959015	1.0274625595788418	0.601615911494547	1.9388451181011408	0.6686076854484899	2.5726044268990225	2.5331367893457126	1.3198470457293907	0.37874002965932474	2.392558058440168	1.9056234249513433	2.917097904771335	1.4735824532066244	1.9510252954052283	1.6322373969742876	2.072513090309612	0.7715181506203724	4.144526984826279	0.420059944283486	2.3113705537740348	1.8307580055440211	1.020556395552663	3.342569681495766	1.8699122809577695	1.604072339419309	2.7398361346894404	2.267714485177258	1.2182513499790482	2.3196834809500815
0.06370498250918463	-0.06889958472344329	1.10127430787603	-0.26723922778341247	0.703657290227844	0.8235891492671973	0.5426324739972722	1.1960879819005232	0.7117142768831292	2.056876523393986	0.6760562438533952	2.509666429654583	2.5833585380213786	1.2490730417221878	0.3008051476549345	2.518945418175079	1.9225419382302344	2.9979272924239213	1.5736324018372538	2.028066431597373	1.6755782667683625	1.9919879353907572	0.7582988390793906	4.170203063371753	0.3808293906142613	2.2570415747096435	1.725281931878218	1.0224813004791435	3.37349977242235	1.8386352650872713	1.6107768070463329	2.7203369878636794	2.3278033717518136	1.205481480745986	2.277937356213651
0.05148073073682864	-0.0018688373852716101	1.1601975689373691	-0.26370390447607084	0.7858255723250693	0.9343095547987679	0.6728636233321137	1.339762322714683	0.8680841852908822	2.1982593160098616	0.7189782407037247	2.4281953112350823	2.610781403817254	1.1970631898307447	0.2252068299616728	2.6469589740970543	1.9508259106904995	3.0462421469599157	1.6556546312131215	2.1226409152426684	1.725126840613869	1.9152543387406418	0.7350027736338113	4.147970493703287	0.356041235463972	2.2619629200915825	1.6456647381502034	1.0049928683803826	3.415686411231202	1.825416768202875	1.613349145345832	2.6751904059096754	2.3309911792229028	1.1687318644758142	2.2480364778151807
0.024649186944079048	0.05242150051148189	1.245752994485888	-0.23182218643567132	0.8930711128406497	1.0701895504473438	0.7907238727620942	1.4461787786161637	1.0561570229810544	2.367097805282223	0.7822968227442969	2.3231090791641362	2.633829978019757	1.1582365086927728	0.15745867087191862	2.7688455264944656	1.9990320855125467	3.0694122987565122	1.7553623851272764	2.1951100576325873	1.7432582794697253	1.8616337580377962	0.703748609504674	4.114160288783476	0.33590204294882076	2.336715800818664	1.5980320406657775	0.9738329564837327	3.464824695773639	1.8316854897617447	1.6040460014845017	2.6473837203141137	2.2754542648205827	1.0966035334943012	2.2206637989945435
-0.011249080292376673	0.08479501238924021	1.3853811678783354	-0.19089004072847823	1.0235943553313693	1.1955658185392157	0.8664473995191877	1.5184068430820683	1.2628647670202675	2.556686725392537	0.8684489360655917	2.2059184236523524	2.6384426966656442	1.117297982394568	0.10252499769446466	2.8638401350027034	2.0538471120644326	3.0749367361316633	1.8508162693923196	2.250565522965255	1.7168078335750163	1.8274109600467192	0.6801051485967452	4.071476733189861	0.3301168776329969	2.4487002828310995	1.5793388268003663	0.9359920089958855	3.4940685831712996	1.8519808920081098	1.6046605532966687	2.621563950641531	2.191598090314756	1.013148719288794	2.1972786869877257
-0.05605768395626072	0.0969979394117102	1.5601017032301914	-0.1563163033306349	1.1574779160637196	1.293614185966907	0.9184297695934209	1.5524019073041697	1.457010733391086	2.7439529913616765	0.9892364958337643	2.088589002902852	2.6152852345178985	1.0567591764439874	0.060742345438301745	2.913629094898274	2.1011483174873478	3.0736236304006233	1.8670018745745622	2.276477173450174	1.6633653123766208	1.7929883700568745	0.6514153114988981	4.017210224184475	0.34651606965755777	2.5652909658575487	1.5905262822742927	0.8852654248309172	3.5033795115971187	1.871159366077158	1.5970137728909883	2.6057319815460627	2.114865252825794	0.9511429993577734	2.178970528604688
-0.11107426393263815	0.0999183374477116	1.7110423692426473	-0.11693797533071688	1.2745522441592831	1.3787030044999327	0.9459937991673707	1.5472821278525823	1.6231099862821456	2.89522982244679	1.1115809933819663	1.9748128821748865	2.584034394233231	0.9859851724367843	0.03524240776222608	2.912300347145959	2.1207320760088044	3.078647091520713	1.817240205774619	2.2689198390757586	1.5920279865301747	1.7378390438353726	0.6298402248898263	3.974641009040058	0.37741447033508874	2.6567210318731025	1.6380205700939645	0.8271294626701378	3.4996951043021127	1.892090418505736	1.5435770296044518	2.634856519539518	2.062296395513834	0.9191836597989184	2.1583220972094166
-0.1647001165142618	0.0889403167104839	1.804058883228579	-0.07286542779783187	1.3709144799434423	1.4492869036378209	0.9097115008378388	1.5184017555238192	1.7686999551943152	2.9941910147910424	1.2143412211034186	1.8675132308203586	2.549490632294153	0.9150570853063025	0.028234458533550732	2.8576327986891927	2.0914511657145374	3.090498311054513	1.7390026089815596	2.2586231783059354	1.5172121378289867	1.6743186573509174	0.611686526485604	3.966403178537378	0.4133184750447512	2.7021081874071795	1.7136238835441304	0.771723415461991	3.4491580771234176	1.9172440042875845	1.457873389741938	2.6923985170283284	2.0492826067330236	0.9159785864993075	2.1266006802066983
-0.20059838375071742	0.06848368970948931	1.8507108292897243	-0.02908605341726264	1.4344988076037242	1.5099924111889638	0.8323347376102792	1.4630677761512292	1.8527784026622314	3.041983590204353	1.3011305818219365	1.7711282616062445	2.4971643424699153	0.8394815792663385	0.03457979997250306	2.7717396780530215	2.014931588533066	3.0825824948368408	1.6201012148924374	2.2571415648367745	1.4636749629474683	1.608010162299396	0.5908016598083055	3.976401320141663	0.4446113905419648	2.700599314372872	1.801739430688005	0.7232585261324036	3.3426082433228315	1.935699047911162	1.378979569245676	2.7604351814011365	2.047867071813005	0.9373835598040845	2.0861817868398167
-0.22091380186523887	0.06967630091376496	1.8605703165660894	0.018188979667687746	1.4625925199751972	1.5706332288121796	0.7855674395601598	1.4087343499010092	1.854834230207846	3.0227209064758642	1.3763257746942728	1.680862611891445	2.4225854868704664	0.7709893650406319	0.04048049671045713	2.681343578922894	1.909449311841982	3.0365768277265213	1.4728304444584435	2.2000828610486707	1.4476758612308376	1.540565771164996	0.5953178008188481	3.9851470349651983	0.45957454862288144	2.6642526639388633	1.8727079976498562	0.6871781958105972	3.2057593303112677	1.9450794284572446	1.3182735559523626	2.835061107763413	2.040812228421302	0.9954373014482684	2.035597240815025
-0.2297682857868543	0.0926496374386754	1.8509552349944773	0.055354712641596304	1.4689769335985798	1.613271079085698	0.7315781085074775	1.4187415769774643	1.8252978129196589	2.9518266355620897	1.442510802902574	1.60474191706391	2.336851249018735	0.7345396426720633	0.0463620126966036	2.6049427543212347	1.7893587689559687	2.9487318155645768	1.3561174572986334	2.06803682481392	1.4574620003580843	1.497141316961034	0.6312663746826288	4.004824228548101	0.44712050479514537	2.602831344957939	1.8974002818418654	0.6647720834160203	3.0612751755408802	1.9472739350386932	1.296044338975116	2.903085100478548	2.0000471058456215	1.0673828455552707	1.9647136893528736
-0.23163003598063364	0.1150854915446378	1.871697490574801	0.0663556040452694	1.4674601100148075	1.6318514639402235	0.6306588039625018	1.4957519461977502	1.7818405580939989	2.870538942533943	1.4946063611854572	1.5206615572073403	2.2598543300835514	0.7234433918677068	0.06307193493059128	2.5504271868165302	1.669503665263226	2.8148517822148675	1.2842668121897174	1.9240798325369775	1.4657363098243517	1.486323365926662	0.6807862265426669	4.029955195649724	0.4038595877280442	2.535097588789185	1.8758202378258821	0.6438062270546274	2.952986553901738	1.9437566706971157	1.3375675564172114	2.9542887347997953	1.9245814004221606	1.1171260874048883	1.8830918964782488
-0.23637563722457733	0.13697002248266663	1.9418365562850368	0.05708615878821597	1.4617939906829842	1.6261180195873053	0.5303864180364044	1.5980576550337624	1.7089448689346647	2.7940916295245275	1.5366576866835366	1.4527644088444975	2.215880496610779	0.735441482128901	0.07068669339827592	2.5054212845980017	1.5601623930449495	2.6382048149662713	1.231685622851634	1.7820329053853896	1.4516092476183602	1.4882876131055525	0.7623967342372361	4.0318803697245915	0.3465192257761154	2.477047359562124	1.8285948602120172	0.6229882296776301	2.8967213425936045	1.9257102593335322	1.4268765669111059	3.0149631660651375	1.8256880212921907	1.1455998703566932	1.8071167096293788
-0.25001481914420565	0.16436778510003408	2.014250475093361	0.025044057788019956	1.4664724553639135	1.5776652635701462	0.43629002418819257	1.7430632402564998	1.668802704070027	2.7315958471010697	1.5838700158272592	1.4079932835411468	2.214091355027739	0.7846506466619235	0.05409534308455475	2.453940993821625	1.4622325642254819	2.455949261987182	1.1905853736118042	1.6278898205079642	1.4105900223297563	1.4734940257811053	0.8758944885811456	4.00734237751067	0.29144495694844264	2.4443678435912424	1.7740337703662212	0.5999742525694278	2.8825411070956983	1.8990704628875577	1.53048414956809	3.0961986290691597	1.7183214099494517	1.1454612044518921	1.7337255130575056
-0.2725773697426187	0.19398698792962024	2.0572497644680836	-0.017136660638448965	1.496598787751927	1.4911844136250658	0.3124996874184964	1.931433476143877	1.681901573489085	2.6997211253764375	1.652559683072998	1.3737819653440488	2.2107195834819464	0.8683427078134262	0.02466509499259583	2.38213433628516	1.375467703399368	2.296020420312769	1.1431432522313187	1.513321847641695	1.3376488424081832	1.4258290425246574	1.0078704818269986	3.9591492077138435	0.2424209673954202	2.4641582732416394	1.7363230685636908	0.5733678497662863	2.9248118807999646	1.8780213611394263	1.6177388011470257	3.1711109348948243	1.6167539255371093	1.0920181041423505	1.6637933398337021
-0.3027917136374654	0.21514257275439724	2.0685219704334625	-0.03387857218365341	1.5211392358087703	1.3865568409348958	0.19331344397730676	2.086449680148569	1.6903879860494027	2.682097044233548	1.7234948887660955	1.3588226177501848	2.1777171491815634	0.9697520622137068	-0.013715589374752635	2.278874135141198	1.3142921398917955	2.1637900861154695	1.0713643245779516	1.4881012482151543	1.2398374072462468	1.3469875280448527	1.1553947075094526	3.8492467633929053	0.21028852436192252	2.5434059403072062	1.7209200501575606	0.5472488339857815	2.992915573016981	1.8660650839025674	1.695839557161871	3.1856199829293295	1.544627284340303	0.9963323268338042	1.5986063123912926
-0.33960968546964787	0.21167777192495468	2.0483571569028305	-0.008505298124671263	1.5177865589957737	1.2676926922543204	0.12195945526000365	2.169495589305323	1.6933728371637335	2.672720596104842	1.7813280078635376	1.3867485531307004	2.118010884999581	1.0656144241759509	-0.07462319488797223	2.167678357143131	1.2810179601554235	2.0624304566978413	0.9818875779653456	1.4951859036656399	1.1393073079635219	1.2601902512770593	1.3072088100526298	3.677541976740371	0.19693498674531035	2.658319036647833	1.704457209175605	0.5164613076794604	3.0228535733018065	1.8587974834859349	1.7728136348544106	3.128458135170681	1.5144101800395955	0.8686714524772207	1.542762758882295
-0.37818887298514586	0.17697440063458864	2.0146667705245345	0.04009246324161097	1.4980640316924225	1.1568524905599222	0.08386881131746812	2.222345144399485	1.7172697910699521	2.7009227672725435	1.81225901614414	1.4388241895538652	1.9946258240126216	1.1357879571880232	-0.14991287684759985	2.071042354352622	1.2723766060149333	1.9926303744105944	0.8823888292073612	1.5020383659605094	1.0305975528976523	1.1855533481870404	1.4655571469830246	3.483120667820441	0.19299615078560003	2.781263539455879	1.6603757082325665	0.4812955125574326	3.012448891235605	1.85365477082127	1.8298498958979263	3.030483412381872	1.5110711158129404	0.7051591387338371	1.503967668496299
-0.41303152786172814	0.11059647529024688	1.982405217497104	0.11409798962597115	1.4734395279206087	1.0712820914523298	0.08567148220574498	2.261166605547462	1.7477297884293823	2.775770492043637	1.7927354365456978	1.48298793258721	1.7974804443939008	1.1827742460749207	-0.2208084229385384	1.998024191512576	1.2996434075855234	1.9474290090222675	0.7779333797358883	1.5199808156402201	0.9062120961991529	1.118293035073976	1.6316647444047117	3.2724630151144027	0.20139773838555758	2.8932448381918703	1.5929227467554516	0.44644186418023946	2.9885861315238	1.8417529778857435	1.855067005257186	2.912725697635449	1.5459800334372562	0.5347954686941363	1.4952525740166112
-0.44321608375347504	0.017803480506528857	1.9499314880886236	0.2065613527705624	1.4612227938926226	1.0046730289970545	0.12718776830848005	2.257980098230624	1.7762029092111882	2.886989992302062	1.6961282642787523	1.555671344231301	1.5981047392760692	1.2149458958442192	-0.2944468165379878	1.9494271965124645	1.3555970033611138	1.9192980181374644	0.6746274586233513	1.54094730475139	0.7997240734176799	1.073665339169573	1.7934687519868988	3.0833891165046365	0.22060587592625813	2.9744311206116416	1.5256437859997416	0.41248906035612165	2.9588970303045743	1.8009200209426464	1.8489624572563255	2.7634637075847572	1.6170564390482425	0.394200847216998	1.5111323688097893
-0.47477274953803705	-0.06759394073578358	1.9164505923144017	0.29257663111215393	1.489148394834156	0.9591864259715004	0.1839633892021193	2.2220398909045245	1.8213077292719917	3.0406545014404776	1.5443700141576227	1.6417808613344835	1.4325500054263078	1.243942980088318	-0.3712221349103628	1.9053679185096382	1.4084806927807059	1.8994350923996728	0.5803763785413665	1.546835059768765	0.726186049438642	1.0567189369370609	1.9362825694594694	2.990124537082108	0.23763629166231076	3.01137304374062	1.48222269688567	0.39793316478120155	2.9538243972352367	1.7326390837504753	1.799072555857154	2.620203014607552	1.7139206945327836	0.30337467957216885	1.5356890854990175
-0.5095130081539618	-0.13085308397532783	1.8773268791150517	0.3755256631901102	1.5797738280716307	0.936755792443703	0.2417245206233476	2.19139244001049	1.8754832306218752	3.2272757302013177	1.3930856146651973	1.7233475230324131	1.283131338634501	1.2944323941015243	-0.43162057864832165	1.850678658488291	1.4390785910623278	1.8791318555002055	0.5055668761235308	1.5491099998529427	0.6691756102403339	1.03656463845468	2.035879934316475	3.002741872697091	0.2540670448724462	3.002068326695725	1.4734672969495537	0.4070483973562409	3.0029872211221686	1.6491872955428266	1.7033487950191144	2.547272556041796	1.7923544570466052	0.2606750353868882	1.5544876147641664
-0.5416654340005332	-0.16810315307907875	1.8377465838298996	0.46474515163172186	1.7203264456439655	0.9189109560289378	0.2875063081458778	2.159098316096419	1.9259680406851043	3.3829039614859666	1.266847605547149	1.8090225457027447	1.1720712666220006	1.364125550317492	-0.4641389277813312	1.7839047416215426	1.4516341217909337	1.863153452677637	0.45758175115103406	1.5888122652588403	0.6478285754272979	1.005327496175517	2.0770622950801254	3.0918822187078514	0.26606029539079373	2.9571331964166516	1.4882296763359681	0.41352407324688906	3.1038614551029498	1.550337638397481	1.5895513580289582	2.512202476268612	1.8004367048157401	0.24695971680290874	1.5560438816355393
-0.5709991700537229	-0.1630374389502805	1.799151968694686	0.5461852042492276	1.8693973457856188	0.8882599098079262	0.3123710603246847	2.1048700327166854	1.9638076061186873	3.479097736130096	1.1665476663116792	1.8893425951011849	1.1142104653740457	1.4399117876878225	-0.4769220270088551	1.6975795608502235	1.4425862671683127	1.8381222523710268	0.43641280734324217	1.6628044841814238	0.6760958461841583	0.9952032050020335	2.0880486765769275	3.2332016957560845	0.27129313995906224	2.8911629753976995	1.5186244387158179	0.40296310837998395	3.21859340748255	1.4533616358368477	1.4736176218822212	2.4643137475943746	1.7366919709981539	0.2408489624981438	1.5452674676394293
-0.5976948060823265	-0.1261702972351369	1.7503460294993416	0.603172891415615	2.0057395361808337	0.8421887015077753	0.31102425898947644	2.055213768350361	1.9949680001529693	3.536571071580867	1.1180421684571085	1.9303397609066313	1.0701446403613268	1.5122900689197518	-0.4685696814489263	1.5891042418940704	1.408006135656771	1.7937643274746204	0.432855621548031	1.735621916304765	0.7165129688773462	1.0185362166333394	2.077905643274908	3.3824665044834683	0.2910188809431856	2.8079998783063993	1.564256127904094	0.3691034009534485	3.307152396147102	1.3828165732337478	1.3471018888174058	2.4210400366443006	1.6177014206851859	0.24103174937265437	1.520437670159564
-0.6039149134797436	-0.0799191277076283	1.693555275356399	0.6296998880563589	2.138482613689617	0.7804864898819088	0.2812905929949032	2.0314497837676857	2.0317841880616383	3.557592001893268	1.1233478949548676	1.9318229565622276	1.0223315681295644	1.5743153238243162	-0.44096160477870566	1.4725761036350797	1.367994348381741	1.737940699928192	0.44630366899847485	1.7913261600184491	0.7426268683431763	1.048269306786952	2.050747088807154	3.4861998827081435	0.34024170596532854	2.7202687795184084	1.617116756154348	0.29790382370840535	3.349766720674309	1.321119155785924	1.2165974218479052	2.4084646835705517	1.4486505920818225	0.23430014999411997	1.4882112005117962
-0.5733524222986601	-0.02015938716999063	1.6507305614850716	0.6222032780968404	2.234926994831588	0.7132736547659831	0.2364527013519638	2.026202815359864	2.060337146806381	3.531683874345405	1.151003965146444	1.879142212709019	0.9739177348206006	1.61053618743625	-0.4006175089081257	1.3561456674167005	1.3500531461070826	1.6708803315358125	0.46154465283763424	1.8431632820094535	0.7538144078344274	1.088562189774282	2.0461532409168752	3.5168404640129785	0.4218589318612381	2.6401711776423777	1.674359038934511	0.19875068402461918	3.3419211416769508	1.2468994297485083	1.098913676255092	2.4185335827567678	1.2966746534511764	0.22680903963701532	1.4678769588433869
-0.5009266162602514	0.048435364803575166	1.6208942650663463	0.5956590359765487	2.2659359122267837	0.6586490004399577	0.19973344921845287	2.0273288615857186	2.069347949623259	3.4720959612722653	1.2080714536713983	1.7617581958004167	0.9317743452549262	1.6222261114508867	-0.3541791650768042	1.2536996499444997	1.3471892490451955	1.589622374352529	0.45205131079315686	1.8755680482388855	0.7541982811048674	1.1597307935598593	2.0635778659494557	3.512317368569125	0.5251555361283387	2.5785524955219445	1.761454309121061	0.09664584091160716	3.3060551368860773	1.1641619912694408	1.0024378210564477	2.460144772220268	1.2177386043528318	0.24611196388491846	1.4527371249022578
-0.37989051266226087	0.11035887576599115	1.600906712816085	0.5698304812574995	2.261817182193267	0.6184334285788085	0.15756646134702182	2.0241152206248842	2.06680220730508	3.3866311321290836	1.3037239219622845	1.6268988582993469	0.9083578048926372	1.6309499353424066	-0.3106458332920049	1.1805360196217651	1.3440402498352086	1.5108360304901154	0.42203653111098394	1.8777794116256927	0.763295551760503	1.2600690291654473	2.064880598933266	3.5379774926333156	0.6379362766606059	2.5422153949172674	1.8536944642745872	0.009022963881317889	3.262627508369868	1.070288566979132	0.9333153743736442	2.5330980397698335	1.1853011650364507	0.2770187031664185	1.4272906933790186
-0.20694695191150503	0.1720124921231842	1.6011000887583076	0.553112713383662	2.2287718240672136	0.5891552463837986	0.11510060463996888	1.9900336679125439	2.0525729049108072	3.2702357284653525	1.4128636263746193	1.5096376827487235	0.8952912514635079	1.6469383253108645	-0.2726731758267492	1.130360593876665	1.3383878698280294	1.4545583932125372	0.3901960299175589	1.8448162761410916	0.7706128073196459	1.344958180102318	2.05082479568689	3.580392481125325	0.7305904491519521	2.524319014750864	1.909058330175954	-0.05408544116209056	3.2179343508018063	0.9724044927296234	0.8988039004646557	2.6209379707525313	1.1790282905320162	0.30817756227483073	1.423529225714436
0.0013866182728044629	0.21739169446458773	1.607717843225473	0.5541905558554123	2.138303040116728	0.5642879589040924	0.0976678502786236	1.918026064304111	2.0284817995947204	3.1340782574279986	1.5200635777206815	1.4197473816277484	0.8997950821641517	1.6933422706288994	-0.23291845214808066	1.0892714579084248	1.3262664301120155	1.439943976521914	0.35765064858959894	1.7918458304143485	0.7810010490423098	1.383093758473746	2.012997543730667	3.5909383932536754	0.7838562620462001	2.5177200826831023	1.9151641736725047	-0.08966743194389765	3.1777809719654604	0.8953213139666204	0.8943176722358352	2.700797291733368	1.1946648143763283	0.341123320656477	1.4589886195610369
0.2238639046792566	0.23572838007925928	1.6127214457304766	0.5826128306984819	2.020945979161721	0.5327552129246714	0.09495911500893534	1.8319310119032512	2.005599150717627	2.979747903429403	1.6214886204193804	1.36191640009928	0.9285865567890262	1.781502742355487	-0.20045590156578444	1.0410131633157662	1.3162197982866943	1.4641532626600637	0.33772753943819456	1.753390221117764	0.829324383545179	1.407349405065651	1.9281690570164396	3.5755077507723803	0.8067318093506686	2.512983367334898	1.872589360794354	-0.10190139383794268	3.154335381110083	0.8605240068489148	0.9016220594890223	2.747667219130771	1.2057607816525986	0.3593862506183707	1.5096289562849916
0.43229800937403	0.23931313406657811	1.6221270366980143	0.6242468674232791	1.930299531995503	0.47928299768504556	0.07646329554873238	1.7538115549846083	1.992561974269929	2.8152556124436083	1.6866279093091616	1.3325664149021947	0.9525193762020348	1.8840835816783432	-0.18878528594311114	0.9674304997966321	1.328278699466996	1.5162430515554866	0.3380369490321326	1.724302499968544	0.899683621332696	1.4285677643055112	1.8282722921228043	3.5294152543445385	0.8106517085990337	2.493285252701368	1.7684024742916826	-0.1016741291026682	3.1521583906912456	0.8720534903920033	0.9041856184769197	2.7653061666102747	1.2142111826569804	0.35397512883328497	1.5531780015101442
0.5917513282206599	0.22718402437203208	1.6324565349450588	0.6673847099646623	1.8382241376748005	0.39841340000679953	0.04033988951155661	1.6928490403354968	1.9850209157707455	2.658350311524785	1.7076454022197756	1.3279644136579145	0.9452407802760673	1.9870473628811127	-0.16867513952501897	0.8651342921200353	1.3411009386567272	1.5908337192817597	0.3476450390054881	1.717408574610171	0.9648737163141498	1.4335603194207727	1.7454299018347719	3.436113447799015	0.809458695784314	2.4597812681315707	1.6274381625831036	-0.08212114748105337	3.1586543057413374	0.9239437335999728	0.8953243666329092	2.770483805935077	1.240541273729735	0.353300708296297	1.597431771356295
0.6853433722121471	0.19647370916406615	1.658213136138287	0.7147994314339513	1.7212052099368311	0.29360134122587467	0.002190606746841761	1.652457219541223	1.9623795952816188	2.5224243256146033	1.6834346696043947	1.3311196166859998	0.914072544639515	2.0987712228279376	-0.1268715628123383	0.7385884379636884	1.3390408457156142	1.6612052276099363	0.34508779944764056	1.7553362208981558	1.0415773801398307	1.4308462910330253	1.6815571321881908	3.3152422975957165	0.8147010087082551	2.4309376002753305	1.5010068656736335	-0.04484699276672148	3.161697184458811	0.993956060812266	0.8894041841756989	2.7789205956131324	1.2960239640121358	0.33904648358229367	1.6479429085664001
0.7120539022423011	0.15286381590134582	1.7114774651126468	0.7553194101799471	1.6093461568837077	0.17077912732548287	-0.03893034019991235	1.6204005150121212	1.9017952829069238	2.3985433691868177	1.6115914447262434	1.3173045135933088	0.858269350080975	2.1927438006017335	-0.09347787391501022	0.6144113155030535	1.3329911620697916	1.7009115097005563	0.31498490974865084	1.7926640348674685	1.1175763998800465	1.4452133561129135	1.6540146143146817	3.1915711359271763	0.8243082335971629	2.401584608188101	1.3959064753835897	-0.007123784840522307	3.164231748183159	1.0722167058651773	0.8735458209845854	2.8030930497883477	1.3836615574071232	0.28010717104608285	1.7089397608664527
0.6890761813506748	0.1117614049965504	1.7663344598333661	0.7547468602589531	1.4939070945157376	0.04081706212057954	-0.0580163310317238	1.5809668510214734	1.8048647379053893	2.29058546836068	1.5085931245706639	1.2808047063938648	0.7709618691583228	2.2510008167708184	-0.07063011110253621	0.5097984838857375	1.3088549660222146	1.7056629563696557	0.26456548942781855	1.7741024034394517	1.155792824440643	1.4662341682079245	1.6773038232708726	3.0942966635420777	0.8352504966358756	2.3877182559994035	1.3088270234444406	0.03429042143687922	3.153097897023369	1.1385452889262662	0.8369829145978391	2.8333757772930297	1.4772324110817834	0.20255826378597508	1.7546382161856517
0.6494860634799546	0.0690557740009011	1.799799240945736	0.7117297360744057	1.3613149352224674	-0.0835529182035424	-0.03520015447936436	1.5485285796236707	1.6825965266664646	2.2062208438106863	1.3835945966538077	1.2384926830900531	0.6634200042041829	2.2982635489083036	-0.054643826323114764	0.425271020661668	1.2657236094363562	1.6865103993060333	0.2142157374923764	1.7024846359534531	1.1743580926774757	1.4216872870445962	1.720111172019592	3.0356506494243876	0.8512015198252778	2.396252620144926	1.2514028308191738	0.08405318407393658	3.109004200585132	1.1696770133265444	0.7831511022891956	2.8626929244831	1.5571273709323985	0.12572159503689187	1.772106577728665
0.6111358712382913	0.019215236903078574	1.8027079374099972	0.6486043827368829	1.258308477241383	-0.19151801199008384	0.010435981775173176	1.5429407448131436	1.5539503508884085	2.1343200027371867	1.2570904842270285	1.1884462039135013	0.5557823929533638	2.3209182998868534	-0.0732160251871656	0.3794552770842944	1.2407486612627545	1.6587668822435042	0.16584538733007576	1.5867059416329066	1.1570653906248407	1.298588477556979	1.7606535937736516	2.9855908053173983	0.8727925268768599	2.3902075781783667	1.2244089916304075	0.12254306821551915	3.0384570907804673	1.1640439419498874	0.7026711528301027	2.895834377958597	1.6244080881489822	0.03343313239597641	1.763808445316402
0.5853971748092904	-0.04507734892740456	1.773854635364236	0.5863016387737997	1.2060430157446378	-0.2782719971864105	0.07196891356494786	1.5477586624752702	1.4487910522069427	2.069035994961726	1.166804432662209	1.1423897940312984	0.4700256265612376	2.2937679471938166	-0.1245454607294687	0.38152873150171407	1.2408737383341792	1.624185822074783	0.12941087084122277	1.4532142265840304	1.106254767671038	1.1650264039541491	1.8038974723467711	2.9385756080553316	0.8919975082990017	2.3602306639081743	1.2052965942088856	0.14449738926888828	2.954574600052678	1.1369501096594747	0.5925902910849574	2.9322375161188816	1.6734609393692843	-0.06521505287877882	1.7089103973405781
0.5767344511576344	-0.11711844739843125	1.729254622912228	0.5375883326945459	1.1977520656771692	-0.34872651646844544	0.15543087327476107	1.5575115116392582	1.3749119045041636	2.020143214955227	1.0918169871098464	1.1086243444668635	0.40481676638776365	2.2246843256861135	-0.17257929437025482	0.41232007238951257	1.23403680488586	1.5925479974045489	0.12459555596867289	1.3628192197398017	1.064764903235798	1.056054460177116	1.8306377809618284	2.923620940932325	0.9024000750643891	2.3170272360144653	1.1889879811390833	0.15174795576294192	2.8525084550535316	1.0867700681322205	0.4828635282411085	2.9713346487002457	1.6927818494671114	-0.13936979696909188	1.6094561352020915
0.5738766646101829	-0.1876624381874952	1.6771988935767574	0.5134118949161957	1.2462388407145932	-0.4127192307275718	0.21629607912165855	1.5396643573005675	1.3326213726368714	1.9947136634006184	1.0096797658150123	1.073232384329191	0.3677892328701319	2.1334829782030527	-0.19354385609614755	0.46280814466456943	1.2266830088335652	1.5779883749918224	0.14143686360164526	1.34046510010341	1.0418955216858792	0.9468198684915912	1.8180698359127514	2.9281041501729708	0.9027030624459055	2.2460369880438207	1.1720940929154664	0.13901017807021665	2.7431856753249244	1.0211830769503798	0.4049237262723066	3.0186784960945845	1.6906014690661155	-0.19301144164232725	1.5175982172074562
0.581878466943047	-0.25792500041384786	1.6242300000696814	0.5316610613738961	1.3108146437400863	-0.47541575050490514	0.23547097397419298	1.4672548365904365	1.3248643887379281	1.9886118194866254	0.9468373686426947	1.03547914031037	0.37689264056809846	2.0403329323961725	-0.17828469618071133	0.5376348808341559	1.232107307122264	1.578814203037275	0.17984873279348182	1.3751420422127871	1.050622065415953	0.8692332273523572	1.7833142912025655	2.915380451349432	0.8881754487259181	2.137363113532819	1.143811066563568	0.11323069032795363	2.642062542278544	0.9644437309238155	0.35845190352366524	3.055345204734448	1.6800734280984817	-0.2316708656013527	1.4878852653745849
0.6188528257915072	-0.32093962375464313	1.5932576199903996	0.5830974286737802	1.347474397609838	-0.5401967235154351	0.2521168331733942	1.3765063642441786	1.3361687184900721	1.9818181211476014	0.8915228940199917	1.0076851456476832	0.426066812115395	1.9572753311640525	-0.133703397865324	0.6311704722025968	1.2295800145320055	1.5767613745546203	0.2494433516578543	1.4526392721034602	1.0886202606515734	0.8589293478653749	1.7450482239254796	2.880682113638176	0.840470716729914	2.0165386728362673	1.11351121366812	0.08842597663096313	2.537262013178441	0.9216342046046002	0.336459727959683	3.0624235927100596	1.6554442620505867	-0.24611733168337505	1.497998063685921
0.6686713992268517	-0.3632415662382068	1.578958543373846	0.6412836766687542	1.3833203393301101	-0.5954203586555974	0.26259048344452784	1.281365633275989	1.3424995060511045	1.9558891859478578	0.8260614800722734	0.9954010098498023	0.501321523926695	1.9045471800067368	-0.065763431257492	0.7479634915494675	1.2075462169055822	1.5297126592257542	0.3517800625854055	1.5559154706758431	1.1015562640116099	0.8780061164667643	1.6923561029750402	2.8538732669215783	0.7789074681481041	1.8929256819750466	1.0950275915807637	0.07264066098208902	2.422757926140587	0.8870639154091139	0.35505430993354115	3.0471415735575595	1.6112259192063134	-0.2395086407204598	1.5304623778932758
0.7135079291436424	-0.3666187089907392	1.5602682214026597	0.6976798438866452	1.4358360576146059	-0.6442157316984425	0.23483351322986	1.1691832780252542	1.3368110511918794	1.919049238293211	0.7969465101617794	0.9702481043836599	0.5927573598767404	1.8862905958264833	0.015787894315017897	0.8729656534641534	1.168318000695654	1.4318246387006228	0.4724805402737185	1.666397949684986	1.0714984610823541	0.905754755756217	1.6318727245828284	2.8389159407183593	0.738455496597142	1.7642767477799146	1.0980528313960884	0.07055694455385088	2.297964842517725	0.8628759125231028	0.41906427082655356	3.007474216380953	1.5661656755527555	-0.22986820883893544	1.5939433844823503
0.7686492463830025	-0.3426119298748898	1.5483460574092565	0.7575216579182278	1.4915821898539607	-0.6917005347199562	0.18137949787642516	1.0811210364346486	1.3310463873680327	1.8583715244528236	0.8067666559497576	0.9546609009601263	0.6754671411804362	1.8892634937344508	0.07486460988295024	1.005145658629091	1.094121546179028	1.321171508363904	0.59443914703937	1.753240954089155	1.031399479935216	0.9620579368919475	1.5794868601584076	2.7799162689322188	0.710145113136728	1.6443117917231582	1.1387848184520937	0.08422294809305844	2.1392759129049352	0.8531565185465068	0.4819095097136489	2.9381374399309927	1.5373583983699688	-0.2241986642312656	1.6879918215072571
0.8250323510016135	-0.314960420192783	1.5276763178072663	0.8161373183539469	1.5725545883700263	-0.7238178859739749	0.1225307108825219	1.0447789120068511	1.3259258707451511	1.761894245551821	0.8280782630437056	0.9781531732535924	0.722456044309413	1.9009715451753553	0.10858437156101022	1.1568183064742326	0.9756643626963257	1.2073324821551534	0.6866063227701279	1.8261827754030044	0.9761953485231567	1.0240765161047714	1.5195382879384973	2.6675302436914934	0.694645414901043	1.5460472311830107	1.2129961261310254	0.11009005597422265	1.9412539196860865	0.8571308456381512	0.5354662369254177	2.8492888449975986	1.5338509539814562	-0.22852882225846888	1.7749225398600739
0.8522511388346693	-0.2952581140115138	1.4740252369484619	0.8580007199567327	1.680566182106126	-0.7448516962432048	0.05592457518680892	1.0202907983000196	1.3315072701540753	1.6552966449673796	0.8695857107265728	1.0166320912204734	0.7341746400715718	1.9175082897884235	0.12475723274438026	1.299105044951305	0.8520808586539073	1.1025129854760065	0.7223113702825438	1.9070993259305289	0.9185197042740174	1.0581107463666757	1.4373221236812794	2.562023258964142	0.6976468836491871	1.4685185333970345	1.3047419610532898	0.13753158822626338	1.7385168667034094	0.8793059562804884	0.6066752333323884	2.751641050976729	1.562760971601986	-0.24686738816843629	1.840171230706821
0.8519793233063776	-0.270490093701446	1.4023096201537186	0.8781227454933465	1.7740858064385812	-0.7690385415180512	-0.012232651934284319	1.0150811386526937	1.3492766604049184	1.5592875382336913	0.9258618920439862	1.0421535207605523	0.7428687792856951	1.9261754654728556	0.11417643256533036	1.4184274615717818	0.7647807415368438	1.0704602898445492	0.6998412669240844	1.986796862391076	0.90626205230969	1.0933841359917198	1.3453057505914663	2.4436223942795623	0.7034225806093385	1.4036974751742533	1.402364274884799	0.1571694518574385	1.5613498106853136	0.9263743388205296	0.6718235782965106	2.643582223012497	1.6155353097894323	-0.26934071923975095	1.8779121705139061
0.8471592520546825	-0.23132308086316336	1.318961903278905	0.8854693197807972	1.8248038786370198	-0.7949528474608684	-0.06523647245937739	1.0516030234719682	1.3693214325994512	1.4562298394254412	0.9775279502496202	1.0690262052383979	0.7700701144343525	1.9126909262576777	0.08383945802427667	1.5222413076125423	0.7130061914417974	1.1239473328263547	0.6259825330598072	2.0282737469148864	0.9463873261465843	1.1270367410874393	1.248889796810714	2.2799320753917405	0.6984453816442246	1.3534621896164418	1.4903888671061218	0.16679123836049883	1.4090446162620642	1.0096657010298102	0.7119333265706217	2.528769401509059	1.6678901245227604	-0.28416221356430454	1.86435209426485
0.8359049721332857	-0.1612219940416446	1.210228222433455	0.8817029070475126	1.82475611970806	-0.8126946591756024	-0.09026011693054029	1.1354968590036132	1.3975822569798122	1.3442014417001562	1.0241450483080243	1.0412140118560107	0.8212249201580472	1.8797443290154185	0.0483411175422233	1.598066775752823	0.6920484245033665	1.2231856409139563	0.5110153536750663	2.0172307510020153	1.0222364775551895	1.1188205757448784	1.147701726415582	2.1529051544932507	0.6913157098229232	1.316819494473171	1.5721059331765381	0.16637504270071912	1.2904284362108496	1.1129649094506455	0.7330300123511609	2.423227164758498	1.6988749282054942	-0.2949970631258215	1.7999490729633016
0.7957358499523002	-0.03691361381728685	1.0993835208854117	0.8613980794276899	1.7768921211042756	-0.8199543066429413	-0.09607292662589782	1.2650888385835952	1.4239487442395895	1.2428369655636917	1.0524266946990721	0.9319648226535608	0.8977299659612725	1.8316545330544503	0.0028652987107099766	1.6396835027403642	0.6993985418182664	1.3486978052533405	0.37620907701542106	1.9566615078373548	1.1123388960806162	1.089446662218263	1.0623750014724587	2.107825767626907	0.684640519073896	1.2919071730248832	1.6717964828556489	0.16167367462281504	1.2217638446910735	1.2298064936582427	0.7346600378720043	2.3299586956290907	1.6975421564158804	-0.30992255687897596	1.7087577070060285
0.7277819678793499	0.12762290333426402	1.012622181474978	0.8393376619898799	1.6965959890222853	-0.8154116361485277	-0.08511503317806014	1.3947944402978127	1.4192727799103313	1.1460553747539346	1.0462643022863645	0.7937682949274001	0.9839147746209045	1.768700247553646	-0.045949714640065295	1.6702598991388176	0.7034414742152008	1.4965503794668757	0.2490663227486841	1.8404073703886443	1.1981582354447626	1.0732410617789327	0.991753160771154	2.0930678724397302	0.6746009059426166	1.2726642669228005	1.7687662939818924	0.16039770635007009	1.2217883840355692	1.3631749826033723	0.7196591207807235	2.251087763946675	1.6503671720854403	-0.3300889915340511	1.624049807561946
0.6692019980320791	0.32741872852710985	0.9388761172868992	0.8205366401866436	1.6116194819022076	-0.8058998208200346	-0.05230755795636148	1.4886344522069206	1.4078033307348408	1.0350127395364948	1.006925363145696	0.6196838919517269	1.0432530726431015	1.6953022985941366	-0.09262694601662902	1.704021382061202	0.670759571199399	1.658011503983919	0.15220677635488838	1.683276180734795	1.2761292069166914	1.0476946241837564	0.9238830578110908	2.1086766732953564	0.6625287524603329	1.2433558407057823	1.8400868169484021	0.1673607692633548	1.2913609313016885	1.4957201532172548	0.697541108417107	2.1883807987907344	1.559387660562749	-0.3593380429536087	1.5685527436582727
0.6351394164866904	0.5276228558150363	0.8740790619805556	0.7909830618852249	1.528818871585551	-0.7954224484191524	-0.020126194029542067	1.5375564123325902	1.4094073479902014	0.9287974795553599	0.9303459662200506	0.440951990932522	1.0555254950233053	1.625042660307291	-0.1395709642137917	1.745060581430907	0.6115355778797913	1.7983376927405526	0.09608069564254539	1.5331080215451565	1.3397548868576525	1.0329010368593086	0.8587281246488644	2.156399185894322	0.6566110301650959	1.2145344557846478	1.905443860644965	0.17843376431696234	1.402313824628942	1.6035112895923942	0.6830376856499614	2.143355864750382	1.4380055411712027	-0.4079089276080882	1.5364936461079917
0.6106443691871338	0.6816173358224117	0.8203259215966897	0.7558367745663874	1.4492391234379611	-0.7852900889672133	0.012632100244522382	1.531361462237642	1.3779802225797455	0.8650246274977296	0.8313882147259852	0.3255015879921041	1.0251926927597361	1.5659835055258438	-0.18146695727609125	1.7912693043271843	0.5545648112145263	1.890274663298332	0.07261679325719826	1.4240601645332056	1.3792175849126915	1.0717010919906818	0.7909197300932977	2.2022603423435543	0.6539251732726974	1.1913952193154926	1.9789828928093798	0.18551182866255447	1.5343880823257592	1.6903380775770303	0.7014976515125833	2.1353169651232298	1.2937123041629124	-0.4763437031253492	1.5140716577498732
0.6165517025519958	0.7998819223229754	0.771377636221654	0.7319155698853479	1.382961192184331	-0.7838573268597979	0.05398949405490132	1.451167977406018	1.3100090841342673	0.8390956922979858	0.730542063435753	0.2551089401903208	0.974278191466922	1.49561510268139	-0.2130942733023946	1.8254975858880456	0.5124395893061578	1.9530610780147175	0.06010517086920334	1.3451366052580416	1.3962946869093256	1.1525293021885654	0.7176101455517102	2.23239038024732	0.6504281939110321	1.1428088709555109	2.07178459574562	0.18088439007684814	1.673592772408916	1.7516964815943408	0.7360442426679811	2.174581363585865	1.1368847337499468	-0.550574083163736	1.5145679013371598
0.6576144648259957	0.8621699063420168	0.7338277883298367	0.7297909268050337	1.3243094067070453	-0.7748175084128441	0.08286438504078862	1.3291852891143017	1.2415099264339133	0.8314852936226472	0.6414884903534751	0.21094519715697607	0.9262567302365052	1.4011236273306706	-0.2281389575385258	1.8348096759365415	0.4878784990894761	1.9986049076399024	0.052343293108685296	1.2956380000485868	1.417200004534458	1.2447434114622604	0.6514541649387663	2.233658761509353	0.648985847730273	1.0559308902544284	2.207287657539214	0.16433239821259096	1.765541696234525	1.7816567935159693	0.7673132241584874	2.219025935704837	0.9836131240433167	-0.6281797173848993	1.5431591664816076
0.6945366946690301	0.8325622374699184	0.7139503529355633	0.7490903429672076	1.2611969372648886	-0.7314560893158486	0.09138971315565228	1.2181730722609156	1.175868604906854	0.8477854879146316	0.5810783707925368	0.2061748577554658	0.8910277251937447	1.2991659182857807	-0.23557411442110152	1.818478237059231	0.4852279687964905	1.9866636689352712	0.05594965658770118	1.2756832096868815	1.4565102049889112	1.3430567888331513	0.5999299326808303	2.2216822642259224	0.6500399913284645	0.9569278095793455	2.395342891758756	0.13473322004011434	1.750060875478343	1.7798345963269597	0.7919626047007926	2.2396629973895488	0.8415459298527965	-0.7071972226367661	1.5867904295792097
0.7155297898540871	0.7389733996195171	0.6967533229626495	0.7854231192789475	1.2017924710671917	-0.6350321578560959	0.0864281121693449	1.1462655239647197	1.1105756672180633	0.8705282514201546	0.5628269517489908	0.2011133388387464	0.8716475483189026	1.200462082256013	-0.24986900563201964	1.7856937745429602	0.5056284070196029	1.9064252767085779	0.05835526495381736	1.2650410233878697	1.4987310061993724	1.4302132422279417	0.5616455814320419	2.2359216387713876	0.6515928016587346	0.8561293609900238	2.6170356290752275	0.09973718893720676	1.6614948755725063	1.7450857196993284	0.7843685001647269	2.2541644424294502	0.719550221735839	-0.773766311434883	1.6495755206050482
0.7268697102843982	0.6145704409437571	0.6777944232939317	0.8277866397886255	1.1550899696157164	-0.480681989822796	0.05529657231702051	1.0967652780513748	1.0710214000805034	0.8604937613007231	0.5584876004250425	0.18844702992715368	0.8666105421622425	1.0988284009556648	-0.27305330345348466	1.7479742733975847	0.5331416839956473	1.7908171780991409	0.06909034351436531	1.2482512468735325	1.527000906225209	1.483077307160174	0.5312141960295219	2.2598374062152558	0.6536789960252154	0.7616051502712075	2.820236835180643	0.07175076894637548	1.5442564044336966	1.6874352750782584	0.7738830756742744	2.237278191415667	0.6286363499372614	-0.8255895418565198	1.7262084504335167
0.7230289196346312	0.46669357198810013	0.6681417408446653	0.8583283840681449	1.117952626456364	-0.279709551140339	0.010331945155178157	1.0657159100556421	1.0633424396453388	0.8133410211827421	0.5473836228844171	0.15356008426117201	0.8631111088875443	1.0222694820406562	-0.2959969700249975	1.7067852642322752	0.5401993416876573	1.6393442676673877	0.12407509214840631	1.2397043273835213	1.5393058850310972	1.5253658652812572	0.5047710019546319	2.2497275832419863	0.6590033680316495	0.691000078750249	2.956760173931561	0.047417013495977586	1.4130515406561572	1.6180313558975121	0.7805143823712781	2.1644034881436687	0.5657563481373474	-0.8667953760673507	1.7789247884368309
0.7135842609015878	0.3467934703157161	0.6377011446064949	0.865880179562217	1.0871271033483747	-0.06139302400373532	-0.02675805566049681	1.050358267553629	1.0671746618662905	0.7576415380547944	0.5324398212836006	0.07702309372048612	0.8412809532447405	0.9966599605804074	-0.3239677372748559	1.6549033095111625	0.5259607886009102	1.4492218219330346	0.21519519302815476	1.239461077410972	1.5295223751728257	1.5708488505286968	0.48278909697517686	2.2195071366109476	0.6662340356467898	0.6475642716761513	3.0148645511950454	0.017426282827787232	1.3005000843160377	1.5381482894271437	0.7900370090226682	2.065415032741096	0.5445861101601424	-0.8975350859635218	1.7939031229856475
0.7079803928183113	0.28242245357431334	0.5740831453923128	0.8565348541951519	1.057892907753335	0.1256015984000236	-0.06066453590432454	1.0066408795170356	1.0710068840872426	0.7046964678445442	0.49490758355484027	-0.014016001581587445	0.7938283376592989	0.9828921803297904	-0.3566238390799398	1.589594923253585	0.511999980187474	1.266342005573614	0.2943425769716021	1.2348420921367773	1.4896600282334924	1.6033633146876187	0.450506459437768	2.1737603206109135	0.6765292943812239	0.6224291208768049	3.0039301876795257	-0.020529666092367664	1.246303189186833	1.4521902233581983	0.8094656255987533	1.9627644682712984	0.5697232705946563	-0.9208845334333532	1.7944375391565714
0.6837255112937524	0.26321149398203963	0.5030685163881252	0.8375941440075764	1.0336466546988856	0.24483471926210726	-0.07738984124970373	0.9220890531184758	1.0820916594413117	0.6554083424523138	0.4233701440577741	-0.10751419888319927	0.7412974135931398	0.9786163736588043	-0.381862221049546	1.5086628951240155	0.5066768471771332	1.1403523482411242	0.35493972876986174	1.2296260387481448	1.4346189114979215	1.6174946701060402	0.4072100144460037	2.097537786279306	0.6792246196292944	0.5981852874816913	2.940265696454804	-0.057516317225930494	1.232147493033422	1.3777283448704156	0.8425168073445443	1.8594017566403305	0.6228029761942839	-0.9231315513907014	1.7839224605407484
0.6428898825433933	0.2718965639706213	0.4368721712776452	0.815252625253134	1.0162967909862701	0.28578823548627313	-0.07751468519369757	0.8279149582176611	1.0961957613937063	0.610195915872201	0.3367115007540709	-0.19752734136215322	0.6920631659381231	0.9930231456853715	-0.40098543060189284	1.4207701393899979	0.49935615976139225	1.0797263936246917	0.3982632191316985	1.227574999206881	1.3922377248799473	1.6195509562955994	0.36747894393624697	2.0060281997979543	0.6626486849655159	0.556216970848133	2.854993479281149	-0.08553285663950866	1.229861828374674	1.3207347387709665	0.8515038959881889	1.7820742328623713	0.6944729932233422	-0.8971159367512819	1.7609073289599553
0.5944210779985392	0.28722980705537626	0.389999991504525	0.798859072394799	0.9913456161403698	0.25856815136863753	-0.07534126562325624	0.7313124021791608	1.1002312075203144	0.5622030668095395	0.26316661524377405	-0.24894327419617251	0.6382180770155863	0.9914891122374341	-0.4162620275644269	1.3390543237790788	0.4816816659478601	1.0854543526034617	0.4002282774137302	1.2185802786310407	1.3704226801892518	1.613065573324381	0.3287717758418362	1.9110059683540332	0.6298503009163939	0.5147961777628888	2.782458905826659	-0.10818540067474451	1.2382928460192886	1.2750466251980157	0.8670052338408055	1.730315579935088	0.766631027331681	-0.86365963572014	1.7508973029891823
0.5328232110871517	0.3170358599962707	0.391987466466255	0.7871424935898832	0.9587568333751747	0.18044907358890802	-0.08566926462639676	0.6400093859837248	1.0968707550803507	0.5051666920482615	0.20828397493787104	-0.24730538942312155	0.5839712291226707	0.9625803991963926	-0.42169366773544537	1.2655237680149372	0.45512486069447516	1.1453503691607616	0.3685271129910854	1.1968757469895244	1.3681746552150993	1.6159771488569774	0.28977206420018364	1.8093014683325677	0.5777112223471585	0.4845391351656521	2.7460373911872606	-0.12102175102373389	1.2675227109343798	1.2441177034749198	0.9401661638607077	1.6904556135618662	0.8026643819690751	-0.8281832245758707	1.74745296140405
0.4618607407010538	0.33832523872791065	0.4498337309604947	0.783781349625977	0.9306803142181275	0.08684993564862568	-0.09543168273174639	0.603467150931453	1.0877020908367574	0.42969213676426443	0.17200288960805407	-0.22260745194949286	0.5277418696749909	0.9376347947232129	-0.4204137884784541	1.1971345107434135	0.4167519509288482	1.226567230635622	0.32721580952492674	1.1727442440309865	1.380521702324598	1.62061277219916	0.26742219429021424	1.7096816871988039	0.493692190229022	0.44837074821249046	2.7627295967565226	-0.1129305788220997	1.3092676415423086	1.2205532431486035	1.0438790982569206	1.6743347306714758	0.7977956267804648	-0.7911216100198958	1.7362008582887654
0.38768675123068636	0.3371580022301094	0.5505396244267409	0.7938958233808832	0.9007278243315288	0.012619441314272723	-0.11439093804465479	0.620347669202769	1.0624261175707266	0.3330614014306424	0.1582845637711281	-0.18975421321004918	0.4592382104687408	0.9075772560424304	-0.41494378680381994	1.14660952880857	0.360794676415863	1.2975414760206694	0.2853533061861227	1.165618125516999	1.3986110728768446	1.6040726885259389	0.26606918038422167	1.6211821795195938	0.39014940871443937	0.404642079705574	2.8250139458955594	-0.08821896152269157	1.3558608454984706	1.18457544283536	1.1561225970934539	1.6889426176358235	0.7640739319922933	-0.767882464974338	1.7355812878928039
0.30263641712825934	0.32946715937700644	0.6733790059465214	0.8029721192669987	0.8639095108176298	-0.0425299202049366	-0.14985040128877153	0.6675652973149093	1.0216180315152328	0.24248049088131157	0.17928338276534003	-0.14357723680982945	0.3697229325873737	0.8583476981548565	-0.3985634247599843	1.1047908842704315	0.3020985819124156	1.335500212034063	0.24999660060065715	1.1794971949734503	1.4049817916047653	1.5643365293104545	0.2777274978410938	1.5328156258510794	0.2786311156051556	0.356800618033415	2.916949599786629	-0.05688107121889883	1.4142679910190195	1.1393534727293657	1.2703999697845407	1.7021363476039688	0.7043617603561293	-0.7616204387734264	1.7531436127186169
0.2131569793148306	0.30526660977535613	0.7751001231094348	0.7930249266637084	0.8395161602619832	-0.08636094026021565	-0.17480027433848325	0.7152170637309934	0.9743739169475625	0.17203878639594108	0.22776320398485833	-0.09266176876757579	0.27029885168891693	0.8193034879016674	-0.381628564618433	1.0526592465566451	0.2719586864364517	1.332975761373792	0.23234795932522348	1.2106110778258339	1.3908599879367245	1.4959201164292433	0.30283824747815624	1.4537159667280262	0.1546619347866937	0.2983652123566683	3.0187400218081413	-0.014273040548971879	1.4536641557966392	1.0990229821207795	1.3530425563350221	1.714470939181949	0.6369469097902704	-0.7666911987921817	1.7921148842598622
0.1347419229030337	0.25212505404442276	0.8273143132864481	0.7577768910155379	0.8366105070240522	-0.11955645697968076	-0.184816163481639	0.7364762738022426	0.9209822792337825	0.10864307302864695	0.29070363921828696	-0.04966729347499249	0.17564143446237962	0.7974055569698111	-0.3783608619922728	0.9949955021877953	0.28047496350551754	1.296715647975216	0.2343130176072556	1.2626997424020874	1.378271048081469	1.38321049087752	0.3353540056547732	1.3954528601611378	0.036970273779018965	0.2268592736021465	3.1055268361703825	0.03718188602061046	1.4382639643152293	1.0636747781784903	1.3647687901986116	1.7483422801393567	0.5672660617919637	-0.7818215399047015	1.8625814736545894
0.06483506487680864	0.1933018708548231	0.8224718573999633	0.6958707930820591	0.8442595770862973	-0.149076627423602	-0.1982728273842661	0.7040380024044399	0.8627531867657139	0.04768445588787111	0.3702825339660266	0.004401102755384012	0.08655795360525083	0.7807985685799542	-0.38812037725300846	0.9322251978296562	0.3028196144418055	1.2341797213863617	0.25967640802956166	1.3299694166287752	1.3878205530009111	1.2443123995098635	0.3702306816774886	1.3453451526102982	-0.05904516497602241	0.1620955143553518	3.1484101048728403	0.08031289939460266	1.3815745729093833	1.0393989950292215	1.3220340277553866	1.7689692044979306	0.48184309561055283	-0.7970873954241864	1.9476182445884718
-0.004610079101359038	0.14129064295772903	0.7814251278862915	0.6062011976242446	0.8572614679063874	-0.18212838874767415	-0.1990010837242311	0.6251248863989006	0.8033029363645479	-0.008298531496950368	0.4581969981477737	0.07815141434192112	0.0009213394285649268	0.7569542052525614	-0.41459678956657076	0.856275973771268	0.325228643282503	1.1618375759923765	0.30726401339130305	1.3915282449090323	1.4153174479479158	1.121143999550765	0.39863940271040854	1.2908419854658728	-0.13661624688126847	0.1034500124333215	3.134830139479606	0.11028720128674932	1.3226591123957083	1.0439242189454503	1.2497481024585226	1.7617767716032708	0.38221911781218676	-0.8066175248814371	2.03016205217557
-0.06762287616001908	0.08186769397874556	0.7371393513403951	0.5041683178784644	0.8792592305853969	-0.2210022435851567	-0.18029529944912875	0.5178876377665261	0.7430869673188554	-0.05239254678847964	0.540201167788242	0.14919239153303657	-0.07716258158068043	0.727909536514509	-0.45883980916825723	0.7814535799145979	0.35300862871967387	1.107088307680436	0.3648551792669964	1.4458006308297584	1.468991344816166	1.0234973437937378	0.40739971065241837	1.2351714821075424	-0.2088187711202753	0.05126974496841794	3.063177433317687	0.12364927246914378	1.2562907023966066	1.0624609890210261	1.1524996678388681	1.7528736649228835	0.28128519943259456	-0.8077142461285014	2.107162026077475
-0.12889121328710723	0.031934885221017714	0.7054149537080261	0.41415726192559976	0.9082928386788043	-0.26014444182737273	-0.1863388812833845	0.3962254656445182	0.6915969247222898	-0.08832996254280415	0.6047942446232607	0.21474417989446942	-0.14887468041485918	0.6934991496011009	-0.5145058383238261	0.6985783667550903	0.3874655225284884	1.0698692944186567	0.42697069205272786	1.4997634258763313	1.557994728909785	0.9558868334693514	0.38806898156984115	1.1927804253374577	-0.2824636415400418	0.012497437884320353	2.943963211784645	0.13073007494407646	1.1830863321451153	1.0650459664286913	1.0465684940444517	1.7346391495327935	0.18425827158829403	-0.7934600214144983	2.1564281497904823
-0.2060495883181032	0.00019112742211308543	0.7014722331082702	0.3517337996056808	0.9320404885149104	-0.2947703247309964	-0.22032669924829892	0.28008329422304606	0.6539242932112107	-0.11631625432224499	0.6439207679648543	0.257397429192667	-0.2098913546964873	0.6386228984310155	-0.5713994355950923	0.5918812249380646	0.4290573275146044	1.042037715123792	0.492862641140633	1.558414311302936	1.661219828892517	0.9156882343466082	0.35495670881642677	1.172749574086106	-0.34892834224158686	-0.005968748765503141	2.8057077749433827	0.13718384579999965	1.1276028742402038	1.0415662594600033	0.9493083536759943	1.7000759360664912	0.11529660665418943	-0.7645576347569436	2.164200675089584
-0.2928648616042334	-0.024390042776646168	0.7413479638607062	0.3093150935614493	0.9486796993646	-0.32763041219454475	-0.2747227189064159	0.1937169053822209	0.6285793689771894	-0.13566737057122608	0.6639322036293026	0.2548200355150749	-0.24993208049195706	0.5761467237980321	-0.6181185158846911	0.4959573614657894	0.4550126592039324	1.0418635475976183	0.5597770762376459	1.6343746436397784	1.7414467131455253	0.8919623732795243	0.3067350189472741	1.1639187686957253	-0.4040972946259833	-0.007165660708329085	2.6535204167042266	0.14453298495031688	1.0777774880518864	0.9977941771505792	0.8573392117665763	1.689132692500903	0.08861548575247813	-0.7245619757152876	2.13077323723353
-0.35948014528785655	-0.028948262775965794	0.8067949771950749	0.2804496098939959	0.9775260924564835	-0.3515033915227839	-0.3449398711034102	0.12543339441230608	0.6148182073655903	-0.14296305351187016	0.6837312234946766	0.22511290044386598	-0.27110139894983964	0.5163171534001905	-0.6512122875719341	0.4238402285558259	0.4616104747215865	1.0827361650320535	0.6249334091386387	1.7216018724324051	1.7804282549780264	0.8640835324627852	0.23136163109975513	1.1616851413160447	-0.46004580829407243	-0.0031515491128407346	2.4881525038186956	0.16291678534347193	1.0116264265326045	0.9346468719061841	0.7731924364948857	1.6930304944008276	0.08301898579651988	-0.671077905933872	2.0509426194372784
-0.3908469125526528	-0.024477700853556262	0.8710871064300603	0.2701506095079266	1.031285453251099	-0.34619162966301803	-0.42459030737158787	0.04141576162992712	0.6010389007624144	-0.1622465448922393	0.7108013995591358	0.18705937754998597	-0.27003880279453957	0.4556922421748363	-0.6626370408305258	0.3675269435038714	0.4717490749817791	1.1420177029015044	0.6872763687119674	1.8063302605979394	1.7632065431877337	0.815213062651978	0.13638782558704543	1.1879728083107168	-0.506844734264086	0.005004005135883451	2.3317930828276867	0.20907616976822788	0.9433965319724674	0.8598944104779619	0.7098877469672651	1.6916670240353142	0.08992257243265604	-0.5771884823920694	1.9313332331382196
-0.39453131618614246	-0.0385076067421501	0.9310658778426968	0.257404475573995	1.077017493266106	-0.3202509685643783	-0.4971038315081081	-0.034222662715785945	0.5772925502862803	-0.18940573250942533	0.7465736206669944	0.13736549856763255	-0.25083509948612515	0.4018152653777795	-0.6524415993923409	0.33907610927783083	0.4813579370571137	1.1919411608814852	0.7373187601236298	1.8795733801732417	1.6780050820328576	0.7448750548163318	0.03908052818579123	1.2213655376369446	-0.5369667297764821	0.023085015336020788	2.1853121573382217	0.286581658884799	0.8717802078719155	0.7849724423344828	0.6574869624498106	1.700615748683321	0.12053636897909437	-0.4329444264203892	1.791137078848226
-0.3869968131519173	-0.056687430534982854	0.9728995400101346	0.21793474653247266	1.09438072947883	-0.2773591504256659	-0.5463812494624708	-0.08436054926304856	0.5483785062091663	-0.20429880934298236	0.7863747392386156	0.08393860720670097	-0.2352866518568079	0.3681481029413637	-0.6320210735359046	0.33836831227251274	0.444927400635965	1.226152359674399	0.7681572660095328	1.934791123941828	1.5335083469398618	0.6694434734390813	-0.064507313495307	1.2148135639898807	-0.5680481853303458	0.04093682963221295	2.0322389772446443	0.3792755514539807	0.7890615831973538	0.7155685231537362	0.6076380311714501	1.7175628236539304	0.18253736925609398	-0.3028033232665651	1.6523856100312808
-0.37960752663280656	-0.07114639964213612	0.9753731406043954	0.1662845352861932	1.1037414795550045	-0.2013940076535726	-0.5777246457046032	-0.12667716292832315	0.5204660656670734	-0.20785431685808425	0.8152889645477863	0.04237500625057442	-0.22823146395642446	0.33080560482909194	-0.609987620822906	0.3308170301114804	0.37006141591347685	1.251287277721315	0.7753392569151867	1.9637212854497386	1.3624744000759612	0.6004748264938616	-0.1590514456730055	1.1640676771877039	-0.6029611688129661	0.0511296808048962	1.8999035194929785	0.4839898318286366	0.7184759115656238	0.6673741317194892	0.5686754462800512	1.727183146158556	0.2853434467234527	-0.23186625846720857	1.5303302420268374
-0.35806707689077794	-0.09949456035652768	0.9510722305317852	0.11700040383390056	1.0811667890141572	-0.10415785820985039	-0.6017457554739961	-0.16059930548218387	0.5008622167678489	-0.2022076403289797	0.8237342432406564	0.00444432471467328	-0.23086354842591278	0.27962734861769784	-0.5839575969150518	0.31477001273017213	0.30084965056686575	1.2542148577118308	0.7587807209640915	1.9657253335190326	1.2021547242877006	0.5506211106666496	-0.2085575845542667	1.0890284335512843	-0.6322625735004228	0.06662905380920366	1.8181666806133117	0.6039965645708492	0.6712937633415638	0.6386306358609538	0.537306965924718	1.7325255170330955	0.43635762070077994	-0.207703724555588	1.4223781755001372
-0.3510333846586793	-0.12303075400685996	0.9224767630756532	0.07042381267064476	0.9931566347265356	-0.01167282458386219	-0.6188569421008114	-0.16447432901543219	0.4999985151688085	-0.1833168933778571	0.8180270275402508	-0.03630033385492759	-0.24811477823342298	0.24078707191002482	-0.5528342115498802	0.3103669074332852	0.2263368246342829	1.2400583646293495	0.7167501938722881	1.954599411479157	1.0695475435024462	0.5410108910405557	-0.188746901214496	0.9835028352624358	-0.6638553202605952	0.0801929947357506	1.787182688517796	0.7196688385668053	0.6626664309409829	0.6274643809934157	0.5141471419176182	1.731711996610549	0.6065557175256098	-0.2435835274229156	1.3266618902055325
-0.3906235025293995	-0.12837558990687167	0.8887004318341469	0.04550926836763986	0.8724354348155815	0.07676549466181719	-0.6375267864526432	-0.13323332965897444	0.5279018832151132	-0.16356002791720345	0.8056929057566341	-0.07253398477875113	-0.26855755126356523	0.20942889039450727	-0.5245809641370346	0.31492416483869284	0.1375026740235692	1.2400916325837872	0.664351371778314	1.9486287303347758	0.9726721280958298	0.5534181986493902	-0.10485546805002681	0.8700771096580734	-0.6985599999184229	0.08881330734525295	1.8011422918486406	0.8008625879052375	0.7116750075196561	0.6423083262008988	0.5020931470875395	1.7209689652361795	0.760549364197491	-0.3493351888208991	1.2506661488885502
-0.43917980933336126	-0.13661775592790856	0.8657289813643152	0.04982581189850584	0.7613137796256018	0.163085817748709	-0.6655447940047532	-0.10684416501963889	0.5669898240691573	-0.16878014758275534	0.7880530574752579	-0.10481623868758967	-0.27585867572992795	0.16205512777112913	-0.500887504540309	0.3104624383174387	0.07370601012216962	1.264357669938331	0.6285766558805084	1.9528773122416798	0.9128615174384891	0.5583007559226336	0.01214823786785677	0.7907913149200467	-0.724784189012356	0.09812439094303486	1.8402212720513056	0.8498176023868022	0.7930509794882351	0.6578212175525199	0.4928631641562286	1.7272338327892442	0.869648293476623	-0.4521811692137286	1.1794155533529616
-0.46786007106853383	-0.1406408002997777	0.8663789393923406	0.06466899614547494	0.6565192273442522	0.21782308046779203	-0.688185054090576	-0.08873584935748186	0.5828775786935194	-0.18624817133654004	0.7623740881827589	-0.13615215917199902	-0.2753611704628706	0.10412440527486991	-0.481703265323119	0.295038542839585	0.07163304160017468	1.2951305277931857	0.5988487460205298	1.9657750891952355	0.8863427105504137	0.5508096783958231	0.13159285400803744	0.7641180812943587	-0.7412906890678703	0.10381290594790174	1.8698923496125872	0.8767991289096129	0.8744374683187409	0.6448600076466386	0.47529868807705056	1.7673041486798222	0.8905388491510827	-0.48577298465183494	1.1067643176331372
-0.5124713292118774	-0.12906070698166827	0.8458461744160912	0.07642179045744106	0.5678156134081307	0.24091498881439627	-0.7088902330444913	-0.0440721754865109	0.5650936724494156	-0.19844145533858643	0.7170688327516053	-0.16596848656141125	-0.27468531425101916	0.043737416519284145	-0.47830827225314376	0.27163781853492514	0.12018501773733718	1.32467051439535	0.5698236672249275	1.9928974611344306	0.8717134579700796	0.5283903223094414	0.24000994971508618	0.7996620065136364	-0.7482846477912011	0.10257142813486442	1.857720208237987	0.8778094986363143	0.937226639642104	0.598230526422887	0.4390254989731835	1.8355106132654349	0.829051551062799	-0.4831919079238295	1.052764793549087
-0.5656931820014506	-0.09412204295854425	0.7944162311158685	0.08416328622654108	0.5102183450822833	0.25464602499766953	-0.7367569146038815	-0.004562198122123143	0.5271343500714281	-0.21362323834198782	0.6483278122357601	-0.19867841038321304	-0.27808149171557295	-0.034729414010440864	-0.5099826683066115	0.2149771484496855	0.1934691453800419	1.3677818694695918	0.5615679635562032	2.031607377220498	0.8601131232496563	0.5029359237249329	0.34208479273779413	0.8707870840751868	-0.7315982489779109	0.09623352473548501	1.7791588825239484	0.8541274179689925	0.9534226070093055	0.519785240126571	0.3778483292905412	1.9209201203066317	0.7339823993377169	-0.4686067759370058	1.0208583863333565
-0.5849920845101686	-0.03712353184357158	0.7430238886933005	0.07384014216910426	0.4799831223362405	0.24963375354497225	-0.7573391411887119	0.00286054936366629	0.4772301797386465	-0.23879009329160375	0.5682307163078605	-0.2297186016724882	-0.3031426155267002	-0.13111973726274292	-0.5664124401250717	0.14038706833402442	0.27049822769069853	1.4187581603606005	0.5638711184143931	2.080188266624428	0.8523488919646585	0.4797802555532069	0.43454455214139553	0.9492698365886142	-0.69812761167605	0.08301656094129985	1.6461906948762663	0.816185159695541	0.9232532357620908	0.4199578924628691	0.2984423822841404	2.007781799317047	0.6323949376180357	-0.42994420048014403	0.9992086587057489
-0.5779099867730315	0.03201562292343524	0.6779770561282532	0.022596924240157773	0.47526836086930213	0.2155757044531502	-0.7590547996311752	0.026168349556650573	0.41980491039741563	-0.24827057967971342	0.48697817180257896	-0.24570390208947143	-0.3552173366498594	-0.22727213804527646	-0.6146119257132887	0.08757802980533248	0.33927222328732326	1.4559262932214754	0.5612011799978261	2.129700692855051	0.8408510987342845	0.44403544660522865	0.5319638388693282	1.0454274952838731	-0.6775812798669871	0.06412063197157877	1.4943315652706681	0.7666359711470544	0.896302024264463	0.32269130696179615	0.2145619127977229	2.066355269740362	0.5515296514109569	-0.37370887308755807	0.984773549385619
-0.5677262132130579	0.09988834915824248	0.5810957090748492	-0.04290485617908052	0.485949167741933	0.17618672611551028	-0.744866096238765	0.05994125706853061	0.3710329875390063	-0.2301107015008979	0.4164607949889797	-0.2497144449434833	-0.424248539177027	-0.30756757269979496	-0.6484903645199406	0.05888836836890887	0.3908150129264948	1.4774956693280707	0.5798190314582454	2.1661273762442397	0.8192069565270039	0.39022629817320975	0.6464580696710295	1.1416808808668322	-0.672288469046127	0.04350255044582385	1.3423696170569681	0.7084233413647365	0.8903179298281405	0.25388671509570726	0.13024833060558727	2.0699844324976393	0.5047513593262478	-0.34191025991835866	0.9814349164936363
-0.5556378692048478	0.14640018612498326	0.4884552038654607	-0.08921931605320635	0.5123120965278932	0.14554286766426858	-0.7184237705858519	0.05545233483986141	0.33070211476197364	-0.2090455549282499	0.3652569162142988	-0.2359334644502308	-0.494984401260753	-0.36623698781647857	-0.6738943984369774	0.03572647127463238	0.4147341634677761	1.496495585188979	0.6176489647250587	2.202871943120282	0.7781798434314731	0.3226719091967916	0.7625178655497662	1.2153054938294532	-0.6759495665727805	0.023890384276273498	1.2183506028760571	0.6422783508825419	0.8815433613605854	0.24832628945415985	0.05612752918382431	2.016819225568758	0.47153480502364714	-0.34513739370282454	0.9710284829235505
-0.5233346415925805	0.16026400302574786	0.4034261906041028	-0.142849308351597	0.5554002022356708	0.11675824566010758	-0.6824800641650313	0.034740885206791014	0.28137858415963946	-0.18785556244431825	0.33136842642350695	-0.19759558656102955	-0.5487750462106689	-0.4124732544415338	-0.6853069457626006	0.018871783690936537	0.42659441282875593	1.5097323171781833	0.6462396406470522	2.231196743901054	0.7223920143068266	0.23751562064359194	0.843230173134445	1.294673720054111	-0.7026219245018731	0.010835767580716393	1.133042794645752	0.5608025742220218	0.8476369985087308	0.31800565704719863	0.0006978821635462207	1.9278489827217125	0.43874633587830997	-0.3573242358361538	0.9416062299968416
-0.4746331182735036	0.153080654302124	0.31409993418224724	-0.2142628391598918	0.5977127029371369	0.07781011720167225	-0.6506354005720137	0.0076971214060402	0.22576962847521392	-0.15218084329498663	0.30793499557836584	-0.14514005186411547	-0.5872218777731891	-0.45646398613762906	-0.6799555160082328	0.014564209278202931	0.44301077845325115	1.5070943640851249	0.6658267022924569	2.222738278946515	0.6534552110351182	0.14356174958287932	0.8826938405580511	1.3932910279472321	-0.7363860808295776	-0.002320713961038406	1.0659101526784953	0.4762655689586497	0.7859275583431812	0.4263597978694403	-0.04635630158805372	1.8299680301996772	0.407713015877753	-0.3697758037877402	0.9006499841064486
-0.42883034000614134	0.14075546733027958	0.24243266137305927	-0.2640988259577209	0.6169289855935114	0.018901552092940005	-0.6368344700359486	-0.043249686902868005	0.19324473107438112	-0.10882029773224906	0.29943136089673905	-0.08947926765993969	-0.6150633989447393	-0.49720084481860133	-0.6756311283279353	0.014477363019881506	0.45999366963655247	1.4999084859265852	0.6651259202982389	2.1988831964113276	0.5630136168118367	0.07617123494252867	0.882931532190185	1.4776849157761718	-0.7376485282525614	-0.02201882859456834	1.0010869748316957	0.40598600317206684	0.6980486600832256	0.5457803056734437	-0.1019995785239904	1.7477315062395629	0.37409120762627623	-0.3849345083807877	0.851160697596792
-0.39399327038014015	0.12668173240323055	0.19897678991253395	-0.30050575783151706	0.6129497116325581	-0.047669175590231205	-0.6462677541071323	-0.1095558335665386	0.1745553897506109	-0.0793904751035901	0.29819654817464747	-0.04386417673047504	-0.6314266287850108	-0.5375819527590627	-0.6731149624316977	0.013200723022559124	0.4749146285100432	1.5028654199945461	0.6330887083695951	2.187887191970426	0.4545746764504555	0.073365167544113	0.8513642550456406	1.5681415064928164	-0.7149213185202936	-0.04539044424411224	0.9313522311670749	0.3447011922695344	0.5818303245513105	0.6572733476335648	-0.17132980224805006	1.7034719403226024	0.35535534724337625	-0.3964154149987652	0.7929240167289853
-0.3657337641887619	0.12228498780874504	0.18017097953140934	-0.3491966447873586	0.5932711225438495	-0.0997541512643162	-0.6679206120904569	-0.17302821028532606	0.1508271842660534	-0.0476588059856371	0.29216487317675466	-0.02552214211226861	-0.6568932663232493	-0.5651401725431312	-0.6623824599428955	0.015363194854758238	0.4773517920341278	1.5140630220705704	0.5942813686371622	2.1728139862850986	0.34814975612439675	0.13915510134040734	0.8093385460872072	1.6559815622789782	-0.6723863087214081	-0.0660371752578608	0.8552190064289956	0.29187720102962483	0.4572370613050567	0.7226393747044457	-0.2440312816274269	1.6964112926677324	0.3731636897855389	-0.3798101728988136	0.7488200008647968
-0.3483934228839002	0.12847180260539195	0.17435627237986207	-0.3885404818281805	0.5522328300670386	-0.11898383132136622	-0.694763951624078	-0.22504001412109612	0.13705332116035057	0.024210823610041406	0.27675655790543485	-0.02581104678751498	-0.698726888458492	-0.5643199065044998	-0.6474267046469643	0.02376339919088096	0.44641361054348244	1.531244942068384	0.5709936862854488	2.1530665112409073	0.2494049304761165	0.26685137165358874	0.7631943725027623	1.6778445197977114	-0.6012852698589546	-0.08678895439425069	0.7850255335897633	0.25466602329012816	0.36446431662851847	0.7242375808768664	-0.31336443178868767	1.722129689078939	0.4155954905734986	-0.3383207038827075	0.7331222599320435
-0.35968866130956006	0.14079237599424088	0.16701604390633848	-0.3999638874807799	0.5006226210756257	-0.09901620690129978	-0.7184067464116708	-0.25447662615178723	0.12495605527631418	0.12106524120138026	0.23904691797085373	-0.03607057501870825	-0.739420941925418	-0.5077555387631985	-0.6271003388448572	0.02740877088391508	0.38005286667787586	1.5695774533345777	0.5649058988444511	2.135453001864984	0.16269426892923644	0.45678397200971077	0.7197036603116579	1.6499534274340544	-0.5286282645476733	-0.10176308678535073	0.7301559879196591	0.22165787408853635	0.29780844573675214	0.7117001377591269	-0.36740109470138704	1.7794714743765307	0.4746027486507023	-0.28635880755626947	0.7376442429167871
-0.40347330236686546	0.1502825162154962	0.16043051876287653	-0.3920654578477928	0.4644652911385343	-0.04071381037647388	-0.7286117930457265	-0.26041211077601917	0.08783684600831743	0.22130090222332047	0.17682309427935736	-0.05078878957653983	-0.7820562046230513	-0.3821619317929981	-0.6036544853169228	0.026301481090319174	0.30387173333673106	1.6301192595956677	0.5689610086881858	2.0920771090327532	0.09677060790358583	0.6719419958506304	0.7004574945982054	1.6009306246104884	-0.4698171513479682	-0.10076035470558971	0.7081765331568166	0.1893835435502401	0.2292700565600973	0.7164644872200931	-0.39101744291181106	1.8394084151653594	0.5392864159132202	-0.21843142319066736	0.7662589988819348
-0.4586983983649454	0.14526755149964574	0.1607474404459631	-0.3696773762985708	0.44556230705613753	0.05516864242729882	-0.7367077336562471	-0.253735538500133	0.04289533087170187	0.328299050106464	0.10577351084829716	-0.05647133980304121	-0.8323323972713389	-0.20373594096444014	-0.5844894268515406	0.028266377684837397	0.23085431415515284	1.699167877500323	0.5762413549614489	2.0148867058119992	0.04911247845154817	0.8566710248231304	0.7046742355721183	1.4957959111130843	-0.4095857847974059	-0.09083489875417614	0.7274827041089933	0.15444227503414637	0.17168673189047756	0.7266681860974232	-0.38868507246277656	1.8794001667783706	0.6002457423075453	-0.12698756196990552	0.821306800839721
-0.5060892495476016	0.12753063167435869	0.16619151037491758	-0.33216500918574715	0.4277558679826643	0.18543019803927038	-0.7528163855812925	-0.24556322409894027	0.017465125177270828	0.4233041876369123	0.04387881493338868	-0.05333433549465647	-0.8765953470125147	-0.023968520592043453	-0.5629529299808341	0.02821861224276078	0.17086146472002278	1.76557267149643	0.5658218332053149	1.9210640857182195	0.017842582524532948	0.986699698357875	0.7127603220575944	1.3422845512840929	-0.3477542661382119	-0.07377572029246204	0.7755662216443301	0.11209710478092227	0.1449703969758808	0.7574548432559285	-0.38011939077604673	1.8980148318986223	0.6574265037137577	-0.02413527858140324	0.8882057218406405
-0.5628595982065184	0.11032427389352657	0.1924449803085785	-0.2810269886820434	0.4159288468149921	0.2904003877551276	-0.7702718388415458	-0.23433667889539295	-0.0022294486798360076	0.48414316077937425	0.003342410903433138	-0.03872076357510344	-0.9175728846127453	0.1253334940085392	-0.5356360519971496	0.028969832377239334	0.14997727252948814	1.8113180657867374	0.5216992054816507	1.826298871980812	-0.011310751877111268	1.048796847457854	0.726918972644798	1.1973274525032367	-0.2866234057987735	-0.04844957290649495	0.8408520832275912	0.08351377259382835	0.14864428740896013	0.7969832038726744	-0.37441869110889614	1.8772485193056554	0.7017104862821444	0.07422927188807663	0.9272562749017486
-0.6331723177749876	0.0947534312845149	0.23331444854187972	-0.21034983985044836	0.4114681628501212	0.3241301953608026	-0.7936876446400585	-0.2349980614678074	-0.02963382945778737	0.5317952845424906	-0.005263930318405166	-0.007994500200662901	-0.9637845530980927	0.2198952131360472	-0.5141396603347685	0.03741128868606458	0.15849538896725132	1.8215078445371495	0.4530307663289346	1.7477540086856387	-0.04725022950482335	1.0418131069166772	0.7516823268195112	1.0519528781287975	-0.22623423332033835	-0.022225741563407838	0.9220392380100945	0.06940693023077565	0.18083289614611148	0.8057067458971374	-0.3653467357864283	1.8246510026404823	0.7117904647851758	0.15681742418857636	0.923386162191429
-0.6975758422284005	0.0714179284944763	0.26865658775999235	-0.11370099881955582	0.3917418148324529	0.3359636603248905	-0.8323911588531103	-0.2553245525266773	-0.059055933299042865	0.5694675382723623	0.012025782030430397	0.023166257606628556	-1.0080493802176345	0.2599500274036825	-0.4960923165883666	0.05574236266122186	0.16215941141251675	1.800758425660518	0.3765061921884076	1.6839617033847056	-0.08508015152600412	0.9913577702392449	0.7750492426554382	0.9113513527383187	-0.16373361752696255	0.010300977138177245	1.0198039160682066	0.04771546959410935	0.23346277884823013	0.7870125767288225	-0.3587885900194444	1.7687335116652299	0.6905374636775663	0.22066361885604993	0.8845117902855705
-0.7564983741113267	0.04565568104892948	0.29724399788519856	-0.0019502913484739537	0.3508448887853638	0.32749646753625167	-0.8732113453893333	-0.28045369857292585	-0.08741111163560145	0.5913077698775631	0.03825796609634304	0.04380360574706861	-1.046178934836258	0.26123254281215036	-0.47786188384743583	0.0781790934985159	0.15591291531606988	1.7692204048535967	0.29943041817523586	1.5912585860054964	-0.124537591043092	0.9162112853096731	0.7962083689082757	0.8155260790697986	-0.1026500989658864	0.048315664428677275	1.1275340899885649	0.017921884238445845	0.26929372743268076	0.7642774885450122	-0.3566405851140602	1.7237339209402218	0.6540845855860534	0.28120389229314796	0.8023497085348469
-0.8179398540064365	0.01899839850230136	0.3118465672999623	0.10992975721921798	0.3029178483953518	0.2552785487373982	-0.9069891985393488	-0.29951508348045947	-0.12023540139744611	0.6311700289678703	0.056000520917930854	0.055585001913221486	-1.079051830029369	0.224619673607169	-0.4719402626529641	0.09760225917206261	0.14844323903583734	1.7276100216060435	0.22720889136762587	1.4513649739518126	-0.16652701658369934	0.8284374970872312	0.8245210990897569	0.7619748626419514	-0.060023561728835106	0.07480689099303385	1.2359721304800917	-0.024094710493899916	0.2655532302073986	0.7316837687256448	-0.3520021821507981	1.701974150385766	0.6068182764220641	0.3393899968464614	0.6667019644028851
-0.8760134278009994	-0.011665780875711962	0.292068505653775	0.21902638538786184	0.26293980414145424	0.16437482446073112	-0.9290714440270162	-0.31525768455667247	-0.1496012557648146	0.7006103652064862	0.044754154764739054	0.04561892803719995	-1.0920583073507781	0.1835406597553859	-0.4741007127884032	0.10703376282574983	0.14099931391736903	1.6828548381948814	0.14817010814258072	1.2965308380160099	-0.19349016992865373	0.7375029545472138	0.8581110406039019	0.751341200866542	-0.029967844706145757	0.09028716433867964	1.345339493006391	-0.0942483223308127	0.22447787314214013	0.7076168420648176	-0.35771751400395285	1.7186323115614521	0.578470477308074	0.38237642733485383	0.5131512785449611
-0.9168099597972887	-0.04028152940382864	0.23208436268718846	0.3103912114852451	0.24842873116622588	0.1260711993583071	-0.9313507917923616	-0.32250067165098517	-0.16703496367149276	0.7525670719524065	0.0033680875384856424	0.0028496619009111103	-1.0625815896222206	0.1729383813168351	-0.4753003816287437	0.1014408637898617	0.15462167849047942	1.656254173214211	0.04597888119628521	1.1344738364180464	-0.19864090785188768	0.6510222021819618	0.8772749284446928	0.8022067462783447	0.00770989863280902	0.0981562237074715	1.4473632341770593	-0.17730947587957147	0.1675150433261992	0.7212530519260965	-0.39282305466470274	1.7588673590017667	0.5954711658535328	0.4144050998461094	0.3811798478525442
-0.9311398510388091	-0.05105424569776688	0.16622373969862192	0.362270787609513	0.26661151059990457	0.12289420512012503	-0.9069532586160778	-0.31329558292517634	-0.17847719535961826	0.7761135310118186	-0.059527997143487985	-0.06632139684097138	-0.9936367464999011	0.15874007469235102	-0.4854156126502778	0.08385666763626717	0.2059547800981448	1.6480976535614904	-0.07060706361369569	0.9756205475267207	-0.19616150720788056	0.5815956050373208	0.8748408747117834	0.849748441422765	0.032119319556203105	0.09201886672404458	1.520024353610753	-0.24977680700933771	0.10125881318765013	0.765237017629591	-0.45047679395758616	1.806882804252724	0.6644899088086058	0.4297119248374675	0.2905287707713699
-0.9309536760194315	-0.030233145640146408	0.1424008979276169	0.3750876280095913	0.31004348059619447	0.11029404471394208	-0.8799548099399186	-0.29989834620190986	-0.18788718799117868	0.7899662252513447	-0.13949904413567266	-0.1434316470522249	-0.8781610805699704	0.12099197541733031	-0.5063278632348769	0.056560888645899275	0.2914081710429964	1.6269998996325117	-0.1856418623136681	0.8663404973591546	-0.18929648591254394	0.5397560176999837	0.8567854526554625	0.8378357620644674	0.03100205358686241	0.08216344285439232	1.5552792725043731	-0.30155757097045816	0.040232969047339376	0.8190886956855312	-0.5107409152335796	1.8611631170567466	0.7891711378121298	0.41267492753393026	0.25918614325243877
-0.9343811581261795	0.02860849188143406	0.15974564563417273	0.36431265238799676	0.3734367725406361	0.09445699198816337	-0.8694471113204226	-0.28714383767081014	-0.19899373733513967	0.7774634274275746	-0.22209611062190895	-0.21307814734628475	-0.7019672435186461	0.11135271649927163	-0.5288007295347444	0.026887693333987335	0.39629449227611585	1.6019315174944713	-0.2873249198606476	0.8219501415732255	-0.18204496207779158	0.5218802459451167	0.8237805982358009	0.811731571604555	0.012074810597776472	0.07990013330293122	1.5614562981142253	-0.3261213292854709	0.007427371077151588	0.8886500139590165	-0.5598494579001386	1.906264081043131	0.9236383935106979	0.37526664821595224	0.29354146852614094
-0.933658799050993	0.11066106545218109	0.17515931969548001	0.33864275608078864	0.4322910558767127	0.09298349918538683	-0.8840689853669936	-0.2690185634811554	-0.21363674553735573	0.7286980942888448	-0.2789021643172333	-0.27712171681253317	-0.4953429805287074	0.12705106764744054	-0.5598561104162341	-0.0016391313680838126	0.488016451741783	1.5930313612131433	-0.3730395736621893	0.8062577541395921	-0.19242531599352836	0.5292725498995028	0.7806738494504509	0.7796577460644245	-0.0315238111549727	0.07813978142957254	1.5421224452290978	-0.3273014630312932	-0.006128863946434122	0.9713935062493422	-0.5807968953834368	1.9318076085784637	1.007397535380878	0.33040822801274233	0.39269622270070315
-0.9216095517968522	0.1861323628801857	0.20232595380074642	0.3160028905301659	0.4514003585322167	0.09789035001479596	-0.9360570301659534	-0.2413066336969912	-0.2294646216895154	0.679391762201219	-0.30874308272786044	-0.3374277242202786	-0.30554941459223806	0.12271408091279926	-0.6059788436950825	-0.03192025048824455	0.5446046297179843	1.5739786080128337	-0.452088602238027	0.8022303085713688	-0.2216995967680507	0.5634908581827429	0.751716609266453	0.691365646641899	-0.09369303449981511	0.07496923809166142	1.5036564221131985	-0.3107385186496732	-0.013644914603421075	1.0330818429802773	-0.5692550270634971	1.9355533505863236	1.024712153041663	0.2777908201363347	0.531990916746335
-0.9170668813240305	0.24080101458255063	0.2444765376512708	0.31388687018962547	0.4358844376916684	0.08453786970605676	-1.0197932682375719	-0.21014873112527263	-0.2532581491437482	0.6496004066211343	-0.31570845354586036	-0.38865029565747944	-0.1472695219117117	0.11007473294737125	-0.6541329929608446	-0.06116355682146635	0.5627683956050304	1.5372957958990496	-0.5347952210468441	0.8075348164954734	-0.24898615019700623	0.6213384988145616	0.7493534059238918	0.5980399083744501	-0.16334225882583742	0.06893056267798897	1.4663688584286283	-0.2813392239190639	-0.012021812246058939	1.0648461906571387	-0.5334705529721631	1.9141787984250977	0.9552139547104546	0.2277355800009139	0.6703665324320804
-0.9156072691721071	0.2650477000141537	0.2567988824139956	0.3300044953751923	0.3976333563089671	0.06912249947343044	-1.0978264079585547	-0.17497844094757325	-0.28716388040355095	0.6283583950075013	-0.29535621890707286	-0.4448502169327849	-0.036614963626322175	0.11212766397223266	-0.6967299553164826	-0.08134011378594998	0.5487358518123948	1.5111452267725365	-0.6227618029526121	0.8230143602031271	-0.25695020592415074	0.7075521135634845	0.7612996959350802	0.569156979091006	-0.22963337300672224	0.05125701186264338	1.4356775039100211	-0.24070812263308902	0.014172185192842728	1.0884409200397516	-0.4872152865763802	1.8749118656309285	0.8062774206963793	0.18196637692298676	0.7871129749583308
-0.8978834073273265	0.2429255695518689	0.2489322416533107	0.35514150636436653	0.3342668093647431	0.07162623927652292	-1.1432298804992849	-0.14372387476911724	-0.31357573014226914	0.5997452727151568	-0.2609355224988196	-0.5029177818173605	0.0023443922301853827	0.10999995731401555	-0.7359371557162749	-0.09181594369595046	0.5126934221864021	1.514080634517038	-0.7186644335823738	0.8588826743371467	-0.22726312992045666	0.8236335097011438	0.7847123217002636	0.5750707734867322	-0.2891893301859878	0.01430235562789078	1.4147815990941055	-0.18773353427944356	0.07049348643125218	1.1044653584427724	-0.45089527447730005	1.8365572921891467	0.6344326229666095	0.12734776792047012	0.8862413019596058
-0.8789643018581396	0.19119577021748602	0.2695321510539431	0.39662205832118674	0.2624622148518535	0.0742234200866201	-1.1588902291708973	-0.13176472117766466	-0.3316263677625474	0.5511906170517186	-0.23365059639573552	-0.5379844398403852	-0.011707784841227354	0.1019944326883691	-0.7677615103747855	-0.09108643512605226	0.46839590584637747	1.5536714572363741	-0.803112762025943	0.9085056687371095	-0.1437601765238293	0.9635777029949297	0.815113995648767	0.5844254176792525	-0.3446802066632452	-0.03359958829669845	1.4093875767305726	-0.13049567854239863	0.15670370926549637	1.124146298846332	-0.43230069250344166	1.8077419426428893	0.48428888880905163	0.07753519311845186	0.9653202134934586
-0.8816024018827251	0.12278325477223326	0.3141885648224326	0.45135403676269503	0.20267376686531793	0.03797070529180065	-1.1516719793181527	-0.1454807782178898	-0.35313181177898667	0.49971768821202234	-0.2076401650870981	-0.5520816230884347	-0.0443572720087543	0.10128972899219679	-0.7796064964684384	-0.07832654862220316	0.42580348428886394	1.6396945596582317	-0.8546058951098459	0.9570340382606026	-0.02784622446476842	1.089031364243297	0.8302531242185225	0.5937481529092062	-0.38667236407024774	-0.07349240868897351	1.4232048158348132	-0.0906066103077416	0.26211772197799277	1.1670163632781392	-0.43374927891783555	1.801738111237869	0.3738999962560322	0.05445047146687774	1.0241148013528896
-0.8891666929200509	0.03443775399594814	0.35450207722184485	0.5011227661902867	0.15251542931429155	-0.021357146386827223	-1.1313375490464013	-0.17956911434122919	-0.3701717733684553	0.4452146450672104	-0.17465035752315944	-0.5529437874342489	-0.07910379081138705	0.11163595753471107	-0.7854217516756121	-0.06765748578743772	0.3985201283999972	1.759112817520031	-0.884458798249495	0.9959623264811176	0.07868912515826584	1.147193284423738	0.8247610762183528	0.6173421716471913	-0.40808662848261196	-0.0983856304785994	1.45789818694572	-0.07726918228941282	0.3668025655969006	1.2110760016223738	-0.4572573489518302	1.8306218877355547	0.29283779087661244	0.0578446346366724	1.0655173728365823
-0.8922162397374619	-0.058417524158206155	0.3810080101911854	0.52942777177243	0.11641158937763549	-0.06610580504936421	-1.0960104960459147	-0.21948779221831421	-0.3836535021097769	0.377376498023403	-0.14068483782720834	-0.5285370294758295	-0.11134588687343698	0.11199397420350621	-0.80754936444294	-0.07838299869011148	0.3871859384864802	1.8862355422418986	-0.9069289016079545	1.0097142425428278	0.16027008293371742	1.1296811790037058	0.811068666909566	0.6558350168236903	-0.4267266646829693	-0.10685314581880472	1.5244692811302634	-0.09056006210895054	0.4422820836452136	1.2346828386275042	-0.4896734938250485	1.869906560850465	0.2009107842058444	0.08391382473931078	1.0921970724465708
-0.8939011236628325	-0.14056467618035567	0.3735496075307481	0.527189308527099	0.10183938497333797	-0.10354929370268832	-1.0480155658798544	-0.25435113304830326	-0.40818915971948755	0.3067111112803156	-0.09902566457357383	-0.4953994357410642	-0.1302942667240409	0.09883572866115388	-0.8425594676062499	-0.12158901220493179	0.3968021580366047	1.993137221481145	-0.9194528184169004	0.9752888430186999	0.21694660497212218	1.0558411990548369	0.7801801822144807	0.6698590058718292	-0.44756967163643335	-0.0956034468668178	1.6204385881084309	-0.12885553906734662	0.47101415042910544	1.2312261123985189	-0.5168981391040542	1.901750436580344	0.09388664098891605	0.13059065919411897	1.1068876444418132
-0.8856759113067147	-0.21644888928643646	0.3388735410025129	0.4902098267323085	0.09589817421070498	-0.12594878022815031	-0.9883458353754453	-0.28116426087508384	-0.4410497394644852	0.24996604364536648	-0.04885351968011148	-0.47726441155945193	-0.13151080790537373	0.0651572365833203	-0.8824188135675064	-0.19722124742044747	0.4395435684586098	2.0604559057550405	-0.9231452428425744	0.8926805995002676	0.2386643667107206	0.9345607212413931	0.7282674155578646	0.6528621651445441	-0.4590863482526043	-0.06891804043939702	1.7185552221712022	-0.1805678497949501	0.45422573317336373	1.1917915858562897	-0.5357912176723937	1.9412049099080602	-0.01921916536220224	0.1786131832250665	1.1070814437125882
-0.8774358049490469	-0.28080837207035103	0.2874086826016109	0.42805711844129296	0.09486467098800896	-0.08886947190982206	-0.9290827934764708	-0.3007225306383032	-0.4786098720277902	0.20734677068087654	0.006031454865341917	-0.4613928531405972	-0.11336782337389298	0.012499329202793164	-0.9358232577144682	-0.2936423057216117	0.5089742186802143	2.082901990307993	-0.9137072256923771	0.7898052105417437	0.24939178413123914	0.8021771959458983	0.6666001499979095	0.662703421016209	-0.4671470750483563	-0.039988424119177274	1.7949178114965867	-0.22361398115938216	0.4032049303460384	1.1076708515045028	-0.5433238670272431	1.959459699950425	-0.1451903576396134	0.20514564350965445	1.1020690898457326
-0.8735652262961796	-0.3078324344651024	0.21268499559451937	0.3678634966269313	0.09994240031504387	0.005048323823581802	-0.864107195352316	-0.30837252239256324	-0.5216824530320286	0.17858799482536794	0.06555689763672852	-0.43984101933520375	-0.07830778238409564	-0.039462938194695985	-0.9992888780369604	-0.39571271312657325	0.5874196148878862	2.0739803077032053	-0.8824589057747678	0.7014695358514796	0.28262574398304097	0.7119722309294689	0.585752998121924	0.703296939561694	-0.48119811486616715	-0.0006908764218718055	1.8154301238130421	-0.24638700288560694	0.337867172815759	0.9964108812778594	-0.5404647378820652	1.9202409194554093	-0.25912379529477486	0.1968729616891245	1.1094187803722348
-0.8738035303209832	-0.2991173761870513	0.1184115379841419	0.34003963992417763	0.09436606776966547	0.11660969841820126	-0.7962393791923	-0.307572079894667	-0.5698646636642026	0.15156925885837627	0.12576160411724296	-0.4214466633978583	-0.03945543709446449	-0.06941397824615325	-1.0553071355439083	-0.4813148987973682	0.6618478298603874	2.0527416542024914	-0.8351889062875987	0.6387276281592802	0.3267396188559464	0.6612564911974639	0.47105992912795713	0.7174778143424534	-0.5054812910472627	0.06295873606963275	1.7674691976950583	-0.25693427710580874	0.2717581787441836	0.8738666068641248	-0.5283112441871589	1.8422494008154344	-0.3448464210862703	0.15397162164231434	1.1267550060488107
-0.8928045527986963	-0.2767299647025391	0.028859676296360503	0.3532514018059053	0.07870878049939534	0.23955170848142116	-0.7491845617560126	-0.29861458567032606	-0.6028722178409699	0.1234633230806221	0.1850512886940526	-0.4053953926219608	-0.010438677065639274	-0.07602822290572366	-1.103497902608576	-0.5341087392308541	0.7203820599184614	2.02873588966796	-0.7707169628195559	0.5973391981709419	0.36992273251148367	0.6305581138587962	0.33380443905297774	0.711696973957422	-0.5403564011071936	0.1506771017518481	1.652383538733519	-0.26556486078755204	0.2179013288172765	0.7451625794941851	-0.5062927306883693	1.7455038288208158	-0.4096642216980639	0.1032671729525968	1.1530940887586485
-0.9311305422878405	-0.24890313886661217	-0.059405698220246925	0.3968738423225876	0.054781557090399	0.36468598832438176	-0.7228500558729123	-0.2748506010876507	-0.6353227207763394	0.09903253881628322	0.24613600348501832	-0.38107052890219395	0.008537863460458286	-0.06708233804241984	-1.147205604864355	-0.5636190978084136	0.7592479204949977	2.0035716175435985	-0.7074683142361564	0.58888626162487	0.4081628204928605	0.6198209775654984	0.18931992366608172	0.7165391590269442	-0.5852742804169613	0.22871194049237084	1.4874348094040983	-0.27052087489413734	0.17847711907451852	0.6195338882439034	-0.48773911883532206	1.6087132842509626	-0.4528808452743406	0.06326521091526793	1.193069592884818
-0.9561952851466928	-0.2096530815344148	-0.15385373133401897	0.45877304206424735	0.003182810241936862	0.4760604809049903	-0.6954808585145893	-0.24076226496431136	-0.6837553322922687	0.07083817051803641	0.29422367246009135	-0.35757825660872805	0.001554015937992624	-0.038092051583171804	-1.1909080760060045	-0.5726901894900676	0.7832296095719912	1.9840883378740959	-0.6790292695058942	0.6140847474175433	0.43875436502416704	0.6226203104021579	0.05410538193240564	0.7036798471124961	-0.6450480097766917	0.26694309058104143	1.3042318225746274	-0.26880132966820647	0.14904392816217685	0.5089186489163618	-0.4849209598109551	1.4321996272107451	-0.47292950013951557	0.030940297607390622	1.2411141939214265
-0.9772889148422144	-0.17131190005228417	-0.24155777846278656	0.5190459930845301	-0.07500810825149368	0.5569779970483671	-0.6784964074066769	-0.21289940428541657	-0.7260077596772505	0.02973525518434672	0.3109251564422596	-0.3459993211992441	-0.04740613447555097	0.0007912777618881206	-1.2307464975107436	-0.5567669280268669	0.7955478617386292	1.9723310513881203	-0.6809267084726947	0.6566092653458537	0.4647999034966313	0.617757956814183	-0.058128492867561256	0.6596401606097894	-0.707801115054664	0.26523048785433845	1.1307768307056467	-0.26578664926414575	0.13751043624916953	0.43049455095945294	-0.5154319940664555	1.259201088008757	-0.472609863222092	0.0112245271429193	1.2926970998259673
-1.020505722090417	-0.14097067148393924	-0.3203611606953748	0.5791947766520672	-0.15756610320903333	0.614698184221852	-0.6887903580614555	-0.20614143107754096	-0.7603253822458393	-0.001728515415643042	0.2972185018030853	-0.3486950065548903	-0.11984665611583636	0.03483231836508359	-1.2633834185640196	-0.5335290404565595	0.8010622890935016	1.9692351746869192	-0.6953972419322458	0.7106743359490666	0.4899725246691907	0.5972175434577804	-0.14489965157519052	0.6139225944921084	-0.7596877041393026	0.2173858429057356	0.9842128594173293	-0.2614768336819555	0.14310540679420242	0.4045993732983561	-0.5906999588709307	1.1263286199911033	-0.4581377310055365	0.0015210653046672407	1.3431172101058602
-1.0610416090595771	-0.11536528586023131	-0.39541519827042937	0.6525915376083826	-0.2471408400093869	0.6504908817514141	-0.7092912469251988	-0.2211887325263439	-0.8077037697511754	-0.01685567833285741	0.26198782427088874	-0.36506020524562294	-0.19070642517173556	0.06722376317788245	-1.283052407690533	-0.5127185058063306	0.7919316628794965	1.9792155610182234	-0.7315694774408062	0.7792321293485698	0.5216815085151343	0.5550030655160154	-0.19982013157688477	0.5792535066632057	-0.8067012461712235	0.13088985537789583	0.8571330143644428	-0.2575749993715226	0.16000950953113827	0.4435162989779261	-0.7047812602695639	1.0375383146830015	-0.4407574736206376	-0.024069097126839117	1.387400343477886
-1.0740571046642895	-0.10563062574022679	-0.4556947767043004	0.7250691145047895	-0.33406591143103537	0.6529347234730922	-0.7333577544924077	-0.2604562029475134	-0.8385429974345536	-0.045648266622672004	0.21023773344144497	-0.3896148278016094	-0.258652503003208	0.10142568468920721	-1.2914221902975604	-0.48023149172481017	0.7539578961212102	1.974955305911704	-0.7809315775598363	0.8589130805837153	0.5805692457620333	0.4783884461235928	-0.2196696683565235	0.5493149225348409	-0.8517327457490591	0.04814376750071786	0.7476667877918912	-0.2575394036900942	0.19628917755779682	0.5223278408554218	-0.8428125237195125	0.9741420113497012	-0.43054336176833025	-0.07481136379059328	1.4243514044389347
-1.0894630875178146	-0.11931220611267826	-0.4941765892065509	0.7844039114376604	-0.38958280081138186	0.6476900474645098	-0.7561587984454954	-0.3085454993730413	-0.8272205226908328	-0.09392201898572175	0.15807915069070444	-0.40917390179979096	-0.31847140988716605	0.12430929442439136	-1.3128697582280673	-0.44879314621251876	0.6778687312149368	1.934552353716389	-0.8019837243685917	0.9300719901669506	0.6606725543731873	0.3744719133715451	-0.2222888473029217	0.52650001429953	-0.8922478396711704	0.002177255653889686	0.6490083787556563	-0.26816334553183424	0.24300157261579516	0.6028193153573369	-0.9702764224373865	0.9425921180778145	-0.42654219249844044	-0.13405322011909798	1.4324116922916108
-1.1045469875878158	-0.16092441793844978	-0.5237684799205229	0.8421279805807476	-0.4115710117045993	0.6704513184017105	-0.7748399922467807	-0.3378871436497448	-0.7946883672933692	-0.15041999575458848	0.12750994954039344	-0.4082821645344633	-0.35630246134555477	0.12959570510982396	-1.3516619569069277	-0.4415566817379009	0.5781951808703127	1.8770379313091277	-0.7763846908780544	0.9724195990243167	0.7404366872864869	0.26283532799297654	-0.21770642689495698	0.4992391239465688	-0.9253776161688261	-0.012870092095414887	0.541661797334757	-0.29624560004958844	0.2911127103100524	0.6575548498571163	-1.0447805871324536	0.9389198716844526	-0.426836144306428	-0.19702329838805469	1.3991604355908067
-1.1031153016887996	-0.234063549162349	-0.5276386845419453	0.8968358153508882	-0.3953539897869171	0.7095959125671824	-0.792976412474274	-0.3358029406202644	-0.7259859856873587	-0.20841872441534548	0.13180728455243707	-0.37067451027324705	-0.38522347507770077	0.1278101536224166	-1.3890452421802721	-0.4616854732603077	0.4777049508240328	1.824772017949035	-0.702769796362643	0.9920178070398993	0.8134041598978158	0.15326625307356018	-0.19917790707083122	0.4514873614652499	-0.9477260916741985	-0.005806401666875167	0.4238395815729488	-0.3339249979063371	0.34365144687547294	0.6634845579854727	-1.0536828090972754	0.9205510367230392	-0.428260240929591	-0.25924647166978654	1.3450493301084314
-1.0880407103697671	-0.3216062864974586	-0.48990351803883125	0.9426742999894895	-0.33834893218017437	0.7373430998012582	-0.8144533539910617	-0.30714133329622284	-0.6448343253607282	-0.26297378668985905	0.16234847482814493	-0.2876656000390477	-0.4205238204983788	0.12128201423761971	-1.4156489449376495	-0.5064720886765747	0.38626625413776894	1.7881381292976595	-0.5792538962765077	1.0036081153910053	0.8577441519026248	0.04946869757920526	-0.17435055899515894	0.39032851654541845	-0.9633425662965094	0.015483351188497894	0.3214282933409712	-0.3531411896190515	0.3788373612617492	0.6063940909058764	-1.0036407329636627	0.8767932684498925	-0.4203663506296517	-0.3077196598913382	1.2750408117173535
-1.087374203800394	-0.3932690711628742	-0.4247143392940925	0.9821888672778369	-0.26811847196580885	0.7494353244770533	-0.8460104981979111	-0.2622029312797874	-0.5901380627525994	-0.3061106499948798	0.21204210061380233	-0.1758663152385556	-0.46445447426872744	0.10987079940185533	-1.4158459835698565	-0.5660138833816216	0.31167433535119676	1.7900050486231625	-0.403738742777312	1.0055513509671623	0.852748540848952	-0.03023259595147455	-0.1580618257046021	0.32881601395713794	-0.9839930500179687	0.044651713241994254	0.24750962323894696	-0.3391192292655588	0.3777716525865047	0.4906543003474481	-0.9288907475437285	0.8429472708078289	-0.40012077659213585	-0.34431800426536296	1.1996382136230455
-1.0877912358438007	-0.4406044326942693	-0.35974270848435375	1.0084640799171798	-0.2207263315801499	0.740702184206938	-0.8965136566933056	-0.21383381915054586	-0.5623689676439609	-0.3299094018333447	0.27463239991469085	-0.05448312967575377	-0.510422083566462	0.09712721873538593	-1.3730450077631722	-0.6279830310067477	0.2689255674544019	1.843433383450078	-0.19975380849547608	0.9999648942112392	0.8054795432053055	-0.08625292549344475	-0.15464043749975237	0.2685346655078953	-1.0055588081210913	0.07986193398560734	0.2010791125569508	-0.30010362429057047	0.34055247822772294	0.3483988164738582	-0.8576729718251551	0.8354659241182466	-0.37954415003300285	-0.38566250438099486	1.1560598048720188
-1.0664257906199879	-0.45410146974691035	-0.309875887383762	1.0047131881154878	-0.19776192817898855	0.703440785721112	-0.9616765207334513	-0.18437855273960707	-0.5604564855318003	-0.3166523266289015	0.3410718602339718	0.04978870968859245	-0.540488298102023	0.08102326642446869	-1.2904683838213016	-0.6834929881692304	0.24477281708854798	1.9404270830823847	-0.013562999470330284	0.9949450993231859	0.7385278380101885	-0.1324407948713666	-0.16416638675680845	0.21412722525117026	-1.032941292725612	0.11748189499709025	0.18794601265277677	-0.24824893083725236	0.2696933681858974	0.20595869135686376	-0.7949623490492959	0.8430866590422215	-0.3686679331374612	-0.4392285131061565	1.1540190398237091
-1.0477673301779302	-0.4231973840531432	-0.28908528781788284	0.9678337301020765	-0.19537780244530178	0.650117117723392	-1.0346591554474038	-0.1845820550695808	-0.5818276566105735	-0.29163112524245016	0.4196657058914985	0.10391852659795837	-0.5414100908798537	0.06501674902974264	-1.1682346836645108	-0.7124996384485269	0.21543304699596294	2.067226912952356	0.13021205727320845	0.9910171651073689	0.6732956747251253	-0.1685896775247167	-0.1891834310388954	0.174849951411569	-1.076972302720733	0.17051528054890144	0.19983342557417036	-0.19254442753097392	0.18530957370626663	0.06616105485449661	-0.7601201877366177	0.8626542328194116	-0.36581688599008644	-0.5040642780942576	1.1767992631975026
-1.0561470678001315	-0.3610247396089835	-0.31646141252722404	0.911175431595056	-0.21204566865236701	0.6046712453932	-1.1062306752792421	-0.19395503321761792	-0.5830234115554633	-0.2739550249698594	0.5199959902411214	0.10308366033169467	-0.5221087638963942	0.056480997185754236	-1.0402328083277106	-0.7015157579273473	0.17813248918093325	2.2242242607592613	0.23145456473610362	0.9808172514857183	0.627614755542752	-0.1939318334132881	-0.23433112816554824	0.15177179423508128	-1.114618484874113	0.24950510222252964	0.21658494957118357	-0.15129450901401156	0.10695544673130804	-0.0675525013324054	-0.761375629295759	0.8862513937363159	-0.3714533405607228	-0.5769521200543414	1.213753260511139
-1.0842911454794957	-0.2919617089613988	-0.3889961912994372	0.8485639935480634	-0.2250552009010907	0.5844256938753742	-1.1744276254734243	-0.1876328941664359	-0.5313047420650342	-0.2522552450148527	0.6428026672202759	0.06318069254824461	-0.5009938894111328	0.06533624491771742	-0.9534364189881306	-0.6729911043817337	0.12739718239993042	2.4120355621294434	0.28317719367776223	0.9722205763195039	0.6093597410450415	-0.22297799826776807	-0.2875123453590326	0.14055579389282696	-1.1244466380620428	0.3483044532052166	0.2247353015442346	-0.12921697214031308	0.04479378150290827	-0.1796509244184437	-0.7744304656485105	0.9058037615242995	-0.387914641808029	-0.6442964773202107	1.254063508832283
-1.1220902596638	-0.23283633608560983	-0.47186583987264574	0.7915607854500826	-0.21627519940107112	0.584847376368526	-1.2396472367608402	-0.20611599328629443	-0.4366967559852889	-0.22949947672690435	0.7824858961478689	-0.011745711298941424	-0.4885769088967275	0.09032716795656749	-0.8941277906937952	-0.6447031068900453	0.06310940705631893	2.6159094146775366	0.2859290949006704	0.984280799390306	0.6010828023097984	-0.2618139710618408	-0.3297254650274177	0.13889120967892185	-1.1266369843409196	0.4536136045152414	0.21391957488421748	-0.10616739935068198	0.008170562653308776	-0.2623520400299556	-0.7936454523089373	0.916891461987349	-0.4184941915418863	-0.6880644792720283	1.2842492134317411
-1.1872459311954997	-0.19496112648600122	-0.5372913669912118	0.750442388563771	-0.18636282701479864	0.5895913044164901	-1.2946258614909292	-0.27489978081739447	-0.32473127096348675	-0.22216738039546907	0.9197601898595851	-0.10039849948027842	-0.48746362352553907	0.11985447941900776	-0.8527723460915327	-0.6116667902246432	-0.0018515772305491228	2.822286191562441	0.26083003452881515	1.0158203696946502	0.5978566892767162	-0.3077616410704584	-0.36560775949377644	0.14282930747571618	-1.1324189935381863	0.5577003776708913	0.18247685361409155	-0.061423627795044324	-0.01823377202412824	-0.3232079777127554	-0.8258333350804934	0.9125830983788499	-0.45803784446884166	-0.7021107051288288	1.2910263152036818
-1.2434093492912446	-0.18351021349175947	-0.5954062091829824	0.7202024401763415	-0.15374729924938593	0.5874828919507284	-1.3275600722315306	-0.36212257529685854	-0.21905484002209122	-0.20876725258434664	1.0226908170682067	-0.1694171439446687	-0.4945863970471076	0.13159878571244862	-0.8506572322785484	-0.5751045154713982	-0.07215960632082415	3.0175456008496715	0.2142936021584009	1.0641082534498278	0.6109609658511924	-0.3556511097187794	-0.3949123951401237	0.15294976676984137	-1.1306957528058132	0.6477743679214347	0.14340973709697752	0.009726663121866657	-0.04993860511264937	-0.3699918311236157	-0.8518552146699723	0.8918978843949844	-0.49374014658461896	-0.6893912598611489	1.2479030411037166
-1.2697140177791546	-0.19226448722527018	-0.6384807003130136	0.6906505864228775	-0.12547783401934007	0.5713894754364992	-1.3344113565519293	-0.4725921192703149	-0.13339596378786378	-0.1928337931567578	1.0777228487053272	-0.21267550067290988	-0.5052761894645592	0.11888692804194805	-0.8754527132518657	-0.5686844058249999	-0.15792017183814494	3.1601300966310744	0.13907838384917598	1.1407181737815448	0.6193404460764842	-0.3920536608649464	-0.3999039194149344	0.17195155397841155	-1.1296921071045412	0.708616330589608	0.10858191088316782	0.1015142348792919	-0.09077908559487695	-0.4021103267591384	-0.8633648921807033	0.8617849571031085	-0.52956231254443	-0.6554023556956567	1.1515789308235003
-1.2687012256737387	-0.2199805870693105	-0.6576168612621014	0.665091061184777	-0.09085834159476272	0.537439242891222	-1.3125712326526138	-0.6127272153956829	-0.09461285879230444	-0.1819721988750717	1.0816326999520265	-0.2288154902073479	-0.5115353689376507	0.09140574981951889	-0.9005638047776566	-0.5970114841329326	-0.24659061863478837	3.232619012412285	0.049361896028021865	1.2281693031170857	0.5992686067166227	-0.41866640407152084	-0.37610961574045926	0.19804244903725432	-1.1436232144171687	0.7404522783029128	0.09321052897183871	0.2014970277532965	-0.1496104112131383	-0.4185373436108944	-0.8507519478452721	0.8336412054134705	-0.5668799226536152	-0.61705808152027	1.0081410432769118
-1.243422381542601	-0.25601959063680474	-0.6646643400453165	0.6400282057576595	-0.08323410617557656	0.48360763916311394	-1.261264154820894	-0.7276992484198066	-0.10263113056994921	-0.15176469025737455	1.0366962543698155	-0.21286431238980358	-0.5104671406472518	0.06056646588092518	-0.9248972040028779	-0.6230957578197192	-0.3340213309293688	3.2572705666506065	-0.031031322571812923	1.2966496987980507	0.5675780277535085	-0.42681522379652004	-0.3287564145271798	0.22833734991428245	-1.161815081782367	0.7370175230201753	0.10594817269100314	0.2887885911333665	-0.21563176476865734	-0.43211301535958135	-0.8176100465462568	0.8033001882834976	-0.5929702860383025	-0.5896589593306746	0.8398498674297578
-1.201490181928106	-0.2905661001053315	-0.6601925213814244	0.61567241499201	-0.0978521591516754	0.4219797011582004	-1.1952746725455152	-0.780034960130785	-0.12990305290939244	-0.12441563281677817	0.9635178444689106	-0.1645899335440937	-0.5143289079466367	0.042747205859389376	-0.9484354738804317	-0.6344574195645962	-0.41367335300254987	3.2310495477382255	-0.0962491275775615	1.3545653058985425	0.5250154215762167	-0.3990598499453111	-0.2545029199464454	0.2584301606950535	-1.1787066283018912	0.7082725367336893	0.13870380849536165	0.3551142981520441	-0.27828071126632986	-0.4380699656386039	-0.7748899162890359	0.7812819159125315	-0.6038407951317476	-0.5802202233106797	0.684017635611349
-1.1551623901060981	-0.31484738740939894	-0.6377098823210992	0.5983855462930885	-0.11251988141389271	0.372367318284872	-1.1336868850833794	-0.7930133212248557	-0.15604454227362133	-0.11358004809994286	0.8871438606236888	-0.10192946677508793	-0.5207063622568023	0.05107449230129446	-0.9674558048549009	-0.6470674962728415	-0.4689316674105144	3.152801361962304	-0.14745743990942864	1.3964319432192778	0.4525133295735716	-0.3467974058632989	-0.1645663486378031	0.28834747218170653	-1.1910565202172319	0.6670140907470732	0.18034929933873936	0.40479765503822274	-0.34134682662043025	-0.4149625680623542	-0.7337793264922524	0.7838491937568901	-0.6009897479843728	-0.5951898380335436	0.5707713253693937
-1.1093167915842792	-0.31918184863344823	-0.5989406916824909	0.58491855131405	-0.16050041180433983	0.34379593345054377	-1.0970792358694996	-0.7862451729004815	-0.17072021146067534	-0.09651777355783053	0.8121307384362734	-0.0795291176636559	-0.5228916306751222	0.07829735469940347	-0.9778238730593559	-0.6433591610425242	-0.49799185346109115	3.050600248991252	-0.18446979418298767	1.3987317611415577	0.37680615868964945	-0.264123925744217	-0.07199002891459741	0.31837114687691603	-1.2063163534425496	0.6125800635600399	0.215564672613859	0.43922415523827374	-0.3946147322794385	-0.37020976832894503	-0.702402066825317	0.8113441565737187	-0.5791003269429649	-0.6314194571607107	0.5149130900974588
-1.0666920208976982	-0.30582552586216294	-0.547819612734429	0.570309905588934	-0.25045339932205724	0.336562641139027	-1.088676860123721	-0.7685574287202701	-0.16990913033720667	-0.07678431670554262	0.7283875603308554	-0.13253288879154937	-0.5204547935557242	0.11412621271828964	-0.9932295041704149	-0.6072984234310845	-0.514411897822981	2.939322855274202	-0.21725081857917897	1.3677173896415806	0.3304232246907858	-0.13010614679588486	0.03687959509209049	0.34665046495180324	-1.2337872093666795	0.547638040832399	0.22705267478839186	0.45638401181615657	-0.42108917936972023	-0.3223816324758778	-0.6874567520408515	0.8516729742808066	-0.5463889131259353	-0.6849854658858727	0.5103734889971898
-1.0279657551168915	-0.2748245549254953	-0.4870431655601255	0.5603954793967854	-0.32407856420690495	0.3543811223979704	-1.0942910544536333	-0.7460432876141833	-0.17274519252060966	-0.06912189890050222	0.6422447839677616	-0.23807863853493466	-0.5049945827096209	0.16005657902507098	-1.031362582468972	-0.5651671323629899	-0.5247123625285465	2.8214173108700686	-0.25756217580797397	1.3144843445126544	0.3019088026502169	0.04235251065682307	0.1333595427738019	0.37313756296251777	-1.2554602755007558	0.4824222563306012	0.21259479666443518	0.4591741656142839	-0.4110595987122392	-0.2787608954479336	-0.6885424602423468	0.8982337132310125	-0.5307209963700905	-0.7489860839473298	0.5379693306144762
-0.9932217730005792	-0.23252261244193173	-0.42619688818446405	0.5601868090942543	-0.38007686359116893	0.38724600170803164	-1.0911453653799665	-0.7250384554554011	-0.20513763148293435	-0.053430328426025867	0.5685481728866975	-0.38150957301497	-0.4696247742893913	0.19760527661114283	-1.0738531788373122	-0.531325316651658	-0.5416327151761353	2.711605664086773	-0.30787504448056274	1.2359450096259479	0.2901980386328179	0.2156731920143245	0.17328716597936153	0.3900945174865945	-1.260516377429806	0.4203419991258343	0.16545246484942155	0.4476493792194686	-0.3567224787573444	-0.24697233252603562	-0.7019806598684021	0.9431978233145388	-0.5449277157891427	-0.7897128904870289	0.5797477552293684
-0.9679094173659534	-0.20946623142310639	-0.37675173406899587	0.5631840734396978	-0.4393227701447181	0.4237886232168934	-1.057320222857226	-0.7120465275393324	-0.282273805173691	-0.030609536225950123	0.50248219089546	-0.5491539040566062	-0.4204581122555596	0.21439580519196427	-1.120659444362401	-0.4970167023018493	-0.574779978472385	2.6078781390885806	-0.3684435092966028	1.1424513298359549	0.3066335989994014	0.37416885809251593	0.17127592909207484	0.3744218987058345	-1.2689526823338957	0.3632149200674428	0.07806851164781525	0.42406039494972864	-0.26316798067758423	-0.24163287099544856	-0.7185179564901009	0.9784985272573546	-0.5906757495953705	-0.8011276156504422	0.6441449038257416
-0.9459519355805185	-0.2194846268973194	-0.3464991422190971	0.567379898613728	-0.46754065573148723	0.45585326415926775	-0.9885141855423459	-0.7072065637914584	-0.3998424635943083	-0.012805989085590335	0.43788444558134093	-0.6883308878066344	-0.36569310793355797	0.2188687476236165	-1.1810299888250033	-0.4549744286485339	-0.6163129236601838	2.509731802681934	-0.43220852355995243	1.0477386359789844	0.3319639763104977	0.4971980771086524	0.14156904606827042	0.31742983248119316	-1.2784873164959818	0.3193175379090107	-0.026557331220216862	0.39185999390362997	-0.1335581742922698	-0.25580484315316393	-0.7238996745023643	0.9905619453611528	-0.6721517706268122	-0.7947048630598748	0.7171367564457154
-0.9278966822012453	-0.24536913429224083	-0.3351705349372368	0.5905285058110169	-0.4625909203340651	0.4564139102012992	-0.8886163314482307	-0.7173341964131479	-0.5339702413276178	0.009879553377261086	0.39685785124582895	-0.7710508933655873	-0.3130119935980984	0.1997148558430925	-1.2251369994593257	-0.4161910608387231	-0.650424016153883	2.416213625819117	-0.4924306955192007	0.9525698484234848	0.360391632474871	0.5634526956661243	0.06333878764221974	0.21996124724047905	-1.263467348281031	0.3004375253215083	-0.12801557004632041	0.34905207979183517	0.022869630006267384	-0.27462008854666176	-0.7177717150038972	0.9744005131662116	-0.7638504652137061	-0.7762969641975068	0.7814957324584513
-0.9255322594551456	-0.2802570489024173	-0.3447023574226141	0.6284875308441337	-0.43725385334216754	0.40378026810146495	-0.7690309657012417	-0.7489448916690578	-0.6522138934348805	0.022632043023599217	0.3842296152788789	-0.8177260597176094	-0.2701702192801772	0.13905368976520205	-1.2313236637696867	-0.3903890374914806	-0.665688936973792	2.3248422104867785	-0.546769987053304	0.8594963276769849	0.4014029699565487	0.5816315227000204	-0.04050502964271505	0.08327122884465582	-1.2508870597109965	0.31460628877235514	-0.22420237792624426	0.30450545354872444	0.17239837288085486	-0.2886770382904529	-0.697444682207168	0.9466242395490628	-0.8317076704420703	-0.7797573088218657	0.8286418096032862
-0.9347684021664857	-0.3197377853843776	-0.3766093878893041	0.6431686075833518	-0.3919344504733758	0.31613739537695923	-0.653092556378805	-0.8023455989068979	-0.7225602112777197	0.01776045152704795	0.38369507442186745	-0.8519282785548574	-0.2485127824470686	0.05104276930532603	-1.2228789018601385	-0.37776810500094526	-0.6595252124687292	2.247208503398706	-0.588931654635253	0.7704640735198762	0.4390146626527531	0.5664069234231764	-0.12099335857403708	-0.06352063528379542	-1.2487093379063494	0.3459711115719942	-0.30691599358288535	0.274109479738117	0.31590445949205437	-0.28976672431710326	-0.6655757810904992	0.9261214974356751	-0.8713711872130594	-0.8291475829138072	0.8487734429431579
-0.9513696286444173	-0.34934776104797366	-0.42120134301038625	0.6318435011641759	-0.32141743668524964	0.22228668549473904	-0.5722069216950499	-0.8698167964096679	-0.7465206726544562	0.011385507182121137	0.40334703719557446	-0.8828251549264905	-0.2562250527756409	-0.04856743803784589	-1.198151425370503	-0.3788254581960065	-0.622822449480362	2.1939778193599206	-0.6156392350815556	0.6870873812245283	0.4557131499168977	0.5323165718133044	-0.18113162700036156	-0.17789565252452205	-1.2316063314434746	0.3817224893110333	-0.3639684573942435	0.2500933472912354	0.465377112436365	-0.27976885502258514	-0.6328523603111976	0.9218283398163825	-0.8718905972038726	-0.9028831777918803	0.8314695171450444
-0.9892525215874418	-0.37375130830141573	-0.4679472912656674	0.6093260785183436	-0.23302521096594758	0.1339513909490913	-0.5250064529907695	-0.9364112380408015	-0.7455408431093267	0.02162287190738854	0.44050813083584234	-0.9142475193294775	-0.2878006795176707	-0.15408945227270002	-1.1377024141959602	-0.3982399392437212	-0.5571275570832224	2.161171702407374	-0.632318666172004	0.6225128061255123	0.45588668166928886	0.5055219954393129	-0.23965862042039449	-0.25048854236414786	-1.2026110702560917	0.4151628083519562	-0.39601227206558487	0.2196152296004084	0.596999145070332	-0.26063275763235133	-0.6023735168649068	0.9066628999144648	-0.821213876287017	-0.976152350990167	0.7885106787899787
-1.0446340046017994	-0.39514679944194653	-0.5091927682755125	0.5603402938622317	-0.15051306458020955	0.07381850905626357	-0.49281752276431395	-0.9935580840029072	-0.7344651402510458	0.0618856782963977	0.4675526302652483	-0.9493392005920906	-0.3339654135438618	-0.24619037328431456	-1.055165895462415	-0.43293501944305923	-0.48878213439309715	2.1598214148449033	-0.6441479481972078	0.586710832893097	0.43578329108172	0.47069533174409645	-0.2979593496906074	-0.2793448808454527	-1.1888409249898946	0.4270427960397928	-0.4091928267119599	0.18703970483464	0.6950758937785968	-0.23771605511076607	-0.5737558874783218	0.8832760885149167	-0.7450147182941106	-1.0339476698117673	0.7408712944104449
-1.1030222141791106	-0.4060602300172402	-0.5407667623972642	0.48351513157177245	-0.09322718447118182	0.05142621030057093	-0.4780291901257508	-1.03449766523536	-0.7289037003328559	0.12820746770940455	0.47886902360494793	-0.984992767325459	-0.38260265487840983	-0.3176532194897051	-0.9689832901806833	-0.4716033159605947	-0.4428383830688796	2.2001265201154014	-0.6627637505874686	0.5821941231755428	0.39451954377838283	0.40264931975947593	-0.35473336732365335	-0.24990088563687496	-1.1888693300569115	0.4197403598779763	-0.4089001891350527	0.14708765962514797	0.7676387354525562	-0.20133264944315835	-0.5490655368152055	0.8980360353713286	-0.6562270027766088	-1.0410574489306683	0.6930087472342611
-1.1578544808863034	-0.4199309672924974	-0.5683819212574077	0.42007246141056614	-0.07002207606806181	0.055499279836701755	-0.4721445005838514	-1.0553464789411624	-0.7368312471526184	0.2187285562595779	0.46973047576564825	-1.0090378257298298	-0.4195607253964903	-0.36612822325886996	-0.8920963747068813	-0.5137693455320178	-0.42401428381945844	2.2885899248421873	-0.7024644849090214	0.6197458376877698	0.3459227653020497	0.3348165688971349	-0.4182884529619021	-0.1748137785566053	-1.2070896024891267	0.4055047476218122	-0.37974715917613333	0.08924193917447767	0.8189224598280502	-0.13777368503313978	-0.5250072965874606	0.935392082188552	-0.5522051634626222	-0.9855532690361251	0.6582305871879595
-1.1961618528735094	-0.42902433937616014	-0.5951537461473035	0.39328678257660266	-0.08601749655536939	0.06718419755888363	-0.46263744509121674	-1.0653672728396155	-0.7508663981370223	0.3189486115426079	0.4342827139552769	-1.0202323131856397	-0.4252510592246068	-0.38946048679418976	-0.8329830413400433	-0.5657598580760321	-0.4375078925837495	2.4411274098159463	-0.7585065537448649	0.6779406294158461	0.3048903936685675	0.281912096594365	-0.4830937051653166	-0.0691073628132112	-1.2492490341796745	0.3827379544965688	-0.32498043211413175	0.022174199104482494	0.854360778900569	-0.049730080985411186	-0.5046568522931246	0.9355492107436856	-0.4580863607866645	-0.8960034580150348	0.6395436393211359
-1.2077568330803676	-0.40860231424762994	-0.620064327593309	0.3938093206069075	-0.13660566446703648	0.0710200706926159	-0.46099744964511374	-1.0678567846762932	-0.7693724750458697	0.41989433368497453	0.38901947483602856	-1.0216381642825083	-0.39824309404767355	-0.3944772520138844	-0.8020898249965647	-0.6237232220360902	-0.4784246492579115	2.619582588235155	-0.8235215008049188	0.7110475035205897	0.2796862212683001	0.21537911615097016	-0.5353172993408768	0.06006809489811464	-1.2964266943765832	0.3706064879696808	-0.25908952256780554	-0.0406247973234318	0.9011432863714127	0.04447024911289278	-0.4998809067814255	0.9034164212188841	-0.3843387037943541	-0.8202792680021982	0.6259130906099799
-1.20206360098779	-0.3805032870149823	-0.6473840509861681	0.4131535750159059	-0.2010515632057584	0.07773823950397522	-0.48111245722742135	-1.0550446171517012	-0.7876027480827549	0.5249573699432201	0.36325647291971974	-1.0020586167246635	-0.35465975527508203	-0.38377980458742594	-0.8005309529860056	-0.6752990436966206	-0.5260183143037167	2.8094251917645323	-0.898757209815729	0.7146243837987507	0.2685065695839754	0.16577682396265617	-0.5730074215093308	0.1871083111976742	-1.3303455005136033	0.38549467189680103	-0.18398843847260266	-0.0913595958764218	0.9650367281970846	0.12738930192973458	-0.5130849914314173	0.8548941096610442	-0.323978696620198	-0.7809391205105116	0.6176178945503036
-1.1914311456311155	-0.37775359154980576	-0.6744110246887187	0.45074872043056	-0.2486385600215745	0.10362619029097053	-0.5109312440928997	-1.0268103647206044	-0.783276982090923	0.6389781003360743	0.3736718497930158	-0.9608021191634837	-0.3112003234746633	-0.3632618239802282	-0.8171188158903077	-0.7177169274171755	-0.5666389326175937	2.9944302433309717	-0.9695792217050622	0.6941195167945772	0.26855652569451227	0.17988124113405274	-0.5878882889787869	0.28528687085550114	-1.3399464131653964	0.421160101171861	-0.10713152891595593	-0.12745909310361275	1.0056914107852726	0.18063862576538778	-0.5443012970523086	0.7693604203746608	-0.29324503622972564	-0.7778128346568107	0.6100597229900889
-1.1900739297398506	-0.37747446977859267	-0.6995525829546013	0.5000449237185366	-0.27345983058070317	0.12386455403902685	-0.5460710311773951	-0.9747748189463371	-0.7777318726651519	0.7576415380547937	0.41090063638024166	-0.9145546227244246	-0.283186083493418	-0.3453927135364552	-0.8401217684219535	-0.7506077765998898	-0.587127660538182	3.1203592355700756	-1.0153677434676127	0.6379702361992986	0.28567043745680476	0.22258958693793934	-0.5707402090182078	0.34747212073790046	-1.32144209006301	0.4830875611073311	-0.04307158150622527	-0.15712946263894653	0.9799601552711484	0.18431631610533314	-0.5890435954152797	0.666841641144652	-0.30247740612137564	-0.8061069822319421	0.5876847162733696
-1.2101305645774367	-0.3869922914978195	-0.7183933084364049	0.5386523787826586	-0.28480926245877475	0.12868754755445697	-0.5794497620216117	-0.8953173342081184	-0.8074279658792124	0.8711914953238491	0.4526648504136383	-0.8767035605872134	-0.29013801558365737	-0.3361228009286086	-0.862231944142183	-0.7587365863787585	-0.5828382527357927	3.1736916804106707	-1.0345798252740064	0.5644700456302802	0.3188202607013867	0.27283390734701085	-0.5381261744936892	0.3704439147058318	-1.2907425248545985	0.565875031578277	0.011481599215870959	-0.1838590812624173	0.8766109531169377	0.14329871791883128	-0.6355651675963349	0.5948995718773168	-0.34159868169316476	-0.8293303697883179	0.5553525379324517
-1.2497095119469943	-0.4411603694451987	-0.728811437323635	0.5546113455563836	-0.2797258020602648	0.12961476985474088	-0.6009853423605782	-0.8133686417804717	-0.8433332752107427	0.9667870499764104	0.5024868593745603	-0.8491211260410457	-0.32715803958782413	-0.32251590158612126	-0.8780682703165621	-0.7383776522718002	-0.5695267414725464	3.1761906908704898	-1.0495810679046174	0.5099046540608025	0.3516282789791386	0.3504385073175944	-0.5055555644019645	0.3572415814437898	-1.2624668586983163	0.6610422641387184	0.06940406663425089	-0.21300099183500487	0.7081623756361204	0.07503291525480868	-0.6762806883710109	0.5853400733295173	-0.4109313537635644	-0.8174303139580997	0.5197257719883633
-1.2998799561689636	-0.5141241845152781	-0.7361812093438873	0.5580897587812167	-0.24855068359228788	0.11188733367954629	-0.6095882250467108	-0.7393209273140527	-0.8655826638818176	1.0295169184835244	0.5651681940179094	-0.8374762202726472	-0.36180505733704554	-0.3066226806055705	-0.8844188428696438	-0.7100722855284481	-0.5581502460789889	3.1366487916135615	-1.0649224561815447	0.48373593258216785	0.36821370767733225	0.4367172228301605	-0.4701440822069475	0.3298424189197053	-1.2180728950690871	0.7706902212414877	0.13209573564384844	-0.2554009246750425	0.4959952031257876	-0.0022500392797465242	-0.7119802957835223	0.6256080670797795	-0.4994907571971926	-0.7545831441047625	0.4745441147245638
-1.34546304791346	-0.5674387496085339	-0.747429243316488	0.5502879038336986	-0.1970952135307059	0.07093621337863708	-0.6023529510197853	-0.6747665965409058	-0.9100106757568189	1.0567203223609565	0.6099155661965489	-0.8346849916385732	-0.37489977144166853	-0.3112361105908	-0.885855655550517	-0.6852103729275332	-0.5512121473523115	3.0685218917406805	-1.0743215409987297	0.4826634213395661	0.36401739439224706	0.4947242480902091	-0.4404166297149776	0.3009461942351919	-1.1768634550643347	0.8682926602813487	0.210071786204073	-0.3077484814096782	0.2823311306012132	-0.08433669304845262	-0.7461523029772181	0.6704961472172734	-0.5819856209029209	-0.6455854399352947	0.43061040731044997
-1.372640877242252	-0.6056276828518208	-0.7674946830990335	0.5275135235426011	-0.12826313475629136	0.018273820199723838	-0.583893071482853	-0.6352193104160228	-0.9660569257382375	1.051315534784964	0.6325133392826943	-0.8225054984789708	-0.3584088798724915	-0.338964274996132	-0.8929298655581646	-0.6642174611348299	-0.5668762111795611	3.0053284338170583	-1.0845894315631324	0.49967709839681707	0.3378903485815389	0.5327296249343505	-0.4263768249438412	0.26518422443837386	-1.1517155023984953	0.9188781062479657	0.3223892518705454	-0.364312757328922	0.1139035868442494	-0.1577845581503244	-0.7701959110189591	0.6914728093275961	-0.6405619399218127	-0.5212462442982685	0.3979111848960956
-1.382154420732465	-0.6328409021493777	-0.8022298367207252	0.5065016312613102	-0.03172514611355951	-0.05266227965687653	-0.5603713374894361	-0.6263449129764209	-0.9991116568931038	1.022140605891843	0.6439627842767596	-0.7784304742041664	-0.31739567208330205	-0.38380246387026107	-0.9161507811785352	-0.658984974070975	-0.6138665632926121	2.9497533374596636	-1.0810609327501406	0.5287565269333373	0.2970157330865937	0.5558269269041896	-0.4227954519865939	0.23307848993567665	-1.119826080493922	0.9263938219315083	0.4655206634729777	-0.42479529633464264	-0.005487335368902746	-0.20848825435149676	-0.7784718754228106	0.6950158048127031	-0.6556162679522466	-0.4195820755940856	0.36335912399903114
-1.3843792122140317	-0.6334152932322878	-0.8329658684261796	0.4801643348955946	0.07823501192411135	-0.13552528548457018	-0.5168594398577059	-0.6379428499321701	-1.022774540407986	0.9749072361228244	0.6311991624158937	-0.6959425023213957	-0.26973654487757254	-0.45738168709245136	-0.9549482109715255	-0.6712585215282255	-0.675777874279154	2.8984932904866865	-1.0368051154661722	0.5767818112863317	0.2653067492406501	0.5525718887220273	-0.42720874565630973	0.20978760634207635	-1.0799201174534008	0.8846260517139022	0.6149002827985641	-0.4860664165904721	-0.09235310926324751	-0.24895798261904342	-0.7764584866286628	0.6818828988013832	-0.6211696822977754	-0.3481250136517245	0.3267193164122574
-1.388504850643447	-0.6243957384765495	-0.825808272786977	0.4326754578642493	0.16895023194803124	-0.20141317503962536	-0.478121877296292	-0.6704811766422097	-1.0404586491984193	0.9143855796715418	0.5839004664088112	-0.5882333797736053	-0.23495435588598063	-0.5520091181401815	-1.0122899403532095	-0.6807073944335771	-0.7456849209933909	2.8364231152599597	-0.9635426610180277	0.6437695366812016	0.25241807272217426	0.5353067172330558	-0.44407570955196096	0.1827873058500778	-1.0557253125919144	0.7949117717014956	0.7631053972546719	-0.5440599960255377	-0.14825373602458652	-0.277674236326913	-0.7594675922408409	0.6482447163451412	-0.5519083577535863	-0.3056144593366273	0.2977463254314348
-1.4031214514148096	-0.6250508672618769	-0.7904849340076917	0.36526460285904677	0.22118894844455853	-0.24361017543393887	-0.4799453555085682	-0.7259864371425278	-1.0388709624354777	0.8644836285488328	0.5185044111685002	-0.466599961814921	-0.22267817874904433	-0.6364761267646453	-1.0821758814171751	-0.6724331171720201	-0.8185312788861088	2.7668813488542288	-0.8779734911977417	0.718342238492822	0.24990712085045982	0.5070372718344571	-0.4710354258274495	0.1549919403741212	-1.0327771745606245	0.6984839616693548	0.893301437045435	-0.5971222045180842	-0.16819721185835437	-0.27505293605169284	-0.7178243908735128	0.6155949231873199	-0.45175640826126184	-0.2882213427775774	0.2666004335358655
-1.4267582318750338	-0.6316805860260695	-0.7351713572011698	0.2756036301410064	0.23920934751977327	-0.2687865370137391	-0.5106947972292744	-0.7955180957362811	-1.0301323344922468	0.8402947332376065	0.453740934846312	-0.34906125578886343	-0.22950995862384352	-0.6938720901859954	-1.1473904375635944	-0.6383850415971752	-0.8826958165269927	2.6931693465128097	-0.7852960969975091	0.7908334945166091	0.24861614978343174	0.47554870591639603	-0.5033683442870405	0.13579072214950788	-1.0024437191048785	0.6176542062112758	0.9728276758508972	-0.6414470422846017	-0.16066713871879862	-0.25256302722387886	-0.6587952260962547	0.5995804822213747	-0.33391027226871167	-0.2704059255084515	0.22846895883464308
-1.4579853678752968	-0.6419019791520738	-0.6574986870751875	0.1547386867288032	0.2506428351128148	-0.26954844060932104	-0.5578858080590099	-0.8665963720378345	-1.0175524118322763	0.8426616036390276	0.39378365775812574	-0.2674536469716078	-0.22670140058792737	-0.7189513844279022	-1.1958148610593748	-0.5606728384948654	-0.928748090604358	2.6066844066058175	-0.7149535675252728	0.8590623476123247	0.22898602761147346	0.45971350637365704	-0.5326386974864452	0.12039730679120708	-0.98212778395051	0.5635703394330485	0.9978521432383152	-0.6762185467815751	-0.1291656316275284	-0.23759497888558262	-0.5816514150460694	0.5871673263658277	-0.22959733504778562	-0.22300739804911007	0.19480954912417703
-1.5068563104620076	-0.6598857256676078	-0.5781366632317348	0.01881843967119027	0.2927356447410644	-0.23421336442175894	-0.6265878087538947	-0.9210315494530411	-0.9915597113989744	0.8696621329106236	0.3459387496962806	-0.23147705296355472	-0.2063487417193655	-0.7204174400273343	-1.232894741713214	-0.4313240213512004	-0.9571313889742836	2.5179744276284937	-0.6766482499816804	0.9120383217475345	0.1754435941920043	0.42365666273097535	-0.5471264595642955	0.1473204939570024	-0.9699009806589107	0.542280586577676	0.9762048716708808	-0.6955305730212122	-0.08676164433885691	-0.24322502335661017	-0.47696105062479077	0.5708183536373402	-0.160278932482628	-0.15490983280034282	0.16712561692926495
-1.5717718162187098	-0.6723147182568454	-0.5205455475501498	-0.09849393495412376	0.3745887179071533	-0.18082021464959921	-0.6891308415450755	-0.9382478465688134	-0.9761364685589697	0.9212547057486329	0.31172113212890057	-0.21825568310109505	-0.20289248814709188	-0.7047145570225984	-1.2623005779392356	-0.26380193136243146	-0.9673196521893063	2.4342311585548653	-0.6452257591005959	0.9363964894532207	0.09286614347479427	0.3427409032302608	-0.5472590183591397	0.21642467055598416	-0.9670888790242141	0.5503119930450956	0.9065017645010608	-0.6875352353465004	-0.051179594820006544	-0.2796750209480686	-0.3499390439242369	0.5653948841537	-0.1354642628665862	-0.10231133391095329	0.14673558456169336
-1.6308265323653945	-0.6724000695422576	-0.47478796522178357	-0.17815080498636543	0.4816222087781508	-0.14324495021716543	-0.7067508618224119	-0.9148857790878365	-0.9751439375197364	0.984741452592905	0.2791724958399624	-0.20527317143470483	-0.2296301108392845	-0.6614285290226753	-1.2744629182900717	-0.0705103853732906	-0.9637825461841629	2.3619672907007336	-0.6167805671598579	0.9396361368148941	-0.006202082257486913	0.24291898402598142	-0.5373056812635348	0.2535214986201831	-0.9753421290519713	0.5902939451777938	0.8100579101008802	-0.6627798079776417	-0.026324744466444693	-0.35575326704204924	-0.22920595076819397	0.5640719630927371	-0.153974665066661	-0.08258295745513682	0.14280968115221118
-1.6647476208960559	-0.68429850008704	-0.4339963845207665	-0.21977449442343397	0.6181993731038491	-0.11295808433114944	-0.6816004818323458	-0.8660265655139083	-0.9613464859249843	1.0443059570576787	0.24287973931239434	-0.1755728608833841	-0.277540806746092	-0.5965459385526029	-1.2671149466429859	0.15032879375534966	-0.9478646494766693	2.293182859493084	-0.5964968216605522	0.931921242799169	-0.10540440070752473	0.12233665578126354	-0.5146404128416953	0.25067628279130394	-0.9858867211524446	0.6658585613980155	0.7104978609628236	-0.6391223704743852	-0.02986191569447646	-0.464325345069621	-0.14538986290019384	0.5594392050478334	-0.20740540049524556	-0.11035710788726291	0.15041189800123816
-1.6777891810034808	-0.7114678903461418	-0.4054519468271652	-0.22786262433144908	0.7297928865119541	-0.08460233258991041	-0.6361118884207104	-0.8036564930824784	-0.9238335303397781	1.0954043481635234	0.20756736339593868	-0.10581716827112127	-0.3547386051664651	-0.5310719408005339	-1.2490710903060034	0.38142234483527093	-0.915808131817991	2.218414110363645	-0.5661275528409528	0.9071290950288221	-0.18140604971671656	-0.027814888280999574	-0.49173745278772174	0.2252661122672209	-0.9958379629641149	0.7685542427477741	0.6153234209165247	-0.6322222845359353	-0.05880081409626109	-0.5887281395399208	-0.11709999448009842	0.545500381608571	-0.2786102316534108	-0.19346840882860322	0.16672333662477806
-1.6527002353921092	-0.7417583695015388	-0.3693067602934351	-0.19882641041647062	0.7554795488638393	-0.08024175226299421	-0.5972627229396658	-0.7454073428330155	-0.8844080926424113	1.141501099948563	0.17616017024708158	0.020045177177981564	-0.45513141330190904	-0.4722711018434064	-1.2240576462439614	0.5889458214068061	-0.8762727410355933	2.1401287427562927	-0.5238757261720279	0.879243802721178	-0.2293849499837798	-0.15632379571276225	-0.4730192367571816	0.13632519727250272	-1.0035988584969082	0.8906901933391241	0.537509507392155	-0.6513316892043644	-0.08896317410219114	-0.7039654637638382	-0.15117835568336854	0.5055846599415917	-0.3439331727507754	-0.31307090321753156	0.18548662965887702
-1.560430034038205	-0.7757604761766249	-0.3188974122438303	-0.154505527978094	0.7318904586718806	-0.09042921794983386	-0.5595995749265641	-0.7103438913785525	-0.8454925292083436	1.1763461139791545	0.14241873754795634	0.17133568372869803	-0.5370339219081152	-0.41568407481926994	-1.1909185382342637	0.7636978624008188	-0.8317489823457859	2.0598120729897462	-0.4825172940922231	0.8646432759597806	-0.2382376986246829	-0.24188864767917123	-0.43967155786809614	-0.006818408802469783	-1.0029076685328246	1.0198802845296833	0.46400211172254124	-0.6939287673569289	-0.10904687476164854	-0.7899719603228565	-0.23514369184860934	0.4416384066653241	-0.39326285237277486	-0.421750306105524	0.19030518425495777
-1.4503838418340949	-0.8101385898658247	-0.268966132495831	-0.12006113167686076	0.6916239504870638	-0.08932469732856567	-0.5221520664530879	-0.7013117796332209	-0.7945577233540181	1.2024831256977047	0.09999860220093401	0.2996093595381256	-0.5840678821178822	-0.3541890471330472	-1.1661021328044288	0.8916202297515573	-0.7742852648696118	1.965597226022234	-0.45089399433560295	0.8492300731537311	-0.19234380865528455	-0.31348152885538916	-0.3886455638390564	-0.12302287323036358	-0.9960020811291027	1.1346628665361185	0.3721455490684743	-0.7541183265231992	-0.12004400671639104	-0.8470563735911936	-0.3377621387317246	0.37751728451318217	-0.4215022032469248	-0.48127894873714017	0.18005731372459727
-1.3784700170989759	-0.8350127225847835	-0.21717092352696624	-0.09221140675478515	0.616365430231782	-0.06759367339168	-0.4973137963230072	-0.7101403890485787	-0.7448966959083615	1.242387000091773	0.046932000265139065	0.390743998118627	-0.6117291749662715	-0.28745066139877834	-1.1640027123338326	0.9453281270538743	-0.7124696010553362	1.8534626932437899	-0.435296472288859	0.8375955375348892	-0.12504241068641053	-0.36832106523610614	-0.3264229226386349	-0.17116552050312653	-0.9837658094818315	1.2371070690468264	0.2637430996335989	-0.8146200324343047	-0.10722745764832023	-0.8772739724913375	-0.4200974493761221	0.32545197747023497	-0.417312676507839	-0.49252664451522465	0.15887152980581434
-1.3181809605738155	-0.8434717270065979	-0.14651618863747065	-0.06249744549356995	0.5413036767638155	-0.016903125052905876	-0.48198636483537927	-0.7240429898912797	-0.7130740096815381	1.3106360982602228	-0.016533638867100138	0.4404697248604569	-0.631022992436266	-0.2218271123799973	-1.1844162633714295	0.9288447072245019	-0.6608385217186885	1.7383379584429473	-0.4485047785307549	0.8470933432812282	-0.06450086325384832	-0.39072695219897546	-0.2502656095043671	-0.15256791348706994	-0.9643398997606667	1.3475285623254114	0.14048336132790692	-0.8555687567237953	-0.06973484487944241	-0.8775433670923702	-0.4616323725670206	0.29859820053161235	-0.38983246331256954	-0.47102082327968287	0.12814259997766952
-1.267519014300689	-0.8352064930705849	-0.08332791373933829	-0.030645044768401915	0.5145796904749171	0.06469483329533077	-0.4674212380360781	-0.731128262679863	-0.699066076184499	1.4190465655147637	-0.09853547426801823	0.4517620304346573	-0.6366457406431973	-0.15658877116941367	-1.2178814441618593	0.8644460355228395	-0.6125293422495859	1.6365869413260523	-0.49330155033657636	0.8603145321301044	-0.011960181314089312	-0.39564991684275597	-0.16800373531789253	-0.05130216170089873	-0.939662208759889	1.4726504262209392	0.0012709205189205708	-0.8756310304027718	-0.010949092329530136	-0.8516088396580891	-0.4606695747279588	0.32530498624123944	-0.35267467166209626	-0.4228344213612429	0.09321174959681819
-1.26008132227654	-0.8251050531024573	-0.052218559034315805	0.00799000306299682	0.502380149661356	0.1558764846697572	-0.45883727109903516	-0.7280587692027601	-0.6863464370893894	1.5526733058921376	-0.20130503894767146	0.45807243649082796	-0.6251430433931578	-0.09966185490275073	-1.254725924679876	0.7730707448301397	-0.5616229741797227	1.547368158339681	-0.5580296275744357	0.865118719087944	0.0023141199545366614	-0.408726190919373	-0.08047150628814256	0.1387795283099377	-0.9142680788465677	1.6032093262822833	-0.14123962487304673	-0.8937547085085649	0.09438429110819474	-0.8113994252746866	-0.4277413033446014	0.38493780724593885	-0.3130682329120756	-0.36931568510362683	0.05045551957028984
-1.2634771546299934	-0.8281776993773022	-0.03470997893226578	0.0632962559734534	0.497978686768396	0.23452985333569715	-0.46786764971460215	-0.7085140662615392	-0.6738554248881434	1.6641294931907047	-0.3085049902937331	0.47391442199016903	-0.5957752136098431	-0.061016448027459494	-1.2935094048351874	0.6888906666393553	-0.5104020740626003	1.4665113735481463	-0.6312736403911533	0.8862704098827591	-0.038878637086458286	-0.43132513531925365	-0.000821954558677307	0.3766369125240178	-0.8913799070678694	1.715824097030568	-0.26353445008731435	-0.9135842411935858	0.258107291963257	-0.7621304823419367	-0.37900734463974445	0.43697777097354173	-0.28541393175285223	-0.34217813723445173	-0.001183177033413685
-1.2478347295018584	-0.842463659122133	-0.02015306772608235	0.12623708267981265	0.5360081667207224	0.28015302398687353	-0.4944991328584152	-0.6694178769680982	-0.6601795447369535	1.7230801719250006	-0.4115196501261643	0.49467916116851274	-0.5479827925401095	-0.02419284749211192	-1.334125518640496	0.6237841979323746	-0.4732173964755086	1.40102438370682	-0.6949259557957839	0.9495872720555283	-0.08115202367643204	-0.4543932541881491	0.04136602464861666	0.6079024368878257	-0.8776223862759018	1.7902363671781756	-0.3578942503924932	-0.9336848486833315	0.4668109112790457	-0.7050188269229334	-0.33391680024987835	0.46962502979982884	-0.27504570924392946	-0.3415478376671734	-0.05420783205841515
-1.2415550460982403	-0.8686388222457557	-0.005147631765021796	0.18116565958816808	0.5992753750927095	0.28143963477563966	-0.5289466035262167	-0.6217169308222703	-0.6345279701452896	1.7344411498518215	-0.5074195478093787	0.5320388578738087	-0.49144929779709656	0.04105908928817305	-1.373876754909745	0.5601541156168551	-0.4662590646931596	1.3365882698380251	-0.7376101362681585	1.0669360343807082	-0.09872605750945729	-0.4844518481599776	0.03905538772470013	0.8046903271981322	-0.8702339127328885	1.8084256087773987	-0.42560821295171447	-0.9550203525057128	0.6987392673497493	-0.6471383374740156	-0.3058610468058462	0.4784597095287867	-0.2831422265183069	-0.3551465508312065	-0.10465436951159506
-1.2475163702187222	-0.9102948631099824	0.006210519063566676	0.2092361266484582	0.661419293455556	0.2386460494904456	-0.5624104552413381	-0.5767429158980893	-0.609183045911268	1.691569584108279	-0.5827711347315828	0.5817099884565362	-0.44473261453122676	0.14103184515670736	-1.4134745451645316	0.5092404966760242	-0.4816380263723087	1.266019110721719	-0.7603896492205557	1.2205815624961016	-0.09477163697012884	-0.5159763317407385	0.001218993782625699	0.9542077485458368	-0.8788501163947535	1.7656678395858063	-0.458130529606917	-0.9611126902886695	0.9159334998610706	-0.6010597530748484	-0.3020127818867998	0.4486990543201942	-0.3051686348100391	-0.378102061071489	-0.1492663743734207
-1.235632818731828	-0.9559670279715853	0.01638424224604341	0.19071793070980908	0.7292006757928492	0.1546210208833266	-0.5955603055215657	-0.5348214359235136	-0.6146356158799992	1.603974571603818	-0.6292458441774207	0.6289697886789394	-0.42996140154553864	0.2629614460924695	-1.458531874865694	0.46936503716782385	-0.5075970367990315	1.2028197819826072	-0.7578815873465131	1.374448226950176	-0.04875680062785199	-0.5167754997358072	-0.07615648896632828	1.0516258112624866	-0.9062641621848492	1.689336053742656	-0.450767135442036	-0.9314395826239952	1.0744155978559669	-0.5660747778081091	-0.3192202326274809	0.4015959684216245	-0.32411282996947394	-0.39951964036761217	-0.17636009969824543
-1.2025439325377856	-0.992488150962085	0.017377979726908348	0.14030077125121218	0.7945081456100107	0.048524747236892554	-0.6246224624234437	-0.4961237720262706	-0.6533751728957752	1.509619673194639	-0.642854460755484	0.678918449737101	-0.45105750224713737	0.39511038358686895	-1.497843697548074	0.40611707838891764	-0.5375364410869763	1.1579765363391097	-0.719438982102299	1.513896802122265	0.021197529737419906	-0.47659934915225105	-0.17973290316511228	1.1240405427277809	-0.9353635752846282	1.6147105040733218	-0.42318011197575583	-0.8549335107167639	1.1554059515538984	-0.5279357668753428	-0.3447095006464145	0.3591788615301817	-0.33968086018862376	-0.4199539523387809	-0.18493131290114598
-1.1587611532306739	-1.0110970379734772	-0.02582274292096264	0.08043136445235273	0.8335195491417562	-0.06044903024065486	-0.6388300815649439	-0.4593780346440249	-0.71035770444254	1.4310811911712202	-0.6050327773224902	0.7321974765004654	-0.49430854504890187	0.5066869581952664	-1.5098822348645142	0.31170433981143225	-0.5647572584401308	1.1374913041594836	-0.6551821910009017	1.6291751754765464	0.07548404627698856	-0.4242942528457833	-0.27249434810180656	1.194296101059384	-0.9608271398062138	1.5543237499365954	-0.39365139864107695	-0.7396746942512471	1.1546837937015944	-0.4940435045408834	-0.3829492555492169	0.3271195676198782	-0.35391897251920873	-0.4405237787169137	-0.18627616238621908
-1.1039661215273568	-1.0087048951904336	-0.12756266052270354	0.039066357208504335	0.8433980060078575	-0.16471242259583035	-0.6367096260919547	-0.4383511563994954	-0.7913188423576176	1.3749603530926897	-0.5072211374476062	0.7693820105286434	-0.5445115199409056	0.5692265788201879	-1.4959012105013596	0.20698512152767296	-0.5754090425669041	1.1411899179175549	-0.5891468070018993	1.7044140505084424	0.11169433860918906	-0.37202058449417763	-0.32917008938695086	1.2500942402679815	-0.9851166282244239	1.5037669534579718	-0.3789404285587138	-0.6089728283044377	1.0878175855712935	-0.4796081915933942	-0.43590021026042114	0.3475082648142179	-0.3562591713789156	-0.45502066876431907	-0.18912442439609037
-1.0470505563533248	-0.9963958557590727	-0.25025701008581763	0.05596865171350548	0.8310933955505841	-0.2559803272074925	-0.6250972477256032	-0.45098695523811055	-0.8875036282053586	1.3587381874952575	-0.36230220920876194	0.7824691648333116	-0.583213674961236	0.5901818835861036	-1.4666174336050237	0.09637338461681716	-0.5773091104313411	1.1777005194436614	-0.5173965663307516	1.7440333897873344	0.1421202391950317	-0.31628086169204905	-0.3504366339735413	1.2655887006744102	-0.9946765113349698	1.4562151699421881	-0.3923424386686943	-0.49235863781529643	0.987283396792811	-0.4794023620105822	-0.4871626107067657	0.398397642025198	-0.3556655599608436	-0.46346353146801433	-0.1992695225858887
-1.0046249929374784	-0.9719207979692042	-0.375937943645477	0.10729809704019191	0.8055863067715888	-0.3332728114637132	-0.6107420857412009	-0.4974719749623457	-0.9714840927187616	1.3867764984043998	-0.1880722349372011	0.7648141318838014	-0.5969316786834554	0.5756006350817062	-1.4273596657686471	-0.013052900867953587	-0.5877438490518185	1.2565377437069796	-0.4403925097731281	1.7662658844374515	0.18938134903175127	-0.26668979377332847	-0.3500183881208441	1.2560771707492697	-0.9822761215227102	1.4068521021299467	-0.42804026848952503	-0.41175632441444543	0.8756048399926115	-0.4942796031799907	-0.5355717348823343	0.4433262714672426	-0.35167866019619626	-0.46085093976164504	-0.21650591227448937
-0.971562171246149	-0.9055982356208052	-0.5081023428235361	0.1556423498571185	0.7829008155155542	-0.3920975192584663	-0.5952330630623088	-0.5704665648711509	-1.03041539636084	1.4299107607529353	0.012280214141409906	0.7221813561452667	-0.5923452433346964	0.5275765510409605	-1.3914986347069562	-0.0951812362058985	-0.6054588089766941	1.3653826628730856	-0.38104938891189005	1.77994593118909	0.26525153459216183	-0.2279660636751922	-0.3174614910078965	1.2494454246957893	-0.9554333331915149	1.3564512861970635	-0.48215844740811037	-0.38003509600296115	0.7679297019658633	-0.5195633459039113	-0.5790527388117626	0.5066212015391665	-0.3342698638008136	-0.4184191728924579	-0.22818965922013565
-0.9487817958750634	-0.8164130627393821	-0.6160464052382438	0.22798541201305098	0.782969588373257	-0.42142122399535076	-0.5880696688819255	-0.6612133413646593	-1.0757089243340388	1.467895129261016	0.19344521411681698	0.6705106412354395	-0.5864446431295594	0.4782359626674941	-1.375528043269923	-0.13925354114747307	-0.6161896859574567	1.4807598427399555	-0.36636780122601	1.7862179105949232	0.3447737747597049	-0.19628893002795736	-0.2549257367920681	1.2612676953268138	-0.9119830490109664	1.3113474422664744	-0.5394995942345258	-0.3957273152542528	0.6757423959365808	-0.541269286173663	-0.601861390354767	0.5812572652275809	-0.31489758348411506	-0.3392472442466077	-0.2248363445652152
-0.9338207713178515	-0.7413708285299365	-0.685191733467615	0.31183983176727736	0.8058117289162807	-0.4346491162947491	-0.5970641075742211	-0.7363396181799386	-1.1130277285093766	1.4832277677405519	0.2996974642054699	0.6130959554201217	-0.5934510191924203	0.45174046324839245	-1.3786492747004602	-0.15614948070387163	-0.6187629627651507	1.5902622932408301	-0.3784245300388107	1.7839153284684097	0.4268884741372063	-0.18021353111591348	-0.1942092377606483	1.308822685872304	-0.8542639528321422	1.2880203924871423	-0.5823433173184831	-0.43152835638331216	0.6111688637063122	-0.5473109898103139	-0.5991163922604203	0.614109804908155	-0.30193516492217604	-0.25945131902915175	-0.20958492922576105
-0.9098302583208092	-0.6638164983795709	-0.7392376235417901	0.3285541505452051	0.8331584916388179	-0.44519836639332755	-0.6172888265012503	-0.7687287098479976	-1.1318150527876598	1.4523310056543088	0.32912288797614936	0.5518322403881347	-0.6197493353469093	0.4419471212070548	-1.3981090192617982	-0.16571993837087326	-0.6146979579438472	1.6754282566012932	-0.39386222461318876	1.7709899094725194	0.4950338674472533	-0.19590730486177232	-0.14094802819096547	1.398077372332263	-0.7998777178499956	1.2918912566426646	-0.6220431637316133	-0.45498317231535995	0.5677797970171674	-0.5292554977298417	-0.5747069795685802	0.6203898784504264	-0.2917296147730138	-0.19602427357391788	-0.17363810084963585
-0.893444994865356	-0.5835563018024837	-0.7860158011207747	0.29768646670222826	0.8489399521243841	-0.4432001663973672	-0.6386428156489532	-0.7609057411132598	-1.1383690237450828	1.3813326964811314	0.2965579120103592	0.48723133513105654	-0.6687094857604531	0.4520169064989806	-1.431574200052228	-0.17525565753454617	-0.6040038683370328	1.7136844472661295	-0.44951292104875257	1.754338343169858	0.4984598049224827	-0.24220966178954972	-0.08483451903567649	1.49930589699544	-0.7630710632328996	1.3122228432884881	-0.6524853808536647	-0.470387887985883	0.5236931118202153	-0.4899087514508709	-0.5215072776953085	0.6240747965014606	-0.2971320494576793	-0.17040889915972013	-0.13299898103869295
-0.8972913707657042	-0.5375104367182646	-0.8138646225777707	0.26351799807376314	0.8359628959473533	-0.43611781725101295	-0.6543618031427444	-0.7130843894221975	-1.1538249275699248	1.303311804798243	0.20902859735440646	0.41989834707893126	-0.7431381510906012	0.4766928655064223	-1.4742182424350303	-0.18710800063893834	-0.5995617929327577	1.7052402576544476	-0.5534991334539219	1.7255187498312878	0.448272318715901	-0.3043561976757413	-0.05083547365468586	1.5620203038404061	-0.7423479887846187	1.3414039384477594	-0.6581839044796556	-0.49812240007737385	0.4817062933879715	-0.4418233286192891	-0.4286806896860568	0.6011466991096409	-0.3284450517609813	-0.2063611864772843	-0.11812635518302614
-0.8974887162862452	-0.520977662054741	-0.821623832259443	0.185273532816503	0.7763406490335989	-0.4399536903847457	-0.6618808134060199	-0.6530257642887187	-1.172793701763973	1.2392580494402243	0.09490529150224933	0.3477040260267925	-0.8357811413301481	0.5021754949827943	-1.5260498649337548	-0.1843245780597427	-0.5993668198508308	1.6716122265334412	-0.6598151386293418	1.6601840185680565	0.38985784988461325	-0.36620865769857874	-0.047233531229272846	1.5583906593484251	-0.7401513302686267	1.3648201199675145	-0.6603233224405581	-0.5380717071575254	0.4506359776356984	-0.39060808536671676	-0.2980123422333112	0.5494438014761145	-0.37290597619437016	-0.28645335249136106	-0.12866492461954895
-0.8888799833902091	-0.5014875806912539	-0.8177885427386997	0.06718856070743864	0.6908120486947429	-0.44254607934833007	-0.6554967480881443	-0.6100647265785273	-1.1838458161332042	1.1980641006295571	-0.0012537067710445826	0.27710436778841546	-0.92797543814016	0.5224419575505225	-1.5762232242534624	-0.15751079580305757	-0.6005035497058377	1.6482522517027003	-0.7697682433361557	1.5661070916847928	0.33525845033694585	-0.4277378587571189	-0.05412201756822862	1.4870023328456985	-0.7591038222061727	1.3648296697968454	-0.6556094847152416	-0.6028284660640083	0.4139531632351804	-0.3414602186591511	-0.1442865960754933	0.48172899720817747	-0.4316506753751185	-0.3748118973302951	-0.16039808703261796
-0.8795861264228619	-0.4722236237523026	-0.8101018490353604	-0.0363550230467468	0.614905917362762	-0.4334679261292719	-0.624613004548899	-0.5705208321591438	-1.197603348746488	1.1783800619504858	-0.06876458304389839	0.20938465694265296	-1.0074336001135034	0.5276717200288676	-1.615081683711295	-0.1359229871408536	-0.6082914367707245	1.6508256258253795	-0.9022078439626972	1.4760327325316516	0.2957352790954678	-0.48924236642255253	-0.07197631593582046	1.380859827947224	-0.7762510143288517	1.3460133227382167	-0.6297703775867038	-0.7062257062258095	0.3721030640079844	-0.31160584843455785	0.02057424363135325	0.42194918497448225	-0.5147134653894833	-0.46198547898274533	-0.2122863736062588
-0.8572581563488649	-0.43851678638891356	-0.8069944050749263	-0.10337957931007377	0.5539158547235911	-0.4244113362195224	-0.5728046593662941	-0.5356252701269092	-1.221817840005295	1.1744110023542569	-0.1059746957147221	0.1471928072059367	-1.0681273653161358	0.5125964991586646	-1.6367768577105928	-0.1496729209895652	-0.6280959195358721	1.682146426459208	-1.0137674196737998	1.4051391865548326	0.28322521730948114	-0.5461516581163409	-0.1050017398236472	1.270662225722543	-0.7707846169873319	1.3193756654574513	-0.6178236462375588	-0.8260352936554943	0.34154807449012203	-0.30816425673372017	0.1836031336505016	0.3755759865578233	-0.6042260717732849	-0.5369280975321569	-0.26646207884555817
-0.819555853174637	-0.4217417986181384	-0.8185486176227121	-0.13376956336957108	0.5084398025678102	-0.42245865876543637	-0.5202964314673594	-0.5239103193314251	-1.2467363569372691	1.187769514861618	-0.11227247402134563	0.1018688957916813	-1.1043063238122206	0.48313716554472935	-1.6371430356996506	-0.2066397241353873	-0.6619991633667622	1.7347156652862328	-1.0883412790234046	1.3524147550048717	0.3014013537379232	-0.5980145182008186	-0.13618276806597424	1.160307737765242	-0.7591574762216501	1.2972709938324944	-0.6311307468631372	-0.9286110950150986	0.3179096744994215	-0.33307871697083147	0.3208384061818331	0.3331664826609839	-0.6617778403157923	-0.5937338460331302	-0.3178981671207242
-0.7767039489644149	-0.4179494333960322	-0.8450115781604476	-0.12928228959117963	0.46761355973558183	-0.4290570314139678	-0.4811635297499645	-0.5087816169506325	-1.2712683855486646	1.2036197436816845	-0.09157243768956846	0.08109733209344973	-1.1174216890788726	0.4356637020768768	-1.6244506091170359	-0.3022422564518736	-0.713078432094183	1.7815060647335828	-1.1441395085103825	1.314641904153964	0.34396921845316625	-0.6466717268893462	-0.1590423036871542	1.0512827899148935	-0.7525106905396399	1.2919549221715385	-0.6404279217727169	-0.9930995172461972	0.3002693914276131	-0.3866761349538868	0.4289585550024448	0.2996600854445315	-0.6824886002242015	-0.651620558291986	-0.3678572700443801
-0.7392380880647972	-0.41950882444843085	-0.8839499727485005	-0.14143000538479528	0.4156996039559829	-0.4512001541509793	-0.46813814492658945	-0.47022810053712105	-1.2995273954298683	1.2191032376373543	-0.06103358165341114	0.09535602897884206	-1.124277874872433	0.37657735615602705	-1.6150241414558717	-0.4264106942866762	-0.7788303449209428	1.8037877664528437	-1.1751357927984922	1.283229487244362	0.382122540558348	-0.6765282840084887	-0.17164453118317347	0.9612224021501206	-0.7377747729948602	1.3130695948225088	-0.6673901244666827	-1.0228438162737283	0.29132655316923	-0.45389765517570285	0.5264908540305763	0.28347584426578026	-0.671532474099304	-0.7120978017723563	-0.41229015739836805
-0.7156310956076734	-0.4451326644041195	-0.9357720394871187	-0.17202521065091375	0.35122887057420227	-0.4926520224125068	-0.4908635258833172	-0.433378916137139	-1.3343929967440666	1.263787670050996	-0.03131637793894786	0.12246757165275779	-1.1363963522266036	0.335922070893261	-1.615583870667717	-0.5537229666727079	-0.8484982737045149	1.793997203155684	-1.1836804153595695	1.243314378112484	0.4082601034449588	-0.6692931198284139	-0.17242159998053408	0.8796471393479213	-0.7318286456326055	1.3709479271216103	-0.7477428666988156	-1.035277661609641	0.2835335584815053	-0.5150502296102013	0.6080799231887711	0.27800168815145165	-0.608895053888506	-0.7583554870149245	-0.4561974376391945
-0.7043284101812384	-0.5066132713989899	-0.99428169089426	-0.18630446771666315	0.2845478539601491	-0.5427747369394798	-0.5499317355666645	-0.40158167707875314	-1.3649001710815956	1.3050232341654247	-0.0023578020783218594	0.10685761982959881	-1.14528949354755	0.324703459961595	-1.6283983565800173	-0.6623806627713357	-0.9153390928001487	1.7473379185875886	-1.182989878716144	1.1914800203257134	0.42808479152111245	-0.6357662265521438	-0.16984355997046705	0.7935275084601565	-0.7509547240908117	1.454534399979921	-0.8594869208970234	-1.037271019769638	0.27037696421113605	-0.5554806081045635	0.6740476705691161	0.27291275043035335	-0.5065056459742177	-0.7816734195063919	-0.49030317294296
-0.7105764438315625	-0.5892817582996044	-1.054542468889304	-0.2100049302594882	0.22174868309197068	-0.5902643318075068	-0.6316969525831043	-0.3492018731962805	-1.3831014121319583	1.312865117967935	0.010650914935322057	0.04743425032733095	-1.1490517597935237	0.34153477525151943	-1.6570491686666966	-0.7410351477764308	-0.971758048856187	1.6773147453117592	-1.1774635364985837	1.1294402205088254	0.42782186462355093	-0.6053596802229115	-0.1587954700691687	0.7406889255296362	-0.7770053266640844	1.5376561144774534	-0.9839686188143956	-1.035031229968983	0.25608454885267734	-0.5663714145598087	0.724762827258912	0.26999573483424555	-0.41288627598173433	-0.7806901521814373	-0.49736803726847556
-0.7364826977780037	-0.6625062408089162	-1.1124961644625562	-0.2685981715717952	0.16844780801537157	-0.6277078204608302	-0.7171715479960936	-0.28764750593749494	-1.4001141562340622	1.3060818234548506	0.004423163815207019	-0.032273867121178156	-1.154873510107278	0.37912199361841076	-1.6953374366844254	-0.7958286233077633	-1.003433817194499	1.6041545996263065	-1.1698287010878947	1.0537867148419031	0.408338981514227	-0.5924697290215494	-0.13237513095890702	0.7386494110055706	-0.7975926880143946	1.5970656027459682	-1.1207173675907702	-1.0388125865884268	0.2372313210386497	-0.5430491066838592	0.7420756297388212	0.2724717767433655	-0.3248462825389187	-0.7613273494746426	-0.4704827929773627
-0.7756986038597743	-0.7067020591120358	-1.1656826059046321	-0.3291056611139309	0.13027505127616498	-0.6608626064849338	-0.7943232138094822	-0.25217704982308453	-1.396557737885073	1.2683107333785464	0.0003032310089838691	-0.1477515681411466	-1.1617296959008383	0.41687009289343135	-1.7360355046110942	-0.8307516749351948	-1.0052842221041058	1.5253780404563746	-1.165191655319137	0.9691688948457093	0.3822697796209821	-0.5970716795549512	-0.10439379776453576	0.7681758377007795	-0.8168671040448017	1.621443133751717	-1.2484536699107722	-1.0468380436858857	0.20459399285929028	-0.47989574762820497	0.718207607929128	0.27644307425778836	-0.18746519386991017	-0.7370986341084577	-0.4256388162611252
-0.8238713901238179	-0.734708814684778	-1.2119343711964556	-0.3712018766906148	0.10364658284518673	-0.691463338317558	-0.8593347518569081	-0.23019540648042888	-1.3670322075918313	1.1866433007035788	-0.00224809281945944	-0.27711034261272044	-1.1497933242481941	0.42043439808339533	-1.7759489054183544	-0.8440500082406354	-0.9861823781813739	1.4414351636561205	-1.1726584669768267	0.8894050174835583	0.3449683406639005	-0.6294379833552368	-0.08107716285079106	0.8169779368665908	-0.8307414012233949	1.6107123088600506	-1.3269319498259589	-1.049321526997859	0.17248951901755313	-0.3730429519982369	0.6639192714171598	0.2612446880459236	-0.026867620171976647	-0.7113666542743134	-0.3933418741512575
-0.8776257034688124	-0.7311148335314683	-1.2462451720560488	-0.4191943217247621	0.08321913375038453	-0.7058676289359211	-0.911434399575499	-0.20741501649262642	-1.3429773922588972	1.1082348665044135	-0.023653069495417806	-0.3597211558534696	-1.117765249319897	0.3886819450465465	-1.814714948526568	-0.8418962210342684	-0.9467260802529651	1.3604785750012724	-1.1912763184372466	0.8128697306661463	0.30252405159051177	-0.6865335979242799	-0.06671510307839619	0.8833219882035385	-0.8349011654821268	1.5762374249749298	-1.339875230761328	-1.044286107140395	0.15463889870720968	-0.24702378992173873	0.5872056466354919	0.2242992029372748	0.1388241668973927	-0.675512063389677	-0.3891370172459633
-0.9264352082991284	-0.6858924930119034	-1.2635979770935308	-0.46417915512573693	0.06544517074860406	-0.693310595148356	-0.9507867239823378	-0.20408266583930762	-1.3202326453177846	1.0644659707735191	-0.058167135485681844	-0.40064097710018853	-1.0863172843067725	0.35728297682192556	-1.852818383845058	-0.8308819443226761	-0.8804720197718089	1.2895669516481076	-1.2121419998615752	0.7352508757891992	0.25504471242881566	-0.7434900315503618	-0.07168605788504176	0.9486369754977044	-0.8290307849652517	1.5445606410838093	-1.3024334391646042	-1.034124909157225	0.1422815859432743	-0.13657503040382427	0.49875115580422974	0.18330639036817117	0.3678354565281329	-0.6134968889651478	-0.40404487933267996
-0.9657572341419446	-0.6649099175494488	-1.2700438418342759	-0.47386421643989723	0.043434035569485746	-0.650056992597905	-0.9704761272101206	-0.2085054498107355	-1.2832168625017741	1.0405683825886218	-0.09454859311616051	-0.4298749454591825	-1.051482528720926	0.3372068522300121	-1.8842748168098016	-0.8315072373825891	-0.7925152480297657	1.240974211845634	-1.2283890771485737	0.6688159912410313	0.1899361247856063	-0.7929396736722021	-0.09246807722151315	0.9917965064496082	-0.8151912050907905	1.5402600346083892	-1.2363843471442741	-1.0184272136472523	0.1380047287597279	-0.051640058437678917	0.4205479744873564	0.14241241672890936	0.6320467616901277	-0.5498681476483851	-0.4327124896444025
-0.9968856973819371	-0.6900608652481232	-1.2686042653755096	-0.44804255991266706	0.011611306024810041	-0.587255052197283	-0.9591058704321205	-0.19690072944398687	-1.2660408134754821	1.0219767456332831	-0.14419786835036272	-0.4463993829472946	-1.0092171095614448	0.3138202064158885	-1.9056212498671403	-0.8681085929520783	-0.6877944699794142	1.2164576863635594	-1.2365853577827008	0.6122603726234261	0.112990568214168	-0.8403869060985327	-0.1297650939983607	1.0183394451448151	-0.7986247387826839	1.5332600097087237	-1.146283609951651	-0.99144021086576	0.16093148776005106	-0.00638781927538819	0.35709696309969613	0.1005528627750368	0.8728931789686802	-0.5317092171150921	-0.4670355150396423
-1.0144364164586963	-0.7068450801848887	-1.2521350809629048	-0.40633091852990366	-0.03702829758528593	-0.5243692544826818	-0.9286420565226731	-0.1806646352175878	-1.264454941211698	1.0041653956234684	-0.20478539011712096	-0.42934718258786597	-0.9785933136511062	0.3000728195198233	-1.9127320776736938	-0.938647295117053	-0.5743109394545425	1.2068647738545295	-1.232528198868808	0.556451089148869	0.04662519000061381	-0.8814250805868824	-0.17949978252590415	1.028712517059262	-0.775443047978142	1.5004213299156572	-1.028928032488155	-0.9585388487084536	0.1946520527178662	-0.016101159440725786	0.30471959007984833	0.06838966127182254	1.1203863317890108	-0.560548573815919	-0.4789248066664132
-1.0202674180656135	-0.7334885219825307	-1.2322119873600506	-0.35438408503539864	-0.09172564374467776	-0.47814231117085537	-0.9069816322397127	-0.17184280921322934	-1.256001189636218	1.0118720296887553	-0.2489188572940399	-0.3752105411586123	-0.9650724346573435	0.29142603718994264	-1.8839470003243597	-1.0288175939755453	-0.45153675763899026	1.2023794708209317	-1.231013936021653	0.4974767918269431	0.006431555170353027	-0.911723873928015	-0.22073928070112606	1.0011591278827705	-0.7434810353467467	1.4747259224622227	-0.897632624503065	-0.9319899466214661	0.23126124908489679	-0.0628910666628455	0.2677879526058019	0.04544128922772804	1.3501025349787115	-0.6443059318137202	-0.4660019189288436
-1.0260016086624542	-0.7850799138270556	-1.216967517248188	-0.30301152600984255	-0.1257319115214079	-0.4673295095140569	-0.898929197852099	-0.1807104232418319	-1.259035032227805	1.0505716612302325	-0.27251568490769984	-0.3179505444607492	-0.9440307779283662	0.24903278493372333	-1.8113687791884672	-1.133612802735336	-0.32699494250521516	1.1870507715791458	-1.2453205438685218	0.448027942293691	0.009486765720020145	-0.9215630686538197	-0.24341597660527975	0.9276993778934111	-0.6955964045929669	1.4595544269316143	-0.7497636478042153	-0.9100876500255698	0.2991861546491577	-0.12280563669484432	0.24680832431329486	0.02685196742282056	1.5030202609553371	-0.796747033657857	-0.4555925490061707
-1.0414131767665604	-0.8144269152599215	-1.194304931130517	-0.2511422971733034	-0.1341107380181628	-0.5140332415539364	-0.9050427679579872	-0.22360362684203178	-1.2659119840352893	1.1076054350350255	-0.2867732200807374	-0.28408727677792417	-0.9090890117756427	0.17754501351721425	-1.7173830953303928	-1.234206823748836	-0.2271245797099668	1.1500763756294081	-1.2759275048265102	0.4238356268420157	0.07581533416791604	-0.9013930561940076	-0.25480231998307573	0.8230060717115153	-0.6177791454402388	1.436351524933586	-0.6086095171268318	-0.8954988968985618	0.41156583557780735	-0.18828971308527825	0.21942565142544596	0.010510597688936318	1.6228384425723479	-0.9609778889079376	-0.4685536093273779
-1.056124726797806	-0.843513249253555	-1.154520516795241	-0.1921420625436637	-0.13750162197432783	-0.6025721895763911	-0.9366415268128347	-0.2918125202909564	-1.265975491505807	1.155967619918568	-0.28478444798390895	-0.2671897655359502	-0.8660350937023349	0.10682085993224837	-1.6201262214367387	-1.3117171093005489	-0.17017404610037337	1.0961314090394607	-1.3242896587081767	0.43587097207471626	0.20105267401451576	-0.8567698499974423	-0.24137274276751378	0.7110641128665126	-0.5077252913416167	1.4240004123320837	-0.511900707082695	-0.8927169574884568	0.5730627673250405	-0.24945439514229523	0.1741975644871427	-0.008088861442108769	1.7159326947719216	-1.0808955330805048	-0.4889407053423622
-1.0635400778196296	-0.9059511747199425	-1.104522092622859	-0.13927776953720464	-0.14029265378275452	-0.7091021253322606	-0.9757271391575048	-0.37316936010892937	-1.259040475725278	1.167921615923987	-0.27003672250531524	-0.2721056946950652	-0.8251814630742768	0.03978563759283958	-1.530076079108677	-1.3607961010343437	-0.15870190353454955	1.031630716200287	-1.3807702285579455	0.48721053730368863	0.36059671545496846	-0.793940878519956	-0.18963824483499792	0.6173395125669777	-0.38234216940941274	1.4265183839990392	-0.47682769803417957	-0.8972649903232843	0.7874805482876992	-0.2835676215877142	0.12215380530818516	-0.022293789692484932	1.7429448681952493	-1.1616999376056063	-0.5012410863313828
-1.0733477778404599	-0.9681445802875812	-1.0456713475398534	-0.10808414613077044	-0.1426767795164412	-0.8347994471405096	-0.9976826491262691	-0.4627459982050889	-1.230248003091726	1.1244284215805103	-0.2641100882871846	-0.2939737312552557	-0.8009276119606386	-0.018292370241847506	-1.4683035960593982	-1.3802214378643485	-0.2010515284240036	0.9518150226888018	-1.4225692107218348	0.5689038292208295	0.5175036001128775	-0.7215510742025881	-0.11872157508998835	0.5648439509840515	-0.2625106600197803	1.413132706553339	-0.5029515336159242	-0.9046771064484362	1.0145150579418198	-0.28387333905630263	0.061576555251706286	-0.030530367179321838	1.7254333313621235	-1.2080742282681203	-0.5016815392195071
-1.088804027949217	-1.013632201829374	-0.9843416303086358	-0.09673317149227242	-0.1577571389248736	-0.9670927456740337	-1.0009285916701134	-0.5462294373712868	-1.1768418493846846	1.024078318473226	-0.2688952793652343	-0.3006708601050635	-0.8008731679880169	-0.03201936378336117	-1.433143534291045	-1.3665019002060492	-0.2891572890305377	0.8662283175516272	-1.4406522548708778	0.6576790123842216	0.6448653892917758	-0.6646597413401496	-0.05443741608009824	0.5554281479466117	-0.17813814262320876	1.3715686660281292	-0.5901575315342765	-0.9157665302780875	1.194746026401243	-0.26244587410447284	-0.012611554225674703	-0.028880517350420177	1.6817886226285832	-1.2172387839763492	-0.47691634149656636
-1.09863779247276	-1.0602086289580483	-0.9345580682942785	-0.1107847882279881	-0.18754533809585006	-1.0823821768558406	-0.9876610852583868	-0.6112569110616228	-1.1058586423375112	0.8955442508936354	-0.28768824198444254	-0.2870673171288917	-0.8266439408215887	-0.002788888926060751	-1.4011692210274922	-1.3320760434075072	-0.3837928085129218	0.7925534970416386	-1.4362897845033633	0.7437093407437386	0.7186926328581318	-0.6353935808016337	0.0033307925142764343	0.5855954129733715	-0.14844853535318508	1.311719885610386	-0.7112699427553658	-0.9269873843160903	1.3159949275547886	-0.2291408314621531	-0.07861441885242945	-0.007396988933215234	1.5976242268095273	-1.202127351850848	-0.42067931674084436
-1.1016705835384266	-1.0825637453615937	-0.9115141018461138	-0.1461621649727686	-0.20963861863277944	-1.1714074972993742	-0.9595541736855537	-0.6538838657801074	-1.0355740174660322	0.7980291903550869	-0.3301643990806709	-0.27676456693841006	-0.8696039899765836	0.018356753815670028	-1.3572435556829885	-1.290183579549796	-0.461324038477975	0.7217103665358454	-1.4006093258328498	0.8258918968102107	0.73024827000597	-0.6252041888645069	0.06507805045043008	0.6403538518183318	-0.16595552499141447	1.2514540959785199	-0.8181577950016535	-0.9356699924553057	1.3699499348596782	-0.1892734574148938	-0.12562177960881651	0.03497956865367729	1.4807312937671504	-1.1732596316694939	-0.34510053749128655
-1.1266273448860402	-1.0746168486522536	-0.9278436258560021	-0.17083354801414666	-0.21502200510515848	-1.234369964558185	-0.9276811364689015	-0.6773595553953199	-0.9773068205156527	0.7559067000792471	-0.3789896877536286	-0.2917944345711135	-0.9257019329386258	0.01416705241945701	-1.298323773538938	-1.2489402914730356	-0.5118367816465896	0.6361334460911523	-1.3439832720018254	0.898557297700709	0.6898574400025386	-0.6216820130660154	0.1372860256969358	0.6986914126312096	-0.21733082286974445	1.1982774629867428	-0.9093262638938032	-0.9410558928683734	1.3571684419980294	-0.14736897587892353	-0.16729424534815235	0.09052958155644003	1.363164840077346	-1.1265796457168493	-0.26424513264199867
-1.172331450393132	-1.0608868256583517	-0.969072988203995	-0.1675569069000254	-0.21785697512822844	-1.2637823184555619	-0.8853836299287495	-0.6899868749701863	-0.9338713396798848	0.7442778236344628	-0.42215211127763563	-0.33954332538546905	-0.9871485268661264	-0.0012435258367057167	-1.2264238535351561	-1.2176170172530203	-0.5275357934790902	0.5438324849730548	-1.2768926168711787	0.9707472554630433	0.6110345853825098	-0.6093959275687926	0.23960084584824023	0.7563642033906103	-0.2843730932673047	1.1458870992765562	-0.9911421940104728	-0.9350155795428897	1.3211376730369704	-0.11057693795132181	-0.20637681416478398	0.1417078725623429	1.2814690686651757	-1.0624624222354462	-0.1761663004274709
-1.2119085360124962	-1.053514320031922	-1.0165414104656343	-0.13628222973971574	-0.22390134517741517	-1.2640314944742426	-0.8444556236227134	-0.7025667106680589	-0.911641910499544	0.7533785703757517	-0.46319737952954976	-0.4112030590464036	-1.043522444448008	-0.04768372600727672	-1.1464662740674012	-1.1961790183864205	-0.5176565442052344	0.4705392674698512	-1.1877273289226695	1.0472604286465874	0.5251521435629488	-0.574360492459134	0.3849995598202663	0.8190732920751482	-0.3458069409882591	1.0901415621947246	-1.0561275088931263	-0.9180254869841278	1.3035885361018607	-0.07834341990187499	-0.23799111524498412	0.16367038963955172	1.2545567817785428	-0.9927386841031002	-0.09517288700657055
-1.2472836514444998	-1.0386839574936495	-1.0704154108133896	-0.08261602193427456	-0.22464065339771716	-1.2512085132052007	-0.839100575055334	-0.7134337350886525	-0.9134418936639307	0.7809513100740652	-0.4958253799631973	-0.4856790445810006	-1.0879261975666523	-0.13073679538282934	-1.0669359022535463	-1.1790420804631805	-0.5012953596416618	0.4191676750025831	-1.0774648146219175	1.120318346538244	0.46579376716941445	-0.510379910921338	0.5669319347505567	0.896931160738308	-0.3950644833145339	1.03211361590277	-1.1031235219196858	-0.8889219102223098	1.3185820755887694	-0.051812592058565435	-0.2624883210528478	0.1384005699099361	1.281294980701222	-0.929434547063486	-0.0397022502761847
-1.2968695061056221	-1.0217751758160118	-1.1321238225981258	-0.012970152779650218	-0.22389752446309866	-1.2356925141957993	-0.866952124015452	-0.719889846507067	-0.9139699129188059	0.8153177481114022	-0.5131104238329327	-0.5462125359850025	-1.111245114253896	-0.202337863213514	-1.0037109131810062	-1.1666578040265705	-0.49201942330056064	0.39509928843616915	-0.9796585978148802	1.1726779031293815	0.4468130744344335	-0.4344634410976411	0.7760731450707834	0.9755495263426441	-0.43895978021168414	0.9670824614347054	-1.1372118450675277	-0.8466506694612835	1.366864988694497	-0.027364275288410032	-0.2722743270523099	0.08996949428733472	1.3562013215191928	-0.8682293075829092	-0.005479060868919568
-1.3407919166772673	-1.0452167910149417	-1.1855519839679798	0.0574862539137303	-0.23119699916535635	-1.2240627027085178	-0.9152061999440455	-0.7321423826242316	-0.9076409398569314	0.8398057534184126	-0.5174451066777805	-0.5809902893327813	-1.1028682519836697	-0.23885782935887123	-0.9662020811685565	-1.1546534799701162	-0.4948778022563552	0.4290521713475668	-0.9076706650053425	1.1923645656804365	0.47813029720301026	-0.3793994193250512	0.9981731203352296	1.0124283098293023	-0.47578852765868207	0.908513358147324	-1.146097745544697	-0.7853658585587506	1.4450192952928471	-0.020220778002590485	-0.2565856972188426	0.04371540945279319	1.460434349510763	-0.8140109388056145	0.009704818361021958
-1.360448275223191	-1.1036870351054036	-1.2231636047302294	0.11055231903090093	-0.2250303662580319	-1.2212019703402	-0.988001568742007	-0.7526299796943308	-0.9031373529476501	0.8608084770354185	-0.5136543016481453	-0.584964434747392	-1.0604188497442957	-0.2602436604986541	-0.9495497011899923	-1.135065306405759	-0.5065633115910799	0.5370575638987459	-0.8609252274787575	1.1813851464649372	0.5681038815486317	-0.36160221745733967	1.1763732795417265	0.9831943819576228	-0.5003967840511961	0.8655041101166804	-1.1325454620844126	-0.6870368958065013	1.5296449775967935	-0.04085519367946901	-0.2099236560521492	-0.008076189784437308	1.551687835534103	-0.7745793978766726	-0.0007808967289259519
-1.3725682689846952	-1.160085780430992	-1.2417948396079592	0.13140210380444076	-0.19412269779223132	-1.2238590492317112	-1.0684578159214186	-0.7713284521134114	-0.894193686599605	0.8792882728618985	-0.49898127183515995	-0.5697002585985437	-0.9860784211973612	-0.2830026441782455	-0.9586588145939732	-1.1180390974618786	-0.5309202318823475	0.6830608312332455	-0.8486881804920058	1.1630225377417331	0.6944875826686006	-0.39146326428431977	1.2626233450558317	0.9041266317971367	-0.5087731227026945	0.8412252606806859	-1.1038630249856551	-0.5543088141476076	1.5908531140105018	-0.07305541576699046	-0.12141063647687107	-0.051955605971235407	1.5935888107270562	-0.735188826419604	-0.01580621291914261
-1.384295433455312	-1.2225467738123563	-1.2397724495455502	0.12556795807335008	-0.14996288171859	-1.2135637669983268	-1.1295367697330332	-0.7939867407032297	-0.8925297908720422	0.8939940808285296	-0.4656413283386803	-0.5459168067898685	-0.8908521583258491	-0.3045878770069776	-0.9877821706570078	-1.1054919842909166	-0.575157049055357	0.8343126076149131	-0.8580524311164961	1.141989707728959	0.8238870553036021	-0.4794817415839039	1.2626919099497163	0.7818727598826074	-0.49554582982838014	0.8468373770509043	-1.052683085521692	-0.4183250967026756	1.6134082772227463	-0.11234767774462899	-0.0045462933002806795	-0.06676623945833537	1.590911851543635	-0.6720958397350281	-0.005332243239544965
-1.3915934942149275	-1.3132267475842443	-1.2282961245300479	0.1016915916391351	-0.07460311253391202	-1.1818297634653558	-1.1730770409883984	-0.8316906348891013	-0.8982418342203168	0.9217228779159475	-0.42007230383834643	-0.5099606863414785	-0.7995252103210465	-0.32355822859653705	-1.0169438882236577	-1.0872390719482485	-0.6264312908647047	0.9919792283875642	-0.8635828714743731	1.1145301028732753	0.9294495754056576	-0.6126442311891991	1.1932722403878577	0.6233543520108323	-0.4627285090679134	0.8848966302116159	-1.0035713819053298	-0.2993588531099122	1.5969669164105873	-0.169710566330888	0.10542043739403328	-0.06917892307909465	1.5417191591719597	-0.5683170159826259	0.030012632856143796
-1.3981300991452872	-1.4020774356985108	-1.2180633142541142	0.0535956737276998	0.057253559253372846	-1.14046654436432	-1.2034368182778508	-0.8597960025112148	-0.9067881252528369	0.971414151563365	-0.37527357838960124	-0.47725758703956417	-0.7257911749864122	-0.35153111325648834	-1.0266946849608445	-1.0695984257267455	-0.6717036726143629	1.1268436018009294	-0.8584048711837632	1.0842897085586813	0.9832365308398595	-0.7603601087496369	1.0628983801624456	0.47056360291981003	-0.41351830852000065	0.9446690119947107	-0.9757826757846939	-0.2093455891652316	1.5380093884492054	-0.23306975496935375	0.19610194693510147	-0.07450101930135883	1.477640518931708	-0.4157624602163784	0.0910212305665467
-1.4101849316500092	-1.4668705952839804	-1.2196747804393007	-0.0031660976566087627	0.21900349985534628	-1.099860437012354	-1.2194943976803532	-0.865404187554739	-0.9146938980827075	1.0259510071424827	-0.33065225514667634	-0.47336761070356853	-0.6728509824364097	-0.3827646687164129	-1.0043386468765334	-1.0651822934911102	-0.7190766134164778	1.207537960697269	-0.8519851343770833	1.0580712314038432	0.9852689557580121	-0.9081568010511492	0.9111322730449875	0.36200931226732314	-0.3418649489099913	1.0126192309616353	-0.9562115491885603	-0.16929770942881625	1.4422042819171197	-0.2854897066625008	0.25192373654028655	-0.07119118231741764	1.4551517786701311	-0.2276999783274976	0.1740554090357564
-1.4224743446791475	-1.5229071743444413	-1.2406077261848714	-0.0387797374711971	0.3712723378801659	-1.0539521514936483	-1.228717716936638	-0.8729422530275137	-0.9163940837934235	1.067111143518844	-0.2909631800734681	-0.4918165628000158	-0.6455163534237485	-0.39991321396602897	-0.970843823106037	-1.0721842730682607	-0.7660062663625137	1.2495749565370229	-0.845657605727537	1.0429261564084447	0.942887769140038	-1.0528039633046797	0.7878274533790945	0.3183126471122105	-0.24784733320182212	1.0682501700914941	-0.9512208921337371	-0.1699165266598043	1.3468128386208194	-0.3335509142490463	0.25562860603649434	-0.05549099846173918	1.461764267399328	-0.03410661773574841	0.258499036746964
-1.440339699538655	-1.5717834725962543	-1.278573869507862	-0.059465690189030807	0.5157813051275533	-1.0010501659890805	-1.232001490978662	-0.8973693160353526	-0.9087241958540473	1.0910711546593839	-0.2601605549681306	-0.5110799076030631	-0.6439393555960947	-0.40679710409133724	-0.9547285041780906	-1.0884961715374488	-0.8004962688078816	1.274655080306042	-0.8484791753358353	1.0351532141038156	0.8619904212982472	-1.1778827339486184	0.6925793882908459	0.3262287289090077	-0.14490105809459974	1.104797366941455	-0.9601898384097582	-0.18373038918340684	1.2662151144348197	-0.3675581989974298	0.21882865823648362	-0.040214047972307536	1.4760252109383003	0.1368180189188302	0.32561231148677117
-1.4566765574890697	-1.580613870449187	-1.3176062662900505	-0.09547942512913267	0.64069764935836	-0.9363530502925295	-1.2206047521519363	-0.9304706658583198	-0.8969408383242836	1.0849719117018755	-0.24566259312141558	-0.5272881423363782	-0.6645529700575662	-0.4073885113733338	-0.964271800054811	-1.1064320950372444	-0.8199586289953082	1.288899635620858	-0.865154508285967	1.029937160715183	0.7687013287743725	-1.2765148805759696	0.6070469686660683	0.36674513412828896	-0.04893927335503585	1.1367288129480706	-0.9558121384417004	-0.19931034513173168	1.2004847273926078	-0.3720592076686219	0.1633229238489844	-0.03541655837766721	1.5225580675328452	0.24758371337451407	0.37607940340806334
-1.4679457314120168	-1.540708684331662	-1.3529430339542123	-0.1425354406238232	0.7054931434570694	-0.8395721262675518	-1.1954108659389633	-0.9748273903815805	-0.8834409645913854	1.040316089809569	-0.2626558570473674	-0.5325089000504778	-0.6991023641317426	-0.39018105198834635	-1.0162080448361235	-1.105958782929393	-0.8285374446000866	1.2886706738167868	-0.8829424863321813	1.024151681254447	0.6915848697195193	-1.3564810668690597	0.5242502883072928	0.44070479119786243	0.032737918793465236	1.151222270596174	-0.9396775260933022	-0.20946880498556042	1.1724467734958819	-0.3415964294124817	0.08743748079514148	-0.0419855457148615	1.5672244728417206	0.27912705521896547	0.39454025212565014
-1.480192324186698	-1.4919223509482564	-1.3869449704616446	-0.1961740556619877	0.7175761524839678	-0.6992021704362062	-1.1564822543117406	-1.0383184214806154	-0.8667384998452394	0.9783248929442172	-0.30577159578036933	-0.5179772223695771	-0.7421337536646557	-0.3647188158665257	-1.1164832715824362	-1.065418949545035	-0.8250628771306555	1.2866315439036065	-0.889989238607372	1.0273664507780187	0.6232002129326908	-1.4161717325681578	0.4503624731606103	0.5291165492300136	0.09035601917845057	1.1494682852757028	-0.9314836739398998	-0.21594448087620877	1.1886076846566604	-0.279472218270886	-0.00527204972607786	-0.061132420457339284	1.5634544695567534	0.2482675884050111	0.3617323846655583
-1.5011146728643916	-1.4623908061955797	-1.4075985954017836	-0.2671943895365876	0.702646711291049	-0.5249969863758972	-1.1016549555743713	-1.1036935449846565	-0.8511192910962091	0.9277154816575669	-0.36757992483191815	-0.4967256674392428	-0.7771468601952967	-0.34820473053629264	-1.212728796744408	-0.9760324381678916	-0.8157851014208568	1.3132282950072842	-0.8882372836218275	1.0262524764719145	0.5541056535224456	-1.4450450436708955	0.39175548736437854	0.6009090559252538	0.12612431079014205	1.1588748671667954	-0.932088721902965	-0.22789367731882582	1.2114538143822124	-0.20602435316901396	-0.0957487086630899	-0.10849654250395309	1.5370473231556911	0.16999383664253287	0.2892837572742715
-1.5222567080649512	-1.446870712999516	-1.4131930688413556	-0.3377180536002052	0.6530290048158505	-0.3571937092570835	-1.0396604795068007	-1.1497919102819418	-0.8306263376097371	0.9025954439246824	-0.4494977276090267	-0.46082186830999217	-0.7950814557281232	-0.34131857448270075	-1.2683773888528787	-0.8438632887852446	-0.8106955682350889	1.3334963070138173	-0.8865652423724658	1.0033178739464863	0.49163422266178003	-1.4481833494492837	0.3611001233085015	0.6555611315616583	0.15771705755031445	1.1748708312963185	-0.9514700295302937	-0.25475198802130744	1.2166806947598092	-0.14080664447398294	-0.17666469726510134	-0.17700966120522957	1.5038564539625265	0.05852220667149723	0.18646443507051363
-1.5317162607995445	-1.4267231960592044	-1.4178931785481492	-0.37338860349730185	0.5735046570258545	-0.23357604883551786	-0.9831931853233288	-1.1776717294883343	-0.7958188002685833	0.919457444817444	-0.5275430269722403	-0.4133914550903965	-0.8124565925078058	-0.35379930746828314	-1.28858343903001	-0.6924989451571435	-0.8043442281228893	1.323069738705349	-0.8900179255895914	0.9772431354117913	0.4287815477996502	-1.4311651118913724	0.3586112176604848	0.7024673065349553	0.1913234079501458	1.176074109792032	-0.9979124038978394	-0.29739561437266315	1.2028019426371361	-0.10371494288905252	-0.24692552801901396	-0.25944386302502764	1.4599805792440643	-0.05821242468631416	0.06141105107423721
-1.5397441276351216	-1.4095929623977945	-1.4154491215006162	-0.36637141786921806	0.4950787646019405	-0.16313111324650964	-0.9422822031914734	-1.197116377117318	-0.7565367080046708	0.977385947653104	-0.5631098349996752	-0.3919601878030191	-0.8426354497453422	-0.3924583099132755	-1.2725082253103888	-0.5573184017672068	-0.7841681928808627	1.3193006751614094	-0.9017713920189294	0.9589551602028923	0.36713307812835316	-1.3985271807669204	0.34799051559773486	0.7308822377007516	0.22075736961701597	1.163859878077608	-1.0624073531110807	-0.35004162720543003	1.148773317298759	-0.10730485296574002	-0.29259258053743664	-0.35360948551761584	1.4172148720334385	-0.175924020373407	-0.0678119535962835
-1.5451804382009577	-1.414176557103588	-1.3967829715222075	-0.3213917581121074	0.42687328297548177	-0.15593615570709757	-0.9214465055688368	-1.1993108105755346	-0.7275845594452459	1.0590403755456461	-0.5566603311222843	-0.4087075596074635	-0.8793250551570484	-0.4402580670539537	-1.2287377496850571	-0.4663599731144491	-0.7567744748701504	1.3240266816300563	-0.9288109218309144	0.9187746874645978	0.3263294528957494	-1.360299563384824	0.31273216166572737	0.7397289975724157	0.24407477351952894	1.1342840566393195	-1.1263763455982598	-0.40766829730884807	1.060649025593846	-0.12807245249032057	-0.3218949962290079	-0.4294975089840298	1.396857995855034	-0.283106461789113	-0.1787590997622298
-1.5286853314840718	-1.4222111118898382	-1.3678840112678654	-0.2442923926968351	0.3768639532828109	-0.210323613630725	-0.9202529218012577	-1.1777616096840728	-0.7150772167515811	1.1585425668387945	-0.5289038886300463	-0.4656104064312034	-0.9272657891177157	-0.4880714197643331	-1.1815757683991694	-0.43521690488045	-0.7358571740430626	1.305590364056092	-0.9842300733385642	0.8391296708844876	0.3231480374352525	-1.3159188014114822	0.25865731535527836	0.7273961835403211	0.252889812650514	1.079544434913693	-1.1709403030870098	-0.4728248230990661	0.977152153136705	-0.14378814651912436	-0.36052104084231545	-0.4737215942595084	1.4102484995742366	-0.35558776052830166	-0.26649144237143335
-1.5058565506079482	-1.414988547710754	-1.3313816163964192	-0.16327140523234587	0.3528412120158945	-0.27783593915371896	-0.9360967532390427	-1.1449265087428213	-0.7189620594481045	1.2350444999343972	-0.48583950316714997	-0.5763814635686133	-0.9822710978705981	-0.5372307338751183	-1.14827972696559	-0.46557184332018353	-0.7083917206531509	1.2884514967051972	-1.059338739999545	0.7406991223334467	0.36907873717030987	-1.2583136050028867	0.17896433919301952	0.7033527802461854	0.23213833313521626	1.0028051896857508	-1.1835395371414204	-0.5424225946798259	0.9107767318963189	-0.17222592490907226	-0.41044605948789636	-0.48780234026469804	1.4361362359844856	-0.3942660934743457	-0.33190750531566715
-1.503479095610492	-1.4207785943698086	-1.2918281788810198	-0.10776338021117762	0.3354378583028442	-0.3250140639983946	-0.9596222703822775	-1.1069444947059859	-0.740770524823871	1.24812731105434	-0.4244163236413958	-0.7165343536625843	-1.009196458399416	-0.5754773373725113	-1.126026567459157	-0.5423938722747006	-0.6728587961563447	1.274617898474611	-1.134781405096367	0.6362232591237207	0.4662696648540008	-1.1875266263834936	0.0795863819964455	0.6772592261071286	0.18281135620067773	0.9172514519852417	-1.1598675299067367	-0.6069466125923528	0.8537297671849634	-0.2112094425124933	-0.4640232717600711	-0.4679864019971355	1.4519554094958962	-0.4036827690094863	-0.3768982996612797
-1.4984765728398064	-1.4391498818569444	-1.2543669616293875	-0.086877379930587	0.31722069244031414	-0.34358246923663727	-0.9822190242451931	-1.055951898372834	-0.77441678270413	1.212239313473232	-0.34807501914987793	-0.8384339278968895	-0.9974703531237921	-0.6070190590789933	-1.1075450412400154	-0.63846754554258	-0.648568093138184	1.2550406857572842	-1.209603201935154	0.5379143355589544	0.5970889427358358	-1.1065412764112987	-0.002538362402259345	0.6518756463851849	0.11694000578793458	0.8395476739948624	-1.1030523398063847	-0.6733435109738873	0.8073959791563283	-0.2520908299456642	-0.5358555992908116	-0.4411554340423224	1.457965725103876	-0.38416239141087155	-0.40144033458757084
-1.4810543145264183	-1.4353505962603452	-1.204752603564475	-0.10533176759490896	0.30672327985489034	-0.3136310326065376	-0.9963453056656064	-0.9924727382430476	-0.8075713113126666	1.1399405260575162	-0.2668388143214481	-0.9234628960178511	-0.9599941261766253	-0.6410215789013693	-1.1000784976726636	-0.7394957978476864	-0.6413025867833653	1.25494675270946	-1.2790687293795386	0.46582941755749296	0.7316549289079253	-1.0186260623919767	-0.03562778019104546	0.653287617978769	0.03980446824361767	0.7764042024579041	-1.031668543850273	-0.7398745776931139	0.7633127995800184	-0.31856470447697294	-0.6397558256678751	-0.4223025417578362	1.440017541410341	-0.35080693831049425	-0.41238999338634297
-1.4558275994007066	-1.416418758439285	-1.1349680604149799	-0.15904453819512987	0.2883628372054796	-0.23315676226562143	-0.9916731156403762	-0.9330280118049892	-0.8336529222046931	1.0387112996582757	-0.2043979063517769	-0.9684956279168977	-0.9094682422056257	-0.6669120754687733	-1.1114718642464794	-0.8373585040369835	-0.6321094220336476	1.2633850715056532	-1.3299061600127113	0.43942021031054257	0.8359948389363195	-0.9295053618182954	-0.018084309342397853	0.7025763288237253	-0.04948528186547664	0.7365050155127421	-0.9634839884308903	-0.7987963829746614	0.7009688420782207	-0.4078130169652761	-0.7601611578574288	-0.3882537975930192	1.398581752088281	-0.3321311621320334	-0.4219683755267546
-1.4103822771705499	-1.4076875526207506	-1.050505746095412	-0.22251480112361297	0.25648470730321044	-0.12371098790653375	-0.9688947705861967	-0.8825984385847644	-0.8563396051727612	0.9527965050431755	-0.16348802399377851	-0.9886416106254228	-0.858844734559581	-0.6738820708688552	-1.1237388268799033	-0.920904604542023	-0.6224067521547446	1.2679290826941412	-1.3609864561773217	0.45473113755995165	0.8855723347405577	-0.8324805305967565	0.026761702251162124	0.7581856733371354	-0.1514878775240187	0.7239215237308507	-0.8965016198139371	-0.8484715254728181	0.6128445503733078	-0.4913495585305533	-0.8847395894953174	-0.3671858995474575	1.3388381875405844	-0.3457676932701034	-0.4228081723667788
-1.3407044144181595	-1.4083403746145804	-0.9410630201284806	-0.27244391351100117	0.23900876001814075	-0.01615799292011874	-0.9384044746280231	-0.8373768291591155	-0.8794526954428761	0.9144193921058479	-0.1259324438695149	-0.994810976603914	-0.8183140130105189	-0.6675623968861413	-1.1278138647866995	-0.9890029268481703	-0.6224582544782721	1.2718781845797438	-1.3829360957155141	0.48567640395409073	0.8671543055663593	-0.7341289907092472	0.049415543190687354	0.7843191136794007	-0.2529539330277925	0.7368679090273219	-0.8419721664629408	-0.885808657161985	0.5126258674526276	-0.5520178280643184	-1.015604008240516	-0.38942719309345175	1.2689604203699365	-0.39139823044322886	-0.4092950777591226
-1.2542577676703979	-1.4112469319015957	-0.8162415352009205	-0.308812905329792	0.250826229400021	0.07069901697623934	-0.8979909766972352	-0.7973530084115442	-0.8962404416494316	0.9145962571468333	-0.10050790668799489	-0.9851292577232137	-0.7882834686639163	-0.6515536135631315	-1.127243673346596	-1.0448971787037247	-0.6301431368961031	1.2647314451911311	-1.4028674011475524	0.5257932999950146	0.7848555573605647	-0.6478390509270875	0.04202424762991006	0.7961147935082862	-0.34015433265184825	0.77549378539501	-0.802553093941168	-0.9165715403042402	0.4183351890379942	-0.5903445071461189	-1.1263082011094305	-0.4186328296960083	1.2180182866555778	-0.4499782722260914	-0.3869993525622658
-1.1701122441621472	-1.414725573480024	-0.696813090439784	-0.3374507486672114	0.276526264252015	0.11046894711167048	-0.8507564596445928	-0.7572376116154846	-0.9031554979392263	0.9441197142089548	-0.06853115908887215	-0.9574922270179445	-0.771204957666102	-0.6268776545556897	-1.1164239856223035	-1.0905826528936164	-0.6342559653035396	1.241768728875146	-1.4215918042562155	0.5716016925527344	0.6628259256642182	-0.5784416368833899	0.004450685781060559	0.7773948688023897	-0.4144525196130086	0.8201042214768279	-0.7496726928816628	-0.9523643670452777	0.3311609205271312	-0.6200959625793063	-1.162274114307214	-0.4371892051909684	1.2140627798024628	-0.5173982654400343	-0.35452916564973574
-1.1233730055473141	-1.4113530443104867	-0.5761115873923504	-0.36373975769019234	0.30051079837576383	0.08527102222256094	-0.8116500399759236	-0.7133285922181659	-0.8984813481091262	0.9829389897487456	0.014072910116015141	-0.8971316234510974	-0.7722544121728381	-0.5975270854993633	-1.0958726819126325	-1.1312788095429522	-0.6176207148040511	1.228420451391651	-1.4350828821799886	0.6123681765885329	0.5277735247316391	-0.5379107993806742	-0.08060635057944923	0.7015977873050072	-0.4749616245966271	0.8251242484285204	-0.6751845658732245	-0.9960293156406974	0.25892760719354363	-0.6543090769105018	-1.1178654297851338	-0.47069053374435227	1.2430555605533966	-0.5905256212356833	-0.310087469237985
-1.1038302137632108	-1.3844027992436598	-0.43005366392100963	-0.3913359740629123	0.31755882565735144	0.006883601038097808	-0.7779989223448112	-0.6718056376397886	-0.8846076875497525	1.0026074226889063	0.1381820927642194	-0.7985013871939263	-0.7947547918923944	-0.5578869361076106	-1.0752324492627618	-1.1701164562642141	-0.5908799726809237	1.2457589264691715	-1.4483629058774325	0.636043585848542	0.40074039417469304	-0.5474177557265063	-0.18778013621072076	0.6084502074118903	-0.519993124174463	0.7861768611400204	-0.6089061092655893	-1.0394669995008428	0.21236945944380428	-0.6865758909218744	-1.0238243703375525	-0.49502771946930463	1.2741944748927447	-0.6465119802991943	-0.2705054363585397
-1.0641190821298951	-1.3317664308507073	-0.2695328314376214	-0.4159366506381435	0.3222716767671313	-0.10499643134964187	-0.7425337843759676	-0.643793541918913	-0.863880663671944	1.0026126246018765	0.26571093635356613	-0.6791860311571012	-0.8323305198929724	-0.496353387640568	-1.054559086223405	-1.2053760371426405	-0.5677351963612575	1.2942264222078799	-1.4685913264824577	0.6398001394018816	0.29377910297760873	-0.6014962866287729	-0.26188278802490894	0.5447466227273512	-0.5547861751518998	0.7225558981365094	-0.5497221366170284	-1.0741946939283658	0.1771344663685372	-0.7200231981287847	-0.905467544188556	-0.48328616147037656	1.3265892442407514	-0.6918336706843534	-0.25888041646464355
-1.008251682314961	-1.2743296293511843	-0.11234504818059358	-0.43462902592022745	0.2954559933346297	-0.21378093088992234	-0.7125825872668596	-0.6367133566885792	-0.8422318742220509	1.0053358260417535	0.3907304724263748	-0.5496156965690083	-0.8800309494227598	-0.4078439629583195	-1.0128113080614383	-1.2313930049792279	-0.542866931572106	1.368730984640314	-1.4903852366886015	0.6268332573424884	0.22221565999925913	-0.675327287161967	-0.2775361532988002	0.5076444765027249	-0.5924228889496076	0.6401408710094748	-0.4974626017679887	-1.0981314206243689	0.14367682295889117	-0.7512911332823942	-0.7791654410393983	-0.4624514219259808	1.383892723392046	-0.7389138968622194	-0.27651908645773154
-0.9535851113750147	-1.2236055911097687	0.02503512988351847	-0.4496929523054112	0.2255197281226581	-0.30505123142484103	-0.6808381771440193	-0.6547250087439986	-0.8329380095365801	1.013482021753018	0.5050428516821039	-0.4161417366051442	-0.9394631163632692	-0.2915383960222336	-0.9373071504225056	-1.2372247312254998	-0.513453586731624	1.4543705271168896	-1.4985651247614602	0.5968361130004429	0.21781426373407617	-0.7488440081465386	-0.24910000630832654	0.5062192095080716	-0.6374133589861966	0.5649264151980586	-0.4905065274736676	-1.1112580126834675	0.1163014313635505	-0.7601478591545587	-0.6590703111931295	-0.43901138956421015	1.417075030882065	-0.7810273624499311	-0.30542747768162914
-0.8826803552449238	-1.182207910893277	0.1038089685693782	-0.45752929821202526	0.15544973790959815	-0.3899986904857312	-0.6332764176321201	-0.6846500263666266	-0.8377409888068733	1.0271734566904693	0.6046518560106943	-0.29591189490336584	-1.0004948096718274	-0.15462421134760904	-0.8413475928329406	-1.2190130708555347	-0.481527664250463	1.5030571999671871	-1.4864776598962814	0.5546930552563568	0.28030147020859514	-0.8014768531251415	-0.1843473205235575	0.5416115671551568	-0.6871727241631074	0.5220190320136131	-0.5437388845378311	-1.1065922402869919	0.08780774678333178	-0.7342193855315365	-0.5622462099675901	-0.4003526963382992	1.4632597115487023	-0.8170552857155693	-0.3346295041642759
-0.8012101667651346	-1.1611261433964242	0.11267740414185404	-0.4584933205187588	0.11140263290830252	-0.4662489481253539	-0.5808760095029982	-0.7041828583385994	-0.8503027664752671	1.0680370840275317	0.6877834633539421	-0.20291871207344472	-1.0514318395050368	-0.028378017031757703	-0.7354227628268843	-1.186532570243388	-0.4537200882828305	1.4972450926330745	-1.4624051836738505	0.5184875082058491	0.34787105361298226	-0.8264239147240161	-0.09175271682864897	0.5879008355188274	-0.7357232959325108	0.5035178293229092	-0.6343102145906163	-1.0946074481629469	0.06000817509027896	-0.6747195015707907	-0.5223647237951412	-0.359478997351313	1.5427865181640705	-0.8424437522855465	-0.3559855965331339
-0.7585500228248717	-1.1632160964932785	0.08772116448726837	-0.4600661082535371	0.07430731760643511	-0.517270133873532	-0.537939150643604	-0.70386912557989	-0.8709481378909814	1.1516786426746737	0.7522061407017913	-0.1454130326596239	-1.0864186627385506	0.0725328331461501	-0.6243104113091811	-1.1417285855754569	-0.4320964698759324	1.4602569981138624	-1.4371647374610563	0.5113752107130288	0.3917246308573018	-0.8266349309923771	0.01581645969069142	0.6278668111338301	-0.7696641948994334	0.49392025084519525	-0.7493365551244058	-1.0866011579708725	0.03844159689914846	-0.6045921519445737	-0.5459313225731519	-0.31989780744687674	1.6214628622670084	-0.8425824181903481	-0.3653026432932583
-0.772030955978029	-1.1772067869264127	0.06690639292861102	-0.4600471382260343	0.05987456927470129	-0.557993641465069	-0.5083814011155677	-0.6853571969632852	-0.8935078059180139	1.2543696066185277	0.8113394312287328	-0.12565149790477376	-1.0960402268656035	0.14305305318559983	-0.5356133838359222	-1.085586821883687	-0.39072171039611225	1.4048971649910655	-1.4224667572139083	0.5352855773328863	0.41457823679336664	-0.8070665393827856	0.11441963358636772	0.6521202817648641	-0.7838698845265599	0.4827501338043009	-0.8799161874146286	-1.0777761671059427	0.021327156923677364	-0.5584832984891107	-0.6110942997232781	-0.2631059720922525	1.6840089576442565	-0.8163840166764178	-0.3675871256063301
-0.8107199867549599	-1.1925838590496234	0.07854923611658239	-0.45048969346052914	0.09466217312921811	-0.5836396040031528	-0.5109879913401697	-0.6569567509627101	-0.9073923534723332	1.344906300907612	0.8615652636318512	-0.13689375699979728	-1.0681461390997984	0.163659404995855	-0.4967741051298974	-1.0343670698822738	-0.31047005412757145	1.3400442232225516	-1.4331567562309684	0.5658106846835318	0.3785888030551178	-0.7754118542747379	0.19300871495708188	0.6158584048878318	-0.7900590330177384	0.4640706676327503	-0.9984067241291023	-1.0782662922579198	0.02228068573837018	-0.5515910343705461	-0.7138502891548304	-0.18442764960645194	1.7195600030044678	-0.7587840907206735	-0.363370523290686
-0.8636290655119787	-1.2020440109814097	0.1550831368050328	-0.43064014650077376	0.15602093469996065	-0.5688783208195638	-0.5553283987820415	-0.6313222407970269	-0.9094409230213174	1.4111526625825521	0.8997324145182846	-0.1609865870433819	-0.9992425983015366	0.13522653689435096	-0.4918620889623984	-0.9899647491590781	-0.20692095393747797	1.2953947144901912	-1.4666078265689992	0.590765920503656	0.28690356460636957	-0.7431443240468765	0.24677730474151222	0.5126063201818729	-0.7942724512919472	0.44975547346549394	-1.086751635860283	-1.0944595891785511	0.053466686971838095	-0.5853198438010079	-0.8417063304576115	-0.09547007841707886	1.6999337254944595	-0.6710684514403638	-0.3633147325915237
-0.9310449017789267	-1.2122838584393951	0.27626807970802225	-0.40266625412595225	0.21732047519879288	-0.5342787930717617	-0.6244995100543583	-0.6155457226658183	-0.900557135145475	1.4386707821946785	0.937969592591226	-0.17337991515946616	-0.8994937309457176	0.07912215259460269	-0.4977000123307997	-0.943369560413271	-0.07148455800886953	1.2702911074592165	-1.491381084785648	0.6212108659315299	0.1937958916418125	-0.7123898253602409	0.26047657053968754	0.3879193898716199	-0.7955885527304082	0.44414017381883175	-1.1417042273292388	-1.1217915962569656	0.10062780147204457	-0.6523355344400124	-0.9412373860938867	-0.009992144424452232	1.6472307348332234	-0.5869896406632507	-0.3748810254336702
-0.9876700339227291	-1.2296793731230327	0.3928737728681072	-0.37770859612407753	0.27512024138343083	-0.5027412552458277	-0.7082149408019774	-0.6065848367359777	-0.8795252754091816	1.4026813473106523	0.9816268748998904	-0.1680431406072756	-0.7975107833340561	0.007038442039530257	-0.5057088480628985	-0.8987457817313566	0.09743018758152475	1.250782387589261	-1.4990241164769715	0.6445711559089189	0.1229318342109769	-0.6860554440395896	0.22898242928195342	0.26797094050254705	-0.8080520649138165	0.43959763833369114	-1.1664123297686486	-1.1577979970865746	0.15172222233285707	-0.7271909106596409	-0.9852129579102489	0.06220842665939309	1.585395260817032	-0.5267519110184462	-0.3885027650870637
-1.010355460033932	-1.249363224972321	0.47086605045415186	-0.3839945734193259	0.30254914946377987	-0.48239507495122674	-0.7987570653961783	-0.6056131131103535	-0.8499943016184671	1.304776143299342	1.0298919460807838	-0.14272417182386538	-0.7082264229917381	-0.07291936930074537	-0.4991716991058685	-0.8593740305214193	0.2609721372067479	1.2371601387162787	-1.5014440683341976	0.6427827157698384	0.07966458394822004	-0.6767572591081995	0.16244019976679178	0.15409583034203467	-0.836318262714426	0.4321551380083527	-1.1635373633036274	-1.1959593057072784	0.20700936548180265	-0.7844024539644208	-0.9970650285734731	0.10822935299276877	1.520551775095803	-0.4953377805852865	-0.4006240285682471
-0.9989447930962573	-1.2726272172259334	0.4963513881728742	-0.41214954332940135	0.2692707277644016	-0.4820093313069226	-0.8847329281600528	-0.6176061837568018	-0.8141234677709323	1.1791291374181885	1.0813129091336395	-0.0897749968550734	-0.6323277704008126	-0.13688425881599578	-0.4738042829877374	-0.8240124052894654	0.3929560380902943	1.2068354197770845	-1.4794964778661641	0.630606396121229	0.07397484588498474	-0.6939281467325847	0.08089825696610713	0.058807690876723474	-0.8641489161541063	0.41090995102319133	-1.1404110856042564	-1.2212705733322897	0.2510960506787546	-0.8163272276396507	-0.9949901845981086	0.10960296068441974	1.4734595538957675	-0.5106130905982804	-0.4245846656822139
-0.9470727091971737	-1.3003825325254335	0.47615434531853873	-0.44003548375852786	0.17779518559143723	-0.5030599130389485	-0.9654653452761789	-0.636738794479826	-0.7743514607344549	1.052730455112847	1.1171668286257574	-0.03158686545248154	-0.585924609322107	-0.17650401485319736	-0.448156130411329	-0.7934077838570583	0.4719201362706392	1.14227601878302	-1.4271263427544094	0.6188004798399095	0.09591872475548598	-0.7368519985126695	0.00872456416654376	-0.0009046144067433315	-0.891616615959679	0.3758588941017632	-1.0814327501719005	-1.2297012735721657	0.26801768151890093	-0.8271242000203791	-0.9872731696996091	0.06221096099092747	1.441276111772696	-0.5724517811439721	-0.4555778672432334
-0.8576844971432405	-1.3339671099394481	0.4308775170687527	-0.47642517015277636	0.05135055563390776	-0.5377744451030646	-1.0384404136904952	-0.6635281803681099	-0.741507211481876	0.9545157372798119	1.1257078111401884	0.00827743005160469	-0.5701734048292341	-0.20043221752708038	-0.4385936537828009	-0.7566110242063463	0.4888073802816746	1.0533742598330555	-1.3927593380555152	0.5995256837196475	0.14393443478820775	-0.7938151667005077	-0.02899755495238926	-0.027569870791789897	-0.917203269105005	0.3428419508278506	-0.9726585719231166	-1.2302981857684288	0.2725188984235518	-0.8277598502025919	-0.9752630714275415	-0.0181298829814473	1.4003996870561266	-0.652222494378737	-0.4864771055214529
-0.7770297552483265	-1.37522868945758	0.3745594596734646	-0.4990736584431731	-0.090734168379466	-0.5755869059378969	-1.0939240889212876	-0.6977504888586821	-0.7206495436647172	0.905500712318515	1.1309365077327886	0.027415658656710806	-0.5732091256474673	-0.21442432467776498	-0.449001827195581	-0.7034003217329183	0.46601944148930796	0.9435097757103593	-1.3650046827582023	0.5756927148183284	0.21822705896324796	-0.85243503708037	-0.026149826359708483	-0.015981599219588853	-0.9282023422777523	0.31042983007823854	-0.8414936644790793	-1.2342766877003997	0.2891741020948879	-0.8208009941601764	-0.9498235528410218	-0.10468237354466406	1.3494661150449132	-0.7210732676104017	-0.5224209975449906
-0.730679622423993	-1.4195905967485283	0.3238331899407732	-0.4739211265224057	-0.23260493239109886	-0.6039210943698272	-1.1192901084509796	-0.7319558388217561	-0.7085069153017396	0.9158733267810064	1.1225752616637283	0.011236996842909292	-0.5922401101461863	-0.21976738357028563	-0.4792463853870149	-0.6459298102888331	0.41702969560215897	0.8112540013126074	-1.3042497525577361	0.5474342549391606	0.2851919105032428	-0.9086371997897575	-0.00839608983648078	0.03157870948632879	-0.923818493601441	0.2751495772528651	-0.7037879117349808	-1.2505439141132293	0.31901394500173064	-0.8027848518528884	-0.906178668428349	-0.16954605483638802	1.2950165369420419	-0.7620395879856667	-0.555995253030419
-0.7146480915053581	-1.455989459789653	0.2850317699784609	-0.418371712350322	-0.3566577951863079	-0.6032502358579938	-1.1024550917608784	-0.7589504228927633	-0.7067014886398798	0.9776070289543352	1.070423681631639	-0.05006539046844173	-0.6249515507997998	-0.22830993319912457	-0.5155817041297709	-0.5933639412834405	0.3430374110109469	0.6831019269416683	-1.2427817459421007	0.5218626015749642	0.32962655619117365	-0.9561270844405442	0.0060825302555181475	0.12323986353987246	-0.9050932422000318	0.26127367523483747	-0.570894860762451	-1.278494738422632	0.329551840652338	-0.7785817144387293	-0.8509216812029177	-0.21209748129915465	1.2414859149767632	-0.7621624964012863	-0.581177412820784
-0.7425687591614689	-1.49988539519808	0.23963139598781055	-0.3509918992083059	-0.45674713778651094	-0.5711712193760801	-1.0540913044875628	-0.7798331536535612	-0.7252837745133486	1.0539346979654378	1.001663987199392	-0.14046070606110725	-0.6634828643888012	-0.24141153053438885	-0.5443667814791048	-0.5434208292793498	0.2668213296645511	0.5784800810506513	-1.1951736498787742	0.5080028815481477	0.35248016212723854	-0.9877974835260229	0.015149094723546619	0.2607541968020065	-0.8709345710526447	0.2713710281142099	-0.47122408389259124	-1.319774776362341	0.3001992790147681	-0.7475831738861534	-0.7912106565578746	-0.23765114616062438	1.203471953011763	-0.719232792873949	-0.5999788784385204
-0.809239895350905	-1.5561318922848248	0.1868451353150561	-0.2599909527293855	-0.5294285862351078	-0.5203872300303004	-0.9870084919147819	-0.7941715886529558	-0.7555242174747031	1.1003695740935373	0.9520170462047399	-0.23697989083301288	-0.6980585417601051	-0.25411205856347163	-0.5714447719175468	-0.5131331966898149	0.19947468417712605	0.4934158784919977	-1.129345221965783	0.49945043364966957	0.33990173934788576	-1.0062569172997602	0.00998158722109813	0.4115639311336693	-0.8372714105187791	0.2857753540218896	-0.4098097383605751	-1.370621838218298	0.2314856088060005	-0.7145202836942002	-0.7290443511013638	-0.237557375893851	1.1736800799672704	-0.6498966889754794	-0.6117800794876667
-0.8690988875813023	-1.6116771247562898	0.14948060603453484	-0.15788736651745833	-0.5808859666538482	-0.462187858205506	-0.9003384211593044	-0.7938900770964921	-0.7892212813313765	1.0971209794436743	0.8919967446486966	-0.3189355501645421	-0.72475486212824	-0.28497400178490057	-0.6060573104070233	-0.5128574598196447	0.12813660861629445	0.42792497477367847	-1.0590395757564002	0.48691476745070406	0.28868095043388686	-1.0180221966878373	-0.0178009077810077	0.5479481553048938	-0.8161664457250458	0.30870449424576074	-0.36316172677682385	-1.4214360425221673	0.11691842059658594	-0.6940129980537643	-0.6733279132354073	-0.22601603008614174	1.1390765297551362	-0.5737911677244393	-0.624500358896699
-0.8996129732573477	-1.668567216670874	0.13523524495748748	-0.06546884161969177	-0.6114650536884034	-0.413682391876703	-0.8104242994348916	-0.7866776153516755	-0.8328037365989138	1.0544028701327517	0.8229872865845709	-0.37038788043796295	-0.7498347597230304	-0.3374778260421488	-0.645757979239688	-0.5180964603528742	0.04437175813567683	0.38801321414094303	-1.002354098890778	0.4777403735996855	0.21411225301640707	-1.026135098750137	-0.06069281989885218	0.6635543266846587	-0.8022889924278951	0.3392448484464857	-0.3275706701259455	-1.4631240617336343	-0.02784968944582362	-0.6958563835821814	-0.6369669310155162	-0.22299257256558885	1.1152350403966067	-0.5074805017489068	-0.6475096177723171
-0.90677140275243	-1.7285161141113174	0.1295360262158784	0.023412635422778782	-0.6118413940486087	-0.3922125235747813	-0.7336150086800317	-0.7837420942418052	-0.8834990285644297	0.9889992183589774	0.7952798631228883	-0.4036938123299584	-0.7807551814152374	-0.3998950865397609	-0.6891117094393782	-0.4904750078938019	-0.03990811558021912	0.3620133292786472	-0.950221655917413	0.4754792545366744	0.12575041055283886	-1.0294731965272923	-0.107844897423403	0.7444116378291039	-0.7985016501589433	0.35555914022037705	-0.30443648330287487	-1.493128483048528	-0.14324069850616755	-0.7165301490322447	-0.6208012919183188	-0.22762279627895804	1.0950436904790108	-0.4640780735461104	-0.6715436637009712
-0.8847226952074998	-1.7706704219390332	0.1331081095930413	0.1105161035238498	-0.5738443901679752	-0.3858657228681871	-0.6748778246057594	-0.7897996802640213	-0.9339366616495599	0.9147627183618777	0.7710131087583012	-0.4147677332677519	-0.8187420552780253	-0.4746525924693776	-0.7467952049441824	-0.42763522652900543	-0.12197155001572113	0.34812689370865996	-0.92528652115824	0.471620425426695	0.028990682981149467	-1.0258791854034015	-0.15999535571215276	0.7856779036687067	-0.8112713058424255	0.3520607194087658	-0.28804482443422036	-1.5161397220273898	-0.2085504110713091	-0.747292590945713	-0.6207983654811182	-0.2368300227434747	1.06389050663442	-0.44748543743750424	-0.6913493619036312
-0.8410460356614337	-1.7741329159769776	0.14706072097977954	0.18042927761146824	-0.5157351461236758	-0.3802472828315834	-0.6355708979967367	-0.802888271786828	-0.9852271093387843	0.851413822211315	0.716629995716155	-0.37754680180017264	-0.86479977873734	-0.5510121096954366	-0.8288086122647884	-0.34476218452595564	-0.21107976656235072	0.3575201984910639	-0.9519244332191528	0.4758275442700963	-0.059452666820662727	-1.0270712028342488	-0.22105925020592174	0.7980319903425125	-0.8363561361371158	0.32985418293761126	-0.29433653233772583	-1.523453265496278	-0.2389581645221972	-0.7823108621743775	-0.6432792560576337	-0.24120681330340293	1.0426118204173744	-0.45688005248779007	-0.707922135907458
-0.7963193490060758	-1.7449427763659506	0.14909653992706554	0.22535202728607012	-0.4617427217557347	-0.3959262046224302	-0.612614744901111	-0.8294402382901426	-1.0376897234838487	0.8128442384940922	0.661098436815277	-0.2945447160858613	-0.907724157703376	-0.6068037958920599	-0.9292198479784659	-0.24636971616089917	-0.30240442238937437	0.3778919282379025	-1.0187036296857026	0.5158532215713141	-0.12706957706661068	-1.0454004350806998	-0.29206505431298135	0.7830480733371538	-0.8708493558515936	0.28383355539124056	-0.34348382701073865	-1.5159015047747524	-0.20147957423588875	-0.8169477432937147	-0.6893735684073726	-0.22842111071229768	1.0416957181808306	-0.493270398004613	-0.7124529279499642
-0.7627594400130071	-1.689418305017964	0.14023616168551573	0.26736546456092336	-0.42078848499389354	-0.4407036143640452	-0.5972759639640288	-0.8772124102514611	-1.0855797997516414	0.7777547345539031	0.5991477191511618	-0.18792751672010502	-0.9357984737923415	-0.6338385862426377	-1.0375196037992667	-0.1511493073810261	-0.3804856235949567	0.3946276662585523	-1.0991972527233052	0.6114698102126424	-0.17117030559463878	-1.0722623570722531	-0.36955024089215066	0.7576618345349959	-0.9141386779857115	0.2303481445844257	-0.42566357681761663	-1.501164892663349	-0.09845288918076493	-0.8450071584799641	-0.7379260880057803	-0.20958595874855296	1.0464931258432302	-0.5470538600804856	-0.6983848627032712
-0.7453744167034945	-1.6056033427430272	0.12508837954476398	0.31797404884250313	-0.40885448382535083	-0.5054198974466484	-0.5738639413153342	-0.9359923624116055	-1.1310856241262859	0.734576255945121	0.5190482889837122	-0.07013175377827688	-0.9588451706164782	-0.6186999193804963	-1.140302277918268	-0.0854978784030796	-0.43200082270366674	0.4164123055997441	-1.1803240384398945	0.7452655877272043	-0.18422725532755402	-1.099591208678903	-0.4481827466956586	0.7331903193264218	-0.9642957141008622	0.176181512618662	-0.5121261171081504	-1.4740245546387802	0.024103608472341054	-0.8703272240714398	-0.7772603304216803	-0.18717486498975355	1.045919491732497	-0.6011272599573066	-0.6642761910469187
-0.7373223471153982	-1.5130617882325503	0.08339974933399318	0.34785874035124353	-0.4423086583833024	-0.5894449260537675	-0.5226306349050654	-0.9849635022670192	-1.1667006135925921	0.693572176957865	0.46283980061325664	0.02978149221778385	-0.9804932205577555	-0.5654619343593901	-1.2155326739177625	-0.05667143410979979	-0.4494159655308623	0.4541714338865118	-1.2502915880731194	0.8891728243279442	-0.15423781339166384	-1.1331787130109792	-0.5258073485590607	0.699116865465434	-1.0047003438734623	0.12075111990475504	-0.5990948413154962	-1.4344996576064302	0.15874398047928628	-0.9015709439800126	-0.8091526430359558	-0.15764229961925794	1.0302487210756044	-0.6488945126635064	-0.5949371610457896
-0.7270250067936039	-1.4415881604699408	0.012712785120793695	0.37535148384667544	-0.5051632296090743	-0.6678035961591517	-0.4306319976309344	-1.0198845020905007	-1.181379911777961	0.6448796706007178	0.45544959819710795	0.06497099159878732	-1.0003540062943588	-0.5148071075814875	-1.2367256609606385	-0.0542831620059658	-0.4500321540444987	0.503439317470221	-1.2916192841005463	1.0196681419876952	-0.08457796115166116	-1.1679761936052517	-0.5941139813435236	0.6661868160964257	-1.0112871633028808	0.07535441454134675	-0.6870047512431661	-1.3947310670627624	0.32781305281378154	-0.9397583854028528	-0.8180256006287692	-0.1378238270201612	0.9996206550239242	-0.6890666555840005	-0.48734332953476384
-0.7165265974508815	-1.3843981856606649	-0.055637553123885984	0.4173062864910655	-0.5575815196784915	-0.7107026020676341	-0.3111582348035765	-1.0494890035434201	-1.171608833814029	0.5689733565401982	0.47075987540731645	0.03206770638016716	-1.022769903987434	-0.48949668865466267	-1.218936385511286	-0.07418832441319581	-0.43783162147449567	0.5679184839859359	-1.300838050743781	1.1087418592083063	0.005403511000886646	-1.188191103143438	-0.632656593692611	0.6301110748343668	-0.9792146865219747	0.05009829923714097	-0.75522094315735	-1.3580182288632645	0.4967383947019447	-0.9813692570927536	-0.782770811670779	-0.1362043891696722	0.9469576189773656	-0.7227278039745079	-0.3656931781873952
-0.7160741921537934	-1.339454966912313	-0.09714623627731092	0.41730283739515617	-0.5874671470645463	-0.708946390320585	-0.19364225200703397	-1.0553668291741596	-1.1373583477142732	0.46685460302306125	0.49805413846860136	-0.030815694705170177	-1.046026867188591	-0.4891862564798215	-1.19249484729192	-0.10386586203802381	-0.3957063995661271	0.643241046709838	-1.2944941295329664	1.1436896933325673	0.10373291215101985	-1.196541959721123	-0.6358037223219213	0.5689070255508989	-0.910496517170403	0.049662190364355895	-0.7938649215565039	-1.3253359170532106	0.6331946782015759	-1.0248779986124033	-0.7006257194444333	-0.13964347706186833	0.8716089234968895	-0.7596444496300085	-0.2588510529387686
-0.719615241022362	-1.3161309980797626	-0.09294836686490053	0.3573161613353705	-0.5981135675083259	-0.665606534532898	-0.10902075687800357	-1.0271105306573158	-1.0852060129251664	0.3520509847281983	0.5299842012767185	-0.09740708492949782	-1.0594182070750826	-0.532510805260564	-1.1602554909124776	-0.1351978208838717	-0.34560383561703756	0.7147143114114506	-1.2846299057897943	1.1399414323919284	0.19866529778465555	-1.2072588923291518	-0.6184933721124816	0.5043073308342736	-0.8081372801148679	0.08156817015942208	-0.8180707946409516	-1.3130170731496054	0.7725536155929913	-1.057035844021111	-0.5804135321101322	-0.1506779565626955	0.7952956094620459	-0.8051048059199688	-0.19814489954487757
-0.7275481585980561	-1.3080157055910955	-0.02778336011293956	0.26906586884435696	-0.5896831613682938	-0.6183780952998347	-0.0677465923636206	-0.9713882010050258	-1.0155600917571792	0.23833976815706776	0.5461861579951294	-0.15123889780376695	-1.0589019280243623	-0.6107374473922365	-1.1287327971687622	-0.15437130356474477	-0.3189679375096631	0.7702248287984654	-1.2688377220779903	1.117639832635974	0.27856352341571183	-1.2162136146109759	-0.5872734904302863	0.4555796859144513	-0.6952208264846296	0.1575561621466543	-0.8342251797986006	-1.3221624251473922	0.9298613306727344	-1.0682989598687957	-0.4463768554392706	-0.17148988712328156	0.7228636008530585	-0.8360178481971421	-0.21138197700930958
-0.754074375359026	-1.2996789611186559	0.08047493820788004	0.14255647997609097	-0.5668372001109537	-0.6092424399226192	-0.06983489106315685	-0.904441022001938	-0.9302477848620626	0.12194176353685138	0.535448656063896	-0.18217217161480093	-1.0498886344879756	-0.6859889256876581	-1.103531032998062	-0.1433765672612745	-0.30066805833900745	0.8005299783526963	-1.2403331071026553	1.098787959763439	0.3428701840213579	-1.2211792314792125	-0.5525636556493568	0.4132444698288584	-0.5998460797967528	0.2892292089632879	-0.8408411617738134	-1.345187354772957	1.069619908817367	-1.0594785568641858	-0.33350417260456644	-0.19042894667993782	0.6471981223562071	-0.8287757061691126	-0.2947920086097192
-0.7977286939027668	-1.2796859992086849	0.20409319505050066	-0.01763677954534123	-0.54508396314822	-0.6274274974398141	-0.10796904122859981	-0.8582019009264208	-0.8435346846172422	0.01724286118651655	0.5079979989527431	-0.20658575409310834	-1.0309008296916806	-0.740545680969768	-1.0668190740379901	-0.09135131621393164	-0.2774883340140901	0.8137549687109225	-1.2032203483913282	1.1083161717563463	0.39649412477907137	-1.2218526876548323	-0.5363069193092798	0.37256586071652864	-0.5299128048005594	0.4453498188674315	-0.855362312887371	-1.377839547160264	1.1805272290762714	-1.0349575943589202	-0.2831167768812597	-0.20970253799913624	0.5733562866292988	-0.786076061983832	-0.40968561265326003
-0.8496435980563068	-1.2391579793868002	0.3032493952019924	-0.16249363410473133	-0.532091624113922	-0.6550668681273455	-0.15857434476908056	-0.8396645345185692	-0.7535137524080299	-0.05575558352368585	0.48761775343935243	-0.24538997417463687	-0.9964847294815085	-0.7661869254259859	-1.015576823731177	0.003862579096566887	-0.2710560616792041	0.8303850320527703	-1.1801478184062608	1.1384211200634988	0.4589865897915413	-1.205103832567169	-0.5372394018661126	0.34201302905875186	-0.4975247161639074	0.5789710308676014	-0.8968891668752457	-1.4149439378554753	1.2688548467784346	-1.0040498609752315	-0.3113451901201384	-0.2292396997979133	0.5012410610366869	-0.703491061181169	-0.5192086278142705
-0.9132130584229066	-1.2051281912137422	0.34114839410060027	-0.2800181281284857	-0.522591417965184	-0.6818221431332111	-0.20408942022944201	-0.8631605743667791	-0.6563854269983123	-0.09693392659544227	0.48138299960058645	-0.3001703953132981	-0.9501003421864656	-0.7395010880310691	-0.9733687075258235	0.1232523015672429	-0.2819598393175243	0.8595805974795798	-1.1783200478248506	1.1725700991642756	0.5375491467829842	-1.1517952865590275	-0.5415772741525555	0.31594606572183415	-0.5116262538786378	0.6718908702588005	-0.9683085538880084	-1.4505231905079412	1.3169589732314073	-0.9760842798634988	-0.40644561983440824	-0.24139181950541558	0.4244825384382896	-0.5874434563516917	-0.6009420020872194
-0.9933483720137561	-1.1973312359517483	0.3229227115461426	-0.3673164701484493	-0.5045614671041774	-0.6790141210765372	-0.23719387271185344	-0.9453042898606503	-0.5775000761195834	-0.1344579258056643	0.5167560657453494	-0.36578587919368283	-0.9030588724632338	-0.6690647073381096	-0.9447946184463752	0.2353404248695597	-0.2795686600108752	0.909410122411737	-1.190548898530968	1.2043225131945992	0.6178522798362854	-1.0698401596939406	-0.5520402769593702	0.2929104538287689	-0.5526400145328276	0.7085749479958394	-1.07048652297083	-1.4776142422043785	1.3275599700535752	-0.9668128679200807	-0.5358351142304058	-0.2339966400880032	0.3533347853010925	-0.5026271950808627	-0.6391556946608912
-1.0783037568563005	-1.2038017861026042	0.25924293946152815	-0.4202204277578687	-0.47514960829340636	-0.6464607117898271	-0.2653026758595953	-1.0558264052693498	-0.5248977455393802	-0.17862476787877563	0.6042550352871489	-0.43870359935391934	-0.8578966584846226	-0.585744258425103	-0.9404527937189803	0.30976766825086804	-0.24516326852558876	0.9943627794760994	-1.225092123263496	1.2129495946073827	0.7047706536322395	-0.9740342841502738	-0.5618244873167256	0.2911687562886606	-0.6072313972212092	0.678986393451777	-1.1911678869502587	-1.4956420857832486	1.312079149297393	-0.9814207144884566	-0.6661961857770675	-0.19347014452123087	0.29733553892892756	-0.49426627132091383	-0.6390705404358538
-1.16019283912969	-1.2318869725862658	0.17304024166195944	-0.45114329713539875	-0.43303196402209754	-0.6130735212098386	-0.2922254615393943	-1.146673237075095	-0.4897708563464807	-0.21266608635547807	0.7103345516490821	-0.5094329234701626	-0.8208203131294681	-0.4932014813982035	-0.9654296199821168	0.3306932741933725	-0.19627100917940316	1.1129571662309425	-1.2858327099728526	1.180663689159991	0.800644317559146	-0.8630038093297626	-0.5537841107605062	0.32823367539029263	-0.6740022414228279	0.6146651096306546	-1.2983206948405033	-1.5077035455288326	1.2699310723156056	-1.016426878094603	-0.7678225704491126	-0.13537819708945364	0.2597810550327231	-0.5466473168595918	-0.6177937295868581
-1.2322053366250798	-1.293109218933402	0.0952950555576439	-0.4627943431180318	-0.3781187475038061	-0.5959762128511159	-0.31131901867084166	-1.2204784445982955	-0.4829338235204649	-0.2480182869006601	0.787581541086104	-0.5694113539232972	-0.8042017598313856	-0.4030696520649605	-1.0097389003627755	0.29468247318046786	-0.13382260253321404	1.2432462174398788	-1.357847280694451	1.114577094345245	0.8820228216234746	-0.7528578069532323	-0.5431039857897229	0.39709055752938127	-0.7424931702382622	0.5451646350356547	-1.3730105045032974	-1.5158494803172802	1.213220647185907	-1.06862889258242	-0.8317505911005026	-0.103668640930899	0.2270782029188386	-0.6417658245575876	-0.584495491244654
-1.2919414533426876	-1.3508620508681004	0.03682837658210736	-0.4577465912543303	-0.3036816808266371	-0.602581773269417	-0.3266994142559216	-1.2701550591976176	-0.49915000249236136	-0.2966067549984048	0.8513529655994281	-0.6145282549009587	-0.8062875271962943	-0.33685242983589947	-1.066505207190227	0.2195040096646808	-0.06452254748912636	1.367611615820411	-1.4327141570767254	1.0363584071496261	0.9706554787915312	-0.6700563701607829	-0.5427725888026129	0.47674330533692694	-0.8030180558146682	0.4807351198154469	-1.3963424194188732	-1.5159042429040936	1.153849455988739	-1.1220446962277004	-0.8644476739449971	-0.10251045141967326	0.19111904970870322	-0.7571799783219504	-0.5482139186735547
-1.3481085949388203	-1.3731917925651715	-0.01056215814724809	-0.4522711514978381	-0.20487227752256412	-0.6334819955091099	-0.34562083807064986	-1.2777456961056353	-0.5137857526979468	-0.3319979698908627	0.9057991031094312	-0.6418763809309818	-0.8219598817977845	-0.2995937710701173	-1.133517522892447	0.13419710127217824	-0.01225688595186777	1.4738851178023342	-1.5172116632040995	0.9669050115784656	1.081999761370969	-0.6176480105740534	-0.5426103185537523	0.5520298434332391	-0.8543712608630962	0.43531931479337677	-1.3582599888024336	-1.5084373641921283	1.0817423449982717	-1.1505309051077215	-0.8711316565116155	-0.12683243115541915	0.14782251690307097	-0.8275403190172469	-0.5307807933615917
-1.393749400939324	-1.3543453060295234	-0.03987204227881206	-0.45640661749344985	-0.09886655880278715	-0.6701372254110293	-0.3673190938517907	-1.262572901553349	-0.5272076029670658	-0.33192774406576553	0.921349806993317	-0.6511008569792053	-0.8395997289271093	-0.2800093529157258	-1.2013511235129812	0.061828114213083187	0.022564202859036413	1.5503211785306499	-1.6097353771424419	0.9152807333134415	1.1667568760689657	-0.586790248607156	-0.5541817871450376	0.6064213292086806	-0.8952240594708554	0.40313638994770973	-1.2997878372868903	-1.4992591546422538	1.0039140611196509	-1.150001196622544	-0.8604911308495208	-0.1905404572674519	0.10962305136992298	-0.7940619575012502	-0.5366652439469334
-1.3989809189838442	-1.2893952846222154	-0.05134299574036376	-0.47683561256601853	0.006373106696469938	-0.6822102827007717	-0.3945256157679396	-1.2390107234478975	-0.5440443406508779	-0.3188761444236433	0.9133993870851039	-0.6442399396520926	-0.8514835339854985	-0.27300310266310784	-1.2708673991784698	0.013956285469953995	0.042412830472921936	1.5502409440523004	-1.7003923881663625	0.8739807578605759	1.1857664907626781	-0.5740102952478117	-0.5959880884430397	0.6503466752621893	-0.9154295304757127	0.3782845507518521	-1.2611043132692354	-1.4898536803571052	0.9493701095468626	-1.142400636586657	-0.8320959106901966	-0.26663629591968735	0.07310453355429658	-0.6679642260715172	-0.5531088184369104
-1.3701424084822005	-1.1899656506998115	-0.058522077595369246	-0.5209633456334574	0.11316589256550844	-0.6672261786543239	-0.43903626495162185	-1.2077883784716874	-0.5609046668237393	-0.28372941944078256	0.9002856292916981	-0.6293784101766193	-0.8596238465815766	-0.27814222801011224	-1.3471631987556507	-0.016485499228100907	0.04547170061673553	1.457963466196159	-1.7759887335250741	0.8276029392307528	1.136670151180978	-0.558749778308268	-0.6542248238122939	0.6898207210376193	-0.9032690056738206	0.36657327671553086	-1.249110127177889	-1.4729512079372438	0.9218019088161981	-1.1337890900704888	-0.7855597063231377	-0.30795603725673015	0.03809002159118905	-0.5011680515826125	-0.5742534934194686
-1.331028898661088	-1.084201567324912	-0.045428914840729875	-0.5898504136879692	0.19962292648334817	-0.6453202523197107	-0.5024721210998505	-1.169367138572659	-0.5723196810245001	-0.2339471123163875	0.8650456148013006	-0.6202403780469736	-0.8519003119828067	-0.293915354791637	-1.4122644140959326	-0.04155150053607082	0.046880657038961174	1.3131539313444236	-1.8327828111090987	0.7610049666328077	1.0139595388199467	-0.5320247924057574	-0.7274955549140134	0.7112981119253353	-0.8619743504680167	0.36307485590391975	-1.2752102353885328	-1.450246639444535	0.8849578358661375	-1.1323694713302135	-0.7239026009395655	-0.2966098349771704	0.030470105791898454	-0.3459788436251411	-0.591930335996194
-1.2795403353019232	-0.9787996502151405	-0.010683018111136778	-0.6753707467665333	0.23234352389247298	-0.6265625691442004	-0.5759408905654161	-1.1350498623280993	-0.5705051818668524	-0.19553098503178337	0.7959311159574127	-0.6234206043146473	-0.8207133025625918	-0.308786642116324	-1.451836048780072	-0.06868444279208633	0.05382427387173087	1.1334991496269617	-1.8697685274705964	0.6781120100783238	0.8284041394037123	-0.4976426097864498	-0.8128017103889714	0.7198311003317592	-0.8109588501052372	0.3531589497818376	-1.3388549538040038	-1.4366874229496134	0.8151679401201989	-1.1570992903239203	-0.6431504928207987	-0.23342894982429496	0.05410040647284466	-0.2406904524091075	-0.5874230347743877
-1.236909979364761	-0.8584128155367561	0.027562446017285774	-0.7674012483744701	0.21396588802863695	-0.6242576909714017	-0.6542728991220209	-1.1120727534213222	-0.5457173088742289	-0.16801286541965688	0.7207849421156322	-0.6383321802692971	-0.7831019043730547	-0.31349297516117797	-1.467984498097505	-0.09898293116391126	0.05911981635160992	0.9370303523489973	-1.8815732206538978	0.5892621934006269	0.6307909124652976	-0.4530059344663721	-0.8771087243634893	0.717581518470795	-0.7677768360020725	0.3414604088512911	-1.4063435063377692	-1.4281033874666609	0.7286983013584287	-1.2085990627056735	-0.5376436524204984	-0.13386013250034162	0.07904920943816214	-0.21474101922425232	-0.551347006884413
-1.2369658318705743	-0.7481343412009919	0.047345879217423635	-0.8591368522821355	0.15282681753111044	-0.6498533391210983	-0.7177352373189757	-1.0913731747575006	-0.49528693378572913	-0.15883929189678686	0.6504356305496526	-0.6547610744789812	-0.7477583792499528	-0.3159651029184892	-1.455604194657944	-0.12872343232602237	0.06843621880405454	0.8053264346072115	-1.866895731108335	0.5024385384260922	0.4723169834979209	-0.40947372727431075	-0.9033782207072047	0.6736508542568584	-0.7483982680592696	0.3348328272955364	-1.4574680819358308	-1.4162390730336045	0.6243324692179655	-1.260861615306082	-0.41810454564238037	-0.037527656545831775	0.08739116220270401	-0.2597475598257721	-0.5133623498125657
-1.2678410970842129	-0.660137165940849	0.03802623311309601	-0.9414236579454484	0.05843224962010678	-0.696010800658485	-0.7577666371181458	-1.0726662230746709	-0.43856024662019283	-0.17676248303546002	0.5960548517470567	-0.6601956671495623	-0.7157753614024462	-0.3185210700222905	-1.4110281274566865	-0.1530295288736815	0.07772870946343267	0.7778314487337165	-1.8266868273874663	0.42917330521692215	0.3698070446765563	-0.3851529799187624	-0.8944487860269457	0.5879354035616077	-0.7630174092174231	0.34117709724780265	-1.479973493424736	-1.4019624666514312	0.5034551638524987	-1.300571590260603	-0.2994960458941156	0.031831928887938614	0.11422068595893309	-0.34121062739867913	-0.500859360495008
-1.306340229341378	-0.5808135267118002	-0.002494084113414852	-1.0138288038277534	-0.04544915193952587	-0.7418663758655465	-0.8053681197031344	-1.074033080390994	-0.3817065445136211	-0.20634576209673833	0.5591878722901227	-0.6400860818804389	-0.7082151587215406	-0.3285387389636955	-1.3554370776036386	-0.16308415443082377	0.08340684063237573	0.7830349481954691	-1.7442138025767222	0.38104021689882067	0.3012067878337269	-0.36744332735388163	-0.8556501980740215	0.5087240630695705	-0.7973086373442234	0.37539413574098546	-1.4519040134127439	-1.3819330505245424	0.3855085573439535	-1.3277047723242	-0.19915144071601895	0.06353641638342482	0.15361308213032218	-0.42651537083414875	-0.5155881050738877
-1.3513759665289036	-0.5040596532111122	-0.06297241004345891	-1.082217477523328	-0.14172542165155663	-0.7841328580343003	-0.8691028446869851	-1.0887768241975866	-0.32704657188864494	-0.24068098865625503	0.5263637957342528	-0.5941616127160649	-0.7240170524303023	-0.35667023860349273	-1.3045017193257498	-0.1497684518737184	0.09493600362781954	0.77457314613732	-1.625039882156516	0.35708009460276025	0.24497724152117697	-0.33165586618144755	-0.8018587533249631	0.44582617968984434	-0.8324804225485553	0.4360451018225374	-1.3728641857148431	-1.3580976346141436	0.29459379160780824	-1.3400394127647572	-0.13782502273613625	0.05459529473002134	0.1778170169220016	-0.4940708784550562	-0.5671122839266787
-1.3865853861936603	-0.4392318917531786	-0.12541135316547947	-1.1467880020469736	-0.22208268516261617	-0.8221322008831431	-0.9246716407886822	-1.1038699136706338	-0.30771126886475225	-0.2829049162350133	0.4818825268643442	-0.5302613581674583	-0.758001355616236	-0.38127142197757863	-1.25030737694525	-0.11155609821236978	0.10570366798253046	0.7708432213633071	-1.5057512138074312	0.3515599787484419	0.1943217454369355	-0.2699740150564339	-0.7506613470612115	0.3857283077753613	-0.8592853374570613	0.5174414804875923	-1.2556984272201517	-1.3398726457227461	0.24558170940849275	-1.3440803317802525	-0.12255194698518132	0.023787960597716967	0.20229207231328145	-0.5476148266953633	-0.6547858994841319
-1.3992620432631049	-0.35995208156258457	-0.16972667325810437	-1.2007094429497256	-0.2774295527558648	-0.8360932456990448	-0.9835828497545824	-1.1251850868826256	-0.3360501167088925	-0.3139681395363009	0.42523520145843835	-0.4636358453436921	-0.8178897254997455	-0.3680791875109739	-1.194092080806095	-0.058471322813507455	0.11026714172083563	0.7623246680887643	-1.39986961150562	0.3718934650901384	0.1449598496886978	-0.1700465877179741	-0.7114010888227964	0.3453608110480586	-0.8725094742128174	0.6275032635280413	-1.122489011299614	-1.3356997366075885	0.22996066382662111	-1.3430753991112305	-0.13954869424740496	0.0009865797826184171	0.24808576853628414	-0.5914206466212182	-0.750989619308261
-1.3822605404935107	-0.2438674130272825	-0.1898861152347858	-1.242271048660421	-0.3029729383208699	-0.8083772054673037	-1.0433944483771669	-1.1606216259420403	-0.380356557140331	-0.3356601166218527	0.36508184824802936	-0.41204474983255457	-0.8835979683186428	-0.3337435762309219	-1.1321243028293186	0.005773196779634726	0.1116062021325593	0.7260997795831226	-1.3233245466635077	0.42603593341188944	0.0891772791020026	-0.05128708085526694	-0.6812439629958154	0.33486808052398687	-0.8785029433534337	0.7582595267288939	-0.9984423151857531	-1.3527610205292073	0.2336555879835541	-1.3405085831373427	-0.16947736749994646	-0.0019912597703149832	0.2902835494382735	-0.6158163913727319	-0.8321738956473486
-1.3260803666460221	-0.10411506372628292	-0.200782312423621	-1.2715314538095237	-0.29542320683086176	-0.7551733336324111	-1.0545055593926336	-1.196709372457371	-0.44108965844595344	-0.36526680429149694	0.31152038752757777	-0.3940484908886588	-0.9342402497483502	-0.30370869683297474	-1.0533315181077083	0.08207414818422405	0.10536706351090237	0.7317396763295576	-1.293610980294639	0.518177917331696	0.025470091822797487	0.041102127024089045	-0.6492058735799291	0.32426100955071696	-0.897136667316676	0.896216361245364	-0.9039322415302703	-1.3960426310169356	0.25707663949443516	-1.342545690626053	-0.18195862216134182	0.01266224516165157	0.2895158500562477	-0.610789752323686	-0.8909626108016043
-1.2455578090148665	0.03812631360066073	-0.21417091064554436	-1.286840266004289	-0.2715647562795679	-0.704878112630967	-1.021567565502214	-1.2256558830433755	-0.534852087918235	-0.38636056138548036	0.2772327427736897	-0.41279772186016517	-0.9777428612511929	-0.2714803988565884	-0.9533161033631551	0.15321643184453135	0.08641788719005625	0.8365278619927633	-1.3042558997682114	0.6255672518035412	-0.032555245200098865	0.09368558521647982	-0.6210668411296227	0.2981887280533713	-0.9297551526080223	1.064560752693263	-0.8485248754485527	-1.4488666222568454	0.29770678273812795	-1.3509725958988168	-0.16293092748176585	0.03346910705916882	0.2613507006093566	-0.5806929479861386	-0.9202674096248138
-1.1656887257017277	0.15496299616419051	-0.23224887546636003	-1.298501659274651	-0.2452897039228942	-0.6577526980979351	-0.9804277028063704	-1.2609516663245581	-0.6265822783339511	-0.3922205163463611	0.27453202761402973	-0.4453597810844002	-1.006382268228401	-0.2401856633330092	-0.8365070685585441	0.20456211092051046	0.06096654252382194	0.9603394467788332	-1.333336303458094	0.6959273063632926	-0.08726507404474194	0.10892814332467352	-0.605694591920659	0.25356138482339186	-0.9692855375402057	1.274879827327607	-0.8243901844774071	-1.494831599498415	0.3196905297856854	-1.3584551066151502	-0.1339709049426879	0.04375595875734454	0.23876207381108466	-0.5353555001117976	-0.9214801232434496
-1.0978633043921477	0.21851740871543174	-0.26350594790502474	-1.3183460325905423	-0.21506021224832655	-0.6185769569301278	-0.9318028781956128	-1.312481847979391	-0.6913889302484921	-0.4119851846764697	0.32251232156979037	-0.47170015301100465	-0.997367097313648	-0.22360813201083785	-0.707216595441204	0.23350796881898167	0.033333706582444556	1.0548028249353798	-1.3672893959849655	0.6958195023981856	-0.14164361499845732	0.08148704902208664	-0.6055208941894843	0.17752764518697187	-1.0130356529837132	1.493812848018565	-0.8071838858676322	-1.5318428937960435	0.3124198725736563	-1.354238627073139	-0.11463593435702828	0.04499778120920589	0.2083280730306969	-0.49112107648019354	-0.9045344324610107
-1.0617788621363144	0.22115176460572677	-0.30503343149727713	-1.3453231362474887	-0.19127244491189382	-0.602069045692516	-0.8893597203874677	-1.3626044718519057	-0.7374554348628489	-0.44266606737445124	0.4086737718492861	-0.4984022244916577	-0.9448605791662503	-0.19687697605025092	-0.573495368656269	0.23732920418511663	-0.0063745848575110595	1.1623189828624751	-1.4009904528823374	0.6454639938763427	-0.1841641528721389	0.035528154743875454	-0.6352437756885289	0.07658630118689698	-1.0504956241422032	1.7039663922778374	-0.776061484107364	-1.5566393931050124	0.2885255622760717	-1.3283283148838945	-0.10694233095613526	0.022510657504373706	0.16801386682066694	-0.4697885876256536	-0.8765275014814746
-1.0730796858125555	0.18439534888246922	-0.35493248192157256	-1.3763770712695842	-0.1945181417240202	-0.6037342123558165	-0.8744238449060028	-1.4012275182281582	-0.7690494941958087	-0.4498395053602967	0.4890953270746726	-0.536189591109917	-0.8459696737238097	-0.14133454196481335	-0.45477523348972027	0.21897207633246288	-0.066349040605667	1.2565827532923957	-1.4344825046235388	0.5679280651264003	-0.2054770071884923	0.00994579948599988	-0.700912945554891	-0.02926902304847548	-1.078212657313815	1.9076451522506521	-0.729990838553727	-1.5681094169130148	0.2540162326737499	-1.2835422191885597	-0.11993571212766949	-0.03397959239765562	0.1456963606219953	-0.4766809133938441	-0.8485440613226387
-1.0958116556786028	0.1222042501063281	-0.42494800189094456	-1.40859162706526	-0.21757424226878488	-0.5986572509751922	-0.877151495924781	-1.4395266567292027	-0.7802159220119718	-0.4279316488864836	0.5463635602009498	-0.5686765806153868	-0.711954896427119	-0.07579709822080588	-0.3676144098657926	0.1899263452369219	-0.14129963628823616	1.2717627252084596	-1.4636141350673846	0.4738732518770051	-0.20198796725784832	0.000780060935814835	-0.7904518404790016	-0.13539823254588015	-1.097982583957743	2.0828908870284613	-0.6666664396481143	-1.5679779867046633	0.21603633863559932	-1.211958927954512	-0.14786855520926767	-0.1109877904022792	0.12861290894613264	-0.49322312553706754	-0.8243573250594347
-1.0857097991271554	0.05620233177610007	-0.5134362958965031	-1.4185336460246858	-0.2392396028022322	-0.575680346944902	-0.8873565425588363	-1.4495169252781601	-0.7694722724995406	-0.39896999842513897	0.5703828851732083	-0.602442030179821	-0.571564542198629	-0.02539605541065631	-0.3292930114585771	0.158231803262583	-0.22362426107877167	1.2304634951818234	-1.498821258531277	0.40927103473565396	-0.18010719084276197	-0.007793036179824689	-0.9012824204507937	-0.23661346180798754	-1.1056551081709283	2.2081528150875114	-0.5700367208409796	-1.5576415484436918	0.17961995140389325	-1.1115958179943737	-0.1830853004836476	-0.2011821153804454	0.08257377723296572	-0.5134872566250703	-0.8048863710517491
-1.047918131943626	-0.0014259334177262855	-0.6120177397752782	-1.3857465403080158	-0.24053482495562947	-0.5445285527632721	-0.9083643734981919	-1.3990313889171924	-0.7435213055468649	-0.35559904903646167	0.5490946204747632	-0.6595609868000049	-0.4566877599675335	0.0009476268134501878	-0.347307224815493	0.1289494161131167	-0.3126239548722534	1.1818824970103277	-1.5623157955337004	0.39982574886975153	-0.1472781384132053	-0.018314666496923773	-1.0274943916174006	-0.3044678707064337	-1.114634265466901	2.2890780688389007	-0.44468501931658616	-1.5406843134370178	0.1397750671840653	-1.0095315870704087	-0.23640791271935274	-0.30191419087869387	0.01634614950325088	-0.5629027426997034	-0.7855064439742758
-1.0266420507291145	-0.05685813310580741	-0.7179125543578244	-1.319091037307016	-0.20502892680955295	-0.5101542418015858	-0.9358035591281482	-1.3003751551987075	-0.7102597214880271	-0.27796309891336457	0.5013827640672833	-0.7176763233237947	-0.39184123381874675	0.01238150093204996	-0.4164503476730849	0.11016022812531505	-0.38701354310210884	1.116015861100712	-1.6351725340904555	0.4049671687440797	-0.11891621397322208	-0.02994525464987694	-1.1445803754079455	-0.33140701235351255	-1.1362000235700238	2.336200110034787	-0.3185463599840227	-1.5115944273219029	0.09664191080180505	-0.9339043499152362	-0.32156430882531783	-0.3867534733246484	-0.06816071444161606	-0.6407920117261419	-0.7588707896531003
-1.0113179848841156	-0.10956601203518615	-0.8122262986228315	-1.2260292560221087	-0.13824475090894622	-0.46873352054239337	-0.9719383146147778	-1.2128589781935313	-0.6677278612327676	-0.18861764269444592	0.45231704872064826	-0.7530478099018039	-0.37843299752695914	0.010700182145684023	-0.5252784460209539	0.09592395523000488	-0.4254729031965144	1.0247970869710876	-1.7058613564194836	0.39615488564765144	-0.1188899212834658	-0.04549535774493747	-1.233102224406099	-0.3308645599898761	-1.1615973096019023	2.357193818180897	-0.20936090730282814	-1.469564141942854	0.05509329494984263	-0.8941096216030872	-0.4274603653733249	-0.4428128868658277	-0.16932294490508268	-0.737851842091355	-0.7201843443128413
-0.9946273943968826	-0.1491690084665211	-0.8671423804370069	-1.134483352389471	-0.032766290764888545	-0.40797769860286326	-1.0123347883713847	-1.1492509332547616	-0.6169146268220047	-0.10187314296060565	0.4077797581015332	-0.7822294569416588	-0.3895114072662251	-0.009217327466383528	-0.6592228670087428	0.07741484642528913	-0.4416096847790013	0.9594099009930742	-1.7758289060527086	0.39242597413664715	-0.15654894082123125	-0.06302093228848231	-1.2739074782533835	-0.29286098557273577	-1.1950679469037633	2.355140604874719	-0.12892907383369295	-1.4246697732734803	0.00828274251386081	-0.8960740833566879	-0.5429492830655412	-0.4757794714654505	-0.25752275680660996	-0.8578293647228141	-0.6714320823026465
-1.013148085324601	-0.1786036679762967	-0.8863053991558477	-1.0773111385919203	0.10324158712760571	-0.3294081872509028	-1.0522678262752865	-1.0900656722874196	-0.571577550869022	-0.0053828592771775876	0.3869233277198878	-0.8139975970189569	-0.3912592465252076	-0.0376660570658723	-0.799653869516978	0.055955135994108875	-0.43894443953643625	0.9621907105963651	-1.8086693534834972	0.3996958312707772	-0.2167197613282311	-0.07894817084188933	-1.2625531318260674	-0.216907018342733	-1.2317136394744284	2.348602155059388	-0.08831572363319051	-1.3850599942315702	-0.044007094985959574	-0.9402336095866985	-0.6651104775755725	-0.4859041259454237	-0.3211989969990342	-0.985153028810904	-0.6254928460712728
-1.0731746350724385	-0.19761393670827676	-0.8775819955400387	-1.0506220344434252	0.21664229840755994	-0.24483928406454733	-1.101333387839841	-1.0563945159405264	-0.5533363908371909	0.08223296087916403	0.39513751669728114	-0.8364502674495281	-0.361078511909305	-0.0636177336969313	-0.9392583559927692	0.03761320623666173	-0.40751698597227665	1.0097951964581902	-1.7671306032297411	0.4047100977503638	-0.2894611168076574	-0.10068060162913876	-1.211636841627243	-0.1442051062143365	-1.2515025028297013	2.362401658442768	-0.08453516250449697	-1.3500256293178938	-0.08310177638834634	-1.003414210793019	-0.7690165568270377	-0.48282744746264844	-0.3778603484144333	-1.066115008227825	-0.5885505941679863
-1.127163528941849	-0.17896814103292266	-0.8443669916863724	-1.0411835834868013	0.26495141022925234	-0.166061327389267	-1.1614552047475015	-1.0357169833624518	-0.5693547894009037	0.12966920525401865	0.4258817858138622	-0.8394143839207573	-0.3037696599010289	-0.10656613838261095	-1.078859355059141	0.02074983402713349	-0.36735437046405756	1.0934367047300086	-1.6835613258841824	0.41010306020994036	-0.3600175497683457	-0.14028655931733697	-1.1360440461192929	-0.10208793470628366	-1.254617591845914	2.392999311619479	-0.10759816721426625	-1.3253687746052987	-0.10655437848500768	-1.0556434674315023	-0.8333162350029291	-0.46800921098094506	-0.4226237863589552	-1.0658628884009134	-0.5619912850140857
-1.166857904823421	-0.13274234621188769	-0.7945646292331882	-1.05244143253574	0.25475965478917295	-0.1005232426296682	-1.2176293048200786	-0.9974415867999042	-0.6000960341297691	0.14234886811877398	0.4929374853744136	-0.8152533086782956	-0.23432731151165176	-0.15870514818621384	-1.2085229809843774	0.0053215962363639445	-0.32624080133927136	1.2135692451429707	-1.62010777028493	0.42853753824321517	-0.40567480552993873	-0.19107637922866044	-1.0575075311672237	-0.10008298822499861	-1.2431261641782028	2.4290276344091195	-0.14562918852665468	-1.3094958388175235	-0.11569703711999915	-1.0908766489598678	-0.8545738748295119	-0.44472630717430783	-0.4442906031185858	-1.0009830024431028	-0.5482667730201298
-1.2220681068199513	-0.08727317900207615	-0.7357487992508617	-1.052894988647853	0.19107216784233705	-0.07070358177867883	-1.2659741763443042	-0.948979202769425	-0.634341076732052	0.11790507907200984	0.6016593609072503	-0.7651704320623425	-0.157339779468299	-0.19164041578705573	-1.3196126643408537	0.0018889978762164639	-0.2758715289290556	1.3408035153591293	-1.590924913087121	0.4475718485951619	-0.41669670107572643	-0.24082009721385447	-1.0027493214143903	-0.15727714454589653	-1.2040186991327189	2.459144612842834	-0.17097792998578037	-1.2883684328250324	-0.09300515470270625	-1.1104667821945398	-0.8372786309728072	-0.42791862043809176	-0.4629808010847108	-0.9097692005643973	-0.5539280608088217
-1.2860266729770504	-0.0369159206087841	-0.6675622934016763	-1.0184436941548005	0.07931245336145072	-0.09656996925636523	-1.3086291905422578	-0.912803271911106	-0.6660331190195246	0.06151634247551606	0.7216159313955275	-0.7065637301066372	-0.07616381628983346	-0.20835616873452084	-1.4109252488788084	0.010664812279578653	-0.2404673602410686	1.4541533069437969	-1.6001375325198797	0.45581746982372107	-0.3931594852060013	-0.29376946659499886	-0.9819947280354725	-0.27001682745507083	-1.1407921760711273	2.467854057192759	-0.16410094692846117	-1.2552124246390455	-0.03400906491425889	-1.1166295620563738	-0.7699969132893048	-0.4269682461126873	-0.49059800153030453	-0.8188800029628401	-0.5751079720224298
-1.3410432529534275	0.02144129069829357	-0.5774571616569814	-0.9964298395117703	-0.047714835529391555	-0.16759232235020155	-1.3351812275398927	-0.890389186117256	-0.6793932763172836	7.914934148604003e-05	0.826063814311824	-0.6606187873826	0.005397009453714652	-0.2259171129317359	-1.4738747326072006	0.015311087099765353	-0.23441399785785128	1.5454033920893624	-1.663029642895695	0.4533407428304962	-0.34757847824470084	-0.35516622127233355	-0.9826255250592123	-0.4015242985139924	-1.0744979057716846	2.436934893095235	-0.11403619390622617	-1.2099456703793425	0.03754415801473229	-1.129103440155892	-0.6538202828549016	-0.44232629521122	-0.5254555489357491	-0.7423868474779237	-0.6002695773446824
-1.3755116960410603	0.057018935966261466	-0.48046032619363926	-0.9896213241862174	-0.14571233704114359	-0.26487399433579795	-1.353170104924484	-0.8893818495838863	-0.662427709193279	-0.06671081223883508	0.9070572582270262	-0.6295512980137742	0.07989138302668194	-0.24133675490103262	-1.5000024039788031	0.01805760001917478	-0.23850291447222136	1.5928611075639623	-1.7564057700199869	0.44519463295434347	-0.3068589896193167	-0.41584462269567374	-1.0017779854176894	-0.5305614840541955	-1.0108011210450314	2.373358495961935	-0.030432801833313067	-1.1652621376691992	0.10610708653588316	-1.1562820258039321	-0.5054382110257375	-0.4798774855565934	-0.5631898285980039	-0.7053126269306036	-0.6236488166463253
-1.3982418041569133	0.06500043454806549	-0.40016365196277837	-0.9715377143321776	-0.20999585542140112	-0.3754530403952324	-1.3763608133088254	-0.8893750661728872	-0.6338566054569601	-0.1505318368834474	0.9526029403318572	-0.6182157704802851	0.14125912706279956	-0.2541868341968273	-1.4949125299309047	0.03254572706361689	-0.2509848704529302	1.5960900560829134	-1.8291334171567541	0.4344225290563569	-0.26847166257530564	-0.47721219427206485	-1.0397697931192356	-0.6540491691879768	-0.9545022782170645	2.300133587927823	0.05497387044324463	-1.1265258218869574	0.1759145103850331	-1.1910430100540819	-0.3461376020004031	-0.5348420678749071	-0.6011295891357454	-0.7129140397119816	-0.638656514721017
-1.4082598819496406	0.06638220265514648	-0.34670326126922096	-0.9608437924644587	-0.2577471429528399	-0.47919172555722395	-1.4046776896965576	-0.8708393956177855	-0.6157823793476327	-0.23989810075424645	0.9581257511077916	-0.6420902158874632	0.1814406562357384	-0.2655096778295349	-1.4689801534867992	0.053432252189876926	-0.2747531927610227	1.566338720123145	-1.8779053850701264	0.4329685576295308	-0.22215708956980812	-0.5435588518402048	-1.0834502015167549	-0.764345157380572	-0.9293732622625699	2.2344371286830285	0.12120487230867923	-1.0874527161958154	0.23525765661706285	-1.2280439044701243	-0.20089559728769343	-0.5830349163332733	-0.6377194544775828	-0.738734261485545	-0.6210765717796789
-1.4062156802368708	0.04463607920697578	-0.32778196247815816	-0.9633029978480042	-0.29256913323620815	-0.5547112266035995	-1.435185009828912	-0.8371546724488941	-0.6146465028749454	-0.32111036604432536	0.9406446311158339	-0.6794749358323476	0.18679681671466195	-0.25483488968591167	-1.430454741628538	0.07863503635470273	-0.2921057970525058	1.5103409250505426	-1.915624668548379	0.4487604564155706	-0.18534995318014283	-0.6072116847058656	-1.1128668264897807	-0.85938600238599	-0.9500269021025864	2.1946047905431842	0.15192786332208774	-1.043420858268748	0.263902082884898	-1.2509394186523028	-0.08810485469461103	-0.6044449491359807	-0.676389813683721	-0.7620112245051395	-0.5558777989269192
-1.3967952242563468	-0.014526202332775401	-0.345465118083603	-0.9356671168723238	-0.31022656445132596	-0.6038420289023614	-1.4714862239075335	-0.7702600648810496	-0.6264371184013393	-0.3989595945991985	0.9182662765474137	-0.6917818200298542	0.15501467835234448	-0.2106674155837029	-1.392312944806432	0.09929793236578537	-0.29327195680667184	1.4345056444406012	-1.9457275582473692	0.4833323587640745	-0.17111246167717586	-0.6464000995651797	-1.1093974428592117	-0.9451652710063746	-1.0055461836468615	2.1945602246729727	0.15025508365949714	-0.9840335709992895	0.2607996086165057	-1.2437807868383353	-0.014613237271019536	-0.6027494813394594	-0.7071862598972584	-0.7778096831589746	-0.47859887152920155
[truncated: 27 more rows]
