# Supplementary material for: Obesity dysregulates feeding-evoked response dynamics in hypothalamic satiety neurons
Source: Sci Rep. 2025 Oct 14;15:35837. doi: 10.1038/s41598-025-19800-2 (PMC12521569; doi:10.1038/s41598-025-19800-2)
Supplement: Supplementary file 2 — Supplementary Material 2. [file 41598_2025_19800_MOESM2_ESM.zip › Fig 1/Fig 1ef NCD and HFD/matrix_MPK133_4.csv]

-0.8497571872888914	0.44556572283234414	0.09953623381144083	-0.6084372029745133	-0.4102429965289148	-1.3171867486321704	-0.15700596711138232	0.14770013219370995	-0.8969265626365402	-1.706654627055947	0.05481044683203164	0.6064901799129652	-0.5211007499274367	0.009540311180966496	-0.894464870436327	-0.3318222117093103	0.040815328768832294	-0.7678984265527443	0.7072122907767365	0.0382871743571474	-0.6943124451783966	0.16658609530328586	0.07528241654460431	-0.4852249991103933	-0.6080466249152663	0.13601193126058345	-0.9141616731547497	-0.9275164185092972	-0.42110283906334767	-0.12774352544547807	0.32947937695317975	-0.3649973093366206	-0.21810979442895473	-0.31528485353912716	0.06061717048598573	-0.2899478046712191	-1.4046511964553272	-1.1094241040677169	-1.1027260876975375	-0.11860037858942081	-1.0627366399251321	-0.8258417912637899	-1.1922017671176932	0.2823250283472748	-0.12916580035152303	-1.2627450800327948	-0.24525830293264295	-0.7525887720849658	0.09871219775634983	-0.5834502614778583
-0.8310183904106314	0.4530776596735461	0.08632460577161086	-0.6464714047103621	-0.3792057224705485	-1.290976678281305	-0.15808945106203712	0.16237294060205562	-0.885868700221192	-1.6710327857275153	0.06949050301562193	0.6021159460463774	-0.4575042913375433	-0.00847131310999982	-0.86347114303298	-0.3481543661219597	0.10587388877472471	-0.797220392568462	0.7301955838592928	0.01735573358909279	-0.684938307772732	0.1852157392333421	0.018714049201773008	-0.467175726648523	-0.6072239282207459	0.11481393408927502	-0.889233868794842	-0.9447861241848574	-0.41969286842464915	-0.17575767841628853	0.3623802214722617	-0.3888482032157664	-0.23182181872627933	-0.26779407515913567	0.017525413846154088	-0.2871621747861052	-1.3962442865406093	-1.0449600721646775	-1.0900371151572061	-0.19062918257806874	-1.0814904616793646	-0.8431016789507462	-1.2190771137165115	0.22585777089183084	-0.13230139934338886	-1.2625861868950137	-0.2502748552277007	-0.7332584589186161	0.10751621096155536	-0.6090422283939847
-0.815901968795066	0.4189599400973471	0.05897653572916354	-0.6682125607902569	-0.343926280013719	-1.2300984202990646	-0.17765476346874967	0.1570104803803587	-0.8608242736162497	-1.6280579275265383	0.08301562861105691	0.5670647550957715	-0.42842483704318823	-0.024693305269629734	-0.79834198717842	-0.35681116709134736	0.12577711818373635	-0.8004700425989935	0.6872578037593233	0.002390204548571244	-0.6747007629744405	0.1821229907536798	-0.02751773650364962	-0.4010614918437037	-0.6070331579727412	0.08840598369613994	-0.8754159371108514	-0.99385732574831	-0.40475915979712257	-0.21288206423180478	0.3608388685100367	-0.38826545886269814	-0.25288127427547596	-0.2530018654997936	-0.029768265190378864	-0.29234441183027565	-1.3954235370333297	-0.9746499028494361	-1.086688853599092	-0.26570103441288867	-1.0997034732637285	-0.8548654858116785	-1.214347191031397	0.17858616411849915	-0.13937593260602846	-1.2470676237716471	-0.2555345662842647	-0.7077898776110342	0.11464530276474622	-0.6263352909888835
-0.7994949700057087	0.3938426561013832	0.02471037682222367	-0.6780554539891932	-0.29941144069653397	-1.1755415451960396	-0.1854727021082519	0.15819905144321908	-0.8475094883430347	-1.566723190552368	0.09085760730462678	0.5359516285004857	-0.41911369256300635	-0.026911669599397753	-0.718858831925527	-0.3641693123562762	0.10933097730738116	-0.7914633075666573	0.6489895269786978	-0.005239170278793326	-0.6713149725562104	0.1657295949851671	-0.05477538367190113	-0.31952975495131525	-0.6062820001212228	0.048641713492138076	-0.8541591061500067	-1.0554720004805023	-0.38112948029415705	-0.23901888835752308	0.35091845848720615	-0.355026137209658	-0.2841901578680712	-0.2605876140430458	-0.055562174788257104	-0.2922478660442469	-1.3882718910709217	-0.8716157964235121	-1.0769921942503011	-0.3451700672970524	-1.106099782636453	-0.8759079480519892	-1.1881449013159708	0.1485592688487792	-0.14282250009295522	-1.2313464143276314	-0.2612899471238969	-0.6843990651927359	0.11177231435420855	-0.634761895015662
-0.7774996183023362	0.3945594301392053	-0.004818812903890099	-0.6879835602114148	-0.24777307974056262	-1.1501278298015367	-0.17975816697828767	0.1624855657817333	-0.84103455679381	-1.5043338496514091	0.09202124429259963	0.5006444678449101	-0.4145212504544017	-0.01563796156334305	-0.6503678678239396	-0.373326055104165	0.08726106722852776	-0.7818978544993522	0.6333464089521514	-0.006974810760584006	-0.6740643083821614	0.1445523960163782	-0.0639757552332603	-0.2534237132894365	-0.6123151092143689	0.014486981315101358	-0.8209365765419381	-1.1059787264305936	-0.3411768563873001	-0.24877641212444618	0.3700183102315025	-0.3172031149737705	-0.3282926368515067	-0.2822615615475029	-0.057379065183357295	-0.28492515213218805	-1.356872239972222	-0.7507062507849954	-1.0575621072599073	-0.4146644603443167	-1.1063387224024133	-0.899978739479716	-1.1378019753917843	0.12938736910745002	-0.13711277300308444	-1.2159641769108835	-0.2619509648647894	-0.6698832817170468	0.09653432545174709	-0.641085395249789
-0.7395494046138699	0.40448678075571304	-0.06528723338509577	-0.7201546325395447	-0.15377810151098018	-1.1115781939823426	-0.16657337116987556	0.16985035153118502	-0.8138412853270122	-1.4039339442010266	0.09101698772579195	0.4205777173306545	-0.39770531912388096	-0.01777577620734528	-0.5439657902393626	-0.39546555924322496	0.08772797543397312	-0.7747790284225629	0.6211112051810315	-0.008490535781719277	-0.676348637655226	0.12366232277700899	-0.0847767014464286	-0.1713363927311567	-0.6203823060768642	-0.03685431663963444	-0.7611918149919907	-1.1853134447306064	-0.2779908192354122	-0.2521689934305185	0.43725756651303255	-0.26195895030291083	-0.4083033005488387	-0.30461689558777494	-0.07268641186859096	-0.2713292337938375	-1.2913424238130085	-0.5424650473581674	-1.0044092373289453	-0.5448441077800545	-1.116692778927361	-0.9483654331662263	-1.0311571619402211	0.07485738988049706	-0.1280152169197986	-1.1677104034857066	-0.2611115060019923	-0.6444520182896418	0.06536085913097081	-0.6555693796304848
-0.7026330240865161	0.4091847605486832	-0.13225337274770835	-0.7474259560287656	-0.06117081053829012	-1.0950769925747552	-0.12394670480900467	0.17944421483680797	-0.7890706563119633	-1.3205084278377848	0.07581028319400368	0.31645375530050507	-0.4173720048239544	-0.027987397660919244	-0.4525404084883545	-0.4113471153717806	0.08339163256041053	-0.7615972889701539	0.6015581533680826	0.010665792498785453	-0.6910734340169129	0.10211387206890714	-0.07058302844054182	-0.1211731000502289	-0.6291028910387755	-0.08206926781477529	-0.7007780813388282	-1.2508532367473966	-0.21377909756007826	-0.22229720834560518	0.5177497575260835	-0.16336859566697737	-0.4949724545416984	-0.3406292386720561	-0.06562333315291494	-0.2407435287800455	-1.2103841961998196	-0.3249716606749501	-0.9297836843963194	-0.652894932926829	-1.124117610914055	-0.9977053356401819	-0.8636274993204303	0.040492715850108274	-0.12453928018611622	-1.0925691477889123	-0.2560769973676232	-0.6321726918852961	0.013490488686720115	-0.6551739835051497
-0.6622517912021394	0.42948148250258045	-0.1851479271908079	-0.7765198914049238	0.021173754180750813	-1.1030393309521394	-0.06421543848046393	0.19692184071983482	-0.7832708943613451	-1.2598269006501686	0.05083606415574865	0.20763313430303695	-0.4480052962222077	-0.018898275054150416	-0.3881882122342549	-0.4253823572315755	0.09362067899235373	-0.7645804569673615	0.6046622849154119	0.036031631170934	-0.7236288264754795	0.08664200155369771	-0.03601326714390662	-0.12486665746237464	-0.636051697322344	-0.12563471058593412	-0.6342378324163047	-1.2479254616072262	-0.16078631873148996	-0.19587253242842703	0.5955844168235387	-0.035737592441859825	-0.5844927935450246	-0.35647946062821984	-0.035590814526722914	-0.19805098219829403	-1.112748170670423	-0.11461072425318333	-0.8497414578589313	-0.7111469034571232	-1.1285011231636481	-1.0258522294066033	-0.6835159953648816	0.026367646039251035	-0.13213727708210735	-1.0253200451617728	-0.24651300214201108	-0.6330034506757741	-0.05577154438343159	-0.6366225270217243
-0.6277987891721459	0.45747129733082714	-0.22873909337967832	-0.804673327487043	0.08630628674870255	-1.0981534056381193	-0.013695230377756223	0.20061594661324672	-0.7777101755077855	-1.235940675702835	0.015196683021587026	0.09784093900203186	-0.47944630135850075	0.012512204829190531	-0.34774304407373535	-0.4337208655502251	0.12690890844418998	-0.7917036779376552	0.6095985847779474	0.05464888462993387	-0.7692512731018895	0.0749106904349157	-0.006654119677403926	-0.18424524302482878	-0.6363974683968524	-0.15934217758236463	-0.5727770119928937	-1.1739670136713702	-0.1302148377065251	-0.17911825423834118	0.6732223076577311	0.09849423931965393	-0.6676638068925119	-0.3434426197984485	-0.0074371325752392355	-0.17773547715236843	-1.0126461182327091	0.03020436026179747	-0.7834834296051815	-0.7266096500697066	-1.14504106474068	-1.0326200117974658	-0.5158588841756111	0.0027405567355260007	-0.13377504448942887	-0.9793598596384907	-0.2309336332471572	-0.6356275603061506	-0.13369666950966744	-0.5937759650763221
-0.6114595868608625	0.46276346891252274	-0.2627698450960901	-0.827084352611098	0.13448946947920673	-1.037201669023657	0.04154029987820108	0.19209067101240124	-0.7680416451352701	-1.2467304725163557	-0.030372258264640784	-0.01056482836582856	-0.509732926947617	0.03399363675337893	-0.3190030638891565	-0.41890155014193464	0.16750666635368963	-0.8421986251594525	0.5825707192477164	0.0573961362307408	-0.824462475542988	0.06352563709598538	0.006843665352105963	-0.25629884215270415	-0.6310296705436225	-0.1905321207541054	-0.5307190267212197	-1.0827058661526805	-0.11058859934549888	-0.18010449730146208	0.724868241956462	0.22914718826139593	-0.7235109638896943	-0.29459572251221544	0.0021567223015031773	-0.1740144889755572	-0.9476855789695939	0.09625026425599655	-0.7237185254010461	-0.7378444534228736	-1.1814513552499195	-1.0411898127055454	-0.3619158318463052	-0.04666003809099098	-0.10919471255760296	-0.9514029574656288	-0.21131857709211782	-0.6297431932562152	-0.20826530908410504	-0.5260421494046849
-0.6144323063966965	0.4406068783516403	-0.2578599236936516	-0.8535619325686049	0.17036100390965797	-0.9216375446032545	0.08143562358657683	0.18192016678683107	-0.7688028532954068	-1.2650122884391903	-0.07712029484055982	-0.11404179069384397	-0.5268233753655764	0.05651571865012624	-0.29312071477745716	-0.3806576307951822	0.19189501717682406	-0.9137066643673355	0.5212675040689045	0.029131924564308964	-0.8826783357104284	0.045193482244393915	0.007502927645515587	-0.2948765878430156	-0.6303977440971071	-0.2203153765559524	-0.5154886736994145	-0.9922400454514271	-0.057358060762149686	-0.22120428033575248	0.7231413093259442	0.3082047846744179	-0.7437612477893338	-0.21518491276206514	0.003210410475027195	-0.18453002882321373	-0.927012767083426	0.10113857832027393	-0.6513491374996356	-0.7378416828178543	-1.2344635346829218	-1.043761206886916	-0.2238831032603083	-0.11450054969182219	-0.0505149575395822	-0.9504938123816243	-0.17512533066804045	-0.6146849054570211	-0.2772568874236203	-0.43883933121714636
-0.6388636728858431	0.40884177179258996	-0.22377872757926953	-0.876291717520505	0.19748249989260258	-0.7705783960746044	0.06966465394666325	0.16882501189540328	-0.7668498203322052	-1.2726312226342495	-0.12831392577272954	-0.21052212833599163	-0.5335613620822534	0.09901282342838777	-0.2644409348524783	-0.338197282739507	0.1912080717711114	-0.9908140455210562	0.4535232835870035	-0.026404059766621163	-0.9304839696010525	0.013903483434122838	-0.0056749930860807134	-0.30977039309127297	-0.6359849277355427	-0.2500874681723242	-0.5180667282473767	-0.9073692968151968	0.044610462898890424	-0.2819388351218878	0.6914847359716123	0.3167336645275366	-0.738385218221406	-0.13780761595473762	-0.002017133819646983	-0.2213753082699757	-0.9424764434778684	0.054309310153608424	-0.5567153748449705	-0.7078360304590868	-1.3057649307696777	-1.0429350926044636	-0.10615322818430831	-0.20726425577481544	0.04284123988324641	-0.9733882410168091	-0.11788725457127167	-0.5955356014477904	-0.3447367661634702	-0.3375233307568814
-0.6836200950147102	0.3661058558660992	-0.19550824568822336	-0.8961700222302443	0.21981230815429353	-0.6161133918238366	0.041166618302330406	0.16043308450729554	-0.7488876812305392	-1.2771921076203978	-0.19317056324439705	-0.28367608469056893	-0.5431465837186437	0.12814517631187658	-0.22130368633297923	-0.29286416728415643	0.1701882579244285	-1.0611438406782436	0.38678310216705447	-0.09245538643167524	-0.9501647243964186	-0.02844237998071238	-0.026676159699469376	-0.3179201345179289	-0.6556557249329193	-0.28459317443024207	-0.5246982777922876	-0.8567253856717045	0.1661748137895339	-0.31222076455757025	0.6692267503919485	0.28281045075157446	-0.710216884383061	-0.08985237683060662	-0.03206408653040767	-0.2672436432956725	-0.9934745852406757	-0.012707426673716011	-0.4397890744893644	-0.676314857154775	-1.3931077397859688	-1.0693435151061634	0.0067395290919374795	-0.32941735316502785	0.15369459796151003	-0.9946191275833897	-0.04522692754862153	-0.5874435504584236	-0.4105284380057661	-0.23559247986248305
-0.7389445135831952	0.3020635750276336	-0.16623368006615014	-0.9270439629816968	0.24294827937853963	-0.5020971634250795	0.011901957569356345	0.16666441044847574	-0.7248240094599827	-1.2830100563129758	-0.26221693352663167	-0.3318270492337735	-0.5476233239137931	0.1265257378714339	-0.15395464590567584	-0.250875564724464	0.13006814174233833	-1.1214403190102904	0.3204975799449707	-0.16180657277815855	-0.9420092248534905	-0.07226349661252177	-0.03903122342040287	-0.3295216249218341	-0.689426828085938	-0.31603710282154696	-0.5335165464255727	-0.8339526435672004	0.2933265189170613	-0.3002601966406348	0.6481748397459306	0.20438221823986544	-0.66080779474385	-0.07007353562888483	-0.09169369556496561	-0.2934438979582229	-1.071553682357229	-0.07654090509091951	-0.31109379121780706	-0.6678894472911544	-1.4784800332015007	-1.120083726679771	0.11927661594173036	-0.44970747134971684	0.2390312634172643	-0.9907283182269214	0.049804753713332595	-0.5993001733975888	-0.4763628132265838	-0.13855962211876696
-0.7979170742159163	0.23369287270381894	-0.13590458631507982	-0.9573419268164981	0.25609507627575623	-0.4554713377214316	-0.050265943777101106	0.18119936563689681	-0.7058836585356019	-1.2785478830601849	-0.3248454433713059	-0.35884197367370896	-0.5352436591052732	0.13702383038486948	-0.05733134798984546	-0.23592285921041262	0.08045243646252964	-1.160382465275996	0.27362708799362645	-0.22139802375789935	-0.9161070030746812	-0.11025431499344614	-0.03845009591732344	-0.35072636459731876	-0.7140028052851335	-0.34810901664583954	-0.54082235639072	-0.7988714375282201	0.4033374045153081	-0.2534041680360136	0.6187567970265997	0.10111159395686223	-0.6011962719948972	-0.06719095118244886	-0.17181008196420197	-0.31079147195835816	-1.1594893303340934	-0.1265485531107556	-0.19580094182793528	-0.666584492327075	-1.5432799077552128	-1.1684477249189613	0.20464048221055187	-0.5431756422430702	0.2623884526018498	-0.9620308358640497	0.15949105239561565	-0.6244447518015794	-0.546794918868228	-0.03074701737907299
-0.8557775538066503	0.16559994296416458	-0.13795599183253726	-0.9596537245778516	0.252013536602416	-0.46203838954409304	-0.11412504318342517	0.19033912421806115	-0.6947418767351159	-1.2669140002001993	-0.38655711601061443	-0.36897471983935615	-0.5057577083545185	0.19386592476613856	0.05904327884906484	-0.24807274579488295	0.029838513640044428	-1.1642884838047136	0.24611750021803824	-0.2552943267603046	-0.8753270384817764	-0.1501934429948039	-0.03829138462446568	-0.38272479507002405	-0.722685236197444	-0.3948422970456274	-0.5246824128412232	-0.7263994519411096	0.4544308699541196	-0.18923909951830103	0.5919175786375594	0.028649831128638514	-0.5413900900283621	-0.06622476636799232	-0.26598526673346967	-0.32939300534408583	-1.240268714320632	-0.1331224086013883	-0.13483128930616034	-0.6541389345804838	-1.5515425038595942	-1.2095741450077635	0.2314550684448505	-0.6096787714304833	0.21434382011491748	-0.9267233989694506	0.25527914445105276	-0.6602824723197837	-0.6121339348981943	0.08832964731394684
-0.9080453627800413	0.09566646792772723	-0.17415585266167047	-0.938628200091659	0.24224718934144115	-0.5026155511381181	-0.14918369453607808	0.188647043518591	-0.6920378076584612	-1.2487792446148156	-0.44433918174413395	-0.3757520954567267	-0.45867802785883427	0.2716847163470778	0.15821003773298778	-0.27363159142551546	-0.027027685726624617	-1.1156413838099632	0.2232762881348152	-0.27534385014254986	-0.8197556718140392	-0.19331472876170147	-0.036308714319841826	-0.4290297817348108	-0.7162515095834879	-0.4393287851185025	-0.4867096524686275	-0.6243892367369782	0.43270626352491226	-0.11878198992000469	0.5568117698683861	-0.014154406588082244	-0.461184767113448	-0.051141104264620395	-0.3711568182634169	-0.32203621644872266	-1.303493714727945	-0.10987608473284323	-0.1479990319571367	-0.6426353825404469	-1.4753974152332474	-1.245453377676152	0.20611355056010944	-0.6410742363578301	0.10575707684509854	-0.9004549090954533	0.33260811969460724	-0.7054782616314836	-0.6655074642664058	0.20508123144219717
-0.9522382157928531	0.04064334212625412	-0.21307971098119785	-0.890370802589989	0.23364570227130396	-0.558841239022956	-0.17345373503074474	0.18448441687772182	-0.6952640417981941	-1.2150883256623657	-0.4914155739703473	-0.39538993359193153	-0.39692400125963256	0.35705893853402965	0.20066438955765148	-0.3145628333907632	-0.08876332622441462	-1.0198323293269862	0.2069031444021731	-0.2769723523229954	-0.7492646254017075	-0.2324125966641238	-0.041111562212940225	-0.47502652907599385	-0.6951976280880776	-0.4569709892159139	-0.4455083745544305	-0.5330204248892905	0.3686355389134488	-0.054410663838610596	0.5069321218928261	-0.02784556891745175	-0.3338719135436756	-0.02651536899368384	-0.4596449737125692	-0.28516367701531686	-1.354899922230433	-0.09084483406942367	-0.20503838866863883	-0.6394103982980087	-1.3357503964608735	-1.2683735099247482	0.1545324469638348	-0.6287158322042042	-0.03017070755158845	-0.8781822362168068	0.3879944482999114	-0.7448775727325433	-0.7151003211895033	0.3106936175514378
-0.9847854077586288	0.018972249734207348	-0.2499449574407004	-0.8144712471459119	0.22786487976902764	-0.602533571640199	-0.2006207708352509	0.1852556741081513	-0.6721870585559214	-1.16174369914593	-0.5359973161261464	-0.43312871688218857	-0.3421895173642239	0.45332100977844697	0.19122047383292898	-0.36188378676366917	-0.13772786450505786	-0.9128224447883072	0.19255431662193023	-0.24603306643771491	-0.6584588364799948	-0.26894035400342053	-0.04682028533142689	-0.5070541891397304	-0.663586997993711	-0.47036801178632626	-0.40998674912128186	-0.4408285018811985	0.2936831585492029	-0.019202260640511525	0.4486493030743972	0.004856379192866328	-0.17722563346561798	-0.003952424993280784	-0.5139123203298098	-0.2683272277647428	-1.4013161406569492	-0.056555896543701446	-0.25808173602526996	-0.6002672905856667	-1.1636370682544321	-1.2635257623771692	0.09486873292642722	-0.5824660663146506	-0.16080857232673665	-0.8529002654765169	0.39923736125111803	-0.7807132006593361	-0.7592242987699332	0.39284141924665433
-1.0035574217884564	0.019542287385179453	-0.2867261299035858	-0.7469714865712435	0.2270913256454073	-0.6197711742850015	-0.2150941902223084	0.1875748518080643	-0.5937775320385021	-1.104130293793077	-0.5798349276199162	-0.4815892095220953	-0.3156335086043987	0.5496824689415919	0.14569590876867444	-0.4020098079685325	-0.15890331442022249	-0.8264500735310293	0.16770502641480275	-0.20235447263670486	-0.5451773196890696	-0.30195920327788117	-0.05591322155608217	-0.5381651029393014	-0.6345398431069069	-0.4784732104414256	-0.3849756537682861	-0.3311463349752445	0.22435407284988557	-0.013593003219011343	0.38747514530755445	0.06343966900680614	-0.02440669712148995	0.005472534863440423	-0.5471347716457113	-0.2864994163608382	-1.436792670765977	-0.007597138268196487	-0.2855875482643584	-0.5347120052245595	-0.9775590381707536	-1.2254291845056045	0.048747170376198946	-0.5114306967262087	-0.28613233104184094	-0.8264438671960997	0.37266646815541404	-0.8295417286618922	-0.7939876957784263	0.4317302362437264
-1.0130714149194209	0.028467241284935735	-0.304179891601295	-0.6869499577993421	0.23295004704069458	-0.6185406090596557	-0.21503447821791677	0.19986270941156556	-0.4682103970971149	-1.0538799779386214	-0.6271351986986023	-0.5316575286643153	-0.32097427373501103	0.630810293581342	0.08808802284786757	-0.4366017664929343	-0.1604775643083146	-0.7774188101754874	0.134241568190981	-0.17102046669383744	-0.4240141268425928	-0.3211594410141715	-0.0924412360353635	-0.589603868683416	-0.6227621649207211	-0.46096218552334944	-0.38324108578524685	-0.23112617333613988	0.17341819236481099	-0.023325041137548526	0.3121730118784461	0.13278957698964636	0.1171792573139319	-0.01796875896828688	-0.5731305579541566	-0.3074316786045691	-1.4604126241053943	0.01517352629768658	-0.28129739256699887	-0.49566863929291144	-0.8097141771414063	-1.1689084424995602	0.03381197638541394	-0.4067103515767488	-0.40481863999014306	-0.8017145682393988	0.3230014781631315	-0.8778178125317379	-0.8261291053456926	0.4166351851238764
-1.018119875665153	0.05199820228396758	-0.30928198213885794	-0.628639001568947	0.23669644031387121	-0.6042655679711482	-0.21257472887571924	0.22986065126894745	-0.3120626991433772	-1.0193127405369775	-0.6908767062669999	-0.5734416722184136	-0.35544904463248217	0.7078827013804646	0.05991618261326244	-0.46543354984052404	-0.1580213766988254	-0.7892312969788186	0.09741958577340569	-0.1443283686281957	-0.3059493330965139	-0.33500975220824414	-0.13441915214016312	-0.6335359440035652	-0.6166098244225721	-0.4442438177740227	-0.4093098445425353	-0.17150791941423799	0.15259486128504646	-0.04748325463082361	0.2330466254927485	0.20600308003332848	0.237770642606018	-0.079956302064357	-0.5905885832401444	-0.35124188463869693	-1.4819872108977703	0.010007134487237519	-0.2395160950679877	-0.4765542352649209	-0.6895599234735498	-1.1081368432104564	0.053519081931103205	-0.2603137581737462	-0.5040452315586241	-0.7767697272870981	0.2483524865617693	-0.9039542792649138	-0.8457527312223234	0.3600727288785727
-1.0172401055565021	0.08311597795123611	-0.31162164135900206	-0.5978755221439752	0.2359029585664576	-0.5854437337173375	-0.21355323527026604	0.25983696909183107	-0.13745273645937597	-1.004693331374222	-0.7639827464074126	-0.6058346473385464	-0.41262250726628585	0.7919103147077943	0.059344280147064235	-0.47549636928242156	-0.1535508648007094	-0.8596126000726482	0.05768291314094488	-0.12279469782942298	-0.2028806923212334	-0.35760916843124846	-0.14466945994658156	-0.6693661081369281	-0.5936434711909154	-0.4561141379806819	-0.4544800043813383	-0.13282864096100294	0.16926569060142732	-0.09093484804640216	0.1611196499393702	0.2543691963541178	0.32582817484192617	-0.17067386964318604	-0.6017124510811819	-0.43721647501336286	-1.4993929779421742	-0.00515542051453346	-0.18658227028568736	-0.4600220351148966	-0.613824867285085	-1.0439314227418173	0.10820044607795568	-0.09520481824554747	-0.573677988013795	-0.7600983829351284	0.16450311560584652	-0.9123644041488719	-0.8306129600904615	0.2798186665204877
-1.0111440945835983	0.09669784960978275	-0.3031902205554019	-0.5952828370095702	0.23811854801186164	-0.57180577659392	-0.21704349823664199	0.26951012052394663	0.02096163256363289	-1.0034604419698392	-0.8353361349598932	-0.6341091791720053	-0.47025349837915326	0.8588685401893501	0.04593090980497845	-0.4708683832959686	-0.14385133878566975	-0.9382780963098025	0.018538921248558382	-0.12867941000225222	-0.12785305678021308	-0.3880530302724449	-0.13427020769609638	-0.7203584583089275	-0.5742874449027463	-0.4664717110554316	-0.5102373748971045	-0.11207026372162232	0.21111693673598345	-0.13747793414060963	0.09215577595041959	0.2766516754315774	0.4111976922938697	-0.28404487787170585	-0.6024822689248523	-0.5100381218326318	-1.5028086393187603	-0.03136790700890711	-0.16926831589218586	-0.43410025455454315	-0.5723791424487553	-0.9763693456145315	0.19381328164529404	0.05779888457024875	-0.6259206951840517	-0.7649701847074679	0.09082601086970135	-0.9024790023196069	-0.7805902224902461	0.1828009435566885
-1.0117076636996534	0.09000232262463458	-0.29030528004528455	-0.5968387636940033	0.23911130599721037	-0.5592360857389626	-0.2247424944157835	0.26292199801354915	0.12701030526080292	-1.0005635547745733	-0.9086660539527788	-0.658056766153651	-0.5042320268493322	0.8976668553647714	0.007188280236266148	-0.4667235297657465	-0.13710710915145743	-0.9925739000230059	-0.01616943715989415	-0.1460989700293734	-0.07573531968298369	-0.43368590416080266	-0.09932686443319567	-0.7640062094254078	-0.5735625179603285	-0.46207581302451517	-0.5717272810641333	-0.11312606875437706	0.2555475997448652	-0.18200348935328856	0.02047186732224837	0.2785722343209032	0.5224654735908854	-0.4144159478355773	-0.5786299441748767	-0.5450331296859792	-1.4996398325254379	-0.07081835778812788	-0.206305721314467	-0.3370044016539893	-0.5582049995420961	-0.9185458849323117	0.2922361804053636	0.19379361475777493	-0.662293643489693	-0.7709556201237394	0.02738177499850904	-0.8655008194819807	-0.7132270663183554	0.07871527837158851
-1.0271348304948777	0.0798068610790672	-0.2804518076417608	-0.6141527876104326	0.23326164261273846	-0.5498469699644749	-0.2399266792744708	0.24190884249009592	0.19036011666353597	-0.9898845568454334	-0.9680174038331568	-0.6770454550860501	-0.5029456679331947	0.8967431323554212	-0.05321327398159494	-0.4592780844722507	-0.1375936954805041	-1.0250153154516313	-0.04925942532832672	-0.14479301052455607	-0.038877691530869465	-0.5121742521739727	-0.012314008551934253	-0.7728840333922994	-0.5777904635817316	-0.47140348998916437	-0.6287062528118572	-0.11920389377845553	0.29888346202252186	-0.22142713333559194	-0.05940918399313967	0.2508827201389039	0.6429080018342319	-0.5470600806962691	-0.5339059331383873	-0.574197907895989	-1.4957203862850483	-0.1145936493038576	-0.2912170085849638	-0.16046699103571302	-0.564907112483601	-0.8589680661722465	0.3995538037469664	0.29823052289369173	-0.6729011243767753	-0.7527589016490636	-0.02182757288375282	-0.809289628978652	-0.6383167997157446	-0.013841468211635666
-1.0552143390482605	0.07535766890495324	-0.2709130121970039	-0.6331489797272732	0.22299166995043737	-0.5413250635417072	-0.25577732714991597	0.1929033743089521	0.2325113827781867	-0.9676824749406888	-0.9917485621952993	-0.6918576642136439	-0.4788303976366836	0.8430385781535902	-0.13254780984360084	-0.440853982791208	-0.14428783534554984	-1.0281401302746054	-0.0818974606036438	-0.1274411167930212	-0.03258468507775095	-0.6108894190876414	0.10225112776944818	-0.7640699830785672	-0.6006042006149848	-0.47359167034233157	-0.6671470292408518	-0.10697530983000954	0.33938279513291353	-0.24787077546552222	-0.14529746074578487	0.21836308776190272	0.7379818538097521	-0.6742424746058191	-0.4844090514711416	-0.6101947202584779	-1.4697704279505406	-0.15549791005429053	-0.4016001174284045	0.037309877660339365	-0.5858689146677263	-0.7634043461413882	0.5109497813118913	0.34221554449056385	-0.6638553963759991	-0.7054888839986755	-0.05332972566278711	-0.7373505214243584	-0.5700768008382098	-0.08430143611584669
-1.0998373974931757	0.08473672059446698	-0.262853919092708	-0.6317303406914667	0.20873073772294842	-0.5327498649241412	-0.2773083202173274	0.11808962095441847	0.2574040763534359	-0.9342131537570006	-0.9829447928442401	-0.6954688253418339	-0.43752965377656156	0.7529054285640375	-0.2020922784881857	-0.4236482858566866	-0.1641233839355092	-0.9931619489663405	-0.11808887401465629	-0.10460825311898928	-0.06925236360348677	-0.7033451231782142	0.22407547445492865	-0.7370884133210642	-0.6478961450953311	-0.4364065595703311	-0.6907091257299679	-0.06891075996492467	0.353698144088174	-0.2652058939211483	-0.23613504308026276	0.20712194919121857	0.7966429815552164	-0.7787394878718122	-0.4429038412934993	-0.64522721059346	-1.4083968369177042	-0.2009489858824743	-0.4910456392761978	0.22088185442255975	-0.5949191270376806	-0.6309491764916633	0.6030950970450741	0.35640115424606156	-0.6435940713200212	-0.6325555520773203	-0.07159132274224732	-0.6424891675453883	-0.5283242842116798	-0.13003684917793176
-1.1647618502790453	0.11650907339484315	-0.24443210537680748	-0.6164535392391379	0.18900782497387897	-0.5354750339763337	-0.3016168845857951	0.03464967983804816	0.2654755953966671	-0.901573816943583	-0.9516934372185503	-0.6900585321515634	-0.38516727907260784	0.6743324580704011	-0.2370441729602212	-0.4218052250051397	-0.20274617380358478	-0.9278413006476294	-0.15777953946638018	-0.0777109006234024	-0.13840389511811454	-0.7873321422728338	0.34260839309775715	-0.6692996772482205	-0.6895865981686418	-0.37461837505704276	-0.7119919575828348	-0.043564493093082544	0.33619792027844086	-0.2854546968108504	-0.3273198638793218	0.19942472877912137	0.8120181971086466	-0.838496554729551	-0.4050239920233921	-0.6888091142394505	-1.325267296541523	-0.26477270718577683	-0.5282457639517706	0.3463902617957968	-0.5705236719204956	-0.49853031955765054	0.6650647410139824	0.376849896456169	-0.5963855985642528	-0.5405135932383663	-0.08042135259851517	-0.5246930117932707	-0.5116870479396601	-0.14617620011206384
-1.2390260629958785	0.16410238642347436	-0.2158781740114521	-0.5858115672732953	0.18006575669708955	-0.5543961855022681	-0.32821954563911576	-0.04876142923232439	0.26841531688815257	-0.883354451301036	-0.9074485794312345	-0.685501590727895	-0.34854916322321355	0.6091028028616163	-0.24058093821171064	-0.42924741688142165	-0.26571795824759226	-0.8261217104349339	-0.1879575437246764	-0.057600477575129386	-0.22973512911019714	-0.8629285062937203	0.426771770844171	-0.5895932397412229	-0.7155122748724706	-0.31986920948595854	-0.7306623608271002	-0.03730954288258812	0.28747099379399443	-0.30755744699709225	-0.40533277225526226	0.2018997272957951	0.7794442671547313	-0.8562312363238279	-0.37406288062327275	-0.7445830469116601	-1.2251274602390239	-0.3534112084171702	-0.5121960129876884	0.393992026631991	-0.5261782212824494	-0.3851552124699563	0.695972501072705	0.37719937704568385	-0.5054445897863984	-0.4553966118477864	-0.08440990446800849	-0.38122494460139333	-0.5001542888469233	-0.12867093529041035
-1.3109585622707118	0.2215554184829051	-0.19980082374407385	-0.5585623360493708	0.18082662960556845	-0.575989213885597	-0.3644473965616306	-0.1280333376992006	0.2716347696634301	-0.8860055664254933	-0.8573658140432403	-0.6909484254295817	-0.3431520868951782	0.547825279009291	-0.224573312932495	-0.44233591433203684	-0.34991528237593095	-0.6746196994573275	-0.19814678110540335	-0.06051012828534371	-0.3235653107843687	-0.9149427647586432	0.47372101298371805	-0.5092889242358565	-0.7232670854538586	-0.2732224515236049	-0.7433622541541373	-0.03691361599530517	0.2046587182810804	-0.3350940171368756	-0.4486380386347498	0.2341970843266976	0.7137639570341021	-0.8405566843339287	-0.36142102822174754	-0.7920937961326165	-1.1152847274596733	-0.4575781564216127	-0.45360143572068806	0.3794131030205565	-0.4856145086686155	-0.3054147583106904	0.6879995556797278	0.3624496450787649	-0.36769591209085445	-0.3988942120525395	-0.08568256001668773	-0.21877288812181592	-0.4893474871890544	-0.0796777608511626
-1.3801506529430465	0.2761655085288012	-0.1726497270651297	-0.5655671621672189	0.17601682586268425	-0.5988152298667623	-0.4164623309678195	-0.1893320694924702	0.26556036245236164	-0.902329263882543	-0.8116753385228128	-0.713331175922345	-0.35003085160541325	0.5055659257228874	-0.19818866790475953	-0.4728123000811393	-0.4289784051646972	-0.4927322981887395	-0.19694518179675966	-0.0966461856716582	-0.39513438299835196	-0.940363450356919	0.48043083810330767	-0.4239650907797391	-0.7004795793297062	-0.231920547357572	-0.7540023480013155	-0.04399862345194487	0.09812852490660237	-0.38934449793830994	-0.4665740627919247	0.26877713423776123	0.6414566456090249	-0.796447552804534	-0.3639686441481441	-0.8240390929802441	-1.0139408453326846	-0.5697142272044958	-0.367263225767481	0.35983323734932726	-0.4597883648293227	-0.2918769239842348	0.6444743872426023	0.36258173223070767	-0.1802993865560632	-0.36104448495342983	-0.08581723256152138	-0.07169510074461205	-0.4808381272956483	-0.012763115142540226
-1.443935061333843	0.3221308326728763	-0.1419314908154309	-0.6066571975992187	0.15992798705268263	-0.6202701830181134	-0.4757390155855079	-0.22325297160836835	0.24653693981340008	-0.9139671757928693	-0.7864452579388744	-0.7526369452021553	-0.35122218537589894	0.46941210869870675	-0.16942987513905583	-0.514236434754259	-0.4792363328420343	-0.31875351135879193	-0.20050938515145197	-0.16029761438658202	-0.4455894441452083	-0.9499830767056192	0.44863974528778294	-0.3541169971569582	-0.6529658644360543	-0.20435896446531793	-0.7611759500409263	-0.06463197114797334	-0.013510738546925865	-0.47138522197508925	-0.4681875641906791	0.2704379556440052	0.5778002188241387	-0.7487025853066893	-0.3704663878848745	-0.8416251918635085	-0.9374260002182405	-0.6791231846521184	-0.30680050630403766	0.35529221572273295	-0.46095651479623995	-0.343781412005365	0.5832101562861578	0.36704517724009994	0.033581289141428175	-0.3274558573057933	-0.08990454429722636	0.03488895022316911	-0.46663498359936073	0.062207017176976076
-1.4970073544652673	0.353340394063606	-0.1548116270971701	-0.6628551864559264	0.11505641307622469	-0.6339711218262926	-0.5325540246673082	-0.2327405167443756	0.22003536752106895	-0.8887412916071137	-0.7863237237046748	-0.8084121886273185	-0.33606039546968625	0.4306722570048899	-0.14682655891743432	-0.5486218012855923	-0.5193510822631422	-0.18456889791317627	-0.2113048347959996	-0.2312840695430694	-0.48543199499754686	-0.9304463349297549	0.4311302271172667	-0.3051361742950268	-0.5917739227604709	-0.19932391681593803	-0.7602663595132348	-0.07667648382426129	-0.11463051517643578	-0.5595875943797806	-0.45782133856137747	0.23580795621696454	0.5214034358008421	-0.7164751314955676	-0.38606241626148474	-0.8476189814267059	-0.8911835875697361	-0.7735159438064814	-0.30986400916889184	0.35564408256018126	-0.49505705423452967	-0.4287259322351361	0.5172866427431855	0.37324776975006924	0.25304557692801594	-0.29110663409912907	-0.0923735409525124	0.1065748542166367	-0.44785688461745743	0.1497295575902642
-1.5336716124162717	0.35753838320508796	-0.21014432744216557	-0.7139672202376566	0.04236949948837574	-0.6571120462312664	-0.5890435070154899	-0.22326378362561733	0.19783148495244987	-0.8201205207223194	-0.7938055417363692	-0.8761966923043847	-0.28729665822606276	0.39289705275754616	-0.13631408858481492	-0.5800855991590457	-0.5639095097774554	-0.1177394962836474	-0.22118825974006762	-0.3094408964885274	-0.515584648026346	-0.8777932064766553	0.433747742593322	-0.2774716950016093	-0.5140922777729877	-0.21184734187290472	-0.7589707218429772	-0.08688722986471291	-0.1915485604899265	-0.6496225770916657	-0.45062887249834915	0.1709035551561016	0.47337699913357423	-0.6975746401251699	-0.4110069200771676	-0.8496089604516678	-0.8744050326807671	-0.8438281458537853	-0.3484691520123085	0.3661446755832403	-0.5300573051372378	-0.5294846401575718	0.4593390385134112	0.40429375408790147	0.4669124318035047	-0.24721067768755317	-0.08488350291734062	0.13865218796786655	-0.42746744481933874	0.24878101660542784
-1.542622036431181	0.33999040212748943	-0.28401174086994735	-0.746113044262591	-0.03965441164780628	-0.6970060987828752	-0.6471741063875969	-0.20650695889252474	0.18327867683081686	-0.7441487474901506	-0.8019206170936304	-0.9403184468371435	-0.21491037366338167	0.34820756741911846	-0.13404152878492162	-0.6133729373807638	-0.5944159681202204	-0.13685967159812337	-0.23713921993183548	-0.3943169865857133	-0.5392814806365596	-0.8129162030207585	0.447330987549755	-0.2820447973802443	-0.42266086716057105	-0.21855143525084825	-0.7590685557078742	-0.10495747192201557	-0.2548147724428385	-0.7322702199365196	-0.44442256367473165	0.07666380336178791	0.44429834718947764	-0.7018120126447692	-0.4283398499635592	-0.8565398120557294	-0.8896243734162645	-0.8969727059927136	-0.4006738693712063	0.3583121751937453	-0.5414998650404494	-0.6364414747431337	0.41798938751808745	0.4559178159721181	0.6549481703559217	-0.19590339265804524	-0.07532848586138409	0.12963311898307964	-0.4053641760965526	0.34524632010225165
-1.5188359780901892	0.3128773824996783	-0.3795702454249403	-0.7592374278674892	-0.11949534217751923	-0.7358851772608233	-0.6979504982510816	-0.19672748929079392	0.17712967461073734	-0.6747040358105971	-0.8123107280279269	-0.9781733031636637	-0.14751994814709582	0.29560992180233103	-0.13781909507481074	-0.6436915323950033	-0.6087058636953099	-0.23510676841550876	-0.25894391729611643	-0.4681318928977117	-0.5609554730697617	-0.7422698621907109	0.48059931624495605	-0.3065817104333051	-0.34237043903162473	-0.2284289483501582	-0.7511466568097267	-0.10489148410746851	-0.3234969304373409	-0.7697901303138078	-0.4265351529025982	-0.03371213956898252	0.43601387990002954	-0.7369832692239043	-0.4312675634502682	-0.8726232041752814	-0.9386678299075149	-0.9436800102356198	-0.4718447673877967	0.29834520015651933	-0.5163462923942298	-0.7323093137680821	0.3898499289452534	0.5082408390353643	0.811099272548079	-0.15715004719276687	-0.06327529309876125	0.10214065301506778	-0.39020447672138114	0.43271967248080917
-1.471246653190922	0.26928882551050415	-0.4768774891095691	-0.7416046441232147	-0.19248479332659646	-0.7858441875118638	-0.725385274978505	-0.20109013825077	0.1738118920508545	-0.6046871989826045	-0.8163149612178735	-0.9967514374677986	-0.10356905855824128	0.2597757051442545	-0.15330561185686573	-0.6786608873161915	-0.6086378847228693	-0.37848984087985205	-0.27176909550256145	-0.5362605748372677	-0.5737931075589928	-0.6581974978686624	0.5013538699263661	-0.3370894317634105	-0.2868562968622791	-0.2687484041943613	-0.7359638986411144	-0.07683624379632276	-0.3963039437121151	-0.7560419968449656	-0.4119719716980569	-0.13611613974978026	0.44540332451281106	-0.7928383334976399	-0.4313637906807271	-0.8970242997193727	-1.013227989750402	-0.9895091742274584	-0.5392042798176736	0.22597145584297174	-0.4489564287724536	-0.8280568669222337	0.36569694306890843	0.5478862473277902	0.9460043161165643	-0.13921308445637778	-0.04789344393633014	0.06941880110900908	-0.3921830665928823	0.5052512133861775
-1.4174279536347985	0.215183556943648	-0.5559214586147749	-0.7180337750711088	-0.25432383316213303	-0.8447708207239861	-0.7238982534497842	-0.22037337101438173	0.1607730235439257	-0.5643100709890652	-0.8089205625476208	-1.0130768950681577	-0.09131961339376264	0.2265996281164595	-0.18047662277562382	-0.7205925550746445	-0.5822924550615844	-0.5329685813625861	-0.2657069728643598	-0.6117220276752018	-0.5642240867704211	-0.5778681313781112	0.47592343738614423	-0.37832441300202874	-0.2521289578411372	-0.332183306065263	-0.7100379244434059	-0.03831672531514957	-0.4735233356915239	-0.7222465764969153	-0.40512211425341577	-0.22422708593368257	0.46619178389635385	-0.8708890318423155	-0.43527542759887716	-0.9279984595428322	-1.0941635470447202	-1.042541527556528	-0.5652424895607286	0.1708114805141907	-0.3438347312445218	-0.9294737428169529	0.3303847975626158	0.5652061751262584	1.0522587956734253	-0.14064726773479178	-0.04750289355631223	0.025719214656733914	-0.41801006992275286	0.5457197230371003
-1.3742159690071818	0.17178823305649904	-0.6169159421033846	-0.7212766040128024	-0.315921929909984	-0.8710390280146324	-0.6980834056156953	-0.24755658438127098	0.12775456000980095	-0.5643141000394061	-0.7969760927232971	-0.9982453404345204	-0.11923237006650474	0.18173475233321873	-0.2135152777472526	-0.7578848498863966	-0.530216984331632	-0.6760962603077436	-0.25230264544158637	-0.6786101608623409	-0.5384106726091386	-0.5197455930643943	0.44224245932951306	-0.426638269741335	-0.23649533601715822	-0.3985013588351717	-0.6669513615110582	0.0040682898813377485	-0.5581547497931902	-0.6806228518353419	-0.38680644270829884	-0.30013536536433827	0.5021636622512975	-0.9688782713580449	-0.44230001542236963	-0.9527130449333221	-1.1612349448871715	-1.1034917788160588	-0.5592938491663595	0.11278947020049664	-0.23325871733065595	-1.0221778364854752	0.27605021208155456	0.5657923118630037	1.1310789435548996	-0.17151122348933348	-0.06915150513834163	-0.033141196573912866	-0.471964365238858	0.541366581963435
-1.3514000239155832	0.13478167860503434	-0.6505839745772489	-0.7346124421569643	-0.37836423326581403	-0.8695250452078591	-0.6605457429839441	-0.26941127524727243	0.06469973796088474	-0.558097275363057	-0.787048664750778	-0.9363483190968068	-0.17409355415611558	0.14003664847021766	-0.25776434981123575	-0.7803025211972255	-0.46771389701339733	-0.7974983208099288	-0.23945581679714772	-0.7229834619647043	-0.5113317498980918	-0.4818645042615919	0.3982086215541551	-0.4690716642122397	-0.23646433585185775	-0.4738875212574284	-0.6399571472750142	0.04682144762213998	-0.6426700486657875	-0.6354998609209647	-0.35718468675641346	-0.360694158535179	0.561586251053774	-1.0696702453355438	-0.4538376603543798	-0.9638146744938094	-1.1943890267740658	-1.167376482081241	-0.5462856965522652	0.08572620037220148	-0.1506976535072255	-1.094501418460524	0.20678932437036965	0.5543722768513031	1.1921600663958916	-0.22472798953114226	-0.09289651933495018	-0.10972585706236575	-0.5463280285963918	0.4961627780459392
-1.355400934434144	0.10069535940791452	-0.660048304482145	-0.7396684148718967	-0.42705466460197067	-0.8685900094263961	-0.6121674622645751	-0.2847481217149951	-0.02282902840814916	-0.5390217365230217	-0.7677460433085068	-0.8817638990436782	-0.22446392025122153	0.10021522236671918	-0.3153383730860175	-0.774278819226106	-0.41704988442174545	-0.8960287112788476	-0.22221394924001298	-0.7498154037078913	-0.48449211437871587	-0.47409808856561975	0.3258948731037277	-0.4919238899276744	-0.23671233717426382	-0.5552186124453051	-0.6453459423198822	0.08390659939763051	-0.7129031743628583	-0.6101183267051645	-0.3453901535761342	-0.4053814930042422	0.6129533834110161	-1.1660970868179787	-0.4600082315075504	-0.9556366785008169	-1.1941925506771827	-1.2146911666644689	-0.5287871183906059	0.09839894773037319	-0.11661481331085836	-1.1483236717802048	0.1271665715685353	0.5372504797807491	1.2148814977683526	-0.27162771708652605	-0.11011440419194848	-0.19622940084267232	-0.6273733472466066	0.42141966742517994
-1.3823059821578845	0.07010655935743815	-0.6603317539564539	-0.7428670592829979	-0.4598464753552456	-0.8552645383542969	-0.557552166376815	-0.29749909405732905	-0.11149028264126204	-0.523489747458002	-0.736778267562616	-0.8460069553725825	-0.2506996590757023	0.041478911181466495	-0.3755273451371666	-0.7247065011413365	-0.39179927400081543	-0.9759969290802498	-0.19110768245274184	-0.7601728580189803	-0.44998788809107654	-0.5066780195275923	0.25701173029122737	-0.49960595789782813	-0.23319262609857833	-0.6114302863136591	-0.6655711107684568	0.12638885979450315	-0.7610080549772907	-0.6119414539059818	-0.3423576043187905	-0.42913498532723243	0.6232560087651018	-1.245957718148413	-0.43996891076450506	-0.9254837257749872	-1.1593054488588048	-1.2273876111278241	-0.4962933351948502	0.11956082886760903	-0.12407209390774379	-1.1646394288586441	0.03915888846308292	0.5182546962420099	1.1839885053867878	-0.3119036733155925	-0.1234986106060119	-0.2642093254458716	-0.7086777330598528	0.3270959352866303
-1.4184905610520935	0.040512909782387974	-0.6558037687100762	-0.7304922346792211	-0.4799679405801843	-0.8187496954274065	-0.5154012698573872	-0.3078389865531334	-0.17704912351539387	-0.5022626957358083	-0.7106334819528589	-0.7933033484070524	-0.254111765694568	-0.03717395940369575	-0.4351086708179802	-0.6395466788647808	-0.38636632296657053	-1.0464254477826682	-0.15014776007364414	-0.7528784313547683	-0.40259668974891333	-0.5748566640674284	0.17735331154977854	-0.4939912191842568	-0.2307507669241191	-0.6249780253879884	-0.6958784556184454	0.18576052767257162	-0.798120693906494	-0.6307369707435367	-0.3233381961521221	-0.4081711734715725	0.5946869059493821	-1.293125104090508	-0.384272589774951	-0.8699415029892457	-1.0878208956094366	-1.1979284449829743	-0.44311230231620324	0.15920541608844	-0.14606930174436394	-1.1303738424947167	-0.04112185462768828	0.4966336805584123	1.1110111100069602	-0.35773121761081283	-0.13511187305551103	-0.3003693050414906	-0.7930738434780634	0.2210559916447305
-1.4504118041141587	0.010883029000707676	-0.6404398463568488	-0.6965048625399527	-0.4864897083671459	-0.7904757637143468	-0.49262788185989165	-0.3245309391827321	-0.22183834040325734	-0.48474035580227526	-0.700117572425268	-0.766675334087994	-0.23802787993054944	-0.1217667197198686	-0.4930476581665859	-0.5311428173051226	-0.39580824445446783	-1.1258485399212712	-0.12514421049581254	-0.740567676644419	-0.340756985410704	-0.6609846291529624	0.08278823984068148	-0.4691912398119132	-0.21569422510035383	-0.602680355947359	-0.7292636009749245	0.26052124851160613	-0.8405386929448408	-0.6701226823003356	-0.3054322659952112	-0.36025959774617616	0.5240742747714897	-1.307902674585994	-0.30912393414815	-0.8037099579409966	-1.0079886271668481	-1.1216765998485871	-0.38292182468038216	0.21486687092571014	-0.17582172741690627	-1.060549029269614	-0.10280696225543431	0.47394496039661177	0.9991142798674915	-0.3954676469942865	-0.1485207694361274	-0.29143393971317516	-0.8770486138948612	0.11439363017873871
-1.4752626208996062	-0.017440112928531776	-0.6140382093048908	-0.6512441230238186	-0.47875054392661837	-0.7768038933760575	-0.4811188745618254	-0.3496923053240563	-0.2532564019258695	-0.47555009197417936	-0.7043520810063295	-0.7981010339059329	-0.21744613727234788	-0.20407550668802799	-0.5421974076136176	-0.41082331520037896	-0.418616978628528	-1.2174425282556762	-0.12102250836278536	-0.7372204505560791	-0.27176333410501397	-0.7370052808759211	0.0036572309339602343	-0.4338101484862139	-0.1876414601312737	-0.544749397515802	-0.7408159295083042	0.33105527617675373	-0.8789147761522509	-0.7224077893053099	-0.30107326580316707	-0.3077901286878541	0.4007605230688077	-1.3086585877741637	-0.2363087888599753	-0.7492990246009524	-0.9502448060777151	-0.9902677898332415	-0.3326540922789353	0.26697086891822874	-0.20457414592079984	-0.9527479240437431	-0.15415688007451447	0.4419798696265129	0.8400262529997582	-0.4267571600221918	-0.16361980625440795	-0.22746132766354155	-0.9485824667023632	0.018134538058285833
-1.4879020564948016	-0.03632140241009937	-0.5733608076273498	-0.6038293876413041	-0.46676498401591376	-0.7521586756542724	-0.4847401186991248	-0.37406619620907755	-0.2605768848556473	-0.4577860090201786	-0.7246738842722397	-0.8393177092827443	-0.20956784880784984	-0.2677695211133363	-0.5836114237020718	-0.30003632553170345	-0.44971020283867247	-1.3078260800789834	-0.1324485270138954	-0.7461997679803919	-0.20628005056991855	-0.7697705329031665	-0.05168173431727184	-0.42291016826706124	-0.1652641100403311	-0.44396750418350794	-0.731645987793092	0.3704187440755563	-0.9066414340650176	-0.7630974279888312	-0.29184135249149784	-0.23810555894796645	0.25638922424063104	-1.2938091522924782	-0.17793494518290504	-0.7030558647589096	-0.9133224134095718	-0.8248212879751178	-0.2982952961031458	0.31717146126250445	-0.21283969189883525	-0.8118818216171795	-0.20238282598125368	0.38496224903797477	0.649347282239322	-0.46881824611225137	-0.18147514115695265	-0.12322725685119322	-1.0004955405251352	-0.06274572581887056
-1.4807154747515159	-0.040654654722998604	-0.5175596950154879	-0.5637997809435223	-0.4549623959236765	-0.7131996588841266	-0.5024630268413015	-0.39505232168940846	-0.2611617775399395	-0.45038665806871075	-0.7429082837612825	-0.8655416174755526	-0.2182960844084553	-0.32308376984200926	-0.6315421178922069	-0.20825742593392568	-0.4874653663479699	-1.388199922881445	-0.16056973966280216	-0.7743624802034442	-0.14819246807223943	-0.7519845875071164	-0.0958303325659275	-0.43017505025613084	-0.15023856838186694	-0.30677641096975	-0.715135862052093	0.3823868498086839	-0.9220377605099472	-0.7860963317276202	-0.26953012368059853	-0.17723208382646893	0.11058088236501029	-1.2572165659862917	-0.14761374486533663	-0.6550851032633475	-0.8895538435353327	-0.6655412821022699	-0.2816447355884481	0.37357543824494066	-0.21369220538479272	-0.6654212914262043	-0.2556326166616344	0.2989184768100594	0.4489315423779746	-0.5154554545704303	-0.20030011838230063	-0.0062409339754358525	-1.0306213506261812	-0.1175809253061316
-1.4541158728845685	-0.0347272293183977	-0.4494741704407737	-0.5224730426690631	-0.4412268283234707	-0.6864639337027489	-0.5275131757804395	-0.4089169318083906	-0.27963590965800045	-0.46191175656948646	-0.7298444196745935	-0.8989384094092957	-0.24393703621015295	-0.3821338350452056	-0.6956459880754575	-0.13218602464377177	-0.5205693370060864	-1.4497776611374724	-0.20480970339792676	-0.821983763493954	-0.11027408226632714	-0.7033451231782142	-0.12134134160867689	-0.43837793639375244	-0.13966274275811058	-0.1653708377390497	-0.6807829546806872	0.38574180922197543	-0.9220377605099472	-0.7948113064873139	-0.24993892950891944	-0.15565389292428916	-0.03131137407454807	-1.2079358171167083	-0.15543220734011426	-0.6157523500353833	-0.8800247528364935	-0.5237387065041468	-0.29668687886868655	0.43770386202112077	-0.23486344859833969	-0.5371874749780231	-0.3217902799020207	0.1888623610852534	0.2577895740804474	-0.5526475022470685	-0.20267933334103083	0.10755209440593967	-1.0270741233169864	-0.13711046694170154
-1.4050487923260262	-0.027997886540394763	-0.39437207305792815	-0.4754670141945284	-0.42867604853789587	-0.6693958971323051	-0.5540445676672283	-0.41636280768720957	-0.29955447240509575	-0.45247370614541166	-0.688533440944448	-0.9355723493543803	-0.2826122704904156	-0.42737482589343523	-0.7749316112265386	-0.06382847556724174	-0.5367250764826303	-1.4834595593735693	-0.2428224599051485	-0.8825653979324422	-0.0959785227226891	-0.6379731174032336	-0.13783266579270523	-0.4476437167506969	-0.1552439027638885	-0.05289166907496462	-0.6207790655966882	0.3777121341044506	-0.9044822437339907	-0.7771822117340269	-0.23332472644025115	-0.14590374740552617	-0.1359120771693782	-1.1520142111890848	-0.1895086753263377	-0.6064669170850059	-0.8712689719035922	-0.39991605254663687	-0.3371413886100899	0.500496854178009	-0.2603739559566728	-0.42699653914934277	-0.4048393244786809	0.060633254705683946	0.10590565068162812	-0.5754590301147148	-0.18752642750481724	0.21284292388123865	-0.9924274488764524	-0.1272728599955653
-1.3292014236190526	-0.031036477069729722	-0.36725220386344143	-0.42454749872466524	-0.4284822071064502	-0.6480281493906243	-0.577216677758565	-0.43130321352246825	-0.3109268205970708	-0.43840829140455967	-0.6447448695802673	-0.9480222572439498	-0.3263379152895769	-0.45429725917227637	-0.8647917862279512	-0.00845856800770321	-0.5561491733972928	-1.4905912624345192	-0.25627550081340694	-0.9329700215147388	-0.097907621525644	-0.5681899825877463	-0.16038676136390326	-0.4551397782324691	-0.20584332641901487	0.03256737969242033	-0.5298861167903401	0.36122559959627903	-0.8704964220447253	-0.7388633496445463	-0.2109000663975884	-0.1204594639667053	-0.18660076490063623	-1.0672720841294134	-0.22999868822263964	-0.6135408836189443	-0.8656265814289952	-0.3023180814758765	-0.3710777405706037	0.5540249431504363	-0.2711498444141186	-0.3350413952423843	-0.4977493316287368	-0.06583744146365117	0.013938445870071883	-0.5798472440764132	-0.17934507040616526	0.3040715390693528	-0.9495077065703315	-0.09472551578377174
-1.238718466111925	-0.056299289745656136	-0.36519359200341694	-0.36767727379537296	-0.4430257492713743	-0.6475121840500757	-0.5975572831255237	-0.46128133334822674	-0.33814891286280485	-0.445596117213119	-0.60954684961241	-0.9449269762769296	-0.3696676219818558	-0.48233439616704177	-0.9597765083277986	0.037848945903142875	-0.5752441089717178	-1.4789311532770888	-0.2564324664888603	-0.9421162491348317	-0.11535338461323855	-0.5159221268756081	-0.1764019516693584	-0.4560007225501203	-0.2661362633008766	0.09946317906067785	-0.4200028215599283	0.34501343547490876	-0.823751748399391	-0.6908764606045681	-0.1993462852194186	-0.07641647825374859	-0.2043720064116572	-0.9505713315403288	-0.2704020966115287	-0.6119393594036503	-0.8820927897024058	-0.22394894262502554	-0.3950318921849636	0.5832298906586326	-0.27014098762450833	-0.2620709930187123	-0.587327892451021	-0.1673629286255006	-0.030277818922109196	-0.5719965413905281	-0.1815402328869559	0.38824184342552087	-0.9129479207720296	-0.044682365987772865
-1.1497369255628382	-0.112411767159792	-0.386848651417792	-0.30965193899487875	-0.47498059982532254	-0.6752798399125507	-0.6149970407952629	-0.501534473566296	-0.3756074747742075	-0.4521251932909047	-0.5849585550722276	-0.9511003422055972	-0.40929838689339426	-0.48609359803420676	-1.045127307633562	0.08697879924685237	-0.5841386208394377	-1.444120372762912	-0.2607787919160709	-0.9081838574414473	-0.15267478587910654	-0.4876094572850489	-0.17809405822244279	-0.46003706334799765	-0.31628737687319247	0.147435684048229	-0.3118831800561735	0.3018469856324689	-0.7668331689689354	-0.624335873939627	-0.19480903594888882	-0.018222794664431254	-0.21452291208145083	-0.8276183251519115	-0.2968357168185616	-0.5819499665976801	-0.929136220284357	-0.145287090357152	-0.41256176251071724	0.5729592578521737	-0.26852445686220877	-0.18827220696785546	-0.6670662381414527	-0.22905313221400658	-0.03595126635422351	-0.5620650294394292	-0.18512925620677606	0.4694030013315443	-0.889515153531271	0.007299927485108773
-1.0681140489298784	-0.19113493292456826	-0.42664928141632563	-0.2657798561545064	-0.5219155886654889	-0.696582183596979	-0.6241792061157452	-0.5351904812595935	-0.41095703233993086	-0.45685529839138006	-0.5775769494792592	-0.965203216111582	-0.4355499632421501	-0.44721928033269986	-1.1000901446482017	0.1382559079515875	-0.5974517659157794	-1.379151695344591	-0.2722372862241712	-0.851718589317797	-0.20304844004322958	-0.46232288561558904	-0.1752006292680345	-0.47978563794301055	-0.35087640746453125	0.18761558757398974	-0.2214661797817567	0.20695998135655752	-0.6914218569850349	-0.5494999399721373	-0.17115052189541385	0.028747232684793556	-0.22375204910328264	-0.70949358116962	-0.2996239008211054	-0.5481612131532987	-0.9979683462258008	-0.06976702876532137	-0.42546978019970927	0.5120198004531811	-0.28328562462598095	-0.08471061130138427	-0.7331586951369896	-0.24766641337524567	-0.0069275401485254726	-0.559362464417678	-0.19160027198603888	0.5188906956288125	-0.8845558678389611	0.05541528468916272
-1.0020689109933791	-0.2760560504367803	-0.4620396297637452	-0.24486794903269443	-0.5706114548081347	-0.7012113374269703	-0.6218485117507812	-0.5304980657735227	-0.4531066031134676	-0.46967170752648457	-0.5726153676725472	-0.9724061928619181	-0.4453111573704881	-0.40040367304659086	-1.113080231914976	0.18128397731104912	-0.6176558320931785	-1.2828511692994842	-0.2929351049460308	-0.776859366510582	-0.2576749923356064	-0.42614870136135224	-0.1857073168552236	-0.5171197973967152	-0.36793365226424474	0.24013191605000542	-0.15873087495617372	0.08334396645254491	-0.5944905225469538	-0.48909255235597915	-0.12021295406442914	0.059543606760578814	-0.2441111131539238	-0.6111370317244281	-0.28865880791032494	-0.5009094338054537	-1.06486593829024	-0.01292696173648315	-0.4503564383040855	0.39730012902500755	-0.3218080246713638	0.03960597093934308	-0.778358478498662	-0.2482497982963257	0.022410609757734574	-0.5810658853592278	-0.193678718261307	0.516239382310083	-0.8919008489446784	0.10135123358514964
-0.9551162901336244	-0.36113175443061174	-0.48420874161457944	-0.2439290277576053	-0.6170464414513003	-0.7062498722079134	-0.6168346295755736	-0.48012667941325393	-0.49177733392130174	-0.44004610036822533	-0.5504065855072212	-0.9882243683037931	-0.4462878047007979	-0.35503016497339124	-1.0829518832433764	0.2163899757552116	-0.6320548518082384	-1.154926916319951	-0.328725985254162	-0.7003874303252248	-0.3198304570916908	-0.38295670097744255	-0.21369666377875318	-0.5715665537815127	-0.3643662486265583	0.30082601038671014	-0.1455074382440125	-0.05238949502804445	-0.4911507333235705	-0.45028531028812663	-0.05534186411134351	0.07665880841019017	-0.28861078282029307	-0.5321121635668296	-0.26386826766337645	-0.4354309458882263	-1.0889997521907366	0.017951864480925922	-0.47850999833993024	0.24650995085086969	-0.3795193528349191	0.15231610142055718	-0.8084274491350009	-0.25419096831807536	0.02875091185147925	-0.638568621082771	-0.17569768898358398	0.4744482392253541	-0.8920716624587655	0.13356750448625604
-0.9233219576740297	-0.45062766563325346	-0.5124407896786011	-0.2580254710355367	-0.6588237989332775	-0.711215735814131	-0.6140089034322661	-0.4045578868541645	-0.519875917542917	-0.35864921085173773	-0.5174217679095259	-1.0242542985601741	-0.4395850124825106	-0.3002206509692364	-1.0091538900064423	0.2389166365426989	-0.6287059929553881	-1.0100544060210312	-0.3634397562721129	-0.6584523714071573	-0.38050332801072145	-0.3415325660188327	-0.2605897465377501	-0.6333339941018942	-0.3474043889508468	0.33823998696095475	-0.17151009303853243	-0.19598939861122622	-0.3924693765045163	-0.45144699081920636	0.011628861090909942	0.06437622243137978	-0.34313253955658574	-0.4604468023292629	-0.2149679948249752	-0.39499757069953834	-1.039580975975953	0.02573804137372715	-0.4785913579665757	0.0844711162984685	-0.4585464680210599	0.24906906289099062	-0.8291422875556383	-0.2663925189787692	0.024228047851091384	-0.7224255108067675	-0.13530041461827888	0.4001779848383338	-0.8708281550902145	0.14141110417831
-0.8956748055799106	-0.5339715179501906	-0.5553305385242661	-0.29215802091818033	-0.694347505748424	-0.7142194777027698	-0.602576943881802	-0.31156913250404267	-0.5418848358834388	-0.2757293403063065	-0.4885200741450292	-1.0667972158513268	-0.43075471283657585	-0.27249921677513506	-0.8947564654437636	0.23219995670506646	-0.6061477076271603	-0.8718264195489847	-0.39758520329273234	-0.6375525082437099	-0.42446803244328724	-0.317940706722591	-0.3323394594704826	-0.6850570840496776	-0.3294028314235101	0.327089756717455	-0.20295442604813507	-0.3222032495826731	-0.3126401565193592	-0.49291187344897897	0.07684950443167367	0.03148696363614684	-0.3797427856397767	-0.4001174772480864	-0.15303614930169057	-0.4066512149895532	-0.9197935299851251	0.008675288439784615	-0.46215045495131185	-0.07437044006168737	-0.5373670920514324	0.3104125874525617	-0.8308346860015081	-0.29022874627307027	0.008582877344019866	-0.8205385691884487	-0.07228713089055502	0.3046072424707688	-0.8233847015527044	0.12341395900934948
-0.8563002534066555	-0.6039967787100898	-0.6103221386544153	-0.34571598407199106	-0.7304328092341144	-0.7346546120354784	-0.5707331097978472	-0.2077485388732861	-0.5583465980993123	-0.20291029896606458	-0.46744134713980506	-1.1136498819889202	-0.43742055083155423	-0.2991624619521963	-0.7491771876664886	0.2003018276335878	-0.5670401203503656	-0.7571332677944761	-0.462482391178478	-0.6089183874947393	-0.45924361534003727	-0.32392462638284686	-0.4249877871042962	-0.7066577518218602	-0.32088493985010375	0.275684264696236	-0.23872460238129262	-0.4111166201206332	-0.2691881790126332	-0.5372216879916004	0.1106311771892436	0.011189977818784029	-0.40017055294368253	-0.35053329843677233	-0.09969980113913834	-0.4162092478063634	-0.7500407012022869	-0.025969783743315246	-0.43647523431175345	-0.21466002521276564	-0.5817656404152473	0.3046547524674456	-0.8259620011591091	-0.3256336066250071	-0.018619955562820645	-0.9195359024238726	0.006949705404810952	0.22306314033638897	-0.7465670173761287	0.07300946634282922
-0.8027676404628806	-0.6575827333152555	-0.67178983863827	-0.40180508962116707	-0.7795761411110324	-0.7684830438700294	-0.5476765713279141	-0.1226291310775697	-0.5689119639210759	-0.14918895624273368	-0.4605373497654458	-1.1620329926046513	-0.46824037307127203	-0.357107567353069	-0.5827949576812491	0.1596308590454339	-0.519771478540076	-0.6706256882035118	-0.543563281464422	-0.5755115373637425	-0.5001419900896454	-0.35732630996320003	-0.5143861958028207	-0.7005142232341758	-0.3175106910885221	0.21241124351472704	-0.28248806989238695	-0.47957029510611004	-0.26024454172598416	-0.5728734264127852	0.11132333919530923	-0.009184429748343935	-0.4175438881128814	-0.291643934745736	-0.062421372059398704	-0.35435633811269596	-0.5693758922694696	-0.05924885998030942	-0.3767603975701698	-0.32574189225062844	-0.5959073347117142	0.24719668848708015	-0.8445042860581665	-0.35273623911422075	-0.03603764649174031	-1.0062860289349589	0.09098312883867343	0.1669607645864733	-0.6393530683678702	-0.00730891882990371
-0.7374022271091045	-0.6733070769924983	-0.7249318108428431	-0.4533147841782291	-0.8171360887574414	-0.7965098935890234	-0.5342875989883564	-0.07441294015560379	-0.5775734616719406	-0.14140684550885935	-0.46734753123972117	-1.2001737325204866	-0.5053177771246495	-0.43510759572698177	-0.41002209388786615	0.11400168262363888	-0.45856714737951726	-0.5984244380149828	-0.6167823564539491	-0.5406385841617072	-0.540132553637863	-0.4190991855757774	-0.5845634460801621	-0.6706522101423085	-0.31183766083848463	0.1350853038661296	-0.3143819098488133	-0.5280227161980626	-0.2689697717960505	-0.59608095849185	0.08988946623825177	-0.045577647089382396	-0.43225210958253796	-0.24392026057713548	-0.05092462370033331	-0.24028692400377044	-0.4204671622264927	-0.07952170338759965	-0.28698943721579373	-0.41409094510532596	-0.603692051284175	0.16538413998748663	-0.8860821589104644	-0.36577434173721735	-0.0305058624851542	-1.070791116156578	0.1700179563167889	0.12813691612365402	-0.5114279807766298	-0.1020639921960917
-0.6565902877156595	-0.62561956282663	-0.7665172116838483	-0.5037340676410282	-0.8310183961328542	-0.81373053962639	-0.5164626025806067	-0.05864181099504591	-0.5822932913330108	-0.17413683595495205	-0.47745406229421866	-1.2186164482823143	-0.537436276354941	-0.537779213337965	-0.2503032801370822	0.06828629064568169	-0.3996526342380016	-0.5221454761755946	-0.6930135486293318	-0.49125797718595166	-0.5740422622637216	-0.5006111930749776	-0.6486095570287954	-0.6170557691329691	-0.31040211472225	0.05588378105767465	-0.33283813625370984	-0.5474404988892758	-0.29972095496124174	-0.5933759023980498	0.06742313757983959	-0.09365905116910142	-0.44976857652937063	-0.2430099707519453	-0.05877195434424855	-0.10962640052406139	-0.31995452512477895	-0.08564185308184738	-0.1982198261124422	-0.4879358806841097	-0.6036183044428292	0.06694036769170375	-0.9282083570035432	-0.38809156678417867	0.007546315693816303	-1.109113377630656	0.23159922198444702	0.10070304271517228	-0.3774560947867295	-0.19457533443956473
-0.5757654421592512	-0.5438143290845627	-0.7955011214890455	-0.538332133113842	-0.8450691825094303	-0.8169183818243326	-0.5182173650322448	-0.06782121363945652	-0.5819220116290689	-0.19730790446673624	-0.4957630880674193	-1.2280678027350829	-0.5753583483696673	-0.6412634733432498	-0.11877135668580344	0.042481812015416766	-0.37128751352710776	-0.44302928549281956	-0.7463439900170092	-0.43374162593752646	-0.5993178969633107	-0.5791458713544662	-0.708280119718948	-0.5542041767088788	-0.313320899516721	0.005739841995169701	-0.362592851974956	-0.5602212966541946	-0.35438911066640155	-0.5824964086079966	0.06041818028768516	-0.14723739948211895	-0.47491396722408846	-0.2709095553941801	-0.07192140538644354	0.017255207307219467	-0.2652107428995939	-0.0673570216318358	-0.11144665507832122	-0.5368758477446145	-0.5949928738790261	-0.03854126281805022	-0.9406242188069562	-0.4238926885919428	0.08537827480209716	-1.1295788137769665	0.2623359858003426	0.06939159742065608	-0.25164909477016106	-0.27326673077120583
-0.5099440110474458	-0.4683906185368543	-0.8070648991951799	-0.5516206306895117	-0.8578808330064837	-0.797188157886458	-0.5520971858465856	-0.10342518644045104	-0.5824611301032856	-0.19788808771585745	-0.5249846087640202	-1.22943058616084	-0.6230944062603166	-0.7215747580232579	-0.023737721875030728	0.0459336876791261	-0.36983491022127757	-0.36557422576676274	-0.7337515540189955	-0.38072959443196813	-0.6008917652961567	-0.6450445791044329	-0.7471131105129649	-0.5021250171976223	-0.3187506977005525	-0.023915025673711343	-0.3925062172068456	-0.5775656727514791	-0.4151809623808126	-0.5818705235871697	0.06615224479947149	-0.20977419348565984	-0.5036176139107841	-0.2937466510086022	-0.086694690942631	0.12558298672939805	-0.24540695990348663	-0.01869097677335324	-0.010307251508403437	-0.5704361863431144	-0.5986949653145842	-0.13451123135593895	-0.894751625555244	-0.461625584996867	0.18306729992277623	-1.1500359598465226	0.26869477445891093	0.030063434427596757	-0.15931869662263456	-0.3426048331140591
-0.45472499280982603	-0.4105438740320485	-0.8169640117682961	-0.5488496294137872	-0.8560239407893624	-0.7668794332810943	-0.590162625549411	-0.1602801791443771	-0.5829544743674275	-0.18649393335116854	-0.558229552266494	-1.2187475678232782	-0.6782072310134131	-0.80457731163979	0.03181583018693224	0.059698895910185734	-0.36912828669196324	-0.2928643347038896	-0.6677799631478185	-0.3212937759320761	-0.5735760222717035	-0.6985365292213991	-0.7738278836692363	-0.46565445929711746	-0.33429847291292925	-0.058247687056760936	-0.41140137392452303	-0.600591946985559	-0.4770731441230712	-0.5879349701147258	0.07508321810850345	-0.27359718752561507	-0.5330426447567549	-0.3253113499469974	-0.09991390672690864	0.1820145665793776	-0.23833382041568862	0.03838570026757857	0.08974005553461536	-0.6066756999952546	-0.6164001069848799	-0.22021831861566624	-0.7926001151578637	-0.5019699544683225	0.2797681362702614	-1.176434327589663	0.2651147293087467	-0.00566128615437152	-0.1145826372833945	-0.41472205941919604
-0.41002234635997176	-0.392785751955998	-0.8411268783960496	-0.5277862324728013	-0.8648736173558363	-0.7362606449969038	-0.6188590591438191	-0.21451145566254284	-0.5835308903461502	-0.1715804035135109	-0.5823636925630883	-1.2085460376361414	-0.7502890831650246	-0.8953496619615511	0.05291602117667056	0.08024422561454483	-0.3775541014339103	-0.2441120726718279	-0.5798385903226594	-0.25405152246470153	-0.5198400130328645	-0.7365005248165601	-0.8107538972367612	-0.43272333914695704	-0.360402996724262	-0.0952988276030567	-0.4267057633846295	-0.642619238766343	-0.5347907069154565	-0.6112325917043637	0.08125480308566244	-0.3326724800719307	-0.5631203565087356	-0.36843832666500265	-0.09188615002588321	0.18818554605575682	-0.2218550175206829	0.08845676952776928	0.16167135313870246	-0.6472179632423312	-0.6342556922115209	-0.3185531527643123	-0.665068555912877	-0.5393533702837322	0.37113759053020023	-1.1678209378424245	0.25510182560035544	-0.03330651129544324	-0.10475231954771942	-0.4920815951181292
-0.3769503037670301	-0.4344854553728825	-0.8756332487218959	-0.49205988345093105	-0.9004190633969396	-0.697783680352435	-0.6438167507858348	-0.24582666162142916	-0.5941759372002666	-0.14182788126950613	-0.5945405699580744	-1.2035785415842084	-0.8456908099495439	-0.9604273121181643	0.05081277460690169	0.11290853443984383	-0.4090909778852441	-0.21680642775925857	-0.4792452427950046	-0.1961584955041787	-0.43191307104599697	-0.7612823404266582	-0.8507515847491346	-0.3913342382465369	-0.38986984615667636	-0.13386550632763053	-0.439032830361653	-0.7018137814579948	-0.5742394736676019	-0.6589278752232751	0.09088025332385699	-0.38997456480105375	-0.5920845030307251	-0.39186631216595214	-0.0746590700929963	0.15785540341674556	-0.1866530501624277	0.11039807941208835	0.2044759044036045	-0.693137970831824	-0.6570257669454446	-0.43574563409125167	-0.5403201177548811	-0.5592737638860695	0.43678303983758865	-1.0627607951410263	0.23861790611270123	-0.061665310107933545	-0.1204130718975446	-0.5714786505634064
-0.34259409795926044	-0.5065710640831179	-0.9064739927952365	-0.4409510057071002	-0.9324409432309201	-0.6573252150104609	-0.6604205403940909	-0.2558385895940137	-0.6182786018164428	-0.09747810963962175	-0.5983166599364529	-1.2015988514657185	-0.9509311587588583	-1.000392948142954	0.036554719372305804	0.1329203037211601	-0.4454203718936217	-0.1947331307439495	-0.3977665257109287	-0.15895105510441332	-0.32157700690306157	-0.7712189633343774	-0.8914915527696433	-0.32841621493373874	-0.4288966696422225	-0.18582641657624782	-0.4362591080838973	-0.768392013293185	-0.5997848240628524	-0.7140792511304447	0.09016725700991698	-0.4472966293365673	-0.6202614247757282	-0.4069606209339464	-0.0815296943477547	0.1178275205293768	-0.12902258066765065	0.08010224075024946	0.23873769487070096	-0.755315888674433	-0.6851115140035725	-0.5471394286278987	-0.44450843270901697	-0.5703910991745683	0.47330110677425824	-0.8659239760567978	0.2208860210429207	-0.09780645638084688	-0.16128020514272684	-0.6504784180358593
-0.30125565798845394	-0.560227065687768	-0.9167862690088704	-0.374035112143832	-0.9475786909053229	-0.6257447448474075	-0.6797710822043624	-0.2552709586884404	-0.6432492810829309	-0.04376683954214376	-0.5876109864291464	-1.2035742425828655	-1.056623756872478	-1.0395810198624047	0.01380090250168459	0.1257383852219721	-0.4931899113955769	-0.1857149495034703	-0.3352941868804632	-0.14455392294681735	-0.2150350015311564	-0.7652569895897459	-0.9456096619219687	-0.2369887114231616	-0.47840631825562285	-0.2464284063827807	-0.4238236306079334	-0.8502967833176649	-0.6184130243835446	-0.7642330299773763	0.062452997690131885	-0.498657219140194	-0.639853302498252	-0.4401888612195465	-0.09955064893192656	0.09018589407306185	-0.057671530407190474	0.008724074009288218	0.2924913743522779	-0.8365721926797818	-0.7064273010261577	-0.6390037907455766	-0.40018004189215334	-0.5836438434194718	0.49992692036248576	-0.6264153685616434	0.20575780517325987	-0.14082176544146857	-0.20897418516756372	-0.7167025394107626
-0.2638191812868243	-0.5915187511468586	-0.9110067822699921	-0.304091000216033	-0.9508377631966406	-0.6021605262766099	-0.7023980794814139	-0.24995505020767653	-0.66986783191212	0.013868725587585673	-0.5720290182970225	-1.210568717768062	-1.155317928981338	-1.0571902205216597	-0.01911735195074463	0.11063114239027139	-0.5689417426583677	-0.18457319024122992	-0.30316764320274486	-0.16335613094708673	-0.11602437550122305	-0.7494656840804474	-1.0034318484783764	-0.13015189896795615	-0.5247062574463454	-0.29894473485879636	-0.4104574093361923	-0.9259327109601667	-0.6241386110359868	-0.8114541581774795	0.013728496340078621	-0.5401752568204999	-0.6456415515857656	-0.47621717430076094	-0.12214239696289157	0.06255789761006851	0.0041907319435350145	-0.06740092864438924	0.36182855155292903	-0.9170998275650609	-0.7080851300196113	-0.7099838022392736	-0.3905532290161723	-0.5844473735937886	0.4946750080014546	-0.37573726432015053	0.18210481721562094	-0.19416401311924208	-0.24811325502857087	-0.7568021388012052
-0.23500832349886588	-0.6003325960129505	-0.9171874220784435	-0.2517339094829667	-0.9429428009700912	-0.5796179278768724	-0.7297654394296854	-0.2542978771360295	-0.6986004731103301	0.05555932399233042	-0.5681399228026334	-1.2144098754681072	-1.2265762298706346	-1.0365935359524185	-0.05616120544387391	0.09493991116871586	-0.6529172406661117	-0.1814075983017472	-0.32952434515517515	-0.22069880537017333	-0.024466188708792747	-0.7193827106295194	-1.052534680776394	-0.028767733857875066	-0.5646010855603125	-0.3340728444569649	-0.3913322108280812	-0.9713358004114674	-0.6303728929776847	-0.8507687464364571	-0.03338250361121995	-0.5750924659644101	-0.6357568710223709	-0.5075849099436477	-0.16210556577243182	0.06289183244644891	0.04367990849275578	-0.13061239105041933	0.44302545894540557	-0.9838021434041491	-0.6808164979635943	-0.731567172640714	-0.3706534686561547	-0.5672375184219393	0.4406114075323401	-0.15772758920661809	0.1414314641334065	-0.2631965112025686	-0.2955453209984755	-0.7709645091086623
-0.21422509907395532	-0.5862386566340395	-0.924782907144251	-0.2228277583618265	-0.9273684571743948	-0.5656335714872655	-0.7681448487039892	-0.2675642223005664	-0.7239593854918989	0.0725377421298122	-0.5746878461925832	-1.204777962958929	-1.253216705426595	-0.9958776185803717	-0.0896419560719387	0.06909151140606629	-0.7188854666584761	-0.19171347795828714	-0.3941265458232585	-0.31387754993580824	0.04775660624532243	-0.6758420140306887	-1.0994204383987978	0.05531251336163482	-0.6059433829310147	-0.35124057067167436	-0.3622861295877109	-1.0034024052385053	-0.6441104304359101	-0.882138862328804	-0.09617710754610889	-0.6050621755507712	-0.6030856114596641	-0.549663190196375	-0.20729627887664637	0.10936329467662945	0.051810996194540694	-0.15031932185146585	0.5569977790104884	-1.0436555236355851	-0.617172973882184	-0.6639528959845914	-0.3283494353498496	-0.5380462578426336	0.35586212701170133	-0.022881200728677702	0.09388083309501401	-0.3362446922051071	-0.3605341693245654	-0.760483674016048
-0.20122429091579352	-0.5571232589864998	-0.9242904737354936	-0.21463784001273178	-0.9072832239927167	-0.5530735701222709	-0.8062391813121657	-0.2717610869960576	-0.7436999374220357	0.0695562448773831	-0.5832506792547903	-1.1781349021351701	-1.2327528643379981	-0.9462226348710073	-0.12282734917634183	0.041852275784570514	-0.7674850651923346	-0.22557350780860572	-0.46893422170056365	-0.4363986558108848	0.09021651493645252	-0.6361345373609216	-1.134444358164226	0.09959534377416068	-0.6471950644339144	-0.3513047647381574	-0.31876856881811405	-1.0188122964566972	-0.6519177972666659	-0.9135160905509332	-0.1857576866388023	-0.6355114004905145	-0.5433109184842083	-0.5875493462541469	-0.2377618200399032	0.18585481719775393	0.016362174253022183	-0.11714513458890438	0.6976247644512888	-1.1019074941658786	-0.5228389643063128	-0.5301064954141432	-0.2679032463742463	-0.4887942610620518	0.24025440616450428	0.023275183277778704	0.04493185213276409	-0.4042706538193654	-0.4298986905031688	-0.7315857036117729
-0.19561656310832692	-0.5299740081520591	-0.9286911469298517	-0.21423860121845012	-0.8761055507667146	-0.5237507511206783	-0.8268744943137024	-0.2706943012941553	-0.754436532696302	0.055722500531145594	-0.6014530960506226	-1.129164977836108	-1.165012253562736	-0.8785511549138775	-0.15723179753764147	0.025572176047339773	-0.8046516739139251	-0.27019011176108565	-0.5601015097867658	-0.5689027958281391	0.10379667978334244	-0.6108869806525716	-1.1451121987564705	0.09811260633820587	-0.687531048746392	-0.33221400757532	-0.2645659635066572	-1.006816406380602	-0.6647706472653149	-0.9513276064492888	-0.26433543625046163	-0.6723191988141644	-0.47500843419732675	-0.6159147224735991	-0.2612653210794656	0.252106807235985	-0.05579996963816143	-0.06326147307199384	0.8305789112561108	-1.1406100756801556	-0.4056109853030567	-0.36157464270434464	-0.17085857051667996	-0.4313418535983697	0.10384289299772305	0.018964343365782538	-0.018613388147053385	-0.4708464495852579	-0.49112394773555346	-0.6986353958846856
-0.19746859749353168	-0.5067377276336142	-0.9202116838424701	-0.20673985516933668	-0.8368644363129999	-0.48485229366280347	-0.8353921228111165	-0.2757741473983158	-0.767321125161867	0.048135798738815606	-0.6303462610969296	-1.054437586989962	-1.0584890652871233	-0.8087788871844284	-0.1893016045813353	0.022315505416450797	-0.8276375112003957	-0.3046939908194347	-0.6562159229544997	-0.6923464188663765	0.0883589556031719	-0.5950469064418862	-1.1326106323036682	0.08584414981167546	-0.7289973467782972	-0.3042477229595847	-0.2171297598241589	-0.9955255440072996	-0.6911232749674276	-0.9779941015790593	-0.3370587453492793	-0.7110175863175534	-0.4062622413997799	-0.6434975688433265	-0.26784966932360915	0.2846961212680605	-0.15300525910900648	0.011260923623484725	0.9471390932918105	-1.158344718408546	-0.2846514161277039	-0.1698344255649845	-0.021829697912860224	-0.39031503384187793	-0.013485520188811894	0.003810083059765418	-0.09247005627631048	-0.5345574877084184	-0.5430768780449461	-0.6662753445743665
-0.21081141897021566	-0.485262283757368	-0.8860968581294412	-0.19155931287294145	-0.797376943965111	-0.4557741342827854	-0.8409511178006094	-0.2734045136179074	-0.788477286922102	0.07222146167803414	-0.6547277342210182	-0.9693474534063139	-0.9381661141929728	-0.7697701034752312	-0.22753441320156123	0.023979628321245724	-0.8363137747881755	-0.3107311502267329	-0.7323605133779086	-0.8008651126414446	0.047648063601677094	-0.5847103801827885	-1.0892873327778734	0.08323208726769048	-0.7625013715841094	-0.28793684798010755	-0.18893509762424343	-1.0006100787703	-0.7143684379677806	-0.9779775061429012	-0.4260721682831564	-0.7444013453209612	-0.32584222081841513	-0.6530795670032239	-0.24692746374110414	0.2955387809554367	-0.27483051487391813	0.11349840235405309	1.0553974641932324	-1.1614311724000204	-0.18902241201780126	0.006189194305187579	0.16728915959259844	-0.36373249451343803	-0.0935115347900234	-0.01596727671597569	-0.16169398886328554	-0.58801482791384	-0.5852450408890862	-0.6328634260598064
-0.23513093204701535	-0.4768638900606287	-0.8482971892503939	-0.17623990490896993	-0.7596195316829302	-0.43487632680432686	-0.8382486680534653	-0.26746331013957586	-0.8125782561971642	0.12902502791232218	-0.6725207725437569	-0.8748425068813134	-0.8225627453328593	-0.7706061312621745	-0.27719962737141624	0.02736806234928852	-0.8476430072214557	-0.290110806257546	-0.792291632048878	-0.8874441378442212	-0.007284381595516398	-0.5814623846703758	-1.0044915515722261	0.07742071312354447	-0.7765706773744504	-0.27567299023544295	-0.1731626921077381	-0.9950045875766642	-0.7325681178002406	-0.9542009876812667	-0.5116039468788313	-0.7742262013109887	-0.23991448943369922	-0.6333273424630574	-0.2217327691262283	0.2824437648716574	-0.400330881220275	0.21851665854633642	1.152697319228752	-1.136376591210701	-0.13390697266961743	0.12184292430382207	0.371962670414913	-0.34066127197413787	-0.13997368315764527	-0.055527522985293995	-0.22975524847986223	-0.6282532681710251	-0.6158946790999975	-0.6057362249058358
-0.26857295131156567	-0.48202562929845777	-0.8205263471106722	-0.17800255207581753	-0.7234508944977395	-0.4209597968444633	-0.8293669889486315	-0.27999624013405483	-0.837565888874791	0.2124787476279518	-0.6900792711162856	-0.7516589223966037	-0.7164425340638065	-0.7984191582441229	-0.3257868806428118	0.029183469154519227	-0.8651100252979674	-0.24863833260428153	-0.8393569779421644	-0.9413380867355887	-0.06081317306012479	-0.5800456538950667	-0.8792292741122255	0.07001765488596262	-0.7760961363825392	-0.25156393170143904	-0.16678498177985696	-0.9728847775318895	-0.7364165082493953	-0.9077337664380686	-0.5780352949994355	-0.7933094138901042	-0.17073031339659292	-0.5967214478260938	-0.2029852989520923	0.22349063625717203	-0.4900600033122792	0.31909786719225186	1.241920666711474	-1.0791109560672694	-0.12867684668137436	0.17867005484868814	0.5678007350601034	-0.325812474643262	-0.1463519925118976	-0.09089022705825224	-0.2977379491119524	-0.6541574572574931	-0.6312365795568619	-0.5839478173676339
-0.3126797632379569	-0.501856176393721	-0.8146964159738237	-0.19930265185926285	-0.6962243255893382	-0.4111419211390973	-0.8286254043779611	-0.30241856190562943	-0.8700621873458372	0.29910131543687296	-0.6921048416862801	-0.6116726911624535	-0.6249139618270562	-0.8412105292131267	-0.36663840055562985	0.018892910507664562	-0.8675053896163254	-0.1912370295443449	-0.8887605711387566	-0.9638281078453156	-0.10041890359905654	-0.5680144152627511	-0.7183741579447058	0.0708573413192273	-0.7686823276194593	-0.20673972701793542	-0.16508478785745748	-0.9564295004095562	-0.7014962354309531	-0.8417716492620734	-0.6281788442080779	-0.7810018531533048	-0.11527247483457462	-0.5541906843269266	-0.1894268821804473	0.15005904723675917	-0.533811199809276	0.421176792821933	1.3046551972881801	-0.999589050803988	-0.17344707912557183	0.19174263250508128	0.7083290844717086	-0.3230193817428099	-0.1251301203267316	-0.09950361680549057	-0.34879904448567867	-0.6625717673242745	-0.6395210349900544	-0.5549476871989183
-0.3558121598606344	-0.5367878904121979	-0.8338556787457655	-0.22557508935330528	-0.6866101529100591	-0.40938812345573083	-0.8344521402903713	-0.31922404071634275	-0.8983201330321581	0.3848012307176772	-0.6522394806892464	-0.4756135976552095	-0.555044083899227	-0.8906706346504759	-0.4094953416163671	-0.015300504408061754	-0.8680241765112651	-0.13440875227955515	-0.9489000752754138	-0.9724127052120413	-0.12733501234463646	-0.5492579727090879	-0.5399240636797463	0.07505045901445477	-0.7522283937290603	-0.1579410723052093	-0.14235295714071064	-0.9532898696542613	-0.6506515883401474	-0.7788061937009454	-0.6598284727931183	-0.7276507751379839	-0.05633939671160619	-0.5039677056382861	-0.1882168247574277	0.10245970305921182	-0.5200326837842564	0.5039756613837258	1.3408915233096412	-0.9195933720824101	-0.2571851425368811	0.1669160826815947	0.7694984699810987	-0.3212031834035999	-0.08991121065831709	-0.10676019732401754	-0.377762619794596	-0.6652502843313574	-0.6574849228881456	-0.4944350533952428
-0.3826892442312885	-0.5842773406484909	-0.8587031479174012	-0.2455212488778827	-0.6885576252353324	-0.41306528489682304	-0.8428137470988908	-0.3334400413959177	-0.9129170200227525	0.4537705144569787	-0.5914425130757568	-0.34612552770086835	-0.49510961286676397	-0.9323609433825965	-0.45718523476810285	-0.06532830090274587	-0.8825233757646581	-0.0940952072007449	-1.0077513783514531	-0.981773209434824	-0.15321503221906407	-0.5344810561886513	-0.36466772896952626	0.07583965797230141	-0.7403720228155728	-0.12006657308010675	-0.07762395679803684	-0.9735863321918122	-0.6251504723178759	-0.7347476814772922	-0.67349577875904	-0.6724091079429234	-0.0017804257131283723	-0.44912407450365094	-0.21248773795989875	0.07000668896035259	-0.43148997504650916	0.5584423104562062	1.355849177746825	-0.8688026408690288	-0.3525221091550544	0.12450510027447344	0.7593174040238957	-0.32371559110617415	-0.04196677913090384	-0.1267365189418507	-0.39847301264761686	-0.678282943643945	-0.6882854463698334	-0.3390727538508978
-0.39081367381655946	-0.6322933510878009	-0.8970480967173649	-0.25728853618601377	-0.6892333528421482	-0.41098931167217484	-0.8620082672202681	-0.34500529584661016	-0.9250370136459531	0.49119837760081786	-0.5310229412421501	-0.24173072858610462	-0.441240913631738	-0.9661528357499585	-0.501669464096148	-0.11916747566325028	-0.8887416628226215	-0.07411871243958827	-1.0705592989708186	-0.9948508488284855	-0.18502789431997185	-0.5230740569340967	-0.20988026761357145	0.07193617895183924	-0.740913333394286	-0.09051776517324155	0.0029541296579530417	-1.0334025495573562	-0.6224189997864358	-0.7001912418425545	-0.6749125116945318	-0.6336382936413671	0.05376329191547038	-0.3955048098005579	-0.2595813445464363	0.03329430194847639	-0.2770522061232912	0.5925970876657931	1.3213839882131142	-0.85581127393364	-0.4375463174794339	0.07310672072858224	0.6909753315810472	-0.3338697909117584	0.030336851176291663	-0.16013171146523106	-0.41597370984876597	-0.7095274260132844	-0.7307098294851031	-0.08765378986749146
-0.3847757405769899	-0.680816598419925	-0.9334761583944587	-0.257765097908832	-0.6984562194542094	-0.4066677991485201	-0.8937673487818604	-0.3519772449693474	-0.9394660618662721	0.499911198963491	-0.4510278289842101	-0.1806677135089493	-0.4008499475549857	-1.0104564621097971	-0.5470698661249781	-0.17799251230371183	-0.8976147076464128	-0.05433751860486743	-1.149017779954791	-1.0136959121492928	-0.21998109245177697	-0.5238250949354655	-0.10441783436563545	0.06797158351376636	-0.745906744635807	-0.06999520122319126	0.05947037366629837	-1.124205255417087	-0.6433086824256684	-0.6848760250450513	-0.6915290296862975	-0.5920653114934862	0.128604035804667	-0.351025706675545	-0.31169079552063844	-0.019041464908346302	-0.08960645292368175	0.6120722870116966	1.2307180719656339	-0.8698859474315658	-0.5119922788811745	0.02102293867362296	0.582898944663012	-0.34374330551946475	0.13752078101283532	-0.22123786721777622	-0.4368187752466207	-0.751552939336133	-0.7878042465684973	0.18964375592672197
-0.36828381533730964	-0.7352262091224699	-0.9231975117794715	-0.25061035999075953	-0.7226483547395107	-0.4018836134791154	-0.9244400571022627	-0.35481359749433794	-0.9519234283711369	0.49097677983205595	-0.3690178070540123	-0.16082567280994817	-0.3773470615304526	-1.0702431671812094	-0.5980538422316919	-0.23385043244530176	-0.9190960629375592	-0.03394037569446396	-1.2245399202858842	-1.0408120523339428	-0.25487261862696575	-0.5438909771213849	-0.06931333809767923	0.06505659611727425	-0.7451937408338896	-0.07509165189268548	0.07611535149134442	-1.2211135706438632	-0.7028315605652505	-0.6996933787578058	-0.7483928006461371	-0.5395808575803709	0.2231769265584687	-0.31449700035709155	-0.36568389453107175	-0.09124976202814042	0.09944637399146058	0.6196242931708797	1.1245719221405917	-0.9096856885334761	-0.5880164226877151	-0.026117774955012784	0.4736162422152592	-0.3495523883892718	0.24406895303725396	-0.294494512132531	-0.48067713401415374	-0.7905462877033071	-0.8547460627389751	0.4529605487724842
-0.3443600912580446	-0.7945077094098075	-0.8919724294358815	-0.2536464684500384	-0.7487644115219654	-0.3846242094818956	-0.9472770094915297	-0.3547271013563457	-0.9613969945155549	0.46406675260371194	-0.3112783849114401	-0.1723018568953092	-0.3789765668058881	-1.125668496524931	-0.6462930627522762	-0.2728816787577636	-0.9388636325550781	-0.023855550932681158	-1.2801923711483727	-1.067468061708605	-0.2839521796106429	-0.5691019573036943	-0.09900944184747998	0.05953751788344175	-0.7359604608304658	-0.09917559100936996	0.04128649558800719	-1.3120169947468505	-0.7795146107722912	-0.7307671475758978	-0.828121067037109	-0.486324683645407	0.3127316171884269	-0.29418848759041993	-0.4234948089099584	-0.19668116786946743	0.2816477267588784	0.6141285987662805	1.0329140442913152	-0.9744845987243209	-0.6655715509205938	-0.06808392659465952	0.3879411643232916	-0.3656972908985841	0.2999050739282163	-0.3393051403459473	-0.5499167783980261	-0.826748119127162	-0.9228465639133393	0.6626964370166177
-0.31594072041330046	-0.8597842666874549	-0.8822366606276221	-0.2718788993952099	-0.7760616329147254	-0.3409391439821252	-0.9649902866652564	-0.35824461096802407	-0.974112052869731	0.42314771733929185	-0.26966676886511665	-0.19979397048432707	-0.40781845823611407	-1.176436235167499	-0.6854928380423241	-0.3025756176669772	-0.9520926983760327	-0.024057290351197615	-1.3230115248901686	-1.082753877881569	-0.29905934210335045	-0.5868488877386342	-0.16646174131206193	0.05464554723900992	-0.7213069211556106	-0.1185203333917713	-0.044664520961786525	-1.3826031180550609	-0.8409395669499613	-0.7673458596453522	-0.9149144787207624	-0.42525890288739676	0.36883068611424497	-0.3144224737047363	-0.4607612095858909	-0.34235512899297904	0.4485365385909949	0.5898675350520576	0.9642621654843346	-1.05263782510808	-0.7435898093171244	-0.10093104750107917	0.32244445529206256	-0.40378792334001934	0.304096238200539	-0.3353120867095153	-0.6272031073357164	-0.8611796182166476	-0.9883279245383779	0.747958219679784
-0.29048761602290846	-0.9337369902460013	-0.8523159262886914	-0.2948106707726753	-0.8069277105686836	-0.2808352377394559	-0.9775933719792727	-0.35695257490676696	-0.9845994330002557	0.3749300573819318	-0.2505261930684449	-0.23278880579249125	-0.46238752798909183	-1.234909460685532	-0.718433667592103	-0.3398353783065925	-0.9567582025898329	-0.030564459680358286	-1.3571082584253025	-1.0889791770755164	-0.2999079482263896	-0.5897311179906399	-0.24117080942854421	0.06961641231816815	-0.7022442041237483	-0.145646513050487	-0.15299040682937862	-1.4382690491898766	-0.8688542209478882	-0.8057097664901193	-1.0165974757656637	-0.34775973137286514	0.3831639023265005	-0.3731175357664195	-0.4461731614483365	-0.4790060345375554	0.5802913940214699	0.539101271426438	0.9345220927288971	-1.1319020641045687	-0.8311420593628374	-0.11921903895163763	0.2966435297731536	-0.47177978480245164	0.2655154135799645	-0.27008023609247644	-0.7023660991498611	-0.8869645295926443	-1.041539181068207	0.7169602985620068
-0.27455710887212287	-1.0115181446384085	-0.797302707130841	-0.3105940163078672	-0.8324441270351703	-0.21748050761408205	-0.9842849688585167	-0.33924429265576156	-0.9835703609441243	0.30584393118273817	-0.26372012010752305	-0.2640726385661085	-0.5210989902025182	-1.292299163011162	-0.7446283055504764	-0.38623561460802847	-0.9282607017747126	-0.044615395563608454	-1.3776301673384637	-1.0623705341077645	-0.30149908470708786	-0.5659856372850276	-0.29189738033810775	0.10828981848821866	-0.6861861184979592	-0.19905039427179233	-0.2522256757370804	-1.50243351622979	-0.8643837846287197	-0.8348679478202262	-1.1206092854463576	-0.28043527626290343	0.3696436746112054	-0.45111500078798505	-0.3869501124624674	-0.5642139377878774	0.675305219334771	0.4562853279153189	0.9376043708922082	-1.2191927458419027	-0.9174553624739413	-0.12305003045927505	0.3249282204367896	-0.5722705892740845	0.17992651812266058	-0.14834598568019056	-0.7701647473040119	-0.9087316654580162	-1.0619457022177343	0.658277081280815
-0.26998832718318566	-1.0759130758880693	-0.7730725813057935	-0.3047537681749192	-0.8587123583993208	-0.1547483272188536	-0.9822297201912302	-0.3219937191349641	-0.9805289189858055	0.22506147184327158	-0.2883190755454425	-0.2799488505261153	-0.5619703611822879	-1.3391498483862336	-0.7548886872960214	-0.4473494302583106	-0.8686968105543589	-0.04953654967698768	-1.3927313478389838	-0.9816694544482584	-0.3183133269589325	-0.5203527633966698	-0.30288996865266143	0.14984366799263366	-0.6792134659333902	-0.26726635857250913	-0.3262198075013523	-1.5740858636993675	-0.8286783516899036	-0.8551855032311553	-1.1946405260950987	-0.24802303534525363	0.35217014719766304	-0.546916350723871	-0.29427847816911884	-0.6129650164011047	0.7470895245781018	0.3422661341495907	0.9500023263064596	-1.3219600272169163	-0.9807567012115068	-0.11292332186503443	0.4013677229218742	-0.6819552098840523	0.08592419727120514	-0.008202238156547036	-0.8216680175332758	-0.9377789268449828	-1.0368788190255482	0.6085933825078481
-0.2749292365708923	-1.1157070178362374	-0.7562361629546723	-0.2824169099415018	-0.894938966853729	-0.09489150297024962	-0.9716183191527288	-0.326282485977072	-0.9927048588657644	0.1342184738020267	-0.3155896519562068	-0.281305185449858	-0.5733944953595318	-1.3882845071093184	-0.7541926217943985	-0.5364084730654559	-0.7853152340953041	-0.04120943325312759	-1.413924420329946	-0.8702794541971416	-0.3500275139292537	-0.46523437708842746	-0.2803969158864088	0.17917423397483906	-0.6802674715536157	-0.3189844477870375	-0.37141905308377304	-1.642449239570201	-0.7679445575900272	-0.8706168880817664	-1.2490504785718972	-0.25042560706375994	0.3450479099426019	-0.6517540572577714	-0.16486007024431526	-0.6313314324020338	0.7892815069216272	0.20934741075810334	0.9654074586901948	-1.3999193112493258	-1.0246567209278241	-0.09700019602523338	0.5079206548466039	-0.7853436762514246	0.03399936900701066	0.12087425690072218	-0.859926242978138	-0.961293376539194	-0.9642403721602875	0.5637641643933013
-0.2924213894402125	-1.1246271409084427	-0.7071489595012326	-0.2627595278847246	-0.9352326221641725	-0.0669567034059071	-0.9485194044216142	-0.3433060071356405	-1.0103686179313858	0.03675977510066193	-0.33789651438071144	-0.27469332138419583	-0.5635118802117499	-1.4400168931983601	-0.7516247044708437	-0.6512069261585928	-0.6709746024506584	-0.009701599176146714	-1.445125407783439	-0.7388083529591729	-0.394046489683642	-0.3945368291219234	-0.24973877753066973	0.19318583702105835	-0.670707497500484	-0.3417565951103691	-0.39922766814112204	-1.7010116884593494	-0.6932714067052101	-0.8804769479363819	-1.2838553473384333	-0.25639457422304357	0.35307187739675605	-0.7472652855827053	-0.024960111241786924	-0.636006520111361	0.7951682330551686	0.05915615648380732	0.9838823523716028	-1.4188841026062753	-1.051412074968074	-0.09342793261704545	0.6228555531547313	-0.880385885705427	0.03622797655494825	0.22293891853506653	-0.8967681621598314	-0.9690882795480877	-0.8363409065961603	0.5229059341595127
-0.3159192101416949	-1.1089728442306839	-0.6655203206048238	-0.2543392187689693	-0.9800552828822283	-0.07249424691996241	-0.912439870413233	-0.36186303274069376	-1.0141221031575385	-0.0620244811629314	-0.3311566948314991	-0.26474328277562986	-0.5422403253851134	-1.4859652921740032	-0.7509549765827954	-0.7742023639215845	-0.5498002951554315	0.06916992880757697	-1.475869029734318	-0.5847592644272146	-0.4502345759175414	-0.3063386326624863	-0.23758637592215467	0.19659772746508347	-0.6511869318734108	-0.32329661442688895	-0.41792451297049443	-1.7225202429588449	-0.6272986040556583	-0.8971743274882107	-1.2711695687657285	-0.25048804395873153	0.36773429669756885	-0.8364869967821283	0.08688479872047813	-0.6511051452134236	0.78051565029145	-0.09753333564839015	1.0060997888787158	-1.4021191716346313	-1.0510610400032685	-0.10586049865901088	0.7145711004559507	-0.9635127333279438	0.07795303818113997	0.2957092122802627	-0.9315630586600513	-0.9694063534426787	-0.6615502845234029	0.4764818886111981
-0.3301374996727089	-1.0785748618684567	-0.6570864976870345	-0.2545270030239871	-1.0303363009175384	-0.08464486733400514	-0.8688173619146049	-0.39523972998839163	-1.0105110265849524	-0.1586310357171493	-0.3017027665642357	-0.27246213968713595	-0.5293204250263142	-1.5283902919916197	-0.7495929457093494	-0.8924380523009694	-0.44659032578772695	0.15763266382692728	-1.509045619654725	-0.44411261350773257	-0.5145559597899871	-0.2062725727203818	-0.2627335698474302	0.2087120643298123	-0.6270044183107245	-0.2899352371801939	-0.4160577370619188	-1.6954964963803576	-0.5906587199876657	-0.9202301298652568	-1.2180768075312418	-0.21546094587967163	0.3807134862934081	-0.9213595454834198	0.16684962723174207	-0.6688718415082003	0.7608881919976735	-0.23940421104381843	1.0381836447248338	-1.3621698178616795	-1.0286272508658816	-0.13142692006513385	0.7506271899375732	-1.0355827856066024	0.13959390431324212	0.34943719972189113	-0.9572383793326109	-0.9720137223417609	-0.4707686706402526	0.408922122908608
-0.33583557062091746	-1.0343365585737252	-0.6573195027633733	-0.2724848586719058	-1.0798002863773153	-0.12527774349531978	-0.8274099761595377	-0.4328979860666977	-0.9940865618735846	-0.2528544069945945	-0.262361921735853	-0.3049496928368166	-0.5586304032851209	-1.5722768788493464	-0.7357092608391401	-1.0042693888952345	-0.35257898474339644	0.21977269705796793	-1.5483222204798222	-0.3504105829228964	-0.58672448342228	-0.10017382441663347	-0.32990751412146146	0.23358644629750785	-0.5878559787920755	-0.28326463635867655	-0.3911762054759481	-1.636347103246027	-0.5964838339793102	-0.9308488382299653	-1.1534001711183222	-0.1490455719604962	0.375051193170212	-0.9922610085343496	0.2174194425186038	-0.6736253016791275	0.7384571709368319	-0.36912991891128405	1.077276945328125	-1.3056799521236457	-0.9962287885258523	-0.18204911531267673	0.7243164701407487	-1.1066566806143612	0.20111038304731954	0.3795412317739974	-0.9698414849866385	-0.980501273107955	-0.2881320144871241	0.33148123776761995
-0.34691336049757765	-0.9849848243166713	-0.6592459983429995	-0.32337281376277455	-1.1181808898035832	-0.1925809407807594	-0.8026506824675975	-0.44317661046475754	-0.949694054806371	-0.34515592125932504	-0.2115009108130717	-0.35742330323049165	-0.6231172826842701	-1.6144719223059851	-0.6945962460486851	-1.1038971575210037	-0.26183063437620174	0.2627496316939969	-1.5860318708551344	-0.29364532755548023	-0.6614708948411306	0.00017753242858845053	-0.4284672269861801	0.26032355038456717	-0.5599868301866999	-0.3184067011886892	-0.353044795592709	-1.5555953834546865	-0.6407154423097872	-0.9232457576928764	-1.068254984679881	-0.04457366181823965	0.33501723496601943	-1.0536496767454262	0.2387145286191365	-0.6704120307535474	0.7096079307111365	-0.5015827401140104	1.1054930896921593	-1.2634226843696363	-0.9524644629976114	-0.25339679305295987	0.6490299326214151	-1.173217597930749	0.24580692140409477	0.3554364519327523	-0.9678236413565454	-0.9989160775316501	-0.1274819044888227	0.2645230795667357
-0.36844299134718733	-0.9624031209313347	-0.6601347805929514	-0.39934811411643883	-1.1416954858799055	-0.22755515480347688	-0.7991296004021811	-0.4272901531202101	-0.8805309187241089	-0.43168380638522974	-0.16150556478651973	-0.4293176521915455	-0.6744379002358936	-1.6614551249060265	-0.6376072940468891	-1.1771641131729695	-0.19567457174946248	0.27707742273670016	-1.6131057435661016	-0.2674381712748744	-0.7254345813652023	0.0755763832088555	-0.5519006620100191	0.27844855405956476	-0.5723725885384003	-0.3953614316702316	-0.30177456206965175	-1.46734883714794	-0.7047723436796949	-0.8997584739757152	-0.9800054863680829	0.10069951045004939	0.27600686568312854	-1.1157197314923173	0.25047349618120224	-0.6553168131498156	0.6802221596054905	-0.632430516080063	1.1126715121354438	-1.2467519539686482	-0.907986268045143	-0.30661988656338923	0.5581531747425792	-1.213284034019992	0.25799343120498747	0.2695982338645881	-0.947683362276654	-1.0208066762903172	0.004793233927818663	0.20852628572083468
-0.4017172304932176	-0.9678861102012798	-0.6461592802410008	-0.4756863588285408	-1.1500342906364012	-0.23534550473401167	-0.8073043664227655	-0.3846061110239882	-0.808321254660186	-0.5159171473418662	-0.12545680517926475	-0.5019643263876391	-0.6868879540411925	-1.7167362443284575	-0.5779074491049885	-1.2172722405831575	-0.14903741881473662	0.23574230358114862	-1.6351864840148003	-0.26852985417700126	-0.7710002897915255	0.12478156447385347	-0.6857870669526951	0.2733652624556546	-0.6085092427666763	-0.5187312632655141	-0.24948368336145296	-1.3832803614148876	-0.7854945450693611	-0.8460366763547522	-0.9334801619603784	0.23607518612744252	0.2248630188989953	-1.1756205283224541	0.26377691079213134	-0.6233374413188842	0.6602949493177508	-0.7550725592555819	1.0961648955755818	-1.2492704339311707	-0.8867707767267883	-0.32786282525502813	0.48335272013939673	-1.2112917194781916	0.23205174830589406	0.1230379669334734	-0.922272897608934	-1.0303656338593448	0.11401708861849472	0.1656021580283571
-0.4504616569776827	-0.9762989963806706	-0.6239445282205744	-0.5504039780792708	-1.143012520652439	-0.25195086815870543	-0.8286427401211712	-0.30823903119134616	-0.7459394830334845	-0.5998684547746244	-0.11210083249458683	-0.5521164760560492	-0.6747176964980903	-1.7729527794565592	-0.5165840784120049	-1.2342436914782944	-0.11707477932548674	0.16497683712652725	-1.6597732626612558	-0.28447428896033894	-0.7889862992190781	0.15971946214791544	-0.8061830120024546	0.23783802317479882	-0.6565857298919417	-0.6472003365766597	-0.2228966695360614	-1.30308085544002	-0.870308425959565	-0.7598826549273121	-0.9254103400435081	0.33053471579205607	0.18087003572544977	-1.2367057665918004	0.279834829874944	-0.5985887809450903	0.634151033810679	-0.8723189184439842	1.0254007956922202	-1.2764417573552183	-0.8889743323462005	-0.353601732060784	0.4261638794860545	-1.174918220012009	0.17753551591619082	-0.08512033363758079	-0.9058922270723192	-1.0249646554255314	0.2004572674219403	0.13558610575770377
-0.5092148128400309	-0.996808274746795	-0.5982755359962798	-0.6323410340250121	-1.1208964814459874	-0.25126291437130743	-0.8623434249223371	-0.2303420509179694	-0.6916817860245446	-0.675135144197097	-0.13325631796351595	-0.5900379669033873	-0.635076373237035	-1.8256634544711148	-0.46371696293468406	-1.239203526020542	-0.12154350230327512	0.10610755787228114	-1.6885927019354554	-0.3150887766268048	-0.7690909260146872	0.17858075740956172	-0.902029982615403	0.18697322030911856	-0.7214571527259144	-0.7223297227329832	-0.2216512708775074	-1.2320640748158174	-0.9326014817069435	-0.6583660011704878	-0.9367442035274429	0.3959136372547036	0.13124052314868256	-1.3083445111678116	0.30454357697600287	-0.5974438615060713	0.5878859508433039	-0.967199533293385	0.8807903177621867	-1.325769609118422	-0.9069243135297638	-0.39048183395599056	0.3728073876777378	-1.1253855380335496	0.11726636636785848	-0.31035342896262463	-0.8949523273469886	-1.0027601679550966	0.2566606073401835	0.10448224118050639
-0.564257446850488	-1.0255323753627352	-0.5704110114031846	-0.7038284484856463	-1.094108320261043	-0.22527812466208919	-0.8859470024002457	-0.16772785702607027	-0.6462873323590219	-0.7369609216815917	-0.1851876830190729	-0.6239828815083732	-0.5869566953139399	-1.8699066685666288	-0.4257268366109699	-1.234445403345542	-0.16999819829061585	0.05154992214781182	-1.7223782104244314	-0.3625318720056038	-0.7200691211395917	0.19195557376510552	-0.9766706827903464	0.1385823037389111	-0.7822293998558878	-0.7462266617429555	-0.22982172067566342	-1.1708169637874613	-0.9670407057192417	-0.559127663720537	-0.9665696727118828	0.4216026733218133	0.08062912657734693	-1.390861485321462	0.33501633518154383	-0.6215382822004258	0.531436856854145	-1.0349870821188687	0.6775883917815626	-1.3877258785594888	-0.9431635113670815	-0.41696742097857864	0.32071648980354783	-1.085374138257616	0.058158165867753776	-0.5000193316547827	-0.8888426828963631	-0.9568487123805663	0.28578431149192246	0.06949063001209574
-0.6049742399719052	-1.0188658333428902	-0.5459622931869329	-0.7520479735325226	-1.0715466269224827	-0.22343469919656161	-0.8914405068042767	-0.11896025322440484	-0.6343351775060964	-0.7918305437521417	-0.2638182003667014	-0.6500520256528304	-0.5702885808766547	-1.9019563491821785	-0.3863220041866598	-1.2277758980575075	-0.2405746830463044	0.01803757086982963	-1.759365277431708	-0.4282764447973328	-0.6623392359902872	0.2003072138777286	-1.0239544395009936	0.10468660708471555	-0.8241702388797044	-0.7336250873876615	-0.24499125805172225	-1.1030822086762608	-0.99394626308359	-0.48624050811334857	-1.003351485803435	0.38278190950428004	0.057252844654183864	-1.473381121141268	0.3578101603964722	-0.6729710619996886	0.47096755965183607	-1.0884219163963444	0.42910670435615916	-1.4621249351421275	-0.979736044927282	-0.46428742864104333	0.2614588328363398	-1.0834396118447909	-0.022431047230068585	-0.643462529726454	-0.8812404177404964	-0.9007149477594737	0.28601206284403774	0.03836027957004372
-0.637523582964841	-0.9822481605092495	-0.5221357225456476	-0.786019565482294	-1.0530918356875447	-0.2259079415097073	-0.8943394283078065	-0.1065498594254148	-0.6477809278803591	-0.8397258796822122	-0.36270655559381915	-0.6798613009657696	-0.5962322053645024	-1.923320854143158	-0.33427135473016173	-1.2282883112686616	-0.3219437241370599	0.02541822895788478	-1.7956730619469359	-0.5210424249598908	-0.6109886980333633	0.1912411122897777	-1.0429118930048134	0.09782562489898877	-0.8532674709566098	-0.6917733470869674	-0.2618451243991159	-1.0454435891907727	-1.0084717253104998	-0.4677697876691771	-1.0337742051469545	0.3264838100463002	0.08023694550663049	-1.5605027777439802	0.366485045222333	-0.7463958360234406	0.3963796916414401	-1.1281943519342903	0.14865694209178842	-1.5434034039876303	-0.9811962323859286	-0.5465538860870394	0.16860810409069305	-1.1356332995717597	-0.129100151447011	-0.7371680306340106	-0.856949979737311	-0.8516018273249146	0.2501412248858841	0.003849197664002016
-0.6710451902343303	-0.9552486653288781	-0.5028851794345209	-0.8090744223378381	-1.0477331164892578	-0.19181062632867327	-0.9089341978973374	-0.11901070930490054	-0.6629355820974231	-0.8650363739251314	-0.463825170627478	-0.7207276077331195	-0.654343601380387	-1.9405325031275027	-0.2809151121435923	-1.2276669085808494	-0.40250954000082295	0.047124531924616284	-1.8206549610867735	-0.6423568152303438	-0.5656376080160647	0.17417694367426367	-1.0426188875410756	0.09605590602381628	-0.8688104769127867	-0.636284554228142	-0.2644601971662281	-1.0063440725501593	-1.0074073357106976	-0.5145001651143138	-1.0535899468590626	0.2872534601977529	0.1604565815993077	-1.640539079040679	0.3562825531129385	-0.8282303159266536	0.3192854939336226	-1.15545328889452	-0.12575343250233886	-1.6115048753614531	-0.9521635758849207	-0.627109106805098	0.06245530139572253	-1.2220182969421935	-0.25755087114023	-0.7843330406455168	-0.8096844055854835	-0.8053806682214404	0.19720896376239608	-0.046475837407953406
-0.6975888653951042	-0.9281018299082131	-0.4996399231651011	-0.8184620570697774	-1.0626788343343783	-0.15161862196069129	-0.9406817222967891	-0.11288209752758607	-0.697273021018154	-0.8760457539822433	-0.5533148784098229	-0.7672900912800547	-0.7289383407170115	-1.9581261135249968	-0.2402103303635487	-1.2199140153606614	-0.46572103976869916	0.05763215099967234	-1.831953783414671	-0.7768706442265138	-0.5301762329617421	0.16782238188346207	-1.0325272910275147	0.07667137269892141	-0.8665140800524309	-0.5970061586795152	-0.2564034461840335	-0.969529818118599	-1.011521132397725	-0.6129087307563507	-1.0660696972761161	0.2479132214140558	0.2965033362402988	-1.6922738841056588	0.3249100703026075	-0.9025103720313394	0.26889441293169836	-1.1858223059106145	-0.36367088532943015	-1.652041597398491	-0.9130010532566566	-0.6985339490662692	-0.030057540444794334	-1.3116779549545363	-0.4185876339103465	-0.8187396225328658	-0.7514744426234974	-0.7733158900186817	0.14762180062310096	-0.09985809802316944
-0.713179510254528	-0.8922160274484904	-0.5179920755695191	-0.8158851521248692	-1.0851898028123734	-0.12203660910257944	-0.9842425925973355	-0.08940380207135794	-0.7464497807087652	-0.8867046066596774	-0.6257812646860268	-0.8147102255949352	-0.7931084696306552	-1.9793171768238829	-0.21826169196507544	-1.2114144628899348	-0.49568008849128653	0.06084281238371734	-1.8363298781941229	-0.906489944508602	-0.5110949295846858	0.1685075821379574	-1.014031321129082	0.04425575624513217	-0.835242067148273	-0.57903740215695	-0.2564721943053126	-0.9523417289505058	-1.0218443291916495	-0.739373066612265	-1.0974253306278103	0.20606801440409866	0.4552622413562319	-1.7178178942002524	0.2837416554315705	-0.9551119237579343	0.2537178939096244	-1.2353835659694912	-0.5591248714802493	-1.6718569644963583	-0.8523605005548462	-0.7662095034301555	-0.11339408528283665	-1.3742349804776657	-0.5842059991743623	-0.8481196545484702	-0.6939580432674053	-0.7588686389117284	0.1195229775558806	-0.1387998867499515
-0.7130160321903289	-0.8633928948677628	-0.5533944344878844	-0.8093142812181966	-1.1087551237492608	-0.08536431196378468	-1.0381894992746477	-0.058978785532640056	-0.785298522333558	-0.8941623788410917	-0.6782158241147613	-0.8615542937298428	-0.832554463425649	-1.9982418058192377	-0.210578633833648	-1.2043464139932254	-0.4912471439200455	0.04199949222869419	-1.8336235734449258	-1.0131974371051409	-0.4957287448741897	0.18707626519127832	-0.9861445261178607	-0.00018650830029212084	-0.7756669033245288	-0.577546983395992	-0.26452630112899633	-0.9688178443300653	-1.0268428133382526	-0.8551546831354324	-1.1590439536293176	0.1842650506800208	0.5998711389352807	-1.7221457633691397	0.23749003711154773	-0.9834861623552881	0.25545343276542687	-1.2999097994736482	-0.6933526093637188	-1.6673852079952454	-0.7672890942520052	-0.8135885192556529	-0.1746938832819259	-1.3784259957361766	-0.7014100249628729	-0.8541078533236595	-0.6456352896386324	-0.7416256856786323	0.1389473209994109	-0.16099314965093678
-0.6760334222195684	-0.8294080230492058	-0.5996831749110694	-0.804794834946172	-1.1409056273368179	-0.06125686093496611	-1.0929068834279803	-0.015262195789137784	-0.8173709855261316	-0.8933646268735498	-0.7148914445089413	-0.9019240658420671	-0.8550807021198723	-2.0035970607342035	-0.21613587029795678	-1.1970018246333538	-0.4771933858281695	-0.01014800129371465	-1.8220811836895998	-1.0768826989678577	-0.46669605457754093	0.23806150405692322	-0.956160300328718	-0.06477859000852332	-0.702542282636256	-0.5887111688713358	-0.26588804276202255	-0.9884752669793698	-1.0307990250715426	-0.9255027370104033	-1.2356563335314463	0.18015420551509176	0.6911205098124236	-1.703463528623495	0.1895063286432664	-0.9806988287210094	0.2638842724611748	-1.3713367517841126	-0.7572543376611506	-1.6273915245419857	-0.6720199747278693	-0.835042525607369	-0.19211877025787844	-1.3213670979126566	-0.7548413228253629	-0.8365715776303725	-0.6056599892471398	-0.7153615708693372	0.1998594201226374	-0.16811784729692691
-0.5888759527025996	-0.7697473027991449	-0.6454602650119846	-0.7984843371662047	-1.1743478032666261	-0.07798092061171073	-1.1283873711987549	0.029142759052551464	-0.8522187221221434	-0.8981189062760716	-0.7443219188011839	-0.9393576200369649	-0.8612168629140882	-1.986539365584751	-0.22192073899387763	-1.1912611699598237	-0.46335250925525157	-0.0644974591075874	-1.7921873414299696	-1.0856973617395769	-0.42577054416702176	0.30461858927562196	-0.9294479688846448	-0.12929095465030502	-0.6170295189681827	-0.5980667562996735	-0.2538095266850073	-0.9874055697751318	-1.0186732775787326	-0.932932750856127	-1.3202019548877104	0.1732287051248435	0.7038134358529952	-1.6733627460706395	0.14790489123516506	-0.9397270687961164	0.2730808651499041	-1.4485374762453485	-0.771445334078018	-1.557286905739226	-0.5548952413024975	-0.8363248183809558	-0.1644653946011963	-1.2114788429434438	-0.7531828241850371	-0.7918521402612486	-0.5682389781226613	-0.6733695390090777	0.2771866979495711	-0.1576748491541055
-0.46270315254818195	-0.6997437807632236	-0.6769952200859632	-0.7858996360421139	-1.1971069612409584	-0.11575297486134575	-1.1388177100303918	0.05652419273567272	-0.8777912474840625	-0.9000951554683914	-0.7707929278816874	-0.9727608604727223	-0.8398344454175246	-1.945835140909025	-0.22165924411624083	-1.1862330136560888	-0.4500053746926893	-0.10772764109877508	-1.7290898462024402	-1.0463742218311434	-0.37508853021981803	0.37808132261080213	-0.9080658951683969	-0.1704860773556986	-0.5216920875278717	-0.587918511702586	-0.224528115337182	-0.961451520400882	-0.9732224593430278	-0.8874446603462675	-1.4053633457878318	0.17300393230294575	0.6420091342706912	-1.6478267209745123	0.12093961557984738	-0.8884169589367483	0.26647624558544275	-1.521427995640926	-0.7621609489911721	-1.4850710859117773	-0.4094074726955375	-0.8204879352409712	-0.09786314332774448	-1.0634806928231373	-0.7091704165173961	-0.7246831750427294	-0.5280728916259876	-0.60371344868504	0.3552484738870767	-0.13763450869633248
-0.3040692015144096	-0.6327015560158277	-0.6874876548637772	-0.7605108891599203	-1.2205182959939873	-0.15753405558331746	-1.1399329761769323	0.07557136312268083	-0.9004376140834072	-0.875852359565869	-0.8068139691548268	-0.9926372931824681	-0.7971241618969016	-1.8831466983673129	-0.21324437657905296	-1.1722953743127043	-0.4561538938578852	-0.14137305454641702	-1.6258091380588322	-0.9726901370239451	-0.312116528758135	0.4675792049622184	-0.8872527403942396	-0.18630991504586328	-0.4292066712952294	-0.5515595506557617	-0.1703783931959396	-0.8970647786172309	-0.8903521262155788	-0.8120492231025842	-1.4591968824134252	0.1825817519915869	0.5530555971067954	-1.6225941258201153	0.10929612069433281	-0.8527677114039609	0.2420603121612161	-1.5725479546454477	-0.7450222307166	-1.4282626005965267	-0.2697250554393176	-0.7993675519648612	-0.006171307388288627	-0.9037625597835941	-0.6525741504162845	-0.6672025461905295	-0.47984665332101206	-0.525678622348221	0.40303924823656256	-0.12627207267354496
-0.12162122878655843	-0.5747823490977625	-0.6850399005051251	-0.7237525157449275	-1.248502114606541	-0.18995751137318254	-1.1394167562679978	0.09210654150216875	-0.9239825114731136	-0.8267301778069275	-0.8483957346874871	-0.9936088674860049	-0.7557618276645975	-1.807567058131823	-0.20046499022087794	-1.1412187330876784	-0.4877766384849334	-0.1724044402094553	-1.4876414553933255	-0.8773280266540564	-0.24893730952222154	0.5797837946796915	-0.8602791457450001	-0.18874394280811177	-0.3413450489485995	-0.4860146177300204	-0.10414751081917173	-0.8076617090344733	-0.760427478831944	-0.7361037656890831	-1.4727993705326246	0.18381051008462757	0.48133226333446466	-1.5983942571340637	0.11250048746861085	-0.8251090474559934	0.21590380203254883	-1.6023754518400506	-0.7440396567640319	-1.3863932175452163	-0.1618835744025529	-0.7801853598898898	0.07325286275877665	-0.759853607742176	-0.6252020124399106	-0.6334840406737499	-0.4279393654572471	-0.4704258387114894	0.40344920067037016	-0.12893957763393962
0.0609235401635159	-0.5360052963489983	-0.6681122018148195	-0.6846665643790837	-1.2690420599311436	-0.17465296197606875	-1.1342237380796152	0.09698816729009767	-0.937446910599629	-0.7705994629796069	-0.8849583495656563	-0.9823089424557103	-0.7170443599862674	-1.7336010099886159	-0.18745985288920336	-1.0980377531191743	-0.5248377009072083	-0.20227475113401225	-1.3298584759056378	-0.7760924818272696	-0.20322112152175514	0.7165848789419904	-0.8203815684327367	-0.18743658291834514	-0.24762916461632792	-0.3940691772014608	-0.0521924402418355	-0.7302788408279077	-0.6018638395928549	-0.6766352056041655	-1.4525993515863793	0.17037658776254067	0.44207121672949495	-1.5705638758118727	0.1309159736976638	-0.793804360294484	0.19204455088282493	-1.626473083896436	-0.7693205961359997	-1.3676528451948287	-0.10733451079590454	-0.7844203303598253	0.11510638019157493	-0.6461981171269351	-0.6404982071914136	-0.636150682029568	-0.3782137728197889	-0.4469532408455141	0.37981999788841186	-0.13994445448118462
0.22810137107886003	-0.5067836204953452	-0.6327002344396979	-0.6581637361183811	-1.2824841479809366	-0.09010005018337275	-1.1286724478648829	0.09801711093162858	-0.9344292034169046	-0.7110823313405744	-0.9175231277925213	-0.9724362858713198	-0.6668094927099613	-1.6684999744393607	-0.17174006010119913	-1.0534529236229688	-0.5635839262778727	-0.23418391788399884	-1.177815568790997	-0.6867977826282929	-0.18152986094070042	0.8723886876999597	-0.7611383053772018	-0.1925730192332213	-0.14979741218335635	-0.2926592984361787	-0.03164732861346224	-0.6920788422908574	-0.4579998354242797	-0.6351940307403334	-1.41102101783741	0.15027940000908663	0.43536119899401904	-1.5455814772760954	0.1573712450315499	-0.7645032821512576	0.16187539431396447	-1.6464946816207817	-0.8061858946557606	-1.3890668513888182	-0.11829034154623437	-0.8203358757439261	0.1102989015940252	-0.5755700162569827	-0.6861967551433856	-0.6896990511415302	-0.3414661244194788	-0.4624070284215353	0.32929051352974004	-0.15489950888680118
0.3646571793370909	-0.4746537864562236	-0.5998561271326814	-0.6566377917939932	-1.302005972889908	0.03733127706964488	-1.1288708458149581	0.1059927756556491	-0.9217226217682979	-0.6538718310218333	-0.9440517057208038	-0.9708478048750505	-0.613674598766357	-1.61704821306202	-0.15864085986390006	-1.0120987374199435	-0.6108525680881626	-0.2803758062321266	-1.0570223626153348	-0.6191382536714692	-0.18271149562946692	1.0259296287135453	-0.6772410742603496	-0.2197963974256198	-0.06073155264619692	-0.19498383971239924	-0.04487340948413443	-0.6974828969979806	-0.3483179429750629	-0.6076598313771446	-1.3661879022137648	0.11689564100567898	0.4557832410268192	-1.5340032294995527	0.18834919619699975	-0.7406610163333538	0.12129300461029051	-1.666491886560376	-0.8442215201126567	-1.4382367786659227	-0.19003421868106568	-0.8744009703499327	0.048850907583914104	-0.5527794789155605	-0.7598410051848445	-0.7815199412670478	-0.3263401530922319	-0.5175572750790897	0.25689974625990436	-0.17621495455259287
0.4623761922121963	-0.4515382766265441	-0.5865724356671798	-0.6848385684446043	-1.3251075236730563	0.179321062992598	-1.1308240062166717	0.1115123104612695	-0.9096636604251975	-0.6153863421634498	-0.9630217071536865	-0.9791104854564564	-0.56963220348169	-1.5863431925233729	-0.16097926369773052	-0.9773636285381402	-0.661106917924845	-0.3420844604937869	-0.9764529639269888	-0.5758453577553018	-0.20514281968991593	1.1475953465002084	-0.5865827420677538	-0.27453279248518225	0.00013369497967849752	-0.1128880018194613	-0.08673308286750339	-0.7392636027349305	-0.28997004036773	-0.5925295351539764	-1.3386889307420204	0.06407402785971698	0.47377490547539614	-1.534181561131973	0.2230559525427279	-0.7416696358391568	0.05980606198309846	-1.6983830133449878	-0.8835150905661528	-1.4922912825920125	-0.30869878615373747	-0.9504942661248542	-0.06788901813845957	-0.5732254693100026	-0.8487227114842948	-0.8830098242464592	-0.3296530976951428	-0.600507598642188	0.19948078349974602	-0.2039986267854692
0.5250506705881662	-0.4390167716153573	-0.5937859845769266	-0.736933708032016	-1.3503413302021081	0.3082082361126094	-1.1306622059467073	0.10323030524852658	-0.9076953693919707	-0.5951987854292657	-0.9817827549909277	-1.0054418686828417	-0.5313247517095983	-1.5821026413243313	-0.1791992485172395	-0.9559968109873281	-0.716327310590327	-0.4172667325154967	-0.9478987425182105	-0.5591881713251203	-0.23826806102761636	1.208785436131204	-0.5174114772159116	-0.35332248372801395	0.017772789035806067	-0.06616030351241128	-0.14262530546731678	-0.7998994582180069	-0.30733756105852683	-0.5858036419566831	-1.343802595863755	0.00023604896496853822	0.45105130445824326	-1.5493184565584552	0.25584538132156454	-0.7865020913724085	-0.016789388709553904	-1.7432706158454039	-0.9308225842442571	-1.548994484916531	-0.4599211091437453	-1.0449890305869345	-0.21137239600984153	-0.6332865980245505	-0.9250654770217835	-0.9869756768163501	-0.3505677439078281	-0.6959925447618693	0.1558977153805897	-0.236513809589939
0.565982566425635	-0.4320483028735995	-0.6306031887526482	-0.8010675541869119	-1.3850570624525367	0.3786823189885562	-1.1403779269193344	0.08365154401344162	-0.926444146770482	-0.5854968322078473	-1.0084477924102415	-1.0567676457179136	-0.5002515290814757	-1.598240511029875	-0.20503832869235175	-0.9528214757867813	-0.774667580306755	-0.5057466368470607	-0.9746884532305126	-0.5734928262120815	-0.2785719181154441	1.1991999478734754	-0.4813937805859731	-0.4475188266799262	-0.011183749983195806	-0.07484883085859692	-0.1958918786659753	-0.8712288127005909	-0.37857148944424285	-0.5851421952869458	-1.3787625644778039	-0.0683121692864361	0.3942938293553095	-1.580981637144605	0.2779102852657679	-0.8824231693735509	-0.08383811623313389	-1.79282211879038	-0.9944990089602082	-1.6051186307920198	-0.6178160463387197	-1.1392886142020622	-0.3561865740601995	-0.7163281393614379	-0.9894359554994218	-1.0943598043677412	-0.39239030270595754	-0.796309284451359	0.110304741579016	-0.27112894310791064
0.5847739396999073	-0.44688618969530475	-0.6931086020661767	-0.8714629795343335	-1.4239068708390337	0.3676241885678813	-1.164131747505067	0.051721855074236475	-0.9671781077139204	-0.591159662462292	-1.0410083062780118	-1.1188989626288253	-0.48953480432186147	-1.6244652800949033	-0.24800250146550146	-0.965127526397508	-0.8298092604778322	-0.5997958368280877	-1.0301677005890522	-0.6215719847693929	-0.3281660387479385	1.1246399187570753	-0.47815118678727747	-0.5457515104297159	-0.07284069413829057	-0.1345074469924636	-0.24391772969636683	-0.9604165536253525	-0.4768519722581769	-0.6030391877953594	-1.4249290758054414	-0.14365352171074952	0.31016955836878035	-1.6176301184400574	0.2845210959982873	-1.020324626805389	-0.13629219625233258	-1.8442128377056473	-1.0789315261200585	-1.6587991030405072	-0.7692950083366104	-1.2275920606352122	-0.4976515222614631	-0.8077792293720014	-1.0508971509454885	-1.1934068780636884	-0.44485423708836935	-0.8989404302422811	0.07609079470750113	-0.30160660616603663
0.5900095398086046	-0.48451109007324744	-0.7636659021414343	-0.9388049382140287	-1.4604486980698115	0.2893524886439277	-1.1966478231868503	0.00868101640879746	-1.0166990216506515	-0.6220463623773222	-1.0816369875530012	-1.1842674275510787	-0.5078482615588575	-1.651241554669733	-0.3058003944556702	-0.9895834635927045	-0.8789115456236836	-0.6924693456679564	-1.092702284428749	-0.6950260041715973	-0.3837028691199708	1.0112892645569937	-0.5096932249586248	-0.6385714053676053	-0.15464297648267392	-0.23308162264700813	-0.2982155247142098	-1.0645279597663795	-0.5863403393256112	-0.6413722745444039	-1.4817257139954623	-0.2224988326808684	0.2029466811076975	-1.6489419590936785	0.26442163323620516	-1.1758701105921088	-0.17274355007281972	-1.8901200586086915	-1.1755805041424119	-1.7077806291763011	-0.9073697444514917	-1.3125206940518592	-0.6199043395938506	-0.8962721175421848	-1.0932337839453006	-1.2676417520353962	-0.49515218804137107	-0.9925692477797107	0.060478439520000385	-0.32516767480203235
0.587550915764134	-0.5273581150334026	-0.8383476322793075	-1.001520145333118	-1.4967405242020888	0.16471415687284646	-1.2432636366798209	-0.03517072355031749	-1.0613814320483401	-0.670888525137556	-1.1325534351440136	-1.25339751864853	-0.5475124612438661	-1.6754220506613258	-0.3637958195476509	-1.0243657470241059	-0.9254413633387664	-0.7835611316200972	-1.1618537833802325	-0.7754045411554749	-0.4387660588651908	0.8870705052526903	-0.5632814825640249	-0.732754462141776	-0.25153995470042273	-0.3544111993466718	-0.3630423589217803	-1.1730153999247428	-0.671574446759114	-0.684318892545452	-1.5566296806518511	-0.29668884876190604	0.09621045189056997	-1.6760989388785208	0.2088528133270089	-1.3157649545472383	-0.1979151607927507	-1.923291806592778	-1.2696603954926051	-1.7554987594233047	-1.0106831694296252	-1.386004013384966	-0.7017648521621151	-0.9771644908443404	-1.1204504376741442	-1.3213338158110917	-0.5425771247045856	-1.063824077942351	0.04634931501315004	-0.3367363222011906
0.563560509842893	-0.5753040784732286	-0.912191024565199	-1.0618588559139153	-1.5356156950188684	0.014834703747234335	-1.3078489111072948	-0.07115131495215218	-1.0974006493540502	-0.7335301853161275	-1.1906318738346167	-1.316784143951622	-0.6063805389751257	-1.6922283528398796	-0.41892796979241514	-1.064042796653482	-0.969817320979687	-0.8720968362163573	-1.2273653024440458	-0.8485360178820509	-0.4916904651549604	0.7725640328297235	-0.6161445516466747	-0.8215433307528851	-0.3489138585381832	-0.47361120766691356	-0.4372083609892495	-1.2857920480286702	-0.7109485680068579	-0.7193447459458093	-1.6358162550380766	-0.36523456953751243	-0.0010533162827481735	-1.6988641695067437	0.1262032450859445	-1.4247435661505263	-0.21941669877987496	-1.942284028800594	-1.3394919888859493	-1.8082095199150447	-1.0865539198061662	-1.4469117853579907	-0.7514964695408364	-1.043940049782635	-1.151367616494214	-1.3716656351425647	-0.5800003803714778	-1.1087373674134604	0.025837458863269214	-0.3249198427808892
0.5107506420250516	-0.6240060664247253	-0.9793493330629364	-1.1234142191049536	-1.5723767261113746	-0.14620704181615893	-1.3779469518757004	-0.09898144735110713	-1.1237835477684084	-0.8094395082680089	-1.250620745399656	-1.3708849263536538	-0.6761536320323834	-1.69948951725515	-0.47348821757098075	-1.0997376636133196	-1.010060872664366	-0.9498738205464294	-1.2755754152462422	-0.9097537154990508	-0.5455942221157953	0.6769066634930558	-0.660737541515332	-0.8987652530222163	-0.4409557339442144	-0.5741753993824384	-0.5192777528452911	-1.400458031454368	-0.7092040749225071	-0.7462364648520134	-1.7097294346088598	-0.4309256754750178	-0.09020723793533152	-1.719162035608793	0.03131357313052045	-1.5121356758306437	-0.24333388518893612	-1.9449160102753222	-1.3772146927019002	-1.855650589660121	-1.143943711741454	-1.4992316000650796	-0.7830385085267324	-1.0870334831038948	-1.1897653152232521	-1.410847301240124	-0.6049282684202099	-1.132490372528615	0.006851536772560505	-0.292408443671399
0.44035397614282734	-0.6600657786762703	-1.0410043979535375	-1.1860726175418528	-1.6066558622405094	-0.30821046925841455	-1.445130661591056	-0.122394870703841	-1.151061586290901	-0.8898533095012635	-1.3081085703556394	-1.4172883468508952	-0.7477533195560586	-1.7026387501309088	-0.5241429735080079	-1.1225294779037216	-1.0466317709169395	-1.0107948326102658	-1.3109684687562422	-0.957090800348098	-0.5995127803462179	0.5948386927980369	-0.6950851070019667	-0.9533103271223011	-0.5421235810891669	-0.6544821765529523	-0.5972539873267226	-1.4981269430698723	-0.6711376323259488	-0.7586095478963122	-1.7851565738852178	-0.489781190151034	-0.15682362988168638	-1.7392709234138	-0.05931082683481703	-1.574867720093558	-0.2712611991138717	-1.9385885219106835	-1.386902746705566	-1.882461734431662	-1.1837994546783688	-1.5417764856113894	-0.8012458704408804	-1.1047826941461758	-1.2390330904574247	-1.433559348186724	-0.6269360067884626	-1.138098517512195	0.00907495934758564	-0.2583041089756303
0.3614715081123653	-0.6885000296391736	-1.0901132204346786	-1.2514246943259395	-1.635402365363705	-0.4582134633810592	-1.5061736658225224	-0.14314132980181898	-1.1874978575106279	-0.9648178201481521	-1.3648224141359302	-1.450955975869252	-0.8141495004928405	-1.710361776050854	-0.5634518617685804	-1.1305719252559265	-1.0748519890813162	-1.0499923723951565	-1.3381018801716917	-0.9915103893697047	-0.6493807244660879	0.5251530953853247	-0.7084730149825751	-0.9829677330769488	-0.6509150842700042	-0.7237336190565076	-0.6578078613809535	-1.5761870546362637	-0.6040340885171268	-0.7516418354864267	-1.8585928792979758	-0.5401028300223338	-0.1797104011253418	-1.758895387978501	-0.12382396781515917	-1.6049252628661361	-0.2984378735917403	-1.9297876051722043	-1.3651734679583267	-1.880998854981484	-1.2026933954311585	-1.56586316385224	-0.8129059325880814	-1.1076390788069337	-1.3081095588269862	-1.4490590283574842	-0.6520097900940978	-1.1334822608578006	0.03787127093065875	-0.23130366160346588
0.2800228646794073	-0.7125527200136716	-1.1168655661582387	-1.3186135851675114	-1.66214342489241	-0.5921997305942842	-1.5542572389073135	-0.16339223810921735	-1.230166202665015	-1.0380800570259172	-1.4149989954240085	-1.475256080961031	-0.8647151960540083	-1.7240052038746085	-0.5930553394267941	-1.1341702046942514	-1.0964728801579977	-1.0647558347352937	-1.3535521739848577	-1.0174897357885029	-0.6892528778576021	0.4667086836424499	-0.6929486088288802	-0.999431964534255	-0.7505472309185197	-0.7887175516621129	-0.6943871502183938	-1.6383857794112462	-0.5334526171328478	-0.7296362871405406	-1.9200934412215251	-0.5820329512094521	-0.1520859680420054	-1.7732790318829692	-0.13962688473725582	-1.5977013664056594	-0.31943310779074247	-1.9137834990964933	-1.3254230319090499	-1.8464881988613726	-1.197935249227529	-1.5660356492518734	-0.825538160567586	-1.1047799423305105	-1.3939195874363333	-1.449067318434238	-0.6763069617245249	-1.1261456353680874	0.09260846151966014	-0.21470459172935064
0.21723223083676962	-0.7295838025433552	-1.1259191345368056	-1.3797034327683795	-1.6840909850976984	-0.7194227338130896	-1.5794191070804746	-0.1742294833984762	-1.2775662448682696	-1.1081553150838561	-1.4481373299491143	-1.4995819800608676	-0.8924730969338365	-1.7427174155534673	-0.613796210117046	-1.1436750630840036	-1.1143602945114433	-1.0607231925289966	-1.3603585304290884	-1.0443239330748764	-0.7169781226739871	0.41917870727011514	-0.6572678684822397	-1.0036968275892868	-0.8459681243423329	-0.850609004891048	-0.7002994886483862	-1.686160957143373	-0.4717318435858823	-0.6992571558645031	-1.9746075652376973	-0.6098947912215725	-0.09577220144973665	-1.7728531652980852	-0.10412625374024272	-1.5431234656474246	-0.32884380904658805	-1.890205433355323	-1.2941809352770748	-1.7861804394067757	-1.1729970173580393	-1.5478497873142558	-0.840431859675285	-1.1016373688405436	-1.4840900853875367	-1.411609988301477	-0.6928941301632185	-1.1109555143099508	0.18770603859538715	-0.21852423181093697
0.184284947819138	-0.7437477889217503	-1.1212614351242185	-1.4266510745417738	-1.6939696516927818	-0.8384774969927896	-1.5757131104208129	-0.16655655515742793	-1.3246797744232768	-1.1653638008774263	-1.4652672604326231	-1.512102821472598	-0.9014776093467998	-1.7688330527861669	-0.6257403178732736	-1.1582243448635592	-1.1316573651568542	-1.0491017143240484	-1.3676249586806828	-1.0726084446299842	-0.7246205115378682	0.38307036076275125	-0.6033695134277174	-0.9969846505942647	-0.9343567494990758	-0.9048976478112744	-0.6629401730502803	-1.717928880283513	-0.4196348108101143	-0.6599236013927732	-2.019628189632216	-0.6195225604261912	-0.03641831590052437	-1.7522625159189278	-0.025145348660420112	-1.4259157455761886	-0.33416881505698903	-1.8661126798558882	-1.2770422170025033	-1.7191622745954902	-1.127188429387693	-1.5113486993892953	-0.8482062224134929	-1.1116512260471891	-1.5588089043397069	-1.3259873122289132	-0.7034995930688785	-1.080504124085677	0.31087681671122136	-0.23437413007915398
0.18502059910803464	-0.7532862579204341	-1.1076366434438707	-1.4526883872123064	-1.69329030088164	-0.9373442078338468	-1.543460923274567	-0.14771481309815096	-1.359396969753519	-1.2039520305195084	-1.4662715169994307	-1.4961019384736418	-0.8961491622906236	-1.8017363002331415	-0.631809256544181	-1.1776862866357642	-1.1412531337929062	-1.0426782453919317	-1.3789643755798184	-1.0889115107799299	-0.705951176831008	0.3687128550742481	-0.5340883715269735	-0.9900598947553784	-1.0006875647302838	-0.9484463443042206	-0.5880708248189566	-1.726941426533503	-0.37834202363441516	-0.6113226812149379	-2.0497013555880574	-0.6021101591565152	0.019053835839257648	-1.70828646769731	0.09741446341343207	-1.2482896726083887	-0.33595725132349064	-1.84113934682691	-1.2624538101016352	-1.6671691008037424	-1.043214376084077	-1.4480420186345335	-0.8452926888368024	-1.1359497583732892	-1.5972964384117632	-1.2032361457348237	-0.7065678825486749	-1.032916502790308	0.43274087144429385	-0.24230286290824193
0.22376920237757925	-0.757204059063981	-1.0997264814192962	-1.4602534100573088	-1.6896797777706918	-1.0223840164972016	-1.4890189848189113	-0.11886835107778874	-1.3791239589547448	-1.2337468577920947	-1.4361310269179168	-1.454799283069969	-0.8787278855878023	-1.833140933768322	-0.6334233760047016	-1.1962844461377387	-1.1349686566828299	-1.0460520152420112	-1.3911454532559544	-1.0852823417933135	-0.6677046962158977	0.3827265414179693	-0.46069538628511264	-0.9803184692352873	-1.0456306505320734	-0.9779784059328731	-0.48679690969948197	-1.7119274622025944	-0.34359868830788837	-0.5552372193297161	-2.064639554334347	-0.5511591553839018	0.06690278910225975	-1.6418938671138428	0.24987688735235708	-1.0284992153000514	-0.3272997084390309	-1.8145268186626056	-1.2457813450720716	-1.6438433771464513	-0.9084169495986021	-1.3490036256189637	-0.8286502767990458	-1.157958780065718	-1.6022408374832338	-1.0608844744357415	-0.6977625426589597	-0.9624966166009695	0.5418650849184191	-0.2360597661924248
0.292294474630154	-0.7581243317123725	-1.0988064716848864	-1.4555035730186237	-1.6819822801799145	-1.0920441822162261	-1.415324740431177	-0.08330402234004072	-1.392683297183638	-1.2560516804805382	-1.38217835565146	-1.3927174046745026	-0.8555523083982923	-1.858613472703373	-0.6290720259905015	-1.1945227207165334	-1.09368216444729	-1.0542203155278902	-1.4037568333872128	-1.0514627272592396	-0.6162702843979758	0.42143182127422163	-0.38477767063071344	-0.9430666840835803	-1.0708767082273856	-0.9949200573917063	-0.3714243414007942	-1.6795587026457888	-0.3042411549500116	-0.47473038774928045	-2.062229719390152	-0.4727059481142044	0.10804172462978592	-1.5612640142644607	0.4105210315610416	-0.7812204689602673	-0.29780058573902923	-1.7757861979196647	-1.2250878369563618	-1.6443143799997284	-0.7271472135706685	-1.2107316128210903	-0.7841321950880739	-1.1580055609320308	-1.5655050926000214	-0.9236892308775465	-0.6770386825514555	-0.8675536516569402	0.633392659549739	-0.22160037582909425
0.37444220189028	-0.7500810038406032	-1.0976558589883267	-1.4449797646428792	-1.6715818721618743	-1.132575318732926	-1.3340990787153357	-0.048777647258198234	-1.395880710524435	-1.262582771083495	-1.3235156997648798	-1.3027393065637687	-0.8271802635215664	-1.8718885805930192	-0.6227303048932826	-1.1509090362586103	-0.9917709512372612	-1.0451334570385544	-1.4193749180948294	-0.9596508418644498	-0.5601956745642498	0.4836875070305361	-0.29910043132165587	-0.8773240193829326	-1.0689117746729377	-1.0055399888251269	-0.2539972619392695	-1.6255389938317806	-0.2433000122267975	-0.3384225874749084	-2.0402472096590563	-0.3607341181479607	0.15325991581987713	-1.4704639350348105	0.5685718519088614	-0.51331954272482	-0.2574952777104467	-1.7003441932390397	-1.1944496790914116	-1.6632847125667163	-0.5049922287006331	-1.0316486466521646	-0.6995715511989903	-1.1296150787113768	-1.4629684141618902	-0.8226359586071703	-0.6419295501132898	-0.7589021203743169	0.7029336880262321	-0.2084841971834094
0.4609479101776127	-0.7322649118339453	-1.095904717744502	-1.430471458419069	-1.669248528575872	-1.1531364164351574	-1.2584574525069578	-0.02139260956932723	-1.387409090978326	-1.2619743844819857	-1.2609852701793847	-1.1902279929132635	-0.7913769003098902	-1.8545911851689876	-0.6192988900960926	-1.0605714004864906	-0.8310847606712519	-0.9936684436766574	-1.4281649959202214	-0.8024597816740968	-0.5102191878007354	0.5746069970274001	-0.19556695070999242	-0.7938549363395332	-1.0498347498724752	-1.0121073209309972	-0.13481710538513048	-1.5521258136266556	-0.15879853659575627	-0.14815591192016925	-2.0030371357945205	-0.21323569494288455	0.21177504915215445	-1.3775052445530276	0.7219917367908515	-0.2551504317210341	-0.2128574198531561	-1.5830417306457079	-1.1411372191235676	-1.6937807620138954	-0.27385192868102753	-0.8146642834586271	-0.5766607435776655	-1.0716370744555899	-1.3026848861909215	-0.7723704598897282	-0.5859573959379585	-0.6459377581920076	0.7592082002420119	-0.20817015050012921
0.541209186617966	-0.7184125138325644	-1.0861953721923217	-1.4186268481824011	-1.6712847694071353	-1.1560384186791814	-1.1803868960554234	-0.006117031199348922	-1.3750754843747752	-1.257834535256484	-1.1987149664986676	-1.0748986838823673	-0.7522617347997584	-1.7961920133943206	-0.6072193317557651	-0.927939340936593	-0.6345843851511499	-0.8930991973823093	-1.4212476809812735	-0.6046644330455422	-0.46600039490691064	0.7012324917451802	-0.07653592277881012	-0.7020979356209665	-1.031842730857539	-1.0072871838520174	-0.0009460041453744017	-1.4660082425997716	-0.05039944096292437	0.07220540171932277	-1.958479496019443	-0.04676145061804402	0.29747376969265604	-1.2921003626206304	0.8763354030852458	-0.039946467165433375	-0.15532770733113924	-1.4309575962746657	-1.058485226100696	-1.7116289995480762	-0.07625759185279204	-0.576711596486024	-0.4312182144405748	-0.9771177099780275	-1.1223197038500106	-0.7616044135454094	-0.51113781911314	-0.5450267225415717	0.8075256495932648	-0.22749348075932807
0.6098828797446167	-0.7068257739524209	-1.0620301034503792	-1.4140600613418848	-1.6656851071211634	-1.134404209963508	-1.0921287011771994	-0.0020282866763479046	-1.3625265694497604	-1.235267824295868	-1.140598148576212	-0.9594876938259527	-0.7167258497758425	-1.6993959756845824	-0.5822437490542878	-0.7606356141405585	-0.42485852165074756	-0.7365086314972358	-1.410752631163887	-0.3816588782246877	-0.4170945333102532	0.8728227291423083	0.06336686101927726	-0.614031835078997	-1.0216722920107926	-0.9843196632828668	0.15805517958036033	-1.3621191112024822	0.09915420943004785	0.31407677139654677	-1.916940515963126	0.1225449312627079	0.4176729739140249	-1.2127241545305019	1.0322908754898257	0.1309429816031388	-0.08910014913555857	-1.2558735051610728	-0.9613793824825627	-1.6999869172570754	0.059362849382101956	-0.34278735141274347	-0.2802272266508249	-0.8529585389676877	-0.9376355146332512	-0.7614717723173479	-0.4158233255070349	-0.4672367293999312	0.8507955596032627	-0.2648461175948112
0.6726025296909577	-0.6925361860577102	-1.0388424951833837	-1.4076375242164867	-1.6496687323976835	-1.108092399968027	-1.0011083445474394	-0.0044898226033729585	-1.3492588298924562	-1.1892742001268064	-1.086822448212186	-0.8387695866115014	-0.6832242067588415	-1.5729803894113197	-0.5535639691293095	-0.5856521960116439	-0.2333349224814086	-0.5296205654808279	-1.3978949773004516	-0.15538278578382447	-0.35166305421871535	1.1091802404172113	0.21985619577710755	-0.5401500578938869	-1.017112883083482	-0.9393866077909785	0.32889426095863417	-1.2276949868842224	0.2877999869430242	0.5527689296611618	-1.871739327567025	0.27689892553566436	0.554899134402719	-1.1296003204933913	1.1725781490949507	0.2588536539302045	-0.02297082898841943	-1.0792160794309835	-0.8498916602465851	-1.668305048861646	0.12348130312177918	-0.13565054281140906	-0.14528290293452398	-0.7081717577289848	-0.758863182028153	-0.736949725279493	-0.29696582652157144	-0.4120069642687289	0.8969863807041387	-0.3064800052993532
0.7278236989557378	-0.679386673464944	-1.0322703107621158	-1.3951475042293797	-1.6268842119930684	-1.090685231248866	-0.9070715685990564	-0.016774076201124245	-1.340814335804169	-1.1314835165589439	-1.0298655359634963	-0.7262324789529376	-0.6412125340312509	-1.4357860859129197	-0.5166612099946171	-0.43048371542261793	-0.08995116932179271	-0.3054129557684021	-1.3712378755208603	0.0400487535855792	-0.259130450511749	1.3997856166805887	0.364417766448622	-0.4779734032990661	-0.9978379341507143	-0.8769927662156528	0.488926666503554	-1.0733737999585664	0.48162118609451915	0.7419521603124243	-1.8149866729158515	0.3965430011560166	0.7140072810560789	-1.0326517924444736	1.2985853016999898	0.34113451611470114	0.04433734774001908	-0.9243462890412764	-0.7080255051076418	-1.6240224688385454	0.14377938373379232	0.04660751643760225	-0.04244969088644368	-0.5507596462171058	-0.607276406302392	-0.6726049128751148	-0.17262266587654562	-0.37166598703236653	0.9305626237897309	-0.33663037874177065
0.7681167397265332	-0.6700148680167561	-1.03836687657395	-1.3813082780402541	-1.5963134254916866	-1.076897087031017	-0.8125994728767211	-0.03415259192603526	-1.349816597118926	-1.063867993734259	-0.9611411247929134	-0.6307387621190278	-0.5812780629987881	-1.3161074415032072	-0.4609496322512047	-0.3091458937299939	0.0023767976944756852	-0.10007656634334743	-1.334967979272121	0.20087574939210678	-0.14597227763405624	1.7144949236047773	0.4788070994917618	-0.41733794532226315	-0.9350959842100934	-0.7883323872632134	0.6178902095473946	-0.9083938444621124	0.664198560564468	0.8699361639651191	-1.7573890713341966	0.4694368272974442	0.8988247576080344	-0.9090386928494851	1.4168221054454804	0.41381986300075335	0.1062071668637016	-0.807202379548832	-0.5474403774073531	-1.5689456116603426	0.15052869465375834	0.212910676220564	0.032611588696137214	-0.40209280489009025	-0.4776129094784351	-0.567978617523834	-0.05877274101648505	-0.3262860496764292	0.9495115362857206	-0.3483428065501415
0.7932084715539585	-0.6672395575889298	-1.0517730758630932	-1.3622884156391677	-1.5633966141891615	-1.079980767211853	-0.7352261985409856	-0.03875310526548979	-1.3807701351763322	-0.9857930562240254	-0.8829391755343042	-0.5503732310114282	-0.4913209251151306	-1.2262256848845534	-0.3975455900858022	-0.2254566160340193	0.04869015604994634	0.06870850354182159	-1.3039618457605706	0.33537153404278663	-0.027917351401035878	2.04237665677375	0.5537115045840687	-0.3530806752931185	-0.8202356025146091	-0.6696180210111489	0.6982884932246544	-0.7375583386853173	0.827005934961209	0.9502011763329623	-1.705203759953816	0.49904939784456825	1.0846470192389792	-0.7557426922880588	1.5084496742883509	0.5027180869429133	0.15614484148820315	-0.7214056377410331	-0.38145735140075854	-1.5082527381080664	0.15691812098795704	0.3628731139330347	0.09054733724502992	-0.2852754780752241	-0.3270799714303808	-0.41485813652151515	0.04053928262876941	-0.2544955161123722	0.9761271286722899	-0.34053136826541147
0.8050412719639599	-0.6726718231695934	-1.0700795880979188	-1.3371332155615336	-1.5352714906078901	-1.101290378013754	-0.6861487095121275	-0.02608862906114782	-1.427841281203492	-0.8956934179707172	-0.8055709084787143	-0.4977856970821617	-0.35262820558656116	-1.1733824926450276	-0.3198515112978916	-0.17491315291096793	0.06043441799917807	0.19192192648259926	-1.274934021020683	0.4453044533956098	0.08030953182562423	2.3613093332381028	0.5838642085148604	-0.27313774382232137	-0.6715731175008053	-0.5446796213565808	0.7273689485256644	-0.5839664907625508	0.9531126030271121	0.9921354727283547	-1.6567940881449832	0.5000234134061248	1.2415681123300935	-0.5808100075483533	1.5780845096098626	0.5915890508984301	0.1940093118516583	-0.6574794667417725	-0.19383579392279948	-1.447155356222975	0.1740952352742167	0.49821287493714755	0.12693242187112136	-0.19535714939032692	-0.1175459442527429	-0.22890618821507686	0.11416925197422274	-0.15629438634019555	1.0140278005561707	-0.31487413261089253
0.8044454374404966	-0.6818503955157565	-1.0831422850580268	-1.3145075798603159	-1.5056970852961828	-1.1247413660975556	-0.6621348527782378	0.01127049453993601	-1.4812326589032343	-0.7824871760110829	-0.7333113436186046	-0.4832185310311238	-0.16620470734210108	-1.1452479165142546	-0.21035288286014878	-0.14414883973845521	0.06028057085102333	0.2609425615834579	-1.2410240225132436	0.538086222360471	0.159227434389995	2.6413660393913467	0.574158402528554	-0.18128508262401533	-0.5163910592614432	-0.43784394845028185	0.7341432826301548	-0.46860242571980215	1.0470304708060134	1.0158859126474546	-1.6314155862302822	0.5047935921819537	1.3577052367022138	-0.38860843279158785	1.6536734048160124	0.6857893422427135	0.22387871642655516	-0.611133175713194	0.005661139829032424	-1.3909979630872544	0.19703640268006273	0.6195654317578664	0.13427998009758593	-0.12271471945325074	0.16004526567175675	-0.028930193400061532	0.1551321510278294	-0.04202424711693361	1.0621858239609423	-0.2758699129169523
0.8011801782108323	-0.6951182633835129	-1.081256625419615	-1.29431682739853	-1.4747023838886484	-1.1522256043786019	-0.6595864985262978	0.08727537179473557	-1.5302585332347096	-0.6561744332917836	-0.6682436203717479	-0.49576301695024083	0.04420384155482911	-1.118196863575884	-0.09005207034046271	-0.12031267852246394	0.05411595140288128	0.28600546508805474	-1.2018502612686162	0.6081366270946803	0.2061869290358444	2.8769749510999505	0.5538995164232999	-0.09550154741804098	-0.39423133095168217	-0.35646540947413496	0.749815210123252	-0.38308916415245486	1.116862722497964	1.0355941784737153	-1.6433767938735606	0.5438241439665918	1.4345011606738889	-0.199193622499659	1.7451301703248188	0.7824975523581819	0.2623275772320222	-0.5720120275281236	0.1864203257210619	-1.337625027995907	0.20839341624731283	0.7247247869156747	0.11218988269466519	-0.05438713647963049	0.48497624616105084	0.18678313045265774	0.1700875371316199	0.08098036865911282	1.1221043578105656	-0.2291412799228057
0.8092357749269669	-0.7125841203927515	-1.0701828790080485	-1.2748488076157205	-1.4498290861900425	-1.1838860128338529	-0.6722223291330449	0.19434858061456936	-1.5645044237352903	-0.5331796135283968	-0.6199369605467068	-0.5281925335817899	0.26656972127960465	-1.0873242477233038	0.02173228670396088	-0.09409664261466917	0.047493368350930855	0.28552901667411223	-1.1585331474529676	0.6387443481315873	0.24892312809261563	3.0594918160429656	0.5559798552158367	-0.02565611103080821	-0.3266867400175446	-0.3009989449862596	0.7796069440636486	-0.3049839030287414	1.1674917270204985	1.0623531338906531	-1.6751815223061137	0.6213008381989336	1.4729864330440834	-0.0332520460333237	1.8588803794501683	0.8454408615175819	0.322789317661374	-0.5305638076777234	0.3407313745203986	-1.2854988651632335	0.21300111889459714	0.7999806206844836	0.07012889084643595	0.041224698817124074	0.8053532658004505	0.41585453131472905	0.17016609611610628	0.19724893268062785	1.1857665545105835	-0.18410585043188796
0.8317075556728829	-0.7242650614101318	-1.0562265955696106	-1.2565879723294535	-1.430631538068256	-1.2075525920693393	-0.6817781760293975	0.31883274121106114	-1.57932170507069	-0.42116395594456363	-0.5853124968770899	-0.581433515715205	0.5011780072691805	-1.0539669339025353	0.1216665988977816	-0.06669636284109658	0.058171433785045766	0.2698748962628664	-1.1017656990338094	0.6342061952409275	0.31545976864671554	3.1691067877167582	0.591518976255004	0.019697585307685023	-0.3025352266201591	-0.27687034912767333	0.8190287033001242	-0.22557277778556925	1.2135203567532389	1.1100673836223172	-1.7187437451493914	0.7250759525933075	1.4832661573137478	0.11664234518133902	2.005848228529896	0.8635585301403914	0.40740250446145565	-0.4897132110537442	0.4656496935857467	-1.2340016296699368	0.2249392575716524	0.8404647596141261	0.030560555903594723	0.17718365540099926	1.066197094663162	0.6440803443479086	0.16603389353212344	0.28771584459485267	1.2385422365794925	-0.14750616889728213
0.86109488873986	-0.7254099675396267	-1.0386671408475827	-1.2352026595227228	-1.4212184532290748	-1.220570421835102	-0.6871965588795161	0.4531125894351572	-1.5714977058300872	-0.33514977473715185	-0.5668520863560266	-0.6445944434477852	0.7311722945198879	-1.0096711026735774	0.1970410864329866	-0.027260066085532664	0.09306074692988482	0.24897125864214592	-1.0194886220487205	0.604399192035126	0.43051990466645246	3.2177950207470487	0.6491458258355867	0.04099267099181242	-0.3005178312475101	-0.2651619096104071	0.8600052277409087	-0.13090110216765352	1.2535856400787764	1.1891019629378525	-1.7670585051112382	0.8390482606744409	1.483993266744128	0.2543995387267986	2.1823746771258055	0.849192517179368	0.5069100907598818	-0.4385615414290453	0.543933300501023	-1.1826900247129313	0.2551312144186159	0.8624543785225971	0.013636571444896384	0.32528637451659315	1.2403498175138536	0.8518766449007117	0.16190169094814033	0.35148129009471984	1.2755831471091383	-0.12285728795474198
0.8883957254611359	-0.7230525236949279	-1.0224072299018359	-1.2111031541224575	-1.4226061404859673	-1.2224501828879923	-0.6946432236852609	0.5892304805915852	-1.5430888747846299	-0.2935860914181527	-0.5700951314475646	-0.7086646099644278	0.9289424990451348	-0.9624345583199165	0.2504255478912434	0.03249219446082641	0.14956200654976898	0.23713945636257425	-0.9276501703847184	0.5505841871552762	0.6036799575751917	3.2209966859931427	0.7372623356302597	0.07458278555795321	-0.29714596711402824	-0.24413416626759768	0.8920048340377645	-0.029599387709186003	1.2628831523492552	1.2920766443000122	-1.8041690372825943	0.9308529735648626	1.4823615644791017	0.37242313939518	2.379715075669954	0.7917932078035508	0.604714884218653	-0.36941775377135705	0.5802071771193976	-1.1288266925331714	0.30006958966108155	0.8780801940025047	0.038847676839938214	0.4515369254326906	1.3188279000507612	1.0127345308732802	0.15979631016390566	0.3969909681181878	1.3062327853200497	-0.11965628200226834
0.9095317183403713	-0.7197071756161287	-1.009154765920792	-1.1939627122904988	-1.4268271735258615	-1.1981586315498707	-0.7025232820712672	0.7062993993581299	-1.5005849777182898	-0.293140881355459	-0.5847368083993018	-0.7665270185416576	1.0842417426388073	-0.9245638637192858	0.3104809506164058	0.09724495726460428	0.23410817014194635	0.24072998877935697	-0.8438602690448278	0.48603956333861265	0.8105523688486175	3.1834618549701927	0.8724184309157987	0.16179857072446463	-0.28299796859638515	-0.19527410853475696	0.9111194559118327	0.058084525652475	1.2470500114711602	1.39892280384024	-1.8255820759317765	0.9728954811629299	1.4737994215410437	0.48697592739675455	2.5848883707734487	0.7012287171778185	0.6748392183357526	-0.3035669920551728	0.6048372394781992	-1.0760577493360262	0.3404533599820324	0.8896253680542532	0.11666836614774585	0.5440529681057908	1.3192425247108428	1.1065478027786373	0.16833006042153956	0.4245190081402	1.3445206345025262	-0.1395377072709117
0.9145457626515354	-0.7101155675143879	-0.9960176034208233	-1.1903616730472166	-1.4335518407550842	-1.1436673623684726	-0.7065355435276474	0.7877030772259361	-1.4423110176105443	-0.3145190224654446	-0.6000394610107211	-0.8075545378593733	1.1936315228082477	-0.8920737582089828	0.38694280534063263	0.1560423398587497	0.3479693711388551	0.2622216753434118	-0.760657635835513	0.42842396818999395	1.0058008497390192	3.1222888343846824	1.032628935063096	0.31827520045758134	-0.26939843454175555	-0.1327769982437847	0.9165479133343617	0.11496949483497773	1.228170228154151	1.4884741481269406	-1.8414462439169497	0.9790492615313294	1.4654662894472001	0.6080285041501259	2.774157710362865	0.60204666327447	0.7030562085573748	-0.24716843443034367	0.6401754803901472	-1.024460772062035	0.36932672330573335	0.9262785154762583	0.2274478483068198	0.5908751116537625	1.2811627048878667	1.1175404445542276	0.19660007212456315	0.44273920156259905	1.3908338719551643	-0.17234045089380706
0.902829117708202	-0.698763122770449	-0.994276070633755	-1.1988182765988156	-1.4445917443366796	-1.073958749199631	-0.7035480171143754	0.8331676097580285	-1.373797197174902	-0.3541165292179771	-0.615862365431697	-0.8236736433952645	1.249511587626236	-0.8641632920910268	0.47926178469507563	0.2100262916852626	0.46553900397441705	0.3200049956001136	-0.6785672938781184	0.38387247917591966	1.1515193488318078	3.052573975751138	1.2145853280441152	0.5283589001422304	-0.2665607271026868	-0.07827065370678944	0.9085599104734465	0.1361307450473833	1.2149745617649161	1.5411954780252184	-1.8448399211774578	0.9798184840773795	1.4578201898859986	0.7208006374936524	2.9192563454909304	0.5097716084868694	0.6886328479066863	-0.1912796860068286	0.6790278313299107	-0.9784271696667514	0.3898194955788992	1.0168628543650808	0.34047101807276453	0.5852724149588655	1.2302848038903778	1.0455770516130716	0.23802085783060498	0.46335750474290194	1.44565931619311	-0.20749097725134721
0.8851691847203613	-0.6943501618029648	-1.006822313043215	-1.2102115734158605	-1.4526606203708812	-1.0010380701079384	-0.6854456488152583	0.8523571383721487	-1.3045357313080341	-0.41259215134382987	-0.6215595491822495	-0.8125521269207079	1.25995907447317	-0.8415164881001905	0.5810773550013908	0.2614205234096901	0.574530763840205	0.4203295791954106	-0.6077703616391227	0.3478694988375918	1.2307875481097592	2.965490144118406	1.4251512628469085	0.7558182630772547	-0.26462679371353987	-0.03192253770590086	0.88955898741534	0.12664933800982117	1.2027990506025046	1.545410718809423	-1.8243158129976034	0.9960071222056122	1.4472398888833031	0.8283292885107905	3.005533680320292	0.4486376809409191	0.6398009810582334	-0.14280390486941072	0.7080669596096306	-0.9428609130342958	0.39456879216156754	1.1400514728739979	0.4472936667375535	0.5465351058360447	1.17381292518729	0.9304306488611701	0.2851562485224267	0.4807866986116469	1.5185938398161198	-0.23512519353254166
0.86642513404362	-0.6955989307247982	-1.0206753055715236	-1.2137936764317463	-1.4612095709782895	-0.9261867601410477	-0.6430944281520647	0.8648702463350041	-1.2311088123243383	-0.4833886094128294	-0.6030287767361238	-0.7746499815794134	1.251677809002112	-0.8294242913216738	0.6757084005760895	0.3215664474389035	0.6776834877574334	0.5386862329436118	-0.5426350189354474	0.32031352773163035	1.2349072348117223	2.8770066507558516	1.6225563689034896	0.9451755254851143	-0.2599099993316255	0.008544843595850265	0.8729959785041265	0.10107385030849927	1.1966200616270302	1.507063407400814	-1.7914207557862654	1.0445081022195404	1.4359267531791224	0.9270504862192898	3.0341276018511243	0.43613216206830163	0.5876819179734639	-0.11108108829958674	0.725540504040014	-0.8988775583532774	0.4055659211430509	1.2654960188465354	0.5366736449050682	0.5040140501732023	1.1184605330664226	0.8138500628308545	0.33830701288349063	0.4908792669906788	1.597523917783565	-0.24830569499287442
0.8514389278163014	-0.695367051002369	-1.0223760024173776	-1.2026497066087583	-1.4722404165490697	-0.850681409601631	-0.5768449223763851	0.8911921023277223	-1.1570512264462753	-0.5587258072162715	-0.5688883178237581	-0.721381055937268	1.243825916411406	-0.825711860239792	0.7534269357194624	0.4068385126093309	0.7582689817447978	0.6579120831226543	-0.4735728280406873	0.314807746814085	1.1812896357295868	2.8331196963771696	1.7750559459300934	1.0523471496194063	-0.2546495097428981	0.05025982262447076	0.8700715391912592	0.06908017938175043	1.203697561303636	1.456411765469134	-1.758034934878318	1.1240676912681342	1.4278884725472047	1.0024235484115054	3.014785928528906	0.4585841685673967	0.5572482743511065	-0.08657365745936954	0.7210751122237253	-0.8328013992485463	0.45345711991300186	1.3586449432825325	0.5997843981588451	0.463644914360758	1.07331827320006	0.7232036002454639	0.39244537590666834	0.49407256148506046	1.6652258540917273	-0.2504642929785552
0.8486533476434325	-0.687215029510711	-1.0005095569543652	-1.1665067605841597	-1.472494040851896	-0.7846596473638446	-0.4993021429959252	0.9357484254108981	-1.082529117103006	-0.6282249110754303	-0.5370527450020912	-0.6720779590341173	1.2396465697276484	-0.824402278251853	0.8081226340821278	0.5164217379089464	0.8068614245973469	0.7712080820957369	-0.4129326575254283	0.33961646631923914	1.1221042924041391	2.8415688738925677	1.893676766212043	1.0774420821376118	-0.24235913651519989	0.10694876542189587	0.8856165470758416	0.05690021803349736	1.2206255029129562	1.4141313356910115	-1.7249824628963695	1.2063095693247075	1.4196125931644141	1.0666548760766845	2.964579371037026	0.5115162476320414	0.5607848440950061	-0.06056363107843632	0.7019587291783795	-0.7487079957034583	0.5258322700097529	1.3839889493049182	0.6525540337635146	0.4405654363744612	1.051526292107281	0.6677954905817238	0.4482424557737158	0.4808683096767066	1.7154336396655367	-0.23853997825134438
0.8600623957028122	-0.6711114658707455	-0.9550951860959982	-1.110559676740459	-1.4548436009773498	-0.7344414432562848	-0.42309421584267193	0.997854454492094	-0.9914553924648274	-0.6745710771493398	-0.5248353561957051	-0.6272952620432182	1.2377425473647743	-0.8305487389511989	0.8387965476063508	0.6417449956883226	0.8398079702666544	0.8537366735810732	-0.3713962922347515	0.4000605126233682	1.1029909196096424	2.886799405994478	1.9788290373985713	1.0384923234705374	-0.21954539948194657	0.18761000548125203	0.923380418926089	0.07478986186151297	1.2473071237640994	1.3933016925357695	-1.6947032687848769	1.2560867594718546	1.3962706628678831	1.1351448695907072	2.9027798379556216	0.5941617121378933	0.6033294758431944	-0.03490486079793025	0.7060642611075815	-0.6521995110669911	0.6018918123001396	1.3299874019514082	0.7143073115563308	0.45099756956225806	1.0713418956536713	0.6504194897056781	0.5179961003703701	0.4538487693677579	1.7472419628803344	-0.20399295124299974
0.8873868937228535	-0.6569112482857212	-0.8906224412616293	-1.0505413040064568	-1.4218217167493683	-0.7078341038169214	-0.3450429213280382	1.0693813546029285	-0.8748735654270577	-0.6864003689508699	-0.5349354907115604	-0.5758125714591238	1.2456419525283065	-0.843747844314759	0.8492469364212578	0.7668746751434853	0.8538599394382027	0.891341759658102	-0.34356465419400894	0.49588500934643065	1.1433317798714397	2.9668044606208026	2.0299926747915435	0.9604758877722626	-0.19029078195043728	0.27825481840193383	0.9825751955058042	0.11528554173622929	1.304079176834063	1.4147572207118384	-1.6664241682293728	1.2700301668569094	1.3624285853641314	1.1981518308243442	2.8497177373998768	0.6818673116644085	0.6752623976213474	-0.0002402743870289714	0.7579028601465735	-0.5469220615445127	0.6634586253292527	1.2124295239226144	0.7868255475897763	0.4744925717140408	1.1410264801913526	0.6741291092216566	0.6093512211583623	0.42914572775165316	1.7582024967008814	-0.13928230785980988
0.9290372326319348	-0.6503533998857651	-0.8171417682182863	-0.9963694914812017	-1.387285333113081	-0.7182381936650701	-0.2748774637804807	1.1195761446814636	-0.7441729375928108	-0.6602054981580743	-0.5570760431313707	-0.5212646929174112	1.285867504462628	-0.8509271598557835	0.8402733352246592	0.867423160840725	0.8395056427313274	0.9081934395962845	-0.32393311954333365	0.6137506740851644	1.2519138935682093	3.054385733007687	2.0655659798014803	0.8895755288723523	-0.14647562523997543	0.3671496452493559	1.0480286952804176	0.20738021954393573	1.4105568418906285	1.4924594235815234	-1.6212901126030907	1.2708368515399424	1.3411477526655282	1.2531525002621553	2.813618091893258	0.7580385293424738	0.7516840425359878	0.05920982061026148	0.872278849128476	-0.4451438861613809	0.6857773693941404	1.0941113484085965	0.8735142861971333	0.49143550076633946	1.2508674630579177	0.7286336005192282	0.7176167244926488	0.40616488886744645	1.7572089314272787	-0.0478171572781089
0.9771428040497261	-0.6547832687496762	-0.7675765440412239	-0.9502439975806158	-1.3595170951579296	-0.7705905079370583	-0.219414642669097	1.135516662112256	-0.6144013566889759	-0.6005654804836376	-0.5786963437416246	-0.4635656463912185	1.3515509968070218	-0.8357578351621537	0.8051897526847492	0.9386583574427508	0.8057880724009203	0.9302538596274328	-0.3114705861732812	0.7305427002672605	1.407527041380503	3.1146297098317635	2.094756649126334	0.8586346781478731	-0.08169481827380538	0.44285398695765965	1.105245641294107	0.36756042979280373	1.5526182953603183	1.6080893104026721	-1.539617310810463	1.2606596376595742	1.3321304506745943	1.2990901964403974	2.7887024562467126	0.8149164914737377	0.8146319612682094	0.13606416752802	1.0547090365831533	-0.35266940243297995	0.6860930058751007	1.0488498178180674	0.9712258441042978	0.49883513309078803	1.3715543359911122	0.7953631916697941	0.8353362404742668	0.3848413823813725	1.7515578510029186	0.05805062824223346
1.0267562455070398	-0.6766789946228259	-0.765501117381876	-0.9137033907806857	-1.3457434839123	-0.8511247037674543	-0.17231728075361324	1.1275265813652364	-0.5075796084438717	-0.5311308414299369	-0.5879116237453246	-0.394590319342118	1.4183343172260885	-0.789472296775925	0.7544917278111345	1.0016981960835287	0.7573977775453647	0.9600426163189724	-0.304501851444099	0.8359915997658931	1.5687622047579315	3.144422509509435	2.1078515516432046	0.8600270695751855	-0.011901523041313871	0.490530641030114	1.1489800230615834	0.5863864419597213	1.7101783672624513	1.7426925223059293	-1.4087431335097573	1.236646407853502	1.3342573888902336	1.3196036575010446	2.7748577634644525	0.8526783879713813	0.8571740740920781	0.2155187853003297	1.2639597378832492	-0.26526512588985585	0.7380933786448386	1.0891319672665607	1.0609852040600285	0.4846963042016032	1.49077965699752	0.8707559130281213	0.9482120339266965	0.3798944962839161	1.7446911477366434	0.1756743540632087
1.069951021917372	-0.7077871086349928	-0.7951480107032538	-0.88436170642942	-1.3552688880855899	-0.9394565166458573	-0.13851643388056484	1.1058592987982179	-0.4394980999922713	-0.47210726845769174	-0.5663019840328075	-0.3209720708424878	1.4845598048456812	-0.7140485591580472	0.701564412074214	1.0698947010079816	0.7008643173595879	0.9852965284219513	-0.29833959553017747	0.9387293363546977	1.6997090368020047	3.1449516499194905	2.1059543412655035	0.8798792763565823	0.05485375599170421	0.5032494393328992	1.175408387376331	0.8844811846121047	1.8672933307864845	1.893775002314363	-1.2320126445764399	1.2097485934997427	1.3625459534217916	1.3357227077389167	2.7649223019195817	0.875563146758439	0.8911291739124201	0.2974614671173314	1.4624428055184187	-0.18113847508453612	0.8885634838531189	1.2024594139148825	1.131926634536201	0.44784949244096006	1.608066607718047	0.9401493821755871	1.0470571927498604	0.40270374267235615	1.7427438736760579	0.2883811682586054
1.0938338764805868	-0.7317890753202094	-0.8464115296119818	-0.860658283785537	-1.3853378607878084	-1.0181497093832168	-0.12526229509931058	1.0751729918426487	-0.40814785211421495	-0.4373285059131392	-0.5031446936603876	-0.24605982293858952	1.5447107220432394	-0.6099192520723938	0.6546213783931385	1.1465533441052038	0.6438800492513124	0.9971004305691753	-0.29384712964651044	1.033773415135331	1.7778054689042477	3.123032557080843	2.1045552401761562	0.9183693332738002	0.11358953072422788	0.5006342288853002	1.183266826470221	1.2742677320991695	2.0170349772646166	2.047569650746379	-1.041457434906591	1.1720891559286808	1.4045866191484113	1.4017959083837206	2.7452630787368486	0.8951460396633258	0.9491878605414303	0.3766380071434695	1.6345184158742174	-0.0981976432274667	1.135305665627838	1.3839889493049182	1.1977641943927804	0.4175134765448191	1.713422733844732	0.9770015367053182	1.1268394528518035	0.4412074246491729	1.7527478518177204	0.37441860839252483
1.0978175787818634	-0.7510930622124558	-0.9111965492909281	-0.8402734349929346	-1.4173959726650502	-1.071860974622565	-0.12634481595312014	1.043018052544089	-0.4097499494668412	-0.42922608567714604	-0.4097403042290854	-0.14426591963639115	1.5844998621975308	-0.4623769123300092	0.6228506913893311	1.2362321628915542	0.5983949610074178	0.9996178809725743	-0.29143039950547744	1.1169646144724155	1.7953005695571354	3.0980190901391533	2.10038723745449	0.9789941623084102	0.15163865668875032	0.4882922218423079	1.1828173195233975	1.7107528140283823	2.144678789791533	2.191124915068734	-0.8657709762901151	1.1077916414869413	1.4436902207979838	1.531301936847046	2.708893996984945	0.9295106603255467	1.0400127147122065	0.4341244829682327	1.7584009643080356	-0.004587211441162864	1.4597327700762044	1.5773450822934716	1.2739576914995685	0.4111540305419184	1.8110253788278947	0.9803258574836071	1.1793662344218043	0.4841432152361471	1.7667773351080207	0.4376649618187322
1.082239840085403	-0.7654309583826728	-0.966510032722411	-0.8242391844447358	-1.4389105599533711	-1.10272200015584	-0.14241697610292184	1.010699130983919	-0.4266711491245788	-0.4317019371117645	-0.3070204223553573	-0.015465689896943292	1.615423508207498	-0.2702951435186479	0.6162945068672878	1.3267796440739563	0.5782069951129652	0.9934154669352152	-0.2850895274781088	1.1993280294601603	1.7600143428596031	3.079167548617785	2.080611810364403	1.0497616594309052	0.18150612364197455	0.4530971271312879	1.188256353579969	2.1546250581440027	2.248452628799771	2.3368541815278236	-0.7199169316273704	1.0374552305635496	1.47485287142443	1.7097134192520258	2.654022824496575	0.9873870194676215	1.1583089575061762	0.46956232065576914	1.8153620906093018	0.10603196455848078	1.8094992892109816	1.723614970726958	1.3589984904643626	0.4244012711554907	1.915600628511426	0.9728233380213831	1.2022762788404433	0.5384564253289883	1.7708284622837709	0.4858673440073097
1.053080515897441	-0.7705733743102997	-1.002066126948876	-0.821660701480878	-1.4383489632828268	-1.1206112210006776	-0.17789168529262644	0.9832438151829297	-0.43208437330123006	-0.4390126489557276	-0.20552441154181497	0.11245539406784395	1.6583361600938606	-0.06336754794520155	0.6389617858647343	1.3908394290112214	0.5733071423362791	0.9753340350096948	-0.27085977710683096	1.2841770530391114	1.7034364898598888	3.062798333997044	2.047384990776565	1.1214618462308557	0.22341834712859088	0.4093251469288349	1.205728953018874	2.55112152445765	2.3378641198314574	2.4982234611778003	-0.6212965778400761	0.9903528369969852	1.488212791548775	1.9250555195649437	2.5841089302067326	1.0505381860251766	1.296459361782634	0.4912792169203707	1.8210009385791353	0.2299306504155183	2.1095368382894706	1.8302154867895943	1.458550642828419	0.4443987155964611	2.025901153709581	0.9903236900487364	1.2038990830056904	0.5936003942123077	1.7647019509118702	0.5170847194338853
1.0284835203169345	-0.7724598124688139	-1.022150203683606	-0.8303824122160316	-1.4067908536025855	-1.130404872981135	-0.22097100717065982	0.9635875678242275	-0.42186146638447275	-0.4538919318654859	-0.12399199783022603	0.23610542019827802	1.7109906491344475	0.14208676789181335	0.6885686810331018	1.4153441674646232	0.5587632200747019	0.966886733400336	-0.2536043780259506	1.3523711457310676	1.654962331959545	3.0595625306599783	1.9956109253341396	1.199364020800553	0.2771583259914937	0.3807336679264803	1.2503597045214883	2.841822158837883	2.426263749581255	2.6661526796634876	-0.5691621947678343	0.9740842796431887	1.4845085411436103	2.1250717461543362	2.5140603177942484	1.1091096748266556	1.4301613457117086	0.5011460983525076	1.8019127184814743	0.379230243089285	2.316181387487661	1.9033924175838792	1.5797305210410075	0.4449105533102388	2.135431168081085	1.0819235114608188	1.19512516670977	0.6266465977871929	1.7492604092384556	0.5460318778728912
1.0138780458970273	-0.7703100942087915	-1.0260248138705599	-0.842539470204746	-1.3604699978956916	-1.1288206413721265	-0.26669114059775556	0.9463027562488081	-0.4061439589175972	-0.4713034729146382	-0.09426728276044768	0.3561184911924634	1.7589519518147896	0.3302047126503941	0.7545500468126217	1.3988363285224352	0.5295465732879763	0.9893098551520081	-0.23161835824347338	1.4078935968028805	1.6292673279549656	3.0775630583421334	1.928754403645824	1.2644184614941893	0.3512129516387893	0.35318324921970135	1.3287960225837867	3.02086793796149	2.521425709100184	2.8154973804284897	-0.5444689100899069	0.9911395418736271	1.4704501379444115	2.259299570377567	2.4522102654168534	1.1572712562287215	1.5255781989160515	0.5041000645859609	1.7801552767865505	0.5609182084383969	2.4262647725013373	1.9386361777273042	1.7172919863119547	0.41607427695177907	2.2617292947473815	1.2733634905782982	1.18806832536048	0.6439146621172305	1.7211985957659544	0.5738968995478217
1.010894571225391	-0.7574407696139606	-1.0183116252094886	-0.8513890004748275	-1.3081219417923475	-1.121538989664668	-0.3151117975783057	0.9310578119277022	-0.3785115941023017	-0.4844099736743034	-0.11880653717104073	0.45070081974163945	1.7912341054625927	0.4673736819734325	0.8349418497338496	1.3479951777243324	0.4778968655959396	1.0361305695599785	-0.19576252662136112	1.475365915675249	1.638789478056509	3.102934975239022	1.8827501041268306	1.289553252545619	0.44100373811836613	0.3297496239069558	1.4330128861257037	3.1125284854103326	2.631494652312965	2.925093640817804	-0.5353596877023898	1.031448801267283	1.4454593295695382	2.328159535487208	2.398842643404403	1.1813554544280853	1.5675711862383752	0.5172502148457013	1.7792634501098568	0.7516272637302741	2.456542275684262	1.9596975528403822	1.8557129884468289	0.3680991226399753	2.419290120783815	1.5305824653785696	1.1956840577708299	0.6625261701336329	1.6836737136130637	0.5867065989001847
1.0222003699810658	-0.733946039821558	-1.004549913020364	-0.8444236248307229	-1.2552122890184592	-1.1090201686320174	-0.35873430607693385	0.9211431921103589	-0.33938990255817236	-0.49118683634806837	-0.18101500764488457	0.5142572555977833	1.8062427993008114	0.5329073472865601	0.930914232342757	1.2791431092313235	0.3963954444009583	1.1037411748952506	-0.14287321290780253	1.5558121189547127	1.693393828444504	3.117711891759458	1.8780034156142826	1.280680743049824	0.5228990209586513	0.3286583247767408	1.551751468208551	3.155083679707494	2.771175743586734	2.990320817249647	-0.5374986766442107	1.0856190513446315	1.4211126141940171	2.334225472655654	2.3546623162200055	1.1772289739499546	1.5625308186760234	0.5483778474675793	1.807539049585671	0.9376733907747086	2.4321084722095767	1.99762845394651	1.968413090908746	0.3121629656079671	2.592869279521394	1.7965723413844032	1.222239239069637	0.6798967714428479	1.6496021113366208	0.5869733493962241
1.0403959087318753	-0.7014877095089948	-0.9832455622775915	-0.8131993638724303	-1.2185382148297792	-1.082102765513827	-0.38776974976079137	0.9146397637350787	-0.29419719448520276	-0.48624319157951357	-0.2596455249925135	0.5644975347937267	1.8133327310013836	0.5513194464265159	1.033241504855671	1.2084740072244775	0.296695336715568	1.1912037974781264	-0.08165389317621555	1.6524463556816258	1.7724474093134308	3.1309355251407	1.9076531268323251	1.2502447670795227	0.576839308581959	0.34163948143819634	1.6627188684283625	3.184983105783089	2.936537653023	3.011114898755978	-0.5473139505763762	1.1535678754043095	1.4013117640761479	2.288008301531082	2.3185650763941474	1.1585695130926097	1.5168979857127212	0.5986611339551116	1.84721751365753	1.1074865430112004	2.3587451144387925	2.0695117442435476	2.0298818323604	0.27275971709410246	2.7609926687734014	2.0180942456826454	1.2567176550894978	0.7116518461166625	1.6361704753456234	0.5753422710299076
1.052005002317183	-0.6662468225272785	-0.9468823576836021	-0.7703182769324879	-1.2085273012767934	-1.045815625601076	-0.40179243982437624	0.9003787129836327	-0.23837469762814173	-0.46138395097479945	-0.3258710217335879	0.601432404832827	1.8274474845805078	0.5758097988706125	1.1492191862328451	1.1517376644351955	0.1960524680176497	1.2971234306912074	-0.012819031880388021	1.7653250144356432	1.843069200273789	3.140460052521694	1.9740310729298696	1.2086563735129803	0.5944283254479856	0.36572342055488105	1.73735024239372	3.2060227994950132	3.100041718794158	2.9966768692982697	-0.5554485903399683	1.2213094089726817	1.3700546464764636	2.221181849364264	2.301172004488719	1.1464626715246502	1.4319648955241244	0.66320688168707	1.8644375915587474	1.2443267249132794	2.232906454240004	2.1595990528360596	2.0311592819754094	0.277470825513387	2.9006486199053203	2.1505116416717103	1.2912140274486696	0.7739378294883991	1.6628116897593064	0.5476380563915966
1.0545625736110371	-0.6342546670733491	-0.8930005343087988	-0.7258276106638215	-1.219338942985845	-1.007614811420563	-0.39718305832407985	0.8727215728606618	-0.174668864591492	-0.41749349108380296	-0.3670881845636493	0.617607397386178	1.8434504229982303	0.6313656966565838	1.273194095846233	1.118775667934845	0.09952769391335374	1.4351818702051389	0.058053676891584804	1.8726031594582941	1.883789959788342	3.1338714009642326	2.0608412666987124	1.1629891233797869	0.5838453459399287	0.39853775271328445	1.7679034939852065	3.2025914331385605	3.2290015039171927	2.962452338386698	-0.5509113410694386	1.2777898241639785	1.3304100067074354	2.1431098576903436	2.308540604661102	1.1500882497482103	1.3253866886622192	0.7175393704434148	1.8345003781695142	1.350867570324548	2.0693507095033277	2.239201064766673	1.9699513655031535	0.32241623077750803	2.991969701288249	2.1785790782012904	1.323764381534993	0.8649006855672162	1.7091875588337762	0.5188706234641068
1.0474792411714564	-0.6073783579955182	-0.8253545966306822	-0.6899481938038277	-1.2434441213673195	-0.9654582629625115	-0.3698118459884279	0.8269110557766008	-0.11311781011059645	-0.3633229092474373	-0.3815358331765766	0.6066986814781042	1.8468994838404051	0.7196669904891974	1.3804540271301076	1.1049209907304092	0.006094174134765923	1.6001167218262862	0.11114325715658371	1.9520817347108725	1.883476666248732	3.1123570883471023	2.143483457745889	1.1110826841791703	0.5659701737018953	0.4324740855119595	1.7494789974824396	3.157032056758069	3.3033290737631127	2.917191842429866	-0.5278084085592938	1.3292702928059505	1.288403692607448	2.056682895954224	2.3465142754809065	1.17011070993772	1.2212316869952073	0.74577889735067	1.7514916544759642	1.427627182383611	1.883517518932917	2.2949365442954406	1.8607872198642184	0.3892605851074394	3.029859484808688	2.1284876710956793	1.3489638592158066	0.9843667292659368	1.7452092820627059	0.5097632696489722
1.023129613714409	-0.5877410440022796	-0.7419700067858448	-0.670969359895434	-1.2771073127610193	-0.9135419757388739	-0.32247370986168755	0.7654465397188465	-0.0534163727849553	-0.3000124267122398	-0.3799260376183181	0.5717778935682382	1.8377313170099303	0.8278770485908407	1.4579599801067684	1.1040913693409222	-0.0812766946543402	1.7489038353100312	0.1405716149993529	1.9901259816327226	1.8424228781684509	3.079640605021244	2.212972145183447	1.049966266568124	0.5607335303941688	0.45922068286451356	1.6827272158790572	3.0566854290890997	3.3096850002305027	2.878427274340706	-0.48608423465520045	1.3700615650287873	1.2477256414039029	1.9825927568489725	2.4185644142869336	1.2068776169228825	1.1461752990614738	0.7603584647968707	1.643377227529377	1.4857046047976907	1.6889261534842812	2.318115404643487	1.7367175194367026	0.4670021294726319	3.0273855576702027	2.040856033089768	1.3772495827157276	1.117834302100901	1.7785492331204782	0.52951604928832
0.9810211060201377	-0.5747316254084808	-0.6550230815986314	-0.6636505080065899	-1.3122034814656875	-0.8483317082855182	-0.2619507779265349	0.702273724935748	9.367879275918034e-05	-0.23009228709243384	-0.3786680516853738	0.524065427162028	1.8122804154995364	0.9294631942267015	1.509799928654667	1.1134319301613838	-0.16307507662366633	1.8729607007133282	0.1615481831103795	1.9753341294175393	1.7699213259704307	3.0367363399755214	2.2657912634465363	0.9766770529102864	0.5734817522170781	0.4736950493332962	1.5907951127779922	2.9151693512284593	3.2646654671313406	2.8602955749494834	-0.44112611318430633	1.3866198295752519	1.2245125297072426	1.9300594519373344	2.5180778046659036	1.2355312703833305	1.1117491603934762	0.7791531054481965	1.5429356392187668	1.5479296229256274	1.5120133808430563	2.3037196824083304	1.60928080563877	0.5428641837383082	3.005711053564448	1.9483000894920768	1.4190160279535093	1.2376916603936248	1.8024802064439893	0.5725763900000517
0.928697370340573	-0.562951652426313	-0.5841390939936619	-0.6574520495720535	-1.3391945420928928	-0.7654017860616831	-0.20404169082878418	0.6433302108998878	0.049355205539065014	-0.1638587285347535	-0.3841797358153058	0.47859488995623567	1.7645918701817132	0.992568676270525	1.5239808523066507	1.123496376311888	-0.22842791402341298	1.9681065905120338	0.1758239406623941	1.9136991563110892	1.6918692976769514	2.9874823900091356	2.303112834390106	0.8935932690213912	0.6206043881023204	0.463811954141248	1.4969063323789864	2.7557323721539646	3.2098286678791994	2.854999260038396	-0.4120992924684039	1.384057419405618	1.234471638795007	1.8865625036237108	2.6353138452146228	1.2249441730707358	1.102434178261753	0.7984941444779647	1.4746404910824635	1.6190482831654425	1.3713545554074185	2.269456365589135	1.4906410070550957	0.6147168425793947	2.97811778243603	1.8667754746948275	1.4740768979087986	1.330753385658461	1.7924506062752132	0.6228711555121729
0.8749130872190178	-0.5488408051509746	-0.5283139602399091	-0.6464437893787424	-1.3491963976350634	-0.6623153023415863	-0.15121582887908294	0.6006029207346701	0.10712564933598578	-0.10073358231524739	-0.38775326873668525	0.45830145411621104	1.705338412693088	1.0024996730123983	1.4995771720713722	1.1244528809727086	-0.2601937722766513	2.0032543187784135	0.1831877958849593	1.8326732784327688	1.632580345464389	2.9467532090452986	2.3406370674460946	0.8189276073495309	0.6924532327570619	0.4344641015729388	1.4251015638615991	2.5974345511411263	3.1787816673447127	2.84618945421494	-0.41052514476230184	1.3706409794141234	1.2925602394299354	1.8440743267830317	2.750245243593853	1.1806432872770285	1.1159834721737425	0.8174814881288306	1.461256832499235	1.6717451906320862	1.269344974584278	2.2363096647780893	1.3916253242509389	0.6778434939452758	2.9413163886483042	1.7914103869256799	1.5449617918820566	1.3880276125989757	1.7793890662314031	0.6669568775632905
0.8271817945271562	-0.5276866113068435	-0.4806896443276069	-0.6266806800523332	-1.3454137723186261	-0.5362913735057454	-0.10062435160984347	0.5901224720146285	0.17005162546024608	-0.04873667313791617	-0.39074471664163474	0.4865501919416115	1.6428048279545577	0.9657125016041699	1.453879531260768	1.1244626412243497	-0.258002344875614	1.9827970832752608	0.19800481438681314	1.7464619067693448	1.6173745078410953	2.9151218293253143	2.3766498806516374	0.7515374566089333	0.7576728112936431	0.3931566153141679	1.3971369434521175	2.458380860675955	3.1954110269364255	2.8299591176521375	-0.43785281192485304	1.3587904567485167	1.405242162689974	1.799478110347176	2.833955717050725	1.1181531753955742	1.1499914694047841	0.8372908686258349	1.497493158520696	1.686310261218424	1.1918960418029372	2.212356889676427	1.3009886439099587	0.7285952302635386	2.8861885848849815	1.7272645363633934	1.6328872518616155	1.4030984559466406	1.791388715595976	0.6923114176194669
0.7970781694157275	-0.497278967289515	-0.4411796701459492	-0.5997770349783994	-1.3386836702829146	-0.398732106868535	-0.05798420189314207	0.607099141098451	0.2332335980927041	-0.025589778928178375	-0.3891818290334178	0.5710599603439436	1.575530544282957	0.9089308194872254	1.4031043748045409	1.1317047479419904	-0.2428984905515676	1.9430565639915982	0.2141343906920274	1.6658600710100324	1.6644474788871182	2.8767262307228734	2.392877499918302	0.6704093980835922	0.8065863028820285	0.34158924260355683	1.4155323542112668	2.3409086586105685	3.2552103699071244	2.801699460651172	-0.4806094415303014	1.3623543547134949	1.5507957300014064	1.7482410368532801	2.882278626506374	1.0527053549633203	1.1677851507943162	0.8454087873912618	1.557489624739131	1.6723408707112306	1.119945673512338	2.1842463086257173	1.2179514550141803	0.7642064767903856	2.8232105542241164	1.6884697405143463	1.7215915680587959	1.3873098537447337	1.8103518625514727	0.6938570570185042
0.7826447771686617	-0.4578207678561143	-0.39844846083676233	-0.5726177508346095	-1.3261093396692203	-0.27010170523255284	-0.023224110562447258	0.6421625130369947	0.29091249346947473	-0.030914168953969545	-0.37579174147598254	0.7058551474563209	1.5043285545910838	0.8587925376632646	1.36060675404329	1.1363213469681954	-0.2217373519990217	1.8928148641249596	0.21889478074586513	1.5920677201298963	1.770787200241323	2.824531528062816	2.394415778602924	0.5831059241439865	0.8513839263697143	0.2855506136100708	1.4649411001427695	2.2386865877913125	3.3173734871838776	2.755661349971495	-0.5168379880016206	1.3798241979265442	1.6959771546909905	1.6919707526592824	2.899166505451894	1.010704530542642	1.1573064256272076	0.8288680400510101	1.6367307718756998	1.6430417226323786	1.0392076316069758	2.13072136566593	1.149298170948186	0.775557716410449	2.762163983438131	1.661383296400637	1.7999642555248123	1.3480214499884982	1.8246717288157197	0.6726570140495809
0.7712228229463192	-0.40608260478905783	-0.3459934932902605	-0.5433881058287746	-1.3064570794045094	-0.15962940778789164	0.013903272813322504	0.6948783051374242	0.3248973014385167	-0.0587629649117946	-0.35694114209775185	0.8713215596509265	1.428662142778498	0.8205106499086826	1.3366639820455721	1.13588701577017	-0.20392865013998102	1.8294193249382595	0.21578794289378692	1.516283724616334	1.9155534843239574	2.7721222431166543	2.3803417494947308	0.5003463229919849	0.8825486310093696	0.24256291743726113	1.524048619491631	2.148748669606436	3.3374227167365134	2.697940052236386	-0.5416910023732555	1.4099262737302451	1.812377641533957	1.6462300197765494	2.8815160257049883	1.0007512279195037	1.1471828687890806	0.8054338917398761	1.7288705490520315	1.6074560717647883	0.9373425945928734	2.059927456840258	1.080615247679987	0.7630589696578841	2.712333009707348	1.62544028695491	1.8668897766799575	1.29617540517015	1.8327085046534866	0.6333217210449533
0.7568840758943159	-0.34764649932307756	-0.29074246482769295	-0.5105574215796576	-1.285714234637646	-0.07223020831846093	0.053837120395499274	0.7612370610032311	0.3209759774420886	-0.10260104714835674	-0.33446796966855247	1.0376929116282507	1.3542944079564863	0.7954804846511051	1.3426219264878423	1.1300064641564516	-0.20509681511375838	1.7543057301654066	0.20680030482170358	1.4460212988226206	2.0601643550759188	2.7111662432523196	2.3436550237225915	0.42550262653838783	0.8876803506806938	0.23472286818720142	1.5641049767706816	2.0648017503738654	3.2960663426496573	2.633924342644098	-0.5528836555482605	1.4512120461612568	1.8754186016750183	1.6187802567145995	2.836577909080728	1.0118698949716431	1.1423087502317837	0.799760130006588	1.8076798643240957	1.6131053353990936	0.8194272950282748	1.9844832508586925	1.0020417226361877	0.7395061793771267	2.694784020969403	1.5911580562188687	1.9187589073226863	1.2550957431654275	1.8240454125974026	0.5860955321610307
0.7341950414051874	-0.2955194546381967	-0.22492213393326183	-0.4772138811718788	-1.2636090650441725	-0.00766429194766845	0.08927137951771251	0.8369013597146872	0.28906118097310673	-0.15134046912489205	-0.3046643639555217	1.1784035245887108	1.2890948399649484	0.7798512472355202	1.3763698157678812	1.1130675474334517	-0.22248154285521077	1.6676457729285417	0.19191562870111967	1.3849524670559106	2.173075840127147	2.638549646886214	2.301342593046691	0.36142870576207636	0.8786211485285742	0.2748916075274874	1.558753199944964	1.9784410663460186	3.2041196691166243	2.565295101799807	-0.5508881918384666	1.5008293978572769	1.881833767948568	1.6019132782870238	2.783154956410763	1.0377464372928036	1.1449359882965178	0.8152812589442113	1.8666405599110019	1.7093672361888452	0.7094855039499822	1.9170664245942555	0.9226205164093434	0.7168504810033122	2.7197858879723116	1.5660391236547375	1.9539106860667161	1.2337471255824124	1.808552626869762	0.5431676207735737
0.7013079871480501	-0.2599863025896688	-0.14738669213878544	-0.44945810586509094	-1.2305817460097015	0.04942618291639857	0.125042722535685	0.9242228150234517	0.2368955348987068	-0.19226957701516495	-0.26453674487416257	1.281515071802564	1.2392048787728598	0.7581554492121154	1.4242045657942792	1.082805887220452	-0.2327571012156658	1.5831577336867657	0.18739609976996058	1.3360071799150943	2.2378634639916113	2.5727509149740926	2.2860477078395904	0.3086852373637431	0.8675827050534066	0.35606081802597195	1.5049075560324554	1.8915142763302142	3.0809684100953665	2.4823060671254114	-0.552964677856663	1.563263795353064	1.8481691738490824	1.5853843314612002	2.723823651790628	1.0608629059663295	1.1637624286568469	0.8535242668782141	1.904247482719803	1.873750002587554	0.6226707223177266	1.8732052031033781	0.838679331846332	0.7027776956900986	2.7768209651720097	1.5489339319526503	1.9763561102056788	1.2164978945750808	1.8285378080178762	0.5108037857682752
0.6670120101007744	-0.24895269246407087	-0.07059830785710661	-0.42664468590885535	-1.188735547645528	0.11866727819450854	0.16001276897859545	1.0145644271504408	0.17178765476086957	-0.21511026339897707	-0.22535794569137946	1.3463827030683484	1.2052738628755069	0.7268599475092629	1.472009215690877	1.0482838771661445	-0.22146006934827828	1.5114801475207682	0.20615079168189637	1.3099082897074263	2.2592364972765258	2.5161914135398473	2.2793476495687925	0.26446883783992514	0.8589694283559975	0.45220399229326097	1.415656629661271	1.8216540189820214	2.942346179124778	2.3748932919792076	-0.5740605720415282	1.660532985291399	1.790309584058368	1.5556215805100964	2.6519611560839946	1.0717873456136355	1.1860423142585477	0.9123742993706074	1.9131563618375147	2.067725601197158	0.5730066494818228	1.8482447501407027	0.7570944638585684	0.702604331303174	2.8403276422744774	1.552703153516729	1.9869481058568552	1.194923277119593	1.9000688139334763	0.4946511919017153
0.6555577904710241	-0.2630442164292066	0.0012753507937553505	-0.40826234316345955	-1.1460107222322782	0.21552099749567927	0.1865903895139452	1.0978692180511977	0.10916344935488134	-0.21246922090037268	-0.1908678093332461	1.3778879344111346	1.181160352303915	0.6940892172872586	1.5126030032422837	1.015048593619845	-0.19251891629196874	1.4491576903474523	0.2505937282732106	1.2991922040297292	2.2558124702451936	2.4600708304180907	2.2546668226732995	0.22845266721818067	0.8595775085215122	0.5309952312854974	1.3153055258620407	1.7842389281337958	2.8066212995842994	2.2502307463347635	-0.6089233138854946	1.8060658950427702	1.732527285427576	1.5033464572155444	2.5723331228793365	1.0660457109268886	1.1963018930099016	0.9671726903157127	1.899331483740553	2.275077680839831	0.5748178719052752	1.8206470861994284	0.6903262330527715	0.7024639887042354	2.8933961435593964	1.5823595214241286	1.984003266209823	1.1719654567409161	2.0082934095667464	0.4961079144687394
0.6839707082342869	-0.2937151405480434	0.06570005334434237	-0.39933706798379115	-1.1106174507728706	0.333025442281243	0.2027588593482493	1.1695997444868886	0.05894744556145537	-0.18054705504767463	-0.15577000180411452	1.3791303457992856	1.1694775385635083	0.6702400143580908	1.5475078662615067	0.9932994995464263	-0.14872793559810038	1.404129022901833	0.3230036181427275	1.2774374899987073	2.2539277752510016	2.392294527664702	2.2067653127766063	0.20014779415762152	0.8800304637357084	0.5783899896746993	1.2215225118034645	1.7867985607296504	2.67993405537305	2.1262201642536804	-0.6533327985823502	1.9971427734622147	1.6897537849994706	1.4173160837365977	2.485562623493874	1.0389595066984314	1.1835082763936173	0.9977856351793261	1.880393466030546	2.447863692262007	0.605298916370314	1.784867713499248	0.636273219992652	0.6914182006230389	2.9214455018139036	1.6316661345970433	1.9768678658760472	1.1358536067477683	2.1558335823589134	0.5138591194640462
0.7498007434547345	-0.3250406417999881	0.11556313968084857	-0.39123867473378054	-1.0894561259063438	0.4438150705222041	0.2118254530473287	1.2278945374878079	0.021249840552994195	-0.1214126831910484	-0.11484921193113629	1.3574117910140289	1.1653263474784628	0.6671687327911381	1.5886697937628864	0.9928814354344688	-0.09531077462261507	1.385240633302248	0.4073591371752	1.2477071752612372	2.27478276410034	2.31071180554849	2.131409190927704	0.1852088159050433	0.9209339895359999	0.5885047417153602	1.1421290083602813	1.824630416722385	2.546299249955819	2.0117353625274537	-0.7140486015759455	2.223066931703201	1.6495022664932744	1.2972802634546379	2.395352000619509	0.9990611087476182	1.141175234288227	0.9911117692712109	1.8601724695926627	2.535384334215941	0.6380838121589951	1.736941737393336	0.5922560407989336	0.6785809805436215	2.9159413594513226	1.6985117868221633	1.9691399063450021	1.07985376797703	2.335953586071168	0.549683143527899
0.8490986102656588	-0.33983022034618704	0.16423958160795887	-0.36945412313276865	-1.0774144063285847	0.5367590806231627	0.21025560518993566	1.2821636560663456	-0.010203823133009469	-0.03405682822004365	-0.07081970427810402	1.32484255683883	1.1522551107765886	0.6839438544461699	1.6384008519666788	1.0062594870171016	-0.04339272888147173	1.3823604811783252	0.47359053330229983	1.2159807048039686	2.305162369929487	2.2210651786578417	2.020269776819853	0.1963798341501234	0.9600728905422485	0.5644989518970024	1.0750969459547624	1.8763023485556638	2.4028167672541856	1.9153988556286083	-0.7779775178284669	2.452097949837974	1.6051600417823022	1.1689773080936108	2.3080907423587065	0.9638105385194897	1.0684967109116452	0.9349986072279786	1.8434624539661861	2.545787956063325	0.6730073663467039	1.6606124089662848	0.5627057562011709	0.6701466655289561	2.878818631552034	1.7657968131152362	1.9556748964040385	1.0135772127830225	2.501358005544876	0.6021138048558254
0.9778268306867703	-0.33003571748732086	0.23822710074519365	-0.33569082968436154	-1.0715901053743955	0.6014533827359699	0.20336753655430653	1.3490792308204766	-0.03547457777665588	0.08296492441263179	-0.024005570136216476	1.2894961677959986	1.1339768480379822	0.7094202909466611	1.6884479615333703	1.0270114087145286	-0.006909487724939612	1.3888526273592985	0.5078388199033886	1.1780672793869187	2.3271348546327117	2.146093054014716	1.8974345612844783	0.2341364940560084	0.9828127041044	0.5450397766134785	1.0245379910710917	1.9221847179231493	2.2599895062023	1.8503281504519724	-0.831547153220978	2.6450279553001748	1.5580782748474173	1.0508818424390298	2.231224430668216	0.9449364052673287	0.9819867740993438	0.8273264160546903	1.837707824989203	2.5053537464120006	0.6992081441400334	1.563675614372559	0.5446050954149587	0.6678378921856272	2.8275468371274686	1.820859502914233	1.9443826035197265	0.942855993430387	2.629260318000905	0.6713062349419765
1.1069121216165274	-0.2979348684135027	0.34748246040620645	-0.29766530705273564	-1.067849146907708	0.6199385072135539	0.20101180167137214	1.4465856063778104	-0.058738048541456346	0.2411937894091177	0.03068483525362738	1.259858852536782	1.1266757493470732	0.7291653574671979	1.7209278828455876	1.0546345475672383	0.020816988429080908	1.406303087060949	0.5213080986401424	1.14945571406981	2.3367088091778125	2.0939105435300056	1.8026643857507652	0.2865371790686101	0.9844080203033393	0.5513084667578838	1.002443402555431	1.963149258585437	2.1177815263721187	1.8105322945444045	-0.8735977312817778	2.7900813496981636	1.5027320790719532	0.9472631790043613	2.1649262745628635	0.9402988000396361	0.8954466101952143	0.6831235904369821	1.8417319972917592	2.4167248624503563	0.6991284975513801	1.4590382545031135	0.5231018542156842	0.6806035650577422	2.76857338964189	1.863401413456015	1.9389912126415474	0.863130353232847	2.711247957870497	0.7528372943555695
1.203852462659525	-0.25991142476263407	0.47974286765584634	-0.2582432376505995	-1.0589034554265926	0.6055617264804309	0.20351970585582105	1.5766361538546678	-0.08049097037378079	0.4403638494468999	0.09266303033635588	1.2413043627400344	1.1399669516638817	0.728296200374012	1.7262104556254727	1.0794141997751954	0.05044866473175817	1.4328940593526045	0.5289615284708716	1.1479467556782335	2.3365755977515215	2.0653662226078553	1.74786503889525	0.33253126917424425	0.9516503840928452	0.5840920974062295	1.0107513485961448	1.9928541942602613	1.9814428949065594	1.7810042720656274	-0.9000410978211951	2.9134391718314254	1.434873303295737	0.8795716853369973	2.1197836750738777	0.9459279872814796	0.8171760748304159	0.5204285946988711	1.845192910640614	2.2892188488582206	0.6802788049033979	1.3428647987608477	0.49458894169507533	0.7100865180975873	2.7061551022721355	1.8935993997113314	1.9189833615640761	0.7767188834746588	2.7239906460213463	0.8292300959872965
1.26238191169718	-0.23036608346308993	0.6079028659847606	-0.2232995860277951	-1.0429504867788197	0.5823844664880939	0.21389033268306576	1.7154642573348482	-0.09225155168083658	0.6664822126912665	0.14925107552335243	1.2311286265609562	1.1776426621898815	0.7043144802198739	1.7104417501265439	1.0966198967097172	0.08313402803326844	1.4558429912908346	0.5473698133749102	1.1659459903042113	2.3224502528081445	2.065166270932166	1.7319108913947396	0.3576368306346426	0.8961839344855008	0.6432678625182875	1.049226499085779	2.0119073074500298	1.8499064575575097	1.7570167544871231	-0.9071247624986544	3.007064544579218	1.3716863487414899	0.8564524531100892	2.0977235824911977	0.94856539098922	0.7631224778686413	0.3544405730192556	1.8382867300249521	2.1631369262459925	0.653437904527187	1.216226472259271	0.45482202409746486	0.7425221693464821	2.6530313176992055	1.9090963165231738	1.8867068416522474	0.7010654261644492	2.66574608460977	0.8817080535024641
1.2876306685073229	-0.21184710604781826	0.7107157553907146	-0.1994604537542353	-1.0300971694320165	0.5553677460977791	0.23378598730762218	1.837659874280299	-0.0871434889046856	0.9036280867192803	0.19182004018644175	1.2206025217724166	1.2463651994702114	0.6685854978286851	1.6957905119464365	1.1112928083433922	0.1231038749078587	1.4720486758569595	0.5973309053498375	1.1906892990569653	2.299705635208085	2.0829400241528697	1.7354025398376116	0.35522937522787695	0.8444351200861465	0.7212441159708236	1.1075301942473783	2.034058374880642	1.7267745510744301	1.7318319947286285	-0.9054557029455668	3.06792802979752	1.3221513031379608	0.8664443478579378	2.0906099844795305	0.9340664855933097	0.7404748293163643	0.20162953366260733	1.8267274046084339	2.044236411843731	0.6181456161327497	1.0938866634801272	0.394657407542803	0.7647293217668247	2.5992855961361543	1.9083502096153282	1.8707616123439288	0.6471916602680828	2.5620281188564804	0.8990903482372911
1.2803515925961348	-0.20708149466913936	0.7819024093835059	-0.18774366305249574	-1.0262819352766437	0.5307855100607564	0.25640527980991334	1.9296088729716405	-0.07106656912166545	1.134315393050478	0.22232300079100753	1.2053410670044706	1.3381366137458495	0.6319971022579116	1.696349245605847	1.1350948086786403	0.17088414793177847	1.4758259245440715	0.685724231068112	1.2176926620823043	2.279980476603955	2.096163657534112	1.7456211053854584	0.32233014190429593	0.8076069237088539	0.798486324228356	1.159030469560869	2.0597345808252197	1.6226938361036525	1.7090464608833027	-0.9017911796826852	3.1171382929383267	1.2844561181803058	0.9076283082824087	2.1001677541448514	0.9026936484651916	0.740560472743211	0.07655796912580101	1.8000664807998976	1.9176059094376867	0.5883577919763612	0.9709522339811956	0.3290599252240792	0.7746853908444947	2.528329495974223	1.8970176746928307	1.8698413499542308	0.6143777343399056	2.4405654758815105	0.879042440389559
1.2464772168723204	-0.21527457819497772	0.8178932862781908	-0.17033969205593202	-1.0288525987460044	0.5109777702031749	0.272487070928165	1.975338299926334	-0.04865246425492379	1.3325305681574144	0.23685806876537674	1.1814902075530447	1.4384022202078022	0.60229570482014	1.7219437622263354	1.1742984861034265	0.2209005713649197	1.4651852432993562	0.7946096963473069	1.2482936164896528	2.2506369596459606	2.106409961695642	1.7504947629322931	0.2703413284016818	0.7894241344459129	0.8617118976215945	1.1774020828934222	2.094975546836262	1.5436995399084696	1.698145630103904	-0.9016777484509222	3.1605644021289643	1.271265093553569	0.9624293527585557	2.131155328033347	0.8637118675652603	0.7507847865540989	-0.007602016825146818	1.7326475132582408	1.8011989395527734	0.5790037426200622	0.841368038417467	0.2777515022880847	0.7746633763191709	2.457152262660249	1.8747947422747067	1.8854925442063295	0.6015878156310851	2.3323579615996493	0.8284960591613156
1.2087223881509348	-0.2237840809253812	0.8303890842896801	-0.12144950895542064	-1.0261424419100893	0.4840555223400028	0.27930387039726207	1.9731200343874118	-0.027292861561021776	1.4723003390160567	0.23252121556604166	1.1479257545669215	1.5297442616030879	0.577707913240036	1.7711913370952164	1.22143562140376	0.2650081909567336	1.4386436327803163	0.9079903338149181	1.2797155886167824	2.20853228142494	2.127670677065557	1.7327459569663908	0.21999468646792125	0.7968665587461928	0.9104882239633701	1.172333231028352	2.1229127036897966	1.4868943110587718	1.7077306798736103	-0.9133403310146608	3.188139032424216	1.2806602634374558	1.012657654779507	2.186988772826305	0.8274458628346683	0.7518125076762573	-0.039117494724580204	1.6241575803425188	1.7140911177467124	0.5957118269953625	0.72240758174429	0.25030856496705345	0.762816809879323	2.3881967264832102	1.8486229699628378	1.9400192130671114	0.5981852619955251	2.2506806329473137	0.7682615269386177
1.182142145528432	-0.22657629924963482	0.845904339836818	-0.03898539468046982	-1.0111967240649693	0.44723546047926754	0.2779381990710143	1.9350599316680168	-0.016903811215102905	1.5553612263234275	0.21880490453785956	1.110494349872695	1.6076859977365572	0.5483748357363724	1.8188943990537396	1.2666711343427002	0.3053877005862935	1.3954198892812086	1.0254737292823122	1.3069399948743707	2.158331308739342	2.162072119024356	1.6917032166333534	0.18198824642049533	0.8210204567716785	0.9471653642962423	1.1633853986280414	2.11087166405638	1.44896057158115	1.7394303337125288	-0.9273872843685244	3.22568358610853	1.296691022532449	1.0546853633752797	2.263838244751465	0.8000325387664912	0.7194040273877915	-0.0028917700895583877	1.498416277361485	1.6537334874017684	0.6406295531222521	0.6206752391318211	0.2605933681319718	0.7335182284890642	2.3093523921632313	1.839012007646221	2.029984962100902	0.5815010306693753	2.1850797028624145	0.712573104233528
1.162440887765261	-0.23366070785260754	0.8731899549103499	0.06277946936861944	-0.9819357259274689	0.395772156911417	0.28581055268226063	1.8781094328117245	-0.016135821690510636	1.5899747978039942	0.22970887074307064	1.0790750985567708	1.6795602023476703	0.51470376789766	1.844456934286315	1.2989857008175296	0.3424129846020211	1.3355354744423011	1.1259155237440122	1.3376875595888227	2.1051158108143437	2.2131305109420816	1.6490049954301995	0.1740882851353806	0.8622053686877766	0.9701273027726552	1.1637026976493288	2.063572293197567	1.4191548981383806	1.7848828625734778	-0.9429389377355737	3.2920090508989475	1.317150278827434	1.076021279277985	2.3639241871516643	0.7786130042615116	0.6583049991057284	0.08665902129155581	1.3632278700403133	1.6163441726666286	0.7007184794507958	0.5317658242552239	0.31777924486509396	0.6868942156690065	2.2462879813648495	1.8507922067134264	2.1356984207105887	0.5533933428262992	2.1356405781019943	0.6625999527946459
1.1541551311429514	-0.24694065278924046	0.906300696892352	0.17000427898377182	-0.9125115078352642	0.32409657728001484	0.3126674713026686	1.815468208876703	-0.02512112959412837	1.5762216344645794	0.3017317636734231	1.059011659288601	1.7403798150146301	0.4756384694895788	1.8410913635230624	1.3194887360981107	0.3685330103020566	1.2692511984755712	1.197459396093786	1.3746514013244773	2.0585781523517492	2.2833379334596406	1.612164441789598	0.20056232290315706	0.9190143639154538	0.9881155966198024	1.2111706312339556	1.986328346705837	1.3875245568102357	1.8345032166867505	-0.9579651035595571	3.3651001776284843	1.3632129475055657	1.0550579966370535	2.4883700529425092	0.7598445034575937	0.5839967316947428	0.21995095428974692	1.2249321508245554	1.611163141280581	0.7549253577135999	0.4623676854397395	0.4204939001043571	0.625784645185915	2.238012764190725	1.880061704372313	2.2577229690420597	0.5268006911653543	2.1028216082621856	0.6145167569979156
1.173370256767846	-0.2629089532577893	0.9403050253526846	0.2580419561891665	-0.7705090722849931	0.24559959671441325	0.3457806670283682	1.7558327257369062	-0.030997181894871696	1.5330705053111782	0.4415323800553299	1.0478944418153877	1.7864300564324207	0.4254144412259315	1.80157929938634	1.333621580474316	0.38528624916794485	1.2106265819203768	1.2302138024733185	1.4085634931291864	2.036753680344404	2.375964328005071	1.5850736449548637	0.23600718788201575	0.9643151439322519	1.0020038433511298	1.3206097078345647	1.8665083676597205	1.3513491336585206	1.8850339490121346	-0.9564835527773432	3.4155242140075375	1.4458429227335974	1.0021334268005528	2.6230063824389416	0.7573740671680435	0.5165953547665006	0.4055605320237774	1.1091354975927619	1.6309979026135832	0.7911409565616864	0.42834720990686936	0.5633963496125333	0.5614086695079101	2.2949441852254027	1.9378463027054864	2.3782863202620845	0.49990252115828887	2.0672240719265704	0.5632079612313464
1.21365684445716	-0.27851977248759263	0.9691928505903196	0.3018982588400416	-0.5578994424300489	0.18336158030731592	0.3793600016270609	1.7020014938569539	-0.028025248922222273	1.4943291717561336	0.6228017564538868	1.0460652167439055	1.8149903918755306	0.3773652544779692	1.7317319481856437	1.3322128508207942	0.40093572419184154	1.1638294753167007	1.2175591214660728	1.4316828107878674	2.0447315646522766	2.48904919278259	1.5757389792226246	0.2760331269461547	1.0000821808050193	0.9932594950775664	1.4455065350889027	1.7389052995399126	1.3006288957417178	1.9307022185431415	-0.941853238802983	3.4233637905401695	1.5544198266110965	0.9409922935419406	2.743646461265141	0.780902843139549	0.47164011244501436	0.6433194442788592	1.0490013458523109	1.6474220491678557	0.8176131227311686	0.4296907803882208	0.7191770324785098	0.5088352312191062	2.4039144563057966	2.009632840675894	2.470465188115976	0.4775013300951464	2.0276864371993613	0.5004459207624871
1.2722121058207407	-0.2839013143789752	0.9821162249274623	0.30360409732469873	-0.2983294613046555	0.1498407897791013	0.4121611539749721	1.6524446127961105	-0.02361397134388036	1.4603582338049754	0.8169601582162489	1.056948138643921	1.822272133592326	0.3544066452519088	1.6656903821465243	1.3124385809960764	0.41258338444339504	1.1353005169088737	1.1691297979791908	1.4549397165809068	2.0751161042379533	2.6128875562160703	1.5667461531980797	0.32348338213226163	1.030481419824556	0.9702640640447278	1.5593692888779636	1.6477657085217046	1.2447885291526202	1.9569775355348948	-0.91907208060335	3.3997676391925076	1.6662916240097272	0.8877749404283323	2.8358129025985805	0.8282432174439844	0.44745843898245646	0.9011731326125425	1.0455842415331882	1.6378025085409262	0.8342740091280078	0.449077231489073	0.8640504889332767	0.4873215363464623	2.548974348840776	2.0636509808039065	2.5499152559406624	0.4617169130760634	2.007123336995255	0.4226266661235708
1.3474829992486954	-0.2697131738628271	0.9687100256383191	0.2779786476000457	-0.012194146060372456	0.15610504504040779	0.43212807776606044	1.6055114479210275	-0.02346647666697208	1.436345093771897	0.987946032657877	1.0704942918759763	1.8009213911443134	0.3606037743019785	1.6186401167530362	1.297552570534905	0.4245351611506026	1.1310661352840605	1.0976833526003882	1.4774816151839167	2.1252899412626394	2.7375891256641105	1.5468413153615086	0.35572627827541065	1.0342014396606463	0.9480138423923682	1.680691213825794	1.6024042955848543	1.210064546364271	1.9654815111777189	-0.8783548982465426	3.3574803789661516	1.7569427040563608	0.8577034362031872	2.8916535644338226	0.9068064989500002	0.44751385531747473	1.1415762227347284	1.0856131778429063	1.5876490164819785	0.8416486932625858	0.4792984891405541	0.9878386169398506	0.5333373979044511	2.7134421306730654	2.101102784218832	2.611065569464852	0.44302797917742504	1.9928347865419238	0.342329091273224
1.4107855775555365	-0.23290951416848818	0.9163703595728923	0.23840351035978585	0.2626675689232825	0.20335342047420069	0.43862512908260864	1.5591152799026449	-0.025017713786181495	1.4387484223003753	1.098751139375203	1.080048822360979	1.7610249077699334	0.38807771309062106	1.5889388136729736	1.2790650272181956	0.4556212296794374	1.160200311947436	1.0202045539356253	1.49323207325324	2.175828876270494	2.8613494591753703	1.5319590795158389	0.3688902231817203	1.0309893456098682	0.9263832330338906	1.8011326339895515	1.6165951487553591	1.211839450580045	1.963098880700708	-0.8187618329550934	3.3171336574355124	1.8170895396536644	0.860519478995735	2.9064003875016344	1.0048504484109904	0.47159225288295276	1.344311974643056	1.1700050151894337	1.485851446863712	0.8419200816387384	0.5114511293589781	1.078004033965781	0.6620810938134637	2.8876155847567615	2.1195841286620563	2.6336681115727876	0.43631076074560005	1.969604148626167	0.26915810591635714
1.436322572005189	-0.17927766670159126	0.8347849532556605	0.19410536240298643	0.4803714240607091	0.2780206301317875	0.4490670250763856	1.5182530627128816	-0.024612527259961686	1.4554911409929017	1.15931569941803	1.0877719782738278	1.7099242558332446	0.4377716724543882	1.5847586581470108	1.24088454950711	0.5015624926068131	1.2327492407083016	0.961442558916309	1.5054886949271198	2.195689713179179	2.9687235090204034	1.5327355439947432	0.3792401556423737	1.0580524899174244	0.9195870351257753	1.9139165711062343	1.6907237757918896	1.2623855156532438	1.9559675847058333	-0.7472492286361155	3.2993965843119843	1.8409295685363616	0.8993132632125423	2.881561733639456	1.1000389142710945	0.5029226335628796	1.49227860694798	1.2789080046712034	1.3400816049845037	0.8273477057888122	0.5202456151955271	1.133666455705598	0.8524902269699937	3.053382523857306	2.105300326415192	2.6283687469335786	0.4637090601000815	1.9494082974773463	0.21011922130711258
1.427410866479169	-0.11571363779063584	0.7480830437157315	0.14843433795992247	0.6290097583342132	0.36476821140118265	0.47513420428387143	1.4893128965430282	-0.01969264734745275	1.482207773804872	1.203549896307609	1.087124978571694	1.64885124277788	0.5019567801251739	1.6038910531510797	1.2130922329592895	0.5488901687879062	1.3464401338623093	0.9200090332061016	1.523293952839083	2.1890488768907455	3.0413132826007456	1.5586250184281538	0.37869807959051943	1.083651472571545	0.9341116404291971	2.0452228385905817	1.783579049988323	1.3724019305481125	1.9505361355288862	-0.660367849874768	3.312972862754606	1.8582885905277973	0.948508838765149	2.827770711812986	1.1839178931725556	0.5316131815564766	1.580565852078947	1.3976899303576156	1.1815004854961597	0.7946336069678234	0.5039865967353878	1.1659939335499103	1.079999338928389	3.1943998259564923	2.0656157289945662	2.614513186612597	0.5143204759854774	1.9357887666208538	0.1829825609156939
1.4015619730912419	-0.05170758815879919	0.6859643707866417	0.10414250207892213	0.7358471842976206	0.4583323488597955	0.5141704456064836	1.4772592993132556	0.0010481558398793057	1.5266340973912376	1.2454962645428682	1.0689466513924664	1.5795180809504914	0.5632148161502976	1.6280219509600466	1.2138909468852468	0.5972446852369142	1.4857197407074723	0.8742833081636681	1.5417916625092138	2.1794305185368805	3.084529667335349	1.6157024827642288	0.363062905624285	1.0857117912499954	0.9605205211711223	2.1893744281200562	1.8799594626987226	1.5461683708503486	1.9545142986536868	-0.56384944625974	3.3342388691819282	1.9247074606210173	0.9846835434849173	2.7606233503988347	1.2531548517482294	0.5651652534857762	1.6312686944642116	1.5246641446039741	1.0343010114270046	0.7621790970283708	0.4804718437670045	1.1805052869491726	1.3191651420457156	3.298643375911959	2.00632786341003	2.596437886553491	0.5798206797657132	1.9326344103940574	0.2061576926638032
1.3848850595157574	-0.00013608864223880467	0.6694882695638797	0.06637735257400158	0.8212098782202943	0.5548808492271209	0.554919073119553	1.4808344730169285	0.045950960582373794	1.5750290355636067	1.2899586046440152	1.0411794017174913	1.5098681686375972	0.6133492004088182	1.6751211290644594	1.2201863091937084	0.6353218544051396	1.6352236729761576	0.8359620329150376	1.5580744287704837	2.183061763342443	3.114649217312318	1.6873227849504773	0.34388829390770626	1.0851347112497813	1.0047725613490146	2.3083615611029122	1.997518490835882	1.755134313450456	1.9722121459282007	-0.47223867961079435	3.345764719993683	2.0475002126531123	1.0041696014095307	2.6831435901141694	1.320609688697097	0.6016417965494536	1.6930043933927532	1.6293489503658016	0.9248759661906689	0.7382821705586836	0.44801735409922294	1.182058381144682	1.52535318622805	3.369302328400832	1.9239493707071342	2.580782203216564	0.6557838406048665	1.9587233277788603	0.26710923508507534
1.408942147278974	0.030481696373541395	0.7068843832591648	0.03675478084968434	0.8822445666954385	0.6476310695288123	0.6032357156408403	1.493677347505879	0.11205570129517821	1.6161978719491767	1.3333825733055966	1.0110133092930755	1.4497559653882672	0.6567544379346686	1.765018929228122	1.2376360124192556	0.6403540872860518	1.7879983592216373	0.8142412309979818	1.5796486993466092	2.2236049076219415	3.1393895795262368	1.7558982720260534	0.32825843441256825	1.0584888768597351	1.0667254175980643	2.389018972314224	2.162140722916633	1.9537383541802817	1.9914770765313758	-0.39013993196828	3.3554873932786577	2.1953009488733963	1.0177893471273627	2.6058033593136694	1.391805958812759	0.6306069072938241	1.78777036215382	1.7159437560645834	0.8692893176889193	0.721450191489922	0.4016845983951839	1.1802266784484519	1.6648812477300399	3.3951334447239034	1.8262287092918015	2.580905653049329	0.7147739925030435	2.0079944859170955	0.341998017962537
1.4883559190180835	0.0370636989112505	0.7950900162814454	0.02316330363566626	0.9269911401226466	0.7571877101719372	0.6632751729597898	1.5159032509640968	0.195068078936809	1.6305594218901007	1.3543376338970736	0.9763397139604372	1.4042670762197902	0.6890106895185539	1.9060530874056103	1.2832407882119479	0.6096222249820379	1.915504110215951	0.8185280177207105	1.598220841941885	2.3188190080025812	3.176270909950594	1.7983181380386575	0.3299138921591628	1.0013221874170493	1.1179020438170384	2.435810001320104	2.383786845894724	2.1253456041514918	2.003165005139997	-0.3178796074889039	3.3827897987118334	2.3744275059466284	1.0268736137161765	2.5379006141404163	1.4623105067673463	0.6456574800999476	1.9003820922393644	1.7808906426427726	0.868627143089312	0.7326302126379423	0.3661299106234731	1.1798561884208971	1.7286573275929722	3.3829642109505142	1.7315670861986359	2.592141832373293	0.7423145880735262	2.059870550145149	0.42353853661357865
1.6094350868563976	0.021781375954888653	0.8993057403738103	0.032427852889526695	0.9773609266639461	0.89457983310728	0.7163726282197883	1.5440649518920215	0.29889755011589714	1.600260963324874	1.3491585697765307	0.9393532559052197	1.37221016736168	0.7133938589130422	2.104567205952256	1.3459406447538966	0.5571639253020264	2.003876706346176	0.8325764456737925	1.6008688496424988	2.4355122174335153	3.244766551049449	1.7962939586266704	0.36864575751127626	0.9514381521919397	1.1559719162879596	2.4566962093963616	2.669899590642495	2.2517232077518896	2.005037918649289	-0.24258904867528122	3.4291679242967277	2.586966745190711	1.0339270290283236	2.4828947235294034	1.5351525985765977	0.6631640041171122	2.0090763410937567	1.7754958735528756	0.9130593357834533	0.7694357862167952	0.33650327369177946	1.191338415354872	1.721863094714927	3.367042624003388	1.6415092190627683	2.594619807198235	0.7478536775405173	2.1085267796326734	0.4936731067495712
1.7458596824578372	-0.008971672232308617	0.9768123567980179	0.059404086835148306	1.029897389392247	1.0473782450843518	0.7555186625827337	1.5820782025366704	0.41439435884077724	1.5437938227940697	1.3117580083362483	0.9067431812172613	1.3491067388938682	0.7284228712508215	2.3358377907536556	1.4016505344122643	0.4978039709989936	2.0819627382961032	0.849856201497416	1.5789517365020695	2.526448750903254	3.3283561052277606	1.7674695461314887	0.46226813758475405	0.9251213964797016	1.1919401308431474	2.478098028382211	3.022826734140678	2.305893726761038	1.9955832615922542	-0.15795777516442056	3.489072378808266	2.805666376144155	1.0338791190375243	2.440097662782852	1.6041987372457682	0.7010939665128616	2.119585413133689	1.6969775754068905	0.9831722664012712	0.8116278290875446	0.2866073327584805	1.2192496520707323	1.6564304218213817	3.3805317462780367	1.5646740243492727	2.5779024552995353	0.7330527784849725	2.1334570120135896	0.53648561544016
1.8744631433036383	-0.044053141904854556	1.017989398226883	0.09831645611652189	1.0802400019011007	1.2102779503482175	0.7834311353452904	1.6375943071045937	0.5329054840661539	1.4826993179464885	1.2412041871140285	0.8713452041583134	1.3269623605071712	0.7201541861692344	2.5701785887946462	1.443395130680931	0.432034315162968	2.1608535817560677	0.8883939811259823	1.536473091676125	2.5761588148141867	3.395478907382555	1.7482288540127229	0.6106375416599882	0.9234998493716622	1.2072546022689497	2.518143809027219	3.39592878367593	2.3087551377631033	1.9764866561272563	-0.05567289811424486	3.559154047200173	3.026578824379819	1.0104937201950634	2.412107567123148	1.6684743782523597	0.7356838352615955	2.233014301508421	1.5876552709262544	1.0600981147614905	0.8676164310372627	0.2301955288995729	1.2646183788849699	1.5617487002195563	3.4350859859282465	1.5175117776966844	2.550150932894122	0.7048927758566015	2.124455139821234	0.559155623908535
1.9768219217639775	-0.07566366198228539	1.031138571297797	0.1501496445582783	1.1455392018680528	1.3757647494322978	0.7973555895306826	1.6987632946908753	0.6650047683193601	1.4268466075927047	1.1647463607251622	0.824842906630181	1.291885763687239	0.6859978714332052	2.78815620377316	1.4694891634432128	0.37982825324911706	2.2236868259677545	0.9303877119192737	1.479414615694501	2.5816772214922055	3.4347791653957365	1.7535493448917574	0.7895917268962285	0.9544976300443135	1.1998862398552226	2.5890707169190437	3.718508478568171	2.3168472633699104	1.9561738422695154	0.05690644194921883	3.6247452541057243	3.2455876199729525	0.9628605426757509	2.3918228669424324	1.727969299101381	0.7675381521998778	2.3298390213025466	1.446749785225013	1.1328348083325632	0.9422659337211176	0.18927109829191963	1.3177288653149901	1.4655424727390605	3.50559290937509	1.5002711814076182	2.5177599413191847	0.6671759082506156	2.1087374496333795	0.5734750175576321
2.0389629454041396	-0.10019943511184484	1.0140355182716905	0.20132795513589724	1.2186301027382604	1.5241326421236268	0.8025852053991762	1.7540559509023186	0.80427025946098	1.3899807969714517	1.0981818474360576	0.7762684904546829	1.2386576043229025	0.6391471860581336	2.9522094362151314	1.468184543140529	0.35419302495780053	2.2765811845714787	0.9469394717653629	1.4141369403423176	2.547017581873893	3.436366586625902	1.803597119810329	0.9643368510239514	1.0121126295698104	1.2205176546136574	2.6912780199928066	3.963319797495177	2.340847175359214	1.9427979207259374	0.15168633831824332	3.66520935699891	3.4193581859271256	0.9109181276506402	2.3706600932837807	1.7782401219699733	0.8177050489374091	2.408010578596907	1.2984906409615582	1.186321338229701	1.0269007587231918	0.16929910465020798	1.373462421140098	1.3707424230636194	3.567897174963322	1.5110206475984285	2.496443522014412	0.612619957554008	2.1167002062817093	0.5817253644599587
2.0682384250587695	-0.12412169314247641	0.9850107725252795	0.24140805844007024	1.2803459536267092	1.6498125940657684	0.8098411770296055	1.8056400851973513	0.9295983513053088	1.3825572717179373	1.044743031440515	0.7281884594336392	1.1674081020582037	0.5878980980836886	3.049054722588236	1.4404133738045979	0.3381553542228633	2.3309585425177	0.9565603851487582	1.346702965704115	2.489951286977779	3.3874345100886742	1.931794335332101	1.0944005594069026	1.0847507861256716	1.2935146813441907	2.7981469745209857	4.158855584169826	2.374755586895766	1.9480634155413021	0.2059365611013345	3.6621024971051233	3.499623624188646	0.872427773375563	2.3442649639689317	1.8172253103682352	0.8689500452834797	2.4654848580292943	1.1946851450107876	1.2252732741957135	1.1220341840592511	0.19048984381301076	1.4224530584637105	1.2816854126820147	3.6372915222389457	1.5445678248622958	2.4977678020386103	0.5499698632766216	2.156081261954339	0.5839955814475284
2.0739730634687064	-0.15569839742705285	0.9619528784244931	0.27842680498176847	1.333924087598761	1.7586328334716783	0.8285079200799081	1.851490246344659	1.037140619523816	1.4009599591510054	1.0232698512190288	0.6741242185430231	1.0946311585633988	0.5441674138435737	3.1096067774550966	1.4142949404132132	0.3260890866147036	2.3841640949053047	0.9726439542732364	1.2848289050199266	2.436861599844278	3.300448215858718	2.135271979624643	1.1716357678539755	1.1533517673081348	1.398145427619109	2.895629166336074	4.314017247470241	2.429539857829996	1.979113476593453	0.21068678329680726	3.60752765594836	3.4711461257106118	0.8477860681076933	2.3136959785329316	1.8535356125771223	0.9004114100279956	2.4738271904144384	1.129534859365984	1.2631862332794968	1.2339435408646495	0.2687619025306645	1.4550206138458788	1.2025789677467493	3.727047395530068	1.576951628021708	2.5091588547891344	0.4975713743255625	2.234020621540082	0.5777278907143458
2.043671543858511	-0.1958039277522351	0.9436103344768314	0.3190876192594418	1.3845927884969622	1.8534784059779443	0.8619158234401858	1.88888180599749	1.114872009595679	1.4250959852194878	1.04938691849467	0.6208789374082644	1.035302032903236	0.5204273427467341	3.1330284409556532	1.4203121355499058	0.3376956016987274	2.446387828533389	0.9740593516570666	1.2307996235373861	2.3931485169947058	3.2059295956994505	2.378842538205274	1.1979875727865297	1.2005817114578796	1.5301340104013572	2.973182335455788	4.4351187793357205	2.509980065091922	2.0178543369166726	0.1703399886355531	3.5108878299113386	3.343478305332307	0.840956232752611	2.2906158773073884	1.8767270462139174	0.935283398300459	2.445336417824239	1.083012799006652	1.300400999898422	1.337380860536244	0.3766015900169798	1.4687583840676068	1.123755959825027	3.824864263254272	1.581558147337924	2.522646310154237	0.4599758770214601	2.3619257808880123	0.5637452459184048
1.986998431260382	-0.2325133863093372	0.9273384129601399	0.36191978761194266	1.4245150653639815	1.9515215101721168	0.904950842863348	1.9278447121571767	1.132898571659673	1.4405836547307556	1.1253756653831168	0.5712469669023672	1.0008202231060868	0.5099448404950594	3.122952422505133	1.462212895844829	0.38366190951068646	2.5229586686804177	0.9735478600594678	1.1912080739897937	2.3575539305140927	3.126721909340813	2.6210872470624915	1.1769316383017503	1.235108741718617	1.6691476568939645	3.0030745474195926	4.5526326579155585	2.604041694583004	2.0577900686432886	0.10495730067798466	3.3849825824632354	3.150344872499824	0.860221372386316	2.281856793654876	1.906130349307056	0.9757801445772868	2.427737023625755	1.0430839976220367	1.332916820404654	1.4109772583256812	0.5004619937665727	1.4646533545623006	1.0471123899103572	3.961545282450107	1.5641351693602732	2.5424499078720437	0.4398723513284559	2.521371655612005	0.557125671552149
1.9255005647412144	-0.2554936329675993	0.9078332457449733	0.4017048013725163	1.4451691416248562	2.0539612204371602	0.9600515395610014	1.9640361378953677	1.0987984804948867	1.449556349840431	1.2364259727483895	0.5151256538690856	0.9974890638335168	0.5063688242035883	3.107983251704014	1.5430814608165468	0.4740435312107688	2.5983469724486974	0.9951387593485622	1.1735313820394442	2.3382728099976	3.0593796480297746	2.836517072563328	1.1419836763704252	1.2680237633837146	1.7777891368009004	2.988700901755264	4.664329189686636	2.6873433128469966	2.1018225023244073	0.04832039218167156	3.238790339100965	2.9260144374142634	0.9128478356133971	2.290279082000782	1.9540738508159752	1.0191484645777933	2.4225486783090298	1.0154123369132473	1.3589078660904892	1.4648006530134867	0.6263672573197085	1.4474151945602356	0.9850727057323366	4.169462273453428	1.525088907849693	2.569860259830545	0.4355762611600641	2.6737230757176063	0.5690235004145051
1.8688812278220983	-0.26118917864977115	0.8802329537126747	0.4340983743725585	1.4391981008954606	2.1422906109430726	1.0336610314263734	1.9927636677259906	1.0495166096552144	1.4505152638216177	1.3625166746407564	0.4689199874336258	1.0309132789540603	0.5005984785692308	3.0903201192858027	1.653037202387128	0.62773683221706	2.6755938542641577	1.0584960598320152	1.1768086862890113	2.335255817879935	3.014290545161888	3.0144128981593843	1.1144361154411333	1.2931935129798247	1.8204893551977204	2.955064561340266	4.7364608170723965	2.7470790689065394	2.1607576376756663	0.008089343675277765	3.0975955448122194	2.7078987841135658	1.0018033801972674	2.3226884132193066	2.013882261511394	1.085033449065988	2.452822563464592	1.000257541842268	1.3846911163998785	1.507877657980385	0.7109009899529852	1.4207932631402655	0.9259637052380413	4.410625251784275	1.4608546298020326	2.584101881446716	0.4324352814509769	2.796054020722515	0.6003260089781145
1.8263360616142421	-0.24191900755037912	0.851866387254066	0.4537573344482853	1.4087867353844266	2.210354433190635	1.130928034192975	2.0217038338958444	1.0017232483135372	1.4325235395233442	1.5021744349929897	0.46237475788878146	1.099966644519252	0.4857019834564215	3.065156410773077	1.783538273662068	0.8305771413773873	2.751471483430541	1.163765901966283	1.20209106986327	2.3244755598634206	3.01184723322237	3.155453519841652	1.0947114559660553	1.309382753151117	1.794649847915038	2.9053913995576894	4.768867780100782	2.7748471965439734	2.2606028939336915	-0.01723591500818777	2.984692156373	2.530612901700705	1.1434439446636404	2.391714611308166	2.0902715590826064	1.1731051189560793	2.5676735511903592	0.9976321292747372	1.4117793216733472	1.5432436932161684	0.7340389984958545	1.3845267353229915	0.8595266196265994	4.630953340946031	1.3938017256580673	2.576858743077073	0.4165190311729517	2.8839461143956955	0.6514626466231264
1.8113692146313685	-0.19934250893305855	0.8311601629443695	0.4595739122969871	1.3575872350524527	2.270000511032536	1.2698297135700705	2.04389189529369	0.9807332299824634	1.396574337854696	1.6415102362335716	0.5065383986862768	1.1824431917702138	0.472237843642921	3.0407433242472353	1.9288228727559484	1.0497699712502702	2.8139184181174093	1.2792358067002743	1.241028511886861	2.3003297554090407	3.0424057015118273	3.2503970569414093	1.1029462289302567	1.331741026217259	1.7395797120115368	2.849922242319593	4.7537878279553265	2.7507754036985794	2.413050941260293	-0.02704887401725632	2.9104571857275827	2.419293592963741	1.3321427667597319	2.4866884820902415	2.186932064221449	1.2806279224376156	2.7252070336749723	1.025234947222519	1.4524739681964842	1.5767070599452304	0.7143960888402845	1.3379190898566111	0.7859155505752776	4.798751940880975	1.338716928987727	2.563030117265058	0.39213406345143836	2.926453057376107	0.7221042318863425
1.823711808478412	-0.15222744783193773	0.8307638141031741	0.4481458990630477	1.2939692018928064	2.333456980802525	1.4468218731679623	2.0456110060362827	1.0240339373723313	1.355302760685428	1.7576969641284397	0.5962993972291851	1.2521494152805317	0.48319390009559166	3.025753459606879	2.0690256341620685	1.252225662540211	2.868471761513825	1.3804516043202446	1.2822102193807332	2.265073131250684	3.094741833405908	3.3122651606095928	1.1632548469346173	1.3486981166367702	1.6810235591933609	2.788392673774903	4.657087895300803	2.6678857180329523	2.616190933720673	-0.025453892003279466	2.8630151354523727	2.37420422037352	1.558565383278109	2.588268352243314	2.30508366133021	1.401014872416369	2.8534496602295234	1.100373691646295	1.5061821464951646	1.6180082409725223	0.658690113393033	1.2997319417364936	0.7102103498025331	4.879237497813778	1.2886421020356231	2.5276291943130866	0.37278177807526436	2.921596259792249	0.8025815322482052
1.8571366195256782	-0.11156637233843505	0.8589165923989563	0.4229133760568768	1.245709931871454	2.3990088027770886	1.6310526686530733	2.0226805194540045	1.1285144195391528	1.3132636494261765	1.8572718811698081	0.7263355898547694	1.3002004639317675	0.5210567995653418	3.031718929081599	2.1898022413853337	1.4098062874178932	2.914152862823581	1.4544284446395461	1.3263895437690825	2.2044051940881824	3.178684960669279	3.3764406823047097	1.2556203545937468	1.3297260154727102	1.62391595944061	2.7016219680867826	4.487454062357341	2.539766385996514	2.865271835020374	-0.018613294251027153	2.831472016112727	2.39897746844639	1.8226825158910607	2.690242754041267	2.4577498090277303	1.5173262028469536	2.9822825921750704	1.2061631108006594	1.5845376270453306	1.6709820720480253	0.5609952908588149	1.275401120646922	0.6549098621892486	4.87288683010353	1.2366799009425617	2.452827573827579	0.3681843547435761	2.8977250711986686	0.87724329342691
1.9018435680298538	-0.07030627422865623	0.9017126587912481	0.3962606359959497	1.2454816699989102	2.476052359848187	1.8032948346112945	1.9737327153648558	1.255888788107947	1.2708760253124176	1.9446848460730224	0.8708185764937852	1.3204566574798657	0.5898429832383963	3.059467486240893	2.2972707454960597	1.5037192378442181	2.9441133126372625	1.4749774166001997	1.3754430969828373	2.1217647722224564	3.305690851257882	3.4290913224261503	1.380103868325255	1.2851263161173292	1.589580507011191	2.5898428112041776	4.267530568643219	2.4032978160603298	3.1170649047436583	-0.012050487270439883	2.809266958785032	2.4741073385264065	2.1096953007738564	2.7871748489631787	2.6608775995003455	1.622395574041768	3.1269342450322126	1.3129476207732298	1.7076965613622215	1.729121131891386	0.4438459308817838	1.253767466957948	0.6491310492917621	4.811225232738424	1.1901532268411015	2.3747264759936444	0.3884762136636407	2.874067399497696	0.9369859453023015
1.9345327277882234	-0.029691091596884583	0.9473480241550085	0.36747125827708943	1.2909710003129669	2.557976997488324	1.9591970994967969	1.8937724417997923	1.3868640612026444	1.2188408401568458	2.010068131892888	1.001884379941038	1.3055165929135069	0.695541060413769	3.0900830807636286	2.378612682672368	1.5381344871023022	2.949723385403234	1.4293409996144892	1.4375427119856468	2.0513822684537693	3.4700998973756896	3.4316648870826447	1.5391048718292626	1.2414780833738708	1.571237750275202	2.4543191108952156	4.010574018796669	2.2673766464897573	3.3330402816841755	-0.012150028963619827	2.781132893910835	2.515933306586575	2.3844324813473605	2.852517949806228	2.9020501088320283	1.7257445199266943	3.253884053994915	1.416615431201985	1.8539484885147837	1.773956261555968	0.3462986287551461	1.241265651468142	0.6964567751065152	4.715315638450595	1.146624797165612	2.3176657187475733	0.43326394765004306	2.838398690864545	0.9735742757519693
1.9426593084006545	0.009815416112021769	0.9861157450522468	0.32849892427562655	1.3678626425212428	2.618015499673741	2.0838622813107115	1.786423526540109	1.5010724106809676	1.1628813599690226	2.0546456096895924	1.1165838852751726	1.267040207549145	0.823355872680098	3.1095522209698343	2.4109744236967954	1.5198678216394526	2.9274783952657835	1.3493480438377219	1.5263457027700291	2.0080268829525716	3.670705073663359	3.4036022887931807	1.708208684887931	1.190160886660627	1.5395063441079073	2.304374170068731	3.748484311586926	2.1314001839529624	3.509606239301953	-0.022886642288475135	2.7351418770747644	2.491449184704526	2.6345652199791725	2.8943888234596136	3.1595990551396786	1.8204837824892226	3.393188808434446	1.4904273878681527	1.972242240417824	1.7900832208214639	0.2860626420227972	1.2664352619800978	0.8002029775103988	4.610225563147462	1.1113781541672079	2.273986923373152	0.4992307993151064	2.7773698691733593	0.9887582437038327
1.9340465956499462	0.05530007291481102	0.9986691938042739	0.28369738827386365	1.466944599624655	2.6379976503506617	2.1708530407408806	1.672753185195503	1.573973773919358	1.117794272126713	2.079048404609155	1.2277754055133507	1.2210251606297446	0.9648842689481067	3.100002954790812	2.420469521834906	1.4580642021692225	2.8791102965945132	1.2623051641892968	1.6393596941152189	1.9810194997111992	3.8929513611917663	3.3699970038146816	1.8769484566764816	1.1354789796982014	1.5072613854087467	2.163379705801068	3.505121251537086	1.9995679292346176	3.6286121119930157	-0.03637569917591114	2.6769681732918387	2.420146658358439	2.8373282860410693	2.927875899659277	3.3865997789151705	1.8933688576599639	3.581264496706891	1.5091557480787268	2.0809053692738586	1.7802925901643973	0.26505119689382406	1.3237989739264462	0.950641988125977	4.53269075171224	1.0827414657005305	2.2863341511919955	0.5725133505557649	2.6885838514431266	0.9907598183478733
1.9181892234226183	0.1119608492559417	0.9768868223378787	0.23638522412308172	1.574021157073585	2.6021198913888623	2.239972575114739	1.5667719901178194	1.621212758716793	1.0959809935798863	2.0842466583456245	1.3398804635369346	1.1795994763003397	1.1155017878228848	3.0629365262003327	2.421715580627744	1.3712049645937463	2.83611619264627	1.1685452361533648	1.764219798274398	1.968191732735027	4.1106548441859205	3.303946247151645	2.0242230797058136	1.1015075677847777	1.4836686704529771	2.0387948892509966	3.285850689882693	1.8821284336242456	3.681418789848679	-0.04195234891708756	2.6094888746823472	2.2999875310348066	2.953134718801897	2.954908534375915	3.5502414787349537	1.9433140890574223	3.7789363065007278	1.4848260904952326	2.217690139075553	1.7509649462980064	0.2919453019681746	1.3930776451589533	1.0951370769041402	4.475887173281087	1.0614553119555907	2.3840525497233833	0.6388987205031849	2.577091023907003	0.9809051847743303
1.9007013726076192	0.1715539379202938	0.9335166506544015	0.1865624318232803	1.6798785062667847	2.5132091314851492	2.3008345171393403	1.4805101124994575	1.6619551963658012	1.085030034752721	2.0780206940673263	1.4616453775784266	1.15023142711919	1.277482658738844	3.0225477957831886	2.3940062262188717	1.2744351084046004	2.8088684941624242	1.0860651863120856	1.9043183521996305	1.9672444514814025	4.294498217806678	3.204978768349892	2.1316179116261638	1.0821992340586095	1.4654375555717418	1.92983704949934	3.089116703417583	1.7857168530686653	3.705705025278033	-0.0404661682886797	2.5196172080602466	2.1440139703116285	2.98047003021916	2.976364801087467	3.6237275877286534	1.9552160064647748	3.9341963814464656	1.4451538848561924	2.349255089020929	1.7124454961262774	0.35761003969949795	1.5052294223800902	1.2073286015853508	4.392409408384698	1.0654013884904179	2.5513136058645194	0.687208285835619	2.4494022283435823	0.9625031842425866
1.8977759756693164	0.22332591678020486	0.8818952167315037	0.1362772799712084	1.7817430842926343	2.398425011006797	2.347018863245739	1.4340869144379524	1.6922407700243345	1.0877516582581481	2.0733959966290976	1.606983865484716	1.1212030048475001	1.461876479719222	2.9858331624597456	2.329445415030701	1.1803468437861926	2.7782470258284984	1.0388807630098347	2.046144652205502	1.9544832902183757	4.4134889723222335	3.108694731253535	2.202582044179233	1.0602558862818774	1.4636903605448506	1.8492642513603719	2.9094214652771173	1.7084145216399218	3.736935265351332	-0.019650379798576784	2.416916008259384	2.0376212573608217	2.936525921991408	3.0080139371853667	3.5983417251670717	1.9109358358607842	4.021512793744307	1.4282686331107866	2.4676402708896052	1.6873863194369807	0.4355915966914542	1.685518761548865	1.2918478679345955	4.27619011616388	1.1095543372813628	2.777343516028702	0.7229078953206456	2.31459620302656	0.9398747964189837
1.9128611291460191	0.27711959697004696	0.8306509147362882	0.08511474958308701	1.877509809437674	2.276940608218786	2.377050149067354	1.4220585452484278	1.7287889337575781	1.1207616677029488	2.08187354250941	1.7626915446305222	1.0922696077214618	1.6686286848478553	2.9438171437752936	2.247397486319026	1.096036817677229	2.7417085832727737	1.01459438419054	2.1601961934163496	1.917339504187563	4.447524649020624	3.044008891709075	2.2362199889852437	1.0405350118943997	1.4657389885795762	1.8093744760674972	2.7403051157214193	1.6458754121928485	3.8049765536003006	0.03368081851492262	2.318338141002445	1.993556708298459	2.8527073930877056	3.0692192671186875	3.482500411926331	1.8203653930462285	4.026766999579861	1.4639510878277746	2.6136262199603175	1.7123009523172399	0.5022549341048631	1.8909184328251865	1.3363254645355869	4.150548478542713	1.1945331507260457	3.038388287849666	0.7499546393179476	2.178369578650719	0.9129556984888738
1.9247692155066383	0.3408865206381279	0.7934565786328843	0.0348075054657188	1.9623417039265756	2.164859855440209	2.3870066442512377	1.423087488889959	1.7682903817112183	1.1605122783684443	2.1118946305362716	1.9067080896238136	1.074549177782329	1.8736776538790785	2.9031274120601496	2.1484936030232986	1.0345784598301822	2.7110356070022052	0.9937260682694815	2.24611208892238	1.8765028013945706	4.397614760020575	3.0192206294768784	2.228184508687166	1.026193858500652	1.439299406327594	1.8183223084678086	2.573762290933059	1.5890591247499064	3.9364811604951457	0.11224236366490123	2.2373724730790903	1.9847083018051332	2.7717474936350386	3.1561292959883156	3.313451012256182	1.7262205966229884	3.948017333286882	1.5648307664357075	2.747379947870922	1.8077352647659903	0.5227943139295779	2.103819786179436	1.3501753527798972	4.015481040315695	1.3194203936637086	3.2656639190535612	0.7669192778932766	2.0550479152641086	0.8740422874744365
1.918019292276938	0.40761715700850926	0.7817462719612169	-0.0021418082421914815	2.0285738790074954	2.1086123662029537	2.3678737623279424	1.4189825263410842	1.7798136152623296	1.1918018833175865	2.1578857433728778	2.0261493934393693	1.0626622359512627	2.0585937486284562	2.8592865730065773	2.0334609038907776	1.00417933670706	2.6807403556003484	0.9735640978879628	2.3235584197641805	1.850649917181054	4.288263139334276	3.052586626659992	2.1958937823041467	1.0056574413029542	1.3793114467222052	1.8775858331688031	2.4083169476919037	1.5292100181096058	4.097639441028253	0.21096457406847255	2.175250260058161	2.046048856427904	2.686230821724109	3.2483101714063247	3.1241815174933594	1.6731015205835695	3.8002604789308245	1.7338960706056128	2.8065046589822877	1.9504855506221948	0.479577643142592	2.328745763868	1.3590939873516852	3.8506539171113348	1.4883168907285822	3.413606198638292	0.7852399157034413	1.9607047645422633	0.8316440933840792
1.8897440402519479	0.4813428316721772	0.7963511262307016	-0.02662635026619039	2.0534906551580145	2.127579542806214	2.328664163573225	1.3867320808901582	1.7695042459487638	1.2246910212521533	2.2065506093618756	2.112774270502498	1.0635139428122893	2.206180910373404	2.7858046311325415	1.9316712395265214	0.9997231361715626	2.6241331332303153	0.9537593597333387	2.3924562419302355	1.8333003623457813	4.151388902019895	3.1382223568616863	2.1453319042909733	0.9886001965032408	1.2894620820166411	1.9790686368106254	2.2651372822961013	1.4568923475859097	4.236417590513615	0.331028060505213	2.1283601519345	2.1861891799092232	2.565747841528021	3.3628975574366655	2.928850083200731	1.6901319679044402	3.6292524221492712	1.9508571611385996	2.8077569724510005	2.1256165995765053	0.4047666401412576	2.5033977267775027	1.348045447454823	3.678840368384602	1.685383068603	3.4802511519917005	0.8207365438215252	1.899946397581715	0.7970951745282446
1.8441551706119612	0.565355753604874	0.822310774271872	-0.044910855836703345	2.0367007263109143	2.2139928366718733	2.277413928061987	1.3120696957771107	1.7454982157760797	1.2481864283163975	2.251364759088338	2.1545605635572675	1.096633725521763	2.282701812662725	2.6916006311493796	1.8723956046019654	1.006372553028424	2.5598555206286138	0.922550253365598	2.4398339265566342	1.8204035227781987	4.056524024080775	3.2529388793393332	2.0652215669806333	0.9946428441087873	1.1725507317188444	2.088727178567625	2.1426916828395823	1.390048680718338	4.314643735010582	0.4649093229091929	2.086110353845127	2.361628662390608	2.4450865296995117	3.499097579428053	2.750154055757181	1.7781230322163233	3.4829274242581483	2.158361759682221	2.7480892227558567	2.3201932156568716	0.30530611180553335	2.5824217676948087	1.316952682250678	3.5190716660332355	1.8738082231410005	3.454048363851875	0.8889089868346083	1.8641723539482105	0.771509829078332
1.796367951213926	0.6370090032493297	0.8540042688823288	-0.04989266166099874	2.003032100110726	2.356118275454313	2.217929214525773	1.200992436569393	1.6886941164140765	1.2456179087239332	2.292590450636589	2.1559598884944413	1.1599398294999435	2.2883688728129146	2.595767461640797	1.8620237105247692	1.0169468610835513	2.5146122367803176	0.8963884053551098	2.4854883761887665	1.811355013303468	4.032761474329678	3.4133911129942134	1.9667842760936243	1.0239594619708978	1.0477490933363494	2.168189430132087	2.0316967057284274	1.3398481966840354	4.300509164956912	0.5964316786771169	2.029684883121405	2.5458764744675806	2.32749145728217	3.5944900386626237	2.595150364204997	1.9195052163940787	3.394959724607432	2.333259923239346	2.6207466748598582	2.5234159114166177	0.18112116315926283	2.582454370817234	1.2839914342096785	3.3554089470826036	2.027774291972211	3.359413966597181	1.002764792958337	1.8491037551138845	0.7549561635439683
1.7643864793913662	0.6915562925370674	0.9044582753093436	-0.04578507833485361	1.975240311327455	2.5213143898394925	2.1661704638803614	1.0755838484981108	1.6141957418464017	1.227481138613379	2.3222874473722515	2.154700281100918	1.240309986022291	2.2481674340789874	2.4946084504157424	1.8744468841551878	1.0287573130848966	2.4737900508271635	0.8936090303776844	2.5342983307384106	1.790300207314693	4.044639091552623	3.6013004003135007	1.8691973005820728	1.0630673628118459	0.9472016478990375	2.2062626685280895	1.9401577147800655	1.3161828071403836	4.1876815360699196	0.7087540622767909	1.9532296564907987	2.738637764678215	2.1994573302028515	3.6423895483042537	2.4380646911729307	2.085157236385558	3.3809387519320495	2.4512094773608437	2.469069903079552	2.7282315389494327	0.08622241973488395	2.505016027217862	1.227034353565781	3.1847321609655945	2.1566545885463055	3.23293624611654	1.1829159875987796	1.8622336205633296	0.7529167519501347
1.7492862687245403	0.7420336096134147	0.9733124764245578	-0.034814690596335914	1.950008316400566	2.681331471839261	2.1302469515608746	0.9654760668370546	1.5544383582640022	1.1896362687592337	2.3368417049625463	2.1813970794414654	1.3392821946684288	2.1801081463605483	2.3763130590439756	1.892620472710778	1.0188073382240244	2.4347663503284407	0.9177709191785162	2.578872375184347	1.756348561758335	4.066521607865229	3.7615914809633253	1.796734487179758	1.1178160393610732	0.8789493999955249	2.197655932575663	1.852171646688636	1.3248223331128035	4.015826311544502	0.7859937863382633	1.86902226498052	2.8892610595534394	2.079155343305338	3.6739809480638783	2.270930305564474	2.228758592888367	3.41404707867578	2.4665426377671613	2.310142457963799	2.931964562851291	0.04820981501840334	2.3699383270916416	1.14092728957756	3.0264388313630173	2.2677913575082678	3.096171787753012	1.4010351608146219	1.8901701707921674	0.7662958973968801
1.7464232515738924	0.7856294128439147	1.0526038636912367	-0.012757141717020557	1.915381352656127	2.8108581512968533	2.096604052570411	0.8804954132627006	1.4978224417656407	1.1359975215678957	2.3321402490606125	2.2297329010424223	1.4573333408915345	2.1063779009264794	2.2543793144826436	1.8978942620141452	0.9746156393768237	2.4362944191154994	0.9629959778423484	2.633490353438489	1.7365518636845305	4.085755983692491	3.900109813945252	1.7668618451456979	1.200693788978582	0.8419066325883355	2.151118742786813	1.75911493600569	1.3589076821412711	3.8270176635950977	0.8291786767166955	1.7904341940176838	2.9583679444306235	1.9782994893401065	3.6812268585174266	2.1166455961600072	2.3312385098832324	3.458727342505805	2.4053445524474966	2.1442746472747567	3.117278575658627	0.027920085114209774	2.2346798278319744	1.0737994982340855	2.8974767412556974	2.37311401930687	2.979161547174186	1.6101708390996774	1.9173010506128982	0.7934325577882986
1.757316053114748	0.8270465128490885	1.1640907874338862	0.021425904772014455	1.8779645215805985	2.8954764671468025	2.05982145786516	0.8189462030698289	1.4556016666653204	1.0885151632977905	2.293383621428207	2.3092171368746905	1.5869845937838316	2.052141329042048	2.134840411498518	1.8691210401764018	0.9234060060853221	2.495017759215925	1.0171031286930456	2.7178544352324043	1.7530108754662657	4.061703260168137	4.0236873099887625	1.77824809947019	1.3160358655502784	0.8362380174132298	2.091120142019835	1.6866255852042253	1.397452408895663	3.632789420351716	0.8501449352081167	1.702098475011884	2.9789502940543735	1.8810555163479248	3.673781276560677	1.9805092228633239	2.4016374067511044	3.499695024496593	2.321903996889443	2.005736084495861	3.2702029757468956	0.013390459739864238	2.1196737954385565	1.0503512769486156	2.8054991708276398	2.4957795216745042	2.8801413140427377	1.7914185516398944	1.9557027754714327	0.8279417478468505
1.7945912027793391	0.8777267246825607	1.289779010262258	0.062148261788727475	1.841121968390755	2.948763817200254	2.0256295936730306	0.7877769593438042	1.449578119687669	1.0420763290660353	2.2111518528250835	2.4380195161148097	1.7047788201686938	2.0133586041283875	2.012660222124449	1.8027659693948892	0.8814540354879972	2.5883544327400654	1.0804604291764988	2.8252859571917175	1.8281075835986962	3.985482656769489	4.063750923730477	1.8084768110677232	1.4493532687402104	0.8589320154382338	2.0360766943019657	1.652568926812161	1.4221628355009384	3.4389547260229456	0.8528302460008792	1.6172991817372744	2.9913798576240986	1.7999518869228592	3.6630375062799514	1.8583333702263445	2.4444087416880036	3.493645613878126	2.217685444372623	1.9096847496875742	3.378262747434044	0.014631900708275317	2.0285006455376773	1.0563089578643576	2.7532426428353807	2.6489110561124942	2.782395981002383	1.9187694797782153	2.0123900870129203	0.8514838980079503
1.867130291713438	0.9340517585089236	1.3783785900115442	0.10773565122745579	1.798143518674679	2.992177576981051	1.9810863645905574	0.7842540437235015	1.4679115384932766	0.9983631473900478	2.0891954470750527	2.5975210639458868	1.7989786548332105	1.9773957678107812	1.8964812461292382	1.7141754186665128	0.8471532771308651	2.703257908569197	1.153373691729366	2.9410381779649692	1.968332344796113	3.8897131194196306	4.000012468518769	1.8271120039679958	1.5918300284624642	0.9027933091244895	2.00378623056893	1.6439766187495493	1.43542208880133	3.2552551016336992	0.8445567108514546	1.569627363688569	2.976614383443389	1.7511502379612705	3.621178661030373	1.7617137550674662	2.4556255116805845	3.4126542506664483	2.1170967828907683	1.8693558230269816	3.4223456593168984	0.0019678411036446073	1.9675031674010728	1.0968789762203814	2.7306248676279394	2.8184652325998396	2.700250217738607	1.9635195471192053	2.0651970848927457	0.8493177326323108
1.966382986953991	0.9853068388209187	1.435450421029419	0.1463671331357773	1.7585437069926813	3.0246107222608787	1.923439239834654	0.7994106899037403	1.480960579046889	0.9704498866267649	1.931806481606954	2.7733502188779946	1.864834600219713	1.9521103120168646	1.7985354237603244	1.614692427106752	0.8419510968188515	2.8178587752705546	1.224362771605554	3.0514109282391035	2.1485674045678644	3.792668280528486	3.8750993559030547	1.8210322490334707	1.7411816709971852	0.9600879089839524	1.9914327220067989	1.6383884927702685	1.4448246577076336	3.082186039492132	0.8382207663343939	1.5557463931984856	2.9333971745046186	1.735063127717265	3.545103818310406	1.6782436759656547	2.4365018382506114	3.266685387432704	2.0601450442387312	1.885214766157322	3.396643410171067	-0.03635115215165776	1.9302585459110542	1.1798654812439593	2.72089846414353	2.987842554116436	2.626945707043169	1.939994634467935	2.0972900972976865	0.8174987497040289
2.084852958846599	1.0221418988943367	1.4854095919334878	0.17229082844192936	1.7440092228385722	3.0572061664975925	1.8680053116286217	0.827222802273947	1.4852294479716641	0.9505504069919706	1.7622043916915637	2.9666311697623495	1.8882565388979504	1.9308412974091724	1.7215449355064867	1.5155282704339312	0.8720675705302477	2.9030722179533774	1.285638923736874	3.1383846734994676	2.366602439988824	3.706111150870741	3.7030538727329576	1.8040976868841145	1.8657403351756046	1.0244047815074058	1.969964799058181	1.597861555509714	1.4385240242064676	2.9181614900568293	0.8452511877806173	1.5527968742800273	2.898604701997378	1.769316109472743	3.4467956739929333	1.5982151701775613	2.384219045085106	3.0613493646698258	2.019070949648256	1.9324064814506634	3.303881683252688	-0.07647443346890996	1.914004407422175	1.280620460019477	2.710567399696502	3.104558544733732	2.524608040223982	1.8784431506817352	2.1022123733952776	0.7581987901412139
2.2071517590849266	1.0384435264638776	1.509738204440287	0.20285389946028537	1.746014666433063	3.0976040725272957	1.8143068839373266	0.8632826818022746	1.469862876115364	0.930435373163926	1.6168601084865148	3.1615736846658056	1.8790795734428785	1.901332829460695	1.657815435687623	1.4341668127543412	0.9062806717913382	2.9397265533665484	1.3433508725135013	3.190857630183521	2.628853801425344	3.63277033928903	3.4987558131419503	1.794404091603893	1.9430523628075789	1.0936143583154285	1.9463974142520435	1.5054404116721425	1.41359795503292	2.7792932510608934	0.8586962611292062	1.582277078609812	2.8750795630254755	1.8562993594353674	3.3282942453636806	1.526787190175432	2.2996965395605087	2.820695028864695	1.984727799554514	2.022631233903411	3.165084228092618	-0.10775556851024086	1.9144282480136972	1.358923374780425	2.710923285863071	3.1274667901635054	2.402736120776656	1.7844732407441846	2.0912461457909277	0.6862631811950828
2.3124768039996177	1.0321151423725758	1.5223180764483937	0.24353207194640572	1.7510400508333492	3.1389345919659717	1.7492670277990001	0.9082084154747914	1.4180193448526033	0.8992726833005289	1.5166519341195794	3.3453087030678432	1.8719350902698022	1.8605740388688055	1.6028921050933456	1.3673757840661958	0.9394633549438594	2.937726328493601	1.3789225421369478	3.201539882713425	2.900249880588917	3.5664985509734484	3.31789574893775	1.8125503531632776	1.980696101995091	1.1676412811560621	1.9253578449821638	1.3597045867233561	1.384900905562932	2.679967194876964	0.8712199950851062	1.648098053288858	2.848568695172131	1.9400433616867168	3.2279027815067742	1.4822273345086132	2.191780783885206	2.569617656135085	1.9895593096907092	2.1695564180756572	2.994124300484825	-0.13739128362086261	1.9125520865141603	1.4017196120098148	2.7107159735330306	3.0631136876823737	2.2750418583076835	1.66379349402663	2.0765732649309023	0.6264883679123675
2.38794559192634	0.9984321972759321	1.5573649224667778	0.29628840147375374	1.7565237705808863	3.1772298786736277	1.6792017323233257	0.9519988873361619	1.3377398570865635	0.8481480635220503	1.4618527875728198	3.496538972314828	1.8678067756087091	1.8078068491553663	1.5521432862506939	1.320936506758196	0.9870361132098033	2.9235208688004226	1.3878208721523078	3.185214261131617	3.139046163485159	3.49012432616543	3.2032842200846092	1.868984721738208	1.9888729917501895	1.2256503888859467	1.8744525053335876	1.1945405599547443	1.3386815150967206	2.621605787461463	0.8899685572494009	1.7085919120889284	2.83729849900124	1.981895400316224	3.1757500282788653	1.48013853803207	2.0772855978886318	2.332105111005997	2.0080310741557077	2.3251037250678936	2.81198435172901	-0.16210662575248083	1.8860783511052115	1.4074158704373378	2.6899812853234595	2.924884947888867	2.142028030317776	1.5225414811398312	2.0603829906874083	0.5888973582931895
2.430955380000868	0.949346158534162	1.6041533026412875	0.36196081610463593	1.7629712626791634	3.202192427191713	1.6066073445326114	0.9827969184699705	1.2435416187754853	0.7806090926538467	1.4381258935697718	3.605389686321698	1.8561380396676583	1.7357272226852618	1.4976752201196402	1.2972369890651785	1.0451456122039995	2.9046517946770787	1.3837505898095157	3.15377875574537	3.337945624207241	3.40417680527503	3.1454791255135865	1.930486438503759	1.9782900122421325	1.2664247852882693	1.811378748218631	1.0676772499664389	1.2609451338831223	2.6041355347399766	0.8974318693148027	1.754145870660198	2.8418415016233394	2.0093371783797087	3.145847416413793	1.528398936885718	1.9638256897871738	2.1181681923396045	2.0234080435917576	2.4467720738844134	2.6395317880523788	-0.18736665861978213	1.8151458123897009	1.3765735204587506	2.655899138264769	2.7397426637453868	2.022194155382268	1.3717472514152997	2.0529924593112683	0.5715983048479069
2.4472709210133856	0.9042576295905231	1.6540980608602218	0.4419127242116179	1.7895148575720967	3.20773481545075	1.526300477206925	1.0042623767150078	1.1552821603863646	0.7017746791543118	1.4371514875166274	3.704789045875798	1.841317636395824	1.6373351319277236	1.433097272892041	1.2881274208668883	1.1214967317764617	2.8833597013675143	1.3701405832258036	3.0963165375334136	3.48362218636953	3.3227989117046457	3.125671956164928	1.975563782345228	1.9691258864536103	1.2995991624282528	1.7775176543302211	0.9842651793359873	1.1679948930131325	2.6176228827834747	0.876660064363547	1.8063006577678635	2.825490127346446	2.0225763058373	3.124703888201233	1.6326581633013824	1.852907376323603	1.9292021674237148	2.083179206228712	2.5307823592789225	2.4922711453794664	-0.23072404118015286	1.6959339772034823	1.3236588570274286	2.614567970065655	2.5513921198981717	1.9236722106667048	1.2197476890375811	2.0758501543879357	0.5702683360626889
2.4478108288306752	0.8603574842243349	1.7010786101698556	0.5458599884681828	1.8550604354332223	3.183782396261345	1.4423242109016883	1.0138003779315106	1.0676262434337886	0.6203314555589015	1.4436930143679352	3.7898168439399718	1.8119759830884667	1.5361212037914107	1.3646984904379658	1.278586774887786	1.2188032640638213	2.861481705278641	1.3647577430796507	3.0172868153748906	3.561883899315505	3.2410528144387856	3.131749377825285	2.0026861855867915	1.9622772345502444	1.323973370367296	1.765878068565987	0.9314610355267948	1.0717961903775126	2.648454832388974	0.8366720827823608	1.8688124770134156	2.774329104748996	1.9955311160309894	3.1141092701277193	1.771019633007826	1.739172905471372	1.769556269779589	2.179293088245049	2.56124793207089	2.3656684679043343	-0.30337670714134324	1.5462619339118273	1.2716275264247219	2.5487601260997352	2.411096387634041	1.8522306701748008	1.0610581119163902	2.1151429564116206	0.5852839295879741
2.440622096060229	0.8233678376692973	1.7455729712938126	0.6793982640700704	1.9455336590578458	3.1345452530125746	1.3574445597558165	1.016407876091397	0.9903085165937148	0.5534915249248822	1.4320854289120948	3.83143332644169	1.7675341302470784	1.465512908275018	1.293603865108686	1.2804428494081876	1.3180525638267127	2.828293424768701	1.3841213535601553	2.940451736736554	3.5933045277723332	3.1703991583035296	3.11641542522302	2.0158979607329703	1.9428258231380728	1.3465780549084978	1.7749607530503446	0.9167804833114921	0.9907726423219281	2.692880814984703	0.7870609658860765	1.9298982375778166	2.685344078594021	1.9415152630707226	3.0989294245228436	1.9101546048352742	1.6184383439365946	1.6572274959971658	2.2625552784677643	2.531868436446479	2.256514293091615	-0.3970317400525792	1.3867496754883195	1.2417400564820524	2.4620068263887034	2.323188413736336	1.8169083062073152	0.8946071132488944	2.1368562009439094	0.6062096546708996
2.427567512223054	0.8088342929832806	1.7865506372449862	0.8340930397309778	2.045936274138118	3.0826677237487905	1.2750381413079732	1.0322691053956967	0.9511969970962693	0.5046533912149896	1.4121069065533098	3.83571298227873	1.7247921716779047	1.4347922974746088	1.2151535205595527	1.3029028151427942	1.40216223085901	2.780358851230838	1.4142912389042046	2.863021194697056	3.6043018710761365	3.148358143711413	3.055585049238906	2.0309990303539953	1.897618043617177	1.3733748910956909	1.8243351249212083	0.937389519707424	0.9412743789586641	2.739433384185287	0.7213680782334821	1.9901673235559891	2.587791184229882	1.8666958274388563	3.078702460680403	2.0468600303531375	1.4989380553181344	1.5965553224838065	2.361457292304923	2.481978151864362	2.1537878929705947	-0.5024248583177848	1.2387255718392276	1.2324967076617392	2.376801458741974	2.2797345947516314	1.8051738384674656	0.7340530371798047	2.1384390728411105	0.6188812491565188
2.4351477319367145	0.8042933150857048	1.8140044003117517	0.9982764433366068	2.136846093884035	3.0479769273075012	1.208193441682067	1.069599396950783	0.949549125533568	0.4897217306507969	1.412168739760183	3.8052588567643277	1.7010587616889203	1.4433338121370163	1.134242490399276	1.346892269288897	1.478361292203645	2.729915411945683	1.4344099084097355	2.7722987366612073	3.6009222478535685	3.1628985320301197	2.9622774593116827	2.080986945488734	1.8082541055675108	1.384315792861527	1.9162275656446124	0.9873353492338642	0.9184273253151195	2.7824937994628485	0.650415685304029	2.0549843129638914	2.51858983237946	1.7440196343306134	3.067617083731549	2.16898136301683	1.39082078569731	1.6101299071982293	2.509084334853669	2.4687291186621807	2.0384507829794445	-0.602784126367386	1.1113333168446013	1.23507791075595	2.3003032089569544	2.2605900441680995	1.7980115036247226	0.5905431181596918	2.123117100627556	0.6216565894238231
2.495522762278093	0.798440767508138	1.8132117026293613	1.1509844931398052	2.176201339274022	3.0278324776736936	1.1663565147341177	1.1353436698362716	0.9600449823696617	0.5215713735973544	1.424708087678221	3.711667448024732	1.7102621230177846	1.4903774270013823	1.0480225498455404	1.4127430604022897	1.5567696701525913	2.682238378091032	1.4452567778445173	2.692387097116876	3.583770043279467	3.1737593218291336	2.842648211892036	2.1665366439664577	1.683623902546089	1.382970508511748	2.054911035373897	1.088998260150905	0.9309788286478504	2.8447195727266354	0.5825814937865165	2.119566539646702	2.453997323768848	1.5951766012473843	3.0604409380200837	2.2543971236653073	1.2963888319017018	1.7142553874685937	2.686814439261348	2.5073735174710534	1.9103259706989355	-0.6870296268196971	0.9942169732542322	1.2436333056598963	2.21628988720796	2.2328017068892323	1.7952956073039086	0.4647030410206785	2.086395041990872	0.6127781491549351
2.60920024565707	0.8080178831272267	1.790223469840058	1.2594338454599474	2.149110640527849	3.0089646183425574	1.1408421531156772	1.2356990119387194	0.9783088921896003	0.5866566528078158	1.4362794260817562	3.550684894230963	1.747568291310694	1.5417161589809543	0.9584520885934518	1.4735868424238365	1.637918674043079	2.63970140708049	1.4380796576496466	2.646283794390688	3.5456518403341177	3.1715793608771086	2.7065251985761636	2.2713725580537885	1.5419293008406543	1.3944193807167131	2.2496533096891715	1.2280484775732057	1.001189837158432	2.9360821903311836	0.5131407456395406	2.159433745823959	2.387111844080542	1.4493439125860563	3.041753609864984	2.3370937006461148	1.2275642627332148	1.8319359382255798	2.8822621669793485	2.59377206439218	1.7756524389069217	-0.7553565405216713	0.8741485651243069	1.2435755175309218	2.1177336055066105	2.20136020912084	1.7856328522120848	0.3599834890007964	2.0465385553707014	0.579404067590168
2.77115538262668	0.819701239558382	1.7399832515758695	1.3205300051366147	2.0806447599798945	2.9716189016513095	1.121566732859318	1.3481439913284372	0.9972814545951445	0.6717763848394988	1.4574519689870642	3.363491329248414	1.7966030261919173	1.5514620213644128	0.8908246219654993	1.5127221980871357	1.7189156197057396	2.60735656903307	1.4106918535877724	2.623958427933554	3.4771416971682987	3.1564293637910574	2.576071840983612	2.3887798535201568	1.3995121568209017	1.4143307055119878	2.4725135656075494	1.3656469630754695	1.104499215250392	3.044891352891277	0.4458575058191635	2.17327475670126	2.3386273857248456	1.3182036211032375	2.9996830647083965	2.4526487840271	1.1986419737022675	1.9335611580588759	3.090592878655065	2.7201836890017015	1.6483919396069848	-0.7947217938984317	0.7538134041745428	1.2287129611217182	2.0213471928596864	2.1692472151353863	1.7552664378944827	0.27902112727889233	2.0421059446801584	0.5252972293864191
2.979123141586899	0.812182056475854	1.662435799210448	1.3367883343756752	1.993329158925458	2.9063650314931184	1.10415972048231	1.4507608470388036	0.9894218531911501	0.7705082634486574	1.4779315535394797	3.168004990675058	1.8581388469011038	1.5111222190573546	0.8603520030593131	1.5174461598813924	1.7919447142302622	2.589242944647147	1.373039035612193	2.6156941176992703	3.3947035593202743	3.12484919120753	2.469024736519296	2.5217585492996006	1.3002210119906947	1.4378508532621677	2.6819547170839724	1.484407664045961	1.2068796715097974	3.1728066040227447	0.3825397292643054	2.179168799586578	2.261725544237721	1.216959163879299	2.9276786338368366	2.586079603649435	1.205611837292986	2.0155526254453817	3.284513548765253	2.8538542987617275	1.5492673352172914	-0.7990770502391638	0.6430546694570122	1.2074166596866458	1.9354058664413134	2.1139468764694462	1.7117043587255831	0.21568884820126427	2.08058168872813	0.4718638888889826
3.1999239285867596	0.7913273739398612	1.587367328688136	1.3097426675962658	1.9077237103129363	2.801125058628667	1.081810095096626	1.5357487086246568	0.9509850794570328	0.8628017196127058	1.471918807215918	2.979657143831892	1.9089720206500325	1.427544774538379	0.8750634414990202	1.464397565503811	1.8398555784380803	2.5896700312884744	1.3360167866431767	2.604601356309476	3.3260651384846938	3.0890480875189086	2.3947991274179814	2.6856090076792674	1.2640962809029193	1.4922957947790494	2.8564348047315216	1.559095450984707	1.3148004829847966	3.3029219358334827	0.32893768494843273	2.17094710925672	2.1397400554314805	1.1565499888134565	2.827903024254867	2.702851163934379	1.2494234879736392	2.029205267071011	3.4440441305355556	2.9482155645082555	1.4883494943920215	-0.7965533164971657	0.5505032966536293	1.1752699490826253	1.8543536558064004	2.0442881248658584	1.6626207052184996	0.16203480440313506	2.169265218349911	0.42944866817121835
3.39690424081106	0.7603762618230887	1.5305597302310576	1.2797918679304046	1.8396817446711338	2.6567080554698945	1.0504362522730442	1.5941606318124404	0.8909750900486634	0.9238418322806823	1.4364563969841875	2.837626737459105	1.9237889044720275	1.3057555984427467	0.9369060394310521	1.3710505188090418	1.8632528673998479	2.598595927475802	1.327072449447081	2.5636903139979488	3.26614959919291	3.0726057198460857	2.3405686995045563	2.864018459628105	1.2587451754463894	1.5644722538771445	2.9760591799154628	1.5847542917149307	1.4147480487303687	3.402015655911197	0.3005057994685131	2.1464968211858464	2.032024804855338	1.1164945748389294	2.7090190923845414	2.7897219263699435	1.319567973485291	1.9787073240776614	3.5449707473896312	2.972965379145455	1.4580129937360207	-0.786776117791655	0.500442684130439	1.125272210256701	1.791323797063026	1.994390152884503	1.610257775244713	0.12456067740091611	2.309967156794817	0.39880830622898344
3.5686293431437357	0.718217629788896	1.497112692262587	1.26950318437817	1.787224992438007	2.516837845476425	1.0220903859302257	1.6227602194389505	0.8089765263931387	0.9590275289096878	1.3883437654979562	2.7533039756151974	1.9206266787917279	1.1702762237380762	1.0296200829891191	1.285866295903384	1.8693047848673654	2.5885497336665013	1.3613261486576682	2.486577803547707	3.2165332766560346	3.0838298364704366	2.28650674973278	3.036164807389585	1.2717676295008054	1.6184873742532246	3.023484806963918	1.577485212986133	1.4812903689320218	3.4644998438237344	0.2996654823842262	2.125887650893625	1.9408326866892485	1.0881265369533217	2.592033242635015	2.8127089101069136	1.4026849192398767	1.929502198676163	3.5830407942270313	2.927219919672176	1.4827063860922423	-0.7588198657827224	0.503646681888732	1.0642506978749044	1.745341922259998	1.9377716920147026	1.5607790822727838	0.10838494578782973	2.4847947884622936	0.38359217686979646
3.7073856521871753	0.6930635107328583	1.4914509091189732	1.251625807696687	1.7454856786014539	2.39632481405724	1.0058506469293893	1.6377618933719535	0.6985318341876514	0.9865761606170995	1.3297194888432287	2.689717446749652	1.884409780223974	1.0578061266101906	1.130453636560712	1.1904907435758882	1.8692815289031095	2.52772529898387	1.4112737091088494	2.3957087352047544	3.1955080732064354	3.0783092194733626	2.2467996259719465	3.184791963313005	1.3034187982728724	1.6451837327711403	3.0186803709499217	1.5436230449948387	1.517006860464082	3.4932810716753893	0.31161280048892137	2.106881860064274	1.8621159342617264	1.0900642299145453	2.5037688154966795	2.7324759544189954	1.4904039397253062	1.856792185887749	3.598533544670231	2.8160715581138507	1.5693323758106525	-0.7305958074954125	0.5475038093905464	0.9974888980149373	1.7051302406431037	1.8645261005356193	1.4999115810927444	0.11216835106033447	2.656004020523039	0.3872945224070251
3.800350895037539	0.700809742710265	1.5070478365485396	1.2157321886661454	1.7006666410877245	2.284457230057856	0.99788005743995	1.6554215215453385	0.5637284808577907	1.0070376927744804	1.2518693492099344	2.6273604322682282	1.804403886759958	0.9972593962779209	1.2145910243839164	1.0928605731193153	1.8623440958735404	2.4022734269631734	1.4551807973598228	2.3185533694339746	3.191691812531024	3.049838051603294	2.2136778000086137	3.285123863145956	1.3245084491897838	1.634019547295797	2.990988098867045	1.4858802342232231	1.5545452552332062	3.4963298903753257	0.328141351402993	2.07509398809634	1.8138089593102962	1.112611203918015	2.44320339664591	2.574378254382797	1.541933574519426	1.73719192297079	3.6082622784872194	2.6462168468020693	1.672837542576285	-0.6934342820534367	0.6334989906663212	0.9306197773440166	1.6851626080546835	1.7943588908911288	1.4157322624019788	0.13608876348843194	2.790326074216817	0.405541391444618
3.85053866074671	0.7297608922210836	1.5261566549225114	1.182461237130054	1.656418258255354	2.1884973662058043	0.990556669030369	1.6791124533407973	0.41397391424453256	1.017948361098235	1.1713198702696799	2.565663314492968	1.7257283453350667	1.0038735648301023	1.2627230131920881	1.027252161588341	1.8495622601344297	2.2272086811356813	1.4892612930664617	2.280039969529392	3.177240839656713	3.0130591354518517	2.161659563346407	3.3357840588744168	1.3297474771256106	1.5841993696120764	2.9371027925768756	1.4255430604270445	1.5964435003890523	3.487237962137179	0.34564448494098937	2.046210680482484	1.7727387270360342	1.1415781166886156	2.411284824302726	2.422410643843011	1.5265958443409349	1.6355081604540893	3.62597990179754	2.4383826818860426	1.7528381160681896	-0.6282597659842282	0.7641900888662945	0.8728729256041292	1.6986931927953404	1.7230669941670336	1.3157401424053137	0.1766410924573847	2.8716333069219644	0.43054593971521077
3.8633802928949947	0.7896027685042923	1.542740851283781	1.1492186899350578	1.6198021553358912	2.1090411261338313	0.9798797774064056	1.7011437404885323	0.25897057154267045	1.0269633612364917	1.1103736500878745	2.4797069321386878	1.6453001178903761	1.0773251343351906	1.2724622864404722	0.9743857585747255	1.821844728582046	2.0354768254763087	1.4904331230228636	2.291646994765643	3.146464066426957	2.936909246670216	2.095547763878425	3.3575999627260122	1.3324683377877766	1.5079619380473248	2.853105809166512	1.3686337799444455	1.6267274579896553	3.4565743376698563	0.3651523418811688	2.0318526921148186	1.7340330317282835	1.1699275229111348	2.3959846946597763	2.2819467476667024	1.4711643957766583	1.5662448481511162	3.655622968844284	2.2197625516299717	1.8159152644080643	-0.544554417178136	0.909846020259257	0.8274266898888929	1.7412993318242052	1.6655145179829671	1.195039874098042	0.22106890072096017	2.905161152845232	0.46224573625164495
3.8338466899811032	0.8707993179749822	1.5483642006003702	1.0989003996850415	1.5763182686163257	2.0337998141959157	0.952799420317952	1.7107898618775252	0.12638641973089176	1.0256619779763096	1.0732907834001484	2.365215928369693	1.5346345371543149	1.1949263763652258	1.2414309338748752	0.9263246527857081	1.7738283180749128	1.8654104956671589	1.4445612575239735	2.344776314516884	3.0877128936760885	2.8361726170840322	2.032666349648149	3.350374939270167	1.3269288467113427	1.4173673639612816	2.7482755008501054	1.2906917518356644	1.637595290500882	3.38742589675147	0.3842550872793367	2.020112058384362	1.6895104609774922	1.1785034112642427	2.3655239648580424	2.155457002143419	1.3971382478894028	1.4989475942991457	3.6598536694298645	1.9930522547176117	1.864579330075319	-0.4673240794924761	1.0581842994517157	0.7985381290327889	1.8304989170297177	1.6357807760258656	1.0597500801004442	0.25943028648177535	2.907208068122368	0.4929863661108308
3.7705591688643856	0.9531842510231228	1.5423228834148845	1.0402627935320525	1.5176296049423246	1.9612618699577762	0.9072622752914115	1.7025997588113992	0.036943613244275475	1.0052246201209758	1.061595778582866	2.2400569527678367	1.4431745941894236	1.3052235807601469	1.1804179707704532	0.9107847054645883	1.728980085467565	1.75551187434845	1.3829359920800068	2.429487749961477	2.981141285765007	2.769886198158035	1.9660295820576361	3.319739670633743	1.299145544717569	1.3313696432447113	2.6331038885982334	1.1937452331373084	1.6369511274443784	3.2867816887812524	0.4148630004706332	2.00284451071102	1.6231259425109048	1.1508087749159837	2.3039433487259324	2.095314656611619	1.3115729076967326	1.4513962997038239	3.6105747694138044	1.7570410367555405	1.8900278900869214	-0.39596959311799684	1.1992995050669675	0.7762759402991367	1.9805515815131773	1.6373033867896543	0.9366616186647866	0.29881704203436465	2.901277992291667	0.5086205937652286
3.7014810826315583	1.0482501063916208	1.52948118096017	0.9959993619921471	1.4517833011221328	1.8835884960390596	0.8546906709087976	1.6622114683777174	-0.017276786260159115	0.9670554117143706	1.0884079363909478	2.1211788181282256	1.376364877896565	1.3724039674717996	1.117762669333824	0.914653018531648	1.6892034419883308	1.7202439608965716	1.3432263824950383	2.5199372872717936	2.8437830371111126	2.722934130897143	1.88600002306212	3.2795755553210926	1.2384591441991977	1.2692632794453753	2.516163334302682	1.0860010241533182	1.6395554261535046	3.144309869362375	0.4563163283723529	1.9675576751488788	1.5437393333640566	1.0845253026448929	2.236023763787349	2.0722424854163877	1.2486678106779345	1.4590434377235395	3.521579854728972	1.5324668763130436	1.890252080484613	-0.33668908471782555	1.2934899257522525	0.7505684783523167	2.1330159794361108	1.6666419684214895	0.8330647635514039	0.3454441638717247	2.9024053614846372	0.5016094069686172
3.6470708506062928	1.1691584737421183	1.5114485097428974	0.9668344157632515	1.3811851648282747	1.7921802700972926	0.7983340959252294	1.5902052355021772	-0.05288742635742166	0.916557309263936	1.1481537394875883	2.005763529070468	1.3001899055822501	1.3904964662456512	1.0631591526186708	0.9263702006266991	1.6414195911237566	1.7515114246025543	1.3409855621627031	2.596122769472502	2.6981262099749395	2.6651554119282084	1.8103118283543147	3.2056300044828228	1.14408987176751	1.2216201179293469	2.408107152603185	0.9555847913080797	1.6408769280462459	2.9673622167129574	0.47280552559377237	1.898452519794327	1.4605625947454635	0.9882954244579671	2.174387816997725	2.0403278560537346	1.2242871421941743	1.490197902408645	3.404156008964263	1.3415084665694312	1.861004083206876	-0.28910127077698344	1.321264822137973	0.7286695292865065	2.2263134383654277	1.703999817633204	0.7492872179527256	0.3817506248661683	2.9053775166297418	0.4598468736347794
3.610970161771344	1.295576399914089	1.4969229252416518	0.937557430188925	1.3161106035295405	1.690220189585435	0.7345038894242562	1.50334509292937	-0.08054861197165329	0.8665104604517074	1.2159847674278266	1.8882309818512415	1.2488745672053851	1.3451989606985373	1.0309802326044522	0.9579088270960667	1.5874067196792547	1.8376348408327274	1.3795179291817714	2.656438249815017	2.5583874237956588	2.61649887855382	1.756857864919794	3.0856345615924043	1.0248966208142205	1.1824533642354738	2.3178937525340944	0.7857599410067173	1.6244880928576044	2.790160890967976	0.4500475166251114	1.7977418082051586	1.378722706929971	0.8831782429777361	2.1079621598120144	2.0343749564705016	1.222705257721832	1.5118855273315448	3.2866570620057276	1.1780843295073915	1.8166261839586384	-0.2550285957152769	1.2753448061627342	0.7076401539709848	2.272682296184531	1.7274966585125011	0.699898306677352	0.40216803927094	2.8924184646943836	0.38719614633756383
3.587332524304428	1.4133447293566885	1.4881383936522594	0.9109015340900986	1.275139409010118	1.584030646704575	0.6869615767663704	1.411615938588758	-0.11949059735770988	0.8232545759894373	1.2645302313621727	1.7725878457223003	1.2376228860702498	1.2382692528440313	1.0437050624773654	0.9891432590559557	1.5343634430521906	1.9830310151541788	1.447427234253373	2.6899330661302763	2.4358970504428	2.5721949517782736	1.7238141737467914	2.949100484649327	0.8842607939852106	1.1543838109040916	2.2429424353889376	0.5992054431962204	1.6019175040451779	2.6279642102866796	0.3908387285677991	1.6739469278070953	1.2952940563827429	0.7973820961204765	2.034925691893784	2.0546768315231057	1.2244433155019532	1.5579391049431002	3.215971192532603	1.039157882025797	1.771569813770019	-0.22273297417873622	1.1571081007290391	0.6789827456307801	2.2742682355093424	1.7282013150365774	0.6862402660887934	0.4178854933648462	2.8335248119292786	0.3058277858080799
3.570502887800546	1.5168283017321278	1.4843478574619227	0.8969644707260901	1.2631629071102282	1.4857380381438463	0.6901359439675773	1.3135581501517244	-0.17699487259974955	0.7807682401423208	1.2735664082838944	1.6711077695181469	1.241615701912543	1.1195474607499114	1.09522519714614	1.007642189332913	1.4795992250701897	2.1967073979872547	1.5281644238361696	2.682548417738616	2.3308401057862134	2.5153501534409113	1.6986303541385488	2.8270908572132916	0.7391847896338939	1.1132940262620898	2.167816603782073	0.43321483222433355	1.5971401917634684	2.49612295311548	0.29752649344240484	1.5384189061059714	1.203915866905729	0.7373295843194748	1.9569575784145408	2.061723538070401	1.2091887098259897	1.6429723525881657	3.1894917632758144	0.9206729583764257	1.7135280997572342	-0.18508122707464558	1.0065113143286077	0.6458728995438453	2.1991244262805894	1.6882597252365819	0.7026007357436832	0.42787133958187695	2.718128895596279	0.21779444657258873
3.5517115145262736	1.5839574813754347	1.4850588832618843	0.8904062239710153	1.2670614749651008	1.4153535830500608	0.7366535215823549	1.2190286833436186	-0.2378474465417224	0.7359692293994018	1.2472595770285377	1.591765400730201	1.2605028294732883	1.0211397797306114	1.170261058221096	1.013856216211033	1.4413485306302087	2.4666433246180253	1.5961576243549964	2.642088484064332	2.2357098792665724	2.458281019077166	1.6748041265122904	2.7133000593281684	0.6106104117349772	1.0617741013397488	2.0962022146774593	0.31837519665509023	1.6071813944296536	2.408117355168094	0.19589210978254473	1.411399784451575	1.1056072367556837	0.7020491994279638	1.8555509172762943	2.0266910477354187	1.1749111876928138	1.741792402174995	3.178949433192369	0.801348541406214	1.6470084488633385	-0.15181877948226757	0.8575180087674324	0.6057679380352856	2.086450174903468	1.6111813549383078	0.7519784243069874	0.43847031508256035	2.5734470022731593	0.12079185838870661
3.521138965493852	1.6098410553916147	1.4835431492085873	0.8876383787331903	1.276719126096293	1.3899307837587171	0.805358924312852	1.135289609750026	-0.2972708479246856	0.6858236688538157	1.204822807497385	1.5293073597172149	1.2995528851613993	0.9399593379574176	1.2631519400417373	0.9998323613114858	1.4344468760071871	2.7752381038629688	1.6323977512514944	2.5906598438754944	2.140416838781465	2.409526948300003	1.6472054535404108	2.613231225814499	0.4994986654127838	1.029958963781389	2.0350031659466103	0.2666338039643933	1.632776508494505	2.357067422768615	0.12007606342585583	1.3113134418121224	1.0059417173536687	0.6836437779624944	1.7239914534737821	1.9310664220890217	1.152467572010377	1.8546407422726325	3.156556760566326	0.677222665937596	1.6166748980809913	-0.13400512288070007	0.7232820619838157	0.5511691634166956	2.022407940948395	1.5147843424446712	0.8189151681742018	0.4720815183386273	2.423965249204209	0.03511765297279845
3.4889595991725253	1.6173626538879173	1.471044949082909	0.8909585306034206	1.2825941519110473	1.4088567800296339	0.8826089222524238	1.057897190281603	-0.35246267788737917	0.6279302445022547	1.150797642126318	1.496456540954044	1.337640371318557	0.8740963283645844	1.3693414354596023	0.9555403393645113	1.4551232171510138	3.0978623573508948	1.6328145221828705	2.5407988062010753	2.04541242305332	2.368575869744853	1.608897430868924	2.5539110994341074	0.40548231793990475	1.0078762049111598	1.976242031362655	0.2933276114701454	1.6748572204388885	2.3320794374674256	0.07406928179192615	1.2404375761161768	0.902752293586308	0.6476021565505026	1.5754815630259524	1.7712479353959634	1.1676869127458744	1.9816930009312919	3.1031754578374744	0.5615055767024828	1.6346396286328235	-0.12985412556584885	0.6322808194557217	0.48735455813444684	2.0660886488879706	1.3989857869881341	0.883629815051659	0.5499594003195625	2.281034194400475	-0.03443990367885319
3.4815686698489907	1.6186814698092344	1.4589647168261266	0.8957288818884519	1.261976307693434	1.4483632529827088	0.9484076987046312	0.9904229946362733	-0.3933560008955232	0.5751214816811877	1.1051455458377426	1.4961964513727872	1.3831609355355847	0.8272320015104718	1.4879905033565182	0.890924220083708	1.4862450640863965	3.376760664957449	1.6047717923716907	2.4972352451025626	1.9619159944297615	2.3191048990572924	1.5617943608609148	2.546143999926408	0.33083868915189546	0.9745873948700547	1.9223091302192927	0.39781757928410055	1.7143612801572576	2.335398524699083	0.06379333816341566	1.2089069441555256	0.8086717761475668	0.5953882515775277	1.4295938646081254	1.5767956356725819	1.2137882656325139	2.075417397783453	3.00836645906388	0.4624786121034927	1.658111773296359	-0.12410763830439273	0.5852582251584801	0.41376550360844877	2.213428977053398	1.2675300399025136	0.9359074524137171	0.6715619798497139	2.1660823932041007	-0.09316852529979644
3.4924464141997227	1.609877286598244	1.4518376440271858	0.8921956974600083	1.2088836831010785	1.4875209042971032	0.978321486711153	0.9376999945243444	-0.4216631114741471	0.5464769482809914	1.1065996922890438	1.5120103278133192	1.466211153110296	0.7984192489930877	1.6184294158444374	0.8123200334927076	1.5182112814163016	3.5609766541950805	1.5693949766901865	2.449848538303419	1.888965470387575	2.2655105346674116	1.51466443201873	2.5839166032455836	0.2817582735965057	0.9403580022026519	1.8804494568359238	0.5256394491047751	1.7247010648410495	2.3625605121370072	0.09094738609367627	1.2037871187678555	0.7367337447087852	0.5535787996065082	1.3119729151375705	1.3934040755297223	1.2605092739016313	2.104983892181211	2.8850158774196677	0.3936318479794848	1.6884954719308216	-0.1279295516331022	0.5505744307389199	0.3358753611973215	2.433929826490189	1.1367485523928722	0.9544069709890504	0.8118011784932093	2.0915735383595933	-0.12091246873539012
3.5083274477258164	1.5956770690132194	1.4497910427381067	0.879356935285011	1.1395120014716018	1.5129315917259922	0.9809507410980751	0.9016689470420143	-0.44381443846823576	0.5451775795459801	1.1444778619479359	1.5513311435978312	1.5960295798699433	0.7733052860785441	1.7524446000042082	0.7216603094164342	1.551587167964179	3.6454990320612843	1.5507620684919647	2.3849249832314707	1.814931986787208	2.204040025003437	1.4769497454113112	2.6460268269516964	0.2665658079710371	0.9143594052769458	1.8563532403276402	0.6203423821085291	1.6904138964858664	2.402607670363543	0.15400126141545306	1.2129079003853054	0.6939173047473901	0.5269967397112592	1.2324916284593619	1.2625799921301535	1.3145553140904482	2.0758979356430656	2.7638557472620717	0.3661723816334336	1.7385194293524926	-0.1493880970742821	0.5284754415753374	0.2653408220599949	2.6875591862674844	1.0175151418013275	0.9241595174193845	0.9265400581927107	2.0532856891771165	-0.10030457403072468
3.5412381632817196	1.5747885706843723	1.4655224885622602	0.8520319591514994	1.0608540471543575	1.51717558832994	0.9831177089993848	0.888557574124713	-0.4643077218529399	0.562425944056317	1.173558658794411	1.6115193119016689	1.751367537411845	0.738718290361362	1.8703580959791388	0.6294893730444086	1.5740685297183297	3.6425416180323986	1.5590487736340064	2.3121746933033647	1.7466907333522355	2.1218038022886314	1.4461548711724947	2.6920873479460385	0.2743444648334256	0.8707520968102545	1.8644285004194097	0.6803114133603928	1.6088097722849355	2.430376576609542	0.255137936609413	1.2329351588163913	0.6776861611637096	0.5347421882238429	1.1882126683637444	1.2082576537467007	1.3766568742514802	1.9895352812290228	2.6533975372248038	0.37183272768781606	1.766761519714273	-0.1707967125313578	0.5138455313672577	0.20970186111985756	2.898067581396314	0.9011777313557913	0.8643043048680129	0.9981506288953541	2.0350171838455706	-0.030671343479487252
3.5863860723538004	1.5281807464760664	1.4998198749536575	0.7952311670559954	0.9783428150363165	1.4934896301145273	0.9988643424155675	0.9113312864568801	-0.48595214185397523	0.5865921880023578	1.171729248742774	1.6447333962783304	1.914244156508785	0.7186438795611206	1.9461709166545553	0.5404368370716905	1.568496042898549	3.565809815583362	1.5918194178420335	2.2348636950527365	1.6852136601189298	2.0311818013702316	1.4128254996723486	2.6959801980243077	0.287531458226745	0.8149702440827008	1.8968696811875574	0.7263292313998432	1.5115936790708036	2.4190940507985026	0.3719559008638661	1.2438091684446424	0.6842788108415256	0.6025667651989839	1.1854052389151088	1.2013029496543264	1.4132618824554275	1.8490816266276784	2.5394565093238155	0.41426454355803966	1.742664001836125	-0.1777097457850683	0.4770188226283213	0.1734659524369492	2.9739369837802094	0.7929341991809189	0.7916215324212235	1.0335217015287308	2.020258896228502	0.08129765019494917
3.6201356885023044	1.462527384649471	1.5421451269648938	0.7145312779668418	0.9239349672735899	1.4501267401560383	1.0288320638454107	0.9669284811541712	-0.5097852472330429	0.6100130576352918	1.1327764605920114	1.6522587981293977	2.069191455118562	0.7420312209856136	1.9639864309798782	0.4505026250340666	1.546105916081095	3.444193138678501	1.65957987615243	2.1482779032204014	1.6249379566005078	1.954315012678198	1.37599227116834	2.6542164269115767	0.31045011889640045	0.7625460201368568	1.9320422776972896	0.7657309027702257	1.4293260392751905	2.380737256283518	0.48199114044349756	1.2460968562764017	0.7228499622783002	0.700707719685578	1.200387818697544	1.209484353145649	1.4299950967066535	1.6725144542011712	2.4300653620821713	0.4925756944278973	1.6756074739372324	-0.17680192789226337	0.4144356471737828	0.16279716310192227	2.9140479068369514	0.7060652482363609	0.7062638289631618	1.0318622765391867	1.990258349371119	0.2135075201610607
3.6377741112185396	1.3973087973024312	1.5940692272756134	0.6282357336819484	0.9072120677065227	1.4011754368611866	1.064603406863383	1.0256683688651749	-0.5413609754792466	0.6238286712549941	1.0552568087885585	1.647764192225204	2.183260343848892	0.7951199598478781	1.928028063417658	0.36107106595595545	1.5065099535549262	3.3138458665127457	1.7439922275846356	2.0590238037987763	1.5710095308570264	1.873788132947027	1.3304592221035245	2.5772177124283027	0.32032486385874004	0.714503738990085	1.9789417172021104	0.8319791955326803	1.374550062285895	2.320427070507715	0.5626152820730894	1.2572505831941256	0.7870932293514853	0.7990669307969257	1.215945356181971	1.2229167115641393	1.4563430450835655	1.4940202517792653	2.3451102657819427	0.58151765675672	1.5653470965043261	-0.1607925593526458	0.3376730773846709	0.1724092552214086	2.7678408860757466	0.6459842986423736	0.6244951488249203	0.9975458699773487	1.9315155818767913	0.33267120983860393
3.650762013213739	1.3334669958073158	1.6422484315655885	0.5373276400069964	0.9171776912054325	1.3505066714703309	1.0906166526475478	1.0684280950821397	-0.5772632142480981	0.6188769683857567	0.9386329840864807	1.6212436529397234	2.243171938457402	0.8588841304511113	1.8553193186278585	0.280065857461263	1.4316937276233541	3.181961940903826	1.8247050604246886	1.984696889183508	1.5345959407925491	1.7782453700586203	1.2773666320742803	2.4818229562441045	0.29131586302153684	0.6606002604687584	2.0130619386245714	0.9356599443577156	1.3287315458248037	2.222853018226781	0.5875423739838348	1.2817832879663613	0.8533947313870451	0.8937530426136459	1.2353832567346492	1.2419782572244729	1.4765775641382244	1.3356354611068117	2.2700904315817256	0.6525310340058023	1.4200068215800583	-0.12747110359723543	0.24217853180239363	0.1896906576005602	2.5846009727582713	0.5924663264785092	0.5615604240816825	0.9526995434314163	1.840486213328223	0.41509522126730813
3.656720358448369	1.2887576868264001	1.6736272492172788	0.44791077423953835	0.9745855521501607	1.301349466513758	1.0970828848650553	1.089751195100065	-0.5968376227490737	0.587440303099164	0.8151350125237062	1.5837542117273653	2.256917149803435	0.9349529151493579	1.7715224385230157	0.20703152114007475	1.330909534219573	3.035501269225097	1.9149494985914146	1.9302367989524012	1.5365225727172396	1.6998862591041273	1.2313916331016608	2.3959729901494224	0.25207203837888537	0.5893643839969606	2.0114701552011125	1.0553930973320593	1.2747960219221048	2.10863611425568	0.5425402689740934	1.3222498883353453	0.9140625666549363	0.9538401560746695	1.258711143078624	1.2623142072603808	1.4563430450835653	1.2091100865987932	2.1940848942125313	0.698052074472519	1.2749910327577119	-0.09990748282694124	0.13348861339872858	0.19873037206162877	2.4327688774419616	0.5301967966215086	0.5130266834660033	0.9103141043857415	1.7302801809315507	0.4484390332722407
3.642347194961798	1.2867384009102438	1.7018184613400862	0.3758726311654487	1.08438132444582	1.2551669349759338	1.0885825921108516	1.0852840299733486	-0.5825984527335105	0.5395832431473343	0.7369010805718874	1.5469375642251997	2.2464063128594	1.002612702410167	1.704442418005799	0.1505652119795277	1.2259929348595506	2.884387713936335	2.012663337865924	1.8976103667638338	1.5747197157670574	1.6378061406728084	1.1901511140806005	2.3769578125657422	0.22088587208632973	0.5131074151076271	1.997286888949556	1.1669889108598799	1.2228178690237177	2.005708848425402	0.45242725756904234	1.3789650662517356	0.9626643930682924	0.9644256023752007	1.2794288657964041	1.2954827960086264	1.4094809770525834	1.1119975319445952	2.147694260942397	0.7109187641820405	1.1470963106222016	-0.0879333648208422	0.03299689832479374	0.18504834457291228	2.335694878900403	0.46398671694751686	0.4777357430923126	0.8624649091638998	1.6213239340796104	0.43222211659103327
3.606657352314508	1.2946054035764158	1.7298775571824951	0.323114723619151	1.1907259946208792	1.2218205552670596	1.079381164853469	1.0582828188968179	-0.5368632355040963	0.4869013954120126	0.7251783574204895	1.517061654391442	2.219769356753279	1.0309928251636782	1.6635269353171562	0.11734944893651064	1.1091442369159217	2.7522290793319883	2.114712677348647	1.9010365368636912	1.6226782961100894	1.5890959617268943	1.1434436014486375	2.4356428596500876	0.1907966347198004	0.4412937920374807	1.9784075971829427	1.2425692698164479	1.167171027816402	1.903860285945412	0.32979652141749755	1.4397186625348877	0.9884252504068357	0.9374629242197117	1.297310290896411	1.3353948239527609	1.3568782804985626	1.032650242425194	2.1428846553210685	0.6798575113109289	1.0345881294650758	-0.08175793360503562	-0.05383410845314478	0.1598527203398691	2.275501743873085	0.40647016442938383	0.45954148228526953	0.8111754936610858	1.5295657612042737	0.38293003024842226
3.566463258793097	1.2894919726140925	1.7517464047596967	0.2935884110507671	1.2660813981948933	1.1976670791609152	1.085812725584556	1.0306112627508481	-0.4726623628621903	0.42038378880528315	0.7614573924188596	1.4922435196378219	2.165557511158955	1.0231626161941245	1.6347794301001275	0.09635840107387791	0.9778160178425013	2.64459466106152	2.2242449494629	1.9581559125113426	1.6713572049063985	1.5730681280158665	1.096233096103925	2.5394796531712562	0.1898690143888779	0.3728126783317239	1.9450541817285927	1.2826620767181391	1.097651181383614	1.8019002969655022	0.18643796385354405	1.4954673173171171	0.9858202520538992	0.8895396250894467	1.2936777129465908	1.3634283127170739	1.309280686566428	0.9536542090062194	2.1493715209378634	0.6108334284656867	0.9318233809865545	-0.09101540656691534	-0.11745169206461621	0.1297643678536205	2.258125515410174	0.3763688957361956	0.4573036734986151	0.7612211514789902	1.4585016455605095	0.3196061110751395
3.5200677539679157	1.2823109474601073	1.7730699724159815	0.2895281682931138	1.324951222085199	1.1739472077306305	1.11218231720138	1.0221923053196182	-0.40633722780458026	0.3516643061871312	0.8264163745088006	1.4452855279673227	2.0918936663047334	0.9791961292448719	1.6081615090664425	0.08118934331511714	0.8496738658721397	2.5684573460478988	2.328548640801704	2.071835289096465	1.7244518257964292	1.6014417584831602	1.0661829440854418	2.684471710864593	0.24636562333544748	0.318953856552298	1.9129435207742862	1.2886044530702523	1.0239014230347292	1.7173299543028815	0.04804491633310397	1.5336811945155269	0.9567816770075407	0.833961374095886	1.256786598469448	1.3711531114321218	1.2765422271921714	0.8575637120331256	2.16906055058614	0.5394321665139052	0.8517608601479193	-0.10580376004070986	-0.15604193333471267	0.0864397820164611	2.2732627707086452	0.383993002990809	0.4636534839875276	0.718963360509434	1.4066540502514706	0.2596742744507841
3.4649971566043716	1.2539950517721938	1.7905549615981489	0.29534948019866525	1.344574496715301	1.1495781404728016	1.1456114086922482	1.0279569125162165	-0.3513488387755537	0.2982995344189895	0.9126694337382494	1.3910256825155969	2.0064695798136483	0.9047955025550719	1.5813347683822705	0.07612051929621119	0.7219055982501998	2.524390160086272	2.4236238329457467	2.2357726789567804	1.7694920891523822	1.6427464101233702	1.0529513056854936	2.860258471327252	0.3352931744428035	0.2940353945713318	1.895251456178991	1.2536517496174955	0.9564550628353217	1.6428140751755869	-0.07649794629673559	1.5705988817743266	0.9029870297016277	0.7664774903886524	1.204429362376814	1.3585419601112616	1.2651037918595174	0.7365901353346354	2.2050715730261206	0.48699015470903484	0.8245571253122869	-0.1020000030698565	-0.17380470721579483	0.04035512506683524	2.286033210239153	0.4273473410544675	0.4636893966661499	0.695172688748867	1.3738635493306763	0.2094816687031035
3.4202729998829122	1.200858364129235	1.7879654825023419	0.30194244337063386	1.3168080703623126	1.1317082986078906	1.163438331293688	1.0334115752183428	-0.31637734227822756	0.24981394261394488	0.9969544912454825	1.3842483068982265	1.9111294434013106	0.8336883186623213	1.5343202468929202	0.07677933628198041	0.5937062008293619	2.4846839794270377	2.5136815360847775	2.4350679638041663	1.8028023463599314	1.6630439436408806	1.053048974173406	2.9974728005706957	0.44175251134178417	0.29360836447690014	1.885259181166942	1.1903103937379862	0.8966446612713774	1.5782175253177588	-0.18266263445783376	1.6204759709534287	0.8184305007466446	0.6959806005933622	1.1521394853455014	1.3351017790963466	1.2584210856411666	0.5938825874222172	2.2244570686826797	0.4328663856574634	0.8359377378687682	-0.10153701594452595	-0.16310199129979522	0.011917861979868116	2.2964921172897066	0.4976361384913478	0.4530480210818677	0.6870157674257351	1.3492293937075093	0.1566234498425178
3.3895090094332048	1.1607576646316036	1.7724406184984478	0.3088147158967046	1.275824194627749	1.1303881056003837	1.1635654600772312	1.0364137120078183	-0.29717421348119377	0.19575818871230125	1.0437643610282754	1.406592366378902	1.8236482384793569	0.7965542639299064	1.4603510591677487	0.08522683407728801	0.47902925216316883	2.42923568563146	2.564733268873631	2.632008461565147	1.837506389787007	1.6436608232743875	1.0689591708543547	3.094990687957991	0.562414693204709	0.316609377602476	1.895529092822618	1.126614787485645	0.8557223369693763	1.52114819114601	-0.25579799986795504	1.6553107633959758	0.7046436001632725	0.6387760715787743	1.1143630803481375	1.3041719167511827	1.241758401270873	0.4499261289305029	2.2185741418329084	0.38004757156997104	0.8583597275115402	-0.12795224708042152	-0.13567980142030703	-0.0036161374517099526	2.295013289335416	0.585325807034536	0.43741702771149427	0.6824120663198115	1.3357863701489059	0.09494165429024401
3.357011291092121	1.141586525496999	1.7525487108988425	0.31032488003159536	1.2411338248076027	1.1672420806759916	1.1454187893232428	1.0511522935210955	-0.280490361579401	0.14485919575292533	1.040455218370769	1.4364188376972142	1.7522544387712606	0.7899498392913259	1.378072354359689	0.10844159260546778	0.37713592815641384	2.3493640452112623	2.5673583844803525	2.817003602611944	1.8588498205327462	1.5896007177862557	1.1156618000619223	3.17679634154815	0.668728567789586	0.34839102260440996	1.9214603553373482	1.0678509021099842	0.833842910234743	1.4639887674636882	-0.3055757912272383	1.6698835346823444	0.5699165205120653	0.5811456759793019	1.0954544295629831	1.250943385331792	1.2149268194247091	0.31896126759764143	2.2165651848980397	0.355583129249757	0.8921239813532932	-0.17241489792528242	-0.11337333784129418	-0.004912242630146574	2.259245001992393	0.6738361931763537	0.4166909230615759	0.6826192328695784	1.3441021413930145	0.022360925350145184
3.314023013289198	1.1313065244692964	1.727355337283982	0.3102128406861646	1.2170159652109866	1.2553849485001094	1.1056948968532816	1.0773768413585725	-0.25549594753731836	0.09696788887319596	1.0085279618285654	1.4835444904200934	1.686655413223002	0.7994267696594042	1.3014957428906002	0.14266103485890377	0.2859546590699941	2.2496210720672187	2.5418704063524142	2.973441311378102	1.8306509350895486	1.5122998876518734	1.1802011368745133	3.205042755426647	0.7441090466605134	0.3664044358688766	1.9231711258937907	1.0243961897092597	0.8372710741405991	1.4069502533876619	-0.3509853227020888	1.683424848463782	0.4247980738046394	0.5104198828946366	1.0997461640414457	1.1816246467961884	1.171460261375761	0.21310389960989334	2.2174789160895996	0.3456394278355728	0.9304044917590618	-0.23627988668411976	-0.09344097435885212	0.00991454017540524	2.204262316860099	0.7616059991281623	0.3985819548662608	0.6823743996743998	1.3600048795544626	-0.06911557631649377
3.277206032409797	1.1325383854947026	1.6963584557883524	0.31241259910208685	1.2053782329155864	1.3663223414630115	1.0605140976594007	1.1090110018263044	-0.2237184736985612	0.057243467034918026	0.953899389645595	1.5211414066660285	1.6242238925298018	0.8117508715816184	1.2341673963025344	0.18845288214138253	0.20790048734586902	2.1561234362410713	2.5055436777039426	3.0665569007345232	1.7401337709247997	1.427396016971167	1.2408166421852196	3.2000630960091208	0.8003862698218779	0.3733541413272778	1.8837335017062504	1.0136679602810432	0.8828186550671951	1.3541530586383748	-0.3907001433578047	1.670577832954428	0.2996923122459813	0.44976317287633033	1.0934456861271558	1.1023014931624904	1.1151774163916575	0.1397987028735339	2.216283555421189	0.3335180308762372	0.9392777117097865	-0.32324203218065023	-0.07657626830456234	0.013335047047584637	2.1373591727504637	0.8632506302069786	0.39163060701042396	0.6610927450165616	1.3617386367224398	-0.1756568595431483
3.240965526809415	1.140110707680287	1.658741347587674	0.3098909248204195	1.1914886791315216	1.4784781877888051	1.0360302496651381	1.150860716591477	-0.202165602117676	0.03806317288601395	0.8767848519561412	1.5118835072736985	1.5683191915629409	0.8036127549422813	1.1843215813538799	0.23402837717915176	0.13386065283637844	2.0734381747817805	2.471985498813899	3.0873327090227294	1.5965614559222554	1.3639576902062038	1.318275078236439	3.2255592710951206	0.8473801357897169	0.3627090904765378	1.8123174244899398	1.0255492399423989	0.9448214227419005	1.3205781205135698	-0.42872969999875254	1.628842514879621	0.21344682831491774	0.39939912588144744	1.0607765413863928	0.9979468567935736	1.0630331640636976	0.09489646470226715	2.2308719623220563	0.33705886409087277	0.9050768765672663	-0.4117724330870015	-0.08550952384896063	-0.011681709167202759	2.0456200115019527	0.9641740246082116	0.386997871468142	0.6076814418221992	1.355242029403352	-0.2830173127328179
3.187531861115024	1.152690182622081	1.60971659910315	0.299420769088966	1.1732983818123883	1.5723669231611908	1.0216955162237642	1.2136154667076133	-0.19635736346148872	0.031209758255767817	0.7870435469872075	1.4726486715160485	1.5108184200941148	0.749191048699436	1.155009698703103	0.2574529811176134	0.07729856992536387	1.9949014483862328	2.445339222253305	3.0636066502469568	1.4162055191155367	1.3362253681621568	1.4159997255295058	3.25348681670782	0.8828490941499769	0.3230762320390689	1.7009401797009656	1.0568691405521924	0.9914416872132321	1.3152699517195126	-0.4683195148072194	1.5941176113722237	0.1511558786886586	0.34810615739828543	1.02100582703777	0.8769874810605514	1.0312947176440903	0.07788005805935315	2.2586468871723584	0.3673083296913366	0.8563744625425116	-0.49012392587027576	-0.11945530213363176	-0.05537779011920056	1.9451391803367257	1.0241140428973836	0.38439195772560864	0.5324318546544641	1.3505845142525952	-0.38773107128447903
3.120501552739008	1.1570161886936543	1.539027182747494	0.28680924164273	1.152843581789449	1.6175078345279545	1.001953957094412	1.2960300681882022	-0.20030411757462502	0.03531334602819906	0.6948843504115654	1.4318618962735454	1.4480877461646038	0.6461569575025052	1.136748326205119	0.25943593890934824	0.061087373918670904	1.9349419178063882	2.4307711837883765	3.001394258084837	1.2370682201715548	1.3328652046365523	1.5003218145687773	3.2440190864492044	0.9087127705232042	0.2762564292018475	1.548263823132897	1.094534290487124	1.0195636898344969	1.3139778784757608	-0.501216886941655	1.581807553159626	0.11463723694315382	0.31550074699307856	0.9810763377588907	0.7613812852046092	1.0133473818710985	0.10070682603016531	2.275372548880882	0.4071607122886137	0.8122738514177337	-0.5630398590203793	-0.16986565724283356	-0.10885382394627865	1.8563403989692913	1.0320725165810687	0.39110313954315823	0.4471336435273444	1.3403413971912108	-0.4828304608937815
3.04342594752338	1.1376107544228449	1.4502858782610528	0.2687787971231238	1.1140517446721694	1.6057181476150462	0.989716848581506	1.3847084316617182	-0.21190872749920295	0.05305929825566471	0.6047059486354227	1.393056960650204	1.3891844739349541	0.5203513402206481	1.1219409436016743	0.2458919630488184	0.07293539324689047	1.8776693845880577	2.4295966475272253	2.913678439116209	1.0938782713000308	1.3450598184185165	1.5580414492128773	3.236799377464456	0.9303985784651297	0.23464750993524303	1.403638929230002	1.130671301558858	1.0202437933190456	1.3081623634905788	-0.5350286536994879	1.5854938274387487	0.11426795695685858	0.3055727322329626	0.9331503656288845	0.6752874323883793	0.9847198069854762	0.16914566220852426	2.25068928984312	0.470419166088741	0.7833208415053798	-0.631105775078172	-0.24559974671545376	-0.1546825620390154	1.7854499477118728	1.001670041765824	0.3963957705551257	0.3645809123324849	1.3284356952593857	-0.5552049784575093
2.935534727206192	1.1009375270723727	1.3572111597775478	0.24310442881102912	1.0595641864142693	1.5658701201407632	0.9826477177390119	1.4740355161701746	-0.22699556807171137	0.0796530450322309	0.5249006003571973	1.363370206875542	1.3427928458827854	0.3841060939069596	1.11058002586032	0.21016781533405765	0.09082817436131782	1.7925653962705996	2.4265033411988925	2.8275978889575852	0.986445722874587	1.365745063112058	1.589639646764774	3.2013890565477254	0.9358784538390623	0.18561719837390378	1.2923515858303922	1.1622482073410987	0.9858045693067478	1.329404521773184	-0.5750143203575776	1.5995496212347518	0.1206716726881979	0.3105047996191543	0.89552070715797	0.6230538904814693	0.9392104013138061	0.26141868836794846	2.1708129117754327	0.5794840326725705	0.7839314653517231	-0.6805114943493563	-0.3440137537148619	-0.173172011495308	1.7311928557347205	0.9412326188714217	0.3934913326715442	0.30207729945392325	1.3284983268812176	-0.604743004973774
2.7987616652047493	1.0514553604714518	1.2665241427979683	0.22168124354950486	1.003609230404303	1.5236215215280604	0.9692125167508931	1.552026200593043	-0.24858234647487457	0.11769332382792048	0.4680375040085911	1.3550752837840627	1.3019355527023713	0.24093097624042598	1.10198267628622	0.16821500036371553	0.10508765829084196	1.7101247975103604	2.4117296235730254	2.759374474204208	0.914222927920472	1.3686077858835095	1.5505795767363606	3.0881190768300706	0.9138444901945283	0.1287719569798239	1.1954775504727728	1.1874173490265247	0.9354547942636421	1.3665522202252083	-0.6125716326866949	1.627826042229484	0.11302557312699683	0.33018782083927684	0.8748944003091259	0.6039582698378319	0.8769451110720384	0.3695860530716996	2.0372736015020427	0.6943810228219778	0.8229995920230649	-0.6937860614868986	-0.43326331939267726	-0.16465239019501315	1.6771810833481162	0.8505004921595752	0.38455132023699523	0.25515930741032505	1.3436551793644882	-0.6345963583603181
2.6644192638946897	0.9887367263818536	1.172981012047597	0.19809459430790194	0.9466760092262918	1.4752588547484815	0.9533714998438982	1.5992026358562292	-0.2736242300681458	0.1592952831251607	0.4330228514818068	1.3583489733068208	1.2544898494234358	0.08768649825888898	1.0890603143114952	0.14053167329255317	0.09528795273746923	1.6574343244891794	2.3901739062456704	2.7290058407450397	0.876307008992824	1.3482151533982933	1.4375234185532262	2.931878941060753	0.8750752065437888	0.07831262967764006	1.123482402542613	1.2057376501705321	0.885704947904061	1.4034841780071752	-0.6435522484966419	1.6791241951381395	0.11481758298297284	0.3590668986267451	0.8482587029181294	0.6291601274895714	0.7843670855752264	0.4775192470418331	1.8572216185185493	0.7827605523318869	0.8884218899177355	-0.6617650548629316	-0.4826629777067096	-0.13952005772227546	1.6276921749619007	0.7481318610442563	0.36232137216976634	0.2141549786964271	1.3617300960467358	-0.6518651422457664
2.5409546069353626	0.9264359588753832	1.0752918322069076	0.14915233658204946	0.8917319272233042	1.4206828025299043	0.9417931495729903	1.6035760968334543	-0.29080481691630844	0.19750478203517763	0.4124345257724757	1.3608961316025976	1.2035563713540973	-0.06528709892454745	1.077840490928578	0.12256793014724557	0.045983519594624385	1.6220848568042836	2.36796596947376	2.704296365140079	0.8473902619746138	1.3039478031487877	1.2948077823032584	2.77111353315267	0.8355523804134304	0.028442213159281	1.0859194867391806	1.21073535886176	0.8193506237875671	1.4448257802540572	-0.6687409267173722	1.7306895779572726	0.13635891551687027	0.38939126113666506	0.8176223584208083	0.6821637640191546	0.6612874054994441	0.5401282076644922	1.6448636053238672	0.8338532794923698	0.9863016476255115	-0.5844076226722792	-0.4986503633757491	-0.11632775529369432	1.5899095028119825	0.6563828182506051	0.32647602981984325	0.1814331267903686	1.391488657092496	-0.6706814573777414
2.4341216919811486	0.8775093374427829	0.9733941483069856	0.08542877535408298	0.8619292600390536	1.366043768626565	0.9364672240199937	1.565007829303356	-0.29903400268313135	0.23694918487474753	0.40610621687590387	1.3669405274909727	1.160550454047002	-0.19147467761955314	1.0669047375206473	0.10659039821088663	-0.027115342822665735	1.5976615101796638	2.359054107934653	2.6677159657460803	0.8197291559931099	1.2389025476731033	1.1575225139812266	2.6166617169073625	0.7936258491582142	-0.03866012364027079	1.0633436613745668	1.193106193249062	0.7310256395421719	1.4759303691678716	-0.6895914390539329	1.783111594975416	0.16689464895727943	0.4273971921714363	0.7979150216228457	0.7211285074274338	0.5347719126525236	0.5383670486054063	1.4404850939732894	0.8213190623851613	1.1170606970788914	-0.4848608516367384	-0.48903244226042936	-0.09177880774203641	1.5131210157649062	0.5823662496334153	0.28877893997845533	0.14920512645749068	1.4399029007683972	-0.6984310763558043
2.357063294982805	0.8448239582353407	0.865188512546592	0.019057298328471042	0.8598459175515518	1.3171602917614569	0.9426426009903034	1.5003717881858918	-0.29746750749389683	0.2705635518707162	0.4047075070928341	1.361147623181168	1.137202423815383	-0.2911003478389451	1.0512413824760178	0.08728462046493773	-0.08769176294831507	1.5866710041985852	2.3471653111714312	2.635951151054646	0.8038079236730684	1.17585680895431	1.0669203411691806	2.5066043349676095	0.7545847179040679	-0.1190757516191697	1.0454929472686278	1.1525966212028618	0.6335607279800345	1.4732750993825463	-0.700737793766994	1.8590573365430547	0.1952948562753916	0.47949664549972315	0.7785637255775809	0.7361010550912712	0.41836234417349677	0.4939136376735741	1.2714166605869748	0.7444597085454047	1.2548374959547357	-0.3999980350173195	-0.45631669086723986	-0.0404491901340249	1.3682338835049603	0.5161230096524082	0.256798699665261	0.10977861166807727	1.494546143924651	-0.733891865701646
2.301091417239004	0.8205514652072899	0.7558803063734199	-0.06251207920198307	0.8674492118298514	1.2788359365839104	0.9600207204619607	1.427898836565769	-0.27429897583147417	0.2862748336759155	0.3919656021177966	1.330467800096254	1.1416193333632703	-0.3771644391088292	1.0354519831378517	0.05365242001857039	-0.12185298551991137	1.5686024492572248	2.3146815352668186	2.5797407593110386	0.7979934916032919	1.1265589671566754	1.0352659842367333	2.456348039042491	0.7303712041760813	-0.19147270338040295	1.0447367179345588	1.0861017423965733	0.519538337682274	1.4391525118645183	-0.7066292730493906	1.9404300930216234	0.22029138992137032	0.552532764807386	0.743243520637678	0.7304377928661239	0.3042878185381984	0.400489272073861	1.126427547471398	0.6742082476766231	1.3839564156565856	-0.3481934069643978	-0.42283328413695714	0.027402328729468482	1.1806611424896338	0.4567522433003329	0.23350034940901776	0.07994662850169186	1.5355043777106787	-0.7741882172310115
2.2588710561323855	0.7944722426753099	0.6567858897321305	-0.1482837211955664	0.8888822770208353	1.2759315119673962	0.9862728142636918	1.3593902912702835	-0.2379847691719473	0.29489297235557227	0.37582073858516896	1.284571661757496	1.1807820114462277	-0.44486320202404117	1.018562047803876	0.0020450894666472984	-0.13341477759575082	1.5383715827761706	2.280739061102389	2.4608240114475297	0.8107891891620238	1.0786412796083096	1.0370899432485	2.4273283696194374	0.7169290555760548	-0.24879521370355356	1.0576507881009651	0.985244577425582	0.3847727911057731	1.36268074204714	-0.7300933335627	1.9907042808527442	0.24601217036217662	0.641999349293118	0.700655754117374	0.6768344366303876	0.2050522760662262	0.2599209713841829	0.9983518490489118	0.6351704229550138	1.5071726381771187	-0.34126448689756295	-0.4169528664196095	0.08638749751881714	0.9544384727437196	0.41937781393511014	0.21994780231391214	0.05623966039759656	1.561840974690907	-0.8084079546236481
2.2434589465272845	0.775045069680523	0.5716813861279263	-0.21510335560290153	0.9221179303040564	1.3127903317879857	1.0137480410586062	1.3121922319725996	-0.20480185754977542	0.29154281699693035	0.3553347574941115	1.2144313053444205	1.2458883140170331	-0.4786609407395632	0.9984344672582974	-0.06179020968287423	-0.12820723052275573	1.5050588247526782	2.258401221702516	2.3103341700634155	0.850093960552669	1.0348664932428182	1.042898776567097	2.425202581180792	0.7037730623480359	-0.30144272135890443	1.0692692205971133	0.8760139060928456	0.26001527141572306	1.2507824575850115	-0.7782136399843819	2.0186335527114343	0.27944775361744767	0.7081577232548991	0.6586910589142907	0.5683328747933578	0.14244189319275305	0.12814139104060823	0.8843419783869153	0.626684059780969	1.5982057391343527	-0.3862173594045385	-0.429988187549094	0.13886187044366394	0.6987636313100232	0.39794796552643696	0.2144845860784887	0.025319529697083214	1.5643348519965692	-0.8261780780938516
2.249755003026116	0.7781102297613864	0.5065456577773773	-0.26455689146846617	0.9336886333194239	1.3571270154877912	1.0344777375509557	1.301560415011072	-0.18010073752039601	0.264376945071925	0.31663143435039054	1.120048880357698	1.3116140397594944	-0.49026983940348323	0.978331343068181	-0.1316248101744131	-0.12321435388904586	1.479914367015064	2.247402799201779	2.157708329281957	0.90588487938596	1.0028669098273582	1.023274735633274	2.4363523415414856	0.6746615225025302	-0.3413239829232001	1.0816174408422228	0.7863260469946741	0.1701973770822931	1.132796018829386	-0.8325425701527781	2.0252868282396066	0.31615532930942913	0.7281015877582635	0.6189444013732828	0.4371816715540688	0.10568323060534582	0.01800065005042963	0.7781050812859995	0.6814893976672828	1.617595258660986	-0.4632547857879773	-0.45008653056388076	0.17913469270781684	0.4635677928788475	0.36360494089420126	0.21538015850163322	-0.0031564542344667016	1.5401818211047458	-0.8293223286216358
2.270557586695472	0.8013054482456508	0.45737197821313147	-0.29750434911986307	0.915641452571171	1.395187332063836	1.0471116419640125	1.31705583773178	-0.1729107958563881	0.22991647750432112	0.2530967481980878	1.0266896176906288	1.3639957714375623	-0.488667940007522	0.9504021851300877	-0.19435394747128482	-0.13258114072319327	1.488314453015834	2.272958434948447	2.002953255732714	0.9772714026083591	0.9731131251107963	0.9739765663594311	2.428800478113199	0.6322819119083026	-0.351734585878958	1.0930084757064482	0.7163928557461932	0.11850674760826774	1.0180148700289036	-0.886917798783118	1.9968880309307302	0.34832276501486414	0.70816304658721	0.603273796893067	0.2893541714857356	0.07497502423221647	-0.08309280707527547	0.6797944893502266	0.7919949788611362	1.5815242036219375	-0.5555049705100974	-0.48803360114614247	0.1884138151317813	0.2943629243051279	0.3231852900014018	0.2291190026170923	-0.029493809743173706	1.5095891207318637	-0.82243789560683
2.3239934034170235	0.8375704706680965	0.4108406242568516	-0.3072754424565864	0.8962971646741777	1.409174110825934	1.062051200224063	1.3478556708684635	-0.1743196243220309	0.19021622996809015	0.16215076178489457	0.9487745173485866	1.3916815235956919	-0.46883128069913826	0.9098817666450684	-0.24372618039741328	-0.1513200811524703	1.5333688744297749	2.3469461004867456	1.864756124713459	1.0644262116983918	0.9540494397383912	0.935622151156186	2.412123667812028	0.596543490572736	-0.35211416818511965	1.0952189922214184	0.6504571368421201	0.10366335082557324	0.92260059522514	-0.9443024274398297	1.9641211484496424	0.3898080794442641	0.6388559215634403	0.6196757283247698	0.1197254970994168	0.051309730255056626	-0.1514560256209038	0.5880145720609816	0.9215346165374212	1.5203231749258994	-0.6535969633724181	-0.5484501509195414	0.17739004157590849	0.2014075307203779	0.2970632581500561	0.2668116033736524	-0.057105553421657164	1.4832838395625514	-0.8137202623745615
2.416074574104415	0.8892699871147485	0.3613666804189733	-0.2986768171995118	0.8871938638048771	1.377210905809328	1.0854756416887965	1.3928480786473494	-0.17665749971808536	0.14361421919751943	0.05079768492389618	0.8889818571683124	1.3896807163622467	-0.4289864692029977	0.8713197378551559	-0.28153739525474675	-0.1737656645000728	1.5944744565999138	2.438148570534687	1.7666535293723222	1.1399694247967238	0.9508453360572273	0.9108583060459674	2.393974749017096	0.5697951171743876	-0.37098722373118787	1.084726971250841	0.5896267909582729	0.11267333967169021	0.8565033437832843	-0.9974553766748434	1.9491662633660476	0.4322609646904688	0.5235126187136743	0.6488373905153096	-0.044083170138555824	0.014316807705980844	-0.16520867766401545	0.4978336843569672	1.0494866975376607	1.4251750002215708	-0.7331195412374109	-0.6166232799098252	0.1575384433652081	0.1714992719065062	0.2715104782358074	0.32740302583678244	-0.07353239600415798	1.4515580762128955	-0.8120894898384904
2.5209392992067565	0.9489572769163376	0.307979692567116	-0.267845482959702	0.8813460120225681	1.3137689702742839	1.1242826659622929	1.4295206391531206	-0.18347616167815156	0.11263283659947303	-0.06377711523316651	0.8420518090065432	1.3560998857238695	-0.3872376969892728	0.8380233505221156	-0.3038867448040886	-0.19976225469751915	1.6590997477739513	2.510699188251162	1.7117739081085794	1.185367385501051	0.9679802192897533	0.8990355355841576	2.341210022734377	0.5284671275722859	-0.40442116818347246	1.0703744788545981	0.52788998088512	0.12533542893686836	0.8113044880178979	-1.0339455094561474	1.919446301359573	0.43899388351036617	0.390658214226696	0.6739166124536349	-0.17771503216238557	-0.05049511502231252	-0.13316143705699096	0.4229859570592704	1.152101595636614	1.2964425139683724	-0.7856958144992164	-0.6916697398913036	0.12733726643667523	0.19255874943314105	0.22993021659747043	0.3873278192029848	-0.07962811478668322	1.4145285532508554	-0.8202338932813976
2.618460417583094	1.0035649515484577	0.24738155791970126	-0.21834618454459517	0.8831250053466784	1.2453902396029126	1.185895823526015	1.4416895645668828	-0.19317690353183087	0.10983264661239431	-0.1593243451095676	0.8022387575682484	1.2933797701438752	-0.3569185354292145	0.8096690282505985	-0.31420495749725946	-0.22320426666747095	1.706169417209027	2.548925742833571	1.6766686339583639	1.205383635740409	1.0076828190893816	0.912215898027952	2.2413218812379925	0.472356828377926	-0.4320916018841112	1.0494750499857872	0.444210485953609	0.1256367756027864	0.7814398152627667	-1.0592730830627102	1.8408607278725355	0.4038979716345419	0.2529569156705026	0.6813501660065773	-0.2766347086942921	-0.11584608755487566	-0.06315902337603618	0.37522159778538555	1.2022440052754848	1.1656244670419156	-0.8239784950388065	-0.7792506184850131	0.09720763671544477	0.2433640911151153	0.18547053496663338	0.42527854233714313	-0.08538064857767604	1.3865350651839885	-0.8430117370566823
2.698586179312335	1.0331127082617773	0.18550790063789566	-0.16146333546370528	0.8897862665001943	1.1937791713131207	1.2745199952053494	1.445131390057818	-0.2077636184757415	0.11823926014914207	-0.21772900727091696	0.7656950966513685	1.197249517242693	-0.3296219358681053	0.8051351961994866	-0.3193095691055157	-0.24359974731989947	1.7021324826746767	2.546614558577757	1.6334005490172447	1.2052035536270895	1.056334475593631	0.8970406567185446	2.113051806850147	0.4123715085209721	-0.44682832671156464	1.000880704875589	0.3431345192817506	0.10375458421984185	0.7525732394537267	-1.087026696075148	1.7165164027987228	0.35752900095227425	0.11497880383413481	0.6534009669198184	-0.3279175585670167	-0.16884425522698226	0.030009217983782022	0.35242525624252363	1.1921700854253945	1.0388831455050536	-0.8436327524180364	-0.8591845829099934	0.0794226520695127	0.2919339148381509	0.14378802904833213	0.4399690724360942	-0.08410207522507644	1.3582967444135974	-0.8853323653999643
2.7503291376585595	1.0223761940305416	0.12944976180780413	-0.10782173730555936	0.8977826784478744	1.182163895219553	1.3827104423882408	1.4604610285140411	-0.23566554252814545	0.1349074414103574	-0.2336862390033768	0.7175161885994342	1.0723847161313729	-0.3201021322801838	0.8323438322804948	-0.31757712443923347	-0.26878595660904414	1.6547752272600142	2.5067452770125853	1.5918511879840198	1.1928222916168187	1.1061200044051414	0.8319592597980388	1.9448461394068062	0.33914196419629683	-0.468503592811944	0.9270954616336647	0.2475042838314659	0.06284055386277398	0.7114853103024068	-1.1329617150930649	1.5438858806296833	0.2976913299946599	-0.015320401143536866	0.5964224180844004	-0.3407672347710067	-0.21701868282817194	0.11443508528852542	0.3529290600844458	1.125151920614109	0.9129884377068415	-0.857016257702715	-0.9236676312258325	0.08340728115311313	0.33300939783021555	0.08611120171295808	0.4409948283192448	-0.07012356459436257	1.3238835151089818	-0.9418721194753923
2.766631772508114	0.9786813588352544	0.07512594942221376	-0.06611154042631595	0.9259440340724069	1.2081414178112988	1.4907564250443786	1.4977570820145059	-0.26737181204011895	0.15828600601470943	-0.21093588323302045	0.6508666212769422	0.9357350372343157	-0.3421077867560921	0.8763558658223038	-0.3174746417970026	-0.304626975368048	1.588559628542141	2.46759857881545	1.548522203376873	1.1870226608166297	1.1634744356720041	0.7719419739757969	1.741631393614529	0.2535791233381227	-0.49509668261421214	0.846496221909589	0.17355625502422217	0.017729787369343507	0.672848764149325	-1.19361964500923	1.3342727368310743	0.2089753915816363	-0.14014189717313438	0.5261669171264294	-0.3346984802445401	-0.2535758314700581	0.17204108575857296	0.36216963614155917	1.0198855535117075	0.80635050512084	-0.8846502343597015	-0.9792114961568321	0.12074391610220983	0.36806591284009815	0.01963307622392557	0.42818971384796634	-0.03929969309879118	1.2826092763218941	-1.0052395511409369
2.7577458793080205	0.9108444629557827	0.025140355262065768	-0.05220445942235206	0.9797739807451219	1.2624074063510489	1.5858102312611095	1.5640149257193223	-0.2899198488548579	0.16952705646643582	-0.1665204510819152	0.5842772399732531	0.8003945936773496	-0.3832699753710527	0.9229264103971054	-0.32716169155072045	-0.361682800289419	1.517034420022044	2.450199745582862	1.4814694155371404	1.2033114579981037	1.218614767895871	0.7327061006691407	1.5202252132585459	0.1767750214914609	-0.49663454916344074	0.7669890196504447	0.12637496762301978	-0.017184956152476165	0.6344682618683993	-1.264282672551532	1.1348442993402303	0.11589965922188501	-0.2449849270393459	0.45482404846427393	-0.31574938202911007	-0.27702953580442047	0.18742805438006105	0.3618973943139367	0.906975087161122	0.7192230368812791	-0.9159495257588889	-1.0204751934657639	0.19154538135908677	0.37414707452129187	-0.048461614232105585	0.3988041645652364	0.014050924944629195	1.2337196016984522	-1.072059604475077
2.747844701288163	0.8209331005837885	-0.013603344493282191	-0.07439771793134413	1.052594952893036	1.3350131770189324	1.6574858246616682	1.653134779897173	-0.3020873120292477	0.15932147195237753	-0.10471709472207036	0.5126042895813678	0.6791759425991852	-0.4331529666586739	0.952473450311944	-0.34156782297287436	-0.4291089963485959	1.4558451374548615	2.4351418659583297	1.4121475512520782	1.2412051750213697	1.2499974272387786	0.6983316763483303	1.3201778922398497	0.11552107948527587	-0.49009233647488937	0.7031986955790801	0.102914563030077	-0.04089734471741777	0.5994258130318831	-1.331313585754313	0.993564590874324	0.03912949897018421	-0.3129106473283968	0.3980283313667279	-0.3074384936012312	-0.3016721724173582	0.1426575372464543	0.35144894072277477	0.7972591283977624	0.6315262430265284	-0.9309625641611529	-1.0469281814331688	0.275054731359104	0.3559035894777106	-0.12329337373008968	0.3667251643858308	0.07040022648113564	1.1742309485259461	-1.1367872744856735
2.7490406723894103	0.7296763527389489	-0.03376669099625136	-0.12240578843895689	1.1394594650088734	1.3990800846566125	1.6925984094376427	1.748383245852338	-0.3004377451254325	0.1455602505122805	-0.02682004713873465	0.42375897832453663	0.6055208963695611	-0.49727181571697443	0.9442335397792181	-0.36490295793795985	-0.491477914642277	1.412157822525972	2.408035517590372	1.3630556538041574	1.2937496820583836	1.2455814213281329	0.6779848886039554	1.167899694673057	0.05465106260320026	-0.5110893783076411	0.6716274429609624	0.0841149819698846	-0.03776223353254615	0.5714648738817668	-1.3721719784200501	0.9081009690372168	-0.024712999125626082	-0.35127324162800855	0.35791841603073815	-0.312365736187009	-0.3341285122678852	0.05284818234697046	0.3384877263548217	0.6849304891012246	0.5478796256984879	-0.9360349966372015	-1.0622042262493039	0.36820644345092823	0.33488557441708383	-0.2036546144228843	0.33208738585458364	0.10838703837924177	1.1072321945174395	-1.1914919364961492
2.755637872690714	0.6546149542575365	-0.03785749146022051	-0.17652394831992135	1.2290305107563	1.4460862228413214	1.68884811032311	1.8434659275430185	-0.2917321685056066	0.1337631911134797	0.05697460907260519	0.33567673980610213	0.5785390341792221	-0.545560702739515	0.8977532955938161	-0.3912637709117634	-0.5553280589670267	1.3815985929488228	2.368103991015969	1.32617075608002	1.344505702353527	1.2091365707811945	0.661183466970805	1.046990162754021	-0.0038605570879179014	-0.5407609922547352	0.6595198411403294	0.058841648998331664	0.016189878260019323	0.5431435766893565	-1.3804732926466414	0.8596349536844728	-0.06365915581980168	-0.34383654638946615	0.3345231706254419	-0.31487706245652336	-0.3733506828392902	-0.05719498750420069	0.32947245387918833	0.5843880035566902	0.48659305066648895	-0.9389536311625697	-1.0572337320396301	0.4661710811416596	0.2974587884337351	-0.2779972593923917	0.27662249826479246	0.12544375097668886	1.0357780546831776	-1.2305321012923929
2.751264834473384	0.5836042046773122	-0.03208280894972042	-0.22573762530512737	1.3027826464160188	1.4864502156561528	1.6532905748047333	1.9168416826034336	-0.2933207031293217	0.11647050704939052	0.1288247954596211	0.2512465029286171	0.5647744658590741	-0.5629165616451508	0.823082398592684	-0.40803025652243885	-0.616884807432079	1.3509706861228166	2.2985681967900993	1.2966502068588674	1.3649684575587866	1.148212270572761	0.62277289238701	0.9668054228483284	-0.0482122551208931	-0.5539821789039104	0.6454740711313309	0.008833304700214772	0.1168617818631191	0.5278757754237342	-1.366273554368362	0.8320503334860259	-0.053680008283168726	-0.2740503214577021	0.3336282573821749	-0.3186593856032823	-0.41607163928980917	-0.183817933151227	0.31366991101145236	0.5078001690088231	0.4471473401674569	-0.9357240690089158	-1.03657224418296	0.544655615736529	0.2367681038143195	-0.34152135419814	0.2067229584112351	0.11285681363481075	0.9574372833393309	-1.2548972051114866
2.7236951193570436	0.51833006281344	-0.024191863838658404	-0.26693812206360823	1.3542538870724494	1.5243603451377656	1.6015626432583623	1.9564785378383092	-0.31208304323674363	0.11349505337247279	0.17199929911416106	0.16367154656866692	0.5836334378211077	-0.5696574010741419	0.7284720468572228	-0.4186721842283706	-0.6624325078874316	1.3023879710488693	2.198050625795422	1.2773111795802792	1.3540105843072179	1.0754298606219375	0.5588708424580477	0.9318946622146795	-0.06474488173859384	-0.5573481808247265	0.6323616890766204	-0.0759471448213722	0.2507039359036879	0.5383356417566418	-1.3443813266380573	0.8230244559489336	-0.013485742488026326	-0.15720850056237481	0.34548585785546077	-0.3067569939351474	-0.45871702801075787	-0.32066389488776786	0.2706838651948022	0.45175082946885387	0.4261973374779471	-0.9278669051466879	-0.9988059727341445	0.5929417252185307	0.16439191419160998	-0.39361619651926266	0.14737501244540405	0.06748733923593242	0.8814138820032573	-1.2725254400199666
2.6675984820379335	0.471062830644475	-0.02652431671623514	-0.2915315473951384	1.3788952996941857	1.5579223159983244	1.5510077636692339	1.9802163217085131	-0.34184306114997126	0.13796549061926833	0.17816556236513295	0.0994466160036737	0.6409212825746771	-0.5729605877847923	0.6398930086304192	-0.42004187287532807	-0.6938942496850158	1.2323865389877775	2.0848323666127624	1.2553805331807326	1.3385259894400194	1.031189333158195	0.4805309483034181	0.8998856027997808	-0.054839136610953874	-0.5452880694649865	0.610761558202466	-0.1681564330438181	0.4205086351760114	0.5602179097196377	-1.325570261550138	0.826947990428948	0.0209746642951033	-0.01850907719785897	0.36323737619434815	-0.22522578138334123	-0.49643036291507237	-0.45841482893860325	0.20596228219809384	0.41021668962487556	0.4349201138723262	-0.9263054583710633	-0.9390622328507849	0.6168715142454577	0.06570433468123438	-0.44446476396839146	0.10063241667601419	0.008346520756106552	0.818110393682821	-1.2896693619710988
2.592097428703803	0.43303455616605585	-0.05377149796274198	-0.30009861227321816	1.388623603309737	1.5857529535455608	1.5017106885597098	1.9948666050809236	-0.37957796366293817	0.16794766873271655	0.14760503291278865	0.0681047467119246	0.6994462139466389	-0.583522990127993	0.5730406203448144	-0.4058407067376358	-0.7171698920645214	1.144524729895922	1.961976956218212	1.2159536382857334	1.325942443412047	1.0642691433093905	0.3992780914967974	0.8352616342649704	-0.03265494139611614	-0.512230916272495	0.5714349886723764	-0.24769953391608449	0.613282032617571	0.5879891867422309	-1.3126992891296563	0.8284190036744778	0.03801307110463902	0.12029415114672229	0.3914656342494373	-0.059873517401691244	-0.519977267449238	-0.591572601620659	0.13134611691469686	0.3772270956603475	0.46612977712986137	-0.9309807205190092	-0.8560161521943452	0.6065824754722653	-0.07479468659284938	-0.5106665535656295	0.06819428971038517	-0.054558869673517564	0.7596039182163123	-1.3116337113258372
2.507592175675751	0.41550589839865937	-0.09745874871917484	-0.29068572923808317	1.3957015329607536	1.5980731400339625	1.4463769224255598	1.9883559686941439	-0.4184928235911724	0.1884776947458963	0.09489329014289694	0.05134938897725764	0.7520197556409298	-0.6221264270313993	0.5225702277028121	-0.384400687299516	-0.7251019647961124	1.0455093063569536	1.8352163480705705	1.1610018396400323	1.3211912358743338	1.1632403459053438	0.32887864540945483	0.7702204797490757	-0.009481125519754463	-0.4677304729677759	0.5241918085611612	-0.3080922763981979	0.7930422304584335	0.6207485777186854	-1.299596824399454	0.8235064687781136	0.02307870142632119	0.23924667330338273	0.42037710564078434	0.17702258152532208	-0.5146774506820274	-0.7059308550944384	0.059155094348625425	0.338721227102439	0.5071212214235008	-0.9397207372819901	-0.7260719618899227	0.5630927806951778	-0.23385507181657755	-0.5822237327458473	0.05140735699685539	-0.11838081514150275	0.699412082744151	-1.3443115930144163
2.42567245729464	0.4443918317375452	-0.13947172588583295	-0.25389895148199504	1.3790112422326215	1.5869084252236905	1.391156801719123	1.9644127564962086	-0.4494684010830593	0.20374376648840195	0.037729556478112825	0.05450270646240936	0.8099903736632564	-0.6888059765839738	0.4850466533909967	-0.3517575256861057	-0.7160053049313988	0.9455259628419128	1.7206611743418079	1.1020599850979207	1.3596128648462347	1.298154081423943	0.2804741428000114	0.7057639170538079	0.013702228869007621	-0.4356306486797948	0.4743176907317693	-0.3149306978110036	0.9439201473924577	0.638761738280207	-1.2847535375001502	0.8224825037005796	-0.03591449204325341	0.3215586991630578	0.43201819484553816	0.4577391089814545	-0.48521611184681107	-0.794064425681468	0.020891036093839264	0.29483207299207564	0.5584431232528577	-0.9534287874633467	-0.546488035733612	0.5153130052956226	-0.3953651977402866	-0.654082118048121	0.04025871482703242	-0.16828074994689235	0.6606231805870211	-1.3853590079971694
2.3650177934223953	0.5055911705624758	-0.17417987380356015	-0.19122003879874927	1.3308135666848133	1.5653178192128527	1.3324541228210707	1.9326398418071136	-0.4792809745708177	0.1926598489999794	0.0011115049317120262	0.07287878770341896	0.8512453646754723	-0.7681292284248669	0.4589498408544726	-0.3063040337938492	-0.7042610429821671	0.8434028937921847	1.6203303383748249	1.0470608200453093	1.436929763416849	1.4703295432377224	0.24662957002612657	0.6209502728229653	0.031622709040941846	-0.43728573917651464	0.41921342736815326	-0.23186940451051313	1.0578098345712814	0.6330884698906679	-1.2547938027760728	0.8371851437284888	-0.11561599110089604	0.36225557468106695	0.4264105529905514	0.7231287089473867	-0.4416462779007831	-0.8573490664417538	0.026188799475042445	0.2578583490098274	0.618343257667556	-0.963380741113222	-0.3607361915985708	0.48073919327465775	-0.5589035292928942	-0.7312572059085231	0.025952001480857655	-0.20438422957439303	0.6505565708235261	-1.4263402083177854
2.336239201041844	0.5649258099528702	-0.200456600917687	-0.11722988628384456	1.2703748953213103	1.5531526645638647	1.2575213358906325	1.8892061665149604	-0.5115534880148302	0.14239946051967126	-0.006122980272488324	0.0786458980051652	0.855414153009713	-0.8547682105971948	0.43971773917044094	-0.26145242408612235	-0.7097244056619775	0.7399599338659939	1.5368597809953395	0.990825617326653	1.5211983249372423	1.6473306680538027	0.21869638248314677	0.5447407572975389	0.044587932020956414	-0.46685687545433086	0.35778698100538153	-0.07902078776211952	1.111327896578993	0.6039705917626599	-1.209520851763958	0.8614081615016655	-0.1851007438710332	0.36498378249048213	0.3967124239902039	0.9261781269584024	-0.3852551191709614	-0.8854276009696467	0.01773052752029195	0.23302264561703043	0.6763259742072643	-0.9756045090398425	-0.20210718140075334	0.4696989088247919	-0.7040117947048838	-0.7926728578598783	0.0019555985338926274	-0.2359153969671469	0.650234872038663	-1.4635963609312967
2.3237826027552932	0.6302265213682707	-0.22963988620057596	-0.0337826662032127	1.2083764344954262	1.5508925910299127	1.18608266431395	1.8408890634320039	-0.5343558259966528	0.07212677899501752	0.008740443352174426	0.0688506234449499	0.8150284661077191	-0.9289174443160959	0.4205759378758094	-0.2199843682806179	-0.7373238684727542	0.6472499402376701	1.477743260053879	0.9303048825541929	1.6107558734570424	1.7801205266269726	0.19674538982480852	0.5124872322121957	0.06758290078981392	-0.5154015449474929	0.2950490320212879	0.10595000249924598	1.0852710862461756	0.5682666962564064	-1.1653706384539895	0.8838954335946324	-0.23287526860966565	0.33652258628943116	0.3397675546854468	1.041525352941233	-0.3171131784929285	-0.8775023852037597	-0.021328351702495446	0.21739643330830952	0.7205298309099264	-1.0007397169468832	-0.08568735906218714	0.4705960007317353	-0.8215613410434626	-0.8072357593574553	-0.03825088972623106	-0.25599171897179784	0.6561137038151383	-1.4924337922159032
2.313539411416914	0.6872254556379441	-0.27501582323191803	0.05639953875486377	1.151508430995285	1.5664078868337294	1.1425949893736256	1.7997925858685118	-0.5502055700704119	-0.011328955245782795	0.028791459815569864	0.04480200993174146	0.7305634296977487	-0.9701575842398622	0.3969680298221157	-0.17861391499152382	-0.7800200299262675	0.5557203368240687	1.4398739376983642	0.8723148672366634	1.701470387882963	1.8732199775758616	0.17745342174988862	0.5241950120380334	0.09447435187416578	-0.582397821985029	0.24037576649492096	0.2849402129369182	0.9931751217043383	0.5377737677038542	-1.1217783216104482	0.8904887697036319	-0.24728005071073828	0.28064889035260676	0.2714799005903584	1.0828821601774625	-0.24953295793803631	-0.8361005116443885	-0.05776181835775229	0.1989663687200806	0.7235210027949112	-1.0211520022666054	-0.020436655409254607	0.4689421595167878	-0.9239667216725678	-0.7933222472055962	-0.08686767841122442	-0.2641088810581061	0.667882754935694	-1.5040232499374475
2.3057161256341145	0.7081670930698477	-0.3410979845729569	0.13637511714609157	1.1166876258193996	1.5676093835891851	1.1243905328089356	1.77919749501202	-0.571083695887969	-0.10418244940724677	0.04271246008029839	-0.009436340513269248	0.6125263612739984	-0.9781436958270275	0.36916303491944696	-0.1530127749371134	-0.8230864978875478	0.4591408094554824	1.4190110343868043	0.8110520587559386	1.7773170270078467	1.9437663425680647	0.1459016167297498	0.5672900581604663	0.10484986873751703	-0.6610830012152494	0.19666253799553052	0.40612509783129874	0.8573313622864797	0.501847019197761	-1.0467192551065465	0.8631189324238875	-0.23606996988645373	0.21857351227340444	0.21547084110181308	1.1074161481564402	-0.20374395166695494	-0.7786920927308312	-0.09531554448759302	0.1580583856104592	0.6670604210605804	-1.0300372698924352	-0.00244565967119851	0.45974008793145604	-1.003312060790146	-0.7807765977181204	-0.13263838731539734	-0.28057339028601874	0.6760277126657159	-1.4994847078097977
2.28445752420673	0.7099303451258214	-0.417422760816147	0.19565339899267056	1.1146513849881372	1.5188664043285454	1.1251648626723367	1.7925521383174239	-0.5729892592999815	-0.1884862987448527	0.05749912524125596	-0.08521913618914193	0.4728781111141531	-0.9679652036796961	0.3335320062688009	-0.14735508240253198	-0.8553926100796542	0.37262249904438416	1.4200556680199945	0.7436722171542052	1.8486147426127189	1.9846418296360646	0.10406776164462088	0.6461089789943297	0.09989938080179728	-0.7449986013406684	0.1675265553657955	0.43000226756874954	0.6955330845233167	0.46534654275590964	-0.9388044850839586	0.7884419085620714	-0.2284639472229899	0.16416905605443102	0.19243404212997603	1.1384720879398298	-0.18647924438441615	-0.7358729983773753	-0.14384656178179317	0.09207365647136387	0.5772957657744939	-1.0441742640281426	-0.022698126537448148	0.44676802888443057	-1.045500119953429	-0.7707704750762372	-0.17593785502187057	-0.3051173949548277	0.676466134018538	-1.4928613497485625
2.2420564768186284	0.7123046968669471	-0.4978911840354655	0.23364420520740214	1.140890630717679	1.4437995032099706	1.1457173493452013	1.8367570708400063	-0.5559103929186525	-0.25940967189959746	0.06197670229071672	-0.1610212773710586	0.32925288263628993	-0.9347053289949349	0.28111263022225397	-0.151452761383156	-0.8685322298842403	0.300507095416926	1.4297252948888752	0.669234780922812	1.9382216286978124	2.0067462435399848	0.05941128725882026	0.7442167726733487	0.10028330592590659	-0.8353754738099424	0.15766648827928315	0.3612151804676663	0.5432009625776145	0.445280289663949	-0.83141288768134	0.6779335994139617	-0.2284152824185946	0.1122612426893422	0.21685170185889674	1.1496486824635865	-0.190728669710597	-0.7043087349084385	-0.15585962357768202	0.0201265853307852	0.48351338257188897	-1.0497823090609457	-0.0637217463085243	0.43062587819078385	-1.0539411869915862	-0.7641301235964125	-0.21794446629793923	-0.3182002764612981	0.6769415649660784	-1.4908730180369492
2.1899844113168445	0.7103965199844549	-0.5714271057051572	0.2552993592545366	1.1733400486621384	1.3757017677475363	1.1739669060035172	1.8931327307792258	-0.5420340259014618	-0.3186528281154338	0.04320712573528619	-0.23192685602320337	0.2023168852947455	-0.8868802522597893	0.21514443324952165	-0.1651041000117373	-0.8511653913460616	0.2521561660578698	1.4281799948770835	0.6003459809295023	2.0519669186024916	2.034576102986807	0.010423215434099542	0.8302500880208642	0.10506448526652237	-0.9278623773340561	0.1636951696837476	0.24032550421731208	0.4384484380672216	0.4458800961422414	-0.7276557195413395	0.562078194580485	-0.23486193768322394	0.0536433689461696	0.28041459893845794	1.138996842682714	-0.21145941685610198	-0.6717516851000997	-0.11855310554418827	-0.042090120982093825	0.40824145654707544	-1.0318551752227774	-0.11173428995939201	0.4345582227767405	-1.0263893783291764	-0.7795165060515368	-0.2598186495715882	-0.31858531328106626	0.6929667194792881	-1.4953037248576897
2.135427909444664	0.7124496216934653	-0.6207737374910152	0.2625314201011458	1.1924433934714465	1.3340539175125605	1.1909077795075322	1.9482343746859374	-0.5223273807936024	-0.34604432685954184	0.017350184364423222	-0.30017780134599387	0.10012789949580399	-0.8508219255888955	0.14313739773568185	-0.19134778996584859	-0.8120882157148323	0.234383781752204	1.3905352958157526	0.5525825984182609	2.194698028116791	2.0860124523402868	-0.048072883688904895	0.8802326886845069	0.0887417059216264	-1.0067094372536691	0.1889759692048382	0.10424821149250359	0.387515322230458	0.45771264212309903	-0.6326767397859548	0.4595967726499223	-0.262185794033529	-0.016691159213633455	0.34970542191107945	1.1024207556040542	-0.2355730793620463	-0.6571038178565938	-0.10119534212095468	-0.08339153000445265	0.36787833534170195	-1.0067222368604687	-0.17946283091661033	0.4717765296522221	-0.9649385484996118	-0.8179631186769225	-0.3008466403551985	-0.3098424663626347	0.7313285878512024	-1.5083234192814028
2.0800518662243266	0.7335772459860679	-0.6317033570512378	0.26054785028133626	1.188412578658672	1.3448334750967894	1.1944500497035395	1.9837302273144417	-0.49447123095127343	-0.33998664967166725	-0.013849998952129799	-0.36759259090755514	0.019821093070557814	-0.8135650975451112	0.07930254746251825	-0.22400233853950682	-0.7814869445947167	0.2314521216916389	1.3077440209283158	0.5282091987480457	2.3478714333253476	2.1631620995003678	-0.11840640354690586	0.8907021967448339	0.0634193401271127	-1.0623461555700433	0.22836864269769572	-0.02477533116150269	0.38928746179792073	0.4832696138068582	-0.5791163640858322	0.37441536557808675	-0.3007970223680411	-0.10124430797626213	0.39986386578772964	1.0120061949048602	-0.23511463513598535	-0.659984605735791	-0.08525824294761267	-0.09958571634212522	0.35419092158792437	-0.983541106967691	-0.26021780124265176	0.5242398953144074	-0.8893144657062646	-0.8614362811740529	-0.33527118735712547	-0.27846196555152913	0.7686855033819082	-1.5182348082796353
2.04100427017947	0.7657940349211004	-0.6049053711580852	0.2546113429924549	1.1580754888363225	1.4217849820132362	1.1933193740074786	1.9745237946269085	-0.4872321243949626	-0.3255364606232386	-0.06952973565194973	-0.4277506662019917	-0.04057618561572729	-0.7741236840720414	0.03317597980226552	-0.2554742699559941	-0.7569519023047373	0.2401226243597816	1.199083178943304	0.5176622788093148	2.479950562492894	2.2559128542343356	-0.19463910007482318	0.8652246223076725	0.060786710704648625	-1.0797064639842022	0.25813657921149546	-0.1287721268877896	0.43562573214151284	0.5184068937071359	-0.5924827300491163	0.29952106132176964	-0.3268870827951426	-0.1979506244050274	0.4119379775295477	0.8849780646453718	-0.2012048759533856	-0.6447683866075662	-0.04164635384907225	-0.11508171021493996	0.3579372611282903	-0.9538123405230567	-0.3191434991451708	0.5825563728970473	-0.8255382825747428	-0.8977799776628819	-0.35531719565563313	-0.22983851150732743	0.7873668080391623	-1.5082401779918588
2.0194767903570203	0.7959408142506958	-0.5490994543178449	0.23775967862829614	1.1040390195170207	1.5334563538408623	1.1893186697132387	1.9245218188559814	-0.5042465678139638	-0.3111507363802678	-0.14981695650787857	-0.48494243056970066	-0.07865839259812622	-0.7654399082710628	-0.005993695357982655	-0.28460211427002835	-0.7233828123615028	0.2654838446640991	1.102232650883789	0.5088431049512228	2.5640267075086447	2.3616921675439952	-0.26586384488502646	0.8087424234928724	0.07728595252894847	-1.0572106302513853	0.2721268218917685	-0.18536536046913682	0.48732742020878295	0.5365694131940822	-0.6390034246106265	0.23290339186288614	-0.34049318957701813	-0.28292963975254004	0.3834787741213572	0.7433760640267042	-0.13874059069041542	-0.6271177675611034	0.0033048398727148127	-0.15169525554468194	0.37431790952801586	-0.922903410817776	-0.34604403906586184	0.6397803796604951	-0.8066417636915325	-0.9163276427201368	-0.35412309909144035	-0.18859144218966262	0.7909994421054009	-1.4740847634138698
2.0103973047124803	0.8235538245299955	-0.4586862783558182	0.2093095749836277	1.0336184202351408	1.6444518837435447	1.1804350644147148	1.8460554056741565	-0.5238887899594951	-0.30740976313853735	-0.2426392609227508	-0.547421966589402	-0.09751032566048197	-0.7892150574568653	-0.043425088022285785	-0.31040821960890025	-0.7072020280003757	0.2947510834971342	1.0582660239283332	0.49394975329266	2.576020669631366	2.467337366924839	-0.3303177217706941	0.7447003895431407	0.09945345534708586	-1.01514677042666	0.2780841110164439	-0.18026693353465256	0.5125410128066921	0.5192722271639607	-0.6844036963930875	0.17663775959029188	-0.3478014981430033	-0.33402032160788225	0.3445163685085887	0.578500849811312	-0.0513490303664587	-0.6323158699917295	0.044050366740197355	-0.20953163532208424	0.3757397486291626	-0.896948897262479	-0.3534745870584987	0.6851137909334473	-0.8480040287401536	-0.9178336733304178	-0.32565781219840767	-0.16544947376674882	0.7729074440717449	-1.4209238489549414
2.017777478900212	0.8525870981091745	-0.3466780958341431	0.16583041886173763	0.9583354807476485	1.714877519169674	1.174290506543446	1.7391641991446811	-0.5273744112896532	-0.33666268314024295	-0.3424167350211188	-0.6008993937966871	-0.10078869318546732	-0.8238390800457303	-0.0794681121995682	-0.33683572763558406	-0.7210894165018056	0.32580393080044034	1.080955682945601	0.4653426990619236	2.5049622412181654	2.54319220506308	-0.38701427900391017	0.6901420292653146	0.15281904759827997	-0.9586866934314792	0.2712992002779104	-0.09550384922741958	0.49869565406433136	0.4595357693239162	-0.720465568401408	0.13557675998117805	-0.350644095246812	-0.3502138984981091	0.31743321449595896	0.4045003550670726	0.046420498151845985	-0.6402288893652404	0.08083430563331298	-0.29347265559111213	0.3601585159896257	-0.8723220673754092	-0.34562909023500066	0.7188042701257962	-0.9344463599561248	-0.9115387417153367	-0.27685248195064716	-0.17205159967092568	0.7298168882515376	-1.360802827581622
2.030578241532446	0.8697896750169043	-0.24652915106385623	0.09703826076724094	0.8936087470642192	1.7514819898787253	1.17079061260862	1.6210050686388606	-0.5069184254094548	-0.39574467734243474	-0.43361858297999534	-0.6403169371114179	-0.09453287109672728	-0.8770759263947262	-0.12380184087861415	-0.36615552356522485	-0.7454652448826484	0.35579871923855	1.141747406526815	0.4236940941285052	2.377893341806119	2.5831264561942993	-0.41641737728997325	0.6412807820030574	0.2460866218477411	-0.8952992393488479	0.26975236754913345	0.0639886985330093	0.4439058538334796	0.35459334338870296	-0.7500919541994877	0.11921329854702474	-0.3498797715542474	-0.34343995813229267	0.29663610431305076	0.2373353019736423	0.14041919696458338	-0.6366846177407914	0.08772171095051841	-0.3951677128236658	0.3501377951875611	-0.8511926059203712	-0.32832572398808607	0.7582928249252902	-1.051387790126584	-0.8932757026266298	-0.21892982041763992	-0.21508783464566522	0.6809300605199968	-1.3133212392865974
2.0389005656164843	0.8856589435206651	-0.1785997639114304	0.007741324439962577	0.8424509135819955	1.7711783006017279	1.1513090896274247	1.5081492325936807	-0.4578433861856766	-0.46180297221027644	-0.4962876042360695	-0.6752549210266561	-0.08430886931456692	-0.9436229587223309	-0.1690780798720196	-0.40352102026428466	-0.7770003324136552	0.3777046154597709	1.2077325289217382	0.38030195431214464	2.24050055685652	2.600293039082727	-0.4187394455900931	0.6023708818692072	0.3280415203905279	-0.8415129847750119	0.2855115522730848	0.2672797899383819	0.3631919463887468	0.22652162100202836	-0.7712017379229359	0.12891848950140808	-0.35248763254273635	-0.328803455943049	0.27474922074519653	0.07793934507355531	0.22481071842459155	-0.6218245332699441	0.08065594029797452	-0.484976874523522	0.3338692419866812	-0.8454915095535549	-0.31403962852557726	0.8038491332671457	-1.1777412000808911	-0.8435877459230386	-0.1532702211839324	-0.28595344280571366	0.6388985484871255	-1.282626013767163
2.0420195549992335	0.9330445309646203	-0.1372521723751418	-0.08517874339589414	0.7973510777329936	1.766306909522653	1.11581126611344	1.396293508144034	-0.3758193924134437	-0.5275308849501462	-0.5231210838396245	-0.7041012200387451	-0.0746532586813973	-0.993036293374397	-0.1972800202364247	-0.44743564581447287	-0.8226339010447223	0.3829541326692454	1.2595366144308684	0.36552363535607857	2.1113224765281995	2.5995224936008032	-0.4148742151809552	0.5802626821072983	0.3745322298292549	-0.7946513162422584	0.3060857496450759	0.47979181016599953	0.27617187614622535	0.09956890516774106	-0.7796002789196101	0.14635087057747484	-0.3787294126541295	-0.31733433647888315	0.24264541098337897	-0.05816976823648502	0.2833152546580676	-0.58654280940482	0.08531221431523991	-0.5576553853891901	0.28939104703421253	-0.851081398228502	-0.3052634607528618	0.8400685310560618	-1.2790478253607813	-0.7672720626861175	-0.08488799200216873	-0.3722895792730778	0.6018633317412825	-1.265550198325658
2.032645378633702	1.012076869692636	-0.1247851997339207	-0.17776269319545843	0.7636027410376313	1.748131848723896	1.0708635363560555	1.2867893974460476	-0.28787018144816456	-0.5807949304597598	-0.5108269365695336	-0.7305658723067658	-0.07281786559038289	-1.018512729874888	-0.20479940891206527	-0.4928159358194216	-0.8624051777629738	0.3686349262826495	1.2712982148708787	0.40237469993242225	2.0005719768368038	2.6003881380504326	-0.40172071157133715	0.5609924099109806	0.4037439240549629	-0.7365054472403003	0.33404508173753644	0.6532633554818087	0.19526167867139932	-0.011577843114076536	-0.7855102775867845	0.1563257889181351	-0.43537238233495634	-0.31321141560397203	0.1886402835691381	-0.16023456572736353	0.30437094304072637	-0.52696099336987	0.08320938088808749	-0.622822786047599	0.23707503778351455	-0.8528924949246486	-0.30652905468698854	0.85721234265194	-1.3497724267541664	-0.6870738601694816	-0.020281083160578733	-0.46206384343000223	0.5624082568792155	-1.261338945813716
2.0038409739272263	1.1050026684562122	-0.13232783828756856	-0.2639004355853787	0.7367403041640023	1.7303346780337097	1.0083258058211075	1.1855474699291804	-0.2257783131519379	-0.6050316827867704	-0.4687099939704855	-0.7574905177184966	-0.07611207063964356	-1.0170959648373405	-0.1923341926586765	-0.536333644469541	-0.8745286908216097	0.33652187395011995	1.2526355373204159	0.48429828399885577	1.91233914194512	2.6310173209569014	-0.36958289562372315	0.5323075521670131	0.42836520918805976	-0.6840114471352359	0.36684851222165454	0.7451253394171644	0.1301542109432454	-0.08325353188171021	-0.8040759608264001	0.14875344229598111	-0.5046166737186688	-0.3176830147452574	0.11729260354545976	-0.2320032955625347	0.30905866119841646	-0.4584197074955531	0.08878564452973203	-0.6718347888386051	0.1781542614218883	-0.8212754672629797	-0.3209633461605195	0.8538964047750486	-1.395132364567072	-0.6040597949154585	0.053894309991451464	-0.5443759266125069	0.5215582049854423	-1.262859991195388
1.9671487526231353	1.2102205079223214	-0.14278424135254647	-0.3316463671162049	0.7065191568800877	1.7196132573892613	0.933529778642663	1.092701073806171	-0.18803323859228752	-0.6075055196962181	-0.41859951024837594	-0.7787060893466128	-0.06952366054112227	-0.9945543951133914	-0.1690272859029819	-0.5704213233258233	-0.8571833193273595	0.296648292496797	1.2441133836651943	0.5994505302845753	1.8298023289665095	2.684555601340186	-0.34486544304526306	0.4937032341212184	0.45113840754361184	-0.663472136906973	0.3792707689050644	0.7379917093603321	0.07933997498386217	-0.11243779175435162	-0.8354940971017195	0.12328668157497055	-0.5796034120210517	-0.32786654945630395	0.05649383366082737	-0.27271267811598576	0.32686493720954346	-0.3836387472817047	0.11260523983848539	-0.7077418298884319	0.09517431553961367	-0.7376835956934884	-0.33978127564007793	0.8275367625155117	-1.4113891064477637	-0.5304439133413706	0.14165142928996793	-0.6180811813183456	0.4906210306924855	-1.2637926720077812
1.928501247630135	1.3079167488921275	-0.13598625819750712	-0.38174846877010843	0.661252653632086	1.706135176850239	0.8716796992550642	1.0108631132455295	-0.16474433771077876	-0.6004808704264746	-0.3752885471028044	-0.7950551914543587	-0.05377588223672358	-0.9549453863263888	-0.1542932723659248	-0.5844175241790543	-0.8230471416403461	0.25296526989596146	1.2507925437862126	0.7309283981521026	1.739329568610525	2.7328853844152774	-0.34009189569853904	0.43472323389101025	0.4759886169743144	-0.6746139940113656	0.38444009879354174	0.6325848582284591	0.033452342314991834	-0.12449556151164268	-0.8452329785716775	0.08532504943224647	-0.6426529600687706	-0.33597132289988413	0.03208339097419098	-0.3013288490947993	0.3608401884244372	-0.3109677629488944	0.1299755201273568	-0.7576321144705486	-0.002749690272970129	-0.6205296966269931	-0.36297098744478123	0.791611809002801	-1.4145022466038746	-0.497272552890344	0.22625047741213228	-0.6744179273063813	0.4926736397534242	-1.2638286171100845
1.8868337005037692	1.3826206661347946	-0.11216929601297794	-0.4175032221330735	0.6048194346510758	1.6840019594014535	0.8412111674658072	0.9439943905661444	-0.16405263853631163	-0.5946407619570204	-0.342079850652636	-0.8080360260097986	-0.04190829737977167	-0.9103611352548491	-0.1503256990066739	-0.5833796840878918	-0.79062474962696	0.21621435710158626	1.2342110145878817	0.8632385614553424	1.6372156097236636	2.766277314255353	-0.33719846674413073	0.36565371028388294	0.5005765173140105	-0.7109589998263458	0.41008579218911334	0.45509500231101646	-0.00961534907648095	-0.12817974833878193	-0.8420059757741678	0.03838249431680927	-0.6627572495552234	-0.3478689706150901	0.044145474312201644	-0.3230789109378298	0.4053143162009915	-0.24620491943264433	0.1166607043051359	-0.8253512423517112	-0.08286235896372052	-0.495684310463707	-0.393609030763444	0.7589037280030251	-1.4175773794994782	-0.5136482178380932	0.2961051264174122	-0.7012575047539162	0.528692516090453	-1.2597895227196998
1.851285825649073	1.424226168414442	-0.08852768816425009	-0.44600540040308323	0.5383626209019379	1.655095788468285	0.852831893997896	0.8891396210532856	-0.1782528157062556	-0.6088572660856642	-0.32553626954465137	-0.8187663333621347	-0.03545714582496952	-0.8820160905903004	-0.15366869467257682	-0.5716071939002081	-0.7730897525780078	0.19708559713100296	1.1877491746536664	0.9580367860286781	1.5153345553021733	2.7844509708274345	-0.3319780860652065	0.3034079675648066	0.525877421455624	-0.7691606897556804	0.43240777833669686	0.24593446845381908	-0.05471229232835569	-0.13302087414381336	-0.8591711305399719	-0.010767829404823282	-0.642372421784608	-0.37754920991537244	0.0746158268369809	-0.32852068577150034	0.45196227566485714	-0.1988121779382101	0.0640116382160959	-0.8982043013335934	-0.12647919080927011	-0.3826677914436708	-0.4246886981949521	0.7220596680580477	-1.4262326692786778	-0.5561680215085318	0.3384798426493602	-0.706691964650318	0.5927048804943482	-1.2516943073115236
1.8234665913821122	1.4289483023451657	-0.06557788920197197	-0.472246277518131	0.45947640471214973	1.6445754247405766	0.9029938300742539	0.8382186238161917	-0.19529268924196544	-0.653424606433969	-0.31834869229049284	-0.8308056866234393	-0.03649890297729965	-0.888708210451288	-0.16849488985714625	-0.5551383959645841	-0.772830359130538	0.19385132794266344	1.124792407273095	1.0047829185629373	1.3896323064487432	2.7698179219760912	-0.33931054779523895	0.24455020016982046	0.5484860804722721	-0.8319480688690118	0.4243378065619483	0.03658986332446388	-0.1028171729427881	-0.15175712156651716	-0.8804637931880996	-0.056541565846392604	-0.5943402598462346	-0.4080971523823565	0.1192965356197638	-0.33310036352757655	0.47661246905075194	-0.18331788106381391	-0.01848389398630327	-0.9808791551088116	-0.13117833953982339	-0.30776600665305553	-0.4641829351322821	0.6847010185836271	-1.460235346610853	-0.5946173974928359	0.3338179280556977	-0.7011235789035621	0.6780461590238376	-1.2456460708871393
1.7987814036880247	1.4190233671424328	-0.040394124043867885	-0.49626056989511047	0.375120961592129	1.654945601373854	0.975838623044675	0.7875264809442023	-0.20861467971491435	-0.7271018354968699	-0.3061504931000331	-0.8455147197187991	-0.050854738870391804	-0.929404639996133	-0.18761599731254022	-0.5316487236818491	-0.7833975115043555	0.2072326606495619	1.042152685451613	1.017869580129344	1.2922177506560373	2.7246483507509156	-0.3504105714464965	0.18723097215730355	0.5544548046067167	-0.879694499100687	0.40347275175377695	-0.14272334010020246	-0.14433942592831434	-0.17661471415503444	-0.8924481500623503	-0.09619398910494764	-0.5283851367125486	-0.41235315656504434	0.16561791868186948	-0.3416157018552802	0.4561814738992095	-0.19534596322496742	-0.114873147046672	-1.0705387041376269	-0.09741998544537796	-0.28736506905699327	-0.5278686889088233	0.653478918043205	-1.5179061816226753	-0.6313590176658492	0.278979267799384	-0.6935944350039651	0.7651980608026433	-1.2449328443835448
1.779342571238437	1.4024029049545517	-0.009968945725234482	-0.5190787239081953	0.30100831710196385	1.6607011584120843	1.0568716653915111	0.7447162986467422	-0.22152978832052944	-0.8254066347698696	-0.293732679416195	-0.8699351968481839	-0.07736851423215005	-0.9884254734585272	-0.1973872519488367	-0.5082224930347807	-0.7967374903856081	0.22135871227374881	0.9438813473987689	0.9939427780099992	1.2211667228776304	2.6644531426282265	-0.3564489257116877	0.1345911359453545	0.5443702123715721	-0.9137396827077466	0.36859101268022537	-0.2857501916096858	-0.16122866246127837	-0.20258420096615665	-0.8989091004266605	-0.12492744817087176	-0.47919074473978807	-0.38627148990703447	0.19140441076406658	-0.3350528600709033	0.3908229445936896	-0.23075209029232585	-0.20094537360507517	-1.1415465401766707	-0.04060541887258717	-0.30605476992511804	-0.6078737874190937	0.6125319009410116	-1.5739668908711817	-0.6680398439426674	0.1900527419032279	-0.700692505072735	0.8321484176488255	-1.2566906765316672
1.7822012863347638	1.375818860943533	0.04157081631523539	-0.5409626907030405	0.24569466825771516	1.67974100619007	1.1286763137693034	0.7183638086051518	-0.24151955539440836	-0.9292473492115694	-0.2799460064629501	-0.9042605730720329	-0.10583382452960785	-1.066150723468899	-0.1949830040810687	-0.503230124320396	-0.8049969355371089	0.22498358331496	0.8590955259111747	0.942092351245341	1.175117506311436	2.5837945874033093	-0.38089534823619053	0.07348003280540505	0.5254815731910141	-0.9277451533865652	0.30224643148749564	-0.39950623780320776	-0.13999339878314868	-0.2284920475858338	-0.8898322869625043	-0.1242731095115696	-0.4575921594948378	-0.3377280225625315	0.19693988219620892	-0.28230478591610036	0.3039024231173891	-0.2969931365645401	-0.25394491193197394	-1.190231611575402	0.013890547008292578	-0.3425399710369539	-0.698789076260795	0.5576386820462167	-1.6238427822734736	-0.6915726084878976	0.08883734629098954	-0.7325773204140801	0.880337756864513	-1.2828246577535758
1.8095451435992498	1.3494739428962692	0.12095828814947707	-0.5621318149136582	0.2040332533141727	1.6975212202728205	1.1677164074792958	0.7206181142015703	-0.26062944043017816	-1.024498128326	-0.2602084203930173	-0.9337001342694673	-0.1284920425927921	-1.1406273526847848	-0.18493520450223552	-0.5219633006367379	-0.8053189411960368	0.21120306409908265	0.7935352933618756	0.8873931734364954	1.1625906984835512	2.4783469012630857	-0.42273164503351734	-0.0040235564320469765	0.49034646276476196	-0.933815679238783	0.21608388225684344	-0.4940250995348044	-0.08669927328864233	-0.2578849357987506	-0.8714842064940267	-0.0962489335725226	-0.4453944694048798	-0.257609209615011	0.19745950924068648	-0.15803332180591623	0.21588365063799714	-0.3747280630118417	-0.2606883732943443	-1.2293220777923781	0.04501466392986676	-0.38321475172408526	-0.8067439424497918	0.5019391811614385	-1.6490104991404144	-0.6952202422595869	-0.0037275828580928096	-0.7830882919117104	0.9203138129445441	-1.3161419838936534
1.8540434424688552	1.3425175512233873	0.20965395246632618	-0.5855464600897405	0.19175964865954342	1.6631332203928857	1.1674794856554194	0.7630733019326881	-0.2820687241564329	-1.1160300939755765	-0.23605295830094955	-0.9665316075265948	-0.13916301450450003	-1.1898613993265967	-0.16849488985714603	-0.5600966037982251	-0.7980183573400101	0.1738104482607039	0.7320642872886132	0.8361652765912313	1.1555674960640965	2.3667275359622635	-0.4557216185381677	-0.07931632569330764	0.43752933497658153	-0.9639478158367346	0.1385174923445752	-0.5857030121980028	-0.004713627620769417	-0.3037950245423494	-0.8546871245006786	-0.0467339783842559	-0.45449478782684133	-0.1766918968208325	0.1973945558601268	0.020131135898089424	0.13182462718809904	-0.4358100353090328	-0.24034533741649294	-1.263250906858441	0.04674034001735801	-0.4230883831208164	-0.923913636604129	0.44371351349575905	-1.6230688162413223	-0.6960160896279556	-0.0753486867431089	-0.8435892948091952	0.9590400834798423	-1.3560448311451734
1.9099400342620378	1.3516695540180226	0.30699002152122373	-0.6126489355513403	0.2031763654910521	1.5767150817822444	1.1415567709746872	0.8353840732940757	-0.31719280135400896	-1.2028843321791118	-0.19614495371296856	-1.006909977641505	-0.14612624601087004	-1.222858188344138	-0.14100406505926388	-0.6222873005462338	-0.7950970504454029	0.12128952219763751	0.675572881953874	0.7764790927976695	1.1256097264182046	2.2630135771563675	-0.4828490410558695	-0.1483592769449516	0.3736976099942341	-1.0050487646642114	0.0660887024186555	-0.6864976623973184	0.0816705735101822	-0.3628605526062802	-0.8382511705104954	0.021394663932939907	-0.4865963829145653	-0.1340333733462003	0.20291078184617745	0.2105182901132876	0.05654405498997328	-0.48994738178736263	-0.23592688384634566	-1.297545455787049	0.024940773715544838	-0.45720417953243137	-1.0354518823396348	0.3908979154283939	-1.5614452261367238	-0.6842966844569454	-0.1128976367851798	-0.9001101888414679	0.9974987461764057	-1.4020072659060154
1.9623261497292575	1.3594326938918564	0.39582260634684907	-0.6383453961287314	0.209016970864709	1.4823854746165268	1.1025089724899342	0.9217865071366746	-0.3575554825935054	-1.2894384061322337	-0.1324738080696343	-1.0371362560847235	-0.16094664928270383	-1.256876139507037	-0.10317572693322434	-0.6977047649764389	-0.8041006864530926	0.07731247512513459	0.6291408113718997	0.7275450833727839	1.075366816802108	2.171889258613676	-0.5070854763313608	-0.21988674343426212	0.3078747205483384	-1.0373523353371177	-0.016535962724639714	-0.7906368528813126	0.13270045203783742	-0.42127648788344396	-0.8374039086569172	0.0902026196674267	-0.5128123993059843	-0.11842536301018966	0.22795391857308042	0.38553762685832077	0.0015257100140158518	-0.5479997702183698	-0.2658860017504451	-1.3381431311345113	0.00027982996951540914	-0.48245286467607224	-1.1258721965045229	0.3585338113868017	-1.4817889185240847	-0.6496358735491456	-0.11038599382402985	-0.9393860370492326	1.023183404911204	-1.4493299390119094
2.000620886267933	1.352761321044461	0.4566609524131698	-0.6565399546191095	0.2019046207725948	1.3880800911757174	1.050509447633266	0.9936413717707291	-0.3895906482815733	-1.38880888922046	-0.05925263023366421	-1.0488359882399245	-0.1826035838667056	-1.2868951885281927	-0.056418937805285896	-0.756355743795969	-0.8185998857064856	0.04437314964229954	0.603098040770376	0.696420842946234	1.012483622957952	2.1001602526128242	-0.5186250081782244	-0.29057186625476	0.24533069474002236	-1.0794385235327937	-0.09125988223787325	-0.8928901810864069	0.1294077558992289	-0.48002196110717943	-0.85507603158101	0.132557311740352	-0.5024525212408446	-0.10942094640604191	0.27743155479423487	0.5139321639483048	-0.0280993589019367	-0.6033713916051449	-0.3241363652124055	-1.3926520142837622	-0.013056548819456098	-0.4896722864686048	-1.1660362794116719	0.34170645859245224	-1.3865392684868847	-0.6208693072133252	-0.07278541930643966	-0.9653278927811131	1.041619876864934	-1.5016565487279057
2.015839403428587	1.3406456055475258	0.5047512784781494	-0.6636757563097853	0.19247704311610922	1.296589504569261	0.9919107831944762	1.0267874126504482	-0.4125438716225317	-1.502579198227851	0.01860177375872455	-1.0362893528201362	-0.21079085762688607	-1.3072736094327777	-0.006736792312418377	-0.7938107094684049	-0.8325785091446114	0.014419138320698901	0.617086930018976	0.6696001789189785	0.9405445190042714	2.031547566630638	-0.523222752246706	-0.3571356167398342	0.19263995224114502	-1.131000314150667	-0.14411661086736835	-0.980511579676391	0.07791065180698595	-0.5258727804359273	-0.8701901644826867	0.15319395426636048	-0.4575978847659428	-0.10028078482796214	0.33633464823882864	0.5779215750951414	-0.019043825975072596	-0.6588869304219562	-0.40172841530119224	-1.4645547557440328	-0.012339729521575388	-0.48074843658233074	-1.1364030050477374	0.3383574989275753	-1.3019869346797845	-0.6068590774993379	-0.005714002894391057	-0.9790950516792367	1.0583823763806175	-1.5547834099320204
2.01164490046558	1.334950059865354	0.5561012734976833	-0.6672673274393693	0.17154035691779998	1.240879782024972	0.9432108281288685	1.020952527341732	-0.41976602476770386	-1.6227556972776238	0.09361824677357403	-0.9889229560220439	-0.23196034840819277	-1.3169142375493486	0.03424265315204948	-0.8100257408613624	-0.8489685971840423	-0.005207531704094435	0.6749585507758065	0.6430321357285785	0.8708231386105101	1.9471069986131142	-0.5210374198296635	-0.42816883741715994	0.16549334595008702	-1.1567309706249647	-0.1848075661889942	-1.020600913535212	-0.009192357884870606	-0.5378712807783673	-0.8843412893759247	0.1761157871483291	-0.37948228580448323	-0.07013475395046245	0.4018774205850798	0.5989969522687494	0.038249107660956586	-0.7224228168651866	-0.4673136620269096	-1.5491607212176872	0.0035954879564213003	-0.471127836463329	-1.0632208508849137	0.3445408287278865	-1.2517793435494269	-0.5803999158600024	0.07983897575367944	-0.966865947468774	1.077191791173437	-1.5948905767124217
1.9951400690629366	1.3246821359065277	0.60867154252526	-0.6731123096291665	0.13709455338966497	1.2296327065500114	0.913709245572018	0.9848079536782871	-0.410702731172847	-1.739316123646241	0.15322759037918315	-0.9105801050463649	-0.23232461146652444	-1.3016806030259538	0.05699458876455791	-0.7989982832156103	-0.865244194322521	-0.020818728834804637	0.7599933523003273	0.6248840352523108	0.8065856285990624	1.840227951087165	-0.49367315122877387	-0.4838405793897265	0.17144537768783133	-1.1573505829188462	-0.2194857050572198	-1.0008010961282006	-0.10376268266520894	-0.5198035923551828	-0.9105994620675653	0.180623730965278	-0.25772580784245697	-0.015666417743756093	0.4700279508767647	0.5999885342829003	0.15167375082194848	-0.7861318920801555	-0.48339470515508687	-1.6306636090697513	0.03344230958588603	-0.472734674133594	-0.9786216760329646	0.33852260786750354	-1.2402804196431692	-0.5415001123720733	0.16712025206045023	-0.9249429711251029	1.1063553518117957	-1.6134855456881088
1.9728855420602325	1.3259357356559112	0.669565137217929	-0.6827208670140678	0.1140545970800603	1.236381436309486	0.9028955941960615	0.936377324414216	-0.40465884010182884	-1.8268311261057206	0.1996707252798297	-0.8030190914424201	-0.21566705537875658	-1.2665596408434512	0.056439617621371986	-0.7642875749629096	-0.8797648606198424	-0.04530431421620081	0.8708219443894454	0.6109447783615158	0.7449679433046715	1.713548810797858	-0.44205779707920634	-0.48638089657390743	0.20306316166649788	-1.1570519409573812	-0.24567609510600202	-0.9264710326051577	-0.17057317375304654	-0.4799508378093577	-0.952307431509978	0.15819140333988668	-0.10290588924700769	0.03699997047565806	0.5192313394911114	0.605648389009717	0.30961282454859945	-0.8446745754846754	-0.4521400916574744	-1.701388843396829	0.05983777904036865	-0.4855212891537537	-0.8932963407270085	0.3146340960755586	-1.266398318022797	-0.5112413322205621	0.24675437236307585	-0.8631257282296063	1.1381323592156773	-1.60429495058343
1.9433777514722668	1.3458942996812653	0.7351957010914244	-0.7068393086417297	0.11748214837254127	1.2308923402452474	0.9184341986937185	0.9062045882779749	-0.40364841679795027	-1.8743658620302608	0.2515871650785552	-0.6616249372684099	-0.1883226898550058	-1.2201513291458528	0.03180078012203157	-0.7274312380577895	-0.8995521083609626	-0.06779611321672925	1.0026731117703265	0.5849473875972275	0.6806835626061956	1.5689057193524365	-0.3699589193021865	-0.44368177854817237	0.24076890118461175	-1.1540348198326695	-0.2764805417560081	-0.798187248082653	-0.1969202721585377	-0.39946534321826854	-1.004606174122122	0.12965524486207275	0.04003409180483031	0.08649631430383978	0.5427685200613344	0.6211661364064207	0.47866287344643155	-0.9020878729551833	-0.38386371881962755	-1.7559309738063118	0.07392342573741328	-0.5181323774080444	-0.8243644481602924	0.2870113704255713	-1.3168339527161994	-0.48660322410815365	0.31191568318089835	-0.7850636982044341	1.1442275547766623	-1.5673509528057095
1.9184774610621278	1.3640606266853421	0.7833917201807229	-0.7466637728760465	0.14284095545084335	1.223429010600976	0.9719669737276686	0.9168580292740008	-0.41119438009587544	-1.896964805393606	0.3138318826047043	-0.4998406197241551	-0.15730049924954795	-1.168954858304852	-0.009118465082836605	-0.7007336964023708	-0.9274789435916493	-0.08342233349562714	1.1341156271340789	0.5479497127137796	0.6111348636909594	1.4253404162076806	-0.2793884887487118	-0.3773731226757353	0.2626693256555427	-1.1302327763992375	-0.30533359942509514	-0.6290639524412128	-0.18342049445507408	-0.2844400044286002	-1.0684008248350052	0.08599936789793966	0.15173413107030037	0.1146886822231828	0.5465382218145578	0.6094852321297627	0.6206873833255364	-0.9656115630060377	-0.2898276364991674	-1.7843878579593029	0.0766609084881688	-0.5772018181481389	-0.7784503600254947	0.26777893073960174	-1.379138218304432	-0.47364859750082167	0.3530469229155474	-0.7033291702515821	1.1252587140373627	-1.5184315604185576
1.911473716627486	1.3588602408271082	0.8125485822075322	-0.7856187486690626	0.18349330798957011	1.2173294766690463	1.0477203191700695	0.9638830962957006	-0.4314096275379013	-1.8983346825095868	0.3705180080508792	-0.3226938208803921	-0.14898051983026134	-1.1237567406764657	-0.04593844886057909	-0.6866935744167555	-0.9652734633481492	-0.09410379185685133	1.262432360512509	0.5056695556882214	0.5451902739203751	1.3069739010698869	-0.1846500554735705	-0.30823982541544837	0.24906502234471306	-1.091607485700918	-0.32297013669166513	-0.45812078233542036	-0.13731168992130935	-0.16410649684487483	-1.1494902660071364	0.021144916353053968	0.2413002722424697	0.1168765718030261	0.526840507739641	0.5693006043191954	0.7145626548466416	-1.0340333242350703	-0.19235880377753764	-1.7835151173782307	0.07688214901220604	-0.6458441985678629	-0.7214363906651587	0.25761372367135554	-1.444534892815771	-0.4888360181138543	0.3724644593381639	-0.6421083159084436	1.087625649992217	-1.4662014349245331
1.9173997964547091	1.3313196929610682	0.828693191672204	-0.8150566921762616	0.22327427988787235	1.1942055088715073	1.1174273426193944	1.0284344432780474	-0.46180200768660995	-1.8792087805402875	0.4162873742145591	-0.12542124724898468	-0.1687246334267919	-1.091954555466375	-0.06677526371456817	-0.6875606101041998	-1.016180769104324	-0.08931569991313215	1.3906895551864564	0.4584136703938779	0.49426897278150006	1.209931500613812	-0.09986892454111036	-0.2681713705825369	0.1892203955456622	-1.053666001362963	-0.3274652061599063	-0.30906125535918044	-0.0789610226656657	-0.05268473847814831	-1.224544702664844	-0.021279705042239545	0.3030845353759046	0.11924279301528964	0.49034392490737877	0.5238139091065042	0.7564397716502904	-1.1031649155003826	-0.11519232712043656	-1.766921963917783	0.09068165796482905	-0.7087355526366667	-0.633037470090609	0.24597354340641758	-1.499942568224649	-0.5317813790576565	0.36771725213277306	-0.6170851078063363	1.033124751431035	-1.4125826933731118
1.9435541356994293	1.2768738510518935	0.8271702512763399	-0.8338004012611455	0.2625842352237829	1.1497210604497603	1.1648617884306371	1.0856390245396914	-0.4946068582403841	-1.8472886292127602	0.45298431640421216	0.07258000711007521	-0.19918371205801702	-1.0686354214370872	-0.07221398091778963	-0.7008882337200202	-1.0651524630662768	-0.0755931271259777	1.5062704184151652	0.41064352125307835	0.4707916923368397	1.1274538728271382	-0.04305516512239936	-0.27338220949276576	0.09568097369279442	-1.0116691266510895	-0.3221107851756776	-0.18776870613580135	-0.03528787329404604	0.03677177474479084	-1.2738525646353935	-0.024041913275782673	0.33947722115709145	0.1260247183795726	0.4586442695134883	0.4547711779356643	0.7561274250347322	-1.1670642544364163	-0.06460541464522557	-1.7382711374134416	0.11976151244429767	-0.7627892995190132	-0.538710709075184	0.23477640546362016	-1.547175227418922	-0.5849456412800242	0.33485266210850384	-0.6311619702334039	0.9759904778610208	-1.3670005199576878
1.9800549155862346	1.1926676960171725	0.8182367886072262	-0.8327383945079777	0.3077257379225344	1.1017968430910239	1.1717537094536468	1.1324820892710332	-0.528050852394095	-1.7944677792406698	0.46508443533549365	0.23990358788489258	-0.24042110582103765	-1.048342746972189	-0.07003736528163348	-0.7079009745240972	-1.0963548114163912	-0.08304460862691658	1.601418680787436	0.3696783459050824	0.47737332354692247	1.0625329775399925	-0.014057391061173024	-0.31823900278372547	0.005868725560317411	-0.9784640480010497	-0.31720851529678373	-0.09336792786181644	-0.007276456605228225	0.08974203618544233	-1.303367834124807	-0.0010426586440491548	0.3535814265251327	0.13127086237211627	0.43427953476131986	0.3525496355215868	0.7360289278933001	-1.215122918954577	-0.040823369933385874	-1.681853307405909	0.1499977173960682	-0.8089336830102953	-0.45848628046860107	0.23669717279811806	-1.5933125864694802	-0.6340450025340928	0.2913399628727107	-0.6672675424523167	0.9214098663265986	-1.325370415948125
2.0165578465001994	1.095773372420768	0.8197188930618762	-0.8179712931764117	0.33513346704724	1.067953877021528	1.140884529376859	1.16942134620228	-0.5608472262422999	-1.7015055007199955	0.4469161334124189	0.37508353561747587	-0.2842822494389986	-1.0279545821540033	-0.06079474417494775	-0.692051952567678	-1.1130973167603153	-0.11602685739028722	1.6735931221437723	0.3400562972405504	0.5129531087579482	1.0070927178025921	-0.014025648802601437	-0.38328281453516866	-0.04457569726830546	-0.9650195776423672	-0.3259976981864506	-0.01659284215765867	0.03308464408960486	0.10500746667447063	-1.3108519804980836	0.053279937457029636	0.3588629891198223	0.1633040145538845	0.40978248756727076	0.24999415827112884	0.7216080861669306	-1.2378179658877289	-0.03241516544118668	-1.5916784258435084	0.17740794338746863	-0.8462699633966361	-0.3979659934874865	0.2542675158221439	-1.6304733216292757	-0.6736909129298674	0.2590836438426073	-0.7082216489723316	0.8628379123463565	-1.2761483279626304
2.059399854456207	0.989922694545529	0.8334301608530303	-0.8030542800446211	0.335503033888501	1.034408862768405	1.0986026516865075	1.198597574748737	-0.577654838045407	-1.5638127053122008	0.42512952279747085	0.48328724992221134	-0.3086667576481896	-1.0026769214909668	-0.04579923576025403	-0.6560138500917977	-1.1094300300891917	-0.1685306141411397	1.7219791447546668	0.3182970721231563	0.5788606953545627	0.9531008884964033	-0.04371442741580872	-0.43821053055420955	-0.058928773802553826	-0.9526468690893178	-0.33659812965596736	0.06492642010815157	0.08240044066433128	0.0898036763768874	-1.2767276991221268	0.1291832219360875	0.37796535616283805	0.2095637723369448	0.3914993137800987	0.14501594970774678	0.7231924895635925	-1.2441918005433958	-0.03474017323340979	-1.4738113471134366	0.2016205063381158	-0.8730483216896537	-0.37731043347125726	0.29611988027827707	-1.654780692326548	-0.6974254026761073	0.24202961058182346	-0.7502555326608273	0.804351365123158	-1.2232030841175212
2.100084382170217	0.8804392343522295	0.8619985049035204	-0.7925509859152233	0.3270881418411574	0.9944954312368696	1.04846382993443	1.2218974719203564	-0.5593722794732157	-1.3987687016637098	0.40353907270087974	0.5615441208710286	-0.2900717444240773	-0.9753530389717755	-0.038355097409113366	-0.6039298939180711	-1.0812581127736545	-0.2462024364339001	1.7480895729749204	0.2988114345374642	0.6644391692334851	0.9199454868580574	-0.09437507209603122	-0.469483535722227	-0.047251249996570446	-0.9316777377202546	-0.3345171769080227	0.15696205618705256	0.12007706784901447	0.059026254633050404	-1.211129723316518	0.20496163262520217	0.40967190754429234	0.25464441201310656	0.3832406117259719	0.025463870785185798	0.7230690622719607	-1.253556190609644	-0.05591245145976605	-1.344446257553366	0.20393910703002716	-0.8946294225463627	-0.4057581397470168	0.3709637627477297	-1.6577659898791346	-0.701556624258437	0.2410128328683286	-0.7901591582921271	0.7495145333176062	-1.1686913905509893
2.1153373157654394	0.7843395818879011	0.9127479713757898	-0.7884323564564301	0.30599203465249974	0.9644144096456451	0.9972636754591335	1.221933511977853	-0.5167819200100675	-1.2177716731895518	0.38173753682909994	0.592840850648675	-0.2258312265136547	-0.9484130666484534	-0.03942177075889781	-0.5366736265683699	-1.0405870091307325	-0.33539272105832446	1.7524250731831341	0.2765289234008686	0.759608865805361	0.9228959932920058	-0.14376846814558858	-0.4887219210919649	-0.01646331659672396	-0.917781117849821	-0.31544750572863717	0.23930790265613705	0.15600643730103533	0.040797353401471045	-1.139015238992266	0.2855451867513302	0.44287847995534974	0.3174118232927462	0.37379831473720204	-0.07946663280157043	0.7130487813309132	-1.259425094620947	-0.08472940537441483	-1.2176689130813	0.19846119165486265	-0.92676390640693	-0.4684124492868462	0.45403282224127184	-1.6387519940089015	-0.7046515862465371	0.2512277453939705	-0.8336913374314594	0.699699618826196	-1.1056323300262565
2.101228728619611	0.7150196219503913	0.9792961428695058	-0.8001712394234657	0.2532798465143836	0.9449869822691251	0.9619796594447442	1.1880720759568244	-0.4605305018511925	-1.026079530584889	0.371104357426404	0.5866502887146352	-0.14307664272541615	-0.9246476613762518	-0.04788555100701076	-0.4653522144101818	-0.9919122759431241	-0.4158009024852142	1.7442601517548062	0.24165145911246072	0.8684993392852114	0.9567707332758182	-0.19262712922382522	-0.4817466777776606	0.009085588867295465	-0.9075826344180944	-0.27771007546349663	0.29918316175048615	0.18657238902937817	0.03237161338625052	-1.0769891895256505	0.37518209064833813	0.48964535697943995	0.3792503130841066	0.3593762585721891	-0.1662249477922309	0.6938470212470508	-1.248270274153911	-0.10400224924023335	-1.1101140262329756	0.20616921151232392	-0.9740249059063624	-0.5532843047990755	0.5213174670776781	-1.6189260248460091	-0.7169098464065466	0.26038323390025353	-0.89235713766081	0.6621804304571086	-1.038747953877468
2.0635577899574855	0.6774647685719322	1.0548930785134107	-0.8239788113180306	0.18107663070406782	0.9140484408161436	0.9331445399046521	1.1233963907761135	-0.3887141569256918	-0.8401811623707582	0.3699273943162601	0.5657356471805348	-0.06158730115428133	-0.9023185089687992	-0.08224484917361052	-0.40027410988503676	-0.9404414602838249	-0.49491280083993583	1.7403603666112133	0.18974238822496053	0.9889520711914697	1.0047225589151558	-0.23556463822236545	-0.441765911717843	0.014431925067625171	-0.9030499751151051	-0.22995128444268906	0.33701154470035	0.1867355032797378	0.02740483642173509	-1.0384063662644691	0.4561927131360717	0.537236673042701	0.4231119096610373	0.3548463616983408	-0.24131939599788535	0.6608390369706596	-1.221757756407089	-0.1018493483505298	-1.043910419297358	0.22496875630819074	-1.043838371407805	-0.6297504825661433	0.5579331263224219	-1.5998705665097674	-0.734310717512854	0.2661606860736228	-0.9620948390499077	0.6300418677817441	-0.9775637142149703
1.992565289551798	0.667506017576345	1.132764816294355	-0.845236304589833	0.09802372953927634	0.8715551825818657	0.8926309080217696	1.0177828042848962	-0.3267172277318431	-0.6710496871512003	0.3693389127611882	0.5254626025985302	0.013352344266560668	-0.8820628613755839	-0.1460401930264119	-0.3382753647526351	-0.8970887650701641	-0.5787312369053598	1.7433724837970697	0.12434065799753544	1.0953238619631143	1.0419769699051276	-0.2591247192190623	-0.38489309927744214	0.008999742255693713	-0.9153696537871469	-0.18978651666469867	0.3328543123838802	0.13990789018506808	0.028685055782517177	-1.0444251663172128	0.5196610656125883	0.5540002668391792	0.4419698143729468	0.373196894546834	-0.2666371085928581	0.6200576522457826	-1.1797021562163676	-0.06704307422818837	-1.0212690350798286	0.26081267107589523	-1.1384647694643422	-0.6442203410823193	0.5541961606487132	-1.578475934049567	-0.7666475435706613	0.2779175992376112	-1.0323326697864212	0.5859748280393425	-0.9250933240897611
1.9050765618521095	0.6690253128410124	1.1958971814112285	-0.8468253696722103	0.009731674918958993	0.84002558224112	0.8484883272268269	0.8913038265059621	-0.30474221621359904	-0.5248858134012002	0.37174187911106593	0.4744979416762772	0.05365884354717826	-0.8565260126107681	-0.2217815258935531	-0.28279484100783175	-0.8651958934736822	-0.659746782751825	1.75381882012897	0.05401958808098069	1.1827352263926703	1.0536204973614123	-0.2765292437650727	-0.3013442991675933	4.3079111875931125e-05	-0.9280884520899317	-0.16995532783422268	0.28992055641379066	0.0852535577214638	0.016897554556946737	-1.0816653341820124	0.5589014053643305	0.5441041357335739	0.39973715748319877	0.4213923029221249	-0.22611173094924947	0.5956719459133845	-1.1064847735051144	-0.0029160423492761546	-1.0264445252558376	0.288863019650177	-1.2446431502068238	-0.5918864017500535	0.5183922870252833	-1.577864362675947	-0.8133262024126093	0.30577685967889157	-1.094476356942156	0.5326240738063428	-0.8924627385884231
1.8348993007402576	0.6792714980758607	1.2363535885833756	-0.8208211953996223	-0.06815453687682826	0.8073380878497538	0.8048947116335496	0.7957994761425706	-0.32006301385982433	-0.41805151455604816	0.3699380552139973	0.4467672335127184	0.04701412225123371	-0.8237494360406036	-0.3042746941264375	-0.23990992200577202	-0.8477825430069915	-0.7291086579329399	1.7695180939790625	-0.009523574561004852	1.2579404771687452	1.0399579456676817	-0.27975962900277934	-0.1702548978629954	-0.006323877915278461	-0.9315856331900833	-0.16895319175865606	0.253651569712962	0.05110738643015057	-0.030499011111115786	-1.1037311811446076	0.558818988662968	0.5378550023220786	0.31176909104302875	0.5149853129471165	-0.15048230550571973	0.5976593772010884	-1.0249982367629733	0.059674544272594596	-1.0595310903960409	0.2879190600809508	-1.3402953824822306	-0.49247058971613733	0.458438479121689	-1.5961009373085278	-0.8516539906045233	0.34664997703594247	-1.1267085424578576	0.47722355740430605	-0.8943072898908235
1.7835693396088523	0.6871191774318306	1.2573576750525157	-0.7775708520254432	-0.12260948629579357	0.7273828390446682	0.7588240109548641	0.7414078213685444	-0.34444201907756483	-0.355669728124479	0.35392751899285335	0.44161058140169007	0.027741614933123215	-0.7803812253864361	-0.38817880594369275	-0.20860228815857557	-0.8477789651663367	-0.781380628968901	1.7713665001227639	-0.06219276350225851	1.3069721495568998	1.018580185414436	-0.24520207626713292	0.007538075438634851	0.002442014980533927	-0.9346613662885405	-0.17435256343756733	0.22370699408004596	-0.009308473113940573	-0.11225761273320445	-1.0809847467914329	0.526796353969941	0.5469782218284611	0.210883958750086	0.6593766779313095	-0.046591088909739765	0.6171180675654908	-0.9799276883769185	0.1103741085385457	-1.1036862225882549	0.28012549388752855	-1.4065887841043212	-0.3558931459583755	0.38347076494729065	-1.6117495630211003	-0.8770824193674643	0.3910380478131552	-1.1237872848470079	0.42168923708290107	-0.9270778721063948
1.7407058213812392	0.6674045701977825	1.2700600548842647	-0.7256145781056078	-0.15048098557423875	0.6105760375364656	0.7138319787426081	0.7150391133010807	-0.3744444707700789	-0.3304801053917934	0.32808337069927457	0.43553609250391334	0.016328039105396035	-0.7236463140547752	-0.4507889571856225	-0.18833349891737894	-0.8510705785687108	-0.8141053380490597	1.7447554055239092	-0.08440084171370918	1.3223753374413652	1.0382290952034918	-0.17749339702178038	0.21074219228871877	0.01698347713468678	-0.9320629021191544	-0.1694450052416522	0.1982322246219805	-0.10061927753540434	-0.21943093944340983	-1.0175419643893253	0.488350211522237	0.5773021202379723	0.08416469475159806	0.844443293230438	0.07181266307547199	0.6535165239752779	-0.9701632566407398	0.14420406714113768	-1.1325559268891183	0.27935557686387885	-1.4225096403993898	-0.21964469734508246	0.30516234655501134	-1.6292190820325299	-0.8964093516395802	0.4360680577207421	-1.1012856493960996	0.37763927869190816	-0.9844367961448375
1.7141126725957736	0.6284632693122973	1.2767547471291751	-0.6601599300897889	-0.16178175986731264	0.497671678111003	0.6804202229949501	0.7223696609959103	-0.4082105797354288	-0.3361328630203856	0.28758048801757957	0.4352308634085544	-0.007794270090792925	-0.6683690921977848	-0.4897084250169087	-0.17821537138284899	-0.841929195695813	-0.824767480934043	1.6844724672355444	-0.06276567147155629	1.3180212973042607	1.1214358150759103	-0.09604764495153263	0.4049993970476554	0.030916859123324637	-0.9235557927869428	-0.1545689694602846	0.20265340819663874	-0.1642753049001919	-0.34016510827152835	-0.9225676144801355	0.44708192142181724	0.6286177251552667	-0.03530685230539023	1.0474731267754633	0.14341101799412206	0.7063711129612005	-0.9829621508000527	0.13695054350402652	-1.1570757813097174	0.28246769356867096	-1.3895331554432457	-0.1311509313234786	0.22687319087239075	-1.6554751886321846	-0.9121024669345971	0.46918852558019547	-1.0679967052174473	0.3530506733391647	-1.0652243594950017
1.7045341486499936	0.5938093278779808	1.2719769420071345	-0.5855433040518416	-0.16554445755995653	0.38186047169653514	0.657263522453134	0.7526991713822617	-0.4150038115787865	-0.3530125694245102	0.22524621895044133	0.42857600932946155	-0.05014908917768177	-0.6409165900190639	-0.519432303194322	-0.17003953392488325	-0.8193512322439842	-0.820447252748159	1.6049937093611244	-0.02005696124061792	1.2943343322071055	1.2454448689642468	-0.012577713469297844	0.5582341994118382	0.046340633674499095	-0.9277116608301392	-0.1298804614455973	0.24346513497260727	-0.20283938419276182	-0.44989887370329795	-0.8150672156919481	0.41074864349995216	0.6903647740265175	-0.09768566032632223	1.235943780352072	0.13863711283321328	0.7551979419610158	-1.031006179647362	0.10002578987248603	-1.1714718449898798	0.32463023770288146	-1.325604619431912	-0.0887698360914422	0.15190822851365776	-1.6965610372407507	-0.9229293071751103	0.4732803264007285	-1.031219411155352	0.3302299878572158	-1.1547276642299444
1.6915806630893626	0.5540926791706224	1.2492097037232244	-0.5301721971247922	-0.1696441132549271	0.2872159561070081	0.6325196383107141	0.7758332842893959	-0.38896845809277564	-0.3752670289836894	0.1461999265910771	0.40168145692713225	-0.0952068457408873	-0.6461744057980223	-0.5361623315887354	-0.15627107227660975	-0.7915424657549044	-0.8173417534014258	1.5313984580114597	0.027230501658332164	1.2373963149807528	1.3873788590475884	0.049522352857678156	0.6524066272438158	0.0617739467380732	-0.9449100885549055	-0.10184973707334719	0.301978961261563	-0.23216124418107603	-0.5372453957575407	-0.739665540569659	0.3938057676804624	0.7453588656290024	-0.11243129082794201	1.3838330051634424	0.06966934662564214	0.7814778793813142	-1.0931687523090612	0.09026576389140309	-1.1448407895445911	0.4132296928957045	-1.2427480803555933	-0.07477420481053618	0.07735053487341406	-1.7621684792876315	-0.9347343764725767	0.4603988974873781	-1.0016259834099095	0.30285712222486294	-1.2295161791904552
1.6863988386596784	0.5135233894005811	1.204662496087108	-0.488438329961303	-0.1871333205369619	0.2972227768666592	0.6097655122501193	0.7987709788831733	-0.3730678537855999	-0.41976184642585423	0.05985731582063909	0.36875325613978543	-0.15077895869796706	-0.6777505322125759	-0.5301799307910027	-0.13821298003210541	-0.7794100080946317	-0.8167558506221184	1.4816186884547284	0.07907641733661849	1.1535816590610544	1.5154576610667188	0.07260385826360358	0.6658548963537945	0.07118845847710135	-0.9588346188890278	-0.08799963479414259	0.38302936273980104	-0.21086792288841189	-0.607685909919679	-0.7020758193171807	0.384065612064895	0.7697914600711038	-0.08233316994124174	1.4784195613429212	-0.05899097533411418	0.7785030297605555	-1.1329972912519364	0.11543092225622083	-1.0840260093714662	0.517749616198255	-1.1589292543129006	-0.08898323834731345	0.00036849163189126564	-1.8343511774023031	-0.9467356442532177	0.4594314997069887	-0.9902108972586305	0.27760234416718216	-1.2855186485788253
1.7054440331388918	0.4814708486022691	1.1411554011567415	-0.4486138657269862	-0.22168600859271664	0.3881029256054237	0.590102927062059	0.8251108549046398	-0.36937540083954723	-0.4906066530989473	-0.008990761763690893	0.3457385524495889	-0.21817994256377	-0.7472850484501667	-0.4864218670943803	-0.11702347371943866	-0.7872991467383655	-0.8083278644890004	1.4639194553949797	0.11695375406268897	1.0527726787761922	1.6015880645873224	0.0581049712329905	0.615837751628024	0.07074014839429024	-0.969700162402906	-0.08766118250476929	0.4884570521288998	-0.15741621244016882	-0.663674169964545	-0.6674538294753244	0.3655218542583339	0.7638400407570876	0.007782861086437753	1.5202423213810774	-0.22382870706787195	0.7505530455167492	-1.1506088818427962	0.14494569143017785	-1.0147719663096246	0.6077030633981862	-1.0911719963386617	-0.13875042276868044	-0.0736223279812655	-1.894171150235548	-0.9631969733274234	0.4685780100436158	-0.9963610234178623	0.25753175626202485	-1.3232364119798095
1.7232201215934004	0.4448604220099546	1.0634878430818664	-0.42187749066172325	-0.2673510643165883	0.48022090668700634	0.5780969617919591	0.8329441614015488	-0.3679191028227158	-0.5770821605704172	-0.03140423316556409	0.3363989720317403	-0.27706033836946614	-0.8445877696671429	-0.38931508584363905	-0.09173466171754095	-0.8202063361604705	-0.797609921339321	1.4797946390537697	0.12794276046591732	0.9572156823167666	1.651378470268971	0.0209347864456845	0.5498931370257047	0.06770451682291657	-0.9937031611748944	-0.07307864831809255	0.5839587849929607	-0.10358298052498352	-0.7073012008480827	-0.6315123334680586	0.3445705297816685	0.753457261607527	0.1477465758748291	1.5159626153064223	-0.3833507414061841	0.691592583981531	-1.1478598150012589	0.19618035170214504	-0.9349619181243384	0.6573877853496666	-1.053765360065628	-0.22740127656196768	-0.14543095777170467	-1.9353157373376262	-0.9917673411800692	0.47530714820047704	-1.0174459744829931	0.24232365972452827	-1.3403784420834517
1.7337321913268446	0.4036413859343558	0.9830914832882198	-0.4114720337072087	-0.3150940277214726	0.5876264805582668	0.5807493305031619	0.8267903215839866	-0.3948055175478996	-0.6664585842874938	0.008277760390396256	0.3558003650930752	-0.3254633320045971	-0.9334542104885994	-0.24155731117209553	-0.07237682929617344	-0.8902103664113981	-0.7776441573982985	1.5178317523037348	0.11974160544084762	0.8873364217140676	1.6827928292677803	-0.028700339111456596	0.48833296107809127	0.06926167897225403	-1.0317758246921842	-0.0450717213724393	0.6582749563445202	-0.03545928148933812	-0.7446598984169764	-0.6036730683010243	0.31617672742439007	0.7493608301316457	0.33440922336194234	1.4743395267714674	-0.5136023650862438	0.5859917197554039	-1.1221425020373483	0.266271670057474	-0.8560024456799695	0.6691961295859536	-1.0472245321479678	-0.34410563524169613	-0.21669197624471553	-1.9332011515712115	-1.026113129171223	0.485869964800273	-1.0619972456398639	0.22765077886450236	-1.3464115437279187
1.7624613100827033	0.37188594103040656	0.916512084310046	-0.40438515060397473	-0.3636250380672814	0.6963183342221624	0.5885215220425255	0.8224492966585087	-0.44672025313744346	-0.7454239419231155	0.1234389099229836	0.41676665264001117	-0.3765235102681378	-0.9937475990672502	-0.06612999218198277	-0.07296244439463519	-0.986869309540247	-0.7351951791128541	1.5622043249715702	0.1064000674943993	0.848036584079952	1.7015907252176234	-0.0893353781197449	0.4361395404382577	0.0808247406294345	-1.0677300840155275	-0.03740895000834317	0.7199700899032215	0.04490904491649753	-0.7707811149301171	-0.5595923026839725	0.2674284973063746	0.7381564745784666	0.5457774561046582	1.4014570224219713	-0.6034955785408846	0.45484392508581195	-1.0804284008331524	0.31474323223989514	-0.8139529733024065	0.6472549693487568	-1.0674915666048408	-0.47798887551908037	-0.2783629171235632	-1.877859125066846	-1.058588123174927	0.49627117434626833	-1.1278385418202206	0.21312308949145006	-1.3466707268339992
1.8030877600633795	0.34378018634094454	0.8779149135202315	-0.39403492431270054	-0.4122140196823077	0.737641586543366	0.5968080072971331	0.8048203025339958	-0.4953561990127239	-0.8059664668739629	0.2986401033297472	0.5022179023364783	-0.4319654035811758	-1.0313220786944186	0.11658343947782139	-0.09137678582403685	-1.0754441217096782	-0.674085304614662	1.6042657133835914	0.09537046131381885	0.8384478282652632	1.7165797855890959	-0.15474640618695532	0.409583128368484	0.10812396311889645	-1.0945157560172454	-0.05848024918035172	0.7635255205472027	0.12746973743309448	-0.7694297722715141	-0.5259425805429436	0.21242908526380394	0.7279225524776449	0.7490329304053278	1.31143163696624	-0.6617672074892875	0.33772401994882295	-1.037214143366716	0.32623997332822385	-0.8237359796254726	0.5826733854454285	-1.1212139599563131	-0.5980632114894464	-0.33159679117207996	-1.7897306535665432	-1.0870534833886913	0.4881257299262386	-1.1941025414657573	0.20158748350681224	-1.3376012099686576
1.826054277056214	0.32204629319074	0.856233430849777	-0.38453209419743106	-0.4568971870338089	0.728446260568146	0.6264444234122875	0.7660267846445438	-0.535601901715362	-0.8426731300067415	0.47556836216987425	0.5934083188259616	-0.493714151005619	-1.052123385449276	0.28066677204959245	-0.12720178947242147	-1.1499741203888703	-0.5979072124845318	1.6267469869351714	0.07574949113695408	0.862092856431919	1.709271795686167	-0.21505181404853918	0.4011543772092564	0.15544690776454367	-1.1071257035116457	-0.09746836642106753	0.7769557773289807	0.2062788021914283	-0.7358453510403334	-0.5391700511203952	0.17937749054164512	0.7284979422237328	0.916108376653918	1.2158250721438977	-0.7073390901602392	0.23744564280877772	-1.007698873816937	0.31600117723649473	-0.8663866732922191	0.48937773139570595	-1.2037005632413147	-0.668153996862353	-0.3732152512966481	-1.6897681032264174	-1.099206735909819	0.4552364499354167	-1.2517492496775693	0.19189666347430787	-1.3192862344214376
1.8337764645624681	0.32397620879720945	0.8373095752683625	-0.37926466694323485	-0.5033140576553441	0.7240423873798028	0.6665381450707388	0.7219461903203247	-0.5662892712178874	-0.8661020577403576	0.611961755635096	0.671289027157259	-0.5564817791584395	-1.0656401423962205	0.3960462133469932	-0.1829230660910372	-1.2221642112798528	-0.5062595700494581	1.6318916722633952	0.03434222932446037	0.9121236145172558	1.6575867259556105	-0.27268354705351755	0.389621974929607	0.2012532289385541	-1.0876358267180646	-0.1619355950711788	0.7798036724831204	0.273329817682338	-0.681466848302821	-0.573882322963043	0.17954482142016895	0.731423555758569	1.0239404576127864	1.1058012625180655	-0.7421194256187711	0.15091807352624337	-1.0039009172310687	0.2960336473277781	-0.9255169256136236	0.3940289652829168	-1.2927983503306693	-0.6839665112383869	-0.39244218735128683	-1.6047907791427338	-1.0853180939882214	0.408725042034658	-1.292349708248993	0.17756540964245496	-1.286004853383663
1.8425720146218203	0.33742523269811403	0.819536332383508	-0.37827209302385506	-0.5596748125498323	0.7074006883677464	0.6872582105946382	0.6745517127092836	-0.5828985281106693	-0.8937312704545917	0.6973065063773685	0.7228039602514265	-0.6081297055450855	-1.0823529030042074	0.4634178288716466	-0.2476774556034218	-1.2763899642433127	-0.4095620036593992	1.62931256383741	-0.029895640618878793	0.9798369560035936	1.5746214111550607	-0.3188367910165775	0.3761125894020173	0.22281503621927684	-1.0249824178304372	-0.24567609510600175	0.7786124187784009	0.3057370251859227	-0.6146085775742786	-0.6182987524291903	0.19362309249836201	0.7319073411669713	1.0557793081652014	1.0015198128698626	-0.7744770297643789	0.11592517688646653	-1.0188488157270226	0.3088477885244865	-0.99513668853801	0.30509617436721076	-1.3800555366423612	-0.6612184235465288	-0.4002738547352143	-1.5576755969354836	-1.064487894464743	0.3570332302426268	-1.2963047060172639	0.16270178702503318	-1.2327644813301701
1.8493542032589292	0.3490409575435608	0.7962718564624621	-0.3855136219841623	-0.629412437816244	0.6966405097634448	0.7037733952931519	0.6151126478828439	-0.5894849283381325	-0.9270817346532167	0.7155195840709376	0.746151836545712	-0.6483710950036823	-1.1078176468083778	0.49828694798673245	-0.30938827331241303	-1.294594017494704	-0.3143324134636496	1.6184088620028951	-0.12154512690426149	1.0508682487558834	1.4814561224592986	-0.3497708428506695	0.3700487778807822	0.2173446993577442	-0.9173708340336022	-0.30855947280818546	0.7767682330139521	0.2893288374591035	-0.5463041331233709	-0.6889756695100757	0.21058345064844378	0.7363930910780165	1.0093838054082092	0.9388590460758526	-0.8156259796024538	0.12736613114343945	-1.0508692242708197	0.38437142656662493	-1.0611962240126256	0.23692754410082295	-1.4610283535911102	-0.5905911686137226	-0.39048289459747215	-1.5563073355572148	-1.0409026261000718	0.3070697161092956	-1.2695676655489057	0.13964480951526453	-1.1753242078496726
1.8427849663107119	0.3651904140452576	0.7608911165717983	-0.39618892017908064	-0.7119906992143175	0.7395431489486742	0.7125645432945533	0.5548969198173501	-0.5883507451329401	-0.9597694200707277	0.6769463238796056	0.7387876472450103	-0.6707371987302335	-1.1376203809475969	0.5155192722971821	-0.360317266375285	-1.2871342197295408	-0.2294129952524937	1.604214293593356	-0.23856947403453752	1.1055490723700827	1.3893588683239246	-0.37617796027001627	0.3506934741469184	0.1829774391797109	-0.7735258862765395	-0.3280998042024811	0.789628910764902	0.24212799684242498	-0.48353782279614244	-0.767044136040349	0.236712042456153	0.7649707818003948	0.8985174250320396	0.9173065521338423	-0.8553880776200498	0.14502630954406376	-1.095066510962757	0.47523761266430997	-1.1126408180105565	0.2111279491244143	-1.5220791068822517	-0.49374803933114586	-0.35075493183508194	-1.5892008919236729	-1.0067806701812714	0.2622686495279261	-1.2346904444887101	0.10020681600460593	-1.1319384693697223
1.8241032954216259	0.3834026339110657	0.7223515965225207	-0.40330894168025894	-0.7981269472606113	0.8044578869581474	0.6804279277697104	0.5036353440369121	-0.5882727594417012	-0.986212077459502	0.6184883572295722	0.692431515762543	-0.6773132907543187	-1.1632585664138602	0.5310001453048994	-0.4002936303883192	-1.2721484341471014	-0.17171122922880905	1.5890292176456113	-0.364293451234036	1.1319298685322339	1.305961950516095	-0.4033908427146412	0.30141504090357674	0.11770778345302846	-0.6306773420731515	-0.3168039590446419	0.8207473748881832	0.20328745271873755	-0.41749984076913754	-0.8368112883440313	0.26591003202066554	0.8309831576451346	0.7537573878313886	0.9302996339265424	-0.8921788370935246	0.16562103477634232	-1.142015303774707	0.5474286352303814	-1.1490604209889494	0.22726965775817956	-1.5559679488206652	-0.40727863082010113	-0.2907736057748328	-1.623093002679827	-0.9726752944159791	0.2303804354537018	-1.1957138368528306	0.0503634325941815	-1.1094330516329465
1.7889512095644649	0.39847723128275125	0.6899686951398039	-0.40889986281914964	-0.8682431973790992	0.8807965336344126	0.6194215212183547	0.46011156860101704	-0.5862807336328804	-0.9906943959639986	0.5711155920462758	0.6207349208632709	-0.6866503911770632	-1.1786558986857472	0.5564667363737374	-0.43884987778758394	-1.2451983494151628	-0.15324992627055062	1.5668104556547031	-0.48425000450638855	1.1186284609292492	1.2417920932303184	-0.43978212131084493	0.24507101833728875	0.043481464582529133	-0.5078238540561035	-0.3049290431729529	0.8656954957233959	0.18835282254177418	-0.3386241034854021	-0.9073747741931534	0.2992838011208776	0.9233747201077962	0.6040014032568133	0.9849975974000866	-0.9364422404055972	0.19287075805946233	-1.1874395475396642	0.60888957472844	-1.1726188754678595	0.2788481985954198	-1.5707245286682119	-0.321944403753484	-0.2143364220350735	-1.6321421858861036	-0.9464206213365717	0.2114140520562784	-1.1595475794829764	0.0020260549996190006	-1.1108424780127293
1.7168595342797537	0.4131991782432417	0.667758747347756	-0.41415466592174816	-0.922419160064956	0.9485115342432948	0.5661757490442219	0.43524753293404067	-0.5741793887619326	-0.9753799756173995	0.5499345204227784	0.5467813502588803	-0.7008724879762753	-1.1888188005713178	0.5924815416793321	-0.4794704184089259	-1.2098814843120804	-0.18247424182305044	1.5429733234237752	-0.5816150372256341	1.0603928657356914	1.1890170430237492	-0.4894856148095248	0.18726020174833546	-0.011739368330509389	-0.3881800693632168	-0.30592853509000884	0.9227193866207349	0.20690637735806455	-0.2527450921428702	-0.9771511861892244	0.35454045317073124	1.0470348507123526	0.46073722243556825	1.0550462098125712	-0.9936064323966155	0.2219643339441025	-1.2332004117341975	0.6312259214591126	-1.1949360988981343	0.35469240010907627	-1.570209342014045	-0.2370873678423573	-0.12171305855101944	-1.6267416996885433	-0.9332863763995732	0.18991358027356586	-1.1348675563724016	-0.023117694273905913	-1.1345643536853447
1.601078346337791	0.4274356270348961	0.6630433971946319	-0.4161461258363065	-0.9585207679701137	0.9524987593632135	0.5229731507700254	0.4306145835428392	-0.5591247596705881	-0.9589676390528451	0.5513247014876586	0.4705557574446699	-0.7139648413771833	-1.201353371027308	0.6390257486405587	-0.5221275982060285	-1.1866666652237055	-0.2665115866192049	1.516443417967396	-0.6525202928274183	0.9844919552889854	1.1208505906592598	-0.5476374325126372	0.11452900755564203	-0.0586092336371456	-0.307407187449107	-0.3082977011156232	0.9909334216481195	0.27059558050258625	-0.175621358762131	-1.035853006088248	0.4342224185334692	1.2013652586282937	0.33225859710827643	1.1064604190467087	-1.0583625306677953	0.2575693291934001	-1.2901648819652707	0.5885934770967305	-1.227939545887759	0.43117672420561454	-1.55893878287487	-0.17857069093025907	-0.02151119472426093	-1.6081181420398871	-0.9411481325211305	0.16519443466932612	-1.1149126046696343	-0.023385302112641275	-1.169835958282222
1.4614250589684161	0.4475222079903414	0.6651740724803278	-0.4216644581035099	-0.971172997476819	0.9155115538006099	0.49058998245285573	0.42874590656163514	-0.5526553379799831	-0.9387136029880321	0.5601945684046858	0.4012773508008821	-0.7286339083059425	-1.2262821995834379	0.6904631079523836	-0.5733363851492765	-1.1738454732373924	-0.39223387530727427	1.4827715742778864	-0.6946944393232246	0.91855229927493	1.0277048094440524	-0.6046562957559647	0.04970308911916023	-0.10652833530780734	-0.3028438266360603	-0.30450862196974693	1.0555250729611534	0.37736629828013674	-0.1263684750209348	-1.0784499059999892	0.5323582325740095	1.3606594765925772	0.23378759601839696	1.1301467518241424	-1.1018319868688817	0.2887485744141859	-1.3501101504930242	0.5479105345574371	-1.2659993470375643	0.4995134972702706	-1.548099437234777	-0.1456030063183325	0.07218812868499189	-1.5768796291082545	-0.9628266832324192	0.14123394440098347	-1.094277560758037	-0.00944976625508909	-1.1995625578869604
1.32951116732258	0.47672697594756724	0.6583616766401537	-0.423772691420348	-0.970450168213764	0.860138541032547	0.47605877725509654	0.43015687481263126	-0.5596520107570074	-0.9082016047547263	0.5730942546662279	0.3610558942349946	-0.739927822839145	-1.256768956457429	0.7511355633384441	-0.6243922614834817	-1.150351582577947	-0.539731144210932	1.4515299922531555	-0.7082953647360875	0.8617894304053673	0.9309208831053313	-0.6441973830873475	0.009042070758976173	-0.12788029531572495	-0.32335522640063463	-0.30041017627811506	1.0999904408373111	0.5057814476858704	-0.11043922708557512	-1.1042450940721882	0.6375394258431435	1.5244938345434071	0.1687178435142266	1.1132805240054757	-1.0932007935979446	0.29140352064642944	-1.3988786450474646	0.5272389309565934	-1.3087470118799849	0.5591569926770854	-1.5476205632963222	-0.12781652107548705	0.13516893382060352	-1.555163662536491	-0.9745764853515265	0.11219405464999341	-1.0784408289536593	0.028581862656257572	-1.2182672540170465
1.2363071604573987	0.509023473537185	0.639500276027655	-0.40418158615945965	-0.9697001649182635	0.7679624230111839	0.4642473575476921	0.4318273314776033	-0.5926687789500179	-0.876946246733484	0.582780746349895	0.35263415060389464	-0.740994216140348	-1.287555825870323	0.8382810828835275	-0.6582375607573453	-1.1207306397972336	-0.6911494547914947	1.4225427620845055	-0.7053225588166591	0.8170032555106733	0.8424617740934706	-0.6473423083981306	-0.02229205082665264	-0.13028876969678335	-0.35037255525096606	-0.29802778945994746	1.1139208157924987	0.6242162166882649	-0.12232393015150163	-1.116146113714939	0.7274835192634118	1.6913711740867332	0.11152129949810514	1.0541657306538725	-1.015874433985869	0.28215403054700106	-1.456716376972655	0.47469625822547473	-1.359972728081393	0.5871571933992525	-1.5621615363943273	-0.13818431400657719	0.14598081757023537	-1.5345464513139428	-0.9726587142624714	0.08301275872692797	-1.0734625539850262	0.09898549937888741	-1.2327966427374937
1.192576778284098	0.5369504876072745	0.602173823643853	-0.3805996709747059	-0.9656023208254563	0.6757790378723486	0.45329116783867135	0.4111529524946187	-0.6530670014734681	-0.8539605145373914	0.575819180127757	0.3590676061138187	-0.733471392109584	-1.324179299530059	0.925701266113035	-0.6691234947543026	-1.0916553177163708	-0.8170927983743207	1.3985188948258833	-0.6953688467359023	0.788816704458799	0.7654267333816502	-0.6097008731566465	-0.03201753293345406	-0.14876009895983114	-0.41162764990780687	-0.29413558813215274	1.0922108248064906	0.717534155783641	-0.15866793533814616	-1.121651000840102	0.8033068845169062	1.8578620578304477	0.052150174232918255	0.972324471148662	-0.8796937632108894	0.2702974537773907	-1.5258601646303434	0.3920254899041461	-1.4004207907578143	0.5831217662408112	-1.5936877822667155	-0.1710571531714496	0.11200139773301201	-1.487545290888215	-0.9627631259773061	0.07410865897100152	-1.069808889380052	0.17696186855934945	-1.245871200738407
1.1918583352124859	0.5678436297934395	0.5435406184030888	-0.3513794940825696	-0.9559645973180577	0.6318711141034214	0.457463303371326	0.3690023032493481	-0.7263532071447112	-0.8284546113529278	0.5546551659406384	0.38729054993116063	-0.7164601313130012	-1.3641137550313265	0.992489691622815	-0.6542635116308411	-1.055504815740731	-0.9010206888051098	1.3926408009106273	-0.6755200666972299	0.755417639633723	0.7117494621994113	-0.5386616984734773	0.0013440593755324303	-0.17508639318446922	-0.4807339580001827	-0.30368364451439944	1.0211037450676443	0.7590951138455241	-0.19873168900084043	-1.1311213512307838	0.873853083407402	2.0239407220545766	-0.0067897611150734725	0.8729433932115734	-0.7278999350859551	0.2464054566115194	-1.5686329126927707	0.2941498590492875	-1.4117497946816369	0.5575699606513244	-1.6280691154119757	-0.22218477697399716	0.0497250574077608	-1.4016523373468515	-0.9410901019838537	0.08808542458233376	-1.0709326109681796	0.24899392744960314	-1.2598235759745138
1.2273890018498979	0.5976691590909196	0.47953868794977633	-0.2847681581765986	-0.9468286876098226	0.6083086968850416	0.4764960232227389	0.3204347217667892	-0.8054273073787753	-0.7997556857731262	0.5379047634165599	0.44057237257733517	-0.6930329134600058	-1.389212127684109	1.044882730055787	-0.6058656771602084	-1.0173059999902436	-0.93759561614929	1.4014579417835114	-0.6534585987928829	0.6979541773370004	0.6781746497291323	-0.45305526881815605	0.06451452006541958	-0.19351241451361584	-0.5232276389657086	-0.3429229568136347	0.9096781106404978	0.7404613842282095	-0.21529393428680912	-1.1482240030729631	0.9142772266878056	2.1748617310272795	-0.08477125613970568	0.7669683443072957	-0.5965715419334845	0.2249744485053272	-1.5720137526593818	0.1721072898642265	-1.4163767050638287	0.4910621092520439	-1.6386724283999392	-0.2944807189909097	-0.017562339244311536	-1.2902841536489862	-0.911350833308916	0.11409069298973602	-1.0875038423580932	0.31413935483027194	-1.2790106932144583
1.2885384019690613	0.6176228922887234	0.4239345487014171	-0.18956943097733284	-0.9409898938383291	0.6052589299190767	0.49108694042488976	0.26546102006419126	-0.8793662193788663	-0.7863490207630474	0.5286084605900603	0.5000941956729955	-0.6721520175654934	-1.3880720897928227	1.0533502728201252	-0.5306743252263535	-0.9811823318195142	-0.9248581326504219	1.4253897946806606	-0.6366412687964808	0.6235111919447018	0.6441536036411575	-0.3861474711736862	0.12442720997308335	-0.21952155320094616	-0.5534435069547257	-0.40043604858052595	0.7727672876266729	0.6782678558200336	-0.21714314003016116	-1.1771304477878108	0.9085005651650345	2.290480718364365	-0.19406725348411397	0.6755115787984893	-0.5035638750048455	0.23027174634821868	-1.5554973981038818	0.04552422766904961	-1.4278857983139046	0.38991389153582245	-1.637371979268496	-0.37405012122877573	-0.06240867914447593	-1.1744587548552463	-0.8788896560998012	0.1490449520013428	-1.1130983279156172	0.359319529306137	-1.3045354995447025
1.35841021722412	0.6344873112679106	0.3957601513779331	-0.09179222081420937	-0.9508196471750106	0.6351413169660529	0.4986048743971662	0.23405571396156324	-0.9304231123647819	-0.7953217158727228	0.5247278938138606	0.5712297708969949	-0.6659718636482903	-1.372058942181369	1.0037527839423195	-0.4419715316041053	-0.9430604396431045	-0.871980943358912	1.4758488467294404	-0.6183262581244332	0.5307417679243291	0.6049606367710293	-0.3522809229900212	0.17483496832445528	-0.23066015105631613	-0.5689868441827727	-0.4528168286780896	0.6138200075969757	0.590288452613535	-0.22340910256821062	-1.2289962997807762	0.8684610331576559	2.3799294914788747	-0.3236025602751497	0.5963935499152628	-0.4558725283723769	0.260939649932244	-1.5117611350437545	-0.05412253967355918	-1.4286061556189171	0.2703702617143086	-1.6435224454922506	-0.4428130703429269	-0.05909274126758455	-1.0744305556106075	-0.8489956393254591	0.19264069930644986	-1.1458955131125002	0.3867037825060956	-1.3355655820698036
1.4168127556593038	0.6541922568468576	0.4135934471175139	-0.00039967532169027375	-0.9780335348682705	0.682801495723288	0.50602072010387	0.24957456271964434	-0.9551547485342115	-0.8037444456108354	0.5382096650918324	0.6584113686340528	-0.6866257550281905	-1.3432169579231823	0.9367969264605274	-0.3536819219679942	-0.9148759998852756	-0.793276816169276	1.5552328839376384	-0.5897530370414901	0.4200184038938445	0.5578159331396565	-0.34605699859779604	0.22707356196861025	-0.2055619403032077	-0.57268498062148	-0.49868240220521426	0.4389071494897424	0.5067546038914047	-0.22925306687252137	-1.2917052515610687	0.803054639461221	2.433057144701013	-0.46868199741446387	0.533023107296619	-0.4276788871865346	0.28436060825045895	-1.433901805394218	-0.13547277867009794	-1.421089504201619	0.13605071476075412	-1.643824294941608	-0.4955649224262748	0.0026552504498961295	-1.0073131887599307	-0.8192011034721626	0.24685762131411462	-1.199612334652983	0.40551889108271777	-1.370035043331073
[truncated: 196 more rows]
[truncated: 2 more columns]
