# Supplementary material for: Obesity dysregulates feeding-evoked response dynamics in hypothalamic satiety neurons
Source: Sci Rep. 2025 Oct 14;15:35837. doi: 10.1038/s41598-025-19800-2 (PMC12521569; doi:10.1038/s41598-025-19800-2)
Supplement: Supplementary file 2 — Supplementary Material 2. [file 41598_2025_19800_MOESM2_ESM.zip › Fig 1/Fig 1ef NCD and HFD/matrix_MPK133_5.csv]

-0.4797287848678463	0.5688747339903122	-0.10479852171417836	0.18010936882488454	-0.6491166030111619	-0.6158567690232502	0.19779221668465827	-0.21970143569720474	-0.27263848297042415	-0.6990842714262868	-0.6883777768727666	-1.0141423336720614	-0.5135008013314891	0.12523284758492592	-0.5699145238056755	0.05354202032161459	-1.0232980050169398	-0.6786806505212842	-0.4921635940762057	-0.32543474272982553	-0.08915021922548935	-0.45770385813215275	-0.10312387727367549	-0.4039003886759385	-0.7900306205528171	-0.11494107243612366	-0.10564192118995448	-0.45264367995377963	0.10970147134911343	-0.556449719796302	-0.15930657551578473	0.008369907439667559	-0.17194306326411585	-0.6500035733348181	-0.005096033192858637	-0.9118681181222936	0.136448676948299	-0.4227920765183688	0.24211386651901856	-0.28180476609109084	-0.19267170233635303	-0.41287394263701194
-0.47184531943411095	0.6605528252712833	-0.07921165074847833	0.1832343220935162	-0.6575477140219432	-0.6195509412761011	0.24723694054331286	-0.21302380808186264	-0.2531587560673941	-0.7345456118392076	-0.6872458293547501	-1.018901603812182	-0.5102777651643591	0.147261959992464	-0.635189411342117	0.038912876606885874	-1.0230065040245382	-0.6747716733668385	-0.48144691676253226	-0.3271633028680432	-0.044923708650505864	-0.432592481979553	-0.06718386867085249	-0.46526755616354365	-0.7773468892479696	-0.18148447665657097	-0.09883364867725314	-0.41257970463768645	0.15652757647148774	-0.5680824237252515	-0.085247257143199	0.027707300522772947	-0.24931766565854854	-0.6807218648751546	-0.02768795858430571	-0.9446708197971263	0.11275078531795259	-0.45082267949245913	0.3357080948777794	-0.2524662375403305	-0.20449130527254583	-0.4121791449747091
-0.4775308441972266	0.7896581429474535	-0.05008482500074945	0.18773478898039272	-0.6742374086141836	-0.6110810330309725	0.2817996880123895	-0.21506901221080374	-0.21190679909520838	-0.7449508749188748	-0.6882264600419843	-1.039756925209696	-0.5041834848997063	0.153049252050703	-0.7179880983911381	0.0782945470374473	-1.0390124070873032	-0.6948207798188478	-0.4716000937120497	-0.3323581084116319	-0.007819613752282378	-0.4406696813826578	-0.05843409902078934	-0.49435939234517007	-0.7404582441188924	-0.24041620904347347	-0.11049614099596872	-0.38503754163873244	0.18770209503725707	-0.5485298585584507	-0.04844117520612401	0.017580671505403715	-0.2872148524924742	-0.7207578792676129	-0.04877807220106432	-0.9710579600048878	0.0755611215964276	-0.4784730723605363	0.38007575508572367	-0.20986190969799556	-0.21657808288034422	-0.4173290422106133
-0.4963036929396475	0.9058915874295594	0.004230140542177026	0.2037418279189154	-0.6796630918061811	-0.5998791228726141	0.3034246136370242	-0.21788026452938367	-0.14550935739513823	-0.7415389869255802	-0.6999601040315677	-1.0584013185476637	-0.49777427313156347	0.1567329013537992	-0.7846929097838026	0.09410941725576186	-1.054591052981206	-0.7156106979354373	-0.44641253543414894	-0.3618860479522134	0.03963927207401955	-0.4790046960679014	-0.07840248036036838	-0.5201524937599329	-0.6918008178832846	-0.26429701727632887	-0.13121618512502062	-0.36142456526221645	0.19977936775564217	-0.5262316001474312	-0.020101080747519047	0.007129291638483371	-0.3022800927776184	-0.7469868188368454	-0.06903949147628091	-0.9662672467341271	0.050100256693771064	-0.49718852773730166	0.3831815690428066	-0.19684341277244066	-0.21070215762659006	-0.42076405589597876
-0.5266671252666082	0.9512395260060224	0.043897084401888345	0.2258939405606905	-0.6858544720268525	-0.5828367685213462	0.3097455260176551	-0.22653473008617614	-0.0699235630052328	-0.7537681171318381	-0.7059846128075994	-1.0677208753025467	-0.496323001509117	0.15103274721266352	-0.8385081561037031	0.08385852006017415	-1.060791362375579	-0.7369683077269278	-0.4140659673834528	-0.4031526837134883	0.0890020494999136	-0.5201127917774707	-0.10064668118279849	-0.559673929158912	-0.658044472099439	-0.2757027801620322	-0.15170977309254385	-0.3414999074240309	0.19521275384343767	-0.51716616425277	0.0123078098400409	-0.00900739953514906	-0.3175326019596143	-0.7637486553467758	-0.0930356558414854	-0.9572612975355781	0.04991576975495491	-0.5052642936134865	0.35492937939601166	-0.19330939460341173	-0.19460839911856465	-0.42099115804449844
-0.5786309148706226	1.014845765691574	0.10002481799802912	0.25740789236974315	-0.7018588470751377	-0.5502493935152126	0.31600966694324906	-0.24669639575049712	0.06528434372748271	-0.7854336226692322	-0.7031584049036252	-1.0832188210214428	-0.4933974365773163	0.12944215485662988	-0.9486858555896998	0.07746725982445433	-1.0755416457350748	-0.7810589855813654	-0.368922350902596	-0.45410062501812404	0.1524653645769451	-0.5778708421668985	-0.12018548840438203	-0.6329828046016688	-0.6322808517503057	-0.32348488766813555	-0.18859406352927213	-0.3095435767794058	0.20166208180232906	-0.515806936008201	0.05534865059664691	-0.03392857706204558	-0.35709020823162035	-0.7968474952951532	-0.1444904251077655	-0.9677826210914142	0.039735150802757295	-0.5073772983745972	0.30456021821853824	-0.16244259516661586	-0.1967844025922815	-0.42356798044255395
-0.6389149846157822	1.0129500637884659	0.15807229630288483	0.27611754847809267	-0.7191960269609494	-0.4964858432680246	0.28867796040127686	-0.27124448225616843	0.2124132669240562	-0.8060409484047888	-0.6932253823884753	-1.1011347630621793	-0.4970746983872617	0.0782566145156452	-1.0274936706160072	0.10859160863660397	-1.0862269061125363	-0.8237266969344672	-0.32744376891142124	-0.5029289292301943	0.19302387034198953	-0.656504766324829	-0.15524612317302763	-0.6769590753239829	-0.6439905940117201	-0.36065863362868167	-0.2372785260737195	-0.2920962409461561	0.18729427395568732	-0.5267815542679833	0.04762206870912405	-0.06837745232181884	-0.35299293458412884	-0.8120440179319732	-0.1859123722883384	-0.97783251676389	0.02140532888813002	-0.48121815491779707	0.19932660082597678	-0.13642561644863102	-0.20562494402268752	-0.42595952346399535
-0.6971782663216616	0.9356042807024426	0.20086101347312071	0.2780646347454713	-0.7411697698743857	-0.426681438599714	0.2470955474854848	-0.28764282778584316	0.3328024331909297	-0.8203586158820878	-0.6719523837031818	-1.0885275232838243	-0.5046092567721857	0.007474747281071725	-1.066173524199651	0.14747022001941423	-1.0855806067693838	-0.8430636866927432	-0.2801797461806255	-0.5435430530931398	0.20935673954385542	-0.7305424791419156	-0.18267115493951244	-0.6865725309302698	-0.7092193025386965	-0.374430611898227	-0.28454340023872005	-0.2762174181082731	0.1571343279178143	-0.5545033519212494	0.03809984654012257	-0.09733229597289306	-0.3437700593416976	-0.8123194707962771	-0.2238993971607687	-0.9730551178789565	0.015341681623190967	-0.4690097976585603	0.07801627307505547	-0.14109991984619003	-0.20440846834087037	-0.41590946640435505
-0.7480749799975743	0.8070802734285849	0.1951951407917761	0.24930304562302147	-0.7789759287324348	-0.34208910789413705	0.19731233721566638	-0.29219705654194295	0.4200642737063707	-0.8334328751236043	-0.6314564853302963	-1.025964528994645	-0.5043598982757883	-0.08626482738020194	-1.0829860812392371	0.20314105126972373	-1.079675296379321	-0.8386062745325743	-0.24566072620650212	-0.5490400307634549	0.1647776419083579	-0.7815903374753511	-0.19159328186107466	-0.6724441507584815	-0.8120635529876143	-0.38538382266014326	-0.33308782118143665	-0.26818315708108204	0.13927541667412008	-0.5849308847049927	0.008942068636109668	-0.12823969807511987	-0.34131433672958134	-0.8146629390110458	-0.26282096262975907	-0.9711615163390981	0.02069327403655985	-0.47955417657148036	-0.05018959470688258	-0.14253523583511402	-0.21658166225393455	-0.39937373174877205
-0.7854928398448319	0.6953713138511776	0.17706551522953423	0.1896324635935236	-0.8007538428649189	-0.2619185468661166	0.14369009119391038	-0.27273697538941555	0.4875765269460837	-0.823182401081486	-0.5756926211076708	-0.9364051131306141	-0.49560131042514516	-0.1853018213082	-1.078390074532571	0.26023708690106445	-1.0525746989737679	-0.7950157633223026	-0.23710994961260004	-0.5303324735752655	0.09101391597883993	-0.8277799363234075	-0.18171791370326423	-0.6490620272930991	-0.9128844824667046	-0.3855117667172271	-0.39363664156772915	-0.2627218164797732	0.14181447642009806	-0.6042282072268754	-0.05710998287741799	-0.14717928343107772	-0.32410824030246865	-0.8116075310854617	-0.28952659327996866	-0.972709930098253	0.010657419955012409	-0.49586673848639695	-0.1464566111468577	-0.13519584048064576	-0.2477513588224622	-0.3721736399644834
-0.8052758659329315	0.6155685636460204	0.15838739117908734	0.11041890458404098	-0.8028168649727137	-0.21149801181352368	0.1098028883344562	-0.22905184880741344	0.5309375868311056	-0.7868184431121586	-0.5192434380772418	-0.8292806988066417	-0.4796190862981565	-0.262905313742322	-1.0501736681032048	0.2605978587683853	-1.009936265813248	-0.7063821292649787	-0.23958921624057572	-0.5179564522779699	0.031575119131509975	-0.8761482424067257	-0.1625123891648338	-0.6067089892495761	-0.9848709615121252	-0.36777852049281085	-0.4632481541802944	-0.23736002965080533	0.13874170780956857	-0.6070954057557353	-0.12108756797880296	-0.15253086860472798	-0.3127919157798663	-0.7997747116954281	-0.31065411729782155	-0.947216333117112	-0.01483296678102169	-0.5325361967832702	-0.1658531495332934	-0.13986552500132987	-0.2775235656732908	-0.3328935127078456
-0.8181837405369011	0.5444596970931833	0.10689271928118324	0.026345642606800744	-0.7929163074003837	-0.1978562624144046	0.09828578107864487	-0.1818128367750647	0.5594065461489695	-0.7466389035176582	-0.4590607319007134	-0.6940605036794028	-0.4557453383038488	-0.32123575893354894	-1.025624024510355	0.18376433638719664	-0.9843754599355563	-0.5987147979889264	-0.2507604742968126	-0.5117531896281022	-0.019253957155732603	-0.9228650796079364	-0.15717810748671474	-0.5587569508606494	-1.0287569756288462	-0.3469026483662711	-0.5277256416437044	-0.2017395088769652	0.11923269824125715	-0.6022779250876206	-0.1887159165510201	-0.15900233754010124	-0.32919799193226734	-0.7809708159703221	-0.35301492165969667	-0.8778759979802364	-0.044108425256971485	-0.5832968265476193	-0.15008963049833704	-0.15443692682291985	-0.30629559327500866	-0.2897890752115808
-0.8291914711636365	0.4685686218119619	0.040209307332259414	-0.0538534785874045	-0.7657813556954278	-0.20921127705016235	0.08540187426382892	-0.1419083748150216	0.5984131600201603	-0.723965175980422	-0.3907684198318474	-0.5687221670105489	-0.4359715199442931	-0.3609445684106723	-1.0122934973697906	0.0540575197785844	-0.9644354594793436	-0.4861347356775452	-0.27352299535477764	-0.5168606546518866	-0.04669685248712354	-0.9641574573759832	-0.16888433196728175	-0.5383266085241436	-1.0445741202193994	-0.3312934734020367	-0.5776146286792265	-0.18615621745004898	0.09579847993194243	-0.6006300198580641	-0.29180847048925607	-0.16737193417502297	-0.35872704216631907	-0.7593573010293182	-0.4039268803947181	-0.7934627918362512	-0.07695357359211348	-0.5999717063282659	-0.13416218579198175	-0.16875544513560065	-0.3355232240009377	-0.25312444517433047
-0.8364597558844361	0.3747743315787297	-0.022733811734334797	-0.11853199854740301	-0.7224476615700475	-0.24020299438358178	0.0721880503140809	-0.11024904851119377	0.6210919113412932	-0.7149345414728957	-0.32733191367468034	-0.4907364645543505	-0.4375638964005411	-0.37963777447896296	-1.0053709714872252	-0.10598834481029437	-0.9381064235576775	-0.3858292797035452	-0.2970884028163414	-0.5255996602737465	-0.041095508383228785	-0.998136366784071	-0.17890215868622858	-0.5136579167641617	-1.0476437350961465	-0.31491763365824477	-0.6101276205476537	-0.1913459886466861	0.050502948909464315	-0.6147761706885071	-0.39358124740901357	-0.172505796342258	-0.38750041287201686	-0.7469990023289207	-0.45127010269460655	-0.7089933693965512	-0.1164202435717712	-0.5975872212290152	-0.10760089610930626	-0.18344578303672354	-0.3594485240910522	-0.2340424682119778
-0.8428200900348328	0.2714843502417119	-0.08704234193114013	-0.16297043656749083	-0.6795368017279177	-0.27437479003656545	0.06654518191530742	-0.09091861740132808	0.6006034830451682	-0.7292082565074336	-0.28144308345269786	-0.421515936891835	-0.43079086437805963	-0.3871120242641527	-1.0095032861225952	-0.24445398703391738	-0.9295985923074561	-0.3316493740861609	-0.3095211315320855	-0.5113621126737543	-0.04769100664884081	-0.9980892358228239	-0.1889815415735677	-0.4620099784118624	-1.055531648858998	-0.3095369863200993	-0.6060063962681564	-0.2022806508524515	-0.012417425083296334	-0.6615790277664279	-0.46798816902449447	-0.17314275194613354	-0.43670732028759696	-0.739480198567521	-0.5110763842897332	-0.6174811299797018	-0.17068706191257205	-0.6023654816292014	-0.08691694147432764	-0.2022030420263356	-0.37655741851640717	-0.24174775180155555
-0.8545345244560565	0.18388688616909238	-0.1385195085581447	-0.19601080785776004	-0.6307515655934866	-0.28394873607285	0.060563827105369714	-0.07889455157188492	0.5506190540127547	-0.7605699168970472	-0.24966830621603514	-0.3401816683932114	-0.38654576884714414	-0.38541131855956173	-1.0119227916764282	-0.31231797436896713	-0.9219822543779955	-0.32789812425491405	-0.31362218502063965	-0.47561298612289776	-0.059360146335350625	-0.9407773585332047	-0.20000713070648174	-0.420689158309112	-1.0686741211044524	-0.3162110681103269	-0.5569351521570248	-0.21898416607364002	-0.04951807644835703	-0.7318214774592905	-0.535202615696081	-0.18540472637128252	-0.4988947453444014	-0.7323364344752122	-0.5763183252207433	-0.5359270649107415	-0.21369870579789704	-0.5993193277210245	-0.08462198207475047	-0.2347718975915906	-0.3737731772017815	-0.27255269669977267
-0.8699930849407957	0.11797831365861804	-0.16674384033946615	-0.22217227560669395	-0.5687430153820573	-0.2736331463295288	0.05168177229089912	-0.065946891793047	0.4727892265236632	-0.7846660474007295	-0.23575516293249005	-0.2718724060794178	-0.3230840315139759	-0.35411445181316925	-0.991299652869122	-0.32470317927100883	-0.874958980003778	-0.34968045762152294	-0.29755062662983683	-0.44391698112690364	-0.08510057229659665	-0.8400170191016751	-0.18392602140088288	-0.39314359118788583	-1.0754100178826818	-0.3129225060180929	-0.5175034382983417	-0.2410441881185989	-0.04058862082651	-0.8045436135248938	-0.5883282877920065	-0.2045377146105988	-0.5498469800102375	-0.7405226817155015	-0.6192856097388156	-0.4751641529989419	-0.22344973793881664	-0.5914061403743341	-0.0949039865856304	-0.2787770922994901	-0.35509191509185833	-0.3131279807638099
-0.8841084402002487	0.07450316820093557	-0.1676599495165732	-0.23049747162235795	-0.5101239593444264	-0.27708853178276543	0.05816871439852508	-0.05299489589238079	0.3570584266903584	-0.793644448570482	-0.24823616563049775	-0.2286608071233674	-0.27944008654906444	-0.2967071428852758	-0.949824008855607	-0.303098076087317	-0.7936445283154484	-0.38360361415017336	-0.2710721172759774	-0.4182959655397509	-0.14784300781560572	-0.7414862883435549	-0.12859142288528166	-0.3573781449944454	-1.07874576326537	-0.3159701734403491	-0.5030774861581765	-0.25018269826919876	0.007513239388890869	-0.878407736171787	-0.6292673991370263	-0.21941236511273426	-0.5964491044323285	-0.7645591224282853	-0.6435426576943416	-0.4215772019225625	-0.20973120678195944	-0.582035423607669	-0.09862496605346925	-0.32028578405642055	-0.3353713562928671	-0.3560480382979097
-0.8927807721948662	0.06265359950748994	-0.1455041116472992	-0.23468410773225612	-0.4579087967257019	-0.2971915710537904	0.08491771015672082	-0.04438769406351505	0.21872223563723722	-0.7972555557880292	-0.27540759200346465	-0.20223906184936605	-0.2625183706597149	-0.27361721226185703	-0.8977410987566099	-0.2758279215560032	-0.7114905537690028	-0.42193325401656256	-0.24540450135240718	-0.41871520003481166	-0.2179245940418907	-0.6633129907802156	-0.047449840458081635	-0.31789292776882677	-1.0996971607673465	-0.32829878281591707	-0.4805191181460913	-0.24161628101888216	0.0793257176832733	-0.9465648616103831	-0.6810596627147525	-0.23398706743049985	-0.6477041769615869	-0.7752170294086537	-0.6606870531418656	-0.3553968143553251	-0.16234013132193753	-0.5601177733425666	-0.08029327816660489	-0.36496995366495394	-0.30407663731820056	-0.3945303849377674
-0.9028056697299289	0.07104966896355117	-0.11755986420037971	-0.2499282707926994	-0.41472611484433947	-0.3164068852815448	0.13304276547564692	-0.04652106600296187	0.0768909597571296	-0.7958637284339385	-0.31324714781789986	-0.21251195758395508	-0.2695935299890351	-0.29661616362147825	-0.8638432246354997	-0.2693379155721158	-0.6364911795800542	-0.4381012548089889	-0.19957883177982608	-0.4603625492111442	-0.26356380867448037	-0.6066904823504408	0.028271281655250058	-0.2810746851270225	-1.1373625262086646	-0.34272747394096353	-0.4682363026609802	-0.22257447335011302	0.1689141042875159	-0.9956115706428003	-0.7430693549472702	-0.26629808806344796	-0.6727085842268682	-0.7854257363333885	-0.6561924092796555	-0.2751564353546413	-0.0863326894799813	-0.5275752290832708	-0.051365061716421044	-0.42836981237122346	-0.26333850813260573	-0.4228889225331187
-0.9153531722002851	0.07847784228177203	-0.10172342912605496	-0.26800492354663347	-0.3928079054657997	-0.3314813554783476	0.1928391750225607	-0.05278242592280176	-0.05693358506505514	-0.7975574899600381	-0.3596900905118323	-0.27659999725032763	-0.32284501984315456	-0.3564095553745713	-0.8759054175810498	-0.2630454010845634	-0.5816163676185075	-0.43673453805182927	-0.12442779090916575	-0.5213408322408968	-0.28852838604822517	-0.5876671695653687	0.08875989021296407	-0.24648139072597486	-1.1772821020998507	-0.36307657639497753	-0.48862819375105637	-0.20493843671729323	0.25663243479248166	-1.0313830526299914	-0.7719371536753924	-0.30153099776653697	-0.6593327735489648	-0.812406344391942	-0.6314864365110012	-0.18461861173017757	-0.01948074299399558	-0.49276381112347617	-0.03665173316164228	-0.4898793957163754	-0.21801213334257818	-0.4320278727553316
-0.9225184934543378	0.0798294605570998	-0.09660021984261494	-0.29498769311616946	-0.3913908260533851	-0.3470783473778349	0.23496573697908518	-0.04853302653122087	-0.16950308853236135	-0.8158346992373501	-0.4010798320477158	-0.3637300321629586	-0.39910991914488253	-0.45819472959768354	-0.9245031982350944	-0.24290126845840404	-0.5532884677489468	-0.45348099905126205	-0.04699693116627426	-0.5755315836509863	-0.2910451823265069	-0.5920798843637558	0.11879666226695511	-0.21007801079720875	-1.226674222711639	-0.38880732575008314	-0.5043962112411386	-0.19886107287082727	0.30930858669146694	-1.0510316803641129	-0.7618684322902887	-0.3274666718552425	-0.6396964268533882	-0.8207854086372437	-0.6160751498372371	-0.08653991447354956	0.032479253017752084	-0.4533413563938315	-0.02544348197090998	-0.5330508831483269	-0.16201129949589954	-0.4317499536904107
-0.9222704451026301	0.06859270184441708	-0.10011877929354251	-0.33245908788734513	-0.3824245958488822	-0.3460726335629906	0.24359928278282772	-0.04268793430688308	-0.26041145008393307	-0.8457663127574285	-0.4311688421656972	-0.4419760961473636	-0.44638249583952894	-0.5807886810365952	-0.9910337118282321	-0.23592997414289724	-0.5355225649800605	-0.48454454020703486	0.039953555400066204	-0.6216121811818074	-0.2786473103634771	-0.5667303397536534	0.10233654283882612	-0.178652160284593	-1.278393466240676	-0.4159364636665976	-0.496769779013566	-0.1854443461797138	0.30620925714211034	-1.0431150810130971	-0.7094367274529052	-0.3555992637267688	-0.6218384271128014	-0.7980298237434721	-0.6059495211795853	0.0034012274156983713	0.06651194407228918	-0.4145351517093176	-0.014822964284947743	-0.5876217587079221	-0.09573178304390476	-0.42069165303278827
-0.9183578333662566	0.03973908798381835	-0.12024984082870065	-0.36380877933227745	-0.3642505158494479	-0.33055991935748497	0.217758630305224	-0.048203481272282266	-0.3361421306739382	-0.8687082138946979	-0.4533497418356872	-0.5062527246773227	-0.4591810017365795	-0.6591369903770067	-1.0705215672318276	-0.2401752637885212	-0.517100368548282	-0.5232762897311196	0.14827697993781624	-0.6584524124352946	-0.2781360983893236	-0.500738196227901	0.03659455499573748	-0.16381670259197229	-1.3227339680707395	-0.45130499894672543	-0.47583606029774694	-0.1335935598090036	0.2736198152309206	-1.0211433374743637	-0.626990938683557	-0.3975329463826259	-0.5993218187442355	-0.7639467695222557	-0.5857133719108767	0.057248548703808244	0.07373135640208998	-0.3628186634160049	-0.0243892933036255	-0.6517675660295135	-0.018238600470745825	-0.3839154956037894
-0.9180629834387544	0.0009086985485544958	-0.15835298048799995	-0.3995694625063943	-0.34835087509943385	-0.3254695466410098	0.1695264590333982	-0.06424453036331805	-0.40027719924949406	-0.8705580384421943	-0.4676559183842198	-0.5602752668606622	-0.4723638922038025	-0.6722240542100864	-1.1403128031445044	-0.22391098378720858	-0.5063564748283494	-0.5677348713177404	0.23315946988346373	-0.6827562808402032	-0.31253179067793935	-0.424161067218806	-0.056277874379386715	-0.1521750292775	-1.3602425717071884	-0.4936504835897096	-0.45086530897966154	-0.061013641159613406	0.22985402827900098	-0.9972467545136962	-0.5709394510565259	-0.43229798324214086	-0.5883149360260028	-0.7276272499297114	-0.5781658234901564	0.08508942259373178	0.05685624489496747	-0.3005134096906087	-0.04512522437099912	-0.6866470147515165	0.05975160369246209	-0.3279503308929375
-0.9202766979738076	-0.03678197886641186	-0.21766083829766542	-0.43932848332422275	-0.32888296116415505	-0.3374987828286187	0.11784943871630696	-0.10679099135324929	-0.45671260119120644	-0.8659678746373528	-0.47471938804515795	-0.5954849561874671	-0.4843212011814703	-0.6324794595558693	-1.1765074408005758	-0.229770416528861	-0.4930720250306425	-0.5973199563596785	0.26286335517054676	-0.7010547715341447	-0.39813113392610344	-0.3414958748421838	-0.14723326879600454	-0.12573905528558946	-1.376378100738639	-0.5298556530556126	-0.4445901114925953	0.02558504958904182	0.17319124546797535	-0.9730350732846688	-0.5423752630040163	-0.4417573530102385	-0.6022341567018239	-0.690005685836285	-0.5865432353274528	0.0927279350552947	0.033331364939299744	-0.24613992371527335	-0.051742224033542596	-0.6909414155261014	0.1279240974349518	-0.27190152063827455
-0.9304045589756168	-0.07106497461264924	-0.28907650847992583	-0.45696844389061725	-0.31087840458703775	-0.3702378576839189	0.07604422461848252	-0.1926336287971981	-0.5113920767078476	-0.8560257046864841	-0.4881252782624143	-0.6202252411737937	-0.48452968971684	-0.5649030950490997	-1.1959818878858084	-0.30147538020995085	-0.45721373838138113	-0.5899132332886207	0.2528036180012503	-0.7244044121704443	-0.5103449107042273	-0.2666179740892606	-0.22023712576172896	-0.09311224306995328	-1.3607651110567534	-0.5509004513200203	-0.4421793953485203	0.14152122337770917	0.13363453729077057	-0.9504057333597944	-0.5115321360435428	-0.4512862088442131	-0.628177267001702	-0.6603987406600044	-0.5999181731493584	0.07267449749803744	0.01857005593369715	-0.1956290971517983	-0.0769387991836005	-0.6864391652921383	0.17692521055510915	-0.2198587023420541
-0.955574446437599	-0.09669417707913978	-0.35199045209501967	-0.46696428799989603	-0.2955784285866563	-0.42410815967681686	0.061485024300310234	-0.29990668115238267	-0.5657922598387636	-0.8441897577453578	-0.5024408266920795	-0.6380654506787589	-0.48512877091772866	-0.5290548389991232	-1.2057417381137219	-0.3783376710374558	-0.4022489775421791	-0.5697286967093029	0.20173407385793016	-0.7508067995123845	-0.621793047428896	-0.22417748610522784	-0.2817027186492139	-0.06735371354794349	-1.307746810400542	-0.5520459504560995	-0.44784024366608993	0.26748349996680554	0.12642407242862289	-0.9122044718684531	-0.5137007837264883	-0.472215411886458	-0.6397077478950112	-0.611515392152928	-0.6315188108965633	0.03213169952903492	0.00860481886222226	-0.1509473560235907	-0.11644222053253073	-0.6629302367173102	0.20301270796366175	-0.1725584964384847
-1.0011451407881613	-0.11922496646532368	-0.4009060140803036	-0.46998507615957374	-0.28147924349435355	-0.48166982466609926	0.07966045918838752	-0.397602541225746	-0.6205162754169176	-0.8372172441444986	-0.5029961106491707	-0.6342070512255875	-0.4834955245004525	-0.5203402385841589	-1.2000801075159366	-0.4269656756192554	-0.33770366180071887	-0.5507352864695119	0.11755547434952633	-0.7681698341315256	-0.7209249804629033	-0.20790473621855265	-0.3298554710610898	-0.056913825076794974	-1.221820682799633	-0.539954237498726	-0.483459991782431	0.368750932235467	0.1275338216539817	-0.8540199130536148	-0.5266916029609554	-0.4821380220937376	-0.6377539247948603	-0.5361175865884273	-0.6803145639620066	-0.019495571203751595	0.005953150133979493	-0.12443415265811393	-0.1525498482983479	-0.6236928776636897	0.19894449420807686	-0.12754100440795724
-1.050745450814582	-0.14889642392641722	-0.44462251060824665	-0.45480501470464124	-0.2919512119125971	-0.5104534664172063	0.1078748011822557	-0.47076115509800803	-0.6613731358434439	-0.8397683968003948	-0.4900804869636506	-0.6086416280880826	-0.4548456818199587	-0.5100146986715505	-1.183415708771858	-0.49908039527896175	-0.25567628197097336	-0.5262750092010829	0.03229519832639186	-0.7736738511870189	-0.7907968991053187	-0.20222702642028628	-0.3404097158188845	-0.06005081277399156	-1.1178985430412642	-0.525808422687388	-0.5222490147188867	0.45193104341942725	0.12379121936741264	-0.8011567964230562	-0.5009082408516057	-0.48283404085360865	-0.6445974944561319	-0.47416188080194993	-0.7313506245083499	-0.08080387980906248	0.011403606361450602	-0.1202896904617975	-0.21054621774746937	-0.5942891074770685	0.18654273172428035	-0.08525233581746446
-1.0957779270435135	-0.19149702654239417	-0.48020489125792604	-0.4385071815036209	-0.33754716688062125	-0.5138245741764613	0.11818792512747063	-0.5143335425124782	-0.6813480434303568	-0.8437636101481555	-0.4806752185047663	-0.577607622890457	-0.40860313161146894	-0.5232321661160733	-1.1621577829578582	-0.5658130829007539	-0.15646933279705716	-0.4979882290652789	-0.03015742612470367	-0.7383947991352888	-0.8236990043358092	-0.20288057574958335	-0.34780173226897826	-0.0948828178630966	-1.0207754908661881	-0.5184256507684695	-0.5328346593639788	0.5189577671100457	0.11732778090976981	-0.7550673139961724	-0.4996268798777971	-0.5158897204925418	-0.6581365168174378	-0.42149105541069665	-0.7895392659715554	-0.15284555589264154	0.01056444089174904	-0.12970272925836315	-0.2912376299465297	-0.5903214922413935	0.17106603165636974	-0.04865246362058414
-1.1311786389740521	-0.2326583847829903	-0.5162774194928096	-0.4337877007979172	-0.3762827817437878	-0.5292945876836832	0.11454598272886958	-0.5314252339224732	-0.6777015223942253	-0.8398403768878145	-0.4722903136041669	-0.5471982873669688	-0.37037057642315097	-0.5561381527748336	-1.1399241200847416	-0.5830974764579381	-0.06895440514235868	-0.44993194424638006	-0.06180774680908777	-0.6369846341033171	-0.8440320483400358	-0.19485323042993113	-0.3662993608708959	-0.1617267493610138	-0.9418027822378624	-0.5103531804168326	-0.540541115363969	0.5566869444378095	0.09940827752437721	-0.7092488943653618	-0.5457695064346386	-0.5577608656891099	-0.6641838398845394	-0.37300711355686084	-0.8298960958671341	-0.22281314653959514	0.006514555364059799	-0.1489509949058632	-0.3381430283600656	-0.5985950554438418	0.148592678896444	-0.020944202672281052
-1.1496886622005562	-0.257615787149074	-0.5569246585229288	-0.4452057992794579	-0.4040018098377039	-0.5411496499703974	0.09765593927559259	-0.5261629164718377	-0.66680440334445	-0.825887705783007	-0.47060220351520227	-0.52403650601838	-0.337057419455256	-0.5618455852570733	-1.1108404607038485	-0.5935699684427205	-0.022819958936971328	-0.3892719160734982	-0.06912980876176218	-0.48911061612526324	-0.8689746381019885	-0.1662698734654422	-0.3430065067512097	-0.23925010315844072	-0.8549312229765779	-0.5017849268439957	-0.5619032946946065	0.5613545435806105	0.07800182088862358	-0.7022687827249667	-0.5876058183067744	-0.5801712800356397	-0.676256787355631	-0.3698669509037981	-0.8462332899679756	-0.2731060199372632	0.01506862918424165	-0.18162153749949123	-0.3242813136591368	-0.6038778958696897	0.13467147232331603	-0.02332495272032723
-1.1505919326133793	-0.2814896040164633	-0.581041086733018	-0.4870961984805075	-0.4411308492790269	-0.5280000823041292	0.053969769044844004	-0.5137746164088302	-0.6616351362052872	-0.8195273414211781	-0.4937232200112815	-0.5308583740445003	-0.3073884144554609	-0.5588566131771078	-1.0709505443886944	-0.5921416539593851	-0.01352257642733154	-0.31939909196247784	-0.07068462776274735	-0.3284468174322137	-0.8905334914635932	-0.12121330292577207	-0.27887816989383624	-0.32261857625206136	-0.7642451264634689	-0.4809850215013497	-0.5816574963482312	0.5357451493532653	0.06348128764372715	-0.7226669920540052	-0.6355131044639094	-0.5818262065046174	-0.7087028926479476	-0.4051842458439143	-0.863683083785969	-0.31000955244685147	-0.000863745238405602	-0.23013393845597566	-0.28571613355138037	-0.6094598085731977	0.12744625106056845	-0.05089920091564243
-1.125412684836238	-0.2904291843806967	-0.5682097231632176	-0.5378606636944037	-0.4659884389169367	-0.5292530106879858	-0.007789004759198292	-0.5124373564370307	-0.6734073364636184	-0.8302077850120435	-0.5391674716220479	-0.5730537710663157	-0.29552215754286787	-0.5823207718389478	-1.0238740208776442	-0.5507772933097138	-0.02440439175966855	-0.26051473138955344	-0.07799649895417878	-0.17400192446720558	-0.8974273930320906	-0.06774982572520448	-0.23539225441993894	-0.4092400998256931	-0.6866662611699134	-0.43770894375567	-0.5962018169850973	0.4895394122987892	0.04359378469713349	-0.7146799359473317	-0.6929252636085829	-0.5686400674033003	-0.7451868361192335	-0.43671088559757376	-0.8745738270890732	-0.35376456927799904	-0.033382878377043734	-0.27286989845340986	-0.2181521023545454	-0.6211317104364704	0.11149784068728771	-0.08799375105979361
-1.0842928203436797	-0.2947406175911486	-0.5233378787558655	-0.5776076654611992	-0.47484555059672984	-0.5533227200890679	-0.06104705654109405	-0.5033453761877787	-0.7122562261169793	-0.8498456090391672	-0.5890071354838868	-0.6292478075923188	-0.3087241896374075	-0.6049988696615761	-0.9672930497234045	-0.5113684094839888	-0.053038784101239876	-0.24272993051788436	-0.08431913839357941	-0.06251996355295655	-0.8939690558060212	-0.01595666979124353	-0.20464758642943517	-0.4766503518525189	-0.6141572427749281	-0.3933183533252358	-0.6097174987140145	0.4254550232977607	0.016885100648072575	-0.666533507681655	-0.714207752355385	-0.5331431106498778	-0.7837217749646034	-0.47378260339648576	-0.8558776194269369	-0.39557765827999003	-0.04697782976627307	-0.30510689830171944	-0.1337343797715029	-0.6285819588359393	0.08023303504905946	-0.13737700082859666
-1.0440107040578337	-0.3173235244616774	-0.46548879352121136	-0.627378555789684	-0.4993095341276506	-0.5461287761308175	-0.08922283679191838	-0.4698020049496227	-0.7632456885374227	-0.8792052038114319	-0.6337830548214021	-0.6853270078549307	-0.34229187851448806	-0.611058695158925	-0.8770584486674263	-0.49518965729604963	-0.10415906328065816	-0.2708395999726997	-0.09638718343914858	-0.01805216738186662	-0.8798482974047541	0.02497939790977293	-0.15974499970867811	-0.5138793415058427	-0.5512532267496215	-0.36606327047752946	-0.6191794762214116	0.3513115837376485	-0.017106260815571765	-0.5872109436033693	-0.7167481682125495	-0.48296722247987345	-0.8285314011296748	-0.5199590977947312	-0.8381440101621818	-0.4353630156330498	-0.05293672846627011	-0.3395394824816767	-0.07126537167837452	-0.6386441821082539	0.04753162225317448	-0.19153704073913524
-1.0033307743777387	-0.3575393226291523	-0.4111232571956843	-0.6782071226090907	-0.5426719692930215	-0.5155415917285084	-0.10499030505880289	-0.43778885110461874	-0.7941805952609534	-0.91361869250926	-0.6574974285416731	-0.7346442331425871	-0.3893626921103896	-0.6152310041966852	-0.7496317760747422	-0.47766967348930073	-0.17375151049055243	-0.2960029990433381	-0.11254681912354667	-0.026905367474395935	-0.8622911893892097	0.03547200670907067	-0.16613013311863883	-0.5350743811844364	-0.5223361421862529	-0.3526851200086954	-0.613680342610602	0.2776004587077678	-0.06277530504030204	-0.4904209755182073	-0.7236568601167902	-0.44774820998995973	-0.8694116824313337	-0.5519317593017433	-0.8214042945341846	-0.4715485575587749	-0.059679475978077955	-0.37025908272137215	-0.04752546936440047	-0.662661187139339	0.01179745734763959	-0.22539999476593472
-0.9570206151296323	-0.38623658403671496	-0.3727808788340833	-0.7143804598686808	-0.581041744816648	-0.4879344665853814	-0.11406945322660988	-0.4327897362489517	-0.7963813983004349	-0.9438866377652471	-0.6476639822635544	-0.773840027767197	-0.43762546001272257	-0.6155087942154809	-0.5988965180800292	-0.4679039522532128	-0.2352932000063101	-0.3102022587895779	-0.12315612948841632	-0.05980588948978187	-0.8575591412229302	0.01136860471434847	-0.23457883362332507	-0.5420373250129822	-0.5082239341246291	-0.35138168992715335	-0.6083996072120151	0.21624274633967833	-0.11257623531128222	-0.40790632898219437	-0.7177345931014785	-0.4472131672827044	-0.9041616196939872	-0.5836586320990695	-0.7774938362500683	-0.4975125961724743	-0.03306863268221812	-0.3839693559197472	-0.024478586149020997	-0.6986018228233863	-0.019083843977279285	-0.25560772846962887
-0.9142720557994451	-0.4007567442631492	-0.34998318103180415	-0.7476932629823692	-0.60227260491677	-0.44601474159904325	-0.11509776637445043	-0.44739552901487156	-0.7996401588010382	-0.9618039466054595	-0.6118715967339672	-0.8035935096312299	-0.4880279514443086	-0.6127327136128018	-0.4422870006366554	-0.47375794231583257	-0.2834978029737337	-0.3174181888094417	-0.12712979846144046	-0.10242623812853202	-0.8843000035206916	-0.02684077977530306	-0.2935329348404001	-0.5332173766594099	-0.4717300289925682	-0.3658953439026069	-0.6193495267377985	0.15664424460038343	-0.1542279375384537	-0.3605016537830284	-0.6978387996445135	-0.4626761331426013	-0.9367143314615894	-0.6053770310153276	-0.7187720965712731	-0.5122244993860487	0.043699118968191064	-0.36826891507143483	0.002478524057274628	-0.7349431460763451	-0.0380166849167335	-0.2990251621943483
-0.8801162657850256	-0.41056685843183127	-0.3405420049263298	-0.7796038434755177	-0.5977812084979113	-0.3885766838942668	-0.11311397892674177	-0.48343650642603847	-0.7992880303147214	-0.9509171176311957	-0.5490694497809466	-0.835548679855456	-0.5348975192827442	-0.6148622349140924	-0.3068721782702862	-0.4667423290424867	-0.3298101480704833	-0.29201002733846676	-0.13297128838789513	-0.14515608831449953	-0.9358287570260151	-0.07568353753517836	-0.3349153881029456	-0.5222276304654254	-0.40464569817074103	-0.38840250275696614	-0.6248961744634808	0.1146118903088827	-0.19911011395043918	-0.3526007114888259	-0.6859186727517981	-0.47597692425261595	-0.9683462651771653	-0.5969926695995588	-0.6752058859203007	-0.5210918803469158	0.13593434972493315	-0.3315468122983442	0.017818235258860067	-0.7578331451499158	-0.04280742079859337	-0.3382567210707087
-0.854852775171455	-0.40121091091244426	-0.33795122483310935	-0.7874643028512311	-0.5741146670426599	-0.32753154088708747	-0.11931042257010263	-0.5398212666183084	-0.8040454328850675	-0.918273829490355	-0.4771314759515969	-0.8724343846471024	-0.5643668305489097	-0.6347503019802594	-0.21654955010986404	-0.4431786389325443	-0.3753669225949291	-0.24880110223058344	-0.15371312707379295	-0.1789099402442727	-0.9977639330835346	-0.1437173943021664	-0.3799252584314722	-0.5238763804936293	-0.2963427343305537	-0.4047363608570273	-0.6175765000301752	0.10279961962257804	-0.24425457963333913	-0.3754306574541157	-0.6662843562440341	-0.49681463730812236	-1.001655599893257	-0.5846756888288064	-0.651739852118676	-0.5263791708964882	0.22272971680571488	-0.29058424857818826	0.03838890792579979	-0.7677868248156662	-0.03417090366286742	-0.36554405605660706
-0.83858922758306	-0.37283208160703496	-0.34900288586139633	-0.7678932814188358	-0.5471088064495258	-0.2706216233979278	-0.1286787838107395	-0.6012302911728491	-0.8282537423186399	-0.907575550125616	-0.41594949294933115	-0.901534982755044	-0.5642452553483838	-0.6641396368290275	-0.19254356687333227	-0.42144446650321593	-0.41184952108391615	-0.20797747032846575	-0.19284273859859113	-0.20235109288789008	-1.0548571229158175	-0.21133021448201122	-0.39132018457474055	-0.5267450244518372	-0.17041439670876063	-0.42066639552691776	-0.6174981434196832	0.10421038274317192	-0.2867379712575256	-0.4185903131248878	-0.6149778697472879	-0.5096614527877389	-1.0404528095362326	-0.5803320090455547	-0.629152243311971	-0.5385130145136097	0.31352553750713497	-0.23253390722470177	0.06044290800953862	-0.7575814163602248	-0.02164641979881205	-0.39603060823967184
-0.8305908382798751	-0.3307016817893822	-0.37706383511431657	-0.7165278636532794	-0.525656786482358	-0.24536078925524185	-0.13441291500138378	-0.6511642029213895	-0.8632114025979083	-0.9158882947347162	-0.36031624931998774	-0.9058685667463869	-0.5409840394282146	-0.6932378380336432	-0.2306586831883261	-0.39465871040582523	-0.4403246705976381	-0.1744435012189845	-0.24802571072625978	-0.2280495417120037	-1.0856727608416603	-0.26789553734547233	-0.3628768379082785	-0.5204027284122408	-0.06076133701423221	-0.4689392884394913	-0.622792216113673	0.120305862054635	-0.3428039629742859	-0.45775644074232325	-0.5300846071643301	-0.4959147927550118	-1.0773792170509615	-0.5545061841488901	-0.6128733231051416	-0.5542535773136802	0.3865329333711545	-0.15485027297608672	0.055257259331400646	-0.7297318982420606	-0.020394661720170376	-0.4315691713860442
-0.8278903873565648	-0.2724503704404046	-0.41677162460612854	-0.657886913662292	-0.5155988838944864	-0.27418376059687366	-0.1504417461933444	-0.6812573220208914	-0.8847452123377876	-0.9226811766129883	-0.30608937360306737	-0.8866344825961194	-0.5095845278507231	-0.7223208760276257	-0.2899294403015925	-0.3847833580635042	-0.4606497855078115	-0.14389456920926122	-0.31785935796293213	-0.25791687086946646	-1.0894828998563941	-0.3255593258124058	-0.3259871055645441	-0.5141723794539408	0.008312288959310698	-0.5400801824299182	-0.6261590496219432	0.15276739166530467	-0.4127604956681431	-0.47374523144643244	-0.41688119811457913	-0.48093128074966796	-1.1106347768193423	-0.5087195614970439	-0.605953837764327	-0.5534586591672604	0.41594374111641097	-0.09651606434887983	0.030831001564011286	-0.699485183025741	-0.034979330755323466	-0.45586145625483115
-0.8218670245518845	-0.19900767148419424	-0.4637441015214975	-0.6204876331973151	-0.5206271044840157	-0.3136257213801597	-0.1895073626797973	-0.7026044833930271	-0.872095834868006	-0.9464957566862322	-0.2567610630055125	-0.8559410263175167	-0.47262152816066116	-0.7521099131086787	-0.3568883111424114	-0.39342399979094417	-0.4685426329500639	-0.11631167100734441	-0.4056207379595615	-0.2849934748807025	-1.079556278404364	-0.384785976954302	-0.2604078018807782	-0.49991641253508734	0.024022495264371495	-0.5994482240427351	-0.6362878918994854	0.16173716935491336	-0.47368381907286083	-0.48029281689237147	-0.288275433606926	-0.4839099167736084	-1.1393402212753005	-0.4654459165149228	-0.5899943448283773	-0.543157269540272	0.42212272949780283	-0.05179303343540366	0.02109541595779211	-0.6753977401223119	-0.06787172869923645	-0.4853415636688128
-0.802636257058154	-0.1481730790612738	-0.5138791973794911	-0.5991738493651056	-0.5355139889265673	-0.36293716197995823	-0.24100057202171205	-0.7312857612252852	-0.8303497452133843	-0.9902762116274951	-0.21146090406715579	-0.8201378513018917	-0.430975037873324	-0.787631250337409	-0.4307610291371885	-0.399547013702902	-0.4611081916398619	-0.08273969531395954	-0.49458462778279594	-0.31901482344724974	-1.0701471511012843	-0.4378497836034921	-0.16098139931953162	-0.4616905999740478	-0.008802697550627112	-0.6355024595037972	-0.6497935706568502	0.12132724257294183	-0.5276747374437749	-0.4990460566900065	-0.16987098779984813	-0.49015208169158686	-1.1666107237055077	-0.4149649413948845	-0.5600858082998869	-0.5486763290283168	0.4266751727471787	0.00014745194299022602	0.016875995830578742	-0.6533980295664092	-0.11945842789972508	-0.5354083684192992
-0.7648346242893863	-0.11869806442578885	-0.5824193350618889	-0.5940216828222069	-0.5547685371751371	-0.44387745927967537	-0.2973846957730423	-0.7665306266688049	-0.7970950872860958	-1.0258292788774825	-0.1723274429138855	-0.7951456195135558	-0.3960627790125563	-0.823213240408671	-0.4850780919433378	-0.4168034163393456	-0.44772846266063926	-0.05589564510312123	-0.563755147627194	-0.35401386439966653	-1.046982416807047	-0.47917232518673714	-0.052507119378435295	-0.41154324639529605	-0.07296688405383833	-0.6387070583085704	-0.6575400385430485	0.06227487489377773	-0.5704295486615985	-0.514155116514442	-0.09038695215177941	-0.47866140259767587	-1.1950255947598016	-0.35452210749389135	-0.5540814389242951	-0.5670649752317827	0.4129307486866275	0.029779066340863376	0.005370546064871725	-0.6293105866629798	-0.17815529706896824	-0.591571404309059
-0.7048724453821869	-0.08959245393758654	-0.6621879370086653	-0.604530339775569	-0.5723083657496958	-0.5097623893265587	-0.3545190596584843	-0.7883343816694436	-0.7872884137423114	-1.052231320146295	-0.14107924824834625	-0.8020585645761589	-0.37802515798476416	-0.8528579237244983	-0.5177876001544565	-0.4635023799667877	-0.4302937050191213	-0.04057519113173622	-0.6224473811798392	-0.3743162334076869	-1.0161275152887188	-0.49092490168338176	0.072960180534302	-0.3604517508882618	-0.13780186525695676	-0.6162318854684823	-0.6652706683909565	-0.017693329029777945	-0.5827654446879872	-0.5204727389384418	-0.07773444195585191	-0.463394155823333	-1.2145355231572519	-0.31073145867415386	-0.5863964714462379	-0.5763288290150571	0.3815414877091583	0.04459074456127308	0.007109757456537	-0.5952232753250492	-0.2337565194211789	-0.6364791677767375
-0.6321989584893526	-0.08436925111089652	-0.7062212789399006	-0.5870386141719177	-0.5915414800023406	-0.5281517821532955	-0.3967433113640534	-0.7899682323742884	-0.7790490263630716	-1.0872888076793568	-0.11880052956903724	-0.8305003391212816	-0.35931809734216197	-0.8764027506669059	-0.5396896116129432	-0.5104680348668397	-0.4100132314037839	-0.004840640814258612	-0.6703257612312491	-0.3864380546846567	-0.9905410026100137	-0.4797196727500236	0.2037037234521021	-0.31814645498235017	-0.17530074723108796	-0.587345515892956	-0.6817814065187879	-0.127918557984901	-0.5732342177958447	-0.5392778427367693	-0.13469552238247298	-0.44744362940119736	-1.2036173219317348	-0.2739574418555083	-0.6309943458504568	-0.5937006506416508	0.37118550318194604	0.06922216596314221	0.027495180787505603	-0.5553993189082962	-0.28444121647676396	-0.6832730033451913
-0.5629466667870556	-0.1056028305845309	-0.7426415785566665	-0.5234017453014632	-0.6127367791546776	-0.5389618010346403	-0.4132117464267161	-0.7750324607372466	-0.7978627483462958	-1.1263784540917756	-0.10564006548893398	-0.8602414463879662	-0.33605532939815613	-0.8910000702790265	-0.5429571529335308	-0.5494485021001221	-0.39270306961501794	0.04038719403056329	-0.6960545217222736	-0.4023290756476321	-0.9642524568976786	-0.5043647665926821	0.31255877226339707	-0.29054491432047597	-0.19425434312682083	-0.5378781452599509	-0.7011813362632733	-0.2411859633225082	-0.5474211354028512	-0.5519874586046297	-0.22655200286855673	-0.41124833768570807	-1.162434202766653	-0.23265222541906577	-0.66899000389237	-0.6079539472322905	0.3920116364026554	0.10455177072805573	0.035512878666631574	-0.5151561994151317	-0.3221627007338679	-0.7254357539127424
-0.5098643195215655	-0.11890424348473702	-0.803615938156025	-0.44263772870869766	-0.6333421562828022	-0.5630393763538274	-0.4174775321350069	-0.7402376847394881	-0.8479414975089732	-1.1406636349809471	-0.09789713444590017	-0.8896632890430671	-0.3143476893383224	-0.8840353043711033	-0.5382160874772883	-0.5989955419128974	-0.38488418013883696	0.07955525913785713	-0.7119586604640942	-0.401852743917236	-0.9241344886403144	-0.5543047331303963	0.41517466372120476	-0.2620774300591655	-0.2149019386813759	-0.49170133584507186	-0.7196960030253907	-0.3266564429414599	-0.5124752402001174	-0.5621655240990566	-0.3391952812024841	-0.37783133050421264	-1.1078545176806918	-0.19214582228910398	-0.702705768162968	-0.589883860037874	0.4119644725987951	0.15670283401131865	0.03299402078904699	-0.4794314962249929	-0.33880448690561216	-0.746812137135981
-0.4916304255922455	-0.12527288552780713	-0.8541845812233119	-0.35301166515411864	-0.6546480353686622	-0.5881221036365657	-0.42360970620662775	-0.6801485756694347	-0.8926272312234735	-1.1124296049385125	-0.08975824142502477	-0.920207755169597	-0.28784067423475507	-0.8570429698591905	-0.5346981028454661	-0.6509171448351486	-0.38411061979100164	0.121914357029665	-0.7295173420847724	-0.3826336580727594	-0.8812861301615513	-0.5974603548997556	0.5016681153032073	-0.22656715735985564	-0.2396946080065502	-0.4677238198971939	-0.7355357084782638	-0.39333771437466436	-0.47385812523391213	-0.5820333506285584	-0.4576517745539526	-0.368923216858742	-1.0446085752321106	-0.14127179712038598	-0.7154515637587826	-0.5615113969656674	0.4221603919031753	0.24258352288034413	0.030585779421430294	-0.46697207585452327	-0.3420566034824749	-0.75358652677024
-0.5122886411476916	-0.14896629571861636	-0.8915851760104854	-0.27474360482591453	-0.6724095109465378	-0.6180468653641811	-0.4297136016666833	-0.6184494645645915	-0.9180014422672473	-1.061026267641916	-0.09654992653312486	-0.940200649629257	-0.25668948647110323	-0.8234934565411678	-0.5363061472745315	-0.6938661026089562	-0.38585096400163504	0.1464042794335384	-0.7430666870680783	-0.35464115183444067	-0.8450953064245266	-0.6546729429643474	0.543301190108493	-0.18883605212130766	-0.25820708347462684	-0.43000331300520356	-0.7381681571584116	-0.4433853597717067	-0.4447888377466163	-0.6012885948102562	-0.5585496570370474	-0.36304469568552183	-0.9792022006737537	-0.08391933247006238	-0.6882603173251411	-0.5339141270238402	0.4341405676620672	0.327373129173652	0.026227755474498564	-0.48048575487172523	-0.34191087184341723	-0.7612288513483466
-0.5519623369482167	-0.18504763103456914	-0.9606382181302575	-0.23413924408541748	-0.678435386619128	-0.6580680948307657	-0.4383145842207443	-0.578430962600468	-0.9265216940343828	-0.9996215201455119	-0.12262249984332327	-0.934196494995906	-0.23668958997269735	-0.7782907125875165	-0.5398011952664635	-0.720271648699623	-0.40602283267580336	0.14017804085851443	-0.7535937434314913	-0.30090404969139484	-0.8046687263302312	-0.7135369999110471	0.5621620001039256	-0.13207394306245257	-0.25329278317313647	-0.37186073556414334	-0.7256686106230033	-0.47518094529077237	-0.41629974076681914	-0.614991455219684	-0.6355217790546408	-0.34695519713163125	-0.9215988540542417	-0.023668256139988096	-0.6343655985336609	-0.5040208652149352	0.42766381088820077	0.3875581524255153	0.004263048236155499	-0.5064877222398663	-0.3381717047886515	-0.7615589364513438
-0.5890525857649158	-0.20932807882377294	-1.0177795069115159	-0.22926752206662684	-0.6755992792492151	-0.7111995623730938	-0.45002964175751475	-0.5733225774747315	-0.9103033476355753	-0.9209593874422302	-0.16757414195207096	-0.9055898908141053	-0.23202420632018111	-0.7230760039171467	-0.5320145159783015	-0.7330393961851163	-0.4409130028863014	0.13761487684008206	-0.7563634467548759	-0.22311415054813172	-0.7754707484147654	-0.7214053567880917	0.5809427870804484	-0.05726283656554061	-0.21637477052247528	-0.32553599083326124	-0.7134658189103096	-0.5039543227659327	-0.39566438138638216	-0.653951105400399	-0.6942561936722871	-0.3260688438300102	-0.8741278396875642	0.04510490803800711	-0.5835982453874837	-0.501347139290688	0.37478343984516727	0.42666680478711977	-0.023268468184552703	-0.5428325096504814	-0.3267125959069691	-0.7499843718996603
-0.6160102934222267	-0.2106367431284867	-1.0020125094117625	-0.24062552529300163	-0.6772370313924043	-0.7459747863149837	-0.46466682248939833	-0.6057914577238735	-0.8721534749476113	-0.8302033260685746	-0.21685969334195992	-0.8592593983424124	-0.23661043675703572	-0.6672396036108261	-0.5125437883481865	-0.7123175620558984	-0.4685699507573526	0.12937885010825595	-0.7408167125680573	-0.14682285829393	-0.7733567965953787	-0.6767943309354137	0.5775730265478815	0.003610035169724901	-0.16605058553599802	-0.3088262970655159	-0.6993791342219556	-0.5350590037701709	-0.3962744529500612	-0.7092782513468856	-0.7486979251049486	-0.28123990842926544	-0.8215708473716287	0.10393104551235602	-0.5478752692120328	-0.5292580369875542	0.28605081278804795	0.4330625925251962	-0.03930386394280379	-0.5841391255441277	-0.3159445617978703	-0.7404065074260511
-0.6317730641496266	-0.2021433113390331	-0.9275304992768281	-0.2688903269727458	-0.6775638998302627	-0.7511134782426747	-0.4782542668828616	-0.6632650181071906	-0.8165664301775463	-0.7593519883382275	-0.2645637397907643	-0.7963905040067857	-0.25029411358216896	-0.6035820192600339	-0.48824830752168846	-0.6569383028966345	-0.4782098052900647	0.09626523381674325	-0.7135731682094997	-0.08371789878643349	-0.7835943856998897	-0.6211772830122495	0.5546336807095347	0.04471025367109784	-0.1124404786862095	-0.31411898286441603	-0.6764831659199843	-0.567564463725714	-0.39498541738762144	-0.7465841249017402	-0.7911389798738142	-0.21288414922356189	-0.7606853421015014	0.13735301285924373	-0.5302959778517906	-0.5662897821014032	0.1930988193790645	0.412884274464525	-0.0683347005287401	-0.6145532750471678	-0.3106552703087083	-0.7407213024834053
-0.646754248561268	-0.19757300886567902	-0.8422384008520286	-0.3102198371255792	-0.668472475604106	-0.7601575985094634	-0.48365676708332755	-0.7405104268024788	-0.7567480795637161	-0.6966662500825207	-0.3106675375362203	-0.7354634314870394	-0.27104363759360384	-0.5349084448318643	-0.4574065856886631	-0.6216044306153623	-0.4715422614478714	0.07766557178618974	-0.6945579356426735	-0.033690552632332976	-0.7874626348315011	-0.5723169296935084	0.5380143946174197	0.06852864149741292	-0.060171961236234514	-0.32753111847341343	-0.6547075304318569	-0.607014911838973	-0.3713187908635718	-0.7777465607896383	-0.8137362887301057	-0.12818179302022184	-0.6958450196243084	0.16935851682315387	-0.5467022373084979	-0.6235870086949421	0.10478636353188038	0.38605004301858614	-0.08733941657866248	-0.6223002862858594	-0.30178021349010425	-0.7458272783136879
-0.6780832233977335	-0.19524776725642887	-0.7812126924580297	-0.35737858702951497	-0.6538174680265627	-0.7644445238766495	-0.4882336175188401	-0.8328307966454919	-0.707194903126896	-0.6195481858031824	-0.35104335868209785	-0.7011828269291377	-0.28555402578231237	-0.48518281841061944	-0.4294709981206564	-0.62204995277048	-0.4380992687356494	0.05272489129722428	-0.6869432532600388	0.001942032986127895	-0.7894360229897919	-0.5314499874023213	0.5086318766960567	0.06506239767875757	-0.04518237315045732	-0.34949751377400384	-0.6349991757311794	-0.6475716059094989	-0.340631776195854	-0.8034466409819405	-0.8263664928355802	-0.06286952349994432	-0.6451493952352674	0.18649592271922194	-0.605079729354149	-0.6988833124251526	0.013210224869153237	0.35415161940947754	-0.05705581469911244	-0.6088524262641271	-0.28815277122097127	-0.7577418215273134
-0.7316663475242187	-0.19123013920497775	-0.7330247662331614	-0.40462948299137197	-0.6300452180004986	-0.7439566164697755	-0.4929758549856307	-0.9213423170746633	-0.6700563518356463	-0.5595556494024394	-0.3882690562823638	-0.6832752996145981	-0.28356174451752647	-0.4511056253625707	-0.4161150547034566	-0.6226307643758431	-0.38224901116752996	-0.004804154493711082	-0.6955857467051227	0.02784540613432012	-0.7846866988428194	-0.48331670771242286	0.44889513276656423	0.04124236357183535	-0.07561239141198477	-0.40381776250968293	-0.6030013368976894	-0.658024032738586	-0.31702325172548823	-0.799933588859549	-0.8325155384371659	-0.04799024059341668	-0.6157297817369074	0.17813910658988313	-0.6939398636989258	-0.7620191437665869	-0.06637161463266704	0.31410362443301676	-0.009156200424900701	-0.5932948942297119	-0.27558380085657186	-0.773862926121639
-0.7979654597939181	-0.20199325880168723	-0.7036538392078808	-0.4468684346723843	-0.581418788290422	-0.7081644416871768	-0.4709511012141376	-1.0037034823027953	-0.6575919466213259	-0.5356092120009133	-0.4333337467072699	-0.680401918110344	-0.27710325599257507	-0.41531559604142476	-0.40584625903365296	-0.6238856906557035	-0.32402077178939853	-0.07222631407465249	-0.7209374490301779	0.049585374026523604	-0.7691783650831363	-0.4502986415009646	0.37038111935588586	0.003628144256404964	-0.1280595444070435	-0.46664829016733284	-0.5672873941325655	-0.6548310953998313	-0.27158827577416933	-0.7783718644961027	-0.8238682107048272	-0.061045514270664514	-0.5892328838176238	0.15878642400435672	-0.7858464277251006	-0.813607950718095	-0.12206018877627185	0.27503522961204874	0.01998791812907572	-0.5818204493528487	-0.2693073692649519	-0.7771367947181214
-0.8586390226531853	-0.22860753899426395	-0.701786610311866	-0.4878614113962881	-0.5123126626101456	-0.6654418312028427	-0.4250112113343721	-1.081866414376918	-0.6742122015752008	-0.5234210085257766	-0.49053560894114057	-0.6954890271972799	-0.27434375761127977	-0.3948683097671154	-0.3980124666473379	-0.6504926158705858	-0.26847300896539394	-0.12965122182569294	-0.7491607622910414	0.06895776203710471	-0.7700264586808101	-0.43838896180016224	0.28753794855955295	-0.059250720398846955	-0.197503808756441	-0.520588704983544	-0.5515335475188488	-0.6633515854714165	-0.2277577465338588	-0.7569882391539032	-0.8049105122741421	-0.11093650957057155	-0.5666625005013477	0.13551807300934282	-0.8669539758739306	-0.8645911996771698	-0.16432211540465488	0.22237630196998479	0.07936899304635028	-0.5736265617764953	-0.25728297502545205	-0.7699648638971467
-0.8986450096418475	-0.25057878132324646	-0.6937867015105035	-0.5320033794908904	-0.45688093919383715	-0.6088285711964974	-0.38190989420645743	-1.1394444752962933	-0.6950365143352086	-0.5194015894849013	-0.5456563278210586	-0.6984851647072283	-0.2695681802663722	-0.375897313680029	-0.3932751206462126	-0.6621562770379869	-0.23992723292551305	-0.18254194411708052	-0.7668184398780744	0.08394774169726267	-0.783377650669373	-0.41739934531184975	0.19810475024989593	-0.14028394445102255	-0.2763720095148535	-0.5736005258229511	-0.5468321508893256	-0.6739378001689811	-0.21945662312113398	-0.7279649486530657	-0.7710486277390084	-0.19999448400332076	-0.5626831543707652	0.10773123560565419	-0.9259379480757793	-0.9101737392444406	-0.19361875898362638	0.1469553479540789	0.17622107753302388	-0.5708021185673972	-0.23090861639054422	-0.7613682605880325
-0.9044671256706138	-0.2754222124873006	-0.6524217463734787	-0.5830362701778615	-0.42702533141520166	-0.5651159787335287	-0.3280305698977415	-1.173577559103077	-0.6995261525357508	-0.5308776359889283	-0.5963037306879915	-0.6737542844148868	-0.2697745994366267	-0.3089747868157516	-0.39578947230553796	-0.6303912471511133	-0.25301779292027343	-0.2080093958589448	-0.7698108841257575	0.08617688033704585	-0.783742016807633	-0.3955186394495539	0.11252848557694015	-0.22040019020493595	-0.35989931693892213	-0.6214865878754348	-0.542942662117454	-0.6822685910240678	-0.2262869345463226	-0.706979599693544	-0.7125124894809456	-0.2754412962318037	-0.56259635971832	0.0765457336300943	-0.9557342534009878	-0.949936412829054	-0.2157983848974025	0.06386481632456595	0.2684739141172935	-0.5777870151217038	-0.20490779095679962	-0.7430768689268633
-0.8713690512691373	-0.310174265592645	-0.6141143785536778	-0.6410722612668441	-0.41622746883164136	-0.569053994447632	-0.2858701593001008	-1.1863066783417764	-0.6952115305769196	-0.5417631909793436	-0.6393839252831228	-0.6356860631006456	-0.2865685320301044	-0.20704343924213756	-0.385901920785262	-0.5886801100944916	-0.2762319325231374	-0.2028671050568406	-0.7518256463559324	0.07390957843305831	-0.7705620140823042	-0.39175507509074714	0.03958530540577428	-0.2969868103368133	-0.4396461129292776	-0.658774284011821	-0.5487168774459483	-0.7011127121409066	-0.22458454437338982	-0.6946985957559366	-0.6421491663737227	-0.3123569268302214	-0.5557433558556957	0.04863812073974956	-0.9606476059831353	-0.9845498709763764	-0.244533623246293	-0.024730675925857572	0.3596325801632048	-0.5868896667232247	-0.18216905321206409	-0.7132271021741032
-0.8169434987783614	-0.3517245004472017	-0.6092654185143397	-0.7017123800796871	-0.4302428664853274	-0.6219978036580278	-0.2977844525092657	-1.1728850804471223	-0.6765303807767874	-0.5476993187197422	-0.6811426846385928	-0.5935015557244963	-0.3156167274952998	-0.10875308180570553	-0.34534002291224114	-0.5736241048384724	-0.30429798121552376	-0.21236647063760922	-0.7154759289157613	0.05474993628564271	-0.739120514492252	-0.404189479493437	-0.03408335817858781	-0.3723189646459333	-0.4965372808112189	-0.6732689462913014	-0.5639130583956311	-0.7188755477237022	-0.21683954061735194	-0.6763876678132662	-0.5357292872762252	-0.3423077374255369	-0.5491941332766289	0.04124962737184804	-0.9598889662147958	-1.0041279356470652	-0.25773782717978494	-0.11825203955880181	0.46731975171059814	-0.595956522028964	-0.16065906328717144	-0.6824302520059321
-0.7581419989508518	-0.3942443495984237	-0.6129882061257689	-0.7570456872263371	-0.4615876498444889	-0.7057288163311146	-0.34031291352107107	-1.1408281317716544	-0.6215176407998817	-0.5492191814505709	-0.7222705992453416	-0.5631669627689916	-0.3559269252594114	-0.0112475721516346	-0.3093511951059961	-0.5687474644250377	-0.35912948445819975	-0.23229940363148743	-0.6842485248229375	0.029308033943581342	-0.6765005813817961	-0.422587521525961	-0.11835639082929299	-0.4327819125099829	-0.5367776715588818	-0.6695485730064088	-0.5736292780966462	-0.7001013157918897	-0.1887289370158372	-0.6826485334063188	-0.39205204098572527	-0.340113135844912	-0.5306106434520169	0.051695647533521974	-0.9680991103933542	-1.014081178740944	-0.2336762579475621	-0.1920874658204011	0.552812986625498	-0.6109228378233719	-0.15146723190577388	-0.6472676440994853
-0.6990362888806815	-0.44085513491094475	-0.6073690141668247	-0.8095020341906736	-0.48878933921857526	-0.8108877136246141	-0.3845458035754214	-1.103681443294311	-0.5364146832660281	-0.551622551980083	-0.7641921950354862	-0.5508111748087521	-0.40292065500476665	0.0750608162426464	-0.2964074912976355	-0.5610717319375647	-0.4067790695360908	-0.24382908092436587	-0.6535808846869291	0.0007515947370925313	-0.6044102697639839	-0.45980464217815153	-0.2107478027171223	-0.471004432509808	-0.5791726257176578	-0.6563073626611723	-0.5716086778431062	-0.6611111378828729	-0.12486315960670877	-0.7243383828687812	-0.25160546012919044	-0.2804292376606967	-0.4915370117094063	0.0683234656306281	-0.9823082282165775	-1.0208448867411246	-0.19767923706282636	-0.23073264034236782	0.5765875398944017	-0.6443438761720752	-0.16306440234024752	-0.6108152758723364
-0.6486029108051292	-0.48274212889511714	-0.6011663131778754	-0.8512866657426308	-0.5029430835732328	-0.9310362415696414	-0.4291103246199503	-1.0651428597101327	-0.4569269174871945	-0.5584319956483805	-0.8050459821191133	-0.5283695950258285	-0.4467999902515474	0.10657239405160095	-0.26914698483342725	-0.5679046267005216	-0.4260667740573073	-0.2765603509818118	-0.6128338537706565	-0.008049201043554189	-0.5608049092221117	-0.521690107947216	-0.3061932799310491	-0.49519076405185275	-0.6280118267851387	-0.6232148322090133	-0.5579096083023994	-0.6320212622412382	-0.03949962233460961	-0.7699004181942806	-0.13725576587559687	-0.18574173379078737	-0.44898593334817843	0.08822599451066832	-1.0071911809596386	-1.0209366080657114	-0.1440926959190628	-0.24090541118787198	0.5784946751445723	-0.6743411720371415	-0.17196630446078318	-0.5833831351600556
-0.6160243338949661	-0.5167628190608042	-0.5863218434545592	-0.8642460072016623	-0.5193907526281513	-1.0483816934128485	-0.44788903655476064	-1.0251404013967735	-0.4049801057445766	-0.5606449055925965	-0.8383349039012213	-0.493490059956274	-0.47223869561432463	0.07750269968297493	-0.22031859796210726	-0.587231579946177	-0.44678899660512894	-0.3352691211371027	-0.5795144319770686	0.024537677254444876	-0.537816075822207	-0.5861476673747538	-0.40486254162106966	-0.5049087584767034	-0.6991488755855686	-0.544972043487485	-0.5328221556495387	-0.6045618014445646	0.05230577263233578	-0.8077151460955537	-0.0530502744149446	-0.06354701264224778	-0.40819150327882897	0.08767191047978014	-1.0482030525897572	-1.0263649324799713	-0.06194157420075154	-0.24117585928138005	0.5826034787618171	-0.6808664903423803	-0.17646097501276822	-0.5585655922527122
-0.5954971627517432	-0.5520400560468588	-0.5707654927146373	-0.858228468984373	-0.5387919288943003	-1.14321151653199	-0.4240184606828943	-0.9901179790030377	-0.3821761182504829	-0.5562311885507225	-0.855827520034753	-0.4523984770179183	-0.4727793172507052	0.02152437172513011	-0.20179199202261144	-0.6021997248120947	-0.4697812623097762	-0.38079036680965717	-0.5688396095756405	0.07232415246013171	-0.5256537854140866	-0.6362233710808602	-0.49598062019701017	-0.508537160935177	-0.7842766116686531	-0.4443100574508424	-0.5034834400870025	-0.5687905197144543	0.12597502655658172	-0.8313064164483702	-0.008283190102713988	0.07961860318806314	-0.38723719865427586	0.06537082281211021	-1.088879309756216	-1.0461106597870018	0.02709117514917826	-0.24649501586858263	0.5942328723278496	-0.6763353721279485	-0.1831247459608309	-0.5188717343492663
-0.5816860177349507	-0.5943457080646182	-0.5939220485703689	-0.8589039396524389	-0.540682991898423	-1.2031346425066307	-0.37974572349406477	-0.970417676701231	-0.3855915549674685	-0.5393630054094514	-0.8580890721005032	-0.3792071885583097	-0.46554016073599475	-0.04360101141493082	-0.1964868092069047	-0.61142662082393	-0.4679909465004452	-0.4227222706983927	-0.5649263572585539	0.10545540987858289	-0.5314341714997124	-0.6777809390575252	-0.561937175255638	-0.5143798108104598	-0.8607520682891735	-0.3533418328641967	-0.47863189084658064	-0.5603918365081995	0.16045278521249215	-0.8253263993118981	-0.002789695715001332	0.23187068023293006	-0.39977242199165114	0.055408964031155285	-1.1154435722561375	-1.0619330814036392	0.09902048465941608	-0.2691321406419873	0.6330992491976878	-0.6505043032041843	-0.18502002427720532	-0.466204722425035
-0.5723210224185825	-0.6376702282653472	-0.6640989290819298	-0.8525326406997392	-0.5322862239947493	-1.2373485770066046	-0.33430456549100207	-0.9614648859626621	-0.41128855045703244	-0.49396841293259797	-0.8390653248869737	-0.28331197885199594	-0.4595979788073187	-0.11497363733576385	-0.1586407334787322	-0.6273845557482506	-0.46005012632344294	-0.4604263221937348	-0.5637500522465725	0.12205115151329345	-0.5511971081410584	-0.7090539028771975	-0.5980917510740003	-0.5190964047503543	-0.9292946484586239	-0.29223655085128747	-0.46782618082734106	-0.5823560105279799	0.15582288156323915	-0.7967855418741078	-0.02776384243180071	0.3521012619193377	-0.4231239571799338	0.053480793981028694	-1.131268171918912	-1.0725362637760423	0.15513393781362678	-0.30302692536882353	0.6843613388291194	-0.5956955554855234	-0.19250449445574977	-0.4112513989699643
-0.5751337971237982	-0.6717768263722618	-0.7693406177335562	-0.8206757453012059	-0.5327748216745883	-1.2540052204450844	-0.2974673892886814	-0.9533164458232137	-0.4560832763220592	-0.4154215757675727	-0.8031903496549079	-0.1980371435738086	-0.4535016291775501	-0.18566998406236754	-0.13470232034349922	-0.6367685119264627	-0.4678630192077802	-0.4754936523163241	-0.5583096415661586	0.10252780779833404	-0.5789069959013466	-0.719632604232374	-0.6149238456339864	-0.5242731341199873	-0.9710759226836088	-0.2701771961967222	-0.47005267557866315	-0.5837607831470004	0.11501365911448161	-0.7667660711335504	-0.0742150365732441	0.42072338437757095	-0.452161485523508	0.04065316597722118	-1.1330800583642062	-1.089317321172232	0.19436168690920474	-0.3370879014813651	0.7147635535928526	-0.5306767804345467	-0.21794463658343616	-0.350769374893307
-0.5908544464329833	-0.6901994980089003	-0.8998780063449108	-0.8100272667208241	-0.5336838179563227	-1.2474866217412715	-0.27504587802764663	-0.9447261548694778	-0.5070931747707265	-0.3223506857418499	-0.774276924876466	-0.13240871402953092	-0.45226052744962963	-0.23934107789030393	-0.14511431503532074	-0.6508114013567958	-0.4840937944646836	-0.4838847459104752	-0.5409584147279152	0.03760825122266259	-0.6171104713891473	-0.7255497393137776	-0.6211251899126038	-0.5393547107633982	-0.9802422350412103	-0.28338042315001194	-0.4796188507063954	-0.5776574604603819	0.052641104485024334	-0.7506471311446837	-0.11694359206350571	0.46560790863101753	-0.4707723345320428	0.03850357420155827	-1.116707252439247	-1.0938540748614751	0.21523489813662958	-0.35963315648254734	0.7288571631460034	-0.4732214162664773	-0.24706488610163851	-0.29151235329698166
-0.609832485417427	-0.6877568488799715	-1.0236192652838016	-0.8281399766278579	-0.5327991784881396	-1.2233315109436216	-0.268561935166702	-0.9330919063923847	-0.5533299506273375	-0.23991564987230754	-0.7572312303244331	-0.07546873677537753	-0.4621262256369752	-0.2771065702927097	-0.15107226222412132	-0.6777573277228673	-0.4963368361455373	-0.5002435397540957	-0.4992716500427884	-0.036712795335533774	-0.6680722586189891	-0.7396023067192938	-0.6290597800183849	-0.5546519501663644	-0.9844225498377301	-0.3108334194610201	-0.5007576303390343	-0.590206562840246	-0.01131846623933629	-0.750258640422514	-0.15158618976449958	0.511355218202441	-0.4595607296444559	0.05272329860419302	-1.0874084335055099	-1.0574061902224152	0.20296872348694123	-0.3576367953648202	0.7007032622655959	-0.4180466225554677	-0.285649255063688	-0.25341495604154546
-0.6376326214390291	-0.669937250990756	-1.118365377012735	-0.8124238654968445	-0.5267421260942036	-1.2011243385795278	-0.26054666264309845	-0.918526873171649	-0.6082729985079929	-0.18317750521163298	-0.7502310208611384	-0.032045779696619564	-0.4609627251008798	-0.3174261538941278	-0.1423860947067478	-0.7010481063555911	-0.5048613245953248	-0.5065959601876784	-0.43514919657097134	-0.09883693384152609	-0.7311688517422116	-0.7549556886552372	-0.6472434721615014	-0.563286691951616	-0.9852829169528281	-0.3358604765021641	-0.5190680697652948	-0.5955750506671637	-0.07340798086442016	-0.7576291999171805	-0.17976621737031637	0.5388879137052266	-0.4264947973232651	0.050693422881092555	-1.057270038839528	-0.9628513670813668	0.15426181773922468	-0.32983122172044227	0.6251735096220298	-0.37840626649449866	-0.34453941040683916	-0.23567040836572298
-0.6793234651562734	-0.6429988114999434	-1.177096144391726	-0.7878348902580876	-0.4966673069936068	-1.1729879495181978	-0.2286004008501929	-0.9029575941355151	-0.6677240246145193	-0.16273006444901755	-0.7512554846174184	0.012049365510093118	-0.43330824704086063	-0.3462969069392498	-0.13566255967296015	-0.7041589861856539	-0.5099024594719148	-0.507904906937305	-0.39199350644390274	-0.14007287006188465	-0.8131818584528059	-0.7503035485737134	-0.6665721090367165	-0.5767532673192727	-0.98082431957247	-0.3662391935560202	-0.5309591021979456	-0.5616817911803921	-0.11984397219777546	-0.7728204592898841	-0.18764398498202178	0.5506912800955852	-0.3860956602905955	0.05591431409374241	-1.0345907026070633	-0.8128633313625775	0.09599336882761818	-0.2898451614218838	0.5452697402831028	-0.36162588680741176	-0.39293612072922085	-0.21173159337562258
-0.7206445764247453	-0.6147717528907045	-1.1987863420550569	-0.8082192008103963	-0.4222304490994939	-1.124250159088766	-0.17924179821767006	-0.8839939989323105	-0.7106622159155267	-0.1843489333599957	-0.7575703752729099	0.07235275832348928	-0.4018047498663238	-0.35846811285009983	-0.12535408981523835	-0.6867377481270723	-0.49738757229414754	-0.5082424054023653	-0.39005143851570556	-0.14192579267158506	-0.8974116875950967	-0.7257458041125666	-0.6769724633735302	-0.592997941211736	-0.9729582795498322	-0.38090278197336913	-0.553090676757138	-0.4944344173484777	-0.1429055073341764	-0.7864235059621298	-0.16120631088604614	0.5603869024876654	-0.3293413917928295	0.10135344236292838	-1.0116199969045396	-0.6283012875285466	0.03586533865075442	-0.2507076062105913	0.46797545439619165	-0.36605654444981106	-0.4249426237093895	-0.19212076071691506
-0.7536818087776893	-0.5957568891791973	-1.1875829686789687	-0.8328229995454276	-0.31577071415695096	-1.0643787234331004	-0.12533633761644652	-0.8656383280094115	-0.7397033840236558	-0.22953586646960278	-0.7664678049229351	0.1440269211482074	-0.3739221243023395	-0.364732338426781	-0.11666730238867853	-0.6511667305450833	-0.4687525136645938	-0.5096380071632913	-0.4102204108374763	-0.12736365119948403	-0.9707333054732349	-0.7216309569892624	-0.686701855474867	-0.610414766896592	-0.9347703747589492	-0.3616242114344864	-0.5815933106141048	-0.4325295725033286	-0.15879060881130141	-0.7932568326949042	-0.13372272899326745	0.5613423358934789	-0.2782202849227798	0.15354858184621129	-0.9725732504780424	-0.45492332778930233	-0.01586279817792068	-0.21747861927120823	0.3893551031187006	-0.39665544902785366	-0.45097412948819915	-0.20433301011335292
-0.7822962922181058	-0.5970477991760569	-1.152211234789121	-0.8431685980397724	-0.20286421780365121	-1.006741208519235	-0.07668470027306398	-0.8519808450873063	-0.7626116476617633	-0.26568834312013906	-0.7788533315819067	0.21540260868488653	-0.33694826044542237	-0.36367637243830275	-0.10697688198962232	-0.6060290382744938	-0.4279696925357028	-0.525619015562914	-0.44809000752580197	-0.11601694444603228	-1.0456733686336004	-0.7408534766372068	-0.7048574076552901	-0.6266108755111406	-0.8637499859063291	-0.33420320113774926	-0.6043950842672929	-0.39175422512536423	-0.18297517364247423	-0.8080400300244218	-0.1308018703711517	0.5762193025978105	-0.24367695666975075	0.19259508479536325	-0.9031927839260051	-0.34001426059638407	-0.040236259204632835	-0.19899731138506865	0.3423697409630198	-0.44651853433254596	-0.4571585200446253	-0.23210423007312686
-0.8012836915177086	-0.6128680329130818	-1.1065207272126725	-0.8756112218586571	-0.12086895352830007	-0.9575286537470419	-0.0596931108964379	-0.8356852656449586	-0.7709275391466612	-0.282839987667621	-0.7983105282978074	0.2720980638954392	-0.28235064858377906	-0.35462757486098845	-0.09619666124118406	-0.5595625547943123	-0.38346098900793646	-0.56147594708056	-0.5075836716590112	-0.09095125813405337	-1.1066725006462799	-0.7785280818199055	-0.7270695113327724	-0.6438795359413406	-0.7718790617982763	-0.3218775904510191	-0.626554166998254	-0.3507712070261805	-0.20309010462777294	-0.8410049845779033	-0.1299542389339315	0.6117000459358612	-0.19808995231321372	0.21807553417755493	-0.8033674451913313	-0.30107510643144864	-0.04545956404970217	-0.19719707674736647	0.3205476357315028	-0.5009704738126086	-0.4418659020471033	-0.25954716375880266
-0.8041432677987185	-0.6346577231262688	-1.0663893101650774	-0.9144820348051319	-0.08535866791559579	-0.9281045015216763	-0.08674288825037701	-0.8125273397973901	-0.7654433475725632	-0.29154002336655543	-0.8414633549717143	0.3018579805500932	-0.2187745788279889	-0.35763049709473604	-0.09586067046225047	-0.518251843409393	-0.35050038879513934	-0.6139166714185332	-0.5622549219900069	-0.06503693483113956	-1.122641003709886	-0.8521391023344996	-0.7435155607795546	-0.6624718059798038	-0.6472449204724988	-0.2943926081257398	-0.6502145290430044	-0.3220058168864521	-0.22133082936710272	-0.8581073834478291	-0.1066716374098291	0.6467499756654733	-0.15387751109376982	0.20918900100147822	-0.6973532030833614	-0.32254775889279785	-0.057198465024178434	-0.21174553258669032	0.2850024196187759	-0.5374191859529127	-0.42170047824467316	-0.29611285820659866
-0.7864335515182903	-0.6587285555388751	-1.0333434432688278	-0.9257438856232412	-0.08528072611223145	-0.9107916157727279	-0.1408724354250674	-0.7831232304563802	-0.7598470198435958	-0.3011783481696436	-0.9000575272963097	0.27655440389247626	-0.14805350867023542	-0.37390244168915865	-0.0943995445103198	-0.49763730780968024	-0.3275201162741791	-0.6776727159161712	-0.6048886995591606	-0.05855678969759397	-1.1052872811034131	-0.9489882003953134	-0.7641579821630304	-0.6953710776359471	-0.5077572943333892	-0.2483447423308908	-0.6699645627918158	-0.3356641604743692	-0.2521705694330748	-0.8478216756878136	-0.07762910763982386	0.6779874365806174	-0.13466287319866022	0.16909471773387857	-0.6159219110789098	-0.36828513983598427	-0.07124654222804336	-0.2361065058950514	0.24735682254569363	-0.5429341249417323	-0.40302535220376273	-0.34693517109473493
-0.7663837564481654	-0.6903289326403516	-1.0138005588359142	-0.9113426586752599	-0.12170487936938042	-0.8869865383307477	-0.2060336403570262	-0.7371768163410012	-0.761630718307023	-0.302387995833451	-0.9456400141537784	0.19906962513693333	-0.09224169682717086	-0.38704409308051707	-0.09896145621174364	-0.5013484373845088	-0.30229445325175075	-0.7410821403686116	-0.6409851037913061	-0.05926229252323782	-1.077468240556017	-1.0215943888161134	-0.7842270518066228	-0.7506869291812955	-0.38602871483275086	-0.21524421537516406	-0.687353061673351	-0.3539970921235893	-0.2858539900121951	-0.8305362849663869	-0.046939644858027235	0.6886500733894902	-0.13572233401057204	0.14445228071962632	-0.5738805339879145	-0.39376788805830365	-0.09023898708718903	-0.25922568891146475	0.2368455886406627	-0.5177369968690707	-0.38770435488705546	-0.38005251054282985
-0.7576693030353332	-0.7233696995564254	-1.0071053762256414	-0.8814140196974865	-0.1737261617522367	-0.8563381121374791	-0.2659980077180867	-0.6594522661837035	-0.7666616492551326	-0.299571217545218	-0.9699184579697027	0.09996840474964566	-0.05981164142224397	-0.40006686490051313	-0.12030368967506969	-0.5133868658796003	-0.2852188248328708	-0.7733444091806917	-0.671122824342709	-0.06006243597183371	-1.0312589185605467	-1.0533895636864066	-0.776284547336334	-0.8082878182095664	-0.27897863022373004	-0.20129831315301988	-0.6912450511881109	-0.34417366795973553	-0.3004027442545949	-0.7929016132184616	0.0056122650223534324	0.64173423981023	-0.15358222059142942	0.13927906404118295	-0.579605404501486	-0.39243250447238287	-0.11853639997362642	-0.2785926626916114	0.24034000417242202	-0.48514735635787787	-0.3719507647049355	-0.3935374313854276
-0.7480749799975748	-0.7560410623252167	-0.9997152343606335	-0.8572477144200636	-0.21778666319398768	-0.8196194445723781	-0.3054548116645305	-0.5605435928350082	-0.7707121748492257	-0.30140766526230917	-0.9675637728352001	-0.0061803963193940385	-0.04254899763014343	-0.40911141677885066	-0.14462954605169273	-0.5232622182219212	-0.2733155900231592	-0.7879282955560322	-0.7000667700057149	-0.07157417720002043	-0.9775989372551436	-1.0483170154305559	-0.7465810579654961	-0.8672682903867486	-0.2024436284215149	-0.20434498101232998	-0.6752077870470826	-0.3253704819369832	-0.31259421517611286	-0.715630123582664	0.04788354565832536	0.5582444154564492	-0.20342310633791333	0.141341782221181	-0.6263680461536266	-0.38368544610936106	-0.15751698953394835	-0.29557411912787585	0.24099837231608728	-0.4580772737123797	-0.35231380984624555	-0.4107306380036563
-0.7383683331779108	-0.7914557520172366	-0.9968350337885308	-0.8458953200841715	-0.245948011021995	-0.7819068620695905	-0.33263484201719606	-0.4611557780243034	-0.7776724764619478	-0.30159366690413736	-0.9278873283188245	-0.12053157549472031	-0.04217909861577767	-0.41313451982398275	-0.16105589966826123	-0.5313881380179687	-0.2581688653139974	-0.7973767323143706	-0.7309819000576105	-0.08597363065911266	-0.9477146317430419	-1.0257877875414958	-0.7207881440352445	-0.9219173982861429	-0.16388022442361852	-0.22594153802291253	-0.6605892777045379	-0.31375190413489273	-0.322651680668762	-0.6180073957882664	0.03218997179728468	0.4707927272465634	-0.2777721603585248	0.1606552657452483	-0.6792548424079392	-0.3619326984202412	-0.20426074240163397	-0.3162747529721922	0.25709640633901953	-0.44607743159097824	-0.3343581378971036	-0.4366814431174738
-0.7445321007099734	-0.8281023615864729	-0.9965000996053082	-0.8505583112500187	-0.2657062581748059	-0.7432396942196406	-0.3562243456286525	-0.3680392962136431	-0.7847119021839463	-0.30463084439809834	-0.8639101817688353	-0.23085556570904542	-0.054496994464792205	-0.3942302418636816	-0.17313854961695688	-0.545607525754081	-0.24010646439284028	-0.7921812322948014	-0.7589053137733408	-0.09600553669204667	-0.9258487370882051	-1.0074249366267036	-0.6960452024630002	-0.9511092460146624	-0.1490340308570242	-0.2521830640434078	-0.6509555825188285	-0.3035940102998437	-0.30965259120104033	-0.5277278276391124	-0.027227257033677905	0.37719847081312363	-0.3661328902282141	0.1882683559576069	-0.7055838510394423	-0.33052948663345927	-0.24567291100880467	-0.3280980829838007	0.2904492831879222	-0.4612469779678886	-0.3084409164036605	-0.4515163850488955
-0.7559002034703223	-0.8537235459784489	-0.9889331545042086	-0.8808138684158953	-0.2613648997274232	-0.7033471286992014	-0.36904312594410504	-0.2980768377409057	-0.781045469120315	-0.3060405075260627	-0.8009323120445828	-0.3275674988403411	-0.062348683053641205	-0.3398610338182042	-0.1788913068651176	-0.5612334572573976	-0.22143774140748876	-0.7726070814529693	-0.7636498410432015	-0.11524886930769274	-0.8993701555882433	-0.968956017643783	-0.6756762663419534	-0.9499650809925937	-0.1636517653591573	-0.2750900480761541	-0.639740584246912	-0.29961531883801296	-0.2882320240665351	-0.4497292634275665	-0.11526815682502467	0.2954353751963934	-0.4512058009264764	0.20583907039790655	-0.7150080346765813	-0.29355297156452215	-0.2880172241489394	-0.3268057127048998	0.30593692731247707	-0.4990698059785224	-0.2707677536900336	-0.4485690038976123
-0.7607909681407893	-0.8626717171368051	-0.9727086859249316	-0.926376488342622	-0.23441652121427	-0.6624297464199485	-0.3690328428126267	-0.2612766053976309	-0.7727468696592992	-0.28879331418997023	-0.7480456153295885	-0.4200488046302313	-0.061681830145225436	-0.261038419249194	-0.18111492111610375	-0.5697520274693862	-0.2107518147420449	-0.741220484334019	-0.7359819242700493	-0.14050383686557585	-0.8815735396585408	-0.9063956365096562	-0.6764896871385673	-0.9389596951328398	-0.2139832415923729	-0.30873433727448757	-0.6401573747282525	-0.3063406552713619	-0.28248407089854005	-0.3719528337095532	-0.239824126688183	0.23571905018143519	-0.5120828154153861	0.22070928733393594	-0.7028579277751101	-0.24522668226606092	-0.331451393144535	-0.32901058723823284	0.2808722923369591	-0.5302968778115732	-0.2343294748652629	-0.4486238681790368
-0.7748735622971864	-0.8624890195817926	-0.9355362431684903	-0.9593908183556529	-0.2007466364335017	-0.6228630546495704	-0.35213808625742227	-0.23657762185234038	-0.7651210871274959	-0.2566405098306628	-0.7016501177838881	-0.5037179121565151	-0.06717289047875943	-0.18661616840586348	-0.19425947550080186	-0.5803186000488794	-0.2064942345330294	-0.7004447407276191	-0.6763019147884074	-0.14778647190944402	-0.8704525197231199	-0.8241194316665291	-0.6946214962254673	-0.9200900268120478	-0.2827931674755539	-0.3433891846111942	-0.661747121661702	-0.32275662641701547	-0.28851174395355494	-0.29036880348785604	-0.3757909010453764	0.17139232469551763	-0.5580405838850856	0.23680844781839722	-0.6552578686830953	-0.19522672535658994	-0.36228631059293087	-0.34253712089216326	0.23931646827295944	-0.5454964468881713	-0.21106226817678703	-0.4525147350879326
-0.7972493956842707	-0.8589352944129756	-0.8610186389827252	-0.9707820742898863	-0.16553155540103934	-0.5754428055027139	-0.3178189918758755	-0.20254210078668994	-0.764104525723545	-0.22316403625314019	-0.6626209188082148	-0.5764488655947704	-0.06900945201861661	-0.13171564145980832	-0.23030409513380704	-0.5912016255378538	-0.20052829193654667	-0.6815987960333727	-0.5999534594717636	-0.13141911921607297	-0.8634416126490174	-0.7062926569609186	-0.7097308974443004	-0.89058703204875	-0.37049349844940443	-0.3777361665605426	-0.685939308360643	-0.34447618828920507	-0.3020520125498733	-0.21500747478323054	-0.5119671048073802	0.1007284700015892	-0.5820600605291417	0.22324239425143727	-0.5945656080697508	-0.13784468119407836	-0.3860336341303287	-0.34809162925539605	0.19099571162344808	-0.5659522978485858	-0.20403646915696044	-0.45317670412282596
-0.8156892165470838	-0.8640004266278055	-0.7683719927437483	-0.9568283566753744	-0.1353534634109845	-0.5307138240503293	-0.3015643602552015	-0.15766454070194838	-0.7851101427339484	-0.1812799062698307	-0.6284861847539123	-0.6498025087715874	-0.074622604893955	-0.12419954121327126	-0.2796172509887546	-0.5966124260220844	-0.2167064304428216	-0.6963476309828531	-0.535710172688072	-0.11175107702800466	-0.8657220421005402	-0.5523371726015234	-0.7237841706882863	-0.8596353103510344	-0.4623534856873504	-0.4360076876216329	-0.6983796706477011	-0.35256336541362976	-0.3281257241551053	-0.1247836848989726	-0.6216325200658113	0.05630255378293243	-0.5670851527219497	0.18851096636501344	-0.5577073701072545	-0.0666561120542373	-0.4146311693095769	-0.3545029006629478	0.1318238751647873	-0.577291640576854	-0.20462783280808336	-0.45970645302679836
-0.8298607336974895	-0.879625362978438	-0.661431709305779	-0.9128895105432333	-0.10199924293384066	-0.512436801482234	-0.31984048413900473	-0.10141289944980252	-0.8152983484262262	-0.1536968819737948	-0.6070714363664917	-0.7136128624734661	-0.09123960677007151	-0.19320003446268671	-0.34171293426364463	-0.5941577777782683	-0.2649796610724555	-0.7162007501505345	-0.4971410530316067	-0.08456731793127746	-0.8656003249638369	-0.4009487545980681	-0.7400965553122737	-0.8211658482601155	-0.5436897734666148	-0.5122673434583612	-0.7104632602827314	-0.3415588140228381	-0.35341422800626876	-0.0010674933598487923	-0.6770941355230814	0.034378541897543996	-0.5242557654208163	0.15901208346626733	-0.5403935487086222	-0.014578124704932572	-0.4465253419090689	-0.3835874254060142	0.08403087921343588	-0.5716508371931891	-0.21160684430168658	-0.4751125231337053
-0.8424784385315365	-0.9064126044926883	-0.5400641651009461	-0.8601875743027854	-0.047084371101090684	-0.5141560664394541	-0.35931742588459414	-0.03303225821997233	-0.8332076451603683	-0.14949783121033214	-0.6050213373687899	-0.7645986784675554	-0.1134288915604987	-0.3083264079290867	-0.41637169710655375	-0.578195177700491	-0.31325222541410697	-0.7256256228268532	-0.5038844253280151	-0.05654117907488454	-0.8611525452071482	-0.2819242250639573	-0.748732885737728	-0.770414309698487	-0.6107558761715968	-0.5639617403349826	-0.7166626019021936	-0.3196615339372967	-0.3778403313748982	0.13187853317047132	-0.6832270711704509	0.026367956602988057	-0.47968010744929224	0.13021772423968295	-0.5187804089073376	0.03893288505969185	-0.48115356974855555	-0.4102802393374083	0.06645085050273947	-0.5542884790198448	-0.22311120669233916	-0.4798452419674108
-0.8516468672295702	-0.9468500451485327	-0.41642735427842564	-0.8129827513698888	0.02221076345234428	-0.5114816542837785	-0.42470014660715016	0.04431635017482533	-0.8407448715698684	-0.14194501796664577	-0.6059298240960571	-0.8145529480266978	-0.15011718303150015	-0.4209908825171225	-0.4881125474099056	-0.5478732352828992	-0.3544008386454629	-0.7275388742605411	-0.5609883559498785	-0.06285628973369523	-0.8741008927368161	-0.20445789191932856	-0.7579478441460711	-0.7025422759613155	-0.6310777960385163	-0.5509254403936696	-0.7001735368793917	-0.28678965496883235	-0.40545623749076326	0.2515874967315469	-0.625498909077691	0.05010439670667617	-0.42990148743173606	0.11270739754271135	-0.5103544354916981	0.13936970798392415	-0.4976908965574953	-0.43999133657192324	0.08685359931117283	-0.5262784549302726	-0.2354845898569505	-0.4655157709566547
-0.8556718027478493	-0.9933886677904218	-0.28762940608551485	-0.7685302911235953	0.09581218264164844	-0.4944350860478116	-0.49248183621085506	0.12404462222890844	-0.8347906513466237	-0.12225814556136909	-0.6030462134201474	-0.8721339294234882	-0.204278676195087	-0.5171511121238382	-0.5495052536676172	-0.5158034153701857	-0.38877730082135226	-0.7177217736383413	-0.6156093803861797	-0.09845993565753425	-0.902448421239059	-0.1732194908045712	-0.7825659146338618	-0.6207097826742993	-0.5991870980137859	-0.48611477854005747	-0.6705105583223725	-0.24107214379260866	-0.426426928723889	0.33145120783592813	-0.48937103517833586	0.09867631485601254	-0.3813615780517938	0.11932144458828195	-0.523752035383497	0.24378309414185823	-0.48925687165443754	-0.4885667044509421	0.15898489291355333	-0.4961229625322353	-0.2384736224748833	-0.43363782462008504
-0.8597201390540254	-1.0403963477914187	-0.1624258735174317	-0.7343481099851721	0.16398690377172379	-0.4638479016455027	-0.5257713320531268	0.19921129411978397	-0.7917607599189714	-0.08974989970843131	-0.5952804384168535	-0.9205973074941186	-0.24517709099323165	-0.5839753813832143	-0.6023773081606776	-0.4869688793797148	-0.39107532807344836	-0.6939083684279449	-0.6560521442882148	-0.1285681682188757	-0.941523548480024	-0.19135234262847647	-0.810398975859405	-0.5465555421396976	-0.5492542099355868	-0.4110735899344638	-0.6447437371849262	-0.21470994320084164	-0.45021224944332106	0.33621291023914723	-0.3582310509497551	0.15097847664186226	-0.36211675071235555	0.13054402994047323	-0.5464918038023441	0.32861742937830174	-0.4720357367979572	-0.5426346460152912	0.2567938768479019	-0.4806820571389153	-0.23635974669992246	-0.3896915351990108
-0.8686545598730888	-1.094508041812401	-0.08058873205928921	-0.7212954205631157	0.196137897659433	-0.4234732677154899	-0.541282150496863	0.2769536223765771	-0.7208409299731283	-0.038746593340150015	-0.5791233153446818	-0.953253374912147	-0.2668267888298363	-0.6082553207771064	-0.6429212286672978	-0.4612452232193068	-0.35796547935254197	-0.6759190921348768	-0.7133984694453439	-0.15011025117217922	-0.986592655749733	-0.24808419488834516	-0.8245261165054618	-0.4911129269875879	-0.4946099612567759	-0.3335234983344909	-0.6237316618586146	-0.20663674391342224	-0.4925644964320501	0.27634423925087265	-0.2753131165991488	0.19996731118646216	-0.3781681008938942	0.13839761487541075	-0.5629455456912089	0.3990801179278643	-0.4470632081357918	-0.5882257946640358	0.34638658627679614	-0.4865029967207075	-0.23086643091607986	-0.3548725036123046
-0.8725297303488272	-1.1413828508642976	-0.04680355922202386	-0.7200173948032517	0.1785571496381078	-0.385346038958314	-0.5582317504199525	0.35867651047160687	-0.6428554742691022	0.013096268384054508	-0.5542556145025613	-0.98116848659413	-0.2891195418760303	-0.6213296475132544	-0.6786385362499768	-0.4479347628816802	-0.31192298088875825	-0.6948676546056619	-0.7636338269898207	-0.1622719622984927	-1.0299428029404534	-0.3202027349634389	-0.8321590813861202	-0.4584605974225388	-0.46794708714327504	-0.2749681013967458	-0.6156701003685223	-0.19523182733412564	-0.5414523944308577	0.17038412870361308	-0.2124471183386798	0.23110170110388797	-0.4219041149450252	0.15772804934497375	-0.5905943501074622	0.4261339636777846	-0.41722045967892196	-0.6246846750560403	0.42845870575690304	-0.5280324734235757	-0.2269646580324709	-0.338288200576444
-0.8630430509353946	-1.173072572224652	-0.033872999117121924	-0.7173291337221589	0.1263263986587102	-0.364220430333648	-0.5799561510595138	0.4402866593991046	-0.5712890274302305	0.04200041393060945	-0.5473303800883252	-1.0035085946787983	-0.31883821163859327	-0.653624253519294	-0.7227754503999523	-0.444488769528309	-0.26534145544702553	-0.7439645596918306	-0.8049216961634584	-0.14816425224734425	-1.0631998510470069	-0.39579074219915594	-0.8145065310388466	-0.4483178626010068	-0.5231564074442902	-0.27831663726573797	-0.6319924491987876	-0.206485982957152	-0.5931690324147234	0.020236868132235398	-0.20005608509195333	0.243470220830049	-0.5063477644130602	0.173089843700376	-0.6408685334469096	0.38537123177993354	-0.3979726166333452	-0.6324234130599717	0.4896869431177401	-0.5925119945993899	-0.22963845010486345	-0.32605076757541795
-0.8601881548119641	-1.2015201278830443	-0.04102681982497766	-0.7000176938840055	0.04280932067267412	-0.3807500953798625	-0.6219327506819783	0.5136451684876441	-0.5134603075642361	0.07671647379236994	-0.5839861501672303	-1.0207449238331712	-0.354293678842136	-0.7009128487276128	-0.7856844545271683	-0.4571577712656351	-0.21823156363506607	-0.7885257590549902	-0.8624194269161892	-0.13847962254987106	-1.0937453554565544	-0.4845477684202047	-0.7720661910537857	-0.46311463269935604	-0.6547512589893894	-0.32697935972723907	-0.6708056459831611	-0.2532318635701851	-0.6770526273765649	-0.13665662679339444	-0.23630719976006867	0.21977083996149518	-0.6221629636393353	0.1681867827157691	-0.7018791421849484	0.2914702929206176	-0.3998498521511201	-0.6298066729185863	0.47802156586774247	-0.6529315230020278	-0.23300254994121278	-0.30931446349757763
-0.8737465713194693	-1.2144424004026295	-0.05300042512067177	-0.6735156863557975	-0.05530869276482112	-0.43156954485063465	-0.669177312868066	0.567638557491693	-0.48461039972025227	0.1325749326059046	-0.6600600522888007	-1.0390276489393084	-0.3923565460909968	-0.7573891365226436	-0.8709002708114753	-0.4907709794469497	-0.18875831472336246	-0.823334468988586	-0.9144294327398803	-0.15438941520665517	-1.1250298006766672	-0.5953526583127735	-0.7335047690512807	-0.5001419529782865	-0.8305468634687383	-0.36255280541129065	-0.718747387889859	-0.29746972085771783	-0.7758277786975396	-0.2591045967306743	-0.26914300413435727	0.14701661278575776	-0.7307628856710411	0.16476163229156118	-0.7409690544588623	0.163791250343281	-0.4229298449433273	-0.6310866562619065	0.388216952522162	-0.710978103410105	-0.2318942224757488	-0.2819488794545657
-0.8835655419210384	-1.205497665561922	-0.03986563685526886	-0.639910419666968	-0.13848769817876508	-0.4841700629208797	-0.7000704106120585	0.6111905651335711	-0.4998488647657665	0.20358105937380078	-0.7371367456915328	-1.062491370463194	-0.42643588549284334	-0.8285858692001347	-0.966496466419106	-0.5281590743003348	-0.18014254481995448	-0.8433776210757837	-0.945681585824293	-0.18307021688462632	-1.1641206333546261	-0.7159953508497103	-0.7004271222787046	-0.5348529564427554	-0.9994801895597302	-0.37799805205238646	-0.7672559648511806	-0.33372124113064866	-0.8446064997602946	-0.3399586166784703	-0.2993739528346161	0.05342814685780767	-0.8352051551665977	0.16406028692168012	-0.7452716103000705	0.04183640742080704	-0.458245411680858	-0.6097140311623467	0.26427981584175997	-0.7388380140012382	-0.23426274511474704	-0.24183409558871505
-0.8840756790971925	-1.1953908826361979	-0.009750735816732754	-0.5991337858616619	-0.21457887084928168	-0.5217803884883034	-0.7137272661430009	0.6321427058071625	-0.5463906090435631	0.2883984450393612	-0.7987457350278913	-1.085286863730276	-0.45594192798980576	-0.9002447765377177	-1.059106559476695	-0.5776851209225552	-0.18411028975652532	-0.8393588048938581	-0.9741261841864208	-0.21298291096879357	-1.214362326298295	-0.8395563925070846	-0.6669493604115779	-0.5597397803832036	-1.104374495549848	-0.34859290930790304	-0.8112965478525295	-0.3842561139890141	-0.8872301663426606	-0.3940390694762307	-0.3424494919541491	-0.036343217851282014	-0.9323840330406856	0.14611665168047702	-0.7455770086705394	-0.049065342749598576	-0.4913224191990732	-0.5732726989290811	0.1447153631276829	-0.7168613978297104	-0.23799194105736682	-0.19819270766604946
-0.8752769828479317	-1.1787619688124087	0.0026313257999641777	-0.5718545463666405	-0.29319097372235753	-0.5397821039227265	-0.6992053421764377	0.6106355415395687	-0.6000603351656609	0.3869270818705071	-0.8501405454151294	-1.1036329467748356	-0.4714564756007295	-0.9447518323875295	-1.1386533062529822	-0.6455732115504642	-0.20997292409034896	-0.8232424930555402	-0.9814671718385451	-0.24156437910036047	-1.2484800323521177	-0.9571940149548889	-0.6423295311761186	-0.5869873707145097	-1.1628186989870077	-0.27521899169618436	-0.8446281162263098	-0.42808661716953855	-0.9083942544116196	-0.43359564494793723	-0.3848521306783456	-0.11535698146146675	-0.9892939658607716	0.12128563539758623	-0.7397550150002812	-0.10545620485609045	-0.5058142066162306	-0.5344086885451917	0.030850992499546936	-0.6741009904396391	-0.22968677164834048	-0.16961741118834833
-0.8458855932493357	-1.1483665937665635	-0.009978304338434881	-0.5666743353713308	-0.3564553612404916	-0.5340905503225175	-0.6567561469697785	0.5592958590943445	-0.6583711356974465	0.4765722293285868	-0.8779644890119359	-1.1172613383263648	-0.47803757400876423	-0.9569915760104403	-1.1971076429679914	-0.697889019939809	-0.24758288184594876	-0.8091017634485113	-0.9648766125358961	-0.2563306627426309	-1.2528272973120451	-1.0630338151832515	-0.6288531271673528	-0.6178032742621237	-1.201232632426773	-0.20089748841168756	-0.8530214429395494	-0.45097732209937674	-0.8913437917434672	-0.46392629969265065	-0.4309761688264765	-0.1554064336309513	-1.0189598120144379	0.09913604680528364	-0.7173465444603534	-0.1130838685588311	-0.48808580623739256	-0.47146550763739875	-0.06400999480770274	-0.6213811297877233	-0.2300457316855981	-0.1647533778450035
-0.7932291403235707	-1.1159901815959894	-0.048717468840439114	-0.5769305922529955	-0.40528882386575427	-0.520814004263984	-0.6104859114912692	0.4876891432243749	-0.7146325693988957	0.5393089269382196	-0.8818421048304457	-1.1340833659615197	-0.48798294275305043	-0.9472119116806178	-1.2344472528910189	-0.7278206445181876	-0.26958037959252723	-0.7907202592095618	-0.9471315855667852	-0.25752188314557484	-1.2526325498933197	-1.155114516791465	-0.6174239054445516	-0.6297396318053013	-1.2063936199095697	-0.13987417056034773	-0.8397041534797507	-0.4719390855225001	-0.8535276550887587	-0.49217554444730094	-0.48802399516041517	-0.14732172986612663	-1.0401009138257753	0.07356978326152067	-0.7048737728494459	-0.08709122867187294	-0.4402321893613923	-0.4022586663043885	-0.10917884728764449	-0.5453867485623882	-0.24558455945226482	-0.17798646264171794
-0.7314604205907254	-1.0827506809758738	-0.0995702808053382	-0.6040495777342411	-0.44514972351499066	-0.5126503049736544	-0.5693469586204832	0.3791863667187284	-0.7567229275289789	0.5634012354903575	-0.8814578577040191	-1.1656187898436945	-0.5016407525142421	-0.9183805829831417	-1.265202187437973	-0.7611119571109877	-0.2721389254458323	-0.7653881109063929	-0.9363504880838291	-0.2612003529781718	-1.2480504886503327	-1.2352968501295756	-0.613101783049571	-0.6380451174690945	-1.2024539162554075	-0.11782880978702588	-0.8184928523033588	-0.48355267123994555	-0.827951131057192	-0.5283267100622048	-0.536963557614633	-0.13124612852541134	-1.037307446805231	0.04279957945060354	-0.7195728230408429	-0.06419738880482857	-0.36767438846150463	-0.35362239599209866	-0.12097083379603943	-0.4619813793910221	-0.26225472494319396	-0.19923153135531788
-0.6848834923605939	-1.0360362334142703	-0.1347733805855147	-0.6429472332280235	-0.4617050496858062	-0.5180918347483854	-0.5332351716512012	0.25049027085941533	-0.8028517592365105	0.539544613950125	-0.8893958410231196	-1.2103079157231211	-0.5195852521118443	-0.8846388001542934	-1.2925426621872045	-0.7784912087884586	-0.2534915236759243	-0.7407575641420777	-0.9277975277553752	-0.2749545294625898	-1.2203052636568081	-1.304809362254098	-0.6225875885988404	-0.6518788134121776	-1.208099771646289	-0.14525381833554682	-0.7999048304165253	-0.4756222455733644	-0.809977675764807	-0.5552920761581988	-0.5624024145492063	-0.10920051602473735	-1.0254996003921515	0.0035846264805889706	-0.7338704308512696	-0.06180178560674736	-0.2937560331675426	-0.30889007487693726	-0.12252079766462738	-0.3909742304715319	-0.2778127279255262	-0.2244735978828644
-0.6706277323737592	-0.967992562204465	-0.14983958374023293	-0.6862182207577531	-0.4492475138268609	-0.5549829906605012	-0.509112659058114	0.1284631303717875	-0.8624510775478402	0.47497720155071843	-0.9112885553482901	-1.2591791605223484	-0.5482087103871177	-0.859193113126941	-1.3179453008202995	-0.7730648577927057	-0.2116732910220241	-0.7122670687165522	-0.9205759175920907	-0.2981391356241548	-1.1918124598623714	-1.3862321824922392	-0.650681823853134	-0.6587841374194681	-1.185738733108276	-0.18545224177059166	-0.7839242497809595	-0.4603874016546491	-0.7823468291208517	-0.5497710064995547	-0.5869465494111588	-0.08170140545379248	-1.0256863975789359	-0.039613798680895186	-0.7505367645386596	-0.06558504368325543	-0.26578228157727274	-0.26549554280447196	-0.12826485980874816	-0.3309034272729607	-0.29992098457918137	-0.2417234676114166
-0.6822766445888713	-0.8923122477390573	-0.14770977578071634	-0.7419012822894694	-0.4143773252742847	-0.6170040693639846	-0.5083298556743208	0.013386793174674626	-0.9244534631779938	0.3768740753248506	-0.9385648296414246	-1.3070297485322953	-0.5858659820733736	-0.8519463115012453	-1.3402093392435408	-0.7564328081938879	-0.1660385608036104	-0.6833486191562766	-0.9176358829736545	-0.324726893442456	-1.1749479616182605	-1.471059743370891	-0.6906986095512024	-0.6568777444762227	-1.1395972933338974	-0.21735429275410284	-0.7716572723341394	-0.43617479271089266	-0.7595915748102978	-0.5239808982305785	-0.6285374942883095	-0.07308976568939798	-1.0228023622254057	-0.07957141495043668	-0.7895889066960836	-0.07915289596649902	-0.28577278017878427	-0.23343815352208006	-0.13895068121746323	-0.2852931728509785	-0.32271571395365994	-0.2561158976336436
-0.7000191219723548	-0.8295902871285502	-0.1282205741785632	-0.8042224657068227	-0.3625245920412037	-0.6887788865175798	-0.5260489766030438	-0.08771422337033004	-0.9932385141755402	0.2628939253915627	-0.963338225929651	-1.3488489577947256	-0.6289041204007715	-0.8623907309852159	-1.3571681948510759	-0.7267445491208353	-0.11987746307891808	-0.6780999099192433	-0.9193246376938257	-0.3542383425714623	-1.1471925280906894	-1.534430148625656	-0.726683466219568	-0.6528361255853183	-1.1074842122836546	-0.26035149243785777	-0.7807741473229862	-0.4042803639158616	-0.7461102382970015	-0.4895706016200572	-0.6650191052244407	-0.07639151191966798	-1.009595423751716	-0.12632953866600033	-0.8367648613372343	-0.11182146753225881	-0.32217702582160807	-0.19967756059736588	-0.1493286422189181	-0.25751178316672163	-0.34844501833358155	-0.2789925041587868
-0.7099878576164648	-0.7750971618485137	-0.11464231905035635	-0.8653525611667858	-0.30316801168923935	-0.7701445052462562	-0.5488753861660405	-0.17299836832281407	-1.0788073083527512	0.15166430658640515	-0.9986280443335158	-1.381777266354415	-0.6765414226969952	-0.8798090143034892	-1.3727607706121727	-0.6882578106283903	-0.07055616145260454	-0.7059093273612234	-0.9206377900710624	-0.3838819757110383	-1.1072261173003173	-1.5834193265718064	-0.751211840576273	-0.6525430876372201	-1.0916439787450973	-0.27563780857054476	-0.8077146504558879	-0.3877475779895224	-0.7230744340700894	-0.45073131506359115	-0.6928794122004287	-0.07119163798984933	-1.0100888324824642	-0.17749914594679797	-0.8888217941749703	-0.14819439711036558	-0.3755623084866637	-0.16610483619562347	-0.1687265133343897	-0.2545649397204346	-0.37893821329343147	-0.30574468754718304
-0.701006635221607	-0.7254715805184814	-0.12399596880132939	-0.928090805654991	-0.2575204202764861	-0.8466096569955617	-0.5834348487458952	-0.24112057669168685	-1.1687122085184642	0.05902911903674579	-1.0390934840927213	-1.4081450583839779	-0.7209194749365707	-0.9045584066985777	-1.3883496269181521	-0.6522210552263046	-0.02800434572982685	-0.7552540353744411	-0.9256458213101911	-0.41747705039734606	-1.0666880286033649	-1.604879624259776	-0.7747816974537252	-0.6490348636630788	-1.0917861580564907	-0.26190681238178387	-0.8371100495238861	-0.3856908391159034	-0.6978066809523844	-0.4086157893690281	-0.7448067515481214	-0.06407742294511129	-1.0160437003763088	-0.22705735397141869	-0.9523673173025248	-0.1729680310060404	-0.44966897580748694	-0.1497726616327047	-0.20417177476943418	-0.27261320110972476	-0.41776572399011913	-0.33239163944497807
-0.670510728434274	-0.6981654550392115	-0.15632236906358346	-0.9883086551415339	-0.23319429631026528	-0.9087520955783784	-0.6299137461006536	-0.29620363311114756	-1.2620660814474784	-0.02171534026631764	-1.0754188953617108	-1.4324725268027685	-0.7594070793753533	-0.9426853900424721	-1.4104239731304087	-0.6309339600032462	0.01086423002496378	-0.8185942878441775	-0.9432903964899128	-0.44860521165562695	-1.0171570066836726	-1.5913153336127828	-0.8068331149618165	-0.6460946064984532	-1.1002391434415468	-0.2451331465854963	-0.8689811840510485	-0.38698478745581105	-0.6968919886215353	-0.36712654594698046	-0.8049576029095427	-0.051752911060673104	-1.0071849853060932	-0.2696232969790976	-1.0141344075165324	-0.20382485984850907	-0.52079442835306	-0.13966182546510333	-0.2310902358336934	-0.29389121215389985	-0.45726973629548445	-0.368736077938177
-0.6212895111717844	-0.6812015002446314	-0.21202414106782083	-1.0439925179433192	-0.23196184154456967	-0.9650479096040605	-0.6785730957926449	-0.34832381748543806	-1.3613401145526987	-0.09778236787094194	-1.122286501419453	-1.4598085073288551	-0.7973607876143805	-0.9824481805494489	-1.4441867070489227	-0.6310536989419688	0.05025717442208512	-0.8844642585385116	-0.9694435293955322	-0.48497380410217056	-0.9681191354855907	-1.5659852697999956	-0.8363246752386179	-0.654223940137266	-1.109345910617454	-0.20768252168891732	-0.9146989319493126	-0.3867261974712153	-0.7087057961941092	-0.32943707450021037	-0.8516033557288278	-0.029000856890246583	-1.001197097707514	-0.2987640911542487	-1.0677895558548527	-0.23615810614158575	-0.5668767352263948	-0.1314905769604852	-0.25288835194256676	-0.3193481520507838	-0.4838895376909103	-0.40437627491735223
-0.5559264304179639	-0.656646147043497	-0.28062146263515925	-1.0984312070580646	-0.252013831868809	-1.017026458292723	-0.7326876467339293	-0.39954642464130263	-1.459409469994164	-0.1711733924025524	-1.1746419296227573	-1.4921844138629203	-0.8372571123554255	-1.0125259251609529	-1.4856170976918435	-0.6528943923752257	0.07962714869648127	-0.9457840810079532	-0.9993767068105699	-0.5379616028006855	-0.9411081396715335	-1.5299156309509743	-0.8738950429300051	-0.6820337352959627	-1.1129016086100754	-0.1516350281826056	-0.9503470218183848	-0.3818718943627026	-0.7096088681142219	-0.2831646002218263	-0.9012988468039576	-0.0100994888705207	-1.0083123723677447	-0.32300712151526023	-1.1127500233773682	-0.2524864744196532	-0.5953483367376793	-0.1364195450769016	-0.28464995032277385	-0.34274969173826675	-0.5032204561075794	-0.4266889485826071
-0.4865196935155468	-0.6281172652007421	-0.3459686389053727	-1.1450182507678544	-0.2820716011999206	-1.0611104344605033	-0.794722351232642	-0.445202318594196	-1.5424195686376156	-0.24800544730798402	-1.213270480680022	-1.5275218090343585	-0.8757861040965149	-1.0391967996074472	-1.5268509771227312	-0.6810991326490384	0.11378440212608494	-0.9989074035928281	-1.025106923124629	-0.5936619112545581	-0.936497023370108	-1.4785849868500542	-0.926889627672861	-0.7166731255540144	-1.1176700839768032	-0.11233921008776981	-0.972222687022034	-0.37133260526079764	-0.7167637210107007	-0.22036610247744032	-0.9519249975418826	-0.00013634512481280406	-1.012770975927046	-0.35772371732437575	-1.1431204344732118	-0.26120197275701046	-0.6081794474679517	-0.15985253046135506	-0.29286489209919153	-0.3445291140543826	-0.5146289424199049	-0.4424547844693473
-0.41984616863949586	-0.6026031793754978	-0.39302280708494225	-1.175663625822241	-0.30867021587047694	-1.103662804002995	-0.8532577917820167	-0.4922618151828598	-1.6057151880538267	-0.33467202052911665	-1.235537484507916	-1.5644233533106107	-0.9105809264869877	-1.0577153254892468	-1.56328242008794	-0.7205282321397434	0.16706811838510793	-1.0454107393934418	-1.0504265973429223	-0.6379873554142657	-0.9446128079367353	-1.4317342977189011	-0.9704450136796584	-0.7530509881333675	-1.1348567677463324	-0.10722344693030599	-0.9971951055020452	-0.353594730101226	-0.724735322776105	-0.1660028440909974	-0.9922581267629254	0.00040101378463840154	-1.0262156562748244	-0.38872275889948366	-1.1655418547673644	-0.26093568504046794	-0.598297773858397	-0.18590019149793024	-0.28523901655657885	-0.3305339171229558	-0.5156590350054536	-0.45121867886608386
-0.33937085906181125	-0.58691982562483	-0.421031240525162	-1.1876406101768258	-0.33595179559301197	-1.139033590315687	-0.8992233894904784	-0.5487337314238758	-1.6425697309528389	-0.418667049620704	-1.2327423209601924	-1.5997607484820489	-0.9380295027180316	-1.0562948359171531	-1.5967643351450942	-0.7608584837731728	0.24860777541156756	-1.0881172174621248	-1.0759770195122045	-0.6737630751980179	-0.9668132283995433	-1.3926991787881953	-1.0030926466473218	-0.7955283203627413	-1.1655626381761184	-0.10451163265789527	-1.0130523161551341	-0.33528376362444223	-0.7153003792872095	-0.12827031573799202	-1.013166368881014	-0.01523566723995175	-1.051621960517732	-0.40615468747353833	-1.1762588555346178	-0.24630564064346028	-0.5715904206487705	-0.21530677656609026	-0.28161665903738636	-0.3094187214886264	-0.5058252174035764	-0.4565531059665605
-0.2434463493145464	-0.5859696837948436	-0.4352922012184736	-1.1809451974812641	-0.36371564022386227	-1.1539563606633234	-0.9238227823058767	-0.6103066613835201	-1.643390316086131	-0.4883800827827402	-1.2014900260966581	-1.625414278752673	-0.9543004032786093	-1.036389179526652	-1.6148086517377078	-0.7969317828773362	0.3619606847447332	-1.1228856404167828	-1.0991326127895193	-0.699388783708623	-0.9812795064146774	-1.3597797733889485	-1.0359311037370016	-0.8368285619579007	-1.1789287086548754	-0.08116684005481535	-1.0158531481897437	-0.3301758626159785	-0.7035529740617028	-0.08183344236307225	-1.0211891260806643	-0.04592418823466463	-1.0720120999013922	-0.4129001043467002	-1.173768186138704	-0.22419291141160724	-0.5396997788997824	-0.2511256652864344	-0.26046624923989214	-0.27498153022741023	-0.49138397898160113	-0.461310108990405
-0.15351244126890645	-0.5911350419411064	-0.43570649262977695	-1.153881098999737	-0.39025628567816645	-1.1456583789139165	-0.9224804051841335	-0.6726037236884643	-1.6172447759770914	-0.5496274932738993	-1.1680810270875415	-1.6419492157293498	-0.9567298379240089	-1.0030131333382706	-1.619692296306782	-0.835453510020707	0.48338900442739197	-1.1503704816322295	-1.1143401402092692	-0.7194752782378433	-0.9686735374114777	-1.329546832780802	-1.0509666375537638	-0.8689779527974217	-1.1645856111132111	-0.03460120065395514	-1.0253476353546855	-0.3465978242632056	-0.7108472718870227	-0.019803118968568484	-1.0238881630254961	-0.08177089151966974	-1.0732715657819818	-0.4140379365630934	-1.1634882395765387	-0.20733689895446447	-0.5142776552734858	-0.27172617140147504	-0.22714802334591888	-0.24952574504974487	-0.47963263981317716	-0.4701819331210915
-0.07351450776432042	-0.6043642921706812	-0.4299297532327314	-1.115924535201854	-0.42154456122988887	-1.1285966406930328	-0.9009093945891251	-0.7264761348935078	-1.5775511971571483	-0.6037189364900667	-1.1427295028819633	-1.6548648304736218	-0.9456928790813853	-0.9537369444801861	-1.627245269831737	-0.8584006223487849	0.5867769106923206	-1.1717020569137462	-1.121571941133796	-0.7305967246655906	-0.9454836744180506	-1.2848013265853646	-1.046463364148942	-0.8891531216397978	-1.1262992744913636	0.03787510943228466	-1.0290762430007596	-0.3735780449339873	-0.7230611536006757	0.0381622410508891	-1.0058759949845753	-0.11232275658482375	-1.0461171040284127	-0.4010397396702361	-1.1413268935130687	-0.19738957336539742	-0.4910799674644898	-0.26565141174386014	-0.21463636315821405	-0.2619089539517766	-0.4809457585819482	-0.4808993557023221
0.0009561596390011307	-0.6315117743184826	-0.4323571507975504	-1.0792179527114243	-0.44851291233015383	-1.1118787554635934	-0.8651305240014565	-0.769415882133252	-1.531039320920602	-0.6484306736243184	-1.1117243913832946	-1.65433915757827	-0.9202091650273495	-0.8870861423504508	-1.6365091927106712	-0.860178823341375	0.6527247626372201	-1.176137425255251	-1.1086595187281412	-0.7338191987694176	-0.9107534563214635	-1.230092335182233	-1.0400166745705888	-0.8962461216363197	-1.0629602140773489	0.14073513438711038	-1.0161165597739514	-0.40527079350937206	-0.7329061315827102	0.09958096066363921	-0.9618908630654526	-0.14371192874379946	-0.992427064130014	-0.3620154848370475	-1.103340947786824	-0.19269403329703044	-0.44925468934839197	-0.25430910773062837	-0.2207962367614919	-0.284583020531438	-0.48945341826840216	-0.4998365269382917
0.06516792162829062	-0.6571037500104409	-0.4395401469569066	-1.0453727056369648	-0.45984224058540335	-1.084609864798978	-0.8138772543940378	-0.7988928383209745	-1.4906582531511827	-0.6869584931597084	-1.0676367195664358	-1.63702759087202	-0.877447804284127	-0.817920673369349	-1.6378450970069847	-0.8438966602518118	0.6698570255346235	-1.1690575588057608	-1.0845234286370027	-0.7464251733158699	-0.8416267606644112	-1.1722481922369263	-1.0196969833842557	-0.8911146649833872	-0.9858953816788307	0.2374988249344781	-1.0146694632227367	-0.4253799088751794	-0.748918227548601	0.18397151831904618	-0.8980223299618387	-0.18443192144899984	-0.9270480487555803	-0.31875773136632846	-1.0591984730728456	-0.18902616656435722	-0.40476714995254015	-0.2455928340604674	-0.23935315585539912	-0.29756321926957086	-0.4929525116230362	-0.5158389088252722
0.11016763675416667	-0.681325780399609	-0.4471899503402672	-1.0142978498256583	-0.4491125770797869	-1.0525506300084613	-0.7497225109555277	-0.8116054802967267	-1.4622914739744377	-0.7171194237724519	-1.0181608018410464	-1.6128377279757415	-0.8201388067801195	-0.7655251088198556	-1.6284590520183642	-0.8162983899273742	0.6437072210802848	-1.1674848463638463	-1.0619312388740894	-0.7601566673369357	-0.7410247987277694	-1.0931944883174864	-0.9839592307632936	-0.8768726914496956	-0.9059322787019111	0.2938122021844174	-1.0093345450615756	-0.4275025432661085	-0.7594413395000583	0.2874049713231262	-0.8228532835892084	-0.20667556923742403	-0.859902950887915	-0.27813479048608414	-1.0141743359253919	-0.18844526484197388	-0.37878950584700183	-0.22554044984486482	-0.27622843554581306	-0.30629751544030615	-0.49037996468935746	-0.5194608508137428
0.14023296904419574	-0.7089743922045766	-0.45251738778420947	-0.990343881116489	-0.4215893777668236	-1.028066836204284	-0.6771925853916697	-0.8130819297792098	-1.4452892224929956	-0.7346112220073867	-0.9663770583868156	-1.58173739493633	-0.7543692100020776	-0.7350021723441684	-1.610081224283562	-0.7724817136106152	0.5996662517163258	-1.1592434987102738	-1.0365911831333112	-0.7466379191790354	-0.6103696978313413	-1.0100931774461217	-0.9544316161592914	-0.8506350942709636	-0.8264248786461239	0.31682513988943645	-0.9827791563334326	-0.40971674409394765	-0.764805819113741	0.4011397891440344	-0.767711388761767	-0.19517562533472962	-0.8033383098373388	-0.22190638540893856	-0.9757642857482836	-0.1898851910129076	-0.35687116287049575	-0.20366821834355728	-0.3188197900705973	-0.2974812342050385	-0.4857518346363407	-0.5161707927571685
0.16242627628568354	-0.7251451303418136	-0.4444707982604463	-0.9756217455059215	-0.3893390080798248	-1.004711239796871	-0.6018536510789616	-0.8039171026832447	-1.440953640505217	-0.7514131579885551	-0.9041594825194252	-1.5441111942393668	-0.6844127702544397	-0.7215147997503789	-1.5923747581974406	-0.7317471486776023	0.5428965167321748	-1.1430952613414773	-1.0194648809539182	-0.7071031677100905	-0.44323008152610077	-0.9552201702978493	-0.9161577494005622	-0.8294367620311555	-0.7434966686623705	0.32933766884706284	-0.9480546741710114	-0.37121878573089884	-0.7769557885683425	0.5317294286240154	-0.738630442947093	-0.17242357116430346	-0.778269750002859	-0.14449989280320774	-0.9498453526672342	-0.17969031647253653	-0.3376550974794516	-0.18879770217914046	-0.3475321044169878	-0.26628649451011344	-0.4791371522403819	-0.5187152362350388
0.17989262437198292	-0.7206527177351735	-0.43189617866384766	-0.9666579372453601	-0.36544838393990137	-0.9785272839794427	-0.5315003216780325	-0.7827637659568271	-1.453454725770196	-0.764318614370193	-0.844157770797265	-1.509254923412827	-0.6197782202421569	-0.7230705451613189	-1.5772247975953075	-0.7018404049176594	0.47406763555037645	-1.1321394834655376	-1.0078110175617012	-0.665006080036258	-0.2733459401061663	-0.9226897524320972	-0.8562583213117472	-0.82936103312322	-0.6631580664784382	0.3340166229971385	-0.8987458594855159	-0.32822395751989797	-0.7878241927245487	0.688533874039022	-0.7074663561295436	-0.14000253092704937	-0.770424268157927	-0.07169876020181697	-0.9317200133371774	-0.15977889903076856	-0.344168339708522	-0.16107470810529964	-0.34393906693658144	-0.2276241856274376	-0.46672465163581267	-0.5248141656176611
0.18753532169913373	-0.703593691485634	-0.4291886967646265	-0.9634091877510862	-0.35003003382566045	-0.9550812295138229	-0.47511277021620957	-0.7482087774961649	-1.4834799672374073	-0.7610553047431874	-0.8105712917892044	-1.4795920236013835	-0.5633994023574916	-0.7332056351483771	-1.5575377216591995	-0.6738098303728981	0.40675056180116903	-1.110688567510565	-0.98944508206832	-0.619674003796059	-0.12964825905810615	-0.9012571049080593	-0.7901214946171131	-0.825664310019544	-0.5946154863089875	0.3253164271154338	-0.8196790380132549	-0.29810171877373803	-0.7893555968537834	0.8574852598426759	-0.7031464099451167	-0.07323684452883805	-0.7632571053902565	-0.01653084865224073	-0.9037388318958197	-0.12540411357753284	-0.3405621643941251	-0.10923125372228637	-0.30691452159416266	-0.20214877022305347	-0.4595523539683021	-0.5214530538195696
0.18438089549062203	-0.6665421691534075	-0.4361091138604805	-0.9633238524887509	-0.3434415157600353	-0.9434076451948157	-0.4374388041898336	-0.7010790357338854	-1.5262682943314403	-0.7457006144135039	-0.7985969564149145	-1.4487164132498151	-0.5117925404287824	-0.725518493885901	-1.5373652568302787	-0.6403536823579599	0.3306251609215735	-1.0627577044185463	-0.9630728477959891	-0.572211340308572	-0.00980163990091909	-0.8924957734185812	-0.7157159157597104	-0.7985187890858897	-0.5496540132983944	0.31396938855280626	-0.7326390146329459	-0.28555760847851935	-0.7742274821332232	1.009056334017975	-0.7190692408469253	0.00847066223519013	-0.7589032214659704	0.0361336201344517	-0.8621701208340316	-0.07623556609415538	-0.30912817931027636	-0.051088010351945726	-0.2537746167513465	-0.19362232351169584	-0.4586526528492783	-0.5057393839709053
0.17648078949660423	-0.6183369324516858	-0.44319874857503583	-0.9648955437288589	-0.3386963213439718	-0.9363210148335679	-0.4120561795268305	-0.6475348689512325	-1.5716960130706803	-0.7238912849172292	-0.7928344210036604	-1.422390694851236	-0.4578886832220543	-0.7022023281598386	-1.5051529157865118	-0.5971217052744443	0.23780524834916297	-1.0085633562992786	-0.9320521705740828	-0.5316629173739573	0.07265583067660407	-0.8961556496626442	-0.6212298353988711	-0.7586030694814643	-0.516228507835291	0.2982682537975427	-0.6578184545845843	-0.27052444477944976	-0.7320902127431238	1.1253833733074674	-0.6979243063245836	0.07897933138199227	-0.7579956512958377	0.08515469507368009	-0.82132551686265	-0.015875044509575404	-0.28372253298632993	0.00523125675416298	-0.1996431615059256	-0.19759917650112105	-0.45417792452158523	-0.47952594983780933
0.17299875225753483	-0.5933583394600987	-0.4427844571637326	-0.9625426141715925	-0.32189401708374643	-0.9215319650937148	-0.39218488487243974	-0.5931048324790896	-1.6077897069189002	-0.6827779151620432	-0.7856555600562801	-1.4021448636217788	-0.3921118436661085	-0.6772594531970746	-1.4557015201830363	-0.5572820722795477	0.1373143622327161	-0.961779531909459	-0.8987640489757396	-0.5077094539201443	0.10925106941622349	-0.9161624285057448	-0.5347284694523606	-0.7013956415183362	-0.477222768201949	0.26052575652074095	-0.5981974098097564	-0.2589887355824615	-0.6531577427844723	1.2215832660639938	-0.6577089036920436	0.1560405365410246	-0.7504860270190626	0.10786578373552518	-0.7773762093158592	0.04804880122266475	-0.24423467790365022	0.06923661738798603	-0.1488648525144745	-0.2012330778825732	-0.4430984849100792	-0.44036544470296635
0.17647610933902474	-0.5851134679805997	-0.4303732200955352	-0.9505303739339773	-0.28434068195035983	-0.8955817394142617	-0.38120807048305594	-0.5403858296803326	-1.6233960204724422	-0.6282698792275344	-0.7616846310900113	-1.3839146068083976	-0.3183907114324026	-0.6424477542259662	-1.4052024780548424	-0.5264990571953156	0.03563748350718543	-0.9143214707211966	-0.8641394818316053	-0.488751607481172	0.1165760852302046	-0.9630508224058957	-0.46601947429275825	-0.6210563247421345	-0.4189486938553456	0.18990463526221732	-0.5648500033976851	-0.2629304856179221	-0.5502266345664358	1.2903089383781081	-0.6274618450375685	0.24623229194867183	-0.7298713536432077	0.11703518581456045	-0.7274333238553309	0.09759311026160755	-0.1786185290939429	0.1215672912371667	-0.11588380706654808	-0.19250801946558788	-0.4198167050576974	-0.3861523393399021
0.17400498613710438	-0.5833678186148372	-0.40828740330986185	-0.9315647120386206	-0.2206252062452559	-0.8600249803235174	-0.3815028535854368	-0.4977539470903868	-1.620276644164339	-0.5821975273434712	-0.7228416982518439	-1.3739050425053787	-0.25624509031258585	-0.5921246973057833	-1.356657389681627	-0.5123006626497585	-0.06711411773432999	-0.8735054401358594	-0.8248177016662359	-0.4574224326683563	0.10823571291456369	-1.0281606743370972	-0.3915101293229227	-0.5412026607450844	-0.3377570158030539	0.10879809870049076	-0.569958187536997	-0.2649862260746122	-0.4439380576748195	1.33269063403849	-0.5831594709431122	0.3367100983275143	-0.7045905242782912	0.1389241536198686	-0.6919693427643774	0.11822646329044639	-0.12131047151932946	0.151750124268373	-0.11701662674694316	-0.15921053607329208	-0.39122799251774143	-0.32298466371678974
0.16246839770389726	-0.5951177340964575	-0.3760835399439089	-0.897207453390147	-0.14113625808433303	-0.8096589448463651	-0.39017624652365807	-0.464775138914255	-1.6147824965764905	-0.5474145833296832	-0.6763226090237111	-1.37863659354744	-0.2122384891112122	-0.5370282616783503	-1.3118367156992459	-0.5141861621718533	-0.16360794224297046	-0.8513970102793614	-0.7820201440056864	-0.41471057202228856	0.0874032360139295	-1.1083587179956236	-0.3114589704501022	-0.4677752530986026	-0.24708914740679008	0.017412056802430374	-0.591672138033886	-0.2645379368735173	-0.3399586224024614	1.369445574906741	-0.5304291123391065	0.4327328927633662	-0.6765322660351302	0.1733155031622869	-0.660452878419634	0.11322124047024847	-0.06481804041105992	0.17659728479826886	-0.14215589454846383	-0.0933534348694918	-0.35871526384400465	-0.2590650776138263
0.14451531322934083	-0.6040498691057846	-0.3372393438165039	-0.8441525576843574	-0.06126783076828104	-0.7417867467754009	-0.3977759091500095	-0.43128553558676774	-1.6098196857224596	-0.5152362992934134	-0.6299019245474679	-1.3897316575298437	-0.18650955529100943	-0.482706969378473	-1.2845458336849123	-0.524423841432647	-0.25053120616909225	-0.835843195882811	-0.7267228897697995	-0.3771922133299617	0.06388591465917834	-1.1929518808936712	-0.23684058312482859	-0.3899259357409312	-0.16768260959754644	-0.08149969451582229	-0.607443489847819	-0.27770805458318226	-0.24325273422196445	1.4087457660731366	-0.4845058290050542	0.5415249099052708	-0.6323641655620442	0.21627979338911313	-0.6017926500734067	0.1123730647805203	0.009243902803383702	0.1936613208050702	-0.16453108232982055	-0.0029458483555377946	-0.3174379275938969	-0.19467689658263
0.11175421017358092	-0.5907215383839932	-0.31329796831541595	-0.7772284783563226	0.011011500581458356	-0.6684926837249682	-0.40321011567253395	-0.41134934825751035	-1.6033823368319766	-0.4836663425446293	-0.5955451940588423	-1.4010712435558481	-0.17704945266626887	-0.43112536597575596	-1.253380519256678	-0.516691349578117	-0.3260236334651879	-0.8136017429826514	-0.6564779725258441	-0.3448024378169544	0.05342216726195424	-1.2562952643973215	-0.1586150043317603	-0.31690845196566514	-0.10327659674418757	-0.1688175152237934	-0.6229831061541267	-0.2850693826002668	-0.17141369498875497	1.4445632406647158	-0.43444228743744706	0.6722235674160949	-0.5552999483921164	0.26571404762479744	-0.5405867158758098	0.1394190205240245	0.0687410876902611	0.20280597599739103	-0.17178112828434897	0.09807360777886309	-0.2853669958890923	-0.1251764438200035
0.05023353879244326	-0.5718824995922003	-0.30873492770078004	-0.7118364273999864	0.0690537872741947	-0.6111158678111518	-0.40276237098941187	-0.41234015209524133	-1.6012590858996005	-0.4542048290645134	-0.5760516813035538	-1.4154084520434826	-0.16933692888142632	-0.3898025843588618	-1.200742170526824	-0.4791601900187253	-0.3951376859035528	-0.7943628102108458	-0.5936359154129847	-0.302918096006287	0.06531432415377891	-1.2995966779401393	-0.08970287381646264	-0.24980934697361792	-0.050086951789630206	-0.2308993702349133	-0.6376633004879098	-0.27720185720020896	-0.12650412760860427	1.4743517698172828	-0.395349624691049	0.8223632680582919	-0.4574031277950856	0.320664775185211	-0.5023245087261017	0.1963247055491652	0.12625275764391825	0.2178189419209844	-0.1452265022468524	0.1907998704840965	-0.2753490962168267	-0.05277178179967412
-0.02602494880620681	-0.5678831985682112	-0.30307489010973554	-0.6508637815085583	0.09904676748125968	-0.5831030860343276	-0.3964108234462518	-0.41895750761717176	-1.5957963783551734	-0.42201762714130686	-0.5586603986347657	-1.430558919068841	-0.14188266189631527	-0.36646761625161467	-1.1373347594138836	-0.42403906935073354	-0.46154127882857277	-0.7795143980115389	-0.5446016118720782	-0.26606613244416943	0.08688103023388043	-1.3300935519312713	-0.05519008894650963	-0.19011768157408512	-0.0005793864378215163	-0.2597927367510612	-0.6360961682780686	-0.2752719172765653	-0.09555482366997127	1.500826874321823	-0.37137305590840447	0.9695417041930172	-0.36912541889730066	0.38138835912097546	-0.46639757392160924	0.26829931657820805	0.17925553150441137	0.23225281860618835	-0.07215963286136864	0.2709639428083899	-0.27462580708192535	0.014350619158254299
-0.09280143714900405	-0.567003501250032	-0.2765135590639271	-0.5984967761569021	0.09887139842369039	-0.5720997903081186	-0.397307598203931	-0.4209694681454306	-1.5769601243408302	-0.3862263249117174	-0.5335308708635098	-1.444816930133447	-0.08787068036231138	-0.3627956931647415	-1.0691187127434023	-0.37230096246444744	-0.5194377067913536	-0.7648887043939048	-0.5002790795827531	-0.24621584839537541	0.09882658561148401	-1.3440857917063909	-0.039865241138303545	-0.15546018222935304	0.06237080748349333	-0.25879017511625524	-0.6317523778815357	-0.2573613159882869	-0.08604351748194863	1.5237644625527011	-0.33936009842638826	1.1116383927099154	-0.2978009698303752	0.45332923123846347	-0.42599110330150197	0.34149983735414857	0.22233190764897004	0.24025271450194258	0.03493447426511214	0.3473001209224794	-0.28202897434604834	0.04641654311478706
-0.14520516156548138	-0.5610460718856423	-0.23384737878999232	-0.5598154635817172	0.08117860906002945	-0.583645834383568	-0.41500529594207414	-0.41610824196389845	-1.547588835776779	-0.3564100069298955	-0.4911775827987065	-1.4530668266935511	-0.010108078058362063	-0.36393657313276406	-0.9946322846542633	-0.33040244174398037	-0.5664689766213626	-0.7616900702926107	-0.474789801980925	-0.22571168367891142	0.11438831785694618	-1.3472994948506447	-0.03565216109876056	-0.1510572047451481	0.12445820387413153	-0.24182459323434252	-0.6280371075308647	-0.21246350511072415	-0.08422492320164891	1.5419667696637325	-0.2988795011629053	1.2384782573623532	-0.24246560521606017	0.5448156029464905	-0.40337759498634707	0.4009835819757421	0.27738610565208555	0.26286919438271333	0.16349751342863386	0.4127253571384619	-0.28903713216746274	0.046642296141632546
-0.19081329717667833	-0.5568617824282083	-0.1719370707065063	-0.5319112334329692	0.053397227523422144	-0.6212449229251271	-0.44375864541093535	-0.40443280032943807	-1.5188908881426642	-0.3426923858450696	-0.4375540219296813	-1.455518481920178	0.0851934282805847	-0.3598837501947912	-0.9183481199250745	-0.3086542738542822	-0.6102767451914005	-0.755914589802679	-0.46709577724290263	-0.210906292341206	0.1374431140922256	-1.3520980551184434	-0.04281817847347037	-0.16669933993534242	0.16467915129715968	-0.22734292527315972	-0.6126658745790188	-0.15816260359639184	-0.08565838386895994	1.555235146746603	-0.2397262277356386	1.3180872849368868	-0.21467905197185821	0.6506594254893046	-0.3823148197396188	0.4340417226082954	0.33653609023943815	0.2983835709367028	0.30346204949307254	0.47402824574345487	-0.27280799663683947	0.03761757155451635
-0.22225459579504897	-0.5561670735434739	-0.08555439390462805	-0.5135861869576827	0.023491931845142082	-0.6676308038411853	-0.4783622397633849	-0.38837744203636926	-1.5025866056251724	-0.3432026163762489	-0.39914043839588975	-1.4567183228790601	0.1917258964417176	-0.34980688693656314	-0.8393716896001134	-0.3125053580328128	-0.6398039634296975	-0.7391491255112941	-0.4492604892456444	-0.22111809377314035	0.1434378793928188	-1.3463135151413497	-0.04516610661072338	-0.19183145968627688	0.19158385176080817	-0.2221102132510176	-0.5874300445148005	-0.09722422633845784	-0.10294789498655392	1.558538785734122	-0.1392273764262059	1.3658392675088704	-0.21304504829756493	0.7490903876800672	-0.3306453003824427	0.44154018745597307	0.372255350884553	0.3310159204789572	0.41416385411935275	0.5457894263127985	-0.23701170403254843	0.02076974008492779
-0.24258052016235815	-0.5467962353142737	0.0002272685963454979	-0.5059060133474673	0.004966139458027173	-0.7043786876735331	-0.51513900256827	-0.37460678633454975	-1.4886623343946623	-0.3592165933473436	-0.37926150702903344	-1.4534638037764815	0.3004270592437185	-0.32441639399591427	-0.7579738939937609	-0.330053332760302	-0.6448844092972625	-0.7301499265746916	-0.41328855788295965	-0.23588672387713686	0.12345977826465573	-1.3239501882358806	-0.03317056813871185	-0.21022535291156155	0.20007572379513414	-0.24048417932379929	-0.5650325576285128	-0.034369886993885386	-0.11640267056102356	1.5351490999877715	-0.010274628289281407	1.4107284241667093	-0.21016856030511674	0.8295226240567656	-0.2641008300056488	0.4456252382778961	0.39421959491760605	0.37764137824867544	0.4743259082515824	0.6186117938441866	-0.18673045351456483	-0.010688179703686514
-0.2593448446117485	-0.5314106957598649	0.0672549508729718	-0.5151526699423432	-0.0003046749944729976	-0.723541187879726	-0.5471118291174946	-0.3662163905970913	-1.4768738901138971	-0.39029351834689835	-0.3735429023105872	-1.4435042328467493	0.39224013333949403	-0.26694600611178754	-0.6706565855681539	-0.34239110860220034	-0.6303066945252681	-0.7145200990103349	-0.3694158749113355	-0.24463198673026607	0.09013362623532843	-1.2923165154594618	-0.028326097686229422	-0.2105356768060363	0.20045972945667506	-0.28276069412351135	-0.545376718528484	0.017702547935049672	-0.11353740928507865	1.4873373413114703	0.12202651187011064	1.4507303941911778	-0.19006993774325634	0.8933492904523211	-0.2012761765299449	0.4739937563468949	0.3984860392761861	0.4548522444559671	0.5059462373539991	0.6637543869825687	-0.12549248476533434	-0.03619377466496067
-0.26583154301678924	-0.5303792277455153	0.1197999390248845	-0.5314224586909527	0.0084150642568905	-0.7263392073199079	-0.5784933756067113	-0.36127104365209306	-1.4781639798956123	-0.4247261168024483	-0.3814879145405372	-1.4309321369248633	0.45730459395448697	-0.17738965799993028	-0.5758439551719101	-0.35055512715147763	-0.6139439942478038	-0.676134209399769	-0.32427589798806555	-0.25537878143574844	0.040270434323214255	-1.2581471969679345	-0.044146032963077564	-0.1990232365192364	0.22336761150004608	-0.3414510320589623	-0.5161188603193277	0.0663324412929952	-0.11572619665027754	1.4352375062005398	0.24138020574869462	1.4807657461666437	-0.16097297393115972	0.9367627807347814	-0.1392047670916536	0.5261447262555488	0.3769584437554176	0.539968040052895	0.5242392760988261	0.6872540778036469	-0.06952309827234704	-0.042223449134964786
-0.2623261049898231	-0.5417207941464964	0.15792058395508377	-0.5505047053813312	0.02857763451465296	-0.7242199042419231	-0.6065449013521717	-0.3420117249402088	-1.4821128493493103	-0.4519110211459412	-0.3873763846045071	-1.4138393530997297	0.5033562452310875	-0.06308088485085836	-0.4901303518110648	-0.36697180216570996	-0.604400751472573	-0.6471329054865842	-0.27096948175203595	-0.25921524635790194	-0.022676957148566046	-1.2106322754896015	-0.07322077004247929	-0.18095859941541065	0.2578175371298551	-0.40826381849334864	-0.4939681133979937	0.11514404653200785	-0.11895418074707635	1.4009319161574552	0.3321709508020164	1.5104085018699032	-0.13353925981754983	0.9681591100949433	-0.08107871610720173	0.5885941270387846	0.35283802701480027	0.6096548751396511	0.5282574541416397	0.7074316414323392	-0.017596614250266398	-0.039790533048842544
-0.2573183363798713	-0.5527765734629909	0.17997139019895678	-0.5590462443155924	0.04487721414317976	-0.7228057245369155	-0.631223131508904	-0.30504715357964746	-1.472296743792499	-0.4582936802251131	-0.3758806009105378	-1.3898375840831445	0.536450566838036	0.06270583221892514	-0.41108511156643307	-0.38517989610732667	-0.5953145822534276	-0.6255383246444575	-0.21962988243579193	-0.25590126024675697	-0.06916976228177725	-1.1435938246241577	-0.10245291503819845	-0.17095991414701678	0.2788819489562723	-0.4456894543162786	-0.4832415935702089	0.1561859712299994	-0.1088394432300817	1.3980363392131223	0.3725809121123976	1.5388503067345831	-0.10332434314515435	0.9922103828850357	-0.05441193471966703	0.6646153251084721	0.3285104670446356	0.6742682278615512	0.5382675819292252	0.7160781789424486	0.04362678133505845	-0.02989607468898011
-0.25298919061893166	-0.5611714974798361	0.20044088697151707	-0.5476521839361179	0.05321698710314301	-0.727585393488246	-0.656367958756469	-0.267152484086949	-1.4618052013028566	-0.43282164716544125	-0.3464353218778348	-1.3590980943024065	0.5557349803478157	0.18862901818440547	-0.32709051637898756	-0.40260346674263703	-0.5963853070415163	-0.5797145465640332	-0.18534888952783077	-0.26119878867035434	-0.08606095976877791	-1.0700864922243083	-0.11472369752030724	-0.17594732124681073	0.308254736440773	-0.45579503570001395	-0.46817961915551776	0.19455513380921513	-0.10314212185172504	1.4386380232270892	0.36194834232972795	1.5553057652354272	-0.07761803129922973	1.0195596740081188	-0.052690696553946356	0.7537566175972906	0.32247977438439746	0.7296130560353251	0.5738008034806303	0.731453265340299	0.10219249202914993	-0.015025156179575195
-0.25795951796824845	-0.5612808869250003	0.21240282208661068	-0.5304649409586408	0.06371964510646164	-0.7424851279328609	-0.6748938770424353	-0.2392707871198005	-1.459601254259033	-0.3886188665785205	-0.3018614837272357	-1.311456884479591	0.5859896156752498	0.3031719113056498	-0.24631077023130055	-0.4170825480211741	-0.6160727843523117	-0.5206135484628611	-0.16231776911997614	-0.268687912346118	-0.07534671065150042	-0.9970429284831328	-0.12311556201986062	-0.19093588303590994	0.3362057308113412	-0.4659166100908848	-0.45290841591919373	0.22517158893520123	-0.10356128666758613	1.5155885431982226	0.33091561360040267	1.5760543045063913	-0.057186381429617385	1.0347328890948824	-0.059968458428315	0.8334239848820066	0.31989519181572396	0.7518156058187797	0.6376411897515546	0.7837389515659594	0.14764772426844947	0.0034596095882543183
-0.2850576303529412	-0.5436182142084287	0.2002249886304151	-0.5171438260635098	0.07741791704771021	-0.7573584553666949	-0.6758437813127525	-0.21902500069201358	-1.4551561561200042	-0.33763403297603733	-0.25203177748909983	-1.2548158774973706	0.6363771042097499	0.3925517596457394	-0.17312057225055602	-0.4271204032089047	-0.6479946416001866	-0.47031943598374115	-0.13861187473557052	-0.26522609914622974	-0.05544949252385641	-0.9222385520297557	-0.12638243581382907	-0.20969360427540643	0.33208739161209533	-0.4536209862925335	-0.4552291053192987	0.2218718209850501	-0.1034940542911807	1.6249472136399294	0.2941093251254528	1.6133150492319999	-0.02692806743099973	1.034088753166049	-0.08032439292360323	0.9054656609655858	0.3058365220603485	0.7424882433266465	0.7230544609243091	0.8580220389090851	0.18583861780504413	0.01446844245114994
-0.31960187344645014	-0.5173865107141224	0.1687796870034684	-0.5024725711023162	0.08919200071840613	-0.7639529039950911	-0.6625678301103224	-0.19670958331565352	-1.4520310158039407	-0.28692629086052424	-0.20901074289361662	-1.2031989570385229	0.6906865569790831	0.4577377956283323	-0.09146303469517561	-0.4114104989433667	-0.6806420864611469	-0.41381960848490457	-0.10618923993131513	-0.26074122863376736	-0.02982214570896662	-0.8502739730947368	-0.1155080989803933	-0.23050012173067885	0.3350476377877707	-0.417475790603388	-0.46409590601934136	0.18551446851765147	-0.11149055693673524	1.7295109104326893	0.2637978266541127	1.6527391268085885	0.012653124344387787	1.0482046530275233	-0.11449124029970074	0.9751196238575005	0.29802745769643735	0.7288368080722794	0.8228158928960442	0.9256701096211897	0.21397479525529492	0.011260231109487408
-0.3535002547940026	-0.4979953702200347	0.12855257447495264	-0.48820195117556225	0.1067532632888899	-0.7645175645447664	-0.6386466955086875	-0.17044742785131647	-1.452022631792362	-0.2558213382163104	-0.17180320331304433	-1.1621009393095463	0.7469624239492606	0.5089118119292358	-0.011804704265368605	-0.3652402527076873	-0.7166556182103617	-0.3478584219892028	-0.06661924193854182	-0.2537026256094129	0.00868994161576531	-0.7911032506935209	-0.11062845357454391	-0.24734733432541162	0.36379094763721415	-0.40702336087740154	-0.4716389801506457	0.15788927051077334	-0.1286630339176233	1.7836657342503108	0.270359534929082	1.6817101838750343	0.034514999139073715	1.0935865718556617	-0.15131278729189335	1.0249962994167203	0.30239982757012696	0.7174315371365132	0.9237381318579253	0.9967800285511498	0.2321575017579159	-0.0027193676803807217
-0.3859431071343639	-0.47937396487935374	0.09232833389226838	-0.48391916265739815	0.12410018590012206	-0.7569893190670565	-0.599481675417943	-0.13326518317498195	-1.4489902396043906	-0.23888627092301218	-0.13244364552745608	-1.1387604687752493	0.8088214380006041	0.5443615788037786	0.05242656615606418	-0.30157023833023777	-0.7393860327378351	-0.29371880335075573	-0.014579391742640358	-0.2326360922325968	0.05102237648927719	-0.7367147498268712	-0.11176900143747175	-0.25736742124170026	0.38627350695419543	-0.4194229392221335	-0.48135186552781006	0.15901748164047685	-0.14786908277744124	1.7800616754851948	0.3193003366105468	1.689954705591377	0.03765470134926295	1.1719444362773337	-0.18846779045537634	1.0468279471700008	0.3043888733538513	0.6928197283826469	1.0402559659962574	1.078924444335625	0.2572348488052121	0.003369668143296059
-0.4025576665412137	-0.4550373905685475	0.07431541013602697	-0.4859864394351086	0.13474411342203782	-0.7416176295361461	-0.5494490992097729	-0.08560686816185165	-1.4403531356758734	-0.2228423553314863	-0.08591284144790753	-1.1322915242654994	0.8668148780165075	0.5668000978984065	0.09283348673252849	-0.22722868542051916	-0.7323793483124822	-0.2688024470754881	0.057707317307384265	-0.19248031056014742	0.09881245071818927	-0.67889197291733	-0.10232100896307131	-0.2571624593060921	0.3942027377818966	-0.4233142377707864	-0.48984438837560873	0.20581228468302828	-0.17102358119973604	1.72595186570591	0.37484374106614515	1.6749352924519971	0.04379353616948555	1.268039346291982	-0.24361431882192633	1.0397446939099693	0.3280808802333585	0.6673748982109905	1.181421290921915	1.1667546975532967	0.30619300944227856	0.04333784745386477
-0.39965128868440986	-0.4260268515353053	0.07586170906553898	-0.4965672106946698	0.13957163386790478	-0.725626218028826	-0.5000506494427714	-0.04570153897744271	-1.4177681804842803	-0.2117618808123059	-0.026701296453718448	-1.134717440329642	0.9090847645448383	0.588188109760384	0.11001179019198656	-0.13187061618823243	-0.7037349616511719	-0.2650405554007483	0.14211084147463854	-0.15320523418888957	0.17720064257057827	-0.6261499136302554	-0.07867992280505075	-0.2332609343091087	0.4176975651876861	-0.4368013406007313	-0.5004066927537454	0.31882110003603986	-0.19330737884611354	1.6264307197729502	0.42612048610895403	1.6308533322594325	0.042285950793319024	1.3627633485896715	-0.30968180658477146	1.0122056127654606	0.3735064489130136	0.6571887081852742	1.3100363065178304	1.257711930415383	0.3806196915262161	0.0936025233832595
-0.39187754694503607	-0.39010702314886203	0.09739319227270808	-0.5225443863277615	0.13036475834551514	-0.7011154553625749	-0.4519020286142075	-0.03331757503626357	-1.3787453225906554	-0.19749135073738766	0.05226910268031919	-1.137475490586611	0.9370589595151764	0.6091121273769934	0.12311481066120696	-0.01942331231836807	-0.672392108660204	-0.2639862527632728	0.21304436301397417	-0.12169459966925597	0.28933667743558245	-0.5921961407348328	-0.04782357433760662	-0.19337320147500683	0.426340122987933	-0.47040764640711785	-0.5022555753289728	0.5018488946157069	-0.21326045411043623	1.5048272523375155	0.4763686725364229	1.5623945020560108	0.0282554065415358	1.4464162646105374	-0.3742935261435053	0.9745485846431373	0.38681422446127944	0.6503129266934524	1.3970275288689233	1.3500432791477992	0.46733078377407794	0.14158268661071344
-0.37410698861607605	-0.3447625208900482	0.14187408562995713	-0.5555006242607983	0.10728911318701802	-0.6639169667930738	-0.3997502703938632	-0.046460360297368206	-1.3400677811739392	-0.171381051769799	0.14544024470015002	-1.1266170289055046	0.9431180605728686	0.6213991802170791	0.1377111923600419	0.08190615333853268	-0.637787775994255	-0.26706630632278916	0.2573712627724035	-0.08808075328913911	0.4155761947211598	-0.5682856614748166	-0.0065571984211723385	-0.14277476700985692	0.40627704238021706	-0.5067817420108897	-0.49327624119896785	0.707685523937039	-0.22305729039084726	1.4184717340520911	0.5051199839032899	1.5025218333928287	0.01753154986388535	1.5272786312291873	-0.4195637086212315	0.9376706946544016	0.3769961061607897	0.6481813415289709	1.4569203717359303	1.4377153358324999	0.5502029978457138	0.18812738437663284
-0.3319247283529956	-0.2973247284633007	0.19048622291963913	-0.5815218697476785	0.07826553415929509	-0.6294457044008099	-0.3547225799689945	-0.07563812407894883	-1.309295314674751	-0.13191940207372416	0.23407715347963576	-1.098885556248169	0.9181723814488191	0.6230349873801606	0.15393793521864574	0.15420048140632284	-0.6083624998173006	-0.27052338519462543	0.2697719633813858	-0.062372918618120964	0.5490095874218192	-0.5448175848377093	0.027462257727807415	-0.09058684861836572	0.38453211419157535	-0.5444722620145008	-0.4867276291561424	0.8939052574385317	-0.21501430610234581	1.3946015723747949	0.5078871783467285	1.4751651692569328	0.020355206328758153	1.5886060925982328	-0.4442394652966949	0.9024990185531419	0.3730180145933412	0.6636763656955731	1.5039843649047213	1.4857793685943574	0.6294687373549881	0.2156179870281366
-0.26803589723668403	-0.25959052435811203	0.2220365561719869	-0.5917020059727998	0.04399549749262278	-0.6136486934409398	-0.3250047584602213	-0.11357485395338049	-1.2828505701524864	-0.06942667237101016	0.309906800949194	-1.0642025297845041	0.8618147745565858	0.6136993018576706	0.18692702247275167	0.19289792932989702	-0.5935868975144645	-0.2562443116221885	0.24127713912456308	-0.060749167103668275	0.670722012493888	-0.5236595537145394	0.04419937991370215	-0.046841057181072655	0.35498433678535973	-0.5731197360459406	-0.48426439741141875	1.0441690020780598	-0.2072485516128495	1.421260647296886	0.4928169357911286	1.440207887615157	0.010267214822281654	1.6423543624625516	-0.4468758194276388	0.8734499874307566	0.36776057819340274	0.678120564827094	1.525819797426596	1.4893751642415902	0.6903278038426693	0.2108699781487881
-0.1864654307854215	-0.2336377353129942	0.23957683761392468	-0.5848912103873192	0.011493765489774401	-0.6225484179253729	-0.3074248882702681	-0.14962103471074162	-1.2759562926309485	0.013986146101978004	0.38085486983393935	-1.0259189904764043	0.783945082607918	0.5970537357532522	0.22269082324439732	0.20025254375443174	-0.5821060892857413	-0.22252715077829355	0.18074911272524885	-0.08097801364427137	0.7635372187689258	-0.49289874634042186	0.04084632748398405	-0.020479988956793843	0.29444511511878163	-0.5942574936643236	-0.47084541107417266	1.1390325881644914	-0.20438993057161117	1.4783178980211968	0.47562761464247955	1.4040658685501737	-0.029485679417725903	1.7158345923178608	-0.41797844287487224	0.841539842731742	0.3507359940149588	0.6707007904143609	1.5433571788081486	1.4751709631315666	0.7151735142847264	0.1874393323227018
-0.09765008040125644	-0.20791059779350302	0.25896100759067664	-0.565905116105206	-0.005633945799496229	-0.6466613898760318	-0.308853386618143	-0.17636189802490546	-1.295150439139569	0.10362619762466452	0.4508598931797419	-0.9965669405503472	0.6996644975319513	0.6059606056790423	0.2281745399057365	0.17945606716990598	-0.5671172748284633	-0.19833976078228985	0.11800532366722707	-0.10187638393071838	0.8108796880435095	-0.433528188663517	0.02101556814945375	-0.006158170813648451	0.22791248863347197	-0.6211797220510231	-0.4397920194714007	1.1618853532510298	-0.20092870823073894	1.5593989452927801	0.4417768831525728	1.4100879942595406	-0.0710622047792165	1.785359954702224	-0.3540983844298423	0.8057192136027602	0.3473640317839707	0.6442020384737283	1.5953042911639608	1.4612473587917032	0.7349209183856494	0.15365102969521793
-0.00954611396915922	-0.1755290311464554	0.274954990103102	-0.555304313093923	-0.012624351288717802	-0.6793864184490015	-0.3334424963020625	-0.19257032141850733	-1.320736870476436	0.2031154182773065	0.5273285857940129	-0.9814808214311992	0.6169240374430706	0.6702319967962561	0.21133966613544614	0.15420514655977963	-0.5598340808903184	-0.19256428029235756	0.07481906125643116	-0.12336840903386562	0.7938919021189962	-0.3515033489470421	-5.871135477716893e-07	0.004099803650394296	0.1786017869435927	-0.6428212593941738	-0.4013447647296444	1.1384814620197161	-0.2006274075809221	1.6458366631264725	0.3825257107727616	1.423077256174205	-0.09942990482674692	1.8283560279518543	-0.2790696667433973	0.7865583330213212	0.36406848551675053	0.6095495861872162	1.6827726305098551	1.4505396474760994	0.7691816597194499	0.11981775634525478
0.07386365441080571	-0.1325349701596522	0.28475210671687873	-0.5529766235438264	-0.01191313233301999	-0.72101903742451	-0.3722278974557291	-0.20350775511781766	-1.3431064613705943	0.3064807347879082	0.6048340427585499	-0.9744089865386447	0.5435288302150296	0.7917372297117227	0.17981480437920144	0.14813578191257426	-0.5715774065841985	-0.20503956139274743	0.059343662398309405	-0.14812827316754415	0.728655443205347	-0.266097019864273	-0.002541977494320102	0.018348362306515265	0.13360264249151899	-0.6621717984651662	-0.3455373528590842	1.1114962492642897	-0.21167592810354763	1.7067592497514639	0.3397215624204086	1.4136595780456336	-0.12291729251450886	1.83411511168399	-0.21866553816155604	0.7852337981942226	0.3763923307246656	0.5776449691103173	1.767363607867546	1.449120497556238	0.7795439462650673	0.08336089104585817
0.1383889869579144	-0.0886188306036635	0.30382701690772834	-0.5596872603706967	-0.008785717473033852	-0.7646451047883246	-0.4131740416112951	-0.21332473493673548	-1.3640722543259973	0.3955710622801236	0.6726208589888397	-0.96880626384327	0.4886544407692107	0.9527304957574968	0.12583435226117237	0.1645812253731228	-0.592470865143557	-0.23841694337654787	0.07097714426804173	-0.16404354090168896	0.6576173958661303	-0.17609636467910994	0.02337580752038492	0.03911701530781962	0.10855964036166951	-0.6942217847646811	-0.26957562047281197	1.0722904132986215	-0.22713356447142807	1.7536726847931257	0.32288046412827826	1.4133549974568715	-0.12655983765679846	1.8052550675436099	-0.15889486839054728	0.7881669080793988	0.3808682722131289	0.5443478540252416	1.8240432410293377	1.453588106213638	0.7552765603274809	0.050773306708567265
0.18241054914969698	-0.05458783148502946	0.32667139543240736	-0.5854120359320909	-0.010261740374242455	-0.8067356325677985	-0.4458324102590797	-0.21627589945296988	-1.3802245766336205	0.47117690773172205	0.7391143556228653	-0.9673247770487421	0.44651595892570317	1.1125258681632684	0.06231039822122155	0.1925667034344689	-0.617779814163814	-0.2790399005156565	0.09692136656819146	-0.1558934971730775	0.586075203999407	-0.06287271385532571	0.07942094009400158	0.060277483093659864	0.10669672682008094	-0.7255670791872882	-0.19715827433986124	1.0092913034993525	-0.23553678149276838	1.785114012005503	0.3008705489872535	1.4284346318533452	-0.0948816763545941	1.754354556522555	-0.0966453998316639	0.7945449920159937	0.4037929075831759	0.5249117198547701	1.850268682995002	1.4618743713274926	0.7149334405845947	0.0379251712962745
0.21316854476147631	-0.030991783627612523	0.33759468447409346	-0.6208281729765897	-0.0011181925670861708	-0.8600154288515334	-0.46235740254487334	-0.209355449015252	-1.379464251583552	0.5331568589355605	0.8103031647041983	-0.9626996475438757	0.40554666837235837	1.2484846734540551	0.004833658292887949	0.24239287492907186	-0.6424757782400501	-0.30548944238557957	0.11275926536193644	-0.13997275436157183	0.5033962867602695	0.09401557311928932	0.1653656624034776	0.08373945116849599	0.1081646978300215	-0.7303559852614201	-0.14423588618114153	0.961704755832151	-0.23462457924993427	1.786591646742219	0.2819363958742693	1.4445241304072354	-0.0428699808768464	1.6857519612336087	-0.06427425170808003	0.7985235277512999	0.4485687997701591	0.5288776037298006	1.8555009771893913	1.4677368808011606	0.6551052336910891	0.040494798378733037
0.21875665291127264	-0.014738001147188148	0.3365910489424856	-0.6480152664136899	0.03091101725286711	-0.9234692283527002	-0.4606915352453722	-0.18701141323482628	-1.362644352353953	0.5706979779805673	0.8817871880411999	-0.9561079470284322	0.37503491442934433	1.3549413296089639	-0.05030230454826299	0.32489611381133954	-0.6488868012089306	-0.3126673658215401	0.1027104468653994	-0.12232970864311758	0.43541451746007614	0.31140807449201213	0.270194937801909	0.1040224513906494	0.09675997272381785	-0.7197486232788088	-0.09679262569012707	0.9403855591484666	-0.22172758339082846	1.7849339558521542	0.2912913223648723	1.4713295384205054	0.017939107362323937	1.6139276268664031	-0.05608892789178521	0.7858797924695395	0.4887286933987004	0.5309266093237456	1.8279374752718252	1.4622496550735913	0.5781612292945889	0.043485351423596205
0.19063358601669256	-0.0065882011226485225	0.3425545112291323	-0.6668491193827157	0.07319444557791532	-0.986490402358096	-0.4422813021885381	-0.15320093689205666	-1.3479241240241644	0.5793769929460078	0.9555714224536231	-0.963176812017623	0.3574178918612433	1.4259955281065053	-0.09922739725263403	0.43639017132487845	-0.6418174857132103	-0.3001601591906714	0.0706175559784874	-0.09625191517328655	0.40101411354036215	0.5934215226245976	0.37747326932852443	0.12318104195802153	0.07769093208806513	-0.6950454246321583	-0.05349392974556473	0.9100556496810869	-0.20193553381814366	1.7850151768343712	0.3045708815479827	1.5070303209671683	0.0774538231758994	1.5796708254538563	-0.04535573993175031	0.7834940517794786	0.5347533297138081	0.5123441414636984	1.7810174168388961	1.4645891162108087	0.5068601073641219	0.04621957135032856
0.13917057327367327	0.0012179671369774686	0.3579999952533536	-0.6809274344929382	0.128026504244591	-1.045428603015741	-0.4097300494936535	-0.1186593904090617	-1.3372376532653107	0.5624355557334686	1.0439576334128184	-0.9870385005922264	0.34041133200216517	1.4720225441901627	-0.12491023483790195	0.5671038835545685	-0.627686183889579	-0.2778898212867455	0.03323784374131503	-0.07191988922766467	0.38187546801952604	0.915776559933666	0.48689639363669796	0.12612294540325444	0.06525692598399786	-0.6536515239137358	-0.024776232000226103	0.8799693539443686	-0.17656485706248487	1.7695127334575118	0.30743721417121284	1.5434190155660166	0.11714256484670811	1.5772701477980398	-0.03321642449213287	0.8206096282114984	0.5875583759460967	0.5034957404806786	1.7382288184168195	1.4885437664040797	0.4535023852447707	0.055798335238387196
0.06286996425680856	0.015255324733707809	0.37250019464896755	-0.6714003333739544	0.19349274770776229	-1.096586286965025	-0.37776450682922613	-0.09456529585879685	-1.32557496915823	0.5293979695916299	1.1355800720755285	-1.013023670071783	0.3396720513147129	1.5313664983800952	-0.12007308345779448	0.7060337085471359	-0.6003630462978268	-0.2555442303466912	0.005968822479651314	-0.049067698477295335	0.37641861393597553	1.235857999672161	0.5927721238978003	0.11128090258820464	0.05524847462814373	-0.6112050834132096	-0.0039908906957643	0.889624045647231	-0.1466481096207453	1.7669420404420468	0.3117137874019812	1.5844331659500974	0.11362077748173294	1.5690499986667592	-0.014763024721712894	0.8882112031844315	0.6347870322829503	0.5277472958580782	1.6890924315974232	1.549031423240625	0.42188705666417753	0.07114864164941972
-0.027578761122565278	0.03367971452917125	0.38114779847363534	-0.6338287798441685	0.25324975407450967	-1.1395235246433653	-0.35390935565457765	-0.08930558008125838	-1.3266586026548126	0.4965597619220247	1.2064555088814983	-1.0236593890006211	0.3610651478770161	1.604472582540486	-0.0918070842935306	0.8267064554867908	-0.5756604193417643	-0.24578870039041512	-0.009933132527617452	-0.024034080475573448	0.39293994838176854	1.4975466920764302	0.6685504053103534	0.11377995655007518	0.04501764024677703	-0.589614523780303	0.00784679255527512	0.9168768341396131	-0.11672555197363714	1.7823045488736404	0.32120998579878696	1.6306321349497235	0.07036307743918559	1.582131890853001	0.0006255998821579165	0.9751561151371748	0.6677439908840415	0.5749466816430275	1.5989666305542254	1.6587147376734166	0.4027072389469524	0.10099750898773019
-0.10381384793331824	0.05113620818679421	0.3913241959569154	-0.5801677233312712	0.29333132645452065	-1.176041049445497	-0.3229005726814533	-0.10701863774922644	-1.3416806554014447	0.47243241881406295	1.2507007454498944	-1.0190288146729216	0.3986142952359956	1.6472637694750745	-0.05468134303975088	0.9156662667531721	-0.5649651646445635	-0.24283330842610154	-0.0062462606924156144	0.002165729004014125	0.42741259731165454	1.6602019234692733	0.727872964163949	0.1338028444362762	0.05614651318472179	-0.5926931776538842	0.0032837703655570595	0.9406870810610061	-0.09382006235284376	1.7705245707540453	0.34818796297462745	1.6790755038771867	0.019986329055866336	1.6119983973821832	-0.0033229960102382967	1.0829040152567029	0.6815531472038259	0.6440182989292843	1.4808721779665903	1.7933157381279288	0.38714156587835413	0.14792086023692425
-0.14901948999268738	0.05656559007243296	0.40375877338631316	-0.5205291921045282	0.3206158289946817	-1.21151184528838	-0.27604634102773296	-0.14131736140984535	-1.346272997743829	0.46758236230420136	1.2768629373734206	-0.9911344923144838	0.4564318392170955	1.6622747414732615	-0.024114860885409206	0.9879030579283296	-0.5593723433183546	-0.23324120678060897	0.01552557279048319	0.03210970924452962	0.47400905832902585	1.729951347225666	0.7774186447291617	0.14655740344127866	0.0800046877196272	-0.5964365408865341	-0.013585407576227415	1.0016354424882299	-0.07100504592992953	1.742204869243737	0.3929315019691572	1.7381873001190122	-0.03395560401865028	1.6155178374407106	-0.010039601868196918	1.1952863078948732	0.669358766514379	0.7374312768758992	1.3632761660383292	1.9292054052305823	0.3879124095481058	0.20054290143867584
-0.165751053339022	0.036869762746787924	0.3997500663501815	-0.4329143164228384	0.334742780854433	-1.243678955527193	-0.22092661398443467	-0.17858632852274303	-1.3336529643145743	0.495634212656352	1.2816847702160155	-0.9371193748895532	0.5194471110266308	1.6670190068160966	-0.006771661582415381	1.0451444908424052	-0.5618016293030291	-0.2106713769955258	0.04209579899552417	0.07987037337122953	0.5178719880375988	1.738291013715184	0.8090690677688681	0.15998776063557468	0.08056854413404162	-0.5972391899321461	-0.027245298811688246	1.1081934860633518	-0.042978275291586945	1.7320316965795644	0.4633456333935239	1.8003530089561455	-0.09771948412149611	1.6106317274015993	-0.019120617018377223	1.3004808046879992	0.6503545521535544	0.8365577288590297	1.264572920920987	2.059510850191291	0.399082356177553	0.24384071304160088
-0.1567464301562674	-0.0004200109424457199	0.38393697163705764	-0.3141540731637804	0.332789364407619	-1.2639651583198042	-0.1582299328968001	-0.20927739882234625	-1.3131802560401598	0.5506926096132564	1.2664384768413939	-0.8627421050200921	0.5778347650970046	1.6517138685316304	0.010008660179486834	1.0790928125470285	-0.5701155707503051	-0.16773533916006766	0.06203183963175416	0.15100961782885106	0.5523658393074271	1.7068433511324876	0.8558288920274075	0.1903155419831263	0.0718312001261993	-0.6110951314891528	-0.02958766131682301	1.2279865444485196	-0.026382668700844002	1.7307879391289909	0.5702302227087956	1.8525080919025547	-0.15100102310132138	1.6171875055720288	-0.047735257270567474	1.3966668866555707	0.6242074272238409	0.9238164643113883	1.1884527693145799	2.1655902859423177	0.4143803432354615	0.28181309168854507
-0.1225297980933161	-0.031455686510246876	0.3651596510515103	-0.1914996573699653	0.3213270479503796	-1.2760382189082837	-0.09410603885272507	-0.22533839407379136	-1.2785170841676028	0.6211993347126824	1.246581217949656	-0.775149755150532	0.6286413000673592	1.6095098011127498	0.03620292284338992	1.0869512635448904	-0.5770303074340549	-0.0993212077392524	0.0746327159079984	0.2390472974838486	0.5749243437336975	1.6581985434098514	0.9471404328468669	0.2202161135130854	0.05967061577481142	-0.6290332881174927	-0.025128003166477425	1.3553595841582102	-0.014338943001550458	1.725727774080276	0.696360011176149	1.9019717478973164	-0.19224169089465484	1.6161979941287226	-0.04841835680592866	1.4800849657403288	0.5943281933117668	0.9965855818684309	1.131718494262322	2.250404412560577	0.44074242973234323	0.3013555688490842
-0.06886243113040222	-0.045298319440192504	0.3333934194580609	-0.07662557394497556	0.30253820197691056	-1.2766849097467674	-0.05310076669115821	-0.22904577823685437	-1.221118568895755	0.7086621478389014	1.2205268026591516	-0.6780101559348825	0.6582658137171744	1.569283016360405	0.07757132256768831	1.0737776477086616	-0.5947195870849384	-0.017904263833470192	0.0844253095504404	0.32409871351544517	0.5806104971973598	1.615703383510772	1.0517771253756134	0.23484002414766905	0.038122551248098706	-0.6347277982206719	-0.009855966349190656	1.4937641325157736	-0.004356180149351467	1.7288219999329226	0.8000275665571769	1.964883273841533	-0.23296253419345248	1.5912843419865403	0.004118796084312743	1.5326649547478568	0.5915023359586769	1.0531340072827793	1.1042536142934019	2.337198882639017	0.4699317100269414	0.2938967248186925
-0.008347993628834682	-0.041564187594795646	0.28073756459044763	0.027026722165348672	0.28599992557558096	-1.2603389700734324	-0.03910114011093589	-0.22275406546421736	-1.152208281725248	0.8039332079703587	1.195965445181545	-0.5666471945272015	0.6625018041082595	1.5372383000655958	0.14303249281458985	1.0389110682986387	-0.6149134432625336	0.05849733126044404	0.0785284983486697	0.39817963882367213	0.5725913010682456	1.5874757082004964	1.1629625148474776	0.24869594487895053	0.03374415758186029	-0.6371877226306989	0.023899061153631752	1.603480168837136	-0.003376745530111817	1.7397878110982483	0.8771124582542835	2.023410229028891	-0.257865052084124	1.5666980549792429	0.06432112432948309	1.5339036857551807	0.6179436984303612	1.0942410852513746	1.0947792435781918	2.441595892488304	0.506271811747505	0.2835228785572025
0.04471563300633765	-0.018151410011999224	0.21794032278135517	0.10073555580162548	0.288333308313795	-1.233663956225739	-0.047636139238010314	-0.20296834156239635	-1.0845477362807316	0.8918298125968688	1.1763782136149323	-0.4497220991034478	0.667580026101285	1.4917796011164608	0.23696237252965052	0.9934359299280118	-0.6271404940318039	0.12405716823012787	0.062417632735931386	0.4557313055794281	0.5563503086727944	1.5602051056099508	1.2868425449895242	0.2782631445859326	0.06960736987107405	-0.629210210758929	0.08153284891342688	1.6712277495504502	-0.005197829898426643	1.7408260696781521	0.927162368322169	2.082545187292676	-0.2659548797440919	1.5469904619724024	0.1320299934403283	1.4978414251797065	0.6670637136870046	1.1262664749501838	1.089852144332991	2.542546065469579	0.5659972394850439	0.2844996426494496
0.08585421812921323	0.025696003191006844	0.16491102213453868	0.13039857375156522	0.32773288991437	-1.199602845277518	-0.08115657707473428	-0.16634979272372064	-1.0082291268787509	0.9892736521813251	1.1630174255756256	-0.3466897166305811	0.6791436383657606	1.432427762056999	0.34774820292733283	0.9554989020178845	-0.6438716515636631	0.1677966652493001	0.0505737844376951	0.49682645409622117	0.530270645272479	1.53315381909241	1.4018567281353964	0.3244330842174644	0.1511964208705933	-0.5910109132158199	0.15988862582452046	1.7214181685683307	-0.0008667368109756324	1.7243646315715033	0.9505329549808357	2.161809100740019	-0.2578565613029067	1.518133596134303	0.21245012546905545	1.4431380381954526	0.7289913006705632	1.1508049943351986	1.1015108579378101	2.6200207967333697	0.6273195791832025	0.2915024835539026
0.10493990073798294	0.07961182710598827	0.12935198184605937	0.12763018566358458	0.40275674701506936	-1.1525107172858955	-0.12352864879530567	-0.12503088782333666	-0.924882095769969	1.1049985229946375	1.1527569729634142	-0.2692668108617791	0.6945748940307923	1.367742718553719	0.46252624848429846	0.9388777377771321	-0.6554424086700417	0.17755751612732312	0.03645230100177935	0.522187012431778	0.5162912358041576	1.5103581441690985	1.4975985543314407	0.37921965654756773	0.27737266088148227	-0.5289520481524572	0.24656354074317471	1.7494686921869378	0.014123593039420335	1.7085461113602345	0.9450729197288025	2.238949056773712	-0.23744944035681192	1.4800871989693924	0.2879385594304832	1.3907760106151688	0.7951029455009496	1.1713580171971798	1.1548653321553832	2.6532963404605083	0.6810400963829444	0.3114173182965691
0.09413341688716166	0.13318401925605597	0.1095068397356036	0.11110399049293325	0.5095662458002091	-1.0939315396046116	-0.1563446921257595	-0.08479601337998906	-0.8628267860667229	1.2207635242991663	1.1451780498401964	-0.21340292859302598	0.7135825299563969	1.310541022762009	0.5745605759830361	0.9380325674758877	-0.6411245462112735	0.15527425598487016	0.012553510065284995	0.5474357227583913	0.5254302295909412	1.470218275506754	1.582722820853629	0.440106521667995	0.4301133431749079	-0.46431131199965936	0.33236236207005077	1.75424811402578	0.03368323439736991	1.6886958990196468	0.9111416384678149	2.2784530433260595	-0.2138299738501118	1.4443228228418294	0.347322894867117	1.3762791100764324	0.856604476523734	1.1843839122047306	1.2363217308209689	2.6615837602935817	0.7434661614948073	0.34699905333652176
0.05571400331791434	0.19397247846931404	0.10319327203095399	0.08469412902264659	0.6216757872141104	-1.03893304021495	-0.17393613083862586	-0.04348144460143356	-0.8243499369271788	1.349700881601518	1.1432351417329465	-0.1769790437744149	0.7264058682348308	1.2887357193434126	0.6759250265684831	0.9412655188214014	-0.5996741045237858	0.11791606440304721	-0.011212800975057788	0.5904886025086503	0.5380424807689378	1.4085345302518277	1.6417859644261419	0.49704725217274126	0.5996238929660007	-0.41378840289571217	0.424075440327152	1.7622514241281735	0.05721622619794694	1.6575784771700857	0.8724926190759854	2.3015525278258724	-0.1760431671720139	1.4016011430224093	0.4019395624566332	1.4194374451723641	0.8972633970234589	1.1856422184107855	1.3111358079723323	2.6694012094046173	0.7955989708374485	0.3868287228218547
0.0055427140668076694	0.2710662649277337	0.10377094597065813	0.05064015109524398	0.7115475578556794	-0.9915706617512944	-0.17938876130504888	-0.015981759967344366	-0.7932253419416743	1.4948993687415033	1.1489004438774522	-0.15818846519310734	0.7284607477943553	1.2981114357419734	0.7557215967468182	0.9558200200808222	-0.5418682917266431	0.07933710134625321	-0.027510739847746095	0.6387154303649327	0.5689688420255885	1.3276257516976913	1.6638177964676182	0.5445819584277191	0.787061188070542	-0.3783239095727716	0.5163736924200554	1.7753965814146153	0.08021384907529566	1.6387166165408118	0.8624362899633559	2.309866535608092	-0.11454160855355296	1.3458653747987297	0.45464182471324105	1.503034035652286	0.9006847911614984	1.1848690671816349	1.373483537723207	2.674843401082655	0.8320825031711898	0.4267015642007676
-0.04480174101473649	0.3495403056418909	0.09554930373789368	0.014518896390130976	0.7673782458779583	-0.9427435369662422	-0.17630982035489035	-0.014420756109212441	-0.7660590484228939	1.6275478409934814	1.1430857773773995	-0.14796358289622943	0.7098431871929913	1.313434769879199	0.7973794940610832	0.9761701969846539	-0.4683407476913272	0.046245528873404926	-0.035906471288460244	0.6869641585306588	0.637406854270456	1.212890768049908	1.6680027365444676	0.5777882614171225	0.9590580529993321	-0.3582356930476548	0.5798517163092098	1.7818403642740024	0.0981897944556955	1.632332451625357	0.867147831957961	2.308938896628631	-0.01981750987144577	1.2887396290444095	0.5069987601905195	1.5769318357452473	0.8999915675126147	1.1597380393780181	1.4184698063252497	2.682809808972912	0.8700624693354643	0.46397599723483507
-0.09136462877212985	0.411875107797261	0.06567947649195899	-0.019871614966201264	0.7846472266858264	-0.8948693119744731	-0.16024971130468274	-0.02359598989756511	-0.7487245804826351	1.7376748267780755	1.1148108120010987	-0.1362834479512023	0.6685572837770006	1.340129905462706	0.7997103526012863	0.9945967756131608	-0.37863972916561484	0.02337696733884235	-0.035436240448274585	0.7298668647304487	0.7305181080328298	1.0771146380628487	1.6642143940668326	0.5884331118238789	1.1088117545457097	-0.35350376206144285	0.6212840244783286	1.7828956909678932	0.09873761381899882	1.6440184874040749	0.8813307878044242	2.3133234673854886	0.10316107844195903	1.2249055466101995	0.5660820138414252	1.6353040757129762	0.9272509103509787	1.0965595066941956	1.4170064698439866	2.703712536270989	0.8881247554837058	0.5081687262150953
-0.13201647750674822	0.4624806123769057	0.018391904700387585	-0.0526355480827068	0.768864011504587	-0.8631702238629032	-0.13842890630751148	-0.025334774750650692	-0.7311438322022441	1.8309291704779298	1.0761459449044462	-0.12517254448419263	0.6232288756082083	1.3825935670476222	0.7702429694341201	1.0175485530946955	-0.2855846169353354	0.0075601473816817285	-0.02524402338282631	0.76428163671307	0.8343019915044474	0.9362496210867066	1.6488772350249483	0.6004805933080488	1.249056455137794	-0.34794919077069947	0.6538612020808823	1.784411287866026	0.08199094188867874	1.7072025401724784	0.9116621139117225	2.3127918989815273	0.23330116900222286	1.1857202577948023	0.6434600327734966	1.680380668618816	0.9882757765557704	1.0338836771460151	1.3714591223178896	2.734194814207936	0.8791438514746286	0.547765447357986
-0.16905056443249528	0.5026626200874975	-0.04677438377052424	-0.0815253404161774	0.746933136583001	-0.8307620794193035	-0.1190336349478085	-0.01468959566255719	-0.6976884819977835	1.8851632998850891	1.0307643677487521	-0.12100824498457338	0.5848173203374142	1.4045632396694798	0.7193335474246455	1.0390898991811452	-0.19776319680862617	-0.015428514958015057	0.008691939465927879	0.7898432086031622	0.9504947407449901	0.7742303434642948	1.6246636765008788	0.6412951821240565	1.3557468382410678	-0.3282607994239701	0.6625554515216499	1.781146464508388	0.04901387627648474	1.8297395596203814	0.9198769513347196	2.309631441085208	0.3600987220232133	1.1845697123692875	0.748425344789253	1.699311752763387	1.0914319279203095	0.9874140883156854	1.3169891538973857	2.748867831320778	0.8671585746750861	0.5774290353196821
-0.20506437700593447	0.5213733696870562	-0.11665542520387269	-0.10350417840555755	0.735480562851182	-0.8025526496898563	-0.09200785156731904	0.006566073539004282	-0.6523241673461098	1.9048017609041366	0.9891139707688748	-0.1189545568086647	0.5623207348273601	1.423957592597438	0.6568250046317301	1.049760660187839	-0.11825105411331438	-0.04169790562023693	0.05552139902088682	0.8103974311697829	1.062324519588612	0.6156981285613716	1.609738064413389	0.7030957329815319	1.3974211741805598	-0.3097049128950221	0.6461864221574742	1.7738430446731823	0.0010921324275032728	1.9648364743303712	0.9090250383292607	2.3141839365012697	0.4742327465684313	1.199758818967453	0.8515053884191076	1.7036433662858124	1.22118126832819	0.9360155313689393	1.2619207901398264	2.7604785330654558	0.8494322383053026	0.610618327923744
-0.23275686940321044	0.5217914550010343	-0.16373876883494234	-0.11755044271302481	0.7270677194505645	-0.7925179855931399	-0.05403396087282312	0.03108684247715828	-0.5890358839400305	1.9317911087269404	0.9698606124676029	-0.10902567488035612	0.5922965232055033	1.495039691402544	0.5866450856592905	1.043390393142675	-0.04498202981525983	-0.07980330664159703	0.08730347168990493	0.816283921486629	1.1435883769545943	0.48414430428925986	1.5937202700238509	0.7750727674129885	1.4071355452513103	-0.28883403858321277	0.6340144729403999	1.7668241736627248	-0.053468186069510606	2.104707812802241	0.8912086681934289	2.320845334016707	0.5566810624503635	1.2385341067886748	0.9281765665997389	1.7277345146264964	1.3266748427261466	0.9113624328298048	1.2085716468383967	2.783928570960127	0.8275402780843539	0.6399977009193722
-0.2434463493145469	0.5182291390380943	-0.17893334397626123	-0.12885235703457776	0.7282855601281291	-0.7859094906824133	-0.022070560527453813	0.05024816483572655	-0.48503064830064907	1.9780303524951097	0.9909362159065462	-0.08371863333548163	0.6782372564452451	1.58467913390867	0.5151329818456551	1.032460716119133	0.0074848173770568575	-0.12902107266457824	0.11494008826781274	0.8344815143263487	1.193453139410408	0.3629844280042352	1.56030054682978	0.8554384246789066	1.3966154914159987	-0.2488485220556591	0.6376530538425044	1.7656560258558636	-0.08922086978910924	2.2303938578016362	0.8751011924317578	2.3353922419081217	0.602911479339157	1.306246777439101	0.9713639969396339	1.768936128131242	1.3816513620181816	0.9253565733018997	1.1719322601873117	2.809812756967954	0.829235367149181	0.6551096625012656
-0.23812501014677584	0.5042776893825923	-0.15775196618709475	-0.13975363632169108	0.7529395268047501	-0.7735083089386997	0.004263682261113178	0.059748607761190085	-0.33895706256157926	2.034034682459257	1.047802447647365	-0.040510994250582646	0.7788844502183736	1.6603114089605093	0.44408395019412905	1.0253261414326418	0.04610620029029126	-0.171086759728653	0.1537770793626499	0.8922881632563391	1.222432811751657	0.2724603049428179	1.5066860035338292	0.9405165601832014	1.3382794414721215	-0.19601962123536393	0.6513046092683383	1.7643021725002188	-0.07925636758235378	2.319444346990978	0.8940192355905261	2.3808882435412886	0.626807367945492	1.3635515675552186	0.9678416637904732	1.802130371374472	1.3863309158856885	0.9461315287596996	1.139356364366256	2.832640401203711	0.8525662355536662	0.6755254710923502
-0.22026084866622792	0.473345103344265	-0.09954694044413792	-0.15068696641155915	0.8039183375676107	-0.7618723686563371	0.03830084745462727	0.05815725105026133	-0.15951511073818098	2.1199011938237584	1.1144880678446034	0.034172670649219895	0.8610222077174138	1.7110093004475384	0.3683329073650927	1.0224555170056004	0.08145610920880508	-0.1917661420303903	0.19099956271208202	0.983858049963007	1.2460969789423015	0.22779397876227642	1.433000631846618	1.0295037889895131	1.248891186878397	-0.13134489994240336	0.6706645271266147	1.7744780378399891	-0.023972263502308945	2.3678432452977622	0.9579646007834788	2.41971010854694	0.6324235480107735	1.4115248621759988	0.9090508587558116	1.7995099029935333	1.3528796382140864	0.9845289645700557	1.0994664515969557	2.8380283210784674	0.8805221659766618	0.7115272326802582
-0.18679772197355887	0.45174784691943043	-0.026596641512965053	-0.17178841367551567	0.8826736585043686	-0.7422766811030799	0.07094550526044094	0.05428509425772867	0.06157703860740445	2.2516311237212294	1.1788711339961375	0.1425587989188159	0.905438025870344	1.720795030061614	0.2937950268134973	1.0306140928758445	0.09837182851185314	-0.19673968359996477	0.2201778958836636	1.0939282230720597	1.279222886649956	0.19321996241683792	1.3484215771016193	1.1270862488465008	1.1609271558141843	-0.05597185643874879	0.6962287880901294	1.797691231437875	0.05545324388331574	2.3945453771260894	1.0148203468940704	2.4363971872673758	0.6288196830940297	1.4774375543016087	0.8420790464895977	1.7438054714452396	1.2993754835820746	1.0490143189576238	1.0626218246743637	2.826253649204725	0.9093302429838307	0.7429977442711667
-0.14547193054750715	0.4560203351965259	0.03671408824253173	-0.19463662968963064	0.9892639459675466	-0.7193885449716168	0.10309314504479825	0.05982232183226845	0.3136082866823096	2.3984004329459694	1.2382144710687502	0.25018512691123174	0.8766329808062	1.6782161280758872	0.2330042523756089	1.0553223006338377	0.10212236356608592	-0.1679458956348919	0.2729638553848131	1.1980516800132972	1.3284405851016186	0.16272560207697243	1.2516051560802104	1.230945976659097	1.0615912102540899	0.025426552503200694	0.7336257308189074	1.8126495138672745	0.13301367534569344	2.4445510808882966	1.051280890966996	2.4315088425329074	0.628807418632271	1.5778613120221998	0.8199975572438474	1.6577580477223244	1.2408069123776575	1.1332857384458133	1.0279615406413813	2.815092133236145	0.9376658426770025	0.7686859203657063
-0.1046328755097125	0.4858991171557843	0.09813424874081401	-0.21246488872221198	1.1076867734539442	-0.706618226928265	0.1560384182442259	0.07466486685000487	0.5711022423016423	2.5339459444686128	1.2727117797743606	0.34597589501592657	0.7731833493256335	1.606605743012329	0.18545597797384147	1.0869675915819885	0.10995791024183244	-0.10978974120955354	0.36254137461714403	1.283211033284293	1.3950520550240888	0.1420281975483934	1.1542593520106263	1.345564148240353	0.9616707497471564	0.11025146322392779	0.7877526434687018	1.8476110794680132	0.17989705249241342	2.5183966107802247	1.061638352300743	2.3652260842925434	0.6425313513400902	1.6999865177135536	0.8249411259191861	1.5442869341987358	1.1866436656516304	1.2466489083894914	1.0094232797539748	2.8218045160548235	0.9711296620477462	0.8090201613572552
-0.06647087060733156	0.5457024986429561	0.15880168259039013	-0.2325607420497236	1.2165422445773928	-0.687978248424757	0.22300731199732587	0.09461536338129499	0.8443476596749779	2.66481593526859	1.285077976928497	0.4418221013167417	0.6458268600089137	1.5500536391641335	0.1557939433222008	1.127906645741521	0.11095401077586642	-0.04577449180969604	0.4639984098120603	1.3347424614048164	1.4769606205786738	0.11429319788635728	1.1231611757387832	1.45991397608262	0.8962463927660405	0.1972434264115133	0.8460449601890152	1.919792629762755	0.18306776456486662	2.6026756119058403	1.046456579292878	2.254772192075073	0.6785700005075271	1.8281494383036268	0.847520101556408	1.3970308132015128	1.1337644715587651	1.374482083580483	1.0365429829026331	2.845552471507936	0.9996340036387741	0.8512503680085249
-0.032937541550971436	0.6402012339942615	0.21358151032722042	-0.23479628554189907	1.293914098504437	-0.6626522395320591	0.28524168063224414	0.12272644119315246	1.1367557835135131	2.7638681794613205	1.2961332822092455	0.5094720450838227	0.5387868800532459	1.5251228947698752	0.155280038606821	1.192994866769816	0.0890404653150992	0.021412787082723567	0.5616644818247984	1.348803242221443	1.570480215702891	0.08573937632424997	1.1962345032374073	1.5463865112612916	0.8583829484550037	0.2757840848909404	0.8865945061186544	2.0020122638610736	0.15848395562195305	2.7145736612493874	1.030621733525634	2.170059412961851	0.7278589854748764	1.96386188624381	0.9075616370199533	1.2573569883701379	1.076449352283144	1.4830762833256594	1.0939822716148075	2.8851420199232796	1.0189020273480605	0.8719512909801269
-0.008858130804987732	0.7539204393964144	0.2793779885505366	-0.1995564279125538	1.3497301724385848	-0.6366104320918129	0.34114763876982873	0.15386413204105456	1.4153093282177889	2.794093446258395	1.3050289546315585	0.542724073110141	0.45950122502441204	1.5274616683779003	0.17937714849372713	1.267971658075226	0.08078449092231241	0.07221010673272238	0.6587504083582358	1.3545434697573626	1.6631564288605325	0.08500916063132416	1.3400622494339303	1.6081821232769449	0.8239877071757308	0.3386805837030244	0.8972318327834321	2.067835895152318	0.11868736896596857	2.8544586996459693	1.015128914478672	2.138387664134974	0.7779385565155847	2.092067184197622	0.9769215997944677	1.1393984336974061	1.0382632040861446	1.5825898270456817	1.1533993302160481	2.9396297556991238	1.0510642330794329	0.8696379970157995
0.009577009900246035	0.8765683434902455	0.357719910918952	-0.1451461838852534	1.4079234713753395	-0.6022936788051816	0.38673190368596616	0.18310260152822944	1.6589906247607573	2.7814364167271437	1.3130149688414625	0.5691869020473381	0.39897902083757275	1.5454373513190405	0.2157100258983265	1.3512477573801582	0.10477418973695922	0.09699952101775344	0.7491875910925163	1.3906516049523103	1.7426487129335968	0.129119341469147	1.5493101326502328	1.6420452922286586	0.7922452645013424	0.3811570110919299	0.8822673873413747	2.1331333607220095	0.08081313025757624	2.965028834858573	0.9989607165818783	2.140154926410454	0.8143526868968604	2.1854266353829153	1.0230896318984501	1.0296267469321543	1.02106090043235	1.6695822433830592	1.230049907978687	3.000401473463486	1.124120270747603	0.8557600320587342
0.034213359398177136	0.9913298985793041	0.43103782053902745	-0.07914556831160321	1.4770383655084944	-0.5604750870516211	0.41185702159819737	0.2190490514835431	1.8364277498153327	2.7521029386237665	1.3508504244579025	0.5989586983154463	0.3513060219931095	1.5869615003731399	0.25639094633510223	1.452043062966263	0.15228985093034125	0.1099225196765234	0.8114451352569716	1.4440038873722774	1.824271439534891	0.21819937187794441	1.8211720709814554	1.6407661321967921	0.757435637365786	0.4020398801590911	0.854984282432811	2.2006952358865406	0.05101258692320372	3.0481130068361546	0.9857951663055289	2.165718850046715	0.845213846361918	2.2559542224197062	1.0487398575793339	0.9392684209536564	1.0011751503957804	1.7295123022108903	1.3073841757366709	3.0643994767250753	1.224919010440569	0.827560690820959
0.06236918739581312	1.0892076796189292	0.49335658494351664	0.006870773582670964	1.5611229572502756	-0.5298373360329233	0.4190637829093113	0.2528621294994099	1.9163745402281158	2.7202406025818346	1.411853170233512	0.6355256334794029	0.3014182851339623	1.6192100102188554	0.2914275936313067	1.5652935507562609	0.22769632707667772	0.11457680594131056	0.8542470603866249	1.500510596506015	1.93491231679807	0.3489840188624992	2.0955032910390483	1.6201835089041112	0.7173325650983576	0.40903682078086645	0.822769712549024	2.231877793411236	0.027839827855465883	3.1099397884920905	0.951720134683843	2.1887766429070017	0.8667134478246593	2.329526623041148	1.0645083416404673	0.8752193213695613	0.979293292874479	1.7755091229998972	1.3622486319517588	3.1040837121163576	1.3375442561473676	0.7872444381184015
0.10096176679549818	1.1740389079839926	0.5451838569885238	0.103664197903382	1.657264171699948	-0.5065766924940623	0.41587601215100634	0.2746164527112082	1.9168880609373278	2.709469069145827	1.470090625332508	0.7002749716280635	0.2385799440417878	1.6355056094218656	0.31548936869459865	1.7035585913812448	0.32936987436229537	0.11906842402699203	0.9038243859194484	1.5785281024367088	2.0885507541914548	0.49113665369991955	2.335706012592223	1.5984501354669323	0.6938863460041554	0.40237873199777424	0.7926540995292685	2.242499951118243	0.028964517608914636	3.1328284484204287	0.870558185342799	2.1694305640656615	0.8894206270605503	2.400955788491488	1.0782965924513828	0.8417213128793117	0.9436693651929625	1.8151545425699909	1.4081971309176198	3.1280914793936923	1.469870118428865	0.7650900613962731
0.14810031393515738	1.2454684975174162	0.5824175681931164	0.20320197221000705	1.7447782027897514	-0.48314187505430695	0.4061584529039151	0.2977886877608095	1.8606889833219973	2.71825955769798	1.517014462677044	0.8069256863655465	0.15961038453432114	1.6654129195458556	0.3308160034148053	1.8848829984118443	0.42366161708833905	0.15241083995360188	0.966010594755207	1.6512034971710094	2.2881912018119897	0.6161996019890432	2.5286054568573366	1.5725121613587278	0.6978199736193692	0.3842626531650519	0.7813757491041885	2.281870525877187	0.0802121890166189	3.1256154380599415	0.7665213402420464	2.110123048738281	0.933125508247217	2.46500387661258	1.1037385429184834	0.8561827083891762	0.8865743355987359	1.8333736603196762	1.4715657311098858	3.1471997730258083	1.6124455169878669	0.7758947271791133
0.18630912041333225	1.2847055178744953	0.6053027923498959	0.3126113937652345	1.805928418891633	-0.47265772992302335	0.4020323463982063	0.3191657683735592	1.7644510104098141	2.7091569431030336	1.5482609001148704	0.9559559321333861	0.07705461528198394	1.7090847857540048	0.3473527008665215	2.08540995459592	0.48878393822275834	0.20426170210939762	1.0423874386210257	1.6957158761148954	2.5344194724595495	0.6912817369073716	2.650976481499936	1.5494979816090757	0.7323440269243495	0.36410546679666356	0.7753131147626062	2.3430015976024072	0.1796729445710617	3.0949677279147667	0.6718431393136393	2.024581069238923	0.9934006206898227	2.512818256119339	1.1233714494695508	0.8906679539322375	0.8329018770927169	1.8246233225766688	1.5613450226037866	3.1525057078360317	1.7031059366541883	0.7977981672698077
0.2117785379603959	1.2836173506189346	0.6154558494719756	0.4300054715568519	1.8322873625168448	-0.4647412452017054	0.4111372023947091	0.3268710568621711	1.6791960926660916	2.694429689818558	1.5501979507964125	1.122937758782325	-0.0008761229375861823	1.7464608869073566	0.37753483932540427	2.2902366272159496	0.5208057386680279	0.26714055465054953	1.1291020818557558	1.728427116884377	2.7945132881572246	0.6980729942167097	2.6995865083055843	1.5384366222086743	0.793292773616052	0.349367910721313	0.7567776084764215	2.3952827016694913	0.3318355829339782	3.0557575648250452	0.5923082953484273	1.94469988790637	1.0745017326185842	2.5311729517888106	1.1377068273964663	0.8965746099854719	0.7857885618723158	1.8044016502414657	1.672068150894639	3.149339467738179	1.7064585313611382	0.8186510912833892
0.24008413100057227	1.2513159647170338	0.6120306514658488	0.5486936005097105	1.8187985591721372	-0.4348563749159083	0.43429567141169567	0.33284189661952535	1.6252764181987955	2.684804741845875	1.529358987356061	1.2522349766348175	-0.06908912257555674	1.7441033109181467	0.4307738800567094	2.4805989915433875	0.5112338455095438	0.33988515624129695	1.2141687334152842	1.740512959081547	2.9945683593144	0.660347487595864	2.692195371229324	1.5423769948422303	0.8706516862996739	0.33813082408274187	0.7454984244703791	2.4603635107656023	0.5313181938755804	3.0335705367551347	0.5344834735303706	1.870295366666047	1.176431674293908	2.5075316799928933	1.1677308325667952	0.9086118010239966	0.7413998862905664	1.7617843983766786	1.7892590131960293	3.138160630981319	1.6786245553097747	0.8545934915176246
0.264935767747156	1.2014378140397899	0.6131801642549577	0.6497017053927305	1.7857414918203198	-0.37960953725464786	0.4645923475299408	0.348339196033312	1.573012586018347	2.676963371260586	1.5077116991680444	1.3300801036651404	-0.1181165208880047	1.7293968161894693	0.5115994994841768	2.62970818137854	0.47679741741521753	0.40269255640471063	1.2983116652593396	1.7118407610965718	3.06523418779686	0.5980378431755728	2.6367350222554355	1.5541429623425533	0.9601055621140417	0.3357248760717974	0.7445606458873626	2.546946226843395	0.7317329277641372	3.0143886850272468	0.5113161201402765	1.7962255366430326	1.285729727225716	2.443253694673517	1.198072106715633	0.9349831612189263	0.7286982400787614	1.6947091422081493	1.9002433563778904	3.1238236371611383	1.642787611248273	0.8883656046850159
0.28786853988618766	1.1480775281447524	0.6317124110479029	0.7184386582516067	1.740554731319957	-0.30528222967600305	0.5060719291309491	0.3703927116512521	1.5221635557918514	2.6987867145791897	1.4953021570636709	1.3580704528990006	-0.1509413076886814	1.7291178131138232	0.6038816605822535	2.7166067723426233	0.4414022009138844	0.4541587919314054	1.364946869288929	1.6575319044462689	3.03617677354249	0.5234389577132343	2.5644610455720787	1.5659928901538485	1.0843556977782782	0.3505324015533658	0.7570785312039499	2.634398564066295	0.9175723464714673	2.9949964415984365	0.5209151743986167	1.722973325995175	1.3906757830735084	2.3518181758019763	1.2079894601595018	0.9282036732059135	0.7243753021121231	1.612440277305478	2.0161134842048436	3.1226077178237794	1.5917056037240997	0.8852986014119384
0.32715378260762307	1.1103639419454583	0.6643305658251586	0.7582978378280455	1.6784448567641543	-0.2182458458449664	0.5591757339406686	0.397888060163513	1.4861489860529082	2.765982992649229	1.4998697776305505	1.334903721711472	-0.17805154272336843	1.7130630056956637	0.6984829019459948	2.7499346286375017	0.41177037546231415	0.49968839905241874	1.398331803119075	1.5844271072160943	2.9699100379620367	0.4658688027559791	2.5243563224905925	1.5781868906120675	1.2699823332761866	0.36391055202219996	0.7850076613585919	2.7128381916716413	1.1048684666675819	2.9989899696517734	0.539207407797449	1.6447296996151308	1.4741420492814001	2.256719133835196	1.2131499372181072	0.883316440454059	0.7186082462894908	1.5302343793253406	2.1222746810062936	3.1368003717416153	1.5613006147563113	0.8550207133811769
0.38200990959570313	1.1078210668850956	0.7137887912083464	0.7848519279107304	1.613972371293876	-0.13792920348071144	0.6135563609089564	0.43024420124512286	1.4579263070751767	2.8630605618773464	1.5057506330411008	1.2737672710045946	-0.1939070182370429	1.651877024678041	0.7984023442183535	2.727178010075573	0.3959800165619303	0.5274005196396063	1.4202506747284716	1.498977574844972	2.847450034089055	0.4352933771627677	2.518211258137363	1.5848197551788508	1.4958991830411352	0.3691392657925582	0.8225921598039732	2.777154213400184	1.2645370603370945	3.0042438907785476	0.5711856669165387	1.566269508329769	1.5135222925679748	2.1745949812112166	1.2267871075630663	0.8507819989973726	0.7354751191454374	1.458800986321731	2.1956720671926457	3.1569698523357763	1.5913696539456414	0.8126474998324233
0.4452996805418519	1.149738415008502	0.7807581225819724	0.8022995836605938	1.5667104102789426	-0.08023269418105883	0.6666473118043281	0.4726774894553397	1.439748721970507	2.989140373408324	1.5271946685570597	1.2117571737249333	-0.18891829628525625	1.592369307813272	0.8796804973517647	2.649251286734357	0.38674326625871014	0.5453449481636689	1.4440810419823378	1.4122859820668403	2.6935658066067147	0.4031701708021931	2.5282220498656365	1.5954357956749798	1.701354364043351	0.3614166424720103	0.857316641966394	2.837271891942529	1.3752015519004324	2.9591378672327235	0.5994090674760137	1.516966828387623	1.5269179150687195	2.1182945346157145	1.2211420938672144	0.8335423349782479	0.77574564608976	1.4074602350743604	2.2465876472747803	3.1944150871618744	1.6509209707249375	0.7419166481027675
0.5141962802681147	1.2108533243984285	0.8416764653144508	0.8107209320845232	1.5437419351000712	-0.043852822945763474	0.7152993776115226	0.5213287763671148	1.447771173050141	3.136814211165242	1.5732574643225612	1.1693009201910172	-0.17531739406473615	1.5474764998849582	0.9222298240758195	2.5555796704766784	0.37430433591096307	0.5569453177026069	1.4686094763813098	1.3114280176944078	2.604710726269703	0.3824865913555803	2.5860312063506123	1.6255635539287454	1.8639139252774393	0.3419111711443927	0.9078624908005086	2.874771433376636	1.4643724337474908	2.8728283415516875	0.5865582809205027	1.514083156653715	1.5224215747040073	2.0816815517792766	1.2010127800708612	0.803798983291248	0.8464779972792595	1.3849387216997069	2.2855899625062657	3.230018544834042	1.726665373629406	0.6562905936735681
0.5833924100794594	1.2669053924519575	0.8786300921846409	0.8142865838910394	1.5453348707063257	-0.02080006438539015	0.7412985616994182	0.5700060800098591	1.479709017158807	3.276111605120652	1.6312155202152983	1.1407848980618052	-0.16682523697269197	1.4783243745292134	0.9406752219119202	2.496025876499217	0.3874015587855505	0.551086222728088	1.5085295998139123	1.2047359673170126	2.5745845570278947	0.40118312947600393	2.6726671164937517	1.678556503537203	1.9701571119141086	0.3352950640050316	0.9684829991495914	2.874095505115743	1.5374399164014414	2.7640303894570923	0.5448533271365916	1.5493728133106037	1.495551082411156	2.04410872165415	1.1893072813977765	0.769147061362647	0.9316091568226531	1.4091345358669938	2.30325528587525	3.221585630379405	1.822887372847339	0.6019425761430666
0.6482406734995465	1.3072592160450065	0.8994963750976052	0.8112978465341169	1.587287046367076	0.009708460835869227	0.7384792698190894	0.6337644153708878	1.523064837036592	3.393655724869106	1.704851561757316	1.1153293613487523	-0.15901390100359203	1.4285514388907938	0.9424419630926592	2.4825536908417574	0.41525772676340794	0.541949439957756	1.5582830799339262	1.1076166986281473	2.519587257762456	0.46994531669746814	2.7129547493327464	1.7564469779100562	1.976066667395352	0.35413382684768857	1.0384662888715124	2.867191452052114	1.5692076292676762	2.6339182902099045	0.5038733212924077	1.5871859722599366	1.474267524159392	2.0175857891239777	1.1891594383703756	0.7713720431719803	0.9933190080251533	1.4660473436363362	2.3109291396631497	3.1876241834363195	1.8909126009335178	0.5941203686750434
0.7035367353000901	1.3271669496256813	0.9062183991232583	0.8035095014646029	1.666563603113832	0.07479893315415448	0.7204795050937682	0.706763026347692	1.588229567034191	3.503339364274548	1.8050516146264095	1.0886903181453174	-0.1467648115446623	1.4481568637107625	0.9262747315159323	2.4880515741905134	0.44725154311340704	0.5431162420835844	1.6118835724229519	1.0194726460415675	2.486199069257003	0.6047888820646465	2.714568400318462	1.8840189084497971	1.9145467730424972	0.38123897525349953	1.126307383556958	2.862407038128627	1.5691105158350904	2.5155049481000953	0.46130462611706013	1.6349634330560758	1.4914858850482635	2.016683151276336	1.1999530585167928	0.8022160507540225	1.0449588735912372	1.5212507542955662	2.3282732753345163	3.1362842122508274	1.9079202502201589	0.6040642948296331
0.7368641374229566	1.3352938408658936	0.9013577689033196	0.8154564381916046	1.7663583395961981	0.1694371649823115	0.7043392733107916	0.7691901723074807	1.693302192147721	3.589562591116529	1.905766535215212	1.0690637117671646	-0.14826303188816253	1.516217237900936	0.9113392594922332	2.503043822349291	0.506928292565779	0.5509136728371671	1.6742954338290779	0.9462599115719929	2.5072741951591935	0.8048956320902839	2.7043034695521113	2.0505278447729283	1.8595732030526808	0.4071106629839865	1.2220516593495863	2.8425105855686845	1.5596091699991277	2.4412200420513557	0.4316883341315104	1.7096030488192842	1.5417899900811662	2.027617570555102	1.210660346968378	0.7869991871298193	1.0839065085468582	1.5897546370343822	2.3382327594187426	3.0642713028917927	1.8895020720691655	0.6308803366439497
0.7462384930544834	1.3467138698531973	0.8912805679551405	0.8619140767852705	1.8815270967921425	0.2757562851962882	0.7013100341627787	0.8215878684787725	1.8226674908113374	3.613564446815449	1.9859874947378473	1.0364952564983614	-0.16759659281943146	1.5898734433430903	0.8996372337838794	2.515663062449745	0.6067942005545176	0.5729985386116457	1.730151724110263	0.9010959984221631	2.5240468165968903	1.0352899946391152	2.651329989781275	2.208758459062286	1.8150394831840573	0.4411127957169764	1.330766454921538	2.813163118359383	1.539586372270385	2.402786860405974	0.44922339968218344	1.7604448451206118	1.6176805926028142	2.0670412320415315	1.1916716906899976	0.7249403416641792	1.089062727232359	1.6821518862633944	2.32399521512973	2.9920216760929117	1.8497181016150843	0.6767963437096108
0.7395224669280525	1.3661806093355664	0.8841617577890846	0.9273978731644933	2.007719747801403	0.39978495817221893	0.7072485425915565	0.8663800069634993	1.9518651092433736	3.5925437133211715	2.041389955794307	0.9897663019920564	-0.18657680965725737	1.6582370817459222	0.8639081479266626	2.5077641801219253	0.7193808787076565	0.6215321861243689	1.7770306816483994	0.8785566692352724	2.5110552791154888	1.2615933897516747	2.5737454745133217	2.3455503841431713	1.7629204362922137	0.47006313732104416	1.4677713212049723	2.784770137734149	1.5001915198141567	2.376372426996584	0.47282324338161874	1.7510526452161954	1.7165453622586349	2.1492575554316438	1.150541112979484	0.6669902170397105	1.1155076205545469	1.7602628697895373	2.289991966511377	2.94275558062432	1.7915466333550747	0.7208865394426184
0.7125507187980031	1.3790095285590163	0.8913097434066405	0.9984745346244986	2.1319541110011393	0.5259992326787332	0.725766748528914	0.9047807018735423	2.080423446792513	3.555222356489969	2.0529413850325	0.9583155203557432	-0.2001921974335851	1.7131837048523022	0.8020864645120837	2.4725516018305287	0.8234483987148687	0.6921659020451314	1.8313037643794243	0.8597505606545871	2.4927498070271823	1.4363826442208585	2.527659250611762	2.4795773809441086	1.7407489701693923	0.4756916762697895	1.625896628339867	2.7438430309829855	1.4496277925812426	2.333554290877543	0.47933662179393954	1.7474173658697143	1.8269406128077654	2.2379872796284466	1.1071745443728118	0.5959821317966372	1.1797173139136325	1.800306735787471	2.232106213572224	2.9042503135553965	1.7286641981103734	0.7398632849143698
0.6555089582203455	1.3946333194704317	0.906416792193459	1.070929380602978	2.218990748545337	0.6320936123754262	0.7603480627631601	0.9411260750370449	2.2071215817725665	3.473757459320783	2.012877764676843	0.9616809158505617	-0.21388829044941082	1.7352316196410253	0.7373264115548024	2.4304882456879238	0.9389647451276382	0.7835010440862955	1.8900222027466924	0.8314225103894376	2.466721971568947	1.541737938167598	2.5053240345974954	2.593658865047387	1.7793172349984474	0.45890501615520474	1.7796164600869908	2.674741596914027	1.4143615060539105	2.276777888609814	0.490851521376756	1.7402626172865472	1.9174193208811434	2.311587225536319	1.0720397028684068	0.4984350237222924	1.2269118386956177	1.8274640598031346	2.158367648752718	2.8699228206199625	1.6737249042029352	0.7306676715818332
0.5807200401016249	1.4133440690699905	0.9125961528212075	1.1273187617004123	2.2519796168192117	0.7391656133223032	0.8131690814572234	0.9753380762611009	2.2962121848136716	3.3533022864793347	1.926012727173943	0.9928208476014877	-0.22010259389075326	1.727373437362609	0.6648286521350706	2.4062162297781344	1.0514674709949658	0.9000467133621382	1.9383511600273209	0.7931564125603977	2.4137593116660754	1.607150685076416	2.5058068108324583	2.6749999435731273	1.8031170795594487	0.428728210816434	1.9187702980922179	2.591667317924535	1.3912385487464727	2.2275423163295907	0.5068573805041405	1.667331200642823	1.9611515612517334	2.3816613747811024	1.0372901165521908	0.423992813186622	1.264086986698405	1.8502353763786619	2.09511899417367	2.845210674619182	1.6309718433552134	0.7171018034387734
0.5114724285569072	1.4268201614506943	0.9187988538101568	1.1491573774277382	2.2541571159506977	0.8357197580603037	0.8859522291337367	1.0081451740128382	2.3235283425394258	3.249861167929769	1.8162638989161255	1.0454455552683732	-0.21965457634328378	1.7064045366425258	0.5810305681596583	2.396502602755647	1.1254607503301406	1.0291626801981288	1.979833381576082	0.7507636707090782	2.351948993832658	1.652526489326935	2.5370588775252823	2.77473244590324	1.796878202767201	0.379439761950757	2.0087670331471577	2.500837336231026	1.3670913352355245	2.1688195461868083	0.49642308708105426	1.5906498526439203	1.958920372631812	2.439057276229259	1.0291587500451664	0.3755984725828223	1.2863678303266197	1.8616974207691719	2.0678486926439703	2.828176256703967	1.5737783110941426	0.696593355159382
0.47566454291696153	1.4501527582883438	0.920578556351671	1.1413810514092573	2.227910213667822	0.8802745656117927	0.9879180470183349	1.0421403691454874	2.3031866344459333	3.1721672629510724	1.728527862210487	1.1098454347879207	-0.22497905278503327	1.6780177932808076	0.513625362704758	2.380312965209642	1.1717137957964359	1.155919198305408	2.017648384900608	0.7158076482216393	2.310953091647331	1.6934449614690856	2.572820373239767	2.9232458889080513	1.8227645591030928	0.3202166569651054	2.035827571938686	2.3992514089620323	1.3473756483619668	2.133000114463127	0.4686346552854156	1.5460548536649619	1.9165126941311463	2.4690223101291346	1.0794037964376078	0.3439131930666659	1.2771440718609117	1.8865631617024392	2.073943262524496	2.8419959363141416	1.481846958133515	0.6727183985952017
0.4960279085449062	1.5067030924009979	0.9037151453845386	1.1252995611268346	2.157090342586076	0.8778810791027215	1.1214316553510504	1.06257651132153	2.2425230706647974	3.1115829610528687	1.6909349040183468	1.1657370361547335	-0.22846127693285814	1.6437647069894166	0.46812898770939293	2.3758165348029303	1.2079265476524583	1.269061758058557	2.0340016450486127	0.6946621173000447	2.297813923058187	1.747392944951276	2.602444718965529	3.0784086592857185	1.83372816378164	0.27865383010881456	2.0161834029721346	2.3002523799559254	1.327848378148212	2.157598329282222	0.4355819861428326	1.508957401194165	1.8410305925280717	2.47661633371117	1.1550152530641717	0.333663088481382	1.266695108270437	1.9303499467349539	2.093335802723824	2.846896564678579	1.3877802531563805	0.6732985209151825
0.5618730455294045	1.592565216060803	0.8805264965321566	1.1050594791869242	2.0946687008168174	0.8516988088391727	1.273592008764603	1.0758797330902756	2.145205656261821	3.099333606353022	1.7066257760041839	1.1919211891596488	-0.2209055075555017	1.6240901379289618	0.4182789904991752	2.3804513647621914	1.2134427458606645	1.3542405936390791	2.0161867385738392	0.6962717900441409	2.262912515698366	1.7913680170335227	2.624755312512439	3.2174403491328256	1.7558114707225514	0.25868256244837606	1.9665711648162234	2.243843820304598	1.2913818691976424	2.206053005853902	0.39120277995903785	1.4730249984279118	1.7209766066340138	2.4721857803322536	1.2115992041496804	0.3334727420765941	1.2442494916187188	1.9632341639673458	2.131082687203625	2.81808862960884	1.3031577253988014	0.7165342729210861
0.6485495638997866	1.710184641994728	0.8761151682653221	1.0814099931039294	2.090679054757115	0.7886534752281682	1.4328991385556462	1.0695229784902167	2.0485746828068736	3.140101089493439	1.7579010949069844	1.1953905312721926	-0.2038648031720205	1.6188970415513917	0.38052776087649504	2.3313234112349455	1.1969634451862396	1.4111539327707825	1.9654338359405514	0.7265599180044826	2.225065553630328	1.795381689693349	2.62213038161742	3.3448097871578697	1.6513096768485016	0.2587685248617291	1.9279288521291995	2.244900145415418	1.2365343605495631	2.238911296707846	0.35077546946719285	1.4497436920557196	1.5691321924416548	2.4328903103711346	1.2826814842361012	0.3414012122739476	1.187822969719851	1.961034450657171	2.202070499293324	2.8036361638667824	1.2141693845385089	0.785318791781844
0.7429811033792247	1.8513886613939063	0.895143397733771	1.0824917076969174	2.1149725405931763	0.705786027992744	1.5826515253480067	1.017129618440753	1.9450478598282175	3.2051634446178467	1.8161397214911212	1.1988435389162366	-0.17586111974878896	1.6191675532290837	0.37791670338411854	2.237158843762006	1.173975177209488	1.4455301277795596	1.884522831233376	0.7694242986627456	2.196811472478199	1.7719268097253906	2.613380611967357	3.4189311020803252	1.5695748009142199	0.2641731617105774	1.924921292015845	2.2836736668508544	1.1608954470054396	2.2679629656241573	0.33925313452089245	1.4228572169655933	1.4143546850487314	2.3378113976521306	1.371324710197612	0.34802092765703485	1.1221397347505737	1.9319581838711577	2.266030831177467	2.8011835402461265	1.1279691200359754	0.8652920263954144
0.8173300866854822	1.9764305334499706	0.94596703424717	1.1233564812098005	2.1289289947580685	0.6297787850474036	1.7251371658956287	0.9367205752596511	1.8138799986751208	3.270467856673401	1.8731769900626047	1.1886260813777678	-0.13639263624533868	1.6418638469044715	0.41084132008285723	2.14803341954791	1.1205988469208792	1.4566926614719329	1.7980658686757753	0.8064811865489421	2.13838489104513	1.7145087306697597	2.630763194547538	3.416447687784224	1.480850049773664	0.23435419990646333	1.9297535608565095	2.341977221833312	1.0663044735790297	2.27614279924284	0.36535869571456564	1.380336377053073	1.2652782655332637	2.212640318942033	1.4042030570283366	0.3464123525989576	1.04188114890222	1.8855267880922013	2.2924455206662087	2.7882795529764324	1.0631538230521953	0.9409462728220873
0.8527776001918139	2.0718284385861345	1.0377588397571906	1.1860318259975984	2.129883781849279	0.5736835519333973	1.8607159698002562	0.8448858510613902	1.6667196354351261	3.319070340479867	1.92179948086238	1.1707967615184691	-0.09168193356347329	1.6786152237797456	0.4845615404178229	2.031292619446702	1.0676142939660573	1.4536080471223485	1.7366141225609877	0.8314858648560428	2.0653192717899933	1.6328540261022813	2.6350439863723127	3.3604140578940958	1.3954804873404316	0.1643837941257648	1.9371290852143155	2.3890006623525912	0.9731029692649986	2.2580050774911613	0.40763741171402207	1.321365869145198	1.1386175084318877	2.0762127529887535	1.4123862225522603	0.3639833968875573	0.9325707251098146	1.8370309030498244	2.3208286509407663	2.7877691670817377	1.0123732499182825	0.9976660462561393
0.8714701495639146	2.149208584848649	1.1538246209154017	1.2591957959870363	2.1197610901373607	0.5528838170587929	1.9862301587703974	0.7368340312258708	1.494485837566753	3.3314343537260456	1.9473202846709114	1.1615103686844794	-0.045548542364817486	1.6964077351364402	0.5884930349434244	1.9188359852699246	1.0381796897573459	1.4642719344339117	1.6779386309732405	0.8382694857061626	2.037144503094684	1.563574026719913	2.6160433559372462	3.257675447175066	1.3354322096208868	0.08072137511119855	1.9639470519457027	2.3820956108720335	0.8907657189604823	2.266375731489751	0.4461042647004839	1.2734100607799737	1.073080941894863	1.9261259032682876	1.4267939032735981	0.4002507976298495	0.855270991983522	1.7899161613246755	2.3543947644353906	2.834042230335291	0.972992726001803	1.0461867575677926
0.8995885363009153	2.191045752226909	1.269902072254213	1.3295993905891825	2.0750760799961547	0.5679133391521392	2.0948371657347975	0.6408453023162478	1.2965026441364471	3.2906031713932222	1.9682781538531302	1.1466722364961892	0.0035678386475896163	1.7043714533608612	0.7027677142411762	1.88634941164841	1.0030989611838155	1.516815276548424	1.6278044531296707	0.8262321370513319	2.050431302791572	1.5241681442273942	2.5975905754008712	3.1087413794750915	1.2891364384572181	-0.008593572362816038	1.9915710914680034	2.321614508567554	0.8205203360568832	2.3356112367163346	0.45597842740774625	1.2428859901411706	1.0632061633389582	1.7924581631285132	1.4231593389211548	0.4251398228693592	0.8463014547540773	1.7514185977850438	2.3689948110221297	2.888159301241912	0.9541718683218352	1.0905602688524183
0.9484306607994739	2.1964407709360563	1.377022659982454	1.37581264181184	2.000290919668258	0.6302170290561068	2.197107192925632	0.5820258097174749	1.116256875202914	3.201679098793189	2.004600050666695	1.133985304310912	0.05442403838071236	1.7356331414585853	0.8068083127835528	1.8945320908115146	0.9780751834201246	1.6073051521635804	1.603822680280203	0.8045304947006544	2.0762172745200997	1.5125707856964579	2.5347047937711906	2.9527760473013687	1.2332842732354585	-0.07146108384946652	2.013216688325952	2.2437938994581517	0.7598003698400586	2.408836355732052	0.4312595615039106	1.2043710219264765	1.086021835890406	1.69097603074854	1.4091336759494504	0.4597513085150772	0.8722508520555863	1.731079249561826	2.3966542694302713	2.9329439314224772	0.9426866811468478	1.1333705978236692
1.017739114392724	2.181744785789908	1.448379979261714	1.4245138365983698	1.9476509742211987	0.7465033912116146	2.2981346750628253	0.5359284985624763	0.9893596199478598	3.089664068945655	2.0377940821523386	1.145815914359693	0.11076095162179223	1.7900460195506853	0.9003302922540778	1.9088611096538606	0.9730280519516912	1.716714705245756	1.582638999303295	0.7792896059131275	2.1212384802069773	1.5233851418578712	2.4214986032283874	2.805223209030913	1.1655838320642606	-0.08624262069443997	2.075609389801696	2.1676216766984306	0.7053388248343072	2.4281923922169826	0.3804252205884227	1.1669666726647214	1.1402147187209049	1.6156184836795913	1.4210819825142509	0.494646834391774	0.9159651351911382	1.7154025503400434	2.4308707546943458	2.9767170275674046	0.9315328416985598	1.1874532880915436
1.0892987237816623	2.147759604239929	1.4630844068178297	1.5108867436732958	1.9439633526495328	0.9036925275127519	2.391227007409185	0.4985554645257033	0.9303938185114673	2.9847196494552857	2.063637044374794	1.1895259620969294	0.16460790128784836	1.8441016524002727	0.9977731973274706	1.9704613509476736	0.9508959640326207	1.8529751497238727	1.5578368701738128	0.756175393603345	2.1907499590703816	1.5623762718914127	2.3141639917763843	2.6581395607335354	1.093993510758278	-0.07184791470955648	2.1681435453070375	2.12028872693118	0.6672894499355255	2.395812620161883	0.3111226760049713	1.1425573758231213	1.1924481179304418	1.5540240449189895	1.4339054766354145	0.4984626387447487	0.9618485374861008	1.6853559736002228	2.435820510333156	3.0062385791143407	0.9398357100817064	1.2584530647416245
1.1570720856888708	2.1071251480388677	1.4502588783383288	1.636606017480577	1.9756905379814498	1.0927442506517828	2.4619406748756694	0.47642389871485663	0.9451234788542827	2.891221974840437	2.0896088699628192	1.2609387734256536	0.2001357962704275	1.8843848442961721	1.085298795239649	2.0491858155299902	0.9106428418499218	2.0116632793632743	1.5549310473966902	0.7410430619318049	2.2730645101712597	1.6303498010280044	2.209141254134433	2.5355887860460378	1.0183577627204303	-0.04594723965363669	2.249166781298711	2.1207430066338486	0.6459419253827939	2.3009377058381473	0.2407271329893156	1.1200045150415432	1.2232517287672475	1.513086452112983	1.429796087961394	0.48575085215764957	0.9908438818220935	1.6457972625791926	2.4269045530839284	3.0088840408445305	0.9579493858079315	1.3243747474093603
1.2230014655097974	2.078288715766514	1.44276078730277	1.7928817253645992	2.0322129595085854	1.307534381532727	2.4994483969431447	0.45822085928030826	0.9974868711722312	2.820662379411313	2.1119608064634745	1.335236350888192	0.21562085542845763	1.9100337183460063	1.1230097307652245	2.1193061820869445	0.8820244404199341	2.133023622687976	1.5745875700102707	0.7352832805481682	2.335212494900047	1.7013290286665452	2.078709009553932	2.4236268882246494	0.9714871982722405	0.005569235018602475	2.3110651692635846	2.1552393099457006	0.6254111496989875	2.1681413999136003	0.18354918779440038	1.1050626946757263	1.2440531993298871	1.492465626917566	1.4311666036168578	0.4769416599941014	0.9920726177973641	1.6099443097860022	2.399718213483482	2.986238842245338	0.9679312360747463	1.366782138707198
1.2767998768849347	2.080230235238277	1.4545418346185621	1.9586044073607176	2.0968121004093305	1.51539126745547	2.5095387197063275	0.44071159933826304	1.0670217672053723	2.7814937460003097	2.128349883593672	1.3838729733216968	0.2168050496157063	1.8973888137349832	1.1230618031368678	2.1907957711834487	0.8529729518012358	2.201563175835672	1.6005230573722127	0.7318590107358973	2.3824363881253268	1.7682348844276798	1.9407273406070193	2.286853895370748	0.9623536965249608	0.06392172067831577	2.351913970758826	2.1973106024974305	0.6073820824409337	2.0430953371114318	0.12905293036285342	1.0988529565884908	1.2461947630369568	1.4556004987668811	1.4231614972135254	0.4559512841749352	0.9561697529260593	1.5656589505963712	2.3364389061366118	2.962813053454261	0.9782398320165008	1.3715265499287483
1.3188323721054747	2.130938829347396	1.483478047416489	2.0883380442130877	2.175435894552911	1.6857164869918382	2.490339256308526	0.4337347793167797	1.1453493953819656	2.7663970373998743	2.13852423204798	1.4136224953145784	0.2050194979426109	1.8403448153338555	1.0986070056495103	2.23863769740779	0.8176550247058882	2.257451857465344	1.631679854047857	0.7265826004678347	2.420124725279726	1.8374495288771187	1.8054664543030507	2.145609604387439	0.9675341273323923	0.11030943787479368	2.338274919047432	2.217877991233622	0.6037664746431304	1.933324690362337	0.07452940993186342	1.0712484588176328	1.2276480665976206	1.4060952624469336	1.3861877906091902	0.42570297207730673	0.8951978494788231	1.5135543383215353	2.2725212215816133	2.9217085134238987	0.9902266428332966	1.3360248627748088
1.3623344368059445	2.231611482074987	1.5293360220845496	2.152503751329003	2.2730726173546336	1.8153243433093358	2.452960073384531	0.42829294642245896	1.1978647479097828	2.745459112855726	2.140498184511481	1.4053874482712927	0.18440293063983634	1.7678931753443827	1.032796826530765	2.248859826157061	0.8000710185562607	2.2885876111305334	1.670947040849428	0.7250527074224251	2.419077172632229	1.887175206644362	1.6792604803696054	1.998917770874597	1.012697324836073	0.1568480890761131	2.270400589161095	2.205987844026859	0.6006762754164958	1.8407533205221962	0.026686563591592903	1.0200580740858203	1.2069324472672913	1.3620662409561644	1.3338081930620183	0.3974597078601629	0.8352604852291566	1.4644009134487586	2.200047416617042	2.8396264524772366	0.9809780528135293	1.2654523079882796
1.4076758034351164	2.3378395150020186	1.6040893639184362	2.147732188068822	2.3498014514039234	1.896753451234145	2.4195613192703016	0.4215502769796949	1.216367213463138	2.7158644680634803	2.1391919785786597	1.3397446641940918	0.16449925961929351	1.7264327117749414	0.957812611365088	2.2262042859200286	0.7960912804360027	2.2704653117938043	1.7399079221768396	0.724075797190464	2.379814365419186	1.8965976284169366	1.6069530874805502	1.8362232667185636	1.0930650920069582	0.20620450822211572	2.1899975374056555	2.160150522819162	0.5954055891180454	1.7761405613196175	-0.026637384863916192	0.9535494861313548	1.1794383542650242	1.3178730071809062	1.2783681369330382	0.3638689917945245	0.7781430935817408	1.4450091657974506	2.0892110063581497	2.7208681997041744	0.9544832738242424	1.1707781441962752
1.442711463074462	2.429869828842027	1.7001699607989906	2.0858901641526595	2.3824493242880793	1.9481066594334657	2.4059018929564893	0.43029189858523303	1.2160475730216895	2.6911300716518807	2.131155590507669	1.2552078499017518	0.13540760748667624	1.7404404857576534	0.9409696787753772	2.1889670310284104	0.7933654962990573	2.2374831982825967	1.8252271590328768	0.7225513792224152	2.3223034109628644	1.8632263942025316	1.6068906519383237	1.692796830790287	1.156108856928079	0.2526531987582975	2.1124678392285805	2.0721380736991257	0.6012415253959043	1.7152815814879283	-0.09988191132133825	0.8839348710321742	1.131071090769837	1.2711350127131185	1.200741914378324	0.3418164238615943	0.7105673227425064	1.4450267139561894	1.9544681026558137	2.5803561915688062	0.9273817910113001	1.0704349711285495
1.4589094884567455	2.5064481676530765	1.7941265848103285	1.9983353837261355	2.37549788970054	2.012685847074931	2.392139635327893	0.45628261282312793	1.206620800002577	2.690875274882253	2.1165940301982804	1.180720198623945	0.10002094667321867	1.8253368759777948	1.0044806147224172	2.15668416910784	0.8007159853234477	2.2224713577725064	1.8982410516886994	0.7416343702867791	2.2451818626040376	1.7789744594639143	1.654971295695797	1.5911019619762805	1.2194953104458914	0.3007681607254086	2.0295457058039186	1.9506087682745288	0.6258228442508031	1.6640967056345009	-0.1759047852674256	0.8416607066535183	1.0644637423792775	1.2395967191844313	1.1085018941808598	0.3438806467902	0.6476616901694363	1.4336173140418964	1.8117301574679605	2.4164334059922044	0.8781444392341443	0.9875521307705781
1.4494321693584717	2.558204838645182	1.8931013864797053	1.9011653624730507	2.3200276825188206	2.115982207331442	2.3767063688340566	0.49566327126633114	1.2163724534703748	2.7066153453259987	2.100409962967853	1.1130554053400465	0.07211245404529229	1.9680960779732426	1.1222658397417564	2.1345184699837647	0.8257810729420616	2.229057898762933	1.9558508808150965	0.786099819996143	2.1627997781240857	1.6560474863385213	1.7188877034591332	1.5123562448279384	1.3246241515394188	0.36828363991081015	1.9496111265495066	1.8264446405744557	0.6591825533879716	1.654641800451619	-0.22671558086521318	0.8496365489151352	0.9956855842574545	1.2297365660764503	1.0289860866555016	0.35553517251754513	0.5876360546571785	1.4184474469342832	1.6671437171075092	2.232956605165043	0.8031662779476678	0.931186726629662
1.4269486923470618	2.5998243725723302	2.001219774649254	1.7956501134525802	2.211401165442754	2.2301784826762114	2.3676486438568296	0.5481520259960139	1.2349901991829406	2.7187882609949576	2.069810771070729	1.0756955059780169	0.04705606388757243	2.125452599580812	1.2829524999029265	2.1251632822518687	0.8686993470552868	2.247827070157695	1.9857294648663353	0.8209033224713863	2.0979889365529725	1.5213390297269194	1.7733824999630952	1.4583549483475138	1.4481001998416256	0.45689989288559324	1.8965945437420035	1.7155494738600132	0.6842652099632269	1.6796314416910367	-0.22468820508847132	0.8888764884171488	0.9169967976145863	1.2415979901870078	0.9548185276250093	0.3514767504672765	0.5198496097378923	1.4098374944611884	1.5478711320522633	2.0647244074640128	0.7384890425166792	0.894690287094484
1.3978942740941815	2.6272060970398807	2.078639752750262	1.6928191191628579	2.087420113103952	2.312399800924446	2.344721545298107	0.6032597983098954	1.2251180255486953	2.7433442996678172	2.0329851356463005	1.086033739586604	0.012190365741899559	2.2758989428387366	1.4753747909436572	2.1397177835112897	0.9383477624557217	2.2942163862065983	1.9684677711447214	0.8370461969929612	2.0557499490295745	1.368903047558139	1.7728847743729503	1.4458802570457514	1.5719395952729485	0.5672626373128542	1.84349043493342	1.6334955769718988	0.7109846843936862	1.7043969913048198	-0.16697987063167036	0.9201602733762112	0.8329758003671538	1.2548801154169165	0.8776487839067209	0.34002933740835306	0.456211914160398	1.3919311468349116	1.4599283411696384	1.9271396125482128	0.6889418192543696	0.8712245641048639
1.3556558519401485	2.6237067802338414	2.09872996865332	1.6087819143387172	1.984863313964868	2.368950133585952	2.297787619375429	0.647371165667604	1.204933517672308	2.782353685097804	2.0193314763216077	1.1281900328807992	-0.02102087499406528	2.3998988271675343	1.6456520661249012	2.160002648266727	1.0390445315588017	2.380276974533675	1.921106208270605	0.8598123508133739	2.037607813486005	1.1947214682826386	1.7071946695860785	1.4823247939896997	1.692325370165984	0.6934614574930844	1.771980858468829	1.580977848092656	0.7423016913292031	1.7228087115507236	-0.06334205670457993	0.9412956184138924	0.782206589207561	1.2726786081873138	0.8130273520323182	0.3184057885742966	0.40649636211880535	1.3643475057863519	1.409439234378947	1.816241533497281	0.6383652704151377	0.8533505007483011
1.2986094112049118	2.585414747230276	2.069712064591192	1.5512747614951956	1.9090064538407137	2.408128024261429	2.2340450581236784	0.6616456787258539	1.1993686299867619	2.7967433326625217	2.02561649410599	1.1863877642094243	-0.04654442432657119	2.474993718034542	1.7618621019020444	2.1767668772134856	1.178012216096252	2.4843823287663183	1.865236087670591	0.8783079442923066	2.0410904941394152	1.026984262441696	1.644039799563139	1.5598489709274308	1.7777690602743874	0.8069448374376567	1.7136777051960004	1.5472732894054544	0.7837052147842112	1.7494384294912906	0.06800487847431562	0.9456176517114606	0.7640938660304506	1.3298371963985312	0.7677280326075865	0.2770641274556659	0.3805575573688074	1.3381037182697515	1.4004206569939663	1.7270267719363104	0.6107429887447212	0.8441270055678279
1.237055978720718	2.5087218644975895	2.0088695780326145	1.526186995638561	1.8514366893308725	2.43007393577418	2.1571615117701515	0.6569409865423179	1.1845132094702617	2.7802006523944502	2.0426381732126218	1.2483552928742079	-0.06270616587731465	2.498630130769172	1.8172354899615197	2.1928336657184633	1.3488624468906014	2.5759607129444633	1.8018415457160895	0.8854513559404265	2.0722398726013807	0.9016108782211557	1.5861048926198758	1.6566049979195583	1.7950079979788733	0.8930591843586824	1.6755330403436968	1.5295553825844617	0.8246364515457044	1.7844427156946505	0.16614795878644623	0.9295686866959987	0.7357761672500898	1.3895871604023913	0.7255571579743423	0.22158751984263675	0.38782875550599544	1.2875330215176368	1.3963411734155087	1.6588671606102938	0.6060136135529909	0.8486474625914321
1.166235834229324	2.3850373379129346	1.9052500444844012	1.5335626866226018	1.7949434959799988	2.4709205247904884	2.0630494355521836	0.6467424280025231	1.171528471537321	2.7651166836324954	2.0684459908808313	1.2906140478344459	-0.05768071269473064	2.4993397690267933	1.7952628088558036	2.1939937338780373	1.5199025697600013	2.6545081597655527	1.7376484848270928	0.9033806699894636	2.1282619516306753	0.8242570309707039	1.5179578173403123	1.7808983606298754	1.748856836542177	0.9541794598157812	1.6397140663772753	1.5122258599488272	0.8629489457447395	1.8449807258616766	0.2111034056402811	0.9144554673676841	0.7063924037168702	1.4153324683079518	0.677200617406359	0.18610024348473408	0.41810815247515	1.2142715232712684	1.3846518070428668	1.618655218536036	0.5975450713064947	0.873484792616666
1.0885967001447527	2.239011019412799	1.7659781092029079	1.5723040944529525	1.7261501117857203	2.5543498233191224	1.9672706351070914	0.6060565968890483	1.1983887486334688	2.7334390752485436	2.101388153061043	1.3094927335488726	-0.029185555056607748	2.499133549362185	1.7033625118164413	2.1827328309590674	1.680258764827905	2.716715055903296	1.6787961107406382	0.9300020604258386	2.180713399559394	0.7723243673914509	1.4893218878041654	1.9042434657103917	1.670274209614341	0.9813995579603789	1.637089119925791	1.4757796483747527	0.8730097313547421	1.9396109986727108	0.22503851603726505	0.9158648764038952	0.6863258574396089	1.453002766369678	0.64629602894874	0.1789735951894138	0.4523632871114172	1.1265472454900087	1.380156512005252	1.578854356503658	0.5737141132774543	0.9111369797195582
1.0264208067024996	2.092933156147926	1.6245880361424976	1.6355443346393117	1.6444037741448638	2.6303458292385984	1.8810637162131463	0.5409540637612948	1.2495469392869392	2.6711412650745947	2.1300661093260347	1.3290990455873746	0.014406138439141552	2.5049501569609816	1.584837735137937	2.1590136357339005	1.8339420857497544	2.7353352414891576	1.6230795794707773	0.9466650672966969	2.2149646018276656	0.7481329876024004	1.5088149675863718	1.969229569542979	1.5920998925038399	0.9682802942945502	1.6857627459177233	1.4164716859617794	0.8477967601733678	2.001372216403243	0.2208164688053821	0.9116922381479624	0.6369585686010322	1.5161990694796157	0.644853210498854	0.17815204827134004	0.48152222752074614	1.0392100594456402	1.3673969642168962	1.52565066849908	0.5484618882632895	0.9495626632490921
0.9914132280086306	1.958659044007843	1.4805663373567666	1.7014367787536628	1.5603678960301854	2.6647367468959335	1.804861427320064	0.48015296348706	1.286813870755492	2.614054048839531	2.146929637938557	1.3495468302455544	0.05287563593316512	2.5092322476437245	1.4642375025039536	2.103748672834326	1.957170715561483	2.7133271490141637	1.5724926406634374	0.9471140236402883	2.234931709149933	0.7399592220964731	1.5184968735006628	1.9710174302824985	1.509923896141902	0.923954675455604	1.7258013067172393	1.3432807361518773	0.8067401889817851	2.024776580640356	0.21265739660851768	0.904506220835151	0.5679492725460669	1.5649224434385776	0.6563687794433073	0.1976946079131566	0.4903010988229933	0.9730524687547014	1.3300658911962526	1.4608420523459178	0.535066082599395	0.983446303808232
0.989737731595208	1.8523909207082383	1.3375424390123438	1.766503914697068	1.474432186458506	2.6833059321364976	1.7580688944552143	0.40809095482513535	1.2960782035502618	2.5818031477239165	2.136972014235435	1.3693362863248095	0.07350565410918934	2.5060358428423006	1.3715815361665835	2.0283022560809387	2.044147948814198	2.663893505594612	1.5349950067604599	0.9445063225086962	2.2306331310446863	0.7078102508104166	1.5258836137077512	1.9084892233965998	1.4327934425227407	0.8557055170678621	1.7498351130332708	1.2619636709573214	0.7407636469652616	2.0478560609486016	0.22577585624946614	0.8995148051029643	0.5077571810753654	1.5928607799176333	0.6633379055086507	0.24300395600827046	0.45076145793292655	0.9340026543371044	1.2864096861718968	1.3881374661748431	0.5301219449922113	0.9910940248730359
1.019863905933769	1.7748446857593485	1.2412517788809876	1.8269998048975125	1.4001974901168688	2.7041112855240343	1.73601157743404	0.31843729990643077	1.2802586217021794	2.5700633865633256	2.1015755906836895	1.3943923710354629	0.07595578240574241	2.4980842551863858	1.3091622602964843	1.947434931010831	2.104668885140564	2.5953395099450334	1.499246544233591	0.9569018976537091	2.2019518620063216	0.6470207369935577	1.5433462193068428	1.775723277540849	1.3797253183471525	0.7716312781195567	1.78348344217287	1.1718725177912295	0.6504498147193106	2.039484428383961	0.24331463948188184	0.8801791491715056	0.4568398529545349	1.6283422871422384	0.6567659052395364	0.29009545930261543	0.39796465035181344	0.9098243883285564	1.2444300542745261	1.313992945137969	0.5269327231227311	0.9474103644712397
1.0732972650177135	1.7297372894183254	1.2083652099499294	1.8613983289545335	1.3482249213611153	2.7321926131586296	1.7254756523067925	0.25185181311345234	1.245726974011268	2.569069679161778	2.0540132939370115	1.4180625008431162	0.0704057451664217	2.482175014590303	1.2465253963020202	1.8553751252724524	2.1413533688882884	2.5115152290148215	1.445269721490114	0.9767631318572256	2.1678537877487414	0.5837489925510038	1.547538194374366	1.610327226908248	1.3520574673915813	0.6833488791687264	1.803285157941368	1.0728924587067727	0.5673846286850709	1.9982721191542914	0.24717483235752463	0.8577791577348576	0.4024705505587394	1.643004854995946	0.6461989057920535	0.32815882275536684	0.3557968797368614	0.8757025097827438	1.1997423169764931	1.2483436933935461	0.5396320849536556	0.8894044283742847
1.1471782325660316	1.7005973157536325	1.2213482858675315	1.8657251873264855	1.3005976081429125	2.7896362893763382	1.733222278020523	0.21476929923916513	1.205211238055861	2.563234833137306	1.9947888626062649	1.4247200342164525	0.06231090617652124	2.4586720381092433	1.1863210559543003	1.766496176665988	2.157669429006969	2.4350703064152572	1.3789344170056583	0.9882036970797209	2.1347561498276764	0.5380300749026036	1.5395174256328357	1.4598711727868312	1.3485357952170713	0.604318434845775	1.8197625528306918	0.9770514224469077	0.5072822042959697	1.9699768817952532	0.23953747483181456	0.8375749259799325	0.3564967439467403	1.600259867626469	0.6308070437496268	0.357022438726974	0.31790732298216834	0.8358981245393668	1.1644116702385237	1.2029747752882858	0.5624843399751308	0.8445281444123417
1.2432665478285752	1.663691264201886	1.269814545899712	1.8553487399344886	1.2482304590076276	2.868801136589514	1.763214744832532	0.20099777631297994	1.1842878891590767	2.534334509542295	1.9106475280574535	1.4303381014125391	0.06406003704025569	2.4181316781610094	1.120783016968307	1.6902473535180427	2.1545818504954553	2.38511673292791	1.3050564933787823	0.992500850654096	2.1066072951034065	0.5105225606801879	1.5236711091409625	1.3510256841550479	1.3525872979878844	0.5632723820325497	1.8896158039224342	0.8861295863959363	0.43255964314137174	1.9794268941478808	0.2255379246179666	0.8098499856948864	0.3071124735457288	1.5422230085517596	0.6093018185668826	0.3720459971939835	0.285870739412363	0.7850497539813225	1.1471674892448387	1.1925684456887793	0.5667933944394743	0.7969023504780234
1.3527541542409245	1.6231427159420533	1.3309371167926918	1.8258219378962586	1.1882493699562082	2.9339253199853923	1.7930572493104808	0.2152636171275736	1.1722306325070602	2.483865639398308	1.8235194921402762	1.4602004797332362	0.07213211301388761	2.3658428626143713	1.0222100174484274	1.6151889220271394	2.135458052817966	2.3588040147600386	1.2057453413369121	0.9746583556889249	2.0887941884648606	0.49078285728415577	1.4909355387898813	1.294983822861884	1.3535120711158353	0.5306416496614278	2.00983401677939	0.8104146385896704	0.3518899217775776	1.9710836399987137	0.23415551089636816	0.779364132392316	0.24348821962290298	1.5156502826191944	0.5788310468757963	0.3837804092362917	0.26769039016905666	0.7171517988413203	1.1253587113036798	1.2158683700850113	0.5740040425383158	0.77887898432283
1.4845988734100406	1.5744386404615982	1.3704873588464022	1.7863593870039156	1.127245294735634	2.9576298260458875	1.8164042424045714	0.2462191908586932	1.141440349983267	2.4224532479988152	1.7622051313170162	1.511253118553006	0.07274826647697774	2.3425400405136663	0.9024100875738601	1.558432665072564	2.1063892407117195	2.3595595856480336	1.0949550246669804	0.9230025650969191	2.05779008529509	0.4656601697008573	1.453079374602386	1.2846904533647847	1.364032124951147	0.48420695300648936	2.138295511776303	0.7493145177892475	0.28876453053824724	1.9138248046679371	0.2721142807113973	0.7413054560102166	0.1705090116387079	1.4833587314500458	0.5334367625867488	0.38665039907013915	0.24095479015540086	0.6472626438067491	1.0961759436076663	1.242884180927227	0.6145711288001745	0.8387548030604686
1.6246057873976198	1.5244001282940611	1.3716952225385113	1.7601378239998158	1.0850641650275015	2.9308632304374016	1.8449227937046762	0.283236662905558	1.087646435689655	2.3623021006089777	1.7081182480745105	1.5673842921244798	0.06866023569163923	2.3436075305422253	0.8117018758996067	1.5256070902998604	2.066892355389307	2.413389070561831	0.9917823020257528	0.877697864243524	2.0099057784442147	0.44580546675938165	1.4231023999691188	1.2991999474971614	1.3888199334451623	0.4399732939585726	2.271153312770398	0.6886187558450462	0.24043856240149508	1.827354794154569	0.32997380089238115	0.6940248205851001	0.09690620294509768	1.4339128234393337	0.4811122014950325	0.37837180983807206	0.19024236132160988	0.600636153792399	1.076639468672476	1.268844578403492	0.6634832689196442	0.9499368196601189
1.7110389375738735	1.4914859324113963	1.3343623147988186	1.7430307080292267	1.0731585545636286	2.8643288002955685	1.8529050745147864	0.31637330591623414	1.0075057650091082	2.3226875728511267	1.6479413993236895	1.6253419562645497	0.05993837907179346	2.3441352102722517	0.7452166156770634	1.4980787972772736	2.029214436259479	2.5100648977730744	0.8916464262347648	0.8393543331775234	1.9669074330421588	0.42905198106798303	1.378993008446789	1.3174810705008457	1.4104445560626244	0.3938834465199933	2.3959895641606086	0.6308203998286325	0.20334870141783307	1.732414315905429	0.3951026281065981	0.6595365698879967	0.018899509060031905	1.4116604697399637	0.4402837847164321	0.37095027255295154	0.13332387425256567	0.5640678554694334	1.0521012616660825	1.3052136149177014	0.6923726488412344	1.082031121627023
1.7373367430124902	1.4640011184143709	1.2672004254452913	1.728780119854195	1.0877775140571158	2.8077503750694026	1.815135989522235	0.32960714973572935	0.8851935160863065	2.323993406295468	1.598681620606915	1.6658563879825845	0.04749476929202258	2.3613848786882867	0.6759925966697816	1.478975771397541	2.022981978469944	2.6114482204665697	0.802397195096743	0.7920613970882238	1.9109497463045397	0.40109892215857573	1.3315604632051048	1.3190030569222884	1.4435358793835644	0.3436853953734857	2.5039074563322368	0.5828354838067829	0.16995330101911635	1.6252711190027458	0.4495034650400955	0.6467001773182621	-0.06621208186377654	1.3941416675702443	0.3947168370377197	0.35318197810395013	0.07720689024785102	0.5556560939656267	1.0324981502791046	1.3180656398225508	0.7096464501213122	1.2154205804013267
1.7344958873617977	1.439505900772096	1.177083290851384	1.7134638424875526	1.1301145273719773	2.7692298504069797	1.7387580304663968	0.31900533186591734	0.7448556422687046	2.355588205729291	1.5603828426169948	1.6684847524593445	0.04265555896981843	2.394404286162581	0.6207109551698677	1.4570223367557467	2.052922295257473	2.7110117879227795	0.7274288600169287	0.7520870751225918	1.8293796329171752	0.36081954585093906	1.316327949649487	1.303720634044787	1.5016531919252991	0.3329810757851155	2.588928546620931	0.5447009492058686	0.15510324612689996	1.5338524999704546	0.48241238382198065	0.6590768037521083	-0.1362770650501123	1.3402217693827825	0.3466538242321661	0.30971297400538533	0.035966556365191756	0.5902208054584431	1.0417926025744872	1.3150760717651693	0.705033660240828	1.3152366966015967
1.6967082950657677	1.4485720521697396	1.0627096858801859	1.6634245266859928	1.1830467545816516	2.725742560312588	1.6589952072989171	0.3034126377719119	0.6240420354156454	2.4014834738584625	1.5082605399568583	1.6481508140967676	0.05228431485145864	2.409919283282207	0.5938670276788016	1.4184135267478506	2.12193573821046	2.8047466656715927	0.6648852466261689	0.7157591546793004	1.7297396289964133	0.31564232005047566	1.326577931060657	1.278387668059763	1.557041147771398	0.3783362444584083	2.6578023400815227	0.5297925876229167	0.15922600185042793	1.470701718447779	0.4839081311095894	0.7059034635468258	-0.1875094954961241	1.2755952302466527	0.3198650993256803	0.25672566341662795	0.008429453287206786	0.6559634338074345	1.0473367553632444	1.32284271323058	0.6693179035423321	1.3534528165643778
1.647482397645699	1.4797222716591791	0.963174715542005	1.5713946529247738	1.219187394529063	2.6795246729331996	1.5859635506116754	0.2963664398011779	0.5186026097955356	2.474189732071699	1.4422549668842852	1.644082046488677	0.06613354088581876	2.4204486167457215	0.562045849331542	1.3666264357502687	2.2206716217806557	2.855075744207903	0.6189918812824773	0.6712616366596796	1.627936201129734	0.26624404536069785	1.343385403153286	1.2402787414218408	1.607373839212403	0.4507375873237005	2.72365940403817	0.5391197985730866	0.15669773248584837	1.4202644670571667	0.4427471980872853	0.7595420739997158	-0.22998038314585392	1.2465243587216712	0.300096220355252	0.20771688856317638	-0.0023408176991002103	0.763907319434634	1.0303644510928547	1.3258599945492122	0.6354107531854025	1.3310088283894839
1.6535572421837528	1.5239476798035911	0.9059499849694552	1.4618089519543922	1.2569891691606732	2.6287108419753595	1.5108409905238256	0.30674711545775457	0.4330385316248382	2.557164300100928	1.371897326510878	1.6578623980956422	0.0745434407145283	2.4612558492010956	0.5152278279511466	1.3109004001840545	2.32281023807815	2.8628009624520705	0.5816005224610277	0.639330203337168	1.5450782419088651	0.21046989423337567	1.3638387591624144	1.202881831146574	1.66563576148111	0.5336333415587096	2.7733458308997605	0.5651734883338106	0.15892470120061092	1.3770049976492122	0.375063084288935	0.8042864680203101	-0.26392841329352523	1.2321510163754819	0.28380327124801186	0.18034941505821706	0.0006180350229610006	0.9029486068367346	1.0042402965339083	1.3178774205898927	0.6238596032685264	1.2924203508445757
1.7218454214246943	1.6090423591884218	0.8737461216035023	1.3598994182438822	1.3186021647200292	2.554467812090696	1.4567003032900334	0.34616679899741154	0.38703126808520183	2.6062381579312035	1.304587890475768	1.672647567007282	0.07844005522669878	2.5201558245836964	0.46619859050348983	1.2719347059367179	2.4016307738474905	2.8546675534967836	0.5456169445140657	0.6275478368565724	1.4804448717757839	0.16051735943932893	1.3766793758890696	1.1744727898468224	1.7304962620478115	0.6142430953362903	2.7824877133174875	0.5974483139787683	0.18013444088317812	1.3263553974255757	0.3076342513035488	0.8369947173298564	-0.2723757971847617	1.2082300539788873	0.28633710649134214	0.17984149589518209	0.00387465613749608	1.0447511486286603	0.9664774193056784	1.3135079630660877	0.6134022076532083	1.2663679118979552
1.8065796743996276	1.7371769171287101	0.874895634392612	1.2954532666038587	1.3875465611583249	2.463020895607967	1.4330148237847782	0.41539298398373026	0.38324798286018824	2.639654754267864	1.244564506278489	1.6761619526541733	0.07515493810610928	2.5839444190743572	0.40760353440320773	1.261840091381931	2.458407171711467	2.8121951959849447	0.5184228981386857	0.6194838300579173	1.4216272249615645	0.1421425686810207	1.372396825316626	1.1501210071037444	1.8093304369881125	0.6909215680473793	2.757708685620819	0.6116827441346846	0.1915265935518757	1.2668634743668616	0.2353426905993748	0.8605238573370109	-0.2707578316527681	1.180958101544628	0.2972569867414524	0.1880106112882264	0.003033136767458846	1.194287267201359	0.9463905272787201	1.278397570500332	0.6122125772733227	1.27067161003921
1.896822472845508	1.9108770470965744	0.9317935999083584	1.260806348825485	1.4480537573824523	2.3807209181786835	1.3934204829548105	0.4985598006475317	0.3861247468332246	2.6897669089343728	1.2110237151909486	1.6449730174977482	0.06365237211253594	2.6570371596093914	0.3358478062793867	1.26559320733787	2.5010695912393617	2.7300834917254115	0.4913977272353224	0.6239061282576843	1.3870297178075766	0.14532359435880976	1.3255701686466892	1.1342796719600678	1.9052188380488666	0.7571905922391586	2.704439527781623	0.6010336291705966	0.18740549788702435	1.1940826243382099	0.17043940274418395	0.8866842030387195	-0.2690842043327936	1.1538376481857358	0.30487144222566787	0.20180826000833796	0.006626365630009232	1.3373346960191275	0.9827900227033686	1.2357076009826053	0.623068050365856	1.3241993615916914
1.992498934241065	2.119724979419042	0.9937797641657451	1.241279397246878	1.505068186543324	2.3105794027344473	1.327265670443751	0.5692906199082163	0.38604090671743474	2.731031245775563	1.210643568262518	1.5767196883639685	0.045592505409753924	2.7160220489715363	0.2628194045962471	1.2683238771612089	2.5323224953526746	2.637317021734452	0.45256655943262347	0.6331777806913662	1.3521699298557897	0.13960943661717864	1.2266476472924257	1.1299804101541222	1.98752972247546	0.8034533640673903	2.619355085339766	0.5755650117302322	0.17085886302724354	1.1079061836400832	0.11821588808436327	0.9163802313924849	-0.26133872502220046	1.0978582101205567	0.32579716590685004	0.21607635036100808	0.038901870083894875	1.4301799394183017	1.0301125653050969	1.214525431633588	0.6115598529320703	1.4085563422325291
2.0674984594508583	2.3604275763490223	1.0288719972302205	1.234765071586883	1.5364592478482333	2.2575181666037705	1.2875513597465353	0.6089357817829367	0.387046988106912	2.7528163695787233	1.2314333293269244	1.4860995220152486	0.03373969937041059	2.7299843333223497	0.20459691391688556	1.2759778389325507	2.5715668575296697	2.52411669197377	0.4025452078742372	0.6271184343606986	1.2907593153938683	0.1345972159917248	1.1190712080360243	1.1282287675879625	2.054922716075867	0.8223620963162649	2.514889051934601	0.5266655458014725	0.13145903039498505	1.0207501983251004	0.09421453475677069	0.9535749643555101	-0.265346373756841	1.0213183346032895	0.3377012274780488	0.2135623970666863	0.09957365123832067	1.4939819478596779	1.071184608729115	1.1814254052277011	0.5648229492776908	1.4742729584057592
2.1005731330644375	2.6389411218116887	1.04917227638408	1.223254827047421	1.514840140140104	2.2298076608226927	1.290207835378456	0.6173868832259893	0.3603491512351069	2.762020902881521	1.2652254039773254	1.3808535715687345	0.037579406341909295	2.6844097874439785	0.17528574786464762	1.2650442742811283	2.6162607891166076	2.3887729662993986	0.33582047072801846	0.6263433198371811	1.2387224910017907	0.14641074853158242	1.0276567804779666	1.1127084571627082	2.100175838955985	0.8223580980644811	2.404419568436206	0.4685047644398529	0.09345364705113539	0.9171650675831451	0.11693948401954393	0.9940135384939076	-0.28527235043394666	0.9500152418100735	0.31705824009744293	0.1841198518742995	0.17667565673640903	1.5315546202092973	1.1389272256167418	1.138556454231066	0.4960268775217601	1.5106650658647862
2.1045653074796613	2.926114187750184	1.0553983177342288	1.1942809013567182	1.466223940291719	2.2293581797881257	1.3091973515085737	0.597267277943401	0.3056801557329395	2.748325576514037	1.29177301451242	1.277584091810676	0.06060005856742101	2.6072290453223035	0.1696445742700076	1.2258048910309973	2.66399166132838	2.2780316625172548	0.26080991678020027	0.6544719208556128	1.211780599110507	0.15212176420913087	0.9421552625809166	1.082823525298518	2.0577164787843554	0.8167625446929531	2.277103413682018	0.4374180549403358	0.06632994833290541	0.8131376249862262	0.13161193462872875	1.0297201115460597	-0.2999010230514932	0.8870986293008137	0.2932781747558656	0.14448539089394677	0.2665452176557045	1.5293693583239667	1.21076398610222	1.110415946869773	0.4162242319738523	1.5119089560485595
2.0926636667552616	3.153741596025193	1.0579424171050487	1.182618415504169	1.4077822018567416	2.250090492507545	1.330539133964376	0.5584416430941996	0.2611610542485713	2.691168291167325	1.2911445127339816	1.2073310277454259	0.12136489581403251	2.5289626173193094	0.17243106606208505	1.178826795721728	2.7384773274827188	2.1842922239783733	0.19795257352547704	0.6895233661199125	1.208140078815308	0.14736467918722979	0.8873887395621937	1.045867818226005	1.92463785852805	0.7982296481117623	2.144081397238275	0.42054580725815616	0.046803508148489	0.7361567694675174	0.1487355767332659	1.0561769311288447	-0.31817507107173504	0.8505555691145454	0.29866958909814734	0.10677214647590912	0.34588460542294086	1.5018135878804626	1.2642850514492625	1.07959302676329	0.33910841764498983	1.452863296847886
2.0565890121332906	3.30308968825283	1.0522473689722038	1.1982552008983636	1.3363826386124749	2.3016178746077607	1.3440700211347079	0.5193341603261692	0.23498197809321558	2.593154343810827	1.2567614238296714	1.1507330843619776	0.23440603460416348	2.458180750084736	0.17023472781529256	1.1338850398963214	2.827470081882894	2.092985206809298	0.15942494482549868	0.706080000059188	1.2220425316423582	0.17381645987770408	0.8802807608605392	0.9964365967114258	1.7814499246693458	0.7754116251812078	2.02058054255028	0.41056563163645865	0.03965944563340835	0.6660718689088345	0.21938516133463798	1.0774697779158477	-0.33500002576419763	0.8366642692808881	0.2984947674161119	0.0697995764101802	0.3910088748596179	1.4542477552512563	1.3209966701079119	1.0467424197086566	0.28180827118481905	1.363417429251308
2.008907566714422	3.393504932797742	1.0384473804125958	1.2216763250117277	1.2645982377140979	2.356735486471583	1.3287181627650753	0.4865400709399162	0.23145545322280822	2.4841331760064165	1.188408780276016	1.0966511441113669	0.3537375260036254	2.4090398170654974	0.1500015118861216	1.0853371204488622	2.8916482729459245	2.026615069470797	0.14809718579303888	0.7006362088546648	1.2319212515115572	0.22302872437375912	0.9154337298817733	0.9363012586882272	1.6636622640306595	0.7589478238981705	1.9035249358657378	0.4196991497024142	0.03451741388240022	0.6029269587824638	0.2724191306142565	1.078829388604847	-0.3208260816518528	0.8276590794863419	0.2815241145044382	0.03926229282756279	0.39577905389005236	1.3814167030163114	1.3882768300201307	1.0200764887897262	0.2503923648471471	1.2638063795455428
1.9824974374939004	3.446618949261258	1.0568045744965395	1.2443242235086225	1.199136865613637	2.362202299554509	1.276111375976812	0.45961709050897026	0.2629374167018674	2.394056148023819	1.1113197862792978	1.0754391043209615	0.4557732637691415	2.380107804649419	0.11579244335352645	1.031247776220384	2.9275158876269427	1.9615660409887723	0.15463383121852958	0.675327272677082	1.2320500360949074	0.25673553103224556	0.9567660588357703	0.8757033158143794	1.561370933126049	0.7317627104566817	1.803997869664461	0.4337738331497003	0.018426465129367145	0.5738028759783933	0.24895436268478713	1.0790181590838133	-0.27544662972507605	0.8241364611255342	0.2885579893409059	0.031158269987451314	0.37340405424840756	1.2880883691294969	1.4204955544596032	0.998300793762264	0.24686642619058144	1.163029688713118
2.011018317782729	3.4852660684219017	1.1283544517557011	1.2422930038840114	1.1307185763480487	2.308860137777228	1.2182644767726791	0.42835365212805226	0.30761371840334145	2.3234647029984914	1.0598300855955947	1.0822515676530977	0.5677916188510196	2.316728010317422	0.0791905253621059	0.9830691814215825	2.9333032650440796	1.8891703398382567	0.15804628041170327	0.6174510120492177	1.224097588073017	0.2814352967899506	0.9724699167665065	0.8184069886984584	1.5121659545138724	0.6831909482232639	1.745681379096229	0.4267190191298008	0.004373238401955896	0.5551210715024673	0.21816452249595222	1.0783939425920155	-0.22984736090678068	0.8305100166318857	0.33581380079977646	0.03573644621037889	0.34559389873147406	1.1850879030435575	1.3903105745286986	0.9940710572639292	0.24783132304286762	1.062320453964412
2.0956870485515506	3.5132434212819694	1.2278310711908822	1.2071332732615545	1.0654082164916057	2.214120772716293	1.1955473254816402	0.37936414771368154	0.34871109516203974	2.266090840397596	1.0330194766462237	1.0912429500863066	0.6678231765023365	2.193272788514559	0.03987092549827865	0.9516796963879754	2.8891057180042017	1.833117469766122	0.14877123185807267	0.5377808149094492	1.198634363074714	0.31798315779242875	0.982733088785189	0.7608225624762607	1.5015025061593776	0.6371450815543072	1.7200887763799835	0.40366457382361665	-0.013347057942235957	0.5412127122223704	0.19760822091612432	1.0674394643064578	-0.18106404913193824	0.8291009692875623	0.39494237859046905	0.02918379588182831	0.34162051496469725	1.0848363044118625	1.3220015478008746	0.9812086398861105	0.22815371672696694	0.9568425238040172
2.2190372817140664	3.5727146253963915	1.3390128817679547	1.1522262417915485	1.014765529755753	2.1103636943993505	1.1984308869337088	0.3330370221017914	0.3880530694963893	2.2279286542266217	1.0330733649627346	1.1105735560958896	0.7378634255371457	2.037957235058184	0.0003517148764871747	0.9514176702688225	2.8039534475359154	1.7775237192275384	0.1329333330643276	0.47034976213295476	1.1632900623916635	0.3652479709697423	0.9970800728897903	0.6990886859833808	1.492190368867014	0.6033508579140784	1.6946287130368034	0.38190307844041144	-0.033505980482466606	0.5512459499412782	0.1485521711006516	1.0821091309142554	-0.11744168204938324	0.8120504369871593	0.4426870432713278	0.0205028163225414	0.3422078130984714	1.0044843177902767	1.2419191927711557	0.9673335337534349	0.1877645764664836	0.8509031940309857
2.3811579402642837	3.6498026846587295	1.4388045960793385	1.07909832895521	0.9894782859267984	2.029462726690158	1.209703769816908	0.31214125101196566	0.41244530318397565	2.201251432446611	1.0868527333555853	1.134270415033815	0.8213152298844217	1.8462099452066767	-0.029105749743699644	0.9580009793218445	2.695576376857042	1.7320252775053255	0.1150951334210005	0.422119023507128	1.1332235738104326	0.42074499204492977	0.9812363945194195	0.6385351926859301	1.474492082618027	0.5828918035360078	1.666744596254146	0.3633415093144631	-0.05977391895286921	0.5661133039511647	0.09923588356322532	1.1279988869207274	-0.06409693392049469	0.7783244120554442	0.48662771764863544	0.015037014377805497	0.32245505843087197	0.9345765823523348	1.1556529750155158	0.9444700932218961	0.15094432734565683	0.7459046517722185
2.533132017182374	3.68814053523095	1.4952065789195814	0.9865155788464637	1.0084132727815753	1.9846663230825883	1.249996506659784	0.33224351180724104	0.42388947898927903	2.1890466671814486	1.1761269300520716	1.1418283241102067	0.9215914899606267	1.6507889126830206	-0.039514024980403656	0.9673507243747073	2.5579406019968727	1.7311093188332585	0.11238657466507074	0.37793593135880305	1.103348691560528	0.49067539869251187	0.9503176105097483	0.5889632141794272	1.4519864343530418	0.5732630136774993	1.631874237423256	0.35463032160944985	-0.1036509298361263	0.5647902826504756	0.10042430249347922	1.162577469503472	-0.03519242781599368	0.7357542313113916	0.5008767638807184	0.022895460768216705	0.306337902831867	0.8739848547155775	1.0706102025147028	0.894287150693606	0.12552412744226227	0.6515290935774759
2.6109723980428594	3.7183915849355325	1.5015843326175313	0.8962204547843697	1.0646628979969364	1.993459295821312	1.3056753789772202	0.41126065988150895	0.4391693400919646	2.1808804307148844	1.2827285634771313	1.132680031782623	0.9931563437441564	1.5041812878289318	-0.02969342365224003	0.9950057540662021	2.384302622283193	1.7446282607276302	0.1404002494089481	0.342674868846973	1.074289706762459	0.5709092618815863	0.9165408615390016	0.552748333380196	1.441459089270992	0.5619809467063599	1.5870600912885386	0.3599399028375599	-0.1523620315858682	0.5343881925840538	0.12336239884280449	1.1773455747045962	-0.02650447179026235	0.6847498957491762	0.47133405790908006	0.05404520609888208	0.28579541460161756	0.8267070183386185	0.9968209939918381	0.8282718529568346	0.10490846957600679	0.5844768469466146
2.606479446766641	3.7776566099910056	1.455808049213672	0.8200196712338762	1.1381766326574554	2.0398176460240025	1.334361031163849	0.5430354022388042	0.465060215849293	2.1636689089265397	1.4047949722557103	1.1094385580271116	1.0607831957132094	1.386187854496055	0.0018029222814381352	1.0164545746090936	2.1857567989147997	1.7458946401032853	0.1800546851377304	0.3229536401931141	1.0494531287002153	0.627389749014802	0.89757716480497	0.5359002976451596	1.477521595637714	0.5410201117294132	1.5466764279704734	0.38677934672136055	-0.20255141558719067	0.4821034084895211	0.10738008503312073	1.1848651251336186	-0.027206376370905727	0.6406488327400505	0.4161907669810868	0.11254960367408048	0.2363246681949444	0.7834002270598486	0.923894061155109	0.7689019643240534	0.09593446864456891	0.5358329158553685
2.5330524545035247	3.8547904868219987	1.3759665086381454	0.7505695880136971	1.2202298661490585	2.0674551111369635	1.3420133948390274	0.7036063296568031	0.49687753979151134	2.1477695905017775	1.5318700657569604	1.0821743501656447	1.1422447881608149	1.2695712406886492	0.04968718746213887	1.0221585022355217	1.9722361531367647	1.7422954166076512	0.22857726688196442	0.30654483334258237	1.0336000605985152	0.6418388449076129	0.9164239048190559	0.568029933117393	1.5012205779521706	0.5037404120965949	1.5217156796239402	0.42900040181243126	-0.23941882870817816	0.4053945943329366	0.06799372542908999	1.1744016817135938	-0.0328602932415981	0.6265869640173434	0.3626295043608968	0.18295311717552232	0.19136517178177131	0.7508246509723383	0.8529115799815526	0.7232131889951953	0.10513320310360622	0.48808210331255814
2.411279434445265	3.9371361120875177	1.2933474650797967	0.6852861091516943	1.3054689708531713	2.0725398653405067	1.3363576725259059	0.875464182193461	0.51844540957843	2.1201050312394605	1.6332181740647669	1.0660952933552763	1.1963121252116544	1.1723944694411004	0.09936484991858627	1.0373560171463954	1.7675245007770997	1.720747203797886	0.3016304667597218	0.29786683572560096	1.015838781902049	0.6379213194087314	0.9395206585737208	0.6455960902106097	1.4725817759726403	0.4485615387903291	1.522024938161095	0.46618044982927725	-0.2554051937645808	0.3107153932193617	0.043012143348806174	1.1560886290516295	-0.050609799666628444	0.6322295099991964	0.33483177777105766	0.2391625091344441	0.18277225860604984	0.7403783352994313	0.7859646023282739	0.7243644440563035	0.10733144982749503	0.4553335237887922
2.2834970920550632	3.9969853111433453	1.2340746178119313	0.6276026768930191	1.370087597204757	2.0659156385935704	1.2810215712577495	1.041112708272217	0.5277516624310946	2.074005925694587	1.7053939593778504	1.0501988856017674	1.218363279880633	1.0988832242925972	0.13066282491267295	1.0705182604935592	1.6050874883394375	1.683191377979767	0.390860044286776	0.29415395112102133	0.9698069313446098	0.6293227468387612	0.916750152511536	0.7135257437690367	1.458633620962624	0.39321873716092437	1.5387665782155895	0.48297981307564414	-0.2621392217865221	0.23419250661243035	0.0025241107218389887	1.1646006721215996	-0.08911171880726365	0.6327549893095602	0.363081666612581	0.2670734068313104	0.19562690833968022	0.7411370351037385	0.7210726928481354	0.7708569039614218	0.09571970622911598	0.43397872651234337
2.175825386783519	4.007116721012221	1.167531248030209	0.5818701877116899	1.4070271406366515	2.0350756211093173	1.1692910631067845	1.20987456982358	0.5382578769410002	2.0275819542684372	1.7600993867750916	1.021244802726429	1.2327044974711634	1.034699173268629	0.1396322909281505	1.1100554360393446	1.4877595049018928	1.6313564785892105	0.5003677808631981	0.2855823264356223	0.8905447319235072	0.600246714226033	0.8805331411509473	0.7629536727224013	1.4338239387283944	0.36768390214322844	1.5525456715287138	0.4759709262344762	-0.2600641484406753	0.19336379527467643	-0.058184392900911173	1.2077341475149383	-0.13623932824470186	0.6247891043607143	0.42158865620048075	0.2648632187840074	0.21288923645203614	0.7417925104448745	0.6676729058433462	0.8172662240827895	0.09024940070407214	0.4162386759087684
2.109091019858936	3.9657377293205123	1.1001242848840798	0.5386096166928553	1.440249834320618	1.9936896548515282	1.0405933880164546	1.386046863579241	0.5625295904621389	2.0089053510547346	1.8099601373694783	0.9893524954567319	1.216842296520864	0.9794717275013276	0.15169324405532822	1.1491432018021317	1.4205217194226183	1.6081610604330812	0.6283681095370145	0.26547627805868457	0.7883855759089144	0.5588399653253596	0.8475478286309602	0.8099763857085108	1.3680204369168965	0.37520561331163665	1.55813399830253	0.44225338812719883	-0.247401220854981	0.1714116230569585	-0.09515425937251762	1.2520720480501508	-0.18298390910721912	0.6108331790473549	0.5038152789435754	0.2505004483543442	0.2279777376043104	0.7465707708450611	0.6316892218778549	0.8748901772567985	0.08412713784640231	0.40772481872901556
2.104640190000932	3.8483416640337813	1.0759261654097898	0.48320179142979935	1.4824699349304329	1.936150463913974	0.9224873383488801	1.5392203671584268	0.6064198910780835	2.0141350547513412	1.865638483176771	0.9460404147702135	1.1564427022171084	0.9333573713244243	0.17589139913958926	1.1794589240151143	1.3996029419199196	1.6496452467634364	0.7295871176657681	0.2417113136968672	0.6872739725418187	0.5158269932653754	0.7730332074181198	0.8390892119678803	1.331798738329725	0.40634699689326653	1.5518921440539715	0.39616446585340914	-0.25005233456163467	0.17019526545580724	-0.10441376536507127	1.2832990860554134	-0.2430476954395237	0.5715324119157689	0.6173479325252595	0.22606411223295692	0.22541080928815532	0.7408067168215913	0.6279469187454436	0.9116425805516377	0.06471491651531161	0.4092987940157857
2.144992508650469	3.676331056910078	1.0678737407957264	0.4193285478890254	1.5198284155554094	1.8521649326050629	0.8295920993558568	1.66485516100707	0.6633892497572321	2.053220879212215	1.9337457005932723	0.8743375428796476	1.0862286265126115	0.880022900772539	0.20593839739587527	1.213086127656799	1.3869921092726536	1.7370474675022962	0.7900103248065891	0.21732844774718013	0.6059370848938146	0.45187844821930956	0.6567843834090622	0.8443243842990722	1.3101048488682498	0.46994318976752825	1.5274248756373452	0.3589464779932633	-0.2667765956998198	0.1815534816075054	-0.1013813762906898	1.3140084528698894	-0.305393615079054	0.5343780582575655	0.7106735737852414	0.20391291921982596	0.19580227391469443	0.712368377217975	0.6536632582194482	0.8899812027268329	0.04621850348440338	0.4258624105193058
2.217015453639768	3.507184047827322	1.0240813880938828	0.34417342177842014	1.5388169873999993	1.7556107878670624	0.7554764292252668	1.7515038834988712	0.7217629303758599	2.109734802715617	2.021528010962002	0.7803668305529273	1.0214818134428219	0.8232506271059531	0.23580810162490112	1.258121964076917	1.3878762734256056	1.8672823481683973	0.8242381801737867	0.1940046181898674	0.5454962811662702	0.3597518724754821	0.55742833075455	0.8566509103461785	1.2424906874501196	0.5632543898995233	1.494614295365241	0.33274302569319814	-0.27608039455325784	0.18165720960889084	-0.08095519357183882	1.3445892704624924	-0.3417851033770829	0.5163401333820429	0.7735985878561884	0.19808713573235642	0.13754794840510207	0.6843604836257816	0.7080572610849135	0.8554805019085846	0.04463002861867603	0.44803747377377434
2.3112785074463473	3.3363818790768986	0.9698033781228566	0.23862612195519423	1.5380619261799091	1.636672487607607	0.6956971582308172	1.7677903570853797	0.7738066822523602	2.153757314588026	2.102940370873587	0.6874682533404556	0.9495475779862055	0.7830365794505401	0.254600028696101	1.307784855200535	1.4159176694626345	2.025030955053712	0.8259735212310659	0.17473938526477767	0.5247886624897378	0.2570390544226786	0.5003939026174844	0.8854855151829147	1.1657527459470267	0.6363464307604796	1.4570589722535536	0.3288062677423822	-0.2927233128162858	0.17573884213361998	-0.02961648716666055	1.3726859611999818	-0.362446004339566	0.49140317368980435	0.806040959628009	0.1957122438011179	0.0717058251631613	0.6531681153447627	0.786862861698375	0.8652598189723019	0.04527661689091543	0.45103702096313364
2.3682781466057903	3.181088957316253	0.9445841178460584	0.11702938265230098	1.5167497143225257	1.5001370048448401	0.6465952054214426	1.7425237751927845	0.7982355959906046	2.1775234832750407	2.154960168583839	0.6058632286518528	0.88223216546701	0.7863433724253722	0.24826827626800685	1.3477753281571996	1.4297644663176825	2.1708629776220127	0.8014305286017478	0.1761730733794174	0.5504929659458979	0.15442678242053592	0.4427412746749916	0.9101114036471067	1.0949061318083317	0.6672259288502657	1.41729132526691	0.336549989443251	-0.3204180717192929	0.17572318507680762	0.04092280620969343	1.4091939402119187	-0.38464939722322106	0.4572311270047358	0.7881702987977075	0.18453407721114315	0.007185416959754137	0.6164666574643064	0.8636480450936261	0.893071231356247	0.04580048378289588	0.45254893665288287
2.361225149133643	3.0580687854770985	0.9044153562205433	0.0019950452135356622	1.4712804147849678	1.379136710339307	0.5867131031122088	1.7054152445875286	0.78253653430897	2.1716695274928464	2.1673486239556645	0.5347058290123956	0.8369115174174008	0.828850097528486	0.21298428520649884	1.371371674341339	1.4196841954284507	2.2879551815743833	0.7687203687481527	0.20134200400734398	0.5835309232063859	0.054337587877169004	0.36897148309969896	0.9101270433128757	0.9948422767822158	0.6806600548440737	1.3901532634458529	0.3374655377670902	-0.3555283127310175	0.16899750060962232	0.11062562119405442	1.4246499574652278	-0.40437914251218976	0.43824606804964555	0.7107868841347089	0.18558739306768923	-0.05849899495969062	0.5894280415812893	0.9109572604049966	0.9130628851907184	0.04491305480189778	0.44660200831224034
2.3005796672198517	2.9363028695798796	0.8512576835871257	-0.11433334338647141	1.413320941258306	1.2794699094369275	0.49931505482201494	1.6510446129844314	0.7452381627969958	2.121179636615365	2.1368021488899105	0.4826166939187403	0.812251410679267	0.8629715671515832	0.16349259550591905	1.392724081712792	1.4094493457272483	2.403855499055549	0.7327229604823622	0.23098250853128519	0.6201081006934621	-0.03762434370870136	0.2962059364430373	0.8919241186380369	0.9026869940513764	0.6579729746594403	1.3578836772185288	0.3455936499856016	-0.4008977163646075	0.1586002363198149	0.18546999002786674	1.3931241293766934	-0.410291556499947	0.4156292690221197	0.5951865864617891	0.18820786144862822	-0.11550575329132555	0.5719345918076968	0.9274311240160126	0.9358662803228815	0.03441654174662222	0.4178567225035682
2.180206014277831	2.8044799973628485	0.8361447997100069	-0.22820183287501666	1.3918577171569044	1.1907030236228062	0.39896026086903347	1.620904230157003	0.6919682492270705	2.028866766979285	2.0470095700182913	0.4696045573151519	0.8008611077432002	0.8616487286559653	0.10846015749886714	1.4107479020928675	1.3804578230269868	2.496333879140522	0.6879920698318229	0.24691811226705576	0.6626502031508433	-0.13214642910952853	0.24671038018637229	0.878171090444711	0.8429728984739953	0.5827268756499231	1.3238052203021857	0.37997014326598066	-0.442824988332107	0.14651690272446974	0.2857978279771587	1.3246224494326473	-0.41944839233290904	0.3857500492838161	0.4487561614180436	0.15969732326413988	-0.17007857867577614	0.5505857083346666	0.9265341973749468	0.9440959641950167	0.012858230278252763	0.3854247368660554
2.0279604882201356	2.673682293244478	0.8685995719588618	-0.31636958490423395	1.4189668506394963	1.1178814775099621	0.2921099555321937	1.6366096634185403	0.621065711305109	1.918448038893467	1.9225972622437708	0.48398086953040664	0.803091883337528	0.8402698147203678	0.05055692005041099	1.4303361039321	1.3397303038006545	2.5538712863799167	0.6421205418336511	0.2507772596525617	0.6772020757975945	-0.23629517044833567	0.1932198286010405	0.8628162312204897	0.7868582483696638	0.49215747667871845	1.2973732015565198	0.4135558903386382	-0.4913758944195492	0.1390171725110969	0.39806685968237204	1.2230523507375908	-0.4275438805136891	0.3838187009314092	0.29482674953192106	0.13130119017268474	-0.21203332131034114	0.5309968019587019	0.9043549207618466	0.9095132783122359	-0.013989372679278734	0.35766520929412626
1.8912671257987668	2.5503127624443276	0.9064576378255589	-0.37644480831851623	1.4650401991531266	1.0516953951699184	0.16891375578280948	1.6719967536580236	0.550739574179202	1.7944798555907773	1.7899066547165312	0.4976919233922218	0.8076713883377579	0.8057007271193861	0.0011117235387980763	1.4758174625073357	1.3018518319880543	2.5811425305938274	0.6161741357989491	0.25216167207095336	0.6600910021926781	-0.32681740827130273	0.1225665378940722	0.8396110829203917	0.738954757300241	0.40026265724116017	1.25352517575755	0.4293418604021297	-0.5430443907017912	0.1489701678138382	0.5109790503289842	1.108356334198311	-0.41451241818516016	0.40145721915369137	0.1515905971969736	0.1105632945588328	-0.22178788430176438	0.5189112818106387	0.8707008471508623	0.8404472123994887	-0.039258471883229305	0.33169371764796807
1.7743427489927597	2.4400470562795586	0.9486628459657902	-0.4178905026313373	1.5204178504433516	0.9817449091653735	0.05093624525871463	1.7234448391489512	0.4856115242322613	1.66746557690719	1.651881103854701	0.5062308905463797	0.7981362712275866	0.7765066944235698	-0.029899853411252907	1.5515461210448556	1.2715463893860435	2.5753146010181087	0.6164027000153861	0.2443933194497853	0.6332645452632999	-0.3710815502491999	0.04956180155451421	0.798175023175131	0.7074978884564289	0.30681851523735193	1.1763122383462927	0.44825287545320747	-0.5711674447433811	0.1714204301514156	0.5995243156100216	1.0213887322473707	-0.399263918538739	0.416742734254363	0.03426798221214812	0.06780044603450684	-0.21091051085017928	0.5193603082254324	0.8259331461106839	0.7661837552830819	-0.05063934588499615	0.31169433794704104
1.6726850462107374	2.3467510321054514	1.00333180698692	-0.4342283993358018	1.5673826583329589	0.909524543936263	-0.023393656777675596	1.8062647660665008	0.425351441008364	1.5532994253320744	1.508568640549084	0.5184060093853351	0.7855979879937893	0.7889156594771441	-0.04158824111751002	1.6204030085406118	1.2711839287234912	2.525457564253876	0.6274392944409198	0.24508474350507284	0.5878844703411106	-0.37667128225313806	0.001552387077608955	0.7506386706395459	0.6779987193618006	0.21943772206378473	1.0862829936338088	0.4588420854015591	-0.5843508007242135	0.1962711150116186	0.6365536649895029	0.9660280254618214	-0.4089688814702944	0.40796850109219474	-0.050103983147530826	0.019784825738678635	-0.1881447637527967	0.5356501607584511	0.7597418258206806	0.7108276706547262	-0.03609993035881337	0.3000676073572818
1.6071300789961618	2.277131236533907	1.0438273336692379	-0.4200258873649026	1.5700472937354708	0.8203924547815559	-0.06134269657109873	1.8923974900607525	0.38806354951086347	1.463276541663022	1.3753561363912858	0.5321729964271642	0.7724150975265658	0.8424739390179721	-0.03717820716671125	1.6583104904788466	1.2852805835720258	2.4053636003048298	0.6420732275850254	0.26489748416625003	0.5319181456131447	-0.37764469370610076	-0.018901848305352912	0.698899363713542	0.6401206925572873	0.13767247352066514	0.9863032929697958	0.43817185972168665	-0.5986123648155484	0.22967544572191168	0.609495138042581	0.9367130123692835	-0.43385441779853073	0.38141060723693776	-0.12516723351190923	-0.00795150556623173	-0.13347425150441145	0.5622862012351011	0.6842320641126504	0.7123819227231831	-0.002306297278623473	0.29982386604144495
1.5743783362555608	2.2298875960543363	1.0534902432061135	-0.4043370194162308	1.5395671772573793	0.7172477943742116	-0.0837470692796689	1.937311039956668	0.3725950481476509	1.388737657684239	1.2448081751879299	0.5543764889571079	0.7628427318443188	0.9294379846400211	-0.028170926690873378	1.6583742475760885	1.2920040956047605	2.239357683000703	0.6463067609697308	0.29296194856416874	0.4960037375672135	-0.39562672645401403	-0.008016079612073035	0.6411223226602907	0.6003906890812926	0.054356902848349264	0.8666569166532396	0.40720995233828694	-0.603775977329353	0.2708182767619741	0.5310545317368218	0.9423877077492637	-0.46787414787648274	0.35830964682869365	-0.18478358537840534	-0.03027430621891265	-0.055596635845687706	0.6010511161343463	0.6135840979270695	0.7643535253213396	0.02925534069810621	0.30037520709903964
1.5560508391746528	2.176114952041403	1.0295547027953258	-0.40323126672117615	1.5008642005243713	0.6264526253916054	-0.08281301817038066	1.9365001851748047	0.3684606824377681	1.3246155026397566	1.0992722330836622	0.5959066276254839	0.7588633427275353	1.0232157705920897	-0.021947658370368755	1.6330074756551198	1.3179013769136811	2.0592748871505053	0.6298712468202701	0.31247355997049747	0.4813607733858973	-0.4415442225524696	0.01756490522414222	0.5977806931120881	0.5338325432323996	-0.023027261302592618	0.7552146441713942	0.3877827557349467	-0.5989120054066888	0.2919200750815418	0.42168653101776626	0.960832783936395	-0.5321295498698064	0.33024735656070126	-0.24190387211806028	-0.05153787351023541	0.014247117967059048	0.6351502852982615	0.5423550618818972	0.8415765277954401	0.0524005930149497	0.285569945844454
1.5489791210721884	2.093242424736348	0.9853597288627789	-0.4046294829913718	1.4612648930526753	0.5521084622741641	-0.07962096277395961	1.9047641095146193	0.38252486186150153	1.2723713360033888	0.9546793365183373	0.6530124244841032	0.7526692155960673	1.0683426984925763	-0.01793622602631206	1.6004618100898198	1.3613799992202993	1.862335411207555	0.6001426125415982	0.31811680042173857	0.4845230631246305	-0.5193228768669644	0.04701777305223949	0.5866370196813218	0.44388286263984034	-0.08431946158639755	0.6869577006231865	0.37376797730339745	-0.5983774665127987	0.30165289302285225	0.30966162708029027	0.9808633005266266	-0.607396551682039	0.27855862657410074	-0.3042537012721859	-0.05678078277371742	0.08381899629102466	0.642813669444078	0.4923710593957586	0.939309653033237	0.07060170772460952	0.2673891821605835
1.5478231221500773	1.9965272645013479	0.9334624357341713	-0.41246991061536303	1.444716873925925	0.48828777387853134	-0.09038397372135455	1.8367607108838377	0.42545100114586365	1.2174059398673984	0.8248571103601672	0.7082937107097026	0.7402204324035085	1.0802931280566104	-0.025719185859356515	1.575444924678106	1.396328802773269	1.6563131218434148	0.5523261049691597	0.3098955806874355	0.5201241477025327	-0.6049277843997893	0.09128633123855444	0.5918557292064406	0.36308855753477576	-0.11691420969146474	0.6552141039833144	0.3594067481975055	-0.5965530620271304	0.3173363711191105	0.22795813543213325	1.012580215296324	-0.6770954878558892	0.22477009821423008	-0.35124728020800305	-0.043805667222481665	0.15230925741070517	0.628688433903756	0.47900911808324	1.0379711725229206	0.06750222586444342	0.251937241916748
1.5344706325760655	1.9049665807400562	0.8887014580425202	-0.43035826490311047	1.4627604014047244	0.4555374619973674	-0.09177219647093915	1.7286872104391773	0.488126727705954	1.1521594940769344	0.7073307922476408	0.7375264695173228	0.7239609133510656	1.1072345141807962	-0.047618097771911894	1.5811488523045343	1.4314774927210283	1.487011273583202	0.4814187882444475	0.29918632936957046	0.6061695253613253	-0.6602475930606866	0.12829214092839997	0.5927883471704721	0.2942701251970668	-0.10984929878936356	0.6389000909626757	0.35385355323873385	-0.591909877908464	0.32511499265696286	0.17739642451107296	1.0357376048510347	-0.7484708816101197	0.17258767194006913	-0.39468615160909726	-0.02706603235997605	0.19150405190158185	0.6013329189188037	0.4835164076821769	1.0837315404433425	0.04164329702662321	0.22094611822746688
1.4966924005951951	1.8145856993716343	0.8442088945046711	-0.4321290717553354	1.5029394010389416	0.4517449657682053	-0.0704004215483249	1.613051513526234	0.5518714157423638	1.0958914494562229	0.6055064752297963	0.7535703824712223	0.7231300632572597	1.0991124920373674	-0.07436779906667194	1.6170199947589061	1.4696051562391328	1.3764227562683486	0.392890189508568	0.30065208579446656	0.7151841046237802	-0.6790189123062897	0.13458054321660115	0.595098902002808	0.24649058532219184	-0.06793762446492983	0.6424094668155645	0.36416720011469794	-0.5774233758664398	0.3141208030761642	0.15471113052021646	1.0251652999278018	-0.8214142396291741	0.1068021119056762	-0.4558068332580472	-0.011499049701059522	0.1997109254222379	0.5509831225178751	0.48444798527817223	1.0698114002611354	0.01056180645015685	0.18231266996007886
1.4332622249216644	1.7399660616205943	0.7864064899924171	-0.40344360328942946	1.5746653455847957	0.45554308051029946	-0.03953388856065184	1.5058539096908587	0.6259022379847308	1.0396762751652087	0.5426955421382135	0.7784106542041227	0.7507286684591653	1.0389412330753016	-0.10053106627126382	1.6573852350432614	1.4839763217365114	1.3012768987065966	0.29182549862148527	0.3012144544548189	0.8104155923803387	-0.6825367672537934	0.11735712730040618	0.5850886927701631	0.24084837555467947	-0.01974169789919617	0.6601055570723291	0.3767901853473029	-0.5567722459285742	0.29642147891524695	0.12900955740919479	0.9880481597383399	-0.8815214232877009	0.03389609532903115	-0.506332457658694	0.01818315443621587	0.20188828323282354	0.4836074831615182	0.48937508452337275	1.0316779527806534	-0.01771933563052488	0.14983031711338926
1.3551597552367327	1.7088444781115644	0.7190637128395883	-0.34497092001290747	1.682220162864605	0.4555880286137565	0.0026612276057285554	1.4082651518266505	0.6861570812013916	0.9710569571367993	0.5273496725265605	0.8089848193642887	0.8004674110300087	0.9733282010812848	-0.09829691356411205	1.671421904268986	1.4856860166999442	1.242820492268423	0.18722024611418125	0.27707170975510165	0.8792713692492453	-0.6872586611579631	0.09447318201361259	0.5670553349978757	0.2599599484630713	0.006355891057079269	0.6719274022850774	0.3614085741400327	-0.531067067349565	0.2821295217432342	0.09680575893107948	0.9380888364736537	-0.9217592354772386	-0.02610389512088961	-0.5427849366554784	0.04616013093681703	0.20523670646045394	0.4178844674605293	0.5015562279102093	0.9795065837576509	-0.03671890632049474	0.12467009730075496
1.2752179836230997	1.7160893811551645	0.642664875541089	-0.24385464367058854	1.7985190762093288	0.4538968562211972	0.03895211244825918	1.3196781828776696	0.6969462561020878	0.9173094895596282	0.5519256735684371	0.8383650833722992	0.8574789372986865	0.9211479541227792	-0.06855119117233081	1.6643440889495502	1.4875935991942186	1.1994162133192774	0.09622257151156834	0.23472042206094237	0.917342133794447	-0.7200096519223529	0.05789914487634833	0.545946725051165	0.2815918623272725	0.014251438767279852	0.6715331184897291	0.32554543805246006	-0.49035827845074637	0.2769421431079149	0.055714222634629704	0.8961806320419516	-0.9475570590762844	-0.06986064204963545	-0.6128226032344273	0.05838865463093181	0.20492010686529252	0.35194674487614475	0.5118169087565171	0.898252456490844	-0.03607001702237528	0.09977250650739874
1.2205022613624013	1.7201499631772292	0.5544908260170965	-0.10368045782071098	1.9007056517824332	0.4483457654442903	0.049008158106514474	1.2463673711292393	0.667974256089485	0.8831590785264403	0.6111588910377452	0.8766496126481871	0.9092058224040855	0.8633882521797762	-0.04351925823259824	1.63463328163479	1.48737372415995	1.1672459204402428	0.047044869401750664	0.19086661670817862	0.9087536155743017	-0.7812943550387177	0.0020606651537635355	0.5274137211145641	0.2856275673968197	0.019898969411998462	0.671530617746841	0.2913796107440873	-0.45054758129601036	0.2813349261099801	-0.009025487223904578	0.8639819472155053	-0.9625329103036118	-0.10911691294929529	-0.7117446966119175	0.07211825204570475	0.21663311493607487	0.2939356288186629	0.52294652893414	0.810806724773021	-0.029986871604663123	0.08525056080443179
1.1958471912341522	1.7018343901073218	0.46995787284033314	0.05782754361309783	1.9889991009058778	0.436546888286897	0.03599142751010257	1.191853647505814	0.6096844155866468	0.8493328963826041	0.6796638276598009	0.9070069748628125	0.9327779604328332	0.792927845010621	-0.022128671852746404	1.574927870169985	1.4992196582031554	1.117337194721901	0.04244374070080094	0.13767154722385933	0.8558176549143193	-0.830638586226265	-0.05409790664446183	0.5016683618374125	0.2687738505616645	0.019150296765468554	0.6775932520884231	0.24024968139607278	-0.4249312158562031	0.2893024108956375	-0.08739050066757262	0.851625008500324	-0.9588724401787514	-0.14563666558550678	-0.7966670265261528	0.08410021303931707	0.22837790066139035	0.257745132030903	0.5470742553975201	0.7400871009390029	-0.03262001221984495	0.09468991545280522
1.1625619105295002	1.6963706450451919	0.39829129377517064	0.22654697566682724	2.0550060656298874	0.42510197744422556	0.008406927319286365	1.1385757186034087	0.511942560597485	0.8094285372993015	0.7363742518767941	0.9047785573723468	0.912753748894322	0.7256923494788796	-0.007116331089955208	1.4970454657866084	1.5321356171211162	1.0485384366719859	0.06170500736047983	0.08476743899357499	0.7924799833332393	-0.8316685548327243	-0.10013488561130764	0.46648240641773925	0.22599367553355823	0.019636084357208754	0.6795946799798213	0.16486421117635763	-0.41136189623304303	0.2985371387170882	-0.15332606481984531	0.8769769996356596	-0.9549364913743918	-0.18950041535769407	-0.8585895137908587	0.08421264563074612	0.23560908249287066	0.2597497511056844	0.5842094172499072	0.6946916242917113	-0.04257194915022157	0.115273015131512
1.118699473695417	1.745240809212022	0.32717321319821213	0.3835838901162857	2.081886245065097	0.4204442302235211	-0.024426254563631282	1.07367264707975	0.39752176257339583	0.7669590117377726	0.7719909146351498	0.8736643647839049	0.8606160948135297	0.6674170983743568	-0.02426239927172973	1.4191498434684375	1.5632026268872743	0.9835152526670153	0.10163968902342875	0.0560936767007819	0.7413658533645563	-0.8036627092467198	-0.14671883510301145	0.4314610790587953	0.16321239549500954	0.037749164501093044	0.6766563070863689	0.09665735867573043	-0.405602322654311	0.282466148464711	-0.20996122848040058	0.9311101192573761	-0.9724963703522324	-0.23234498953195723	-0.9136831639943237	0.0805842289301535	0.23688960427552877	0.2966855285175391	0.6490453521105432	0.679826923788555	-0.06643895658471335	0.14147205863341455
1.0828962682130505	1.811200926487233	0.28495049978708026	0.5064866996314535	2.0832648407120997	0.4282820557637894	-0.06569760275220189	0.9881296356541258	0.30004190794607705	0.7096271906038658	0.74832281457797	0.8299305578197602	0.7906203371287008	0.5819857500830851	-0.04821940968254974	1.3330466611687268	1.5775991113279926	0.9086498836944692	0.15090838007291127	0.0321183129375255	0.7035503021705063	-0.7854431364541193	-0.1978649760464265	0.38611427973090995	0.08927915357051189	0.06601980330190309	0.6771881317405594	0.049649892827314746	-0.417490002837997	0.22332944488243892	-0.25603445831138777	1.0095471485207788	-0.9792172953959186	-0.26571610404235835	-0.9543626585993383	0.070776950954972	0.2261617034952653	0.32817827998638577	0.753352722823252	0.6769909333872688	-0.10139460773423048	0.17515153211249884
1.0279558983885413	1.8769434103113318	0.2846412400011782	0.5800152475022319	2.065279769585824	0.46420682745158537	-0.11409987415723341	0.8715833531572723	0.2209439987056656	0.6276367750973236	0.6620821786555116	0.7814028318429191	0.7152737185969017	0.46558930609406957	-0.03233919605904491	1.2378790857025905	1.59141792408777	0.8115263389248459	0.17898028773817323	0.0022032723916322826	0.6787239326423083	-0.7745194364626122	-0.24737460228443778	0.32791002886006665	0.02416467457576586	0.08655982227859704	0.6832707720252459	0.007329994460278854	-0.4441820863002911	0.14910129566464594	-0.28736212312559345	1.104375940724638	-0.9679132353350746	-0.2860869027917152	-0.9581655697567045	0.05293172894341388	0.2195931446083041	0.3462931410282683	0.8676289067234378	0.6820451394078011	-0.13653434095413602	0.2041324645069619
0.9479907259870108	1.958109233183981	0.28437282584737594	0.6232878375720995	2.0188897824960272	0.5059523785370288	-0.16439766946478382	0.7432254748005545	0.17399877387063106	0.5244396244546758	0.5527521563357963	0.7318648437385702	0.6312368012632652	0.3708665488553563	0.010022298181584444	1.1573624246673142	1.5908249277832274	0.7185310692987896	0.18403053784530668	-0.022709111754241892	0.6569970311048683	-0.7746174688620071	-0.30464558198289715	0.26049401485111506	-0.033182196227307094	0.11232155808502756	0.6940323022534637	-0.030133603964386756	-0.4684147928330876	0.07552682856879113	-0.3121008166653879	1.1868721143363739	-0.9463645760252992	-0.2881941172036391	-0.9424510430048414	0.026834546471443028	0.2180572246392153	0.35692938971341037	0.986107185273371	0.6921627892026161	-0.1629554871152675	0.21970042921479407
0.89228749047706	1.9955364595791796	0.285959970408988	0.6542529193839695	1.9406849255455285	0.5201391236905611	-0.2045674371937304	0.640047455899869	0.16102975595940103	0.40931225206613975	0.4196843305929794	0.6922191087543795	0.5364531535444301	0.29763066761194723	0.07133503615427324	1.097849062019811	1.5876987045687205	0.64088285825285	0.18264896178544202	-0.0528470661641137	0.6271150814083157	-0.8081797405726684	-0.371124485099026	0.1932064107295322	-0.09540326547481084	0.1653783592570034	0.7147634607953515	-0.05447201344118968	-0.4885629249919198	-0.003660693394483444	-0.3252552138965114	1.2465085303755736	-0.9024342174263019	-0.25451364793794323	-0.94352695175169	-0.00909259774415572	0.19980037363499656	0.33792266930973053	1.1077653553026257	0.6729794388212799	-0.18425454966784005	0.2410777118524825
0.8625638096903272	1.9269991040671144	0.3197509783365534	0.6840801976980295	1.831347189513765	0.5155544171379741	-0.22732443561924792	0.5452641688584702	0.1680618456712683	0.2975481970366884	0.26454689626861894	0.6678485767368177	0.44081227132656886	0.22709626397490332	0.1527917231333166	1.0645375337620313	1.6156148384650149	0.5810308500537502	0.17417534381237548	-0.08608547866805634	0.5862346141848953	-0.8610022367002719	-0.43785488913172993	0.12764493182469633	-0.14145356466496248	0.21580730944402965	0.737059250804192	-0.07674270145815505	-0.5125441326351996	-0.05214864121189107	-0.33292850901239623	1.2831415843060905	-0.8413270084243851	-0.18053124632232626	-0.9661329060435468	-0.03761792969067418	0.1920207330252824	0.29967490897097226	1.1893563596008236	0.6186810769973127	-0.20019375593760141	0.2794926024086215
0.8323627528304961	1.780921240802242	0.3519781820637064	0.7410585122960905	1.6925230949968024	0.4925690807327857	-0.23925115427894889	0.44530355235426733	0.18364038718645515	0.2207034022927759	0.13248713349010036	0.6470899421932508	0.35846292124448553	0.18371735099618253	0.23874647116760314	1.0564559329238232	1.6423569729359122	0.5299241568107793	0.15016154285614552	-0.1085974324681426	0.52855089992164	-0.8811711460500635	-0.49873393967181895	0.07923111172542388	-0.15987246913323358	0.25500117211837636	0.7677241936783545	-0.11895876446458176	-0.5329006021579548	-0.051973477888796735	-0.34098348612047935	1.2784118994220415	-0.7737102004890833	-0.07783712133941594	-0.9846229967842707	-0.050647289036020615	0.21311285698393384	0.26821415708570845	1.2066058715106514	0.571455370388279	-0.20054504588859276	0.35504071793024383
0.7905642654889259	1.5991801275353938	0.35312769485281514	0.8315860046781598	1.5523691184599397	0.4501830191730841	-0.24220841150661312	0.3656186415184655	0.20558029748719076	0.18597842454407826	0.030834439045492313	0.6242350508588972	0.31930277314321953	0.17003225013574016	0.33403829136479823	1.0538582199740005	1.6358200215383145	0.48534471428734616	0.1168166441594519	-0.13126034197260736	0.4800949151641844	-0.8775904498208963	-0.5548045740866264	0.060240441779995435	-0.1585576143047935	0.30385081285077337	0.8064490308806839	-0.16725818181904778	-0.552039418641367	-0.03535644778007012	-0.329194717315988	1.2508351960775344	-0.7168653636583315	0.024644057390705538	-0.9801801519389596	-0.058280870243573646	0.2391163939931657	0.2321929484175489	1.1814746000833454	0.518618883095268	-0.1811496987472875	0.45796610988272235
0.7270311263486487	1.3933618819402498	0.366834321967623	0.9279707812637422	1.4262203097150716	0.413336811364425	-0.23547467424350543	0.2922471240644416	0.2211483589879039	0.1853764671758332	-0.034256789874105215	0.5999105523434706	0.3496670848217664	0.16840736048431412	0.4485076221470246	1.0353982077457204	1.612266741352292	0.45834635734586104	0.07385093893840225	-0.16801140768050332	0.46983455317603207	-0.8820565797086969	-0.6070033255095517	0.052014800725656306	-0.1614911259090958	0.3592325974350702	0.8300135311147259	-0.1841493994228775	-0.5781015098358623	-0.016573851000911292	-0.2956029843207869	1.2380682895736774	-0.690348653916207	0.09463980851257214	-0.9663023319946553	-0.06139840902872558	0.27541471412087953	0.19537175015981448	1.1293275783721703	0.4481890937851597	-0.1398163708674368	0.545146352480801
0.6564871111544389	1.193918005584258	0.42082057742364726	1.0057300350982075	1.31523605308724	0.40902741194551007	-0.24329542419664243	0.20605803048642407	0.2309314524991229	0.22213153818653913	-0.05225841630163801	0.5628986266588726	0.43076291698523733	0.18987240145630685	0.5722334368979508	1.0067230644983547	1.5702173067684184	0.4395521016057228	0.012977154568363226	-0.20920432543588366	0.4899995490044238	-0.879707572600128	-0.632400521214424	0.03821156097380859	-0.16180951034999352	0.4059891533586103	0.8308804553159146	-0.15834830914517556	-0.5900987538922091	0.024931049477948712	-0.26950238003610305	1.2527159522606137	-0.6956252027327903	0.12463874430343891	-0.9584634141038757	-0.06430390389144539	0.3227575346240182	0.17210495616106644	1.0573175631120437	0.38060106847243086	-0.08520919169532407	0.5936598684768575
0.5846466923107371	1.0264204289730892	0.5023367889152872	1.051101952748541	1.2345955147816121	0.43483886035554065	-0.283589446430953	0.13717439912452878	0.2448751117564092	0.27747849248504675	-0.05136808759406486	0.5199924327653757	0.5305813300296751	0.24328026194765545	0.6945656957982448	0.9680489423420641	1.5054214667454886	0.3955754435029946	-0.055992461697256156	-0.2325688269964484	0.5351526803620503	-0.8817254061543325	-0.6330987440387607	0.027467110590310963	-0.15505417024712917	0.46343903367811484	0.8222320528280948	-0.09510259036445809	-0.5816432450225535	0.08785578224288837	-0.24012030200031104	1.2918736665846722	-0.7239032778674696	0.09870485712923927	-0.9538338769684895	-0.05202705390803216	0.3621818343976326	0.14368313247155765	0.9839241751127992	0.3139564487614331	-0.03439870522497363	0.6017411073063604
0.5044053906120222	0.9240067086366013	0.6051335747311942	1.0492910823928718	1.1791253075998926	0.4728818114187356	-0.33876058913164325	0.10628386722083127	0.2575402092479016	0.3211914262823582	-0.04371594664950128	0.492598539123699	0.6346010715995163	0.30132503225055796	0.8026772379665553	0.9209930944751819	1.4545217288883214	0.3348986924331953	-0.11010540389447128	-0.24456159287848317	0.6251024296575406	-0.8945707925390994	-0.6322800469991415	0.03228495078755402	-0.16657798571672194	0.5346868809037603	0.7888354651392253	-0.015892184889968502	-0.5659449001465549	0.1490494316639533	-0.2086414514619225	1.3352098096701537	-0.776470647804893	0.019056601981712634	-0.9518277442098224	-0.013984401722123474	0.3837529770746124	0.10212702808816862	0.9345319043185374	0.2440543661343003	-0.0019335310860871993	0.5473975868481065
0.4409752149384916	0.8780917776480306	0.7236209183639245	1.0113549509817452	1.137923321796522	0.5153352951336225	-0.39215017930370005	0.10092442064124554	0.24938675798734627	0.3451818161266452	-0.03159751860280145	0.48262560362883067	0.699465321139601	0.34724226668923264	0.8774717609212479	0.8875058454371982	1.4396841618031004	0.2879453586791676	-0.1462527619328287	-0.24697766630244478	0.7351472855867991	-0.8999336675162338	-0.6307640065090203	0.043203906915424924	-0.211902805856431	0.6026291734670897	0.7331947694612013	0.0328704979195263	-0.5460324963198109	0.220260661747113	-0.186503895914416	1.4087793400188509	-0.8419157025887957	-0.06774707103315074	-0.9613155974719001	0.03861925730465248	0.3819051653110341	0.06435203579073376	0.9098217752665307	0.19469011953211424	0.014127629555306487	0.44503342951216773
0.40516264914096667	0.862897526442757	0.8401301663849388	0.965882874572802	1.115997318237646	0.564002854151403	-0.44361725235310717	0.10236834921001739	0.21683583303196804	0.350886715798607	-0.0428877066544295	0.487384378785058	0.6943420904553174	0.39405352402682625	0.9285882325989213	0.8715199195921374	1.435331968700551	0.23839313471783813	-0.16572002755190762	-0.2359172278795756	0.8281250431347239	-0.8849623605728022	-0.6253620130456696	0.05430066134888304	-0.2679688476491745	0.6555680262114411	0.6831323975854418	0.0321077073858152	-0.5341921278084099	0.3267942120001447	-0.17778593222897507	1.4969038849666485	-0.9082353078380969	-0.1437635861082413	-0.9683322059694015	0.10159926101936936	0.3765017870902786	0.027627868528379756	0.9158577050694829	0.17771574701627482	0.008792317548547294	0.3511093773711157
0.37452165746867233	0.8653888567383822	0.9342209974731774	0.9430306522083425	1.1121294562457	0.5943765350622924	-0.48499957266888216	0.10209083741301594	0.16530036185744357	0.34730299923379426	-0.07675124189846486	0.5152118783178156	0.6397041259739251	0.42255368820407907	0.9641356850645743	0.8772549482416105	1.4173095450583517	0.18307911263678187	-0.1645102386101296	-0.23260011315279588	0.909710861959082	-0.8602663652919962	-0.626178071963786	0.07282872644366203	-0.31252930208917123	0.6920890575682701	0.6380139943993457	0.0037736333593890005	-0.5536280947949475	0.44522321116676683	-0.18154326924308342	1.532308193632235	-0.9627140469695838	-0.22152816743756754	-0.9446654509772919	0.1654087016585764	0.3960756453323594	-0.01842262898147596	0.9431999739671131	0.18963360407314403	-0.01497727979036369	0.2773690848931555
0.3573127180492393	0.8582126800477647	0.9887032356047047	0.9461916626300744	1.106839156342359	0.5925280443076343	-0.5063670629533807	0.10374723595136673	0.10241503500787867	0.3452372344240386	-0.1083245236907823	0.546619101371463	0.548094367000731	0.4234276956649617	0.9958223431184237	0.9013403580131307	1.3658714465112176	0.14417253282674208	-0.14195590024611693	-0.24575437758924434	0.9668315363061039	-0.8305323844602543	-0.63582480292471	0.0836242115259858	-0.3540687499640085	0.7229205766366495	0.6006687336902539	-0.05301232789107817	-0.6047330011564576	0.5347062265505651	-0.1896577292590415	1.5160472961158475	-1.0063868518716517	-0.2724827095973897	-0.9261397484124497	0.20479561368762425	0.4040412440685991	-0.06025227819226832	0.9649354518113056	0.2394250967862727	-0.03503608939369355	0.23577566367219033
0.3524640747969868	0.8294793373048858	1.0053565833210356	0.9609109937954013	1.0981096743655747	0.5719137203597888	-0.5053053296282355	0.10710339424634993	0.04509459584385961	0.3299424213352177	-0.1287411667376071	0.5560574542608887	0.4187719808244458	0.43364891268841543	1.0408444875863276	0.9451819151483258	1.2980260063917837	0.1262159421958306	-0.10559744786773806	-0.26246353154071556	0.966177404855306	-0.8024065120262731	-0.6499686516736163	0.048949426234877254	-0.378460400718586	0.7431727214849053	0.57249036282777	-0.11666240552801692	-0.6650545532908799	0.5923496383393079	-0.2016113152874371	1.4728698128807862	-1.0488096250944823	-0.28606359524165886	-0.9417323316453619	0.22956628883089278	0.40448495428189124	-0.08563517368602258	0.9802311829547108	0.3126308310982907	-0.04878932107759203	0.23211954393463574
0.350638813341023	0.7867716361221774	1.0081340863038575	0.9771647571426334	1.0867983701523536	0.5269431428513248	-0.48936090580716013	0.10222959331151593	0.0090590660759689	0.3106320111570656	-0.14211542685604178	0.5458201973666628	0.276682646569119	0.4704670076904751	1.081602896671381	0.9957731718098334	1.2272768832440415	0.11762645423370441	-0.06279479482656754	-0.28028569050426116	0.9312971998354265	-0.7836119415064549	-0.666572109036716	-0.021603575471271175	-0.37122383833100564	0.7493410244244731	0.5426773396974682	-0.14388823676331813	-0.7110871503658026	0.6184147236685609	-0.2097654305753117	1.3795338129921906	-1.0754018084474284	-0.28478697715902024	-0.9803895062989276	0.2515606679665046	0.42569595020749923	-0.10393996774013936	0.9772525335597898	0.3698760363685451	-0.05659746889656939	0.2547290243682527
0.36063094977303	0.7300781221074757	1.0180945854460357	0.97585067422967	1.0599620329815365	0.4481491174916667	-0.4593483011960061	0.09768100151379293	-0.00422435226947287	0.296297781889741	-0.1498952596810341	0.5108678996647005	0.14142739060717702	0.5116915317024673	1.1064922504982817	1.0263610279744588	1.1670957537888176	0.1236071702767136	-0.00279304845427214	-0.2811491884194614	0.9006299782891766	-0.7682717562396604	-0.6643939000494592	-0.08118082436859711	-0.3411948386400745	0.7503985620213076	0.5006115099967116	-0.1500614486349623	-0.7327791370939446	0.6103395966173146	-0.20032871508638078	1.249878604570624	-1.0854058355618657	-0.26896750727523633	-1.04631670505767	0.25935895305799334	0.4277838598053257	-0.11848119786704106	0.9416260209758816	0.4203199454402761	-0.04290713192005363	0.286217524248153
0.3945995334842738	0.651815987648349	1.04033794966981	0.9434833697972602	1.0162853949213544	0.37293408486975177	-0.41439730579341366	0.10340034620511498	-0.01598816851622544	0.2677318790548666	-0.1530201962961021	0.44982797081713866	0.014437178915871296	0.559728582987628	1.1194483524903673	1.0138420886733241	1.1393441930242334	0.12440454840700263	0.08126762938832655	-0.24027069653537722	0.8733009473759923	-0.7697799469995765	-0.6431236057483805	-0.12864227113655047	-0.307493481008712	0.7513351525016794	0.4602336817453848	-0.1514732101724851	-0.7252765019047015	0.6015667519718441	-0.17306571564363876	1.1517179555079469	-1.0889483781698164	-0.24940081900282793	-1.1500874022461836	0.2593757193216272	0.39236001365234924	-0.1391137035656646	0.8942181837158646	0.4790016214186738	0.0005239645535992599	0.30731418957757145
0.44560857094209216	0.5802718541932876	1.0827240456093432	0.8970257312035942	0.9880655907408237	0.33099750434461744	-0.3582505509937099	0.1066307569670826	-0.04762733221239026	0.22182960401453009	-0.16458744058370545	0.3798139839726559	-0.08806830473082498	0.617958344460252	1.1130143150465466	0.971477052607184	1.1416808649793222	0.11879097596449828	0.18722825314087163	-0.174815364532249	0.8530613507218797	-0.7857416325420197	-0.6082731413261031	-0.16973590451549442	-0.2909119707184461	0.7514501022404658	0.4155103959356	-0.14311646047724585	-0.6838879189777837	0.6322917688350322	-0.1451384903962916	1.091057778098155	-1.0913399482127342	-0.25567266883620576	-1.2399802794903931	0.2564376781824411	0.3530498780450198	-0.17461982216260058	0.8546761132248969	0.5019285715072445	0.043530138248105185	0.2926375445892765
0.5042228644664262	0.5302333420257509	1.153894641999002	0.8536569887254611	0.9948611417216349	0.3022026255676458	-0.29844514370675285	0.09066949251768472	-0.12035653665712136	0.1753056248563018	-0.199128679982124	0.31207494310466777	-0.16812945433662968	0.6504713006994061	1.0843490943663545	0.9233948709798216	1.1496829836507263	0.10633393802438144	0.31018415499969276	-0.09103181998664911	0.8426659219755793	-0.8073106456472665	-0.5521453476120742	-0.18438286307858015	-0.2984292461054442	0.7594466058082088	0.36990768221018594	-0.12970572428770608	-0.6288669341979917	0.7085846924200244	-0.1215906942412464	1.086208808801017	-1.0937126498529464	-0.294012529245009	-1.2742841784320371	0.24190034136082245	0.32213257408487195	-0.2201242622622815	0.8251388396053716	0.5025509651661589	0.07523597384663923	0.24446490666961176
0.5669603768182062	0.47924984250470126	1.234173814347032	0.8181647310244189	1.022886091393755	0.25994017129245023	-0.23159921906758224	0.05411598550643119	-0.23022691239672044	0.1281994350794746	-0.24708811019178464	0.2674165062266649	-0.2359689335712829	0.6548710578966606	1.0560595386530138	0.8810220596579204	1.149375824890733	0.07797494537916108	0.43778777189657203	0.00458962396706355	0.8261587224230805	-0.8384843202419111	-0.49174203831627566	-0.18341649636209914	-0.3144092285398153	0.7732275801442681	0.35582599900760814	-0.12608945817108072	-0.5745365338276975	0.8332452001981752	-0.11924855474366514	1.1323753509699002	-1.098235405981446	-0.36020703083948324	-1.2893695629578095	0.224252369509666	0.2763962905608951	-0.27752222500852747	0.8123486390491926	0.5230841823142307	0.11648339676030876	0.1866433505348208
0.6342095610765225	0.43377590561443646	1.3096098617460243	0.8031689616853288	1.0864866029388969	0.21916662294425876	-0.14917220791957317	0.007568151293488412	-0.3521697408093233	0.07693496202232494	-0.2834832248266964	0.25057616418743495	-0.291142863617546	0.6595486051127109	1.039822257338244	0.8738159526184249	1.1440095414786193	0.042487437857054736	0.5442986967562078	0.08853585652567207	0.8004167259181354	-0.8811384685835983	-0.45549161074998834	-0.18512780505338008	-0.3306322525321236	0.7986614593044209	0.3695842527966654	-0.11165334779551805	-0.5293995384088424	1.0029001749923585	-0.153288888002424	1.1935809939968283	-1.1080809385131576	-0.4494272730215657	-1.2902976286772574	0.21597575277920295	0.23530778324989252	-0.3489607792352958	0.8017854287117672	0.5322919133646596	0.14951462326563972	0.13446382124226372
0.7374351166476425	0.4151510639561061	1.366898778311874	0.8166984067983686	1.1862862107839738	0.17814024151412314	-0.05713946657930091	-0.052784160371533405	-0.4661912502819635	0.031838481765935546	-0.33044572118090365	0.2242227266907959	-0.32352015021203195	0.6718417232370497	1.0415908582465419	0.9098799214156756	1.1215656307836774	0.014783678718325834	0.6135703963015129	0.15425242793430474	0.7692241575044372	-0.9177139797500077	-0.4522238575821861	-0.1916240283297582	-0.34220832193667283	0.8286413507428356	0.38355173540735576	-0.059851483854326114	-0.5093451995652425	1.1614523393741036	-0.20386175196871106	1.240466716947542	-1.1162981278913873	-0.5331373984834794	-1.268090958474	0.23809144076346206	0.20346186560728433	-0.41898515831662114	0.8021479310094936	0.49231091513415465	0.15415502545668222	0.10114411354301275
0.8821362286873544	0.3981298372007072	1.4024694887809532	0.8482123586074215	1.280415552434309	0.09485702432172341	0.04051343457773048	-0.11926558024063663	-0.5373840846048471	-0.0018762267911886636	-0.38644329668926747	0.1808408532752342	-0.3235382571567913	0.6889822165365276	1.0717984129820597	0.95152030364487	1.0791977105441064	-0.013899890153428022	0.6426344473648757	0.20244875178814822	0.7308887563458871	-0.9513252676603663	-0.48092837827739876	-0.20505932436587634	-0.35118749229466306	0.8538463299883622	0.4167666024463605	-0.007076163407416508	-0.5144440697906567	1.2612602051599495	-0.24313658112047626	1.262104677861736	-1.1145697822035665	-0.5929996625012478	-1.2259244004254977	0.2820466665074175	0.1790425035240247	-0.46876825241474085	0.812815094211708	0.4413150502758544	0.15349693205504336	0.09090967652120788
1.0467654517001272	0.3592650845889518	1.4314465472109805	0.8798505072771505	1.337303326164714	-0.016541231582864004	0.14306881866709037	-0.18528476952285955	-0.5429474002882222	-0.029483456780339166	-0.42384764577361916	0.13810641879293079	-0.2734290982303036	0.712283219051957	1.1087264032054338	0.9710564112705024	1.0274238028537261	-0.030108938056469255	0.6230128645041263	0.2204281236873419	0.6868530668303808	-0.9791513871808138	-0.5282079124719367	-0.2268025754866984	-0.3665817445744051	0.9122667859284015	0.46305035181828547	0.018934594425363133	-0.5244616938750657	1.2959963642653893	-0.25494145987918365	1.2446740982364133	-1.0971627372876405	-0.6268167987650018	-1.171386510507516	0.30903936470761323	0.1542724102907357	-0.4835964465492578	0.8082864809481991	0.4133939395661269	0.15405838236972808	0.10609808833131566
1.2183868301365153	0.31423214179699305	1.4353560577120112	0.8914729296262556	1.3585083680424712	-0.10886463608299946	0.23230069207093257	-0.2471356448916878	-0.5004294575676116	-0.06415556419933921	-0.45028220799255514	0.08434671305726685	-0.1954311056444849	0.7333594753033211	1.1370048005534226	0.9799886250889877	0.9801146909349597	-0.016185606109366507	0.5656941999846549	0.21017252163652073	0.6210731997967411	-0.9935703192584263	-0.5682273362915075	-0.25393492617549407	-0.3825325620218242	1.0115103921447157	0.4934518831082405	0.05212996047880451	-0.5261375231091717	1.2586591765969095	-0.2345016456606109	1.1975996048067334	-1.0582608080096498	-0.6322601711372818	-1.1185838876556653	0.31726469639637206	0.13073458388322132	-0.4576767838470149	0.7801512382742926	0.385916241036405	0.13849807836151626	0.12591038982672978
1.3863576856609754	0.27092881222176746	1.4019209902927487	0.8743097247508448	1.3340930981386532	-0.18698443989080626	0.27851479879012236	-0.2855220305996977	-0.41869477668561184	-0.09587202909065887	-0.491686007350137	0.021680762118150326	-0.12396454670393327	0.736439426647084	1.1524151230137696	0.9704343908096049	0.9312704515042103	0.01597936584792112	0.5000969977787568	0.18558238490102968	0.5194464580962436	-0.9954769237440864	-0.6001749876871658	-0.2829341590729603	-0.40382664812049257	1.118161759353598	0.5131619049708432	0.08664922738002209	-0.513206496047194	1.1593161296851957	-0.17530995618867498	1.1488516552905081	-1.0023056163664603	-0.6096433721097558	-1.0741942884652296	0.3137329322743763	0.12420604130196802	-0.3941617394132543	0.7292249963598725	0.3538612355234996	0.10910937582399716	0.13356800445047948
1.5065020108816056	0.22942382221625784	1.3613321021656302	0.8284410196578056	1.2703951593393057	-0.2489229264541885	0.2850103101739803	-0.2985542447541846	-0.30556406844323775	-0.11496331404693103	-0.5215360344992436	-0.018298592010548127	-0.05187821291133985	0.7180185518417603	1.1303240392534846	0.9447566086581874	0.8636149034598258	0.060782287084705046	0.45193327641255915	0.14732019784153322	0.39656633378367373	-0.9839166415693317	-0.6217117322599999	-0.31708378085034256	-0.4387091877234296	1.232739660724005	0.5059122513384027	0.06898922874090795	-0.48575410571098193	1.0544030848122978	-0.07050726864903105	1.099378734486963	-0.9484146279792485	-0.5572596533578342	-1.0341730730333119	0.2877738249146867	0.14137774425139743	-0.3044194233770007	0.654080402407641	0.3410069011802123	0.07511325246638006	0.1576129503456309
1.5632816826348173	0.21263168330413468	1.326765027228159	0.7471802156223345	1.187089985631166	-0.255260609041588	0.26088351294277723	-0.29915132872992023	-0.19981338639325794	-0.13632993415597788	-0.5356723457022525	-0.028887287469463535	-0.0061866311648072145	0.6731136133449402	1.0604484956914813	0.93420092143676	0.7950545363350277	0.10794313678684413	0.4136524097169508	0.08744709828476802	0.2606899603586043	-0.9613226871601588	-0.6341056270788935	-0.3483886297383224	-0.4786056746666114	1.3804950553969786	0.459262559923861	0.030712918936084188	-0.46488218796911845	1.0015076755020627	0.033400696817991855	1.060017194369664	-0.8927783123417813	-0.48177497419766857	-1.0038415112001429	0.24562836939241853	0.17450536062683136	-0.21825693172351834	0.5548653893405671	0.3335404867116806	0.04405170411420588	0.19511313640654365
1.571163067998517	0.23389103516013732	1.2873548273416497	0.639773969239307	1.0860968939220759	-0.22329688897091682	0.20292521314762837	-0.28494445917218947	-0.1361876465211248	-0.15098138540148914	-0.5556608109298432	-0.038013800505714256	-0.017187376117912538	0.621800702034639	0.96419891580157	0.9345142642439368	0.7401324179267135	0.13420112547389493	0.38183248564903227	0.02886611698516811	0.12081890903412221	-0.938466056193634	-0.6484095218656201	-0.3739858237608177	-0.5134323147112234	1.5174181864244982	0.41434588333073374	0.030282601239710417	-0.4593060508741592	1.0244795135447191	0.09324545904930617	1.030794829364962	-0.8284257380745247	-0.40516835433251186	-0.9920043566924391	0.21323792055282542	0.20256502957935668	-0.17220953094755773	0.44840432850607154	0.30646232103165094	0.010851735711018723	0.2169311321245277
1.5282226222075745	0.2828929248368507	1.2653915474522774	0.5274118674802565	0.9753854336060186	-0.17225831749579318	0.12529185512380153	-0.25457296105132077	-0.11065571125952137	-0.140560834515644	-0.5679151312529619	-0.05562780237115415	-0.054269881643384824	0.5782452892841509	0.8734975231283653	0.9213250978961856	0.6774953509675097	0.12171140187162158	0.3713833158179721	-0.018271170476301064	0.003273921668399232	-0.9169058408678199	-0.6630352674756554	-0.3975054116569091	-0.5495871768699617	1.6058905023350623	0.39563949294719924	0.03870924011997545	-0.4729683337832132	1.0987947551410335	0.1130024590545623	1.003585244068506	-0.7826915601768847	-0.33827462623634297	-0.9774952362296732	0.20398590177917483	0.23381894128751934	-0.1703772967262719	0.355503785610423	0.27993149226131564	-0.025188465636537326	0.23548425339052534
1.4471669730900452	0.34029661116570764	1.258593667252724	0.41989344328758593	0.8662522948080855	-0.09464979836480654	0.06132649269001843	-0.23140723018446147	-0.12155335431002041	-0.12236006426922039	-0.5619030695065591	-0.06783806506657857	-0.08728556737595092	0.5352782091062209	0.7997946602506133	0.9186371919795331	0.5976527294328129	0.07114820277846726	0.36436697670257057	-0.06714640392289324	-0.08126766039822177	-0.9019005996322905	-0.6777551060859479	-0.3980931338337125	-0.5883085578805172	1.680836732460789	0.4151127778164005	0.029018605407670754	-0.49415981282033694	1.210163400251095	0.09324917673104813	0.9847765241366171	-0.7590013371600389	-0.27689525259671693	-0.9513119123331997	0.22033892632729274	0.266293350319778	-0.19288126194218602	0.3049093932259066	0.26590049903410745	-0.0465090044306551	0.2551382579428125
1.354443691127086	0.3896364054112533	1.231717241330713	0.32273544108553437	0.7622438295813452	-0.014956810936013943	0.018934283170301946	-0.21787636201973815	-0.16369873251609074	-0.11042856853948368	-0.5412275282434527	-0.06266152350387591	-0.14024269004241466	0.4997720350881236	0.7532648966418127	0.9442574372383173	0.5256183367665745	-0.01023301493844565	0.3508882391364443	-0.09523746155370787	-0.13986464582267538	-0.9123397933421746	-0.6842756630663721	-0.3613193407683052	-0.6178940067282132	1.738335591364646	0.4890389054918048	0.03361431853158748	-0.5221168609942589	1.3521748626760766	0.032733992558891874	0.9694062063645561	-0.7278694161161581	-0.2462437054042689	-0.9206425777439986	0.2389593414692303	0.2926652727315571	-0.23623553647401452	0.304223037772491	0.2572839842236859	-0.05158276649573708	0.24865797683356688
1.2504693103432625	0.4317542053975264	1.1893078050299797	0.24101791311080162	0.6409030558315025	0.04349257909653897	-0.001524863833604387	-0.20404283255141037	-0.2179118473886513	-0.10442874160667795	-0.5170258167042997	-0.04832233508066548	-0.18527310963459873	0.48073128823212546	0.7465388819712804	0.9792196522942034	0.46771724478791565	-0.09448448987172894	0.34618374700003585	-0.1024473562840668	-0.1581638357361844	-0.936698959353266	-0.6683537204247597	-0.30241130493784396	-0.6283095526936118	1.7294744658486412	0.5822907742060158	0.05040968811023867	-0.5548565382156884	1.461729246327944	-0.0427807982157617	0.9377251927288958	-0.7044499546781356	-0.26042529017953897	-0.8897822342799812	0.26067559787867534	0.3079962256184155	-0.29543889508112153	0.3504514098358609	0.2532978934805106	-0.053415917113355624	0.2192300354576613
1.1489566924462011	0.46984005934214396	1.1406081413857976	0.17232903645605877	0.5138920158869191	0.08846315660500273	0.0028925980639927006	-0.19193811485596363	-0.2609302108003824	-0.11594237063422526	-0.4812521749369768	-0.02017260103296056	-0.19901886741319216	0.4624159493728074	0.769635458431621	1.0032654082613415	0.40416403185259375	-0.16252387637525872	0.35524624539061095	-0.11453710925077969	-0.11758255708749903	-0.970692950668953	-0.6274698721261925	-0.23831172321228394	-0.6307545507664599	1.706006727003207	0.6622678660895248	0.051090608455776954	-0.5846911127529326	1.5233466148490078	-0.09453712420331348	0.9003764323198429	-0.709465176117248	-0.28886897672118284	-0.8568833836717339	0.2779635881870982	0.3219219000048203	-0.3448906386524625	0.44884146362980026	0.2514953767800191	-0.04596136027124919	0.17768608203142328
1.0713549996222647	0.5070668338744764	1.0787328438441117	0.12539464217140922	0.40746248339318003	0.08799120151870676	0.021059463675837893	-0.19885899890586411	-0.2912384126583843	-0.14478854991569023	-0.4441588551577052	0.019702311494119128	-0.2104515923341231	0.4355315769206012	0.7836218494912106	1.0231031958105092	0.34830044852482167	-0.2090865024467614	0.36297739361601616	-0.13032645020562453	-0.03133222347593525	-1.0203545303288994	-0.5789952688910077	-0.17314782107410925	-0.6440647216868909	1.7237949491896516	0.7038052054599414	0.05794074700524352	-0.6176507477490217	1.5701073935867438	-0.11995739272917608	0.8675905902367331	-0.7136313194346148	-0.32135440432943785	-0.8179294438171814	0.26997002543681203	0.3202871162216291	-0.37720918582667734	0.5997210504971054	0.2360683280173243	-0.022753213247022737	0.11859005562157343
1.0199809098732535	0.5371288861083554	1.0200201652450511	0.10530279519424157	0.31924210471038883	0.03958209409580218	0.03453465055066204	-0.22654860567602597	-0.317115664396897	-0.181635347763462	-0.42431448260252436	0.043114554693035954	-0.22485075214788264	0.4121250384591666	0.7778120605979175	1.0326068909274444	0.3164758693224113	-0.2263468124605664	0.37175891816090767	-0.1388706995042187	0.0704468609634036	-1.073417080152456	-0.5287522448752923	-0.12784711760322826	-0.6684478659869408	1.7156774985054462	0.7029341133539393	0.08130869522711548	-0.6518438063418823	1.5846948777060998	-0.11503642132976107	0.8278468767571088	-0.7017574336120658	-0.37113615294778207	-0.7905709297248018	0.23725707258496181	0.2904337752132486	-0.415582880010504	0.7700744740349198	0.2064590178097629	0.000410447276859513	0.06170568934324844
0.9913991875358924	0.5503987994301112	0.9881547371165007	0.09974598726655845	0.23888410544195565	-0.02659275121837713	0.04521196873573705	-0.2628835721471411	-0.33213352513773964	-0.22066893888656258	-0.4281522679262215	0.05021361369975639	-0.21872801811289366	0.3852006351308896	0.7505348165856807	1.012240385986514	0.2898916451033974	-0.22366582803203397	0.37617879689404565	-0.13833335976894462	0.1619789330360349	-1.0982318454556053	-0.48178576776572124	-0.10108764947198438	-0.6869554806238589	1.6873039047212015	0.6779867023028088	0.11078096455253475	-0.6701177322547458	1.560243447794625	-0.0826740017639788	0.791432703934106	-0.6839305667359432	-0.4221118837894739	-0.7773449140764821	0.19608800535668283	0.2353501534559363	-0.4509424198697373	0.9281947777535027	0.17407376260029153	0.0175922075217431	0.01941072485160872
0.9808126710913025	0.5421802730525884	0.9694707779757543	0.11386436588022511	0.181713792674356	-0.11957914024449934	0.06761634144430786	-0.3109056877816526	-0.3471131338257531	-0.2589139340076655	-0.4493450198793192	0.058657048962385924	-0.20537854375388614	0.3493184134890954	0.6895202549315658	0.9710564112705026	0.25137420311545355	-0.21541231827161256	0.36297520988146437	-0.11770561473490677	0.21953307744409	-1.0925711028033873	-0.4492207959384705	-0.09164376076824807	-0.6920739358340163	1.6958891508641194	0.6471633790457367	0.14768245424620635	-0.6664465124912742	1.5628738333391898	-0.039195713789041936	0.7728023315713018	-0.6495325251837467	-0.46323381812774506	-0.7704070832505154	0.15488244684873	0.16651739983740194	-0.45985894899844987	1.0627457684746893	0.14018737240642623	0.031403731861264404	-0.02908030578320835
0.9865458641260609	0.5166541601155716	0.9428510960269451	0.15610732391158166	0.1545510742019514	-0.23014023772220482	0.09872281416647712	-0.3643570615571832	-0.3670272573287183	-0.2948307236462965	-0.48643189649031243	0.06377617239339275	-0.19281232409103208	0.3111053031088054	0.6199776026025646	0.93704977514767	0.22015794484118523	-0.20526684076448917	0.36200417591736544	-0.08073398162475884	0.24350193011241777	-1.0581233974340924	-0.43095268390727287	-0.1165561020581092	-0.684780258680321	1.696841734351627	0.6042114527816494	0.17684221907286699	-0.6513806499710897	1.6180551729441066	-0.0025418502655220423	0.7636672301106318	-0.6003642979937126	-0.4951143088686255	-0.7771312431317725	0.120496812636672	0.10129435238376791	-0.44658944425781505	1.1424136447742868	0.09645931031103014	0.034101301201082006	-0.08125263976016872
0.9992758927420136	0.4896962481580812	0.9181744991480512	0.21296144164896616	0.13826610866155542	-0.32410986651144347	0.13857423328340487	-0.4018866295919522	-0.3594124788121126	-0.3362301027753894	-0.5354538637233539	0.06507303019548469	-0.1573278857758749	0.26105700356529127	0.5586661044482478	0.9204838152228223	0.20116340703232677	-0.19707186114327863	0.3774555536954157	-0.04399464822549339	0.2440767491063967	-0.9827314549971644	-0.42366531294344645	-0.15127204436440003	-0.6434899284023696	1.6686020820021423	0.5473995758510581	0.18764009815936733	-0.616546808729032	1.6932237241367236	0.019271027743166736	0.7501695618139651	-0.5523017592022188	-0.510060805059385	-0.7991069760513531	0.07950033929874448	0.04659912418185725	-0.42685808812267456	1.1790583623415143	0.03902819524655485	0.0169011327491593	-0.11995894059797237
0.9969919758432692	0.473654371932687	0.9031491416254329	0.26674268867219575	0.1284941550647761	-0.39535261049037	0.1906797174120961	-0.4241686588302357	-0.3271135982048271	-0.3885271397414548	-0.5922902225930629	0.07892861935432705	-0.10882300215504814	0.1959752904718532	0.5137530639971197	0.900705897143016	0.17951104646075108	-0.19731130262186883	0.38863190713227347	-0.019480380419145446	0.23201968512613572	-0.8851848187098892	-0.40870188778108696	-0.1803280739428174	-0.5747261804151964	1.6689129460783385	0.48773601844713355	0.20208918795500633	-0.5731146935711242	1.769226013604626	0.022229063182704536	0.7268349827912672	-0.514186642317046	-0.4988933102800542	-0.8391400620913103	0.0467252526463681	0.020668558083034416	-0.4078978187274216	1.2145076219636664	-0.02226891976234417	0.0049480703119349325	-0.15413938792547469
0.9792635389325239	0.47694750967977806	0.8792602819370454	0.30660186824863417	0.1265066390789904	-0.4706710237502355	0.2469884315325849	-0.44509695083377254	-0.29212606988430834	-0.45455644860660016	-0.6535155505455659	0.08845507937687194	-0.05429574870732636	0.1187132735411853	0.5088167271472168	0.8741883873693874	0.15712177138038516	-0.19458471029265242	0.40122113682424054	-0.023595292132794654	0.23287327562675736	-0.7927873970420933	-0.3827330990839994	-0.22254694011684614	-0.512378729557565	1.7039706172822697	0.4298196467409895	0.23357027214145537	-0.5340643032903062	1.8343241415684048	0.015830932904392372	0.7046781925851896	-0.4929021406451469	-0.47005445482154357	-0.8940599697589253	0.029335678505338164	0.03397868753163572	-0.38335929934240653	1.2161961896519728	-0.0777577971008577	-0.0018215478266010137	-0.1900503086539744
0.9676988695538407	0.5025423489697772	0.839289913381732	0.32155356773393606	0.12708633124151092	-0.5351069393119328	0.27815488918837816	-0.4700409252623535	-0.25074101672830634	-0.5326994328917658	-0.710876149016116	0.05996776631350784	0.008669340998161922	0.04422066540051785	0.546272879997254	0.8506985621891763	0.1462779344630575	-0.19251791225999573	0.4184158626862612	-0.05177786177092656	0.2705733918589014	-0.7145770231225731	-0.35140452686760193	-0.2701796000679576	-0.4587868508246222	1.7264427914335196	0.3705687119135922	0.27168184315300375	-0.49982061290780705	1.8468351085279522	0.01801445131430633	0.6904300747770475	-0.4957805154778653	-0.43306537288192215	-0.9577436235982113	0.00013772351184938996	0.07014165839004316	-0.36504315059734094	1.1701090868663937	-0.11962907069248033	-0.01622903786900519	-0.21466818155351003
0.9573042395700059	0.5357486318526181	0.7929301209478684	0.3036572007454998	0.12316001289704222	-0.5521877804767855	0.2775850323189501	-0.4991215599149837	-0.23215104305409592	-0.6120845514288658	-0.7651241114655839	-0.0003450311938730577	0.07245700333699509	-0.0029708852597497407	0.6048418999117144	0.8198463473286699	0.14710146640959038	-0.2022255539205539	0.4120830324856187	-0.08553640662415146	0.3153252493013323	-0.6608502409518366	-0.304923464114497	-0.30557545626506066	-0.4122638358042825	1.73939312896148	0.31992033262106767	0.3066513960891736	-0.4722545085522426	1.7741119938962977	0.017900442407545836	0.6815092220194992	-0.52338687547623	-0.3785458349975531	-1.03023526860277	-0.0375035245976418	0.12706014545908667	-0.36818839999016173	1.1181806327170825	-0.1416310906868207	-0.018314534324781237	-0.2274200796196976
0.9454494004213998	0.5638920733990613	0.7483383608749181	0.26171071263962886	0.12081201607069736	-0.5241514009456465	0.260099424167549	-0.5332589798435953	-0.2595248408594557	-0.6862144865923966	-0.8223470604320025	-0.07784564943402178	0.1331633810190985	-0.01271597746932896	0.6789309662124842	0.788955256189357	0.15204798839264638	-0.22762231341635805	0.3840060294397355	-0.11426961261400533	0.3362613820861263	-0.6361291091583656	-0.23418047727644237	-0.3346076147746725	-0.37892217967866676	1.7554001299782098	0.2983822677073043	0.3230613767332534	-0.45394323131915354	1.6508009287022076	0.012840677556422398	0.67724972618122	-0.5674530865747065	-0.3216319760619286	-1.109622657732065	-0.07075891539059695	0.20012403493116473	-0.3802697911596977	1.0479018324744067	-0.13262081662280087	-0.016328748990465637	-0.2298260132723322
0.9350454101224065	0.587717209099754	0.7194196533478913	0.20611058256004147	0.12149887821284362	-0.48188332815751844	0.232819133282969	-0.5738988480656916	-0.2926558346159548	-0.7484390426950777	-0.8619368150479041	-0.15966549713258954	0.19052669935738265	0.007247905650002601	0.7559881576968952	0.789518184706469	0.1609662530401691	-0.2663586237305112	0.3583493321889254	-0.12391669892386077	0.3583306621500343	-0.623844895418851	-0.16328184126973874	-0.356643903843593	-0.3381908449839707	1.7533240377394343	0.2698596279072331	0.30827781726641945	-0.4487704884826269	1.5182600285169214	-0.0006123734413240878	0.6757129260242335	-0.6265206212441623	-0.2799125208949368	-1.1784203853439839	-0.11336790878980958	0.264001828342907	-0.3690069699831075	0.9445127120673356	-0.0939331039173125	-0.033229017069380286	-0.22528127205858955
0.9168817185567774	0.6113934377023175	0.7090857084265105	0.14115562442627974	0.12934664353907105	-0.42183041453414694	0.20613440709651307	-0.6099073045631475	-0.3087840528902884	-0.7867553809116764	-0.8660387702710197	-0.23388140225262974	0.23206816936511698	0.06922176709211288	0.8129057395392542	0.8198393495984847	0.181144118306181	-0.3072643498538598	0.3285974047416997	-0.11955931949851573	0.37206271098570054	-0.6186466645996742	-0.11215240842917298	-0.3751645606756389	-0.2926533634810666	1.725602158995961	0.2135537346209893	0.2577269697371912	-0.446949404114312	1.3869276574043794	-0.03646445693577784	0.6561213297501267	-0.7108576642369113	-0.25387269031139004	-1.2377842170030948	-0.16327318562228746	0.3098157905779644	-0.32039960252050553	0.8337482691763747	-0.05441052921665709	-0.05534187577479523	-0.2155568030296985
0.8866993823272635	0.6163760982935682	0.7069442302863934	0.08016294678312975	0.15122880483355466	-0.3393141243569779	0.19202509378052066	-0.6335213904270367	-0.33682123561183513	-0.7885969245641596	-0.8585031920980393	-0.28065094543823715	0.2513965568835978	0.19504366281056526	0.8425206610927422	0.8816230869282631	0.21215515988179862	-0.3436320898591651	0.2892181195664625	-0.11136156438147374	0.35957767384735473	-0.6111383882665596	-0.08122834817649706	-0.4046634397374186	-0.2661970746918118	1.6611773284394924	0.15993613993939299	0.1988113851772921	-0.44442611492576256	1.3088243866253972	-0.10049656803604785	0.6206973333658754	-0.8093158198144301	-0.25937009382243703	-1.2982692815488415	-0.1879777819618211	0.34106264058511976	-0.22954865574979522	0.7258785137510819	-0.01801724359885372	-0.07511765919490296	-0.1909749067081462
0.8424765733595672	0.5875740291977063	0.7129952189275407	0.029991421420204962	0.18113410051183482	-0.28322956641754243	0.18616799347594673	-0.6467526325734354	-0.34185269056066864	-0.7606877604030002	-0.8524015117383087	-0.2762025251835032	0.25492948047674835	0.36528830692770986	0.8468798624902709	0.9861925016608627	0.2375360680041799	-0.3768977324862903	0.23961386130749834	-0.09270250073562374	0.34880688515689867	-0.5824865343050579	-0.08658637294813883	-0.4386648962601443	-0.23160010891945065	1.551271384278539	0.11974503382370691	0.156300789176828	-0.4479886008459121	1.3027729341672167	-0.1746952994739662	0.5646614536402182	-0.894118912354004	-0.31174109936523653	-1.3446628552055737	-0.19630075247997852	0.37551079504892027	-0.10356732742809197	0.6216950868386983	0.010889997323698903	-0.10926948530372349	-0.16412198890139668
0.7873864384925175	0.5433600754454591	0.7121199553825341	-0.013910165653733469	0.20631904572387388	-0.25679446307204923	0.1779200651026444	-0.6567578000796949	-0.3098902184179898	-0.7231052368829287	-0.8352415973849754	-0.2337101378253304	0.2481290293664881	0.5459925337394578	0.8180416871471218	1.0975738179658638	0.2551760423443487	-0.39907533432549236	0.182992536021615	-0.06531147085309222	0.3612196772850729	-0.5491266115213522	-0.13650051114987183	-0.454804208193741	-0.19216661614413938	1.403616945463108	0.06870320431679658	0.13292884728724025	-0.4553791820744795	1.3180395431258318	-0.2350332741497448	0.49684305334396617	-0.9674056753022979	-0.3907801799090141	-1.3725782087296219	-0.20662778462781897	0.41935336575277143	0.035737182355095196	0.5365816796989895	0.0097352781049346	-0.15342693894678386	-0.15833605574722937
0.7380622577632812	0.5121926743677736	0.6862354948115307	-0.05471083756110582	0.2376760074898113	-0.22546001644977176	0.16063155030457923	-0.660163390163519	-0.2922355860355591	-0.6823938090318302	-0.8144828806768196	-0.18281292394825438	0.24788898301310977	0.7256329096931988	0.7576414554965547	1.186626154775804	0.2723982541194072	-0.4027832566510897	0.12004420382722747	-0.051078616176552474	0.3739395107064791	-0.5235024505103812	-0.19910137565727926	-0.4609802298920007	-0.17665448870879744	1.2519322688495345	0.022822908130809744	0.12568832771855748	-0.46813175282871455	1.315312279542237	-0.2664030726903619	0.44158773375833127	-1.0163220093162137	-0.46926411698781045	-1.3886844655467865	-0.22148861171249687	0.45455829917452134	0.13869326192187084	0.4874466256086293	-0.020459474746540245	-0.18990663623739223	-0.17635942190242285
0.6881109359184061	0.49588161992653007	0.6470003476340225	-0.08907330446502712	0.30384859854596985	-0.19947439413884607	0.12568175719235683	-0.6669515888854785	-0.294898033712608	-0.649263222069077	-0.8145314973101936	-0.13150982327815725	0.2663642747627947	0.89089734891006	0.6891731057872802	1.2420901642228652	0.27832288686096646	-0.37988428984940464	0.04986625444286508	-0.05206725871714417	0.3912202030309301	-0.5008343433888458	-0.2562070330749135	-0.4725914470152383	-0.17825248695223483	1.1155529000646216	0.008506988677718461	0.1126609836297309	-0.5005170075226733	1.2844884275079178	-0.2577160896861062	0.4133613356978705	-1.025808098776386	-0.532850291844147	-1.3956017925952307	-0.23630308500948036	0.49170873122378345	0.18034330056674555	0.49718887486002716	-0.055200357162291366	-0.21737551618248468	-0.21015851750330153
0.6274326929015592	0.4785282157983811	0.6152983020338736	-0.12096785955679781	0.4150082242313706	-0.19536726118548703	0.07592853938935015	-0.6794851490297287	-0.2787043153478136	-0.6166842701125675	-0.8370017538101451	-0.07702001629894936	0.3016660916065234	0.9993682859654491	0.6170875859763875	1.2431071676764323	0.2579484666400781	-0.31304439113386023	-0.03000747635213665	-0.06350860609354829	0.4158133468197671	-0.49913260148140753	-0.2937905913738137	-0.4648638058446052	-0.192446113935768	1.0163762645656873	0.0038864494015751804	0.08391356499472333	-0.5495792116825317	1.2103248636494777	-0.20212435536785933	0.39570145205515284	-1.009312397711134	-0.5838832321268865	-1.38862727079896	-0.2546483361776575	0.5333092118578155	0.18373215969265028	0.5587009835054811	-0.08798052634458046	-0.23555668866785262	-0.24514484017763002
0.5639510354946555	0.4760082495223467	0.5995143827722498	-0.15386400223466862	0.5531016143417938	-0.1798208359023889	0.031981006233525254	-0.6883659601459502	-0.258485747424387	-0.5750364641330877	-0.8742286228955525	-0.03894833009745089	0.34309788526314483	1.039424029701854	0.5502049639654742	1.1991171031561985	0.22551956423742073	-0.20875736543015985	-0.10179265436673139	-0.0961056523923601	0.4247866482462648	-0.5151263360774987	-0.29160710614355134	-0.4239380930876049	-0.2146771252402843	0.9452083823757194	-0.014835779020250035	0.047174817260469605	-0.594388345512743	1.0956427938913895	-0.08759993007238268	0.3817000097808755	-0.9761728786193921	-0.6269333365152842	-1.3908923986421242	-0.275856673424068	0.5507127739903181	0.1713431596228646	0.6458827861086878	-0.12546502162411652	-0.23984119885614433	-0.2610428899884586
0.4986300761590498	0.49667770018191426	0.5948929912546133	-0.18784185950552734	0.6966899015893893	-0.17325841279770574	0.004066588907776975	-0.698071068021702	-0.24170672025123557	-0.5276742036027848	-0.9223216024113494	-0.025778788615593372	0.3769733922011311	1.0397436701819962	0.5101234957117772	1.1394396826121345	0.18719801091637037	-0.09910000942093533	-0.15719399994959438	-0.1402074005341804	0.41949705706669993	-0.5179755597881062	-0.26126870886443754	-0.41496257121664365	-0.22944554550833862	0.8657841102520567	-0.03534187070221374	0.0013434865543465347	-0.629460405174904	0.9913648383854644	0.046636883047443824	0.3787804369129303	-0.9283188356777934	-0.6506498281318378	-1.4075058541664291	-0.28606930047887535	0.5508893165155011	0.14205837942124588	0.7170505166182152	-0.14381581944872332	-0.2272883356729042	-0.276778145783913
0.4264526859696316	0.5101652469547827	0.5924714287800943	-0.2016878062957749	0.8202325312842685	-0.21904367468132344	-0.0032858500992811413	-0.70896037076872	-0.20612183110571475	-0.483150379086133	-0.9794871486058325	-0.028516049549017087	0.39060533489838145	1.0196784968156367	0.5204493230267135	1.0837509682735744	0.1435934601810352	0.005871134793023186	-0.21007677168254651	-0.17167658089665272	0.40243938194756357	-0.5104201524937447	-0.23311203806791755	-0.4575032852493979	-0.20965831706888127	0.7681058196091287	-0.052688690535614716	-0.0500879647062086	-0.6543521550023413	0.9344289298514539	0.1518646255329452	0.3614332405666602	-0.883496001630828	-0.6706763108008147	-1.4242714693028764	-0.2789633634503973	0.5461391456379209	0.12553007837830202	0.729706111541782	-0.13307346655655644	-0.21304882051972948	-0.28498800087970644
0.3543408179863248	0.5263273942978971	0.5899798452219749	-0.19684412872939508	0.8845199049715573	-0.2811507166326682	0.010313591280906845	-0.7156345294865991	-0.17364950625888925	-0.44174271906202744	-1.0417761850668568	-0.04341605472404826	0.38968550210461605	0.9871054942623758	0.5877020308218026	1.0648011149323378	0.10590088271558891	0.09291153285312459	-0.2585782439927783	-0.17780475677128532	0.3820152464087719	-0.5092607308470596	-0.21876417458948225	-0.4915220277185005	-0.14449401455475783	0.6463600523531853	-0.07733267811632877	-0.08893936266210271	-0.6675969331542112	0.9235590181591073	0.21740487619329757	0.32367914477332305	-0.8384599546332904	-0.6964629366360209	-1.4478626840620077	-0.27415933579380936	0.5231603705601515	0.13125490710576687	0.7014122741126197	-0.1148970313339831	-0.20853190671757268	-0.268787747813818
0.27995907357701183	0.6135125002526198	0.5840805689286285	-0.188234481839279	0.8817919418538123	-0.3372010016432175	0.032405185407009415	-0.7158639103313078	-0.13717381588310268	-0.4079350096839889	-1.0856149162911375	-0.07843567023558473	0.38395491275898275	0.9541182327946229	0.6811186257306694	1.0870958833020494	0.08573301176931622	0.13041947037552593	-0.2975149589654875	-0.14634574440962606	0.37405494566838515	-0.5001236084932359	-0.22782524257684417	-0.5116692097905522	-0.0576601267349533	0.5087282311969744	-0.10228759139612276	-0.12797047566520642	-0.6635721208926074	0.929434328728143	0.24217950732326568	0.28498119658515253	-0.789142667061883	-0.6995766134367467	-1.4751855863302687	-0.2956694657856346	0.4927114927668213	0.1211740060324847	0.6373773094024742	-0.10840289044765103	-0.21574408883366733	-0.2563092717403037
0.2164165741215756	0.7706438519555545	0.5618897205175541	-0.17732118350113263	0.8493730230170383	-0.4105282139199498	0.06474134926847104	-0.7099403343018804	-0.07505877009735662	-0.39168152374944426	-1.1086304991244778	-0.13693484675561188	0.36794785625061033	0.9261208806819587	0.7694600241319188	1.1366133771429319	0.07042504536835763	0.14130911679547445	-0.32715333221601217	-0.07630073327027025	0.392516686854782	-0.48892152162396074	-0.26284718489678616	-0.5440326171090213	0.02223492460574366	0.38501432450042045	-0.1220267885924196	-0.16962742519142562	-0.6490167264155009	0.9453409198839846	0.23931069624554052	0.2628962086471479	-0.7468934831439423	-0.6799834393120012	-1.4925188323602385	-0.3356865920771662	0.4514546815818111	0.09524814986245085	0.5386300842269517	-0.10139374478974997	-0.23470147404917294	-0.2580685264036882
0.180281077451072	0.9359708212516844	0.5238916124836555	-0.19994905024630563	0.8282507943053552	-0.4782706243421829	0.11544147209511399	-0.6905548344447973	-0.009904520114231286	-0.3819400062546568	-1.1326125571995913	-0.20841299595833443	0.3429763100626194	0.9068636031781223	0.8554129124386467	1.2118203160188734	0.04445780382126052	0.16736186992944777	-0.34321106028798654	0.01194578147834885	0.44684729031982784	-0.49211008825554964	-0.3062328517535874	-0.5442581575522203	0.10536242866700589	0.30232947804701027	-0.14820539872543043	-0.1967194685582488	-0.6434007479123017	0.9773654724626424	0.23081951114637378	0.25111368807655243	-0.7152926822928308	-0.6650994497327571	-1.5063837025503184	-0.38444781797931366	0.3938924027709348	0.08170922927293976	0.45748021323959004	-0.08300253179248647	-0.2671635801535529	-0.24115323885038084
0.16000195465955658	1.0888525934618514	0.469426879623028	-0.2634216587526394	0.8402733174742746	-0.5072565325588454	0.17738448533814433	-0.6644132231672829	0.04105979027147575	-0.3720156720776622	-1.1613813035630525	-0.2895829298041741	0.3173813676336342	0.9015461684733624	0.9353818173707522	1.2968264097306759	0.013524717939610725	0.2019121350925011	-0.3421242883926351	0.09938511339319374	0.5382505778091083	-0.5069513137459383	-0.3417243797009798	-0.4899218429682117	0.16496837075110532	0.24879888403864556	-0.168463083280515	-0.21151800427901715	-0.638779144556432	1.0113461785768598	0.22427267359837355	0.2547130662889968	-0.6750237372388289	-0.6418904270469785	-1.5228784519942284	-0.4566847717216911	0.33998455423133855	0.10099775246107656	0.42088080845957787	-0.06677872676884408	-0.307347929110729	-0.20704114702104665
0.1432703913132221	1.218499131167761	0.39600977346785193	-0.33138538599504597	0.8938485645617036	-0.5226063098893208	0.23998733285103896	-0.6399145684504525	0.09449738407298061	-0.364334823457238	-1.181489846017652	-0.3666088584900455	0.2887837764223027	0.8984880521529105	0.9930618875121674	1.3759559651381514	-0.024296453106483158	0.22523905602893607	-0.3427663063509074	0.1647207758482913	0.647085329817983	-0.5360455703303485	-0.33216734487114163	-0.4342133534980238	0.1652770335296852	0.22633070813917908	-0.17124390937202047	-0.2132871990771011	-0.620790748735957	1.0495503757663533	0.2253284952131561	0.2778878273601771	-0.6335264591687011	-0.6084207851658843	-1.5212640493008631	-0.5361686963572337	0.3045136300716467	0.12985415114053533	0.4118489037842396	-0.052610321954602725	-0.33945567722961084	-0.17677764962147832
0.13655436518679126	1.2917671506434738	0.31311064557510143	-0.3976303889397049	1.0020269162684259	-0.5342029205811587	0.2928254900975665	-0.6172357840648941	0.1332419975823286	-0.3695951027661999	-1.202301279557177	-0.4295218063922319	0.2561985186337259	0.8872757676824875	1.049725926497361	1.4416335505531466	-0.07967897651079563	0.24136144892067835	-0.3431266225519784	0.18879781961967845	0.7453691692543164	-0.5738446012507399	-0.2704089204968757	-0.3985507998425393	0.15411048915026018	0.2571182464379362	-0.17359377410581972	-0.20422556703002925	-0.5889118119383849	1.1046710442761198	0.23764393559779115	0.3088044942711872	-0.5946141522692222	-0.5727697684863231	-1.481903271334413	-0.6049044597524776	0.2949732720107779	0.1572323755073853	0.423507617389059	-0.019292053616369428	-0.3577135505776405	-0.15138088380860334
0.1389880471280764	1.311503068341692	0.23874241970101742	-0.4673889611364027	1.1483529093591867	-0.5373492878231303	0.31927456118764214	-0.599267762433431	0.13191103574416646	-0.396653882708727	-1.2259676223866447	-0.488370441541373	0.24011696498120133	0.8606321870151327	1.1168038199019352	1.4822825876727863	-0.13458377143156092	0.23996432689639616	-0.3387962769354702	0.1778734759769227	0.808548215921757	-0.6090225223129611	-0.2187588983464769	-0.35761520940189595	0.18598660468151448	0.32140513730786135	-0.169800980725619	-0.19690118043931584	-0.548120850135071	1.167738647684477	0.22838319037799043	0.31429852587988655	-0.5648077365154004	-0.5339658759445773	-1.4187883275348354	-0.6699329063829682	0.31477428163526056	0.19673328082903985	0.4244485240883046	0.04245424716862924	-0.3708823216880558	-0.12351702416052242
0.13897400665533832	1.3077288461237213	0.2138265841198223	-0.5057097021805914	1.266990076804835	-0.5349782753657876	0.30423119676236166	-0.5769150544093489	0.0836872491433381	-0.43635504136825193	-1.2364201985620689	-0.5400754691333403	0.2417884946531108	0.8091536934447194	1.183057853998017	1.496936612205951	-0.15761534812718347	0.205192103283348	-0.35347242894758024	0.14653178670156786	0.8178089268452435	-0.6326250792928276	-0.1962636362943895	-0.3139500857143604	0.2630903237293025	0.39846344393841815	-0.15561926780751967	-0.2013481294408203	-0.4970167738028991	1.2334904577701937	0.19439366543637487	0.2886558513689641	-0.5662455088015568	-0.5007420227731696	-1.3516794637030751	-0.719994997092966	0.34321528244218025	0.23037826235500244	0.3903106698373392	0.11467038711016597	-0.3796768426008649	-0.09410347341581024
0.1562297476505651	1.2945677495275212	0.24038791516563096	-0.5236220945704052	1.3282718196998935	-0.5295845029509791	0.2596966681846444	-0.5393330193004593	-0.008240293815803346	-0.4658203767999118	-1.2423268266457328	-0.5802028234463232	0.26171855007887435	0.7327396032526454	1.2344117508940142	1.4893316345459056	-0.1461825126332095	0.14188605673912438	-0.38635000845015777	0.09463743916740988	0.7746731588694907	-0.6526362570256449	-0.17232795990191968	-0.27730634881692956	0.4039851604888689	0.4857632725133619	-0.1460881030802202	-0.22333227179917917	-0.43605609907795584	1.3134833395932812	0.1699424726179768	0.24297223735792803	-0.5995010685699377	-0.4779917350498658	-1.2903785646411627	-0.7418335486018606	0.3623489613214721	0.22442221083003472	0.3352436388088159	0.168864824204444	-0.3794666822371715	-0.06422942247291148
0.21446962856854737	1.2743908377309972	0.2877571782214029	-0.543798074904805	1.353018342268009	-0.5181227365695114	0.20936502423597753	-0.49963842563689803	-0.13159582817946355	-0.4735865823381612	-1.251447424215222	-0.6177612113498184	0.2979464078117145	0.6523673085569486	1.2672309830310944	1.472146764262465	-0.12148521598100785	0.06619214423748813	-0.4140434021264162	0.05386062729145576	0.6917547337161944	-0.6720221640059136	-0.17065099400014386	-0.23602503944875428	0.6391959194293367	0.5494104430978677	-0.15459563038534724	-0.26357945662173354	-0.37446294199719854	1.3981195173274403	0.1815416396536166	0.1663337390996495	-0.6528080798934156	-0.4720377154445307	-1.2505979988085902	-0.7458564656232569	0.3764970792896075	0.1975559798005135	0.2630323814642893	0.20598327349163137	-0.38053359123679825	-0.02933753831578917
0.29063919317318887	1.2419405447309668	0.351744778451705	-0.5557650433835286	1.3313553922954875	-0.49900855557453455	0.17693459833596412	-0.476006995285696	-0.2764175761896474	-0.464167382756953	-1.2542238440006805	-0.65365595838582	0.33851372419140624	0.5813531409354787	1.2858059418871162	1.4760227292594315	-0.08451356211276902	-0.012294492049356075	-0.4235273612855167	0.03874863162154167	0.5922097476892458	-0.6930853047937721	-0.1963973011171845	-0.1901497840459278	0.9416975945158776	0.5633213606169032	-0.17003605055709575	-0.2950305883003145	-0.33103912713267397	1.4667894113766584	0.22196399323647203	0.0759949048525616	-0.7205079088006217	-0.49316600957072276	-1.2569088457008373	-0.7356882198545398	0.3588981434292367	0.14997672799109485	0.18781048922798335	0.22407887836889123	-0.37784982805226	0.0037393274820747583
0.35827683051059467	1.1879101768943479	0.4297832761245176	-0.5370353555234573	1.272143978552289	-0.4804056592563781	0.169744975577314	-0.4645062993609098	-0.4293042193380835	-0.4407209840158212	-1.2565498277492158	-0.6731231799501278	0.37970391947081283	0.5306340209535632	1.2858561545312	1.4786126669534927	-0.039641065346486135	-0.09122200470947761	-0.43710873437558434	0.03485663377187053	0.5080380286638324	-0.729777700744075	-0.2036864308286795	-0.15744641978205234	1.2129149602647422	0.5380384154615909	-0.19168164741504473	-0.3117191272675687	-0.3115525283564976	1.525099226646	0.27058755274260327	0.0074237388426383775	-0.7928663463358065	-0.5288074913434424	-1.280357613163495	-0.7212889581452024	0.3065226840082255	0.0717305204181981	0.13440004039090833	0.20803520954337623	-0.3609695021976373	0.02235720658844221
0.4134839693171295	1.1280667050346027	0.4954630525418329	-0.4701894000271386	1.2296608243561198	-0.4813664249677657	0.18605659288493095	-0.47217819971144503	-0.5629726119446092	-0.41813643534795464	-1.2748150383335957	-0.6713689570300454	0.43808122671560995	0.48288446414200353	1.2938703404907064	1.4492027620366916	-0.01922733413462281	-0.1629769148553854	-0.45979264098967887	0.04671095841206614	0.44699884778681814	-0.7890552533241183	-0.1665091432411694	-0.14071691625074081	1.397020155609964	0.48239174669661233	-0.20221727720237528	-0.3242213040517718	-0.30945421418917746	1.5579399033110293	0.3247839171802803	-0.05162783614209372	-0.8311371275432997	-0.5615800255910293	-1.287302998012759	-0.7144364875728411	0.25748034746266246	-0.010333960047394914	0.12529217016053176	0.15810515052399593	-0.34347020038133336	0.026203102774859
0.4446865798989511	1.0892019524228478	0.5378783239328657	-0.38325961025434097	1.21875871461056	-0.48647365322303715	0.21610475999244758	-0.5010719475132825	-0.6650186088781279	-0.4181969495807413	-1.2971927475073652	-0.6463331666590435	0.5093915485899537	0.42156262075710976	1.3565344804893642	1.3982274077405803	-0.03206403840800103	-0.21125971891434742	-0.47269487263409127	0.07727987962562943	0.40803758496405945	-0.8423214089002633	-0.10099755134263495	-0.13683087087722556	1.4970159589998573	0.4288791448212753	-0.19449831748794472	-0.32564205134165547	-0.3239183054390669	1.5533709784198186	0.3681494354757049	-0.10309153273302347	-0.8326220708362195	-0.6052191753353997	-1.288567757342053	-0.7085032027479523	0.23942828578765613	-0.08372552111735888	0.15132969733215415	0.09502283960288695	-0.3391235624942853	0.016511012666152493
0.42691602156999114	1.0722208160400222	0.5748261157127555	-0.29375774356043827	1.2188707559528962	-0.48122596214446317	0.23847485559609033	-0.5264547374708716	-0.7486931404392134	-0.4490286326895293	-1.3154064127455172	-0.6088906049867278	0.5899896984431869	0.35184278479526737	1.4866131245807155	1.3142966319005531	-0.054977015842715436	-0.2329667992448278	-0.4788748414160976	0.10850502796858866	0.39331059669482615	-0.8759094455364063	-0.01843929766857514	-0.14554545727193102	1.5081375406910635	0.41698234663836536	-0.17181407875049418	-0.30307683033065225	-0.3513831462153544	1.5221048145305356	0.3587474183497007	-0.1339491364880378	-0.8218463260511288	-0.6413882552866706	-1.2713629297081463	-0.7102330866546768	0.2465523651538585	-0.14458563235836128	0.1673064530128323	0.021459142333052027	-0.34363510723605595	-0.010356295771790466
0.3675669433056928	1.0744372409237162	0.5979097329397369	-0.1914595938665212	1.2253301829066996	-0.49288437647855393	0.23832489326203024	-0.5300303035303591	-0.8236451559538207	-0.5014689928385101	-1.3253775085277675	-0.5768478226132764	0.7060427981586836	0.29540410176260623	1.6591567877467959	1.1853191342823428	-0.07756351216594	-0.23368588381227648	-0.4994478046299783	0.1310380999242095	0.4092170632823059	-0.9091505982977681	0.06964494117945412	-0.15691467114589644	1.449599766254099	0.4176670472563533	-0.14130751625924115	-0.2616535103658054	-0.3797435886477089	1.4733252540299877	0.30316807630392806	-0.15916447169381492	-0.7960588800735707	-0.6557118042304663	-1.2224290459309715	-0.721365885707759	0.2753629283134936	-0.1793093095244608	0.17464046089661367	-0.056046766349645706	-0.35868918555069956	-0.045571969130762974
0.28428353918037186	1.1079986099636343	0.5746102173716541	-0.10581584255427623	1.240519091837287	-0.5190891207938307	0.21586482025795156	-0.5162553117067115	-0.8791410245979648	-0.5561324548024918	-1.3229988079478627	-0.547644762839292	0.8430125231186782	0.25465388297921226	1.8444916570614254	1.0507030211860982	-0.10774702406712937	-0.2279780550416922	-0.5280532714374327	0.14347043630293135	0.4537011430239901	-0.9326859151062552	0.1669766752676908	-0.14986200502425326	1.3628059802913537	0.41568791262333704	-0.11302661493834791	-0.2028267849125825	-0.39932481076845583	1.41792373706364	0.24067880312666748	-0.19584153346605399	-0.7395838639358455	-0.6662616489333008	-1.1680508696484302	-0.7217475647681365	0.3219866322640548	-0.19533181069786645	0.211359811289844	-0.12068217461999357	-0.38904431895775815	-0.074815530544504
0.17905487616527108	1.1821829808124504	0.5013156481127788	-0.07074825798974042	1.2540225092701252	-0.5446718957275252	0.18450983852505437	-0.4901384163236175	-0.9216217632671941	-0.6059853537559043	-1.3088701113982737	-0.5350385130287253	0.9737798434867437	0.24328147500450567	2.0001415550845243	0.9385410692026708	-0.1299770563196462	-0.23126258402260752	-0.5542719163796106	0.1340095026233455	0.4978624760354486	-0.9489643207082807	0.2558013468840974	-0.12410923748436908	1.2937651649281325	0.4195862081126117	-0.08858101962675216	-0.1256890929825752	-0.41052854677735084	1.3740644066665417	0.17947213015046368	-0.2326413539546762	-0.6764152819383569	-0.6742582574708578	-1.1298469363927341	-0.7260249344964511	0.3713632226572967	-0.2096552372074773	0.24823908916736537	-0.17739389961117855	-0.4255899789902558	-0.09278403241827252
0.0645454606702315	1.2756164576925237	0.4090745406496551	-0.052403179762731476	1.2698593094411776	-0.5927500727387297	0.16209689654025222	-0.45558256063859004	-0.970229642398485	-0.6402351355292468	-1.288395479836942	-0.5480234255181478	1.099536196228033	0.28805540336145735	2.0659300373817513	0.8389260474411184	-0.1434434027366116	-0.2527697497217569	-0.5828606412221671	0.11268172984102473	0.522125805647413	-0.9683552549910825	0.2946626353640568	-0.09635047702449824	1.2283809098040765	0.41280917133894957	-0.07451684162439087	-0.05774582255118843	-0.4227747996351991	1.346336737616971	0.1218096471018155	-0.24912923928626346	-0.6215525708118138	-0.6602991538552179	-1.0772730925321894	-0.7540748935564008	0.41012843033689583	-0.22739332895878497	0.2299567122548241	-0.21831714872419533	-0.45623810969268275	-0.10507363145737417
-0.04335089216512421	1.3642276354716387	0.31753364402253664	-0.040191823912999664	1.2974799360083462	-0.6573640951603739	0.1473448875068597	-0.42527480350859526	-1.0186122012185908	-0.6406695640214617	-1.272361948447203	-0.5615394557257553	1.2029651340574463	0.35576459759337153	2.020180739438407	0.7625232742291016	-0.16482658296320424	-0.27323325462692427	-0.6132356609282146	0.0693942039181569	0.533114114640235	-0.9819195456380758	0.29390109762365907	-0.06668943932290061	1.154226500061856	0.3812909525266898	-0.07508284309805154	-0.01542692260108138	-0.43807556045813356	1.336235000274507	0.0691251399059633	-0.25569104010727733	-0.5647020734602497	-0.6298054623426976	-1.0155858591359022	-0.7685402340694728	0.4099542417120491	-0.24030361256758406	0.17433526594742527	-0.23114954340232635	-0.486396888891327	-0.1154636671789568
-0.13605545349776604	1.4321979985715962	0.2333041155413751	-0.05729493353324464	1.3173453531407828	-0.7164247793999383	0.1355835558784363	-0.40934475913636004	-1.0591881972572212	-0.610044903287996	-1.2732089322045392	-0.5513492223014526	1.254536816779195	0.40925251983686184	1.897539145854187	0.7090575055126733	-0.18653224657339043	-0.28206294419931865	-0.639922352976026	0.0013342993990714536	0.5143555406946527	-0.984781966017833	0.27882950947969565	-0.049228987201951166	1.076845713638019	0.35152496755871177	-0.08984056046136375	0.0018886221975482175	-0.4597077850739154	1.3403997773867349	0.027014958812153007	-0.2625678444269349	-0.5046967791763322	-0.5990543283454628	-0.9673739241567632	-0.7662284621895628	0.39178095416975045	-0.24290074006096685	0.10806131645720499	-0.23124884925514025	-0.5231189609079465	-0.1280069010928408
-0.20791927312936487	1.4732047225179812	0.1816227207538693	-0.09600429056084032	1.2911569072104303	-0.7774126135752104	0.14503975220045118	-0.40929922985716444	-1.1091637182773322	-0.5705010816337162	-1.2766337690158425	-0.515591585804069	1.2740110945383072	0.45476823245797693	1.7372256710231238	0.6609037915323077	-0.19926367734551273	-0.28173152678768265	-0.6576506379802385	-0.0721060418579336	0.44846416505835507	-0.9897941866432868	0.23647798625188682	-0.05780610916594768	0.9998671609925681	0.3462802607812182	-0.10291861218487283	-0.00947635770459053	-0.49072349135961557	1.3409800670548626	-0.004788569265053196	-0.26944233254439665	-0.46618636925447954	-0.5536279132853985	-0.9198601967595806	-0.7703717018088045	0.3909676816037426	-0.25802518840478494	0.008988905396957176	-0.2299243863112171	-0.5626766638171754	-0.14621554662464847
-0.2471343134871092	1.4709023896930584	0.1707927931569841	-0.13047893527440468	1.2310004491014415	-0.82908776256554	0.15840782312237495	-0.4239783030819801	-1.1690376129678732	-0.5191270459656268	-1.2702444890538627	-0.44964240669652583	1.2743127045038671	0.5066409695048465	1.5655734372668342	0.6190962413042469	-0.21175790959581836	-0.26153558823319417	-0.6547943131862936	-0.14622529270768667	0.37877835584431746	-0.9992643677899252	0.17328706190174611	-0.08925006876524377	0.9112505633452944	0.35665172590858096	-0.13022172303654084	-0.03889770776663377	-0.5237437184974036	1.3335860219749773	-0.03640869170964457	-0.27235379870465587	-0.45170015307735956	-0.4982152724602291	-0.8618992551414955	-0.7598286807353238	0.4278603615662381	-0.27572508710471977	-0.11905303671358256	-0.2100066345067469	-0.5995820508955567	-0.1747287835053286
-0.26761936321211793	1.42550863354794	0.1781275016641417	-0.15752981279979544	1.1503014544432901	-0.8539626048697906	0.14528826121117888	-0.45193588218112096	-1.220102007491804	-0.4557883909877488	-1.2724609389416635	-0.3579209011838157	1.2447652747045976	0.5550437574304736	1.4249637759199065	0.6002948953480494	-0.23063051670385523	-0.23044240194197632	-0.6317180622643658	-0.2140223935134507	0.33378856103142823	-1.0211695817520698	0.11520969639734588	-0.1250797199023685	0.8135089704052682	0.37603425099384424	-0.1688223566754308	-0.0558947575649313	-0.5572918442943748	1.3166333437108242	-0.0752175714163883	-0.27754093352239684	-0.45112089311430176	-0.4438588874262555	-0.813486598971871	-0.7190048012877484	0.5084967484184825	-0.26869446891814186	-0.2313954307828819	-0.17381542475222722	-0.6245198023728078	-0.2096053776168083
-0.2908329448059136	1.3565531927218963	0.19136148646464538	-0.17996537472843688	1.041085502479283	-0.8768411895292691	0.12035595201416764	-0.48295563051529716	-1.266183679134204	-0.40601575301676907	-1.2849800149067707	-0.2772177371499506	1.2007514307253204	0.6156589951998722	1.3545619294587985	0.5899903488877094	-0.2561000411279265	-0.2096968881842472	-0.6030623695622168	-0.2719557513766499	0.3041311990838894	-1.074364726679936	0.05034708238843453	-0.1644217107151525	0.712327124212641	0.3898931912396889	-0.1838684930518309	-0.05284259701315752	-0.5815569219713665	1.2878341448356214	-0.110606183920315	-0.27935683604399075	-0.4644957603720702	-0.3947795436118859	-0.7669419448491819	-0.6881252886768338	0.6342632894582431	-0.23651630701383958	-0.31302774968118846	-0.13988630994726714	-0.6377476331474726	-0.2442031532489172
-0.3108125375123476	1.2764869914969716	0.20463048180694948	-0.1837954456576834	0.949688995309403	-0.9008496571393916	0.09732602214066079	-0.5043405161473375	-1.3100902237725827	-0.3752687898338824	-1.2896161673544302	-0.23425412512475816	1.15927048964721	0.6930702181231684	1.3561761729797266	0.5784223233661716	-0.29796158250069793	-0.20891851334590944	-0.5783737946294358	-0.32331119486771626	0.29413468843723567	-1.1483974121944898	-0.01839093210769549	-0.19473714495814906	0.6093431248679094	0.39373651076693555	-0.17200496879094884	-0.03904946713983304	-0.5919289685832464	1.2577266031504917	-0.15165682571760056	-0.26765538255025223	-0.5063977656802301	-0.3532793913022438	-0.7032334706476313	-0.6762488565190362	0.7946533505368185	-0.16980852993419954	-0.3779369846387918	-0.1100668408418902	-0.649986789802426	-0.2711514089873227
-0.31947082903422713	1.18619774526586	0.2087325502878817	-0.1654022912265417	0.9181469217604757	-0.913616604074984	0.05955265250999327	-0.49946151186631005	-1.3280524445798174	-0.35101468533303065	-1.288490955875978	-0.23154557325718228	1.1153585618998627	0.7599508945260988	1.4099570143397917	0.5935949574586097	-0.36464368380245765	-0.22711758598212342	-0.5531502047314282	-0.3640301273544265	0.2927691006906111	-1.2174436420090717	-0.0896782513491059	-0.1990890877435278	0.5042312966834377	0.3821675692303031	-0.16166439694888535	-0.01809569105214164	-0.5955960382000263	1.2283735358905328	-0.21341495481889652	-0.2409310416138397	-0.5612991570323198	-0.33020279787814916	-0.6427807804874469	-0.6509268671774447	0.9481453066814254	-0.03904481223378262	-0.43386762408248725	-0.07616659401739957	-0.6588917599574681	-0.29874814254387727
-0.33170008078918456	1.0862925368132434	0.2010068907306215	-0.1414523288677169	0.9276850499471629	-0.9233540488375924	0.015116670608944106	-0.47639681263804673	-1.3186696876214945	-0.33110359177048176	-1.2798248945414081	-0.27142494063930694	1.062209505618952	0.8074305461883924	1.4892024852515733	0.6245676887834157	-0.45057551121042405	-0.25791432091889577	-0.5315829143848947	-0.39585049482190343	0.27969510966499167	-1.2804929283145383	-0.17720672593393522	-0.18380913428693807	0.38020354404471357	0.3513570409837891	-0.14752936456469584	0.010846418884009654	-0.6047545819192546	1.1975986121587534	-0.2839839896491883	-0.20173626805464617	-0.5973859206266555	-0.3296571893200091	-0.5900914679850636	-0.6250920274188083	1.054192047658288	0.1314830331693747	-0.4846166130351516	-0.05351793126055084	-0.6703209555027123	-0.32609304005454864
-0.35649555564481555	0.9874296780475318	0.19628046758758433	-0.13717755305024176	0.9682781154117516	-0.9413967794164195	-0.018076420875717647	-0.4678065216843107	-1.3031026741222285	-0.32285136139416826	-1.2511463525338453	-0.34885527116651793	0.9981528258151261	0.8374294421046049	1.5681417210253605	0.6517694210640312	-0.5444021849245905	-0.2821541600006866	-0.5329251832228239	-0.44161353786579377	0.26429671396426635	-1.3324676955525054	-0.2555343120917681	-0.1646365503344039	0.25365423524239095	0.30052526692953796	-0.12575956414330702	0.03666148699871685	-0.6173411468058216	1.1799208164509538	-0.34768646630165084	-0.15702893326918632	-0.6247385006086315	-0.32988284878191976	-0.5412072249324175	-0.6192198901436441	1.0844055354180413	0.28039980496304695	-0.5296002161791227	-0.056866616994968366	-0.6799246705166041	-0.3459763952914795
-0.3816841637371154	0.8970774326595196	0.21192434468200708	-0.15803461294318955	1.039750749096672	-0.9654670506687948	-0.03953817319876798	-0.48375868027786967	-1.2873375883494098	-0.3268242800245866	-1.2221796251814632	-0.4413504365054379	0.9343129120071308	0.8543867638196364	1.6235045706286695	0.699895144123656	-0.633624142390791	-0.30128667433756323	-0.5514519871615315	-0.48813135943157604	0.24310929418756855	-1.3489321113482533	-0.31121274577653274	-0.1425302943396738	0.14191223335739236	0.2432633044438754	-0.11609586004294117	0.04515901348093661	-0.6350249218591262	1.1731990462479716	-0.38986852257581084	-0.1117564451479242	-0.6476579493749589	-0.337642144082538	-0.5098148623989955	-0.6254520089615415	1.059280003234051	0.37163577898138483	-0.5665727850891473	-0.058030573967483456	-0.6713019595361576	-0.3697695051407475
-0.4059648212590127	0.8192505651026167	0.2606181732358895	-0.2013472665165012	1.1181991741826833	-0.9784345785160624	-0.05004410585920328	-0.5165107092823895	-1.276930409976281	-0.33842262897803504	-1.201891845500208	-0.527787988950463	0.8859409850949644	0.8693431482595448	1.6517439136979255	0.7788326507138293	-0.7086161874119303	-0.3188943645282431	-0.5661812767144054	-0.5162216349084818	0.20846310017889938	-1.3542044948797927	-0.36669947596544705	-0.12751456892055474	0.029949063654670916	0.19378793730730273	-0.10434403563105803	0.031998879940561095	-0.6551166120229516	1.1550740458549538	-0.3869290755449845	-0.07954502120940024	-0.6544760466925783	-0.36499143520562133	-0.5072033286303164	-0.6323567508264094	0.9896245614481659	0.3964055211639029	-0.5955183270167955	-0.04832862309142348	-0.6478038832510696	-0.38772991228447024
-0.44022825489775774	0.7603234446159753	0.35256169109371116	-0.2586701272441806	1.1977728840547648	-0.9828636522604306	-0.05231067942256753	-0.5748185395054415	-1.2752588476677222	-0.34971012587253797	-1.1948658633637987	-0.5906073848966968	0.8430254566506491	0.8945049799838491	1.6904212876448248	0.8610077738029733	-0.7564816497961939	-0.3112466797152388	-0.5850349129243876	-0.5419419840420391	0.1781759502079035	-1.3800699664123495	-0.41141387668568985	-0.13916694305897473	-0.06767222371417646	0.15147743736742764	-0.07640240176197602	0.007057426638677891	-0.6635281293376754	1.127869909642564	-0.3495143264915629	-0.05725157507376396	-0.6584421849412666	-0.3937179906502234	-0.5300790694685245	-0.6556490360174655	0.8844970185524211	0.3510559177589786	-0.6210027716385776	-0.061826136039562954	-0.6177179698719542	-0.3834370071166105
-0.48753996786785425	0.7304274810684711	0.47642315289278336	-0.3243822855930341	1.2794607653430985	-0.9887642145417137	-0.045836591229289556	-0.6469967562323602	-1.26954095177086	-0.3634213770381235	-1.2083742585309403	-0.6282751642407501	0.8041555370068085	0.9267146720103445	1.757225801098274	0.9487826360913452	-0.7622337139502514	-0.28038077279576246	-0.6122122173348694	-0.5632752319017208	0.1669198635143343	-1.401745181283607	-0.43110657432825433	-0.17102988107282666	-0.12872183265242326	0.11102612450705292	-0.04346761792643214	-0.017186133229875316	-0.6582026611028946	1.0880921782433755	-0.312338748296889	-0.04596008936870133	-0.6694613321212578	-0.39766862038479533	-0.5717859112420441	-0.6928533750216663	0.7696996530773402	0.25305254793514864	-0.6363464810272703	-0.08859830112662011	-0.577408598508639	-0.367201676887188
-0.5361434043298636	0.7325980883835101	0.6105777139811364	-0.38456568046661543	1.3572028428361222	-0.9921201523160523	-0.03891690067194769	-0.7001446014799205	-1.256439361676538	-0.3860339533506488	-1.2363651387604169	-0.6476473488974235	0.7830024867978839	0.9581874320000793	1.8242522420403913	1.039244626770794	-0.7188610314328719	-0.2646414862697644	-0.6365535784738909	-0.5701073462941799	0.16004952010132745	-1.4080563312010383	-0.4518589174410025	-0.21386116363276822	-0.14836202094932868	0.07315168492138364	-0.014376475909812156	-0.015610631316005912	-0.6381184412031146	1.0267791437641123	-0.27962314896559787	-0.056861295003752976	-0.6785257127809631	-0.38491727163571776	-0.6114671956255588	-0.7161210039426726	0.6501968408310584	0.16081116764552492	-0.622860595914426	-0.1052689824879242	-0.541304735445074	-0.3496316156145845
-0.5682820464275641	0.7583933795363759	0.727740492115756	-0.4218207323191939	1.435734081088208	-0.9910964592598251	-0.03375819638028238	-0.7230241483061218	-1.2440194965237308	-0.3998057187490208	-1.2540656935065724	-0.6442992778388923	0.7733132019866199	0.9836858870004349	1.8688671061729458	1.1143605951543296	-0.6417002190282671	-0.26145957506538775	-0.6557922798765328	-0.5695246416322014	0.15880250840400698	-1.4175214850451439	-0.4879967851565151	-0.25662412554750724	-0.13056773328495602	0.0390635897750407	0.003917291897194952	0.007659472046829799	-0.6066155076958096	0.9511408808671085	-0.2531371450069734	-0.07910031038778542	-0.7047697741039937	-0.3645824936455392	-0.628967709314266	-0.7131356227649901	0.5240760377907646	0.09763469945096519	-0.5905978914167738	-0.12547541409708554	-0.5155547218322336	-0.3234226785537363
-0.5726439532915598	0.7870923591027637	0.7959176871814916	-0.4548170337556748	1.5134030881405782	-0.9973672815433334	-0.022022572580554844	-0.7145847543920051	-1.2217898138227974	-0.40542908345470197	-1.2548359449871376	-0.6250518291234884	0.7631236481587248	0.9805161694497249	1.884092075786612	1.1739649282942386	-0.575649758734042	-0.2597401572096066	-0.6827111756983678	-0.5711405716075674	0.17141633012570345	-1.4079815500758595	-0.5235929585901746	-0.2835819704919297	-0.10612990463436996	-0.002107408406430744	0.006196302249165982	0.03403565047560185	-0.5755425293857641	0.8749056926791138	-0.23804583558816791	-0.09394369216027643	-0.7412697557175789	-0.33793560732643046	-0.636499070542205	-0.703803717676377	0.4121622002269999	0.06457603287581457	-0.5594027028767643	-0.14630423936516132	-0.4785074381579276	-0.2915321404148722
-0.5799590395881535	0.803254506445878	0.8317042959916728	-0.4769080495546983	1.5798923177729036	-1.0078441226078052	-0.014421624562768607	-0.6815218254524075	-1.2083916393188683	-0.4190186691627904	-1.2554837762704114	-0.6107547143312624	0.7641200474617575	0.9422357344142245	1.8502884278618072	1.207854158055076	-0.5442476061126201	-0.2754650012337214	-0.722998166535697	-0.5782613007923352	0.19520378499675023	-1.3669084883808174	-0.535847032969434	-0.28251188809718897	-0.10554538968753084	-0.04738661029583042	-0.0069717762183129405	0.06227487489377842	-0.5548523880689968	0.8186684803053781	-0.20758934752888242	-0.06828480423398245	-0.7577013042136327	-0.306741629878123	-0.639871402371595	-0.7075208969491508	0.31522034574888885	0.07269360465958345	-0.5367996184302927	-0.1483642584514371	-0.42275358108902017	-0.2628983819979485
-0.6085501222406735	0.801467621268326	0.8598235961475937	-0.4757422016044778	1.6256636417984975	-0.99461982871954	-0.014010299303632377	-0.635692920238571	-1.226992617008276	-0.4316132734854826	-1.2552541651826687	-0.6056291561096345	0.7856264417641252	0.8848781608172075	1.771665345772994	1.1982439419342128	-0.5413952272589745	-0.3094337656630558	-0.7583819453923911	-0.5979254322108596	0.2248517236820929	-1.3304913372441987	-0.5266188839535783	-0.25553593406608643	-0.12522446463370576	-0.08835569676221641	-0.022313833836464896	0.07417999835447468	-0.5428800448928003	0.7881881049548916	-0.15140402335913222	0.008183453162896603	-0.7746309785411103	-0.2721119076646728	-0.6456329638554708	-0.7151061518674051	0.22906170870893217	0.11074523851831657	-0.529484268753012	-0.14325347118918502	-0.3503617728915013	-0.23624513419900653
-0.6390975107613798	0.7673621686006273	0.8573961985827747	-0.4757221698527557	1.6501130112412876	-0.9556088078781458	-0.004168485551177263	-0.5661757814775845	-1.2548746955156116	-0.446217587328613	-1.2270676469345545	-0.5965486765755191	0.8223612939502217	0.807208556784726	1.6649498390920598	1.1437277361644438	-0.5660405534485307	-0.34119738809432587	-0.7700052365008809	-0.6290825331637622	0.25801532443853287	-1.3115823955917534	-0.5076507903503759	-0.2135030976006818	-0.15724032906077406	-0.1274066219352899	-0.02589072974733102	0.06839916433590457	-0.541915550801651	0.7766762539332166	-0.07253464442577315	0.09181572395172664	-0.7927899293048489	-0.24420959194479566	-0.6655572398765973	-0.740247657312229	0.1843175941764819	0.16263514390975703	-0.5471762467027119	-0.14497977642123813	-0.2844044000626861	-0.2197345831480117
-0.6738710815762792	0.6951880435765571	0.8159670574524498	-0.4814151936921485	1.6509411429020318	-0.9195475063261	0.02900746738102087	-0.47546931617900673	-1.2670561403391414	-0.49021716749175537	-1.1883846218182081	-0.5777566130425292	0.8637284199469895	0.6998384688212882	1.5351358962232269	1.0492451607308702	-0.6069759545254438	-0.3699250446034076	-0.7594112122778751	-0.6657287902478927	0.28408085294555374	-1.2954504101760034	-0.4622909292358467	-0.17377834654670196	-0.19217147697529874	-0.16242930843611267	-0.025474772846953247	0.064608175256714	-0.5543344497618738	0.7883847967311034	0.025912046561969715	0.16274941620147856	-0.7736535952809669	-0.22595448308011062	-0.7188012335182787	-0.7800182209032587	0.17342374342254624	0.2295968531687979	-0.5933219895658651	-0.15218060546945403	-0.23354252401435227	-0.22008625419779865
-0.7284229983216987	0.6044635304432217	0.7686794856608781	-0.46867900594729983	1.63247380686744	-0.9081554095049903	0.05566648573878071	-0.39561226130662813	-1.2821808972276156	-0.553973052179898	-1.1662921692764046	-0.5529955387326579	0.9020308162079497	0.5850153595675474	1.3859094971877834	0.9154578898987719	-0.6355623741322658	-0.38965578257092065	-0.7343739677283001	-0.7081684613337342	0.2743262060286068	-1.2819043435006923	-0.4207501886831489	-0.14976569760872657	-0.195204635618355	-0.18356706605449594	-0.024410289957609067	0.08972934360580664	-0.5545959090034506	0.8324476688667689	0.11759131755167547	0.22164348943688877	-0.742092418075537	-0.18558050921183336	-0.7994900729471718	-0.8186851698468398	0.16444949839242956	0.28819944540024955	-0.6561495017696131	-0.15130070942475543	-0.19734968795009933	-0.2363251820850195
-0.7788282954517747	0.512805484348537	0.6984541738998268	-0.44563047241596454	1.600191286186553	-0.9177226133257566	0.06160070952944228	-0.3316596676876984	-1.298834688227806	-0.6124928632521933	-1.1324860368043044	-0.5165251254280172	0.9341639177188267	0.47831002675825796	1.2143620280839655	0.7567898006307809	-0.6372287603768272	-0.3987097109883434	-0.6732286723623023	-0.7406427094688806	0.22600921438854776	-1.2825459529864733	-0.3954330159971869	-0.15360235456402332	-0.16193103112896207	-0.1986714617310166	-0.021917049298229057	0.14240382394289317	-0.5321485955774203	0.8938830241023827	0.17595148554060797	0.2367254400355585	-0.7284241471556985	-0.12115844085574398	-0.8751943361456803	-0.8407377377797699	0.15171018977525152	0.33052044305573636	-0.71340887206196	-0.1287513525207205	-0.185118968390039	-0.26274278329817086
-0.7958734293559283	0.43830611771521655	0.6071058352526096	-0.4208511955358488	1.5587018899832767	-0.9519798103753081	0.050953383811178955	-0.26710912286866784	-1.2829621823066317	-0.6753900828266912	-1.0818116897791157	-0.46021328273525886	0.9544535253333791	0.37048746858953285	1.0316140398034492	0.6033894471410137	-0.6247631785097749	-0.40220251604904866	-0.5957206539985752	-0.7557429728301642	0.15573680710278615	-1.2881928705567252	-0.3379202084943286	-0.18806230023588008	-0.10806208501997075	-0.2182509007166357	-0.030437080317796145	0.2089742710969853	-0.5101984697250548	0.9670484505890009	0.192622809699845	0.20675841602487197	-0.7188201301786175	-0.05770893299746579	-0.9518914138347613	-0.8516496166532022	0.1346502970917714	0.36569934010441985	-0.7566692565626949	-0.09051975390664375	-0.18278419413061225	-0.2837755902016688
-0.7983117914547927	0.38014071430746743	0.5178172834813086	-0.37836385013348356	1.5257909635127667	-1.0103561597397435	0.019346036893248975	-0.2212359892121844	-1.2614341365747133	-0.7327817812014604	-1.0556512550833013	-0.39440913390863697	0.9713064348326436	0.2724591314328387	0.8493037074084073	0.48344290908945603	-0.6206528479449215	-0.3894011384587687	-0.5350397661806247	-0.7575966775937738	0.07546867444222073	-1.2889180589471185	-0.24642136104818926	-0.2351409867626376	-0.050942458073568744	-0.22850241829048246	-0.060029204492987306	0.2691738198275029	-0.49776712032475706	1.0553982864859666	0.18918767177005918	0.1871054403925732	-0.708625532196855	-0.010251582780207522	-1.039965929756564	-0.8519790244210732	0.09861796770199924	0.38586320674024693	-0.7843740277580514	-0.03596388969689205	-0.17322189758255804	-0.2836730569544163
-0.7995660736860705	0.3377365545170999	0.42863959842570853	-0.32779569608646303	1.509135774406391	-1.0529478588727599	-0.0564427844216396	-0.21002754789861497	-1.26827287001954	-0.7668512942602913	-1.0463725070197039	-0.3402366116054372	1.0031565506639986	0.2240897025706042	0.6808409064152405	0.3995253511842231	-0.6211712199954087	-0.3709854282943064	-0.47544273861195646	-0.7441193835930344	0.0014787902199898464	-1.289163139945605	-0.16521910182643107	-0.28515169905098414	-0.026612782916265027	-0.22107066778721157	-0.09951593469520739	0.3163370387168338	-0.4868348039094987	1.163607141817977	0.17835806485505348	0.18758721044932233	-0.708394394263713	0.0388659006615274	-1.1183389214715782	-0.8516624379136282	0.06118859846294884	0.3962930064990469	-0.7994312004040556	0.027881690627820588	-0.16826011877696206	-0.26018125094575834
-0.7967205378777986	0.3160533901510366	0.37790348826681064	-0.2929765052432801	1.4996999448366197	-1.057036450733443	-0.16243701906290178	-0.2070876572991331	-1.2640132681366962	-0.7900932185937972	-1.0360077922298951	-0.3070231923228453	1.0591396024703565	0.22572732931896144	0.549795823902566	0.3392702291371002	-0.614107901091532	-0.3575166550906864	-0.4029311049030812	-0.7188065366459078	-0.03395660199762558	-1.2861134525464917	-0.09168058556952743	-0.3303198769329783	-0.04456990842445586	-0.21773912448830046	-0.14170680154036613	0.3414891579907236	-0.49199841642330344	1.2867078153111442	0.14584941647407776	0.1793739574626246	-0.6970780697411106	0.09503497742943831	-1.18083767279929	-0.8614164583455011	0.04183482990226244	0.41260247168006803	-0.800438743555089	0.07249080348713408	-0.1720399372889386	-0.22526148494069909
-0.7798392094889235	0.3088199414996	0.4105974992179675	-0.27741984685597376	1.5022427961713747	-1.0362226695765084	-0.2562256051031114	-0.2084752162841393	-1.2317908916350693	-0.8141301088485411	-1.033668922144803	-0.3044745202530086	1.1394563186679045	0.2522890286488987	0.46289013517661165	0.30549063048249536	-0.6129725463691278	-0.35285704790415295	-0.3229227104773763	-0.6977838038879787	-0.0362048353033105	-1.2660325209910284	-0.016093128278990808	-0.36903463483438365	-0.0788691482883438	-0.22149748116513948	-0.1879980531409548	0.33675766016447073	-0.5219433848625468	1.4169216854276154	0.0987129296648234	0.16855613510662576	-0.6506108543983637	0.13695254677190985	-1.2294942160068163	-0.8761983853660181	0.03368091913916167	0.4310703603859952	-0.7697220047389174	0.07598151968545909	-0.16214552600555823	-0.18742042080339427
-0.7578097077627147	0.29114008719478346	0.5040289651023008	-0.26629421194957426	1.5369561268446807	-1.0030284951737092	-0.3295019146267763	-0.219519318580422	-1.213382222211254	-0.8370732839696584	-1.0326924892793266	-0.317900958375815	1.2505170750426629	0.2861448388217067	0.4184438863427104	0.29167477852039003	-0.6345056413918124	-0.3605594621979777	-0.22722491120745886	-0.6776167475061627	-0.018970474017991644	-1.2131968281942755	-0.00515987339866546	-0.40381478208435906	-0.11674474467727747	-0.20262673230821154	-0.24445649174336914	0.33386724315518596	-0.5422135313341148	1.5447595971727315	0.07137929426897921	0.16705407798257757	-0.5834799078327275	0.16073790160453996	-1.242946852354071	-0.8876546746821596	0.03333960359047524	0.44475792420247257	-0.7136021177721444	0.042645930558944195	-0.16323621227260968	-0.14736589770566566
-0.751472774400215	0.27044200055480694	0.6114879880679445	-0.25876627965244625	1.5912377215250968	-0.9313699812378079	-0.38201315398505264	-0.22172206846911924	-1.2093489886410425	-0.8480856003529631	-1.0355415411435613	-0.32179994650828847	1.3750095630397627	0.3031421914128093	0.42818947865934076	0.2883298634919149	-0.6725233673927825	-0.3776517831109302	-0.11224691957841279	-0.6545181782745543	0.029713239575876505	-1.1466724190128361	-0.07405353706344547	-0.4278233153208165	-0.14222522161141388	-0.15537739185230964	-0.29976625577920873	0.3477701988906937	-0.5319527086535724	1.645840577390675	0.0477125322981841	0.1600116652059119	-0.5295870326052452	0.16686884670348548	-1.2221312015838	-0.8881182125591041	0.04695220923222291	0.4561353245331824	-0.6700205455737914	-0.004863836977906069	-0.17550528226400103	-0.1063840783104169
-0.7714523671066489	0.26131857719634427	0.7366915206360272	-0.2626203886837595	1.6465423023746681	-0.839552242901561	-0.40742062954912833	-0.21339237843725484	-1.185892620245959	-0.845112122051409	-1.0402046377494762	-0.31056579205169077	1.4808736262686433	0.28305821566526457	0.4858242954301617	0.28741627093997224	-0.7075934353585909	-0.3951872607921941	-0.0032873003745286845	-0.6345286708300121	0.07950575702151805	-1.0924617589732935	-0.16310069025989846	-0.4329621802364816	-0.1322507960736711	-0.11218827608292867	-0.33942220291685327	0.375574113527852	-0.4908994575793432	1.6927393339415748	-0.0015008993777081924	0.16600947079222161	-0.4877718219495305	0.16928647530479762	-1.1711944224865143	-0.8859464882930794	0.066280084889216	0.46618009704435437	-0.6341914581764483	-0.06769441910932467	-0.17662281383298434	-0.057314724184517954
-0.8071760099101658	0.2440911713819971	0.8528448281487389	-0.27048485440981723	1.6982372034559365	-0.7674605416185958	-0.40005276584485266	-0.21372409175710808	-1.1548843534211124	-0.842352673036342	-1.0313862833465053	-0.271299214730249	1.5839140407976533	0.22973162998290886	0.5826584496826822	0.29844391618610516	-0.7259576647358801	-0.4135163159453568	0.10237706339046895	-0.6140291990369999	0.10189542800010325	-1.0483779714737693	-0.24663504888989474	-0.4279755962769909	-0.10220478347368375	-0.08649251143093216	-0.3762306374859779	0.42990596596698183	-0.4194447219297845	1.6902058264360391	-0.03760454600338329	0.21173709264498014	-0.44883498612653494	0.14860844066833312	-1.0956261317073663	-0.8564605480654042	0.09396901453885784	0.48452101966058103	-0.5967724250394447	-0.14442089231935581	-0.1819374166068247	-0.0009574147736480853
-0.8543239173649839	0.23674890600500476	0.9056699006350533	-0.2768589578077581	1.7338907071323224	-0.6976257969804521	-0.37868227631367307	-0.22418541927968816	-1.148490496590695	-0.8399454805552853	-1.015975396309497	-0.20379232130851327	1.696363341164799	0.16144441416166672	0.7283966197272423	0.33877494534511066	-0.7413382565269455	-0.41299562574588256	0.20431233645226082	-0.5841689092647151	0.12454188287353991	-1.0214907007013692	-0.33293855572371495	-0.41515189348648224	-0.05617028198479782	-0.06732389281610607	-0.39312982434241894	0.5251000280568929	-0.3348614122357235	1.657621534076321	-0.0418724446434198	0.27132718464026107	-0.44124328429799126	0.10127716310819872	-1.0149318965475465	-0.8001456272706668	0.1705260921092156	0.5103508770798653	-0.5770666935167127	-0.2081175138648476	-0.20385468811245183	0.05631639796134706
-0.9130037330954289	0.24879892656131625	0.8886897878619202	-0.2798316697633029	1.7355761986300724	-0.6306688546661258	-0.3527799250471991	-0.24127797791404876	-1.1496228621545803	-0.8244124324868626	-1.0128897044466707	-0.1389147823313252	1.793437776066306	0.09406274527942379	0.9126075936872479	0.39889866556986864	-0.7625715219574458	-0.3892696356784636	0.2754685989158947	-0.5443392857721919	0.14572851737838804	-1.0233005296132685	-0.3872522012178366	-0.39334937626379746	0.016150379202786197	-0.05178168856925134	-0.3797450148246429	0.6239712596960947	-0.24353494419699961	1.613775903603934	-0.02100385779724768	0.3147316556905217	-0.4737309000762595	0.05421498180780735	-0.9396128885372272	-0.7388027998872857	0.276437483816771	0.5385569616413468	-0.5704683520606701	-0.2572900770767186	-0.22653436619293782	0.0973530816380206
-0.958171933894163	0.25346659136806227	0.8631145870768192	-0.27521234781620907	1.7054955338942228	-0.628891719025705	-0.3186613517294813	-0.2688101834618487	-1.1190568519405248	-0.8096890011539317	-1.0087584620950163	-0.09596304991958694	1.8754363687613402	0.04492241878861042	1.0924289906995996	0.47355744891464513	-0.7731261898903112	-0.35644410929293785	0.3044001700831067	-0.4921899560637991	0.1444226102923401	-1.0327254650371092	-0.3858240981111326	-0.37076734517355947	0.04100380891744444	-0.06053586085003817	-0.3504354745958006	0.711354706150898	-0.14710628581550797	1.5867165951670632	0.04171839010252363	0.36499903384726456	-0.5238802842069776	0.011789943534560721	-0.8903423111502061	-0.6759638300372562	0.3853453906517596	0.5729007727829771	-0.5567998830699268	-0.3077778654787625	-0.2507480615266612	0.1104764378718861
-0.9848113908360755	0.2552821125260239	0.860010319037195	-0.2485901497776691	1.6646929998330926	-0.6909116740266023	-0.2639152451298985	-0.2997982781066796	-1.0628111382607863	-0.8004201316668038	-0.9998879766032468	-0.0644781143945929	1.9689452875691302	0.006450927299135217	1.241708701925059	0.5551082189661631	-0.7789855264095723	-0.3058854709898515	0.3003748193923531	-0.42591258030263157	0.13968349467941335	-1.0313517546199527	-0.3482853878777756	-0.3565550046907991	-0.011212454597574107	-0.08034919756501376	-0.3135670221973629	0.7767849611721391	-0.06393568605529927	1.5809019556931776	0.14149725038121883	0.422283346556517	-0.5663219258325137	-0.05121566143855122	-0.8899807971780953	-0.6070209539735905	0.5168272017067654	0.6100584827906494	-0.5498203811096571	-0.3425175931752949	-0.28680743808988246	0.09892975516813948
-1.0169359924610375	0.26553379351262	0.8643166156786292	-0.18616319871122383	1.6257854258662536	-0.7573376668688462	-0.18373424128229762	-0.32048634896093725	-1.003293564062352	-0.7749200709624737	-1.0005492799656484	-0.046369128635224556	2.039397857603169	-0.03407790860901782	1.3340435553039651	0.638941804109175	-0.7850487470515191	-0.2498918911886056	0.2639370246585867	-0.3626762189384742	0.149046290943361	-1.042217012219513	-0.2696482621303121	-0.35020694666907726	-0.07692238540926638	-0.06613641203629642	-0.2973422023397313	0.7951278769906492	0.001862399653481689	1.5852497246569062	0.24069986998987386	0.46135188709603286	-0.5943509380514808	-0.11375617484462693	-0.9280811323999927	-0.5482167361545811	0.638135455510581	0.6353887338081867	-0.572444789220701	-0.35564906013108577	-0.32064709168766936	0.06442192098098902
-1.070201801903639	0.2488561985221352	0.8936379444363591	-0.1214646469995035	1.5833168857582156	-0.8315644030660062	-0.10714290724828253	-0.3273868532382454	-0.9275408754419521	-0.7404906574665444	-0.9988389116589941	-0.03782422167433956	2.0558720732863276	-0.06885018323248061	1.3706101384717708	0.6993796446666861	-0.7604067523018759	-0.21639592866302698	0.18389514630308518	-0.3209655152955374	0.16135699773107418	-1.0632355356973906	-0.16854137617195272	-0.33016594969619606	-0.14334199757013502	-0.0161482691084419	-0.3215785688296943	0.7737048449463553	0.056043394742874494	1.5860139847425856	0.323780143109889	0.500662470765022	-0.6263168424949433	-0.1568603103717916	-0.9829632699511184	-0.4994959465353158	0.7111911063314837	0.643025279593579	-0.6181334060245891	-0.3705056775997109	-0.35924756783087786	0.025703927755340316
-1.1371654965496127	0.20598813584913395	0.9540661395836334	-0.09676950347662036	1.563168929588584	-0.9227393835228215	-0.04458419150798283	-0.32152181485349784	-0.8542929102807719	-0.7046923483257904	-0.9814628582970455	-0.02214214194690174	2.050905597009531	-0.09757415639867549	1.3643093815029883	0.7219317740020946	-0.6964504351370617	-0.20294843914639266	0.08507824618147178	-0.2993632064912643	0.16183601355938948	-1.0764604834234026	-0.07578766226444236	-0.3067237369886476	-0.2304310790257734	0.049255133572129454	-0.35905886965474043	0.7328226669569947	0.09323451930581413	1.5782715701486132	0.3812703735711484	0.5584389764409055	-0.6405143721106701	-0.19631787374921209	-1.0374666271911666	-0.45901035111282945	0.7613374221345224	0.6295379712356535	-0.6855108551564181	-0.3666477606898183	-0.40009691326733243	-0.005865519425022714
-1.2078644249597004	0.16954598718002134	1.0254584694046938	-0.10320370212972756	1.585396957635496	-0.992070147550957	0.015356181879628611	-0.3078253068349395	-0.8090386357810724	-0.6626585252403244	-0.9589369562528711	-0.006292262679422072	2.0440559984777815	-0.12038265783274678	1.3339784648394115	0.7130812003691018	-0.6343983690266084	-0.20874216279659805	-0.003149725097756928	-0.2972310549361592	0.15540385183851507	-1.0852934539739767	0.004800794021060281	-0.3166713875582154	-0.2946608867496279	0.12052796987142415	-0.40304943779832847	0.6816128642546648	0.11310625169497954	1.5661735580625062	0.3955747736878563	0.6110827780506518	-0.6220025822163393	-0.21974196155596704	-1.0799979366503356	-0.4245655418526507	0.8034557608424233	0.5904891890626882	-0.7545981956411255	-0.334329479195035	-0.433645870595631	-0.03990475868394043
-1.2715122279606725	0.13407173464874922	1.0650378869099044	-0.13670480370960286	1.6174115533673183	-1.0186013274675887	0.059702614844053106	-0.28826939739000995	-0.7993283783704458	-0.6190723528359028	-0.9373447278665065	-0.0021992408605284565	2.0258197183989175	-0.13124133623120912	1.3050789184868261	0.6880829755712151	-0.5942105430662078	-0.23903797095752602	-0.0749662033075959	-0.3264765717362089	0.1515222530854588	-1.0820979748014046	0.0673075655282108	-0.3588244025079523	-0.30622723449185957	0.1952752869709032	-0.46111918840160604	0.6414944752159443	0.12172112619759634	1.5556569087145007	0.3896302005820907	0.637794379874987	-0.61062776564535	-0.21886051239019494	-1.1028618068805047	-0.3837446211574812	0.8253870502707759	0.5227440061281792	-0.8010224788727525	-0.29730456216456747	-0.46223074809245357	-0.08414155897222977
-1.3123381785572446	0.12366541936794151	1.0580416136401491	-0.20861478604124367	1.6333019385281837	-1.0274504853356334	0.0817470779508798	-0.26566389346334696	-0.8277727096542966	-0.5785233579254419	-0.9196148859918123	-0.011631653943226943	1.9968227397203264	-0.12712543433700335	1.2905749032567393	0.6508900396374364	-0.5774780529583831	-0.28064149796133797	-0.13368755332093366	-0.37250241849342114	0.14077659309419302	-1.0512108564511444	0.10211142313727642	-0.4193466164738647	-0.30145025267060366	0.24192389009627924	-0.5011560820391958	0.6189182716187227	0.11913973495536327	1.5452273517450164	0.39067858683338885	0.6638736584998386	-0.6130268830493497	-0.20377628976728368	-1.104990962304308	-0.35063914048643136	0.8408827761811384	0.43217692663118906	-0.822159561379889	-0.2429161322415369	-0.4939787691654516	-0.12475641727204838
-1.3152670211704298	0.1482923625200998	1.0092894341832668	-0.2877882815472823	1.6535375792265996	-1.0256205356736507	0.1062766311649874	-0.23822274647393807	-0.8763538647486792	-0.5354168404398438	-0.9077459842802617	-0.03192549861039505	1.987262272887492	-0.10494226370943405	1.2808696050372133	0.609696734614512	-0.5912688816228895	-0.3253874093222673	-0.16772178422452483	-0.4210194254498301	0.11092919535902698	-1.0011502346526366	0.10581446635299692	-0.5064381531608786	-0.3144262414488709	0.23865431970001807	-0.5117784042466453	0.611797562081513	0.1300811816933435	1.5297072941792431	0.3722797798912799	0.6974076338922276	-0.6063286000889099	-0.18349130517949847	-1.1056956447633772	-0.321251825338957	0.8458247899360842	0.3576106711703388	-0.7986328957116363	-0.17264569418361855	-0.5239411941556815	-0.1562548107108938
-1.2845090255586509	0.1795399443429317	0.9248498424513037	-0.345175243880472	1.673251984115018	-0.9913060297921922	0.13557070196408796	-0.21123342337902148	-0.9357996508479683	-0.4859849931482409	-0.9072984769561921	-0.05449973407689077	2.0054882061407797	-0.059836564303833786	1.2637619712249846	0.5952324263219213	-0.6216982537896698	-0.3808724610308882	-0.19004610254906576	-0.470629883570596	0.06596295870162856	-0.9551435039342197	0.09895710919408277	-0.6029653471485921	-0.33532903063926034	0.210785505203487	-0.5111907296679546	0.6481109842040381	0.17221264087807447	1.5025569790996471	0.318938482254307	0.7184294850223092	-0.6072342834187723	-0.15343515994758417	-1.1078917072506758	-0.2795363751663649	0.846720449013844	0.32754448178251566	-0.7423650758218943	-0.1133150660042755	-0.5491082812122917	-0.17622720797833352
-1.243023640759142	0.21491683454081137	0.8297553758314576	-0.3770177164177654	1.6546385071991179	-0.9384616682606944	0.14993709356704019	-0.1968773912304024	-1.007262869544274	-0.42802255000950584	-0.9136461691956471	-0.07500642181844837	2.021396450464895	-0.006797473095078496	1.2518696333964596	0.6060120409092714	-0.6412364825923557	-0.44269929132959895	-0.21718919511823373	-0.5175278319360042	0.010558103346196163	-0.9249074212619897	0.09318401997270909	-0.6801248729318072	-0.33397650436933957	0.17140172556940625	-0.5033775753047414	0.7037707311586594	0.22424801012786225	1.466593698166498	0.24710667485891752	0.7250271869773592	-0.6185072106151516	-0.11461007872396849	-1.0936232363872551	-0.23048321902682284	0.852865305840367	0.3313999154819533	-0.6934579183966483	-0.07559385328489286	-0.5691924021003002	-0.18358261934702308
-1.1990699408522603	0.25398203901543304	0.7646474382635463	-0.37330382964850645	1.6161547417880715	-0.897029630196862	0.15156525605112073	-0.1883373992898729	-1.0734001448850348	-0.35729415172050366	-0.9199475877720111	-0.09554429354532341	2.0289703267870105	0.03860360565365138	1.2410708153724346	0.618390248081128	-0.6334815567625075	-0.5088679937734125	-0.23063736040063287	-0.564259963672769	-0.05075670795006217	-0.9084945353172053	0.06134892842782549	-0.7243571402885555	-0.331988424425413	0.1109921393668907	-0.4763962267046683	0.7552311365101536	0.26909781539565225	1.4297232865042524	0.16345016106886257	0.7226866646583919	-0.6310009234665749	-0.07533579744471919	-1.0833886139648767	-0.19100162692078196	0.8476784864505019	0.36367820511553123	-0.6430847590320677	-0.05587933206292528	-0.584027115947731	-0.19542700823358145
-1.1558290289447208	0.2839925464845755	0.734304968703308	-0.35394113843401964	1.591583588277525	-0.8509061338347328	0.14660792975090736	-0.18236135618632485	-1.1191883761221706	-0.2722971343323558	-0.9244619057649496	-0.10705959885367233	2.036937382481039	0.08056930740138198	1.231731263572781	0.632651622198351	-0.6140559306288861	-0.5642527081005285	-0.2421521926930426	-0.60907503617932	-0.10893121711937823	-0.913932191419519	-0.02380787492622758	-0.7416735428563667	-0.35498623184522105	0.05438988842556654	-0.4343479022041281	0.8089220052809027	0.30462805125257586	1.3890716956216944	0.07154906840187299	0.711710182451973	-0.6586931346972495	-0.0390957354091853	-1.0840328642375634	-0.1638314035762246	0.848033925401203	0.41944935032220193	-0.5917960148199211	-0.050149615299415515	-0.5937704265316676	-0.21825234813509858
-1.1136654893119577	0.30495981134040206	0.723971023781927	-0.3211932307188918	1.5824351691076586	-0.7898660474891925	0.1465179523504711	-0.19392579310198482	-1.169979766269061	-0.18162197093305674	-0.9279271588136362	-0.11756860190566525	2.0266681580962036	0.10385029447877589	1.23968097897692	0.6431046760437308	-0.6039363487486791	-0.605140191063604	-0.28107871690451014	-0.6438175306496846	-0.16527211651964985	-0.9446666054553379	-0.13386766589034532	-0.747540063800455	-0.3731426514309201	0.007498391504320634	-0.3927080323753021	0.8480240058859613	0.3244632623508545	1.3533080421629093	-0.0015975591030048559	0.7039949129373955	-0.6920317154375344	-0.016464104304350944	-1.08509042749926	-0.15121922832012835	0.8646077376653466	0.4672876955341797	-0.5856814540038592	-0.03943035679162365	-0.5943088665875538	-0.2639749810940993
-1.0718061599218554	0.3261848000199136	0.742497435484572	-0.267988898145256	1.5851387754118527	-0.7447741101013954	0.15625693478814218	-0.21735559378817793	-1.2226549390176027	-0.09349350124618545	-0.9302877013738469	-0.1487723865789084	1.9757581548700824	0.09918548435965772	1.2652292962687777	0.6305297549011153	-0.601992786703343	-0.6324768066018279	-0.3310316447802686	-0.6709739143596074	-0.21973778674284317	-0.9921651882004383	-0.2567707117026212	-0.7277435394977567	-0.40199654518922456	-0.06599047584618463	-0.3674496956250918	0.8504611416095071	0.30854910984688766	1.324922776727197	-0.045722723701083566	0.6847889643289073	-0.7125963875462199	-0.022332309748114777	-1.0967354939859617	-0.16207390464704413	0.8805201039351397	0.49108506327362667	-0.6033800955987376	-0.00842499104857598	-0.5956089462096722	-0.3362294409013483
-1.0334756693466163	0.3409495115190447	0.77407694418842	-0.2369517020271869	1.6013701559624363	-0.7253368646128232	0.1706061878386303	-0.23474994650177763	-1.2639708240780778	-0.018632299353823486	-0.9328028799727413	-0.1917850020095997	1.8942241346434403	0.07802977288457705	1.285560457849372	0.5995671314087995	-0.5922569867011316	-0.6384780462001449	-0.36641032825634134	-0.6917612187910196	-0.27529969646821495	-1.0505579355346646	-0.3998597838784351	-0.6650531739720398	-0.47907109925006053	-0.14791165620887506	-0.36131704048264435	0.833787578896187	0.25182656492350136	1.2926349898808724	-0.07273044233086197	0.6586679940645295	-0.7292090727082461	-0.04504975501452115	-1.109312942776853	-0.1880971183088644	0.8742328361383027	0.501467379779368	-0.6146709759896871	0.0566538294017771	-0.6115757647899921	-0.40700166569568486
-0.9988846246773135	0.347890873170304	0.8005099032476279	-0.2504571090381601	1.6146105198089198	-0.7187103904607138	0.18848169805858747	-0.2500577573916744	-1.319461976715708	0.031898995998722916	-0.9366992395535159	-0.22948941016180346	1.7916208734950447	0.05554819027175171	1.2981805690625234	0.558719047741673	-0.5643774986438823	-0.6273215935611962	-0.4134115749293862	-0.6961170339085474	-0.33833111202791255	-1.1288380632768313	-0.5279889483872264	-0.6029521769037334	-0.5747018762594023	-0.20767252605945757	-0.3759030401676443	0.825179228134855	0.18641444285704828	1.2517769215615946	-0.0751977437804301	0.6548288889248083	-0.7531926993871619	-0.06755319459404517	-1.1093809289865342	-0.20988142602364812	0.850723256534818	0.4970710498929142	-0.6371954294230487	0.15272646840299076	-0.6360970305829895	-0.4537046604047309
-0.9662311652458799	0.3508231975642358	0.8464320639089882	-0.2724279343268514	1.625600314083264	-0.7386740906110228	0.20358933205560784	-0.2664617398797257	-1.3940152276795905	0.06730874006579489	-0.9427704612995667	-0.2634497601403333	1.6724357896774933	0.02822105206906319	1.298074564591679	0.5106112077702987	-0.5357830835812695	-0.605416118862741	-0.46702080235661914	-0.6869916442557918	-0.4075724573750209	-1.2108063458398084	-0.6155244579627289	-0.5793519212578848	-0.6626148685964479	-0.2539342983247435	-0.41280233506170116	0.8258621453142506	0.1290951068393968	1.2146961181984253	-0.06883679031953922	0.6683717231642958	-0.775293259476072	-0.08898448687097149	-1.083745811352246	-0.21725660952107448	0.808500169261975	0.4866071860612678	-0.6542836811195497	0.25140877283861235	-0.6551219125576375	-0.4771263120863212
-0.9472531262614361	0.35490096117454634	0.9123569141189058	-0.29669039201253955	1.6283087917501677	-0.7955727710743181	0.19616405420057745	-0.2767804089941599	-1.4548962517610557	0.08658921162351568	-0.9544817982595799	-0.2895725351424013	1.5475128737364043	0.01262235402674274	1.256527011112562	0.4834094754896827	-0.5199940572568507	-0.5740401635872836	-0.5013906004696926	-0.6688136052637896	-0.47920966713555757	-1.2869580393720441	-0.6807185959071254	-0.5739167258329069	-0.7487888985864526	-0.26966242127954815	-0.4534352390876081	0.8365511969554964	0.06145518602884252	1.1900489750767895	-0.053845858307773053	0.6713677307047058	-0.7896936244208825	-0.09130888527205791	-1.0289100770870931	-0.22512689092110977	0.7507013234673544	0.4781644572185101	-0.6556430647360236	0.3438394274238422	-0.6730054856958775	-0.48194627412163643
-0.9445339547078083	0.37275835855790174	0.9405695757196281	-0.3417337889346319	1.62702762335737	-0.8703119156508852	0.15990744646297456	-0.28116986512079006	-1.4994976213590427	0.08133721320956651	-0.9618035803942286	-0.30243320667444734	1.4294380043032278	0.02536127054368976	1.1707712539270532	0.4806624776292451	-0.51288409819419	-0.5258196903259228	-0.5208498590620811	-0.6429595078118454	-0.5313792024702344	-1.3628715644467762	-0.7341933187634417	-0.591100602811831	-0.8285903789273439	-0.2501499530113091	-0.47761158774825796	0.8513257706699703	-0.0043586702373664245	1.1768990044860668	-0.011518812445668252	0.6717116867307988	-0.8181424586000464	-0.05922604261932383	-0.9457683383787755	-0.2350761890117806	0.6899483327513443	0.46987140384735016	-0.6569891210621406	0.41365721554800494	-0.6876906328611175	-0.47881001593594064
-0.9511189364220162	0.4187019255268821	0.9129520933295112	-0.38843180854896175	1.6412861020102976	-0.9403787048731242	0.09906558521575655	-0.28725951461623545	-1.5522005661459395	0.06639720462245179	-0.9575639756669816	-0.30706378100214726	1.3329497170706381	0.06780309710529442	1.0577518907314054	0.48866399333311283	-0.5256301873019306	-0.4630236921376804	-0.5331224472440159	-0.618991965587676	-0.5299539340630326	-1.4315985605505088	-0.7639495705643302	-0.6492974454199417	-0.8712271594362676	-0.22694310009477245	-0.4801890200848692	0.85757885589593	-0.043195742978231456	1.1786496591509577	0.04733332876048099	0.6749671089171503	-0.8615171427393676	-0.009903028963454708	-0.8517639141681744	-0.2470236312273228	0.643290497245914	0.46426115427400544	-0.6672231473277336	0.4356881035228143	-0.6932920968613134	-0.4677508158638683
-0.9563232716503023	0.4893583435892497	0.852057090958233	-0.4311755603733684	1.6700661129025083	-1.0016716243006087	0.010699208711346903	-0.2946924946540397	-1.5967065676122156	0.05732643962370905	-0.9483930042364062	-0.31214875054447316	1.2675019065680297	0.15564296977350262	0.9219694622176057	0.5319364017465869	-0.5795508748723492	-0.39784392100702864	-0.5364977729498067	-0.603099380316883	-0.48202329617302475	-1.4913895264017403	-0.7509453903045173	-0.7174477005797459	-0.8620438341696101	-0.200713568829629	-0.4630180858345943	0.8554342563325636	-0.06397054728750926	1.1936941336160394	0.09433969670875864	0.6643021559060812	-0.8958132949169546	0.039799262097878894	-0.7586454689757904	-0.2740498619547871	0.6244228091045635	0.4691952836135803	-0.678554009589756	0.4157668875606876	-0.689558298866934	-0.4366823425319229
-0.9525370241685724	0.5692011841669794	0.744160436220086	-0.4697567141899432	1.7034203333796523	-1.0490031009431382	-0.0960996809681002	-0.2981384106708658	-1.6219497784750687	0.04718871315215069	-0.9338507734318524	-0.3274234585272081	1.254537851461753	0.3016513445433783	0.7737801712507152	0.5639867835198971	-0.647554225243667	-0.3463769253486555	-0.5225466208089429	-0.5851121868786024	-0.39754924748547743	-1.5381308717027997	-0.7132519102763455	-0.755204323167707	-0.8091045220197284	-0.16911238629285402	-0.4119962622707883	0.8625439832835549	-0.06942882021642413	1.201587247381836	0.14088011521201455	0.61731915246314	-0.9325944157308512	0.08149964745118815	-0.6827782547032857	-0.3252786873635622	0.6378729956231431	0.47836264818779883	-0.6815193316943198	0.3654857938988022	-0.6797474915238553	-0.40424855806551074
-0.9317664848312208	0.6603094194378021	0.5928098640174977	-0.5032097395656857	1.737027864717729	-1.0664210528839164	-0.17759349793444418	-0.29358721720004577	-1.6355769412952488	0.0371904879119634	-0.9167529477910208	-0.34718123563725206	1.2738595135436086	0.49408765068604615	0.6419490438899084	0.540722440756761	-0.6924627015610124	-0.3035290627878527	-0.49806040527797546	-0.5571736492599838	-0.27631976460097235	-1.5652713928403021	-0.6807652027203366	-0.7759581596435463	-0.7267705486451315	-0.14167938124076518	-0.3316473932779236	0.8790577992882446	-0.04042178492950358	1.199484308938655	0.19670358502552437	0.5456442755106968	-0.9707651944040053	0.09626498041196337	-0.6313666512844215	-0.37725015962624975	0.6881487759446487	0.4661728713319331	-0.6708401739307834	0.29237243712428507	-0.6786982237226409	-0.3692028740375096
-0.8794516834087514	0.7518300128265215	0.4664976642924058	-0.5178649691255018	1.7640980272986386	-1.0433621139593177	-0.22988793460405127	-0.2806634060912625	-1.617973136983015	0.03321183635422825	-0.9100561529793858	-0.3539179664336172	1.3051545221827756	0.6913234162582531	0.536438640666994	0.5033460087870177	-0.7249595653378983	-0.2655080363827576	-0.47635190009708295	-0.5177045987193696	-0.16215144618895044	-1.5688250673183541	-0.6350641445581466	-0.7960493681749499	-0.6351013490301666	-0.1074143634529858	-0.2426642926736044	0.9148560382754362	0.015918946498246454	1.2014433981723673	0.2541045911249717	0.4856442157267392	-0.9807446925949254	0.07931297548225372	-0.614087362563722	-0.4182564954721967	0.7715062715850413	0.42915761108343686	-0.6375526008046322	0.21099821905872637	-0.6906835005221835	-0.3098307273916375
-0.8135597448484594	0.8209114519663672	0.4166193124076143	-0.5039348889780219	1.777114308460451	-1.0152122404669508	-0.2781625237932258	-0.2633453691218384	-1.5735326356072001	0.029961266565704275	-0.9195498685664564	-0.34066972251262484	1.3368970310281338	0.8504170352759323	0.4627314384249388	0.4699784986877577	-0.7558759940199822	-0.23538553824442796	-0.46122735459030695	-0.449636872661197	-0.08588977050554328	-1.556714923929046	-0.5879640026257811	-0.798848045207348	-0.5599577601471422	-0.06420125817290231	-0.15155472703348483	0.9962270179841546	0.09073198085072334	1.1623868699526223	0.3120446610770363	0.4291416212586066	-0.962462153793466	0.05014887375704622	-0.6232050686842061	-0.4574648961060806	0.8764525641549319	0.3787954277469275	-0.5716331572379236	0.1187199874103733	-0.702513841579149	-0.24766589887981033
-0.7426693979933747	0.8693062588583997	0.4313645855958299	-0.4814792952976584	1.7819126007300565	-0.9998770712700988	-0.3118791980556631	-0.2462675533016935	-1.532707739224819	0.015308541336344992	-0.9375848823205232	-0.32371652414557894	1.341104050307604	0.9532539297885455	0.42023728361845764	0.40745533453508803	-0.7765582392888462	-0.19978781162900178	-0.4524174414962407	-0.33608924327408196	-0.03542270454101131	-1.5228309048562696	-0.6084472573452709	-0.7874294429151639	-0.5136595585678946	-0.03412440912872843	-0.07644658155299833	1.0906093671108368	0.18818323537704804	1.0752866629025353	0.3787807660311277	0.3806171852542869	-0.9238290992540282	0.017987632981395055	-0.618100707227242	-0.4762835476592221	0.9691244434239594	0.3113774663606706	-0.4616456953748105	0.023806686504799605	-0.7160668840115001	-0.20748006127244306
-0.6633500873378007	0.8942081074224892	0.47439254146836773	-0.46263742962794374	1.7743571171664443	-0.9837322743597323	-0.3295087700477622	-0.23985746440314823	-1.495757304193372	-0.019239352657461427	-0.9583383273455419	-0.3319946347876366	1.2999174764171493	1.0132632456610515	0.3856327130250515	0.3522984476905949	-0.7915537166259504	-0.1503632897895872	-0.45770135120043215	-0.19809617562458418	-0.009327335703702127	-1.476273056097667	-0.685520856415567	-0.769040488531701	-0.5058749374671662	-0.02578505547051847	-0.026232497942030485	1.1657502251829617	0.2834374022447905	1.0009430428907478	0.43840494581240524	0.3733755790887733	-0.8566698500843337	-0.026806299924864198	-0.60070918730326	-0.46629677203807496	1.0214363475359047	0.23701972431542573	-0.30824058698474255	-0.04988172044066193	-0.7361141884854309	-0.178260784048841
-0.6182942103209716	0.8929481242844718	0.5083644371952347	-0.43746553041407665	1.761262894201268	-0.9976959645498609	-0.3551938901617547	-0.25594534360992804	-1.462063533659634	-0.06410651582118591	-0.9892233616172026	-0.371436436407529	1.2351784234665424	1.0223187150510449	0.3556594839619259	0.32629332727163074	-0.8065758454823599	-0.10234501155459141	-0.4759311672400751	-0.0764266600495703	0.0018486532611977219	-1.4269841252379831	-0.7507202706029683	-0.7442837207592292	-0.5278701984604832	-0.0419100049148724	-0.005812265099223056	1.2340649067119145	0.3380110012112177	0.948303039319773	0.4651387952205087	0.3909347079359692	-0.796203223354268	-0.06871433436049453	-0.5684157377050252	-0.441909748456788	1.025253196930353	0.18760720604008968	-0.13492583952947182	-0.10701722738513353	-0.7506060494767632	-0.15480315578926704
-0.6149432174941256	0.8891567204782558	0.5092922165529421	-0.4229385040652815	1.7471310709788064	-1.0448628187634796	-0.3766389323961524	-0.29786176609823023	-1.4522657681281523	-0.11302622160583697	-1.0225327843892877	-0.422787055531443	1.1613119183334846	0.9980005643663576	0.33061391302009646	0.2864785750951696	-0.8179820294570284	-0.05716962579555586	-0.5058352281944198	0.013820604397493063	0.04017934278864917	-1.3865218808007067	-0.7973341188050345	-0.7215230682231002	-0.534201431044747	-0.08939424266307709	-0.020013983960427133	1.2820677942384848	0.34359543859956027	0.8841110635190402	0.4684140728353797	0.422447796912426	-0.7592324750931813	-0.10083107890421968	-0.5064004438683747	-0.408677041432279	0.9865421289584768	0.1606749113541388	0.029306359547101434	-0.1611654757106611	-0.7462394693654233	-0.15044369395213866
-0.6111382493820782	0.8848670506129148	0.4678980859644171	-0.437453511363044	1.726783388938054	-1.0691690675590027	-0.36649805090320065	-0.35806361433581524	-1.4365614664392807	-0.16851140315186786	-1.041858189026765	-0.4888040474324541	1.0891929920403245	0.9910297331741816	0.29191484225167963	0.23031712520632713	-0.8312584837989432	-0.021767253021392124	-0.5408448605312137	0.06072872076371442	0.09996994142464355	-1.357872540490472	-0.8367353428191787	-0.7190865729243066	-0.5167753513406492	-0.15341924804115833	-0.05913143779617941	1.2969651732352183	0.31399659239440425	0.8450604066955998	0.460818849036081	0.47986992365233566	-0.7334563501572461	-0.15140952196085788	-0.43457894864495206	-0.3691441642845339	0.9249746887262911	0.13665457877424259	0.15625946203542604	-0.19213966403480207	-0.7314085905611256	-0.16025720501153864
-0.6187481856061732	0.8669638356609036	0.3856874987270718	-0.46186019766113057	1.7168117094701536	-1.060224394971112	-0.32480680817926205	-0.43161941696753525	-1.3710723799937194	-0.21920130949350708	-1.044445999704435	-0.559741179239113	1.0358959761536677	1.0086366468327288	0.23135529394025306	0.1732475254445745	-0.8479916401947506	-0.008006589253395511	-0.5679748506930702	0.03568884553072294	0.15980137419682228	-1.3474899039340844	-0.8478646980645255	-0.7287938665252096	-0.48528081105535625	-0.209310809727899	-0.10049789306924613	1.3080735599866193	0.2528699118017933	0.8610374546070995	0.44266169140721406	0.5448845611904387	-0.7352828115391349	-0.21146248411545215	-0.38062595595946	-0.3379707489346201	0.847241837938217	0.11907854943011294	0.20454556773000832	-0.2067041375410799	-0.7068765866473555	-0.17134788458934627
-0.6522534337170566	0.8457044838049006	0.2831416217940669	-0.4845161088587142	1.7367550684059538	-1.0287197074069931	-0.25738717049635895	-0.5162284277513768	-1.276664741609372	-0.26410796615652377	-1.034858565306041	-0.5881804788647661	0.9879643066697881	1.0330682183329505	0.15464835114605868	0.11913252287208431	-0.8641831044606784	-0.0026271373677349908	-0.5987240169190181	-0.06748429441144908	0.22290189367929356	-1.3576852734711153	-0.8419948777213927	-0.7359856433581691	-0.4198576692820299	-0.26084027871843574	-0.1410157629223033	1.3335152201699025	0.18682115723283396	0.8918935993210955	0.41768878391766184	0.6193875210240882	-0.7701365250166686	-0.25456238190624314	-0.3445004582568535	-0.31581758341988464	0.7636407136130726	0.11223270303261099	0.17873193903639356	-0.2347337918573716	-0.6674615473426778	-0.17688378052652928
-0.663771301519946	0.8240041378505918	0.20400612714484553	-0.5151446572416545	1.7842118839292975	-0.967196990800586	-0.17587321573086986	-0.5914614423062229	-1.2009104809868014	-0.306978796630216	-1.0076314933888508	-0.5615142115471643	0.9361132596574697	1.0724082585274808	0.04990849504162083	0.07771995563669343	-0.8922791361122832	0.0031620254924020997	-0.6332801603805245	-0.20064130444348027	0.27276115923215927	-1.3808435425896233	-0.8564245229664067	-0.7408866207260802	-0.34431670745177817	-0.32557097553637065	-0.17262515302718398	1.3614389448385336	0.14697061866985753	0.9302201172669399	0.40337694843746963	0.7034401825114751	-0.8118696581206144	-0.30301877847364883	-0.3290492431742293	-0.3108547693841739	0.691405397059185	0.1083669468868564	0.11150775374367698	-0.2728753223723846	-0.6233685224242531	-0.1766265479939489
-0.6598680500987312	0.8091764271945596	0.16514442574654037	-0.5411138201740568	1.8425902946490424	-0.9009569707363945	-0.0775099215742058	-0.6442602297466178	-1.1337707922616294	-0.3397634969782002	-0.9590792916975686	-0.503496654355929	0.8790562073562542	1.1209638916162876	-0.08110745173930103	0.05458234954246557	-0.9284912216803225	0.0025333965946425906	-0.6476484058208101	-0.343954582979928	0.2774570848933525	-1.4035135349496086	-0.8998849365991127	-0.7336800273676548	-0.3008317119056537	-0.39510657143557293	-0.1709838321116641	1.3769882900898656	0.13640517522214485	1.0060717075630188	0.40776505212050373	0.7711358240913444	-0.859078401689686	-0.37187245964274773	-0.34387779090787474	-0.3160730223776056	0.6280489925718153	0.10322740086557128	0.011446457738896404	-0.2965355191648708	-0.5878383818133988	-0.1727024027504181
-0.6725746779267865	0.8255905711652776	0.135047029978904	-0.5481008951746911	1.9108478289451916	-0.8513297697098127	0.04863025302468289	-0.6812651270401812	-1.0795314773528848	-0.35492071981142226	-0.905481503501657	-0.4513080274995942	0.8234942713508664	1.1627063909035011	-0.21694567207986132	0.04019579380748669	-0.9567451635838109	0.0019572167826697254	-0.6427961476463866	-0.4970111527570008	0.23333972710547735	-1.4201438517289477	-0.951201676066358	-0.706379756056915	-0.2804356643635638	-0.4664663697111665	-0.1513421638880013	1.3753958150882042	0.1521450215650602	1.1181136061160342	0.40769937307639187	0.8305533590230298	-0.9192676628999822	-0.4351672901233782	-0.38719903537476014	-0.3254374737426849	0.5659695790166	0.1066812914032734	-0.08540162856066943	-0.28825502764710975	-0.5543116677352722	-0.1628727022309257
-0.6833624411472903	0.8785098629620084	0.09738735718240846	-0.540552931125841	1.9923213702742744	-0.8279061892959213	0.18655189705114034	-0.7123781019936628	-1.0658251904234284	-0.36065428411996747	-0.8682230043174279	-0.4222559378132578	0.779148811611857	1.1995475339857227	-0.33625897324324355	0.029323653676577882	-0.9918285573092721	-0.0006325518444949719	-0.6332597788580395	-0.6350347244089383	0.15239154902307356	-1.4368558621744485	-0.9937651283882036	-0.6647996467585162	-0.2796980332352249	-0.5455397952407943	-0.1360709606516774	1.3699334760699662	0.17445123000357315	1.2373665578974342	0.38135835870571333	0.8987689879958808	-0.9757389053571662	-0.49644495809003075	-0.43535053816751645	-0.34832342360331314	0.5313578284794638	0.13662980490308158	-0.15855512533347724	-0.244569690162808	-0.5278460350737966	-0.15572865325788826
-0.6754342542077965	0.940844665117379	0.06156573783042698	-0.5269994479107349	2.073843625230459	-0.8438206271760716	0.3089143062231507	-0.7434377426486583	-1.0658864985081	-0.35382573069394796	-0.8500245683861157	-0.4004380377366841	0.7459339494869401	1.2407793363388184	-0.4207253193214055	0.015250440748776151	-1.0276435352396631	-0.011874899363065027	-0.6196492893072791	-0.7318724176906735	0.04614426775895401	-1.4454538063316025	-1.0361219278590177	-0.6277361083062255	-0.29132028053578174	-0.6174973321580771	-0.13142207962280303	1.357428304034976	0.1802108035823053	1.3463572875040382	0.3614414983855427	0.9296451213684623	-1.0233608669454877	-0.536038129031416	-0.4821369210357357	-0.379016534812648	0.5375391707611907	0.1841285416312267	-0.22753184930821693	-0.18700116351129964	-0.5150492631472916	-0.15283523697357998
-0.6651893892665024	0.9855339761444236	0.02348010344202795	-0.5208096366286364	2.136572162850465	-0.8711501977803531	0.41485198364128195	-0.7752982650053116	-1.048702418775539	-0.32727909225837193	-0.8492566598758338	-0.3870903020530124	0.7230012452788298	1.2921686702307098	-0.4721672433218466	-0.007761983727696183	-1.049877565220076	-0.029318401111282977	-0.6018249199827809	-0.7933254681430044	-0.0634741855559184	-1.4470543737755632	-1.048737424884124	-0.5975169814787555	-0.29587244891594533	-0.6632873107128662	-0.1433631269132145	1.3426746970760102	0.17373242459657218	1.4251778471982601	0.36606009833659314	0.9188446705289331	-1.0627816772978789	-0.5153060632561841	-0.5320463529645165	-0.39769217999949824	0.5611452602784421	0.23798693753533842	-0.28441539001248006	-0.11548362869711493	-0.4979234945321509	-0.15539766874044175
-0.6642907990112588	1.0066157849218873	-0.023544889286041187	-0.5212543415168651	2.1672617479250964	-0.8794987461461489	0.4894175407740519	-0.808878493279007	-1.0287804352617185	-0.30229881696408134	-0.8707024526195053	-0.3956614431602757	0.7195598910920327	1.3508854740288645	-0.4971929771697168	-0.03613000437249446	-1.0712560814307899	-0.06406402011559888	-0.5947285106004744	-0.8275759878047998	-0.16243335878299195	-1.451957250570923	-1.04828190923802	-0.579166714689564	-0.28846089660665036	-0.6822110364059302	-0.18588492540055776	1.3636464446684227	0.1590649761587901	1.4739662147932648	0.37079518564889835	0.8856511768593434	-1.1002345132480902	-0.4616775094444289	-0.5777158195308425	-0.40597865923798127	0.573931646902335	0.3039979494885742	-0.323376390643857	-0.04502035252966248	-0.47062949255392716	-0.1533524002820898
-0.6459539416151923	1.0012723109774773	-0.07306730066252967	-0.527007460611424	2.161060503194937	-0.8745713103047041	0.5081028475979336	-0.8445907926556003	-1.014396091395812	-0.27417498652451056	-0.907687995765755	-0.38868563514314336	0.7236598207267841	1.4170213335255042	-0.4871417696242779	-0.06044400666339382	-1.082734890795565	-0.08503985377178122	-0.60769771010448	-0.8305614692742921	-0.2394433985391609	-1.468361967149091	-1.0791329814624597	-0.5882475985193922	-0.2494733850901536	-0.6924435622838035	-0.24166316193742396	1.3896621945858474	0.13028868902792815	1.5024532510982607	0.3786283410796972	0.799282313176046	-1.140352511080448	-0.4159427990631631	-0.6194043158192102	-0.4227804279010135	0.5758135902207816	0.36408181276653023	-0.3553712166053221	-0.010616648125790676	-0.4514504418453285	-0.15155177255402444
-0.6148730151304347	0.9678598490356887	-0.11360367297694784	-0.5515623818722531	2.100412037452212	-0.8500740320694898	0.4810924889146616	-0.8792884395244085	-1.0108470344942866	-0.24015706981152948	-0.9482805416628176	-0.3493987634820509	0.7230524620654342	1.4739428131847183	-0.43522747482393365	-0.07286109011405664	-1.0777570532773249	-0.038791162083319126	-0.6321235089795103	-0.8049912936912044	-0.2924547452967137	-1.4909615772736138	-1.1106145647260042	-0.6212695180807786	-0.19120781719807786	-0.6933471671869587	-0.30020972085135533	1.3655963529306454	0.09359724212666838	1.5082952904215692	0.41290536674270895	0.6639859943063403	-1.1731363607811924	-0.3895713656083581	-0.6520743874361512	-0.4569964269751264	0.5680927971194623	0.3950532806963632	-0.37129466312457	-0.0018511745361486907	-0.4476491470918068	-0.15443439586493796
-0.5859964428655722	0.9249975135587694	-0.13074133318818232	-0.5963694041240258	1.9830024534095485	-0.7907683806660863	0.44596274100156724	-0.9055393210719922	-1.0354850245212817	-0.21560039414674526	-0.9797934919703456	-0.29716657804305024	0.7256179574671674	1.5025497263648269	-0.352224734334447	-0.0737280311314323	-1.0765117610377866	0.07275436101421666	-0.6503030991244583	-0.760545397829558	-0.3409688401710471	-1.5274365423893628	-1.091704509795857	-0.6620569432667659	-0.16829142870017888	-0.6811055197876894	-0.36447131084543083	1.3142966927047108	0.046394303684688054	1.502218395246068	0.44782679057436725	0.5404698798050338	-1.1933812134640198	-0.3816340853800357	-0.6634043432367152	-0.5035740936016248	0.5135458646387054	0.3999925712590967	-0.3680161496966027	0.014034297756395355	-0.4577376115577215	-0.15395230971996152
-0.5255849688307509	0.8921692256173339	-0.13326209219780222	-0.6300147343162994	1.8322581343405826	-0.7114580139679695	0.4366222299086845	-0.9260153555688534	-1.072954744269901	-0.19314324386369253	-0.9857639659942237	-0.25456430426042537	0.7379172290301439	1.496431674138647	-0.24462585706314344	-0.05546317782275858	-1.0751252157459301	0.23224214917894193	-0.6579388909410951	-0.7108129236990355	-0.38884765011897493	-1.576034219150752	-1.0553969229303486	-0.701513350581757	-0.1793935670667504	-0.6699443999330119	-0.41775880746580524	1.2496452028880438	-0.01923777615642518	1.5049016233573762	0.4450719884034027	0.4424794716037564	-1.212490188303979	-0.42284819048443933	-0.6795904568716002	-0.5457757654196074	0.41519520080963723	0.39630126445610087	-0.33360508599330674	0.03879147780670763	-0.48451388271297785	-0.15540306522713893
-0.4466868723573222	0.8544212762415488	-0.14247569978157454	-0.6548060302474482	1.6660715954800964	-0.6464619326669432	0.4538121980300816	-0.9458188575701698	-1.1214080431877043	-0.16493341951437265	-0.9706160773714918	-0.24272230958208363	0.754263661417431	1.475383924723273	-0.11938374444271353	-0.024211314816125217	-1.066322218919403	0.426411705287026	-0.6507827928143693	-0.6505636081121875	-0.4331102831990442	-1.6119165909804167	-1.0450976965844652	-0.7315620873663724	-0.213696452554007	-0.6630814007459964	-0.4550973995271953	1.1541176695438662	-0.09742653982792512	1.5092992991896956	0.40606607156432284	0.3646944532585019	-1.225998077800821	-0.4837253923637578	-0.7111155543858272	-0.5864724185137238	0.3207826122423092	0.38847272116921056	-0.27263006714926424	0.06810517989426519	-0.5186879520719705	-0.17365488265252654
[truncated: 123 more rows]
