# Supplementary material for: Obesity dysregulates feeding-evoked response dynamics in hypothalamic satiety neurons
Source: Sci Rep. 2025 Oct 14;15:35837. doi: 10.1038/s41598-025-19800-2 (PMC12521569; doi:10.1038/s41598-025-19800-2)
Supplement: Supplementary file 2 — Supplementary Material 2. [file 41598_2025_19800_MOESM2_ESM.zip › Fig 1/Fig 1ef NCD and HFD/matrix_MPK133_6.csv]

-0.5865709528037493	-0.39502965139943436	-0.7160393024117232	-0.21175694526655503	0.37132567871658173	-0.7641473695153085	-0.7178804125567217	-0.4303624617486362	0.011285577261836304	-0.31603593713290273	0.1268028651087056	-0.330163844728498	-0.44273492870574715	0.21426258670737647	-0.07241648421808639	-0.3338810253795228	-0.703791583446468	-0.006018589669991907	-1.1047086841243936	0.42933245094757744	-0.6502222444244599	-0.09547385459153605	-0.6391690898702043	-0.3306271105838066	-0.04132559120233416	0.035103112454580906	-0.3931184925228835	-0.5919741612686793	0.19957675193898797	-0.4724408945110084	-0.43598550047652224	0.24936854776116957	-0.7925117453427172	-0.8028712812750023	-0.27993642854374123	0.21290864111473526	-0.3703898484690339	-0.8558817030316097	-0.18230204290729232	-0.57962028218247	0.24405483223052093	-1.1042967068378666	0.047897534277241735	-0.20592214602782555	-0.2620843812601191
-0.5868308764192443	-0.39396478821077774	-0.7118102466613803	-0.19368257716871995	0.3341978753549294	-0.7798901469911749	-0.7212906431514572	-0.46327310440424174	0.005603088213992576	-0.30116075571855594	0.10474129841484114	-0.3353294414615136	-0.44597537904352624	0.17162203866517378	-0.09354969120587923	-0.3618833060641425	-0.6912808212916567	-0.0274563402549181	-1.1243634210004894	0.4078351508689313	-0.6661060434588003	-0.11868516733513551	-0.6573964499601205	-0.29084622607767796	-0.05989334611722749	0.0512444762735325	-0.3955582290288765	-0.5932746384104882	0.21278110389871518	-0.43478747597199335	-0.4099260454825544	0.22514899273556904	-0.7857325522828271	-0.79802156597669	-0.3180692084414338	0.20211767097490407	-0.36518912127028863	-0.8581443884017452	-0.18834979755346123	-0.5722415064775522	0.2210509370679756	-1.0806207599137498	0.02092771000148659	-0.2261650698302485	-0.24834920944280384
-0.5925145831260386	-0.4009401491741891	-0.7022035846978851	-0.17986982389257603	0.3082085875319438	-0.7865007070289032	-0.7075310852995814	-0.4805547824549418	-0.0140752795334238	-0.2717150986544017	0.07486785644186525	-0.3401498806299847	-0.43719533531785215	0.13006221275017357	-0.10110441245388274	-0.38738280806140574	-0.6800142815846059	-0.04740428114228434	-1.152398432469713	0.3849838708547196	-0.6852080341082266	-0.14952794116066845	-0.6787434404391192	-0.24899342050352147	-0.07465662188176579	0.08027887648604336	-0.3964094470834967	-0.5861683529712217	0.23306759616640715	-0.38498899331542985	-0.3689532102385289	0.1729754949665172	-0.7817866611134118	-0.7945603172259522	-0.37213323982498575	0.1940447149550547	-0.38231783836039096	-0.8669083106100169	-0.18708744221804027	-0.5726563774007202	0.19754209594701713	-1.0569087600782214	-0.009864345513149774	-0.2395295470262054	-0.24743580066023996
-0.5966103551403849	-0.41797593188186366	-0.6875446285020331	-0.1749744539053412	0.29472438648967747	-0.7855462948654015	-0.6841501905926671	-0.48241990093354975	-0.04150967893125968	-0.2535802173365167	0.052552591095736595	-0.34521055730786876	-0.42702686334287565	0.08689771648041418	-0.11751216631668233	-0.41473861905578513	-0.6615183349644562	-0.0649424430945589	-1.1667750928297447	0.35922956606340717	-0.6961645794384805	-0.17775478897261815	-0.6959303561143372	-0.2265564427052188	-0.0923806415012174	0.1032229926223497	-0.39160433698706226	-0.5790814999490175	0.24557866631887976	-0.3388916864006616	-0.34218060973283093	0.12837330639998648	-0.7693650509960307	-0.7939454248977407	-0.4247337410930766	0.18071574237025378	-0.39402951755423643	-0.8820513058923101	-0.17553647836451142	-0.5661695741806145	0.17077274663745048	-1.0310462040769803	-0.044604143362516196	-0.24928890146459975	-0.2608631934312573
-0.5938321579752055	-0.4364339661474171	-0.6660581041214821	-0.17005091702185976	0.2789287078574065	-0.7737417233694581	-0.6627835105153315	-0.48955913752216407	-0.06862802858122626	-0.2567444319042155	0.03660124576774424	-0.34891296052436827	-0.4230239541020898	0.03920984259693984	-0.13773130206473244	-0.4348564136392861	-0.6319915128042681	-0.07973738132296561	-1.1757458774861667	0.32986656051162777	-0.6920028506560069	-0.19717200287113273	-0.713962569019435	-0.22091166240011578	-0.10663990745456109	0.1229235311215372	-0.38845166580558244	-0.5734302541072656	0.2394927186385724	-0.3039239451335824	-0.33886219629463654	0.09156584271736354	-0.762177447834368	-0.7997333468774854	-0.4696300410816104	0.1656891461692259	-0.3942520085573912	-0.8937503453201521	-0.1506359005716894	-0.5578537828620854	0.1418133745711111	-0.9981107879149759	-0.07601103589867851	-0.26427919331299454	-0.2834683587957785
-0.5922654929347859	-0.4518726569031898	-0.6283484704292541	-0.15433378891638339	0.23729069580646786	-0.7544324583352429	-0.627935742396228	-0.5191768952976427	-0.11361130377664433	-0.2531348906763634	0.010983470985834427	-0.3565566316810126	-0.4188953803384011	-0.048595295165855854	-0.1738708871394528	-0.46061059292094575	-0.5766721174658777	-0.11190881130302799	-1.1969144511084067	0.27354673239525495	-0.6950495338556782	-0.23685761274796566	-0.7412790880420819	-0.20180469541603124	-0.13264313195817679	0.1669192366439536	-0.38488604311433317	-0.5625349463012657	0.23014088035239427	-0.24000705792628244	-0.3354065743375582	0.016001694479736484	-0.7575253043400585	-0.8141297614521896	-0.5475915082932326	0.1416668313980684	-0.3879851786351961	-0.9062854098119834	-0.10830986873697226	-0.5452689697441575	0.08836412352175442	-0.9375462230925532	-0.1330031143012036	-0.29590218160765386	-0.315639637320055
-0.5978081905345748	-0.4611947735033173	-0.5861243031259841	-0.15047748475756167	0.21750106873190828	-0.7203951066516211	-0.5866402441735301	-0.5359678165772908	-0.16142108874422495	-0.2614802438510505	-0.006702560160457706	-0.3606561622089915	-0.40946630523788363	-0.12485892662254032	-0.20470015358329174	-0.45458632640864327	-0.5211787418699615	-0.14211764024302365	-1.2095602854694363	0.2125143656387427	-0.694644851077733	-0.27176513314845047	-0.7420964584497017	-0.21089994706256357	-0.16003203479162856	0.21210872228598637	-0.3777510004765723	-0.5548468841912044	0.21110442851255437	-0.19632202484925687	-0.35443282228947226	-0.062351372215383935	-0.7521102424830459	-0.8357700043579517	-0.614412271450367	0.12327255732021865	-0.375551639742226	-0.922563996953748	-0.058386602962020175	-0.5408132560293331	0.037638695242349966	-0.8894545235021504	-0.18974617868956678	-0.32216534137779423	-0.3582510080286458
-0.6036730100961363	-0.47140285627640754	-0.5421819574425116	-0.1539211621765667	0.21542555593363452	-0.6784210643451949	-0.559697481167384	-0.5490252642516047	-0.20689637652011003	-0.29968741372766416	-0.014483106210028079	-0.3645556582393362	-0.4011103204453021	-0.18748727890424505	-0.24393167093037346	-0.4307649570742117	-0.47392570392595	-0.16746226401906034	-1.2093591588792019	0.1407213007163613	-0.6830651424459644	-0.2946353693848945	-0.7192346081485816	-0.24887392366052924	-0.18865934579425744	0.23963532859852132	-0.368109769365729	-0.5581653431047867	0.17703336074183165	-0.18940324406559989	-0.390208673139225	-0.12464873032936227	-0.7379091805685984	-0.8635353682621549	-0.6575339015240839	0.11093056766705282	-0.3394635990305093	-0.9360041355936337	-0.012113441764782787	-0.5486649845866612	-0.010605284327140484	-0.8581663648625504	-0.2347052573109809	-0.34697751899736906	-0.40226482998599356
-0.6038577981093287	-0.476662671935122	-0.5107076913495331	-0.15911411359362546	0.2106902033232442	-0.6212567989733505	-0.5567906963796136	-0.55237762254092	-0.24560649131457168	-0.3574381180421872	-0.02150153469749479	-0.37575288341277047	-0.4033242751858849	-0.22795678749558715	-0.2830040888498484	-0.40215995644398406	-0.4416760907354826	-0.19253054454520221	-1.2058502181888506	0.05527598725724392	-0.6718525389056177	-0.29870414046140575	-0.6904386486881435	-0.2943415087352307	-0.212871899026225	0.24716215975058584	-0.359171030478401	-0.5626712721809589	0.13534259261567316	-0.2163641704741726	-0.42566741985644585	-0.18464501485534715	-0.7270873494454722	-0.8916418982323338	-0.673477442194119	0.10920634773127469	-0.29180231797135486	-0.9394332193376698	0.01783325709433785	-0.571057346328281	-0.054550009736430795	-0.837352298046301	-0.26024124282777106	-0.36411365648004385	-0.4419215218501157
-0.606926599042704	-0.4853081440405142	-0.5074625383655965	-0.1698972794059708	0.19153935667600416	-0.5520609124750878	-0.5630701798124995	-0.5224807038651724	-0.2783073899569736	-0.4128033184033084	-0.0453784940292383	-0.3915179551733502	-0.4141144806243628	-0.23741664118098474	-0.30841496912707356	-0.3679207708234288	-0.4214216254820681	-0.21619455018922742	-1.2011919826971562	-0.0361348700027212	-0.6779256711660631	-0.2930114830056934	-0.6514623408008033	-0.3399073896001362	-0.2343699954333204	0.22833716555663436	-0.34328711171642434	-0.5585814957901652	0.11272240712601993	-0.26772681835628837	-0.45211715685968346	-0.24140339095544944	-0.7203579119309766	-0.9062684015492068	-0.6734841453854875	0.11463588906402963	-0.26076111484786757	-0.9452333423991444	0.01729531220630191	-0.5970697532109152	-0.09111386793646542	-0.8332076553504028	-0.2805639994674314	-0.36374995383016534	-0.4722954842109364
-0.6151804636319682	-0.5036018851283892	-0.5179760904633098	-0.1820214821227212	0.15340521234606636	-0.48451465205310973	-0.5747516755802718	-0.468923078277074	-0.31283539781746467	-0.4654936258068448	-0.0893953804646094	-0.40378359989885243	-0.427189238849998	-0.22372682088930468	-0.3202903905537368	-0.352276448731597	-0.41671150541923296	-0.22230229997771184	-1.2014721233049839	-0.12911542603544235	-0.6882566443687438	-0.28809756660171704	-0.6183997078125906	-0.38873437785769516	-0.2508943768690713	0.18030730652654847	-0.32075419899025437	-0.5498566394898059	0.1091856033216205	-0.33850668972802217	-0.4590731205874025	-0.27893290821704386	-0.7191513399551799	-0.9065897323787884	-0.6741879804791825	0.1211785836736079	-0.2537452318817179	-0.9644183648332518	-0.0150836896128335	-0.6255536054501359	-0.1235342838720392	-0.8333460985302239	-0.2902273497589377	-0.3422378992021154	-0.49987475609789944
-0.6267517130294973	-0.5191355008312654	-0.5281895588562898	-0.18492962270919752	0.09278180825037317	-0.4327392991497116	-0.593323519616116	-0.4082504909612541	-0.3511021887764013	-0.5118056431316957	-0.141795560083118	-0.4129122330320493	-0.4501420757523656	-0.19932573129016767	-0.3237725667051342	-0.367533622245228	-0.418128653698716	-0.21236240246875257	-1.2076998645097625	-0.22602367132192452	-0.6943124330815632	-0.2895826076771203	-0.6147419752384928	-0.43737344769280495	-0.26388092739990227	0.11476972791726028	-0.3032526494865608	-0.5347926297837163	0.09985936313294044	-0.41210615025782715	-0.4533164609506695	-0.29716880847161364	-0.7232395872683609	-0.8999409611395481	-0.6743287474979216	0.12731260312910758	-0.25779085995575	-0.9903298303489084	-0.06729734650617145	-0.6537885351354562	-0.15395222840682224	-0.8188182173477326	-0.2799856443377648	-0.29816862338373495	-0.5329651167512155
-0.6415149553691967	-0.5274937641223459	-0.5437301769102985	-0.18125987851252706	0.02394850489208371	-0.3950269583144165	-0.6094700231834462	-0.3387442817664924	-0.38034618652791713	-0.5447392850064041	-0.19837819184539512	-0.4120109011191815	-0.4860030594904517	-0.17213092449117876	-0.3106003348496752	-0.3950123724661449	-0.41531333680420673	-0.19771057056618419	-1.219117390051856	-0.31994053890330754	-0.706085811328491	-0.3047499479289518	-0.631919014354619	-0.48488789804587373	-0.2789359542781702	0.04573947166357732	-0.2888192822347622	-0.5059597062286226	0.08251665207759555	-0.4725785261717584	-0.45071458088886923	-0.29673708734816273	-0.7285675769209348	-0.8838545844240826	-0.6733031592185371	0.13380859200679115	-0.2670687347873071	-1.0156889031920433	-0.12994647417232646	-0.673318287507217	-0.17692582681186325	-0.799267444547352	-0.262056635318112	-0.23752599207775366	-0.5661848297041742
-0.6472257849197641	-0.5266564774094363	-0.5631771943418613	-0.16998507232933585	-0.03088608247865609	-0.38346551075907054	-0.6262843366129716	-0.28727914918736563	-0.3999933763948006	-0.5584617987317916	-0.2528808351942106	-0.3816550777664852	-0.5208530792015884	-0.1578714525361881	-0.28795118048562784	-0.42149392180381795	-0.4154082351264938	-0.17340082406271176	-1.2332034344608187	-0.4020777810452779	-0.720819155036959	-0.33948240251160444	-0.6558516198897204	-0.5317142778675137	-0.2911727658092835	-0.015393469952642971	-0.2721379398677142	-0.47256704075010914	0.06021644280667624	-0.5238444599138877	-0.44249426606861925	-0.2583139073610239	-0.7356245717759389	-0.8670224028202055	-0.6829691611719492	0.14282279826246186	-0.28296200877933514	-1.0369857653049444	-0.19505760727697594	-0.6926595699453097	-0.1840758615829876	-0.7817327505531182	-0.24529236926792658	-0.16744623411967405	-0.5921880459402283
-0.6510095394756101	-0.5066273135706763	-0.5833146698551127	-0.1480609845419319	-0.05046208462342403	-0.41469990461514517	-0.6507318720720024	-0.2771371123062943	-0.42005057674540663	-0.5547623122729097	-0.28960550291873205	-0.3210116781249911	-0.5486997726925142	-0.1632952635857914	-0.26758945562792924	-0.4454179441703478	-0.4370956650464392	-0.14093049220011045	-1.2428359615145768	-0.473788230242777	-0.7254094139753637	-0.39105437774400204	-0.6866215288845597	-0.5766441271487459	-0.3067331971025397	-0.05760008855839298	-0.25923106923133876	-0.4518132193284076	0.017173241862671947	-0.5655319740227286	-0.41358087388186454	-0.1763257488064456	-0.7435025331299389	-0.8572872687980716	-0.6968849864530053	0.16198382477224893	-0.29633000988555563	-1.049214889239687	-0.25006329714748154	-0.7188568907251278	-0.1722803239944662	-0.7418524620658626	-0.22311807294232122	-0.09183053898555617	-0.616986243384875
-0.6588124333183926	-0.48526676649946954	-0.6069548923289313	-0.12823075797679048	-0.03604449622451743	-0.4620950080102614	-0.6733390477945196	-0.29057324781053784	-0.43074416267399707	-0.5445945905043128	-0.31945476689934493	-0.23918344851055565	-0.565245130887762	-0.185554099323437	-0.2569568108621957	-0.4543663556255746	-0.47916092803877186	-0.11236844344315929	-1.2473756759798826	-0.5319806814564734	-0.7191165967783193	-0.4443498457691953	-0.7171789215734184	-0.6154073611209974	-0.3372850613410521	-0.08674795593523477	-0.2557755669426948	-0.4460014318257012	-0.047205973346469386	-0.5910124301345838	-0.37631300743417306	-0.05724842853619324	-0.7433159498347127	-0.8370711958653928	-0.6989931401384062	0.1816391536112546	-0.30105052733582427	-1.0457093203563783	-0.2883464916334636	-0.7468606780389684	-0.14425438059982157	-0.6837409373358977	-0.20316080461376956	-0.029392365123861425	-0.6392382429312928
-0.6561616052720005	-0.4823435649232935	-0.6391806954877476	-0.11956559644063325	-0.0009471768769173605	-0.4974524624126634	-0.6908574088306999	-0.30672088527652336	-0.42913743409090943	-0.533296687354514	-0.348592993583411	-0.14451535749505717	-0.5628419733823591	-0.22196029472063508	-0.270726416040179	-0.44633595557168715	-0.5305135735055736	-0.08653880906526652	-1.2456086352228173	-0.5639495246639032	-0.7174689597538287	-0.48498624413942676	-0.744348313922694	-0.6459484413479413	-0.366347488727446	-0.11603198390927419	-0.24927086867846687	-0.4426686228195195	-0.11193076287184238	-0.6030533405629155	-0.3407648210898281	0.10229411263512078	-0.7357572532303225	-0.8009432962975144	-0.6879161164019201	0.19118269149506534	-0.3123604866628626	-1.0285384065897716	-0.31728330622424716	-0.7682857978568594	-0.10275647903472504	-0.6281603269870396	-0.19581890755106252	0.008195346628797588	-0.6457433020001633
-0.6511723289158036	-0.47945687294215694	-0.6813012940787642	-0.12374234476973826	0.02535172747012957	-0.5223736709682691	-0.704161837868224	-0.32754871592266765	-0.43334004154906614	-0.5254421222882725	-0.3672842843558558	-0.048188156822713026	-0.5436647200108068	-0.2697231626395719	-0.30914442499327094	-0.43221676424246364	-0.5890721649113544	-0.07261731289456168	-1.227421044991561	-0.5444040210855908	-0.719697605623797	-0.5064136965668405	-0.7746155401168467	-0.6757725405169258	-0.38472278831875084	-0.13862197694201633	-0.24389395522712612	-0.44651803515927496	-0.17316994478781392	-0.6023168251891713	-0.3123514777274509	0.2820412023839415	-0.7300768284645436	-0.766065016622453	-0.6647063162884047	0.19846878567063322	-0.3343388895911759	-1.0066169158394813	-0.33250747658319824	-0.776692268105738	-0.05822024550272207	-0.5744919630594625	-0.207390026499454	0.02786208886483433	-0.6470844811069842
-0.6683246162832059	-0.46549560379898924	-0.7259818987880423	-0.14236761346169055	0.023854258599528604	-0.5371921756121127	-0.7097476273357293	-0.34917518949218973	-0.44275234471602376	-0.5262750933408538	-0.3783360106116659	0.03856327478054656	-0.5151628766476676	-0.3231795171295728	-0.36936806115649395	-0.41801838343133574	-0.6486904542493372	-0.08581693282064376	-1.1989544493807913	-0.43885899022707864	-0.7201022884017418	-0.5057677640665637	-0.8052015407699715	-0.7083893965487681	-0.40332234020015	-0.14760540983154422	-0.2451470494636673	-0.4621273483841367	-0.2371438567865598	-0.5787036959339811	-0.2967483282318429	0.443094767487334	-0.7273278345815422	-0.7287152664927098	-0.6201602580488764	0.1996558896896226	-0.359613867549567	-0.9773783467654846	-0.32701911861507876	-0.7718773947059995	-0.025436268477091045	-0.5293767918352164	-0.23175725269170994	0.026085688553851332	-0.6540797173113425
-0.6984472622908803	-0.4495725524156903	-0.7595487839901385	-0.16623631450163648	0.006667923561552677	-0.5382992937217747	-0.7132238623935885	-0.35600370786137475	-0.44857705615040794	-0.5334746224854644	-0.3887768168914202	0.10806937934073604	-0.46672979277555776	-0.3762995347332576	-0.4484374748011605	-0.4094483217229873	-0.6989612588420694	-0.12259032386017359	-1.1724883450336097	-0.24354508964062932	-0.7280167273018369	-0.4741955493333971	-0.8369073388815351	-0.7411854978450999	-0.4158436509052632	-0.14424889278434674	-0.2489101294285534	-0.4779124502433394	-0.2880286082643221	-0.5367148800813357	-0.29284144270154594	0.5633334175796699	-0.722949346586898	-0.6929325000380857	-0.542178681263149	0.1873644979126762	-0.3846255644875581	-0.9373766189261291	-0.3103197251582622	-0.7582897792994994	-0.009935870256558647	-0.5189892269992542	-0.25912067976404224	-0.000851278230800026	-0.658818096287725
-0.7285809075850544	-0.43116441459669136	-0.787193663337751	-0.18987016947158047	-0.017057009817705887	-0.5380702348025344	-0.7267897208732901	-0.35611537222148204	-0.46473403177460276	-0.5453278396703175	-0.39042364465296275	0.1531853952717804	-0.3977780926469764	-0.42792573175177234	-0.5315654247878008	-0.4024884461466998	-0.72989178535275	-0.177495215887678	-1.1427647082338706	-0.0024276542509002576	-0.745368946701863	-0.4143984990390607	-0.8627771122826948	-0.7764389938965344	-0.40173249187485477	-0.10641841244201884	-0.2542414758167474	-0.4872184852939695	-0.31928815165977414	-0.4881048654142228	-0.29611818540437546	0.6379607309794085	-0.7175259921389865	-0.6738272003434657	-0.44153696605612514	0.18021462878846756	-0.41127998666550925	-0.8824900331495249	-0.28599669555811674	-0.7324089457667842	-0.011465135159179726	-0.5469028331307111	-0.2912193894605176	-0.03716028803546713	-0.6626918572612335
-0.7654571155034539	-0.4073212150627878	-0.8108338858115689	-0.21414710760517566	-0.040978813230302155	-0.5394566440505686	-0.7521872029192412	-0.36658997469678645	-0.48978567233005477	-0.5642632661332205	-0.38480072902050005	0.17957347553023353	-0.3198237296191887	-0.47621280040343555	-0.5988524751615746	-0.3982503423929135	-0.7509402332359646	-0.24383169500775645	-1.111529030461114	0.24162952401587678	-0.7499534244577253	-0.340194739287611	-0.8731863244237299	-0.8154739868181735	-0.3677934139411878	-0.026691632994530968	-0.2553958414164705	-0.5014681272450499	-0.3422539114656596	-0.43687612941824244	-0.29645155128729356	0.6636783583033841	-0.7141094446886197	-0.6716849948129227	-0.3477559672147855	0.1845504775660224	-0.42931288247121024	-0.790142725827163	-0.24855837157113564	-0.7005468588674809	-0.03202076377479285	-0.5841397221532552	-0.3167593913323751	-0.07847308061266714	-0.6750075577903659
-0.8065636490095814	-0.39160505138471363	-0.8247652054136416	-0.23562125666033298	-0.042983117718645256	-0.5487254931247451	-0.7737227767698646	-0.36974327912677957	-0.5019296703448142	-0.5858716302225994	-0.38352985201345363	0.1918367669087047	-0.22356188115364845	-0.5194184550158899	-0.6401732981994952	-0.40115102378564355	-0.7666901914581649	-0.30529832930571443	-1.0865426431706617	0.44955953425616785	-0.7307136489577132	-0.2578866395210036	-0.8632144054507712	-0.8491634233843014	-0.3268891268181754	0.052325844737322616	-0.24396610307710892	-0.5273556942941429	-0.35155881990642435	-0.39626734994771345	-0.28728805494464116	0.6555533667600366	-0.7108089935108386	-0.6754219533495364	-0.2721272105994105	0.18834921042678862	-0.4371519821490327	-0.6585797879301876	-0.21290549656837138	-0.670580139414308	-0.06388718185885137	-0.605325855015274	-0.3271015056302257	-0.1344028912660179	-0.6848213125237792
-0.8488603053149607	-0.3904610840734709	-0.8269560820189998	-0.2548654654620112	-0.036503161514953225	-0.567528417390113	-0.7731455612688201	-0.35444283430595797	-0.4992671647661401	-0.6096210818767112	-0.38021576438414645	0.1847861392038689	-0.10653008738583025	-0.5464284280305065	-0.6452224536190216	-0.4070081125028141	-0.7698471423129062	-0.35083574912761223	-1.0647599151389537	0.5771526366925401	-0.6946911005380689	-0.1776249987973297	-0.8176460052259792	-0.8783023430745104	-0.2841606979324555	0.10447218693849951	-0.22945679072006575	-0.5636004406767625	-0.3453726130109138	-0.3839362970994216	-0.28245831507992464	0.6301595302786495	-0.7059080722895608	-0.688540978700472	-0.2182201456137384	0.19876458863929938	-0.44464251258857895	-0.5144775363669769	-0.19306424094339505	-0.6285300079874931	-0.09852647460596468	-0.5998313913161187	-0.3297282018441265	-0.19922236037217714	-0.6827686957689239
-0.8892870829154159	-0.4010293948509524	-0.8248183175737716	-0.27564385559949833	-0.04705246319497819	-0.5768334336620641	-0.7528213634472942	-0.3348141817879248	-0.48304868756938746	-0.635971123906253	-0.3655618578012896	0.15995126798586734	0.011956026141426207	-0.5549519925458886	-0.6188899974120738	-0.4112638139192457	-0.7685786680716726	-0.387315877942764	-1.040610358125729	0.6161093932962312	-0.6318323027581313	-0.11647571597904882	-0.7310496973907219	-0.9018355116704326	-0.24541860453184405	0.13384804415250967	-0.2118982823874386	-0.6071816719007612	-0.3341563799569154	-0.39840994012587844	-0.29327237908678183	0.593743853515558	-0.6973749962545439	-0.7034451753268604	-0.2069487293275647	0.21430202878292565	-0.443645011257768	-0.37180725657791835	-0.18292579495538325	-0.5722166142221623	-0.13663402473600422	-0.5695945355732862	-0.33292923683262676	-0.2616605342338721	-0.6818836537187373
-0.9268650453124867	-0.4195787031041046	-0.821650177222023	-0.29703460137745863	-0.06208369967652261	-0.5779405517717262	-0.7224515451793421	-0.3010138654805924	-0.4631426785846542	-0.6610482453836105	-0.3434747509746466	0.12482050350729919	0.11721488966244693	-0.5506402142645559	-0.5776502250259529	-0.41953178241884687	-0.7670444785280356	-0.4195775424534046	-1.0091340467539418	0.6013590440829393	-0.5474154752788108	-0.08702240131688453	-0.6363900304842979	-0.914087792814108	-0.2179527195689571	0.12874993807138946	-0.178812797287486	-0.6530158676628461	-0.3298431005283904	-0.4243293296422882	-0.30968048522650904	0.5497644226696055	-0.6855290301553978	-0.7100185726678044	-0.24067248510261036	0.21931121852862873	-0.42352811638918364	-0.23115533463076474	-0.1829818996369575	-0.5169771434750889	-0.17095303747521023	-0.5174663520212202	-0.3314271200375215	-0.32329856226583537	-0.6870032815782772
-0.962570929147334	-0.4427209184132467	-0.8128548035045116	-0.316959205335218	-0.08415199266886425	-0.5831225074973496	-0.6817099667648219	-0.25441826999658984	-0.4531332976507758	-0.6838043888341748	-0.3139217525342615	0.08014691681807999	0.20072955483845895	-0.536807981057048	-0.5350986328310725	-0.4367364305985776	-0.7606451683284952	-0.4472654441953828	-0.9634028882992446	0.5674865968813558	-0.4704101238184256	-0.08259142510003106	-0.5606034462898102	-0.9156027044043122	-0.20877176387151603	0.08786692713142145	-0.14902332975516352	-0.692478622310853	-0.32858452740137256	-0.4595295568227967	-0.3330852094699209	0.49766863470277445	-0.6753042655769963	-0.7186984721137823	-0.28827855020187043	0.21476519395754767	-0.3907366507075444	-0.10198893109765109	-0.19867470910082344	-0.4662822873549475	-0.19381987587761523	-0.463343721409854	-0.3276035500136171	-0.3862803758778738	-0.6957209457726133
-0.9932677379102849	-0.46987188725774426	-0.7932378271605328	-0.3349830925021181	-0.11610986329334363	-0.5809323827432082	-0.6484644246329223	-0.2201518763601126	-0.45600593360235725	-0.6989914455604621	-0.2804212711716682	0.024695000726942827	0.2544490204380824	-0.5131371364092823	-0.5117980713766345	-0.4502162401850148	-0.7516140113242008	-0.4782948433978202	-0.9167666601884891	0.5313594288548696	-0.4121820532546866	-0.09280259168151303	-0.5110953207002917	-0.9100807938369648	-0.2122024892050473	0.03846279602729457	-0.12860169095480276	-0.7098888721569235	-0.3270358425027031	-0.4958233977400773	-0.36709259496516855	0.4398050525266378	-0.6719333273765742	-0.7319761793558694	-0.33359882704446303	0.20209237203679503	-0.36123434368921126	0.0048395625935781506	-0.22447956234960736	-0.42795177009070773	-0.2087431930028188	-0.4273701264031783	-0.3243181715687078	-0.44224464257173957	-0.7092995332272041
-1.0156952830828723	-0.5028497874705719	-0.7648254770990428	-0.3555880916159587	-0.1387059355239948	-0.5676248632508456	-0.6388821296335223	-0.20214235706363892	-0.4806091251912378	-0.7011618630918361	-0.2561111511880054	-0.03475995866390286	0.27768142560488573	-0.4867695365469089	-0.5126806229184543	-0.4581293224879322	-0.746230113173129	-0.49724409481915605	-0.8858506300323565	0.5045609530962994	-0.3698695782292692	-0.11626141127101312	-0.5063177906677556	-0.9006993279777795	-0.2167845994310033	-0.008275120592171916	-0.09526178975227984	-0.6982509470589109	-0.3293695357246649	-0.5164904655002913	-0.404413312101615	0.38797693165634606	-0.66692460247361	-0.749050350843752	-0.37615068585185496	0.17219291933555875	-0.33682337245973826	0.09809619323839765	-0.2514527130852912	-0.41514648271075344	-0.21406388070175048	-0.4224813516157407	-0.3184542931707031	-0.48817454457791715	-0.726339996701178
-1.0335053277829478	-0.5338513016052524	-0.7330033263572134	-0.39444523949744914	-0.14264961927692077	-0.5577934133223945	-0.6482340561145686	-0.19069676015261647	-0.5215256089012319	-0.6940542345093647	-0.2489231362188909	-0.08707250981570416	0.26743058924223906	-0.46833160904029647	-0.5294491022130291	-0.4703450333076695	-0.7436172460328323	-0.4864864468768351	-0.8670883924004288	0.4921961329389733	-0.3590616574668673	-0.14640895245216673	-0.5477666440381449	-0.8980771432214523	-0.22457318270039642	-0.056485471576682246	-0.049861805836862436	-0.6563989019931247	-0.33724095070550414	-0.5182461991185094	-0.442921137016258	0.3516432819067107	-0.6565464249635774	-0.7680168038836144	-0.41418459367686217	0.12976465405357768	-0.31760385797054524	0.18788124839514114	-0.2834191804810863	-0.4264511226943342	-0.20138252363189962	-0.45136406000594664	-0.3045054920225729	-0.5324352428436017	-0.7331956685822376
-1.0463414951279255	-0.5497451453125202	-0.6990779340742405	-0.44406579978352756	-0.12915983326916952	-0.5475179105768194	-0.6685064857297226	-0.19143714340985102	-0.5458392305859828	-0.6727137507819665	-0.25781314563634894	-0.12925154865207727	0.23439352736714064	-0.45832028406382197	-0.5557785565439843	-0.4707263159983217	-0.7550176978168878	-0.4593061143693563	-0.8618842418780968	0.49437856500460403	-0.38027281621372555	-0.17229152810578996	-0.5950106535985566	-0.9083663996136988	-0.2411745462655827	-0.09835643847771218	-0.01761931140512878	-0.5957841108537862	-0.34615762133420575	-0.5133472559507266	-0.4856732787817128	0.3234648441790646	-0.6494521134495277	-0.7901489606519456	-0.44203970540876486	0.08885043291384946	-0.30647189144603104	0.25215426043020533	-0.32431949334873944	-0.44935555368969277	-0.17275064508715943	-0.5056467655439808	-0.29189012075672816	-0.5721439153123914	-0.7224798517592113
-1.0435344772132396	-0.55105218881494	-0.6786217856002101	-0.4892857397859194	-0.10888850292154921	-0.5253574647846906	-0.6945536587656387	-0.20190689091297695	-0.5492884437802994	-0.6248061832718894	-0.2811057467301258	-0.1588190007493932	0.1972843701656133	-0.45753549799575116	-0.5845815566928293	-0.4563900868298042	-0.7862550622362956	-0.42945258389351093	-0.8768142996567961	0.5089120479400799	-0.41392797038239165	-0.1987807973694865	-0.6153876978605121	-0.9310120150451311	-0.25055297786027075	-0.12414145575632432	0.009208297022641965	-0.536984606428256	-0.3564309911303364	-0.5040887369343171	-0.5269049468860529	0.3084539007166735	-0.6469228732253487	-0.7986543100176563	-0.4645322640458479	0.048644582041189946	-0.3088154633459288	0.26859006702491783	-0.35783048962552033	-0.47302808856565937	-0.13623583878022738	-0.5747601967203653	-0.2911832422649138	-0.5901491107058275	-0.6983930919625994
-1.024897286168398	-0.5393277408612019	-0.6707638415089917	-0.5338604018015763	-0.10023041017880092	-0.5063194537337865	-0.7232643060193784	-0.21255869987280024	-0.5483889832816331	-0.5654775267521244	-0.3173584328009049	-0.16543896594755886	0.15165544070345066	-0.46574696612112804	-0.6149905604977068	-0.44489588017853166	-0.8216584630040943	-0.3979156154565735	-0.8997104070273056	0.5355108690301854	-0.46168631936244	-0.23835774570421667	-0.5930285303600782	-0.9580635947198294	-0.24751385727212766	-0.12987286694068942	0.03690167965020492	-0.49321323647731663	-0.3853568413038275	-0.4819226000043103	-0.5605139194968374	0.321599808925756	-0.6485399284506432	-0.7785810507870136	-0.48706169023545814	0.005188790657525919	-0.320826269332905	0.24990644717048366	-0.3805000812569182	-0.48754382949456054	-0.09808212216256143	-0.6477630159798526	-0.2926331464441466	-0.5713552548294978	-0.6618817033845242
-0.9977092497988046	-0.5199095042461055	-0.657469867828478	-0.5668793202792728	-0.09736113416100595	-0.5005889621752451	-0.7493425399791173	-0.2310100216375254	-0.5427897776132963	-0.5152587578708003	-0.35701102134712653	-0.16609790311623535	0.0981392974779622	-0.4858968786797102	-0.6483564121552794	-0.43480068770757485	-0.8554960414541609	-0.38065826148357124	-0.9201319390286727	0.5677413286997413	-0.5186656544970913	-0.2888129217538924	-0.5188112973482195	-0.9680001426884022	-0.24202804378758297	-0.11600981823066066	0.050674324486372616	-0.4677741098219516	-0.4251149530688364	-0.42627477176586454	-0.5805687231606815	0.35343060735779785	-0.6526281757638241	-0.7327973581425775	-0.5119875073393158	-0.0399600835073189	-0.3292438456189304	0.20956053620440335	-0.4034369951946403	-0.4860254019157657	-0.0613220563901148	-0.7092707249648076	-0.29534820246952426	-0.5200655242988022	-0.6173470682207205
-0.9661808949764872	-0.49612472006426545	-0.6343103104038356	-0.5833141555332608	-0.09241215662082333	-0.5012078231149472	-0.761471830732004	-0.26341696092960315	-0.5402964013591582	-0.4805223007132753	-0.39333930621092916	-0.17573250586109473	0.0589912686913572	-0.510252517348264	-0.6762138213664602	-0.43400585994475416	-0.8790751112650232	-0.3982314363135959	-0.9348285463008489	0.5969322181580168	-0.5696672468832414	-0.34282978168360023	-0.4197255696845349	-0.9428942414492146	-0.23549125688379116	-0.09515508118080933	0.05985229045522202	-0.4661955996360314	-0.4629830719685276	-0.3433089187558188	-0.5849268722641964	0.38938865973003056	-0.6585739634383693	-0.6717841709948926	-0.5438511275095956	-0.08566553431057525	-0.33389761576825233	0.14651978474650254	-0.41984596441742517	-0.4649452176368519	-0.032098669722662496	-0.7497740077612589	-0.3087226648430552	-0.4466741580023596	-0.5807369634139705
-0.9383724988483186	-0.4715075171155207	-0.6043338072265205	-0.6003679308969743	-0.1022577526497687	-0.5095644550896925	-0.7462933926238244	-0.3038613066633342	-0.5552617840150341	-0.4665006213281579	-0.42603884900959654	-0.17812585979160808	0.028571982383248762	-0.5298327782435357	-0.6891308937625498	-0.4667375124653468	-0.8920983243601828	-0.4444963720382769	-0.9377807973217989	0.6275585558361154	-0.6122601092619495	-0.3950446710401057	-0.33745315130558556	-0.8984732174349215	-0.23021965454202326	-0.0854876787797774	0.07929423739792348	-0.4846856939501974	-0.48795401607847505	-0.2690510581191823	-0.582475413393469	0.44208885726969316	-0.6654153509300005	-0.6066135182990426	-0.5793076582534051	-0.12388249943338744	-0.34447335478487956	0.07595799459350273	-0.42222876324663894	-0.4139409863425766	-0.017080134216729617	-0.7785788418628156	-0.3289008327002989	-0.3499254246858538	-0.5606328928431976
-0.9225555248619621	-0.4425773140060906	-0.5731622804462824	-0.630083640633051	-0.11221016114361	-0.5293499215612758	-0.7108399364901722	-0.35463460570701216	-0.5834090037225919	-0.48231142867832677	-0.45294384648353114	-0.1919964871922431	-0.004219398289769538	-0.5399410652052545	-0.6871346462274815	-0.521560097493565	-0.8924367950430057	-0.5037635396534016	-0.9308958031525021	0.6594172447437027	-0.6456406572598675	-0.4406795003470603	-0.28572995191141837	-0.8519995460369547	-0.23765345060619233	-0.09273585568641415	0.09875137336167387	-0.5111580272727105	-0.501000513103628	-0.2195631766429602	-0.5810809682978482	0.5095970893437248	-0.6680067855859215	-0.5627340083484225	-0.6152401155843796	-0.1379681697439542	-0.33818427576236937	0.0095476478332213	-0.43118241037081734	-0.3301358745171436	-0.018822919124622906	-0.7946858405651429	-0.3460386197717276	-0.2423574946477128	-0.5526334743126664
-0.9197243085169771	-0.41471075709881644	-0.5502842174703282	-0.6588072903350993	-0.10438981322357525	-0.5456995042442528	-0.668006922538235	-0.41814249677512744	-0.614167477698358	-0.512920181864023	-0.469602142686826	-0.2370536694475128	-0.020547314501567195	-0.5353293107820725	-0.6576412146003425	-0.5799491421512674	-0.8834530871998545	-0.5585218005687168	-0.905672373809273	0.688990231929557	-0.6643919228350745	-0.4733986980246435	-0.270653554742875	-0.8041786441026609	-0.2644900903371731	-0.11507569320337466	0.11634025973639854	-0.548568718679021	-0.5040765511530506	-0.2011540120739717	-0.582617703709349	0.5664633957246897	-0.6692755519934608	-0.5572237796781927	-0.6524662888494792	-0.1237501665263522	-0.3062568168096484	-0.05900428282668126	-0.45184543456708715	-0.23004411559362917	-0.031792816742138526	-0.7946166189752323	-0.3620357620040922	-0.1537480437905834	-0.5591964015155872
-0.9253625427766476	-0.39613710911563776	-0.5540764257036027	-0.6861174739709661	-0.09328759996055888	-0.5443874386805336	-0.6284482476393078	-0.4828568484296222	-0.6390320509706114	-0.5368397473246482	-0.478383861941304	-0.2834616728985687	-0.01404382245110557	-0.5132856094491876	-0.5992697359245441	-0.6339035758223084	-0.8711953872378082	-0.6064250569892007	-0.8454565093113968	0.7154066099605482	-0.6818597658859419	-0.4917745721446739	-0.3048972879700977	-0.7701422812181656	-0.3010900723100184	-0.14400190379408034	0.14427666670074452	-0.5961392756456181	-0.5029033050176949	-0.24007029409473488	-0.5909111964063369	0.6121912971206186	-0.6767098597343673	-0.5727825391055797	-0.688361878627927	-0.08740143067932718	-0.26861875544261954	-0.133343589024846	-0.473548045510175	-0.14356486433200435	-0.051984884267694396	-0.782589367728262	-0.3793864158940787	-0.09443771271783982	-0.5846073203795937
-0.9311701660484113	-0.3828816921432365	-0.5791188092048506	-0.7133310853911311	-0.08987378980799955	-0.5318394303414417	-0.5933830530534434	-0.5393274573248739	-0.6569341337161505	-0.5528656410968449	-0.4815733137226538	-0.3257466123513361	-0.0040047802281826025	-0.48231534534974924	-0.5352187078707761	-0.6696825569243432	-0.8586403391992634	-0.6464017738642416	-0.7657026331906864	0.7250657651279914	-0.7035247474623529	-0.5050856110522521	-0.3769117077334215	-0.759980231142654	-0.3340417707574496	-0.16528095526310566	0.18246186561789382	-0.6503216377773319	-0.5146741635174974	-0.325554434519047	-0.6134784405048574	0.6546812900906656	-0.6869968187445114	-0.6156345838109949	-0.7189619472252403	-0.043385170512927944	-0.2270166460360487	-0.2035484485279087	-0.5001680667794792	-0.08451332247376411	-0.07868642654855965	-0.7602178151390238	-0.39294964695576484	-0.053224459813238444	-0.6173436642128354
-0.9271070296154766	-0.3755846410813088	-0.5979762816589712	-0.7287563020264176	-0.08740872566716397	-0.5123573664734135	-0.5720597288489437	-0.583609658565779	-0.6665540046904921	-0.5643786306686718	-0.4727364277813743	-0.38257052976153877	0.0005078469088726344	-0.45325705039684683	-0.4783361596872993	-0.6836609669524025	-0.8418844587608227	-0.671520811313834	-0.6869974885762014	0.7036441961304856	-0.72194070445012	-0.5180887755905388	-0.455648999099416	-0.7511133726557138	-0.358317917922429	-0.17310227328817923	0.2350424592342193	-0.70698656592872	-0.5437408032272306	-0.4123181774108743	-0.6410258456591672	0.6717170056220416	-0.6885641184244127	-0.6926468726340128	-0.7537783231933555	-0.0010658852720347445	-0.1814245313062341	-0.260330166088702	-0.5272864296321789	-0.062188525425346086	-0.10320948769455851	-0.7230890848507154	-0.39631535250201677	-0.03310978905050979	-0.6436974932610786
-0.9148802227425744	-0.3760373600598004	-0.5847540093946326	-0.7252972608458241	-0.09247079875841302	-0.4909704968559122	-0.5733332267256872	-0.6101906312435508	-0.6659236135717685	-0.5692434944687235	-0.4490597030906123	-0.43226615901488297	0.004921636780722696	-0.4271136751253512	-0.4295977010717028	-0.6860865114537043	-0.8162935445174799	-0.6879773338279582	-0.6125231854491606	0.6527288133501374	-0.7415822721368062	-0.5299751409461034	-0.5337323941393151	-0.727132090898567	-0.37092290485518936	-0.17114536051915244	0.30502207646215707	-0.7458286790718083	-0.5804826058369799	-0.4928550175974108	-0.6539905261546055	0.6495524431440676	-0.6865946280859124	-0.7696750296461452	-0.7913262496441446	0.04463567338689727	-0.1530569284039907	-0.30723680233457457	-0.5461904070473261	-0.08598907761474767	-0.11181088142043479	-0.6713113355975723	-0.39075270073404644	-0.04229806652111285	-0.6569492959586776
-0.9005459525763577	-0.3753266399430279	-0.5563151032530781	-0.710311008827364	-0.10917124179921538	-0.47996361299977985	-0.5751347603074219	-0.6195801474369409	-0.6512349879924058	-0.5694566255596424	-0.4121674920950655	-0.4531121070153624	-0.004165743774373018	-0.4135450573152264	-0.39624986067008533	-0.6782731492391111	-0.7939671325608035	-0.7089032854347639	-0.5527670388718218	0.567393654190863	-0.7609318901051181	-0.5454956312097693	-0.6195276789751051	-0.6969928669903988	-0.36635083577655164	-0.16152545600086415	0.38638206771104777	-0.7535705540291173	-0.6034526319924483	-0.5632368730853542	-0.6600277009855013	0.5998009008775758	-0.6790939796178144	-0.8316799786135258	-0.825633183068252	0.09079650507612683	-0.1389769560876745	-0.3432528045829682	-0.5574575472175969	-0.14591184841164032	-0.10455697205215128	-0.6102103034533426	-0.3748880982188968	-0.06447627126578133	-0.6529632027249535
-0.8901626261207802	-0.36475346121954094	-0.5307628430145839	-0.6860669930400309	-0.12473863496729712	-0.49049831399607446	-0.5622496537415083	-0.6298095738172267	-0.6252992623314266	-0.5685317539449218	-0.3651613885193262	-0.4531427005267655	-0.0384170920505559	-0.4117209599678177	-0.3787939517732087	-0.6673010065796545	-0.7763666570540102	-0.7330917792877724	-0.5184534059592184	0.4510810405227418	-0.7700603773390485	-0.5640827916616661	-0.6995809366973677	-0.6631935704234546	-0.3487085399394355	-0.14518301781163245	0.4668041369101636	-0.7390984856427483	-0.6025822966774939	-0.6143316971951995	-0.6644143081521927	0.5278804789218754	-0.6578110450756662	-0.8888570310426276	-0.8640726339710543	0.13215053852453035	-0.11727295872991876	-0.37338794945621095	-0.5635960594369008	-0.21823096239279324	-0.09462540640154216	-0.550294691036332	-0.34834802393532477	-0.07702209846210076	-0.6326344676337483
-0.888763516878037	-0.3487354848891391	-0.4973898171969612	-0.6476619787138719	-0.13110758998197994	-0.5158294174597948	-0.553493061633737	-0.6418256299592329	-0.5993609741049244	-0.55060918899666	-0.3124363384118779	-0.4405899474634828	-0.09033207157972954	-0.417217492506354	-0.3708930141607274	-0.6637550775565901	-0.7596139398929788	-0.7395125301041985	-0.5029415176873389	0.33052748631068257	-0.7753675029126696	-0.5693800418391712	-0.7511856173824302	-0.6265841706777342	-0.32861620415681153	-0.13074049493213497	0.5242680007937375	-0.7055228564835938	-0.5765234334238531	-0.6512764986700821	-0.6565151629020713	0.4476278392835703	-0.6169658886029012	-0.9244374780860344	-0.8904765047716717	0.17408060933296807	-0.09036638008172558	-0.40555419969457046	-0.5643848252543273	-0.28376871479839166	-0.08690983215699555	-0.5068538170180487	-0.3149962114579064	-0.08071655169507237	-0.5976412665725312
-0.8984648875706422	-0.33072408466957137	-0.4785190667028081	-0.5945384807855171	-0.12705918812621497	-0.549720091063552	-0.5464758812600545	-0.6501470522733338	-0.5697838428353841	-0.4993384519785084	-0.2772134304947186	-0.4154773812958248	-0.14553409615742208	-0.4304437133060849	-0.363013089680194	-0.6630335733881256	-0.7397011085997967	-0.7213979480907071	-0.4922099774797962	0.21347477344049454	-0.7820303157924064	-0.5546322558749026	-0.7806191257608118	-0.5945975641242593	-0.30592655826802123	-0.12968604193523253	0.5557130716203995	-0.653679559445562	-0.5284160755246965	-0.6781369911640536	-0.6488192895317779	0.3824120463750639	-0.5504261392297477	-0.924314499620392	-0.8765003507682986	0.19770592538302081	-0.059848030815651966	-0.44463385668825517	-0.5629327040841693	-0.34312251975779706	-0.08143910337327823	-0.48504036349746443	-0.28090940600320424	-0.08681527086618548	-0.551132306835235
-0.9169392891752904	-0.3084654015603892	-0.493926904356492	-0.53411719610242	-0.12189030257006987	-0.5888449619008297	-0.5176668744142088	-0.6626219032862168	-0.5279115221852114	-0.4216707449841911	-0.2721421817302664	-0.37693661696935726	-0.20398927872127642	-0.4483725903901644	-0.3455031470154511	-0.6627226813480556	-0.7107602835797295	-0.6958220983300646	-0.4691845744441358	0.1001638644430833	-0.7815764929628534	-0.5312368221849626	-0.8020873595169402	-0.5708475665793578	-0.2776540344706164	-0.1342996696123712	0.5735867521397935	-0.6015062102777471	-0.4747667295170793	-0.6873025158150915	-0.65997078485915	0.336718682669011	-0.46354881067692577	-0.9043840540917853	-0.8273492000585941	0.18054546105605535	-0.026263013889427072	-0.4915489912829357	-0.5594707152034972	-0.3947988419476041	-0.08233934988199125	-0.48662380736666944	-0.25012002805861266	-0.08735508216758384	-0.5004296093832088
-0.9357172710873265	-0.2779506820262375	-0.5241583459024305	-0.46809033326244737	-0.12122010671189873	-0.6199889377624673	-0.47794512966521074	-0.6679817925713785	-0.48360732685345936	-0.345334618475338	-0.2873579712342448	-0.3392242307977968	-0.265787984770909	-0.4644985805611078	-0.3349065247616291	-0.6644179228495701	-0.6675657305521836	-0.6669780666650577	-0.4302522130486343	0.0005706080979388795	-0.7808654075101786	-0.49792602277815323	-0.8120551916378609	-0.5546836911960897	-0.252688395189825	-0.13272590643080767	0.5713539660455925	-0.5558262780111042	-0.42955195663527157	-0.6856286172384001	-0.6756308504811097	0.30389060844179716	-0.3608658038707107	-0.8735958001611493	-0.7578840279065769	0.1382222836708379	0.009943688690638688	-0.5436013777320651	-0.5543684894556242	-0.4193426057622237	-0.08553349374463622	-0.5150652281211948	-0.23150823867754858	-0.0853106904303744	-0.45724976935776757
-0.9482784562698153	-0.2453573495478277	-0.5467894373337805	-0.398323491887112	-0.12125989959097754	-0.6340700334294579	-0.4363364337939643	-0.6474573976863958	-0.4473752129199962	-0.28545455858273755	-0.32302016943519046	-0.311574756530735	-0.3176154227223308	-0.4758885837652751	-0.33509864482515417	-0.6736390980758014	-0.6287238472401925	-0.6273453689378445	-0.38731527757970224	-0.08686092508021433	-0.7829755391380342	-0.4525900127119809	-0.8205231490607996	-0.5440128158536386	-0.2369873878341214	-0.12913823302092572	0.5475565673170946	-0.5141715467185581	-0.3905361896977241	-0.6863279348659956	-0.6873352453216139	0.28524889033118306	-0.25785938601943614	-0.8368807775960109	-0.6642806636365037	0.0862154512061253	0.04708485348395473	-0.5857616861686583	-0.5559625224674114	-0.4127390460108839	-0.07530473132993255	-0.5620926457667218	-0.22213406595087543	-0.09498900936607628	-0.42013587138398856
-0.9506367032953195	-0.22428644526393576	-0.5689398637159552	-0.3359356457206316	-0.12387994652401528	-0.6325550297004465	-0.3839211248426274	-0.6184780687524014	-0.41492544569887413	-0.2482270095919059	-0.3748605093431997	-0.29391759375724225	-0.35681710602433264	-0.4791489305191147	-0.3295962061307473	-0.6817750841055614	-0.61298654212763	-0.5862689187213865	-0.34852657803436876	-0.16609284756383746	-0.7749541483609104	-0.4088688338965012	-0.840348468297613	-0.5346920621001674	-0.21999107247444094	-0.11770707590735718	0.5187278053661201	-0.4847072190890964	-0.35443860587502396	-0.6880985475826733	-0.7046296168573922	0.2692579399185581	-0.1837443548600941	-0.80477149692154	-0.5724502934834049	0.033406837010554725	0.07817055480807339	-0.6141801645826813	-0.5667016185758067	-0.39404496221293284	-0.04542058680832883	-0.6097949739138773	-0.22409003086856605	-0.10841920826894089	-0.3888904830045227
-0.9462457881246982	-0.21756137785762944	-0.5865146775029388	-0.2881345937712992	-0.1366848761391975	-0.6214798300262953	-0.32781733118730794	-0.599475707645406	-0.39253887328761916	-0.24551105468102477	-0.41630090718389956	-0.28586208687017484	-0.39006313811729204	-0.4683225188541803	-0.3302656244770939	-0.6825317835993169	-0.6092412216747107	-0.574513051284549	-0.31742737901927265	-0.2338136457139147	-0.7479704788457944	-0.3800554149822748	-0.8578728898369767	-0.5282739252103708	-0.19552749055953222	-0.09086443910632613	0.487282734539458	-0.4694387205634679	-0.32561088174194436	-0.6852045629323053	-0.7199075313452749	0.24481820711999722	-0.15285030746606598	-0.7825361969239601	-0.5101508329043399	0.003861569442853334	0.10076822436183422	-0.6364628351573131	-0.5838894527898579	-0.3682743658112311	-0.0013431327471124215	-0.6555461184954277	-0.2422760866125147	-0.11399342993444014	-0.3641024975835322
-0.941093722328308	-0.2224877392149817	-0.5840927630010151	-0.2619766922546022	-0.15270465151154453	-0.6042501788641312	-0.2884864363964161	-0.5792256186885136	-0.3898738051434222	-0.26930156828843305	-0.4392420760506477	-0.28705994050894706	-0.41972561336611963	-0.44633638870003417	-0.34413729343882526	-0.6782408868575942	-0.6130181749017255	-0.5785623258442272	-0.30231056083535496	-0.28660853623532667	-0.7098320176157522	-0.3569135248905747	-0.8551551332316418	-0.527438410993636	-0.16319499619668904	-0.05807823391134308	0.4560844853048417	-0.47470161702425206	-0.2974657735421625	-0.6812020854467058	-0.723151750547332	0.21912648306342847	-0.15555783839457288	-0.7676915060067535	-0.4594076742446108	0.0035268450309412017	0.1223164780173813	-0.651330696396946	-0.6078956559528779	-0.33142671576094346	0.05210323289676768	-0.6940073643895156	-0.26463111891614083	-0.12057070522381352	-0.3417415697847841
-0.9386320820097082	-0.24357811528289477	-0.5596824142053136	-0.2580062572954057	-0.1659912843997871	-0.5851498798615035	-0.26588961431517333	-0.5750964648506243	-0.4058667765741273	-0.3041084173658946	-0.4647249989314884	-0.2925432390911459	-0.4480015429802201	-0.4157782130378835	-0.35492603575617293	-0.6706416295385212	-0.6290591546456057	-0.5801019525222109	-0.30648393758273246	-0.3293552892179756	-0.661507112746581	-0.3335422382099911	-0.8355178091885819	-0.5317720989205755	-0.10035414923371011	-0.030244474623734134	0.438757609543211	-0.5025443841899959	-0.27405204703005104	-0.6856360567876301	-0.7247047477092191	0.18813322361088153	-0.18712773194686566	-0.7549057126272354	-0.4114765043639781	0.014627240644573403	0.13344473635850976	-0.6604749197143767	-0.6330041510950635	-0.3017480352629986	0.11446838686895444	-0.7186805348432822	-0.2911752095547797	-0.13230490124356312	-0.3230842025652772
-0.9453438466317351	-0.27199961803477246	-0.5210406621028055	-0.2732163812684471	-0.17951248583838977	-0.5625293069421284	-0.2559423534608528	-0.5908581320284118	-0.4363766816941368	-0.33693451602958885	-0.49005672422628166	-0.30413111987172387	-0.47815820455507047	-0.3832414068643412	-0.36543560360620997	-0.6575724320804783	-0.6371476549818513	-0.5988679150533106	-0.32169772751551357	-0.36361671879087815	-0.6071206379820481	-0.3224738527963661	-0.8001542785029206	-0.5355709421066988	0.0016304370225860509	-0.009437235456626175	0.4353514715729762	-0.5398833251333099	-0.27084375214355194	-0.6902932146054466	-0.7316200570609724	0.15050872770212756	-0.24082225801755003	-0.7404894628161377	-0.38574295270021336	0.032355958042923925	0.1292248236653394	-0.6787208746051976	-0.6459709330894963	-0.27890761292435734	0.17888794954051207	-0.739403748322774	-0.3307804868717139	-0.14537905439444226	-0.3026090951350028
-0.9591633501897728	-0.2792455556636447	-0.4860795826972991	-0.29976715611720384	-0.1941730202358835	-0.5440378224353769	-0.2610466986091016	-0.5974244818999528	-0.4669942145661232	-0.3620566101224614	-0.5020176792089982	-0.3207669300337682	-0.5104723424332439	-0.3489804953906738	-0.38402021787629825	-0.647779332818269	-0.6196452410747542	-0.6355708103658262	-0.33843792460632827	-0.3954857346640756	-0.5682161700651819	-0.32474367167584445	-0.757422153592568	-0.5450709411246596	0.109753511339074	0.00014467075546778212	0.44386491787093274	-0.5721208081575819	-0.2859466296677639	-0.6903155332531357	-0.7328762772783102	0.11891105867674974	-0.30452594130326344	-0.7193887383402902	-0.37365709866276414	0.04976941175098585	0.11738830229750094	-0.7102582470317639	-0.6461986520911802	-0.2535672969372554	0.23176589030549333	-0.7621949568008455	-0.3768681612669902	-0.1690158981875694	-0.2740937210795732
-0.9704926152843116	-0.2540782748163027	-0.46525164910235894	-0.3355098500423096	-0.20995403833375703	-0.5310578170117528	-0.28429321168030913	-0.5947008425077647	-0.4975066822516558	-0.38477169161972957	-0.5047106308091382	-0.3370873916936604	-0.5503687105135406	-0.3106229400404347	-0.39597668995476065	-0.646022499497495	-0.5896352282902558	-0.6648124379311908	-0.34943523923668096	-0.42881085268831676	-0.546814232294435	-0.32822687777546905	-0.7369388511776214	-0.5602663138691517	0.19865782968957402	-0.005713401449546537	0.4664889647233961	-0.5902270374947174	-0.31038428007982233	-0.698223774084348	-0.731002110546295	0.09130681004329341	-0.3702281389956231	-0.6899651486735554	-0.35629583301828643	0.054070231229619646	0.1041686285267173	-0.7444513534608369	-0.64952202940561	-0.23621028285740026	0.26781037551973225	-0.7813909689529339	-0.42775136361241534	-0.20400409310583695	-0.248560257931695
-0.9798332093797315	-0.20888913204920834	-0.45306240835254713	-0.37310716947350775	-0.2307175437647217	-0.5234144825486775	-0.313650961513695	-0.5952543093361238	-0.53585803787286	-0.4072247587483453	-0.49423304673818313	-0.3577921388722804	-0.5980534550919587	-0.2705018885835645	-0.39994216814096406	-0.651504171411562	-0.5587331712762615	-0.6786380599131565	-0.3448308769387996	-0.4639982668442711	-0.5195212695133179	-0.3338320023222651	-0.7310578710947988	-0.5706654302622144	0.26027030963069303	-0.031121602191727733	0.4982795857789227	-0.5891471930266217	-0.3414006415490375	-0.7143341179413473	-0.7393565848072317	0.06825290205101056	-0.42728945697127935	-0.65043748958776	-0.35817272660147303	0.04628205043618379	0.09027035719631091	-0.7719562593779974	-0.6490896933299494	-0.2318612502371047	0.2898317901174804	-0.7978397492554452	-0.49094469423858345	-0.2386592129657949	-0.23927072041262262
-0.9818548782383493	-0.14608776063497964	-0.4408678563867222	-0.41003067821787675	-0.2568698427677938	-0.5372625007188973	-0.3415281406448504	-0.591040193485109	-0.5741376416594132	-0.4136695300847483	-0.45426989017737807	-0.3881291354487291	-0.6491240819840997	-0.2241722400090203	-0.3949320371093409	-0.667450586712141	-0.5211439458184565	-0.6830087949880184	-0.3223621635725397	-0.50285519611373	-0.4785789347503714	-0.34919553702511535	-0.7033122326081515	-0.5688382849854794	0.26906300763185076	-0.07143147201325924	0.5304651213817232	-0.5664058837799201	-0.3765894929105347	-0.730942911596739	-0.7483208747076528	0.057805250863496735	-0.46459782342564304	-0.5927050505396287	-0.3923925185377894	0.034434363112236806	0.07507051349744875	-0.7981566687531269	-0.6362483218002118	-0.22436156929172188	0.2969789394831282	-0.8112124951563032	-0.5520856674254501	-0.26262913181723097	-0.23715002350006045
-0.9626567235820301	-0.07512527774288451	-0.4312943895233077	-0.44615966100579013	-0.286833880714214	-0.5694392510058819	-0.3565952771093309	-0.5768175524879341	-0.6023002367601108	-0.40082691535856635	-0.39200713288521494	-0.4186379263584398	-0.7027757734590117	-0.15938042343155245	-0.37661158792660016	-0.6830655793662299	-0.47993276772670496	-0.6690478212101857	-0.2899233178046273	-0.5508859131669515	-0.4265251671415647	-0.36948808001279015	-0.6572861049550924	-0.5525269659169055	0.22515641746085951	-0.12100976202077858	0.5665770189256858	-0.5250955547097568	-0.4028147437979165	-0.7483923743150911	-0.7467312886073971	0.05314697994146032	-0.47410527889128595	-0.5159863232152413	-0.42963880137699456	0.016277509838185343	0.05850605831257046	-0.8229506014005288	-0.6260834736091064	-0.21132513954028825	0.2858124202885154	-0.8148336495785026	-0.6034026361181251	-0.27472320203791245	-0.24755267159763647
-0.9282465556968302	-0.03250641046658267	-0.41858464960422304	-0.48245325552501334	-0.321325929427403	-0.590510662287236	-0.34291552857561164	-0.5667507676756309	-0.619202918951576	-0.3893471664155984	-0.33193265416949363	-0.4352784432145464	-0.7559276307641744	-0.08075031352249917	-0.3538963922907158	-0.6951405088848033	-0.4472940714148619	-0.6438752070080629	-0.2497339152201567	-0.6007651570644056	-0.36163717428936	-0.39360490560724526	-0.6104589543025666	-0.5183258130311857	0.16039771136020953	-0.1744670457856722	0.6025104454723232	-0.47366841035710394	-0.41652252500845155	-0.7740848575799935	-0.7323762284539338	0.04165456363519467	-0.4548830531875261	-0.4299728041166649	-0.4609762210248457	-0.004280796484117494	0.04450766603074466	-0.8302506830266191	-0.6211033580505422	-0.1995297665218746	0.2672736901010764	-0.8038879856738855	-0.6472772988714149	-0.28082574965797114	-0.2821986638545496
-0.9003589647058652	-0.025333492027789818	-0.39831970490665974	-0.5141113836905478	-0.35587871464023896	-0.5924958395873196	-0.3148312766189697	-0.5638669142015489	-0.6170452387809856	-0.3850317506572726	-0.28705966248339504	-0.4548229903068905	-0.7973545644942102	0.0004977699881506037	-0.342108025267838	-0.7127205738676378	-0.41660395398730793	-0.6225065422356104	-0.20885493575488007	-0.6380455029173676	-0.3012556132287	-0.4210449633643405	-0.5532552863253098	-0.468044625289137	0.08836586755247236	-0.2202803369544009	0.6164843448373902	-0.42853378160923344	-0.42643752143960106	-0.8057996559463696	-0.6886483816653042	0.024342546584809485	-0.4235038892259094	-0.3433562938317139	-0.49851409268858154	-0.021371202213241205	0.038348373426740925	-0.8239661540830875	-0.6109880139902374	-0.1863617634205217	0.25002185075622096	-0.7795392914228251	-0.6717128030998125	-0.2884826475501404	-0.32366628791366897
-0.8799530883918955	-0.03737192249886843	-0.38047401910301326	-0.529064713362746	-0.38400180833874537	-0.5926947591750814	-0.29781506718459483	-0.563410546816762	-0.5856973747348682	-0.3920611659953701	-0.26265351160048606	-0.48548945546767686	-0.8196691950555424	0.08359419134251966	-0.3478205952817256	-0.7320574721712456	-0.374848692181112	-0.6058103342496394	-0.18587981436677842	-0.6592708595682785	-0.26616672578960066	-0.44367976625956207	-0.4997134377741885	-0.40577135114218804	0.012953504147792083	-0.2564230591965816	0.5983486537049016	-0.39818333576176657	-0.4249016355896811	-0.8348548154631139	-0.6091243568389393	-0.006857939006993649	-0.397834174098218	-0.27352832763057283	-0.5285745543807291	-0.04254446733882407	0.04254974520298167	-0.8180215590918767	-0.6021300748522741	-0.17919634990466268	0.2327411573565991	-0.7470873448028525	-0.6715561652521946	-0.3001249607951842	-0.35834632024943536
-0.8665251594332417	-0.0734872139121047	-0.3699525001812801	-0.5293544300098513	-0.40767019394247034	-0.5785413291125411	-0.2971576109636742	-0.5695229567896052	-0.5474741473898268	-0.4155407819563922	-0.2565770032098813	-0.5084039955083933	-0.8223490969035183	0.16471804230957524	-0.36952716058410157	-0.7383075753541652	-0.32204093910591236	-0.5929434541550626	-0.19172685166861209	-0.6503139380623313	-0.2561970764957991	-0.45543030468749846	-0.47710088544739254	-0.33893310485605466	-0.05513216876410707	-0.286777372795105	0.5557434496624973	-0.3894441293688079	-0.4045724798261581	-0.854577060471151	-0.5083868786337093	-0.041546731276281085	-0.385498945136034	-0.24098267175543597	-0.5428657583784229	-0.06563655961641243	0.05819086272476759	-0.8059836480053146	-0.603367678122295	-0.18661779804739098	0.2147391125878159	-0.7091971770255271	-0.6578443290530249	-0.3151784220511894	-0.3897482929916268
-0.868144254405976	-0.11218738465414949	-0.3555166150579735	-0.523619357291012	-0.42941595517806697	-0.5423118433860128	-0.3259847366817501	-0.5929045028016869	-0.5200444460287834	-0.46067568995341734	-0.26015262179883836	-0.526374153437007	-0.8139648728923063	0.22900080846451062	-0.3999001418770677	-0.742885900585764	-0.2617109123507785	-0.584655976487309	-0.21762549170763063	-0.5989820343357037	-0.2613625630971395	-0.46161797583501174	-0.4726176087615993	-0.2826847844380859	-0.11942228798993355	-0.3149436172619173	0.4931760747064643	-0.39913044187331825	-0.3595624917243397	-0.8691734560598985	-0.3870295009387131	-0.07717667559469142	-0.3918718012418751	-0.24575106258453303	-0.5536981156299581	-0.08227936874821204	0.07130670736074582	-0.786909104105711	-0.60484290122016	-0.21389970995491953	0.1971987326952958	-0.6684170078694333	-0.6342281612583213	-0.3409400550093931	-0.41346401592873727
-0.8809166258892562	-0.1092276734829339	-0.33711856278897623	-0.5116378180747299	-0.4444639465560658	-0.504607539705779	-0.37941470247797193	-0.6211725783115181	-0.5198343156558757	-0.5189426016808074	-0.26117422710996907	-0.5519032620291495	-0.8046939374161163	0.2702884338063514	-0.4386963872052255	-0.7489893565799713	-0.1971927063053865	-0.5834237111791063	-0.247266522943523	-0.5194368605619031	-0.27105182503765046	-0.46910053035924887	-0.46317289370155523	-0.2320364330090976	-0.17951855468608746	-0.3485436195145701	0.4272443315880805	-0.4196044364893341	-0.28349774500705827	-0.8868647041282172	-0.24153968567052	-0.12170439226742653	-0.40744114065464887	-0.27905045744263857	-0.5638903181057991	-0.09761052524263682	0.07419909040175868	-0.7826769263993163	-0.6050112152648828	-0.25351395638999097	0.17818391060421082	-0.6290299232102912	-0.5943939517025612	-0.3765867431463872	-0.42337308288293973
-0.8934734113571453	-0.05446084695043428	-0.3228420141460596	-0.5051323624533595	-0.4492181484249674	-0.48273643149584855	-0.41150063678714577	-0.6280545013746679	-0.55475695860695	-0.5779036559520154	-0.2502941305464286	-0.5760438958730101	-0.7993284858764393	0.2905716690946443	-0.4842618628966603	-0.7350080136081377	-0.14147157473598165	-0.5782324058418027	-0.27908403120945924	-0.4443426089661159	-0.2786136118026789	-0.47693019814298065	-0.447512076691564	-0.18214264632255872	-0.22163112653632439	-0.3944994043315291	0.3803406345888135	-0.45099526405024887	-0.18776939306121904	-0.9038938323150889	-0.09378542166104144	-0.16745819693076255	-0.41968929741239397	-0.3355253425033954	-0.5756242545964005	-0.11232283078945708	0.06749840302341185	-0.79472758500909	-0.6040739370550534	-0.2967091315647495	0.15340404837079066	-0.5983517798317786	-0.5421090414387086	-0.414656839466253	-0.42521805515678934
-0.9046376871541911	0.03128072001371675	-0.31498141444683503	-0.5143396452912972	-0.44488072460536604	-0.4635497330763144	-0.4096085088442605	-0.6392864795098318	-0.6148849960448721	-0.6292134995923541	-0.22900183265184557	-0.5881989332880562	-0.8039681894973288	0.2902686628907558	-0.5279571698447152	-0.7166917797379677	-0.11249911694181894	-0.5660253657520755	-0.3123345664308202	-0.3889625347202744	-0.2811862380339004	-0.48675803095093395	-0.42949314605559064	-0.14451559604296074	-0.24692477662949255	-0.44634809313418095	0.35240802487972955	-0.4821672526990245	-0.0931716237549048	-0.9228349246540034	0.041483883489392845	-0.21833221411822787	-0.42199049138685163	-0.3983911407302723	-0.589412719241455	-0.12518636778211312	0.05224293657376096	-0.8070756858271448	-0.6056349673129731	-0.3353561360760916	0.12422682819096469	-0.580700274404571	-0.48943856108841166	-0.4498249714849864	-0.4200848112657082
-0.9180282185387464	0.13203990040418329	-0.3274866725494199	-0.532833224598202	-0.4305720430334123	-0.4409633180659488	-0.40064484391100236	-0.6528561267489861	-0.6818320203402062	-0.6684393969769369	-0.2079363311363333	-0.5997068002695807	-0.8166730139589122	0.2722913048140537	-0.5675489123109075	-0.704637380825814	-0.1076276697310961	-0.5475780439070785	-0.330766381807362	-0.3671416563858396	-0.278023931183388	-0.5017684156419511	-0.41692607603843956	-0.12415102115479411	-0.25292938272544896	-0.4929150173757709	0.33637981041778814	-0.5003882827769542	-0.0029127319746142326	-0.9450568582032328	0.1650325320489363	-0.2919881549902018	-0.4091991699252251	-0.4473643393868504	-0.5974196813311574	-0.1497886120576296	0.02481721225153998	-0.8167553051194811	-0.6100342344034744	-0.3707422551313336	0.09576518856934675	-0.5830408294134237	-0.43976829797325817	-0.479572019796064	-0.4063019833379973
-0.930032839824358	0.2120762346501365	-0.36946917952409886	-0.5576435047412414	-0.3982665083075066	-0.4326006582249079	-0.39372343471910753	-0.6402356265707456	-0.7417960535846395	-0.6956380527079346	-0.1911452262425914	-0.6185971168873099	-0.8367426266391689	0.24216036789938586	-0.5958866216809018	-0.6732138212285357	-0.10697287130731703	-0.524734608525495	-0.330547297485856	-0.39218110566879893	-0.27829564676286533	-0.5149828665121043	-0.4334410451243932	-0.11724718741928315	-0.2319032202422834	-0.52835477095335	0.3211945866240652	-0.5169016518355702	0.07755488751243764	-0.9599285171134806	0.2670302959091005	-0.37624284944289743	-0.3883764741779682	-0.4736380935142316	-0.5978419823873746	-0.1876474999025822	-0.00833023903514676	-0.8073646296866182	-0.6107107908577523	-0.4073232024452994	0.06723141381081284	-0.5994593252703491	-0.3937087380634515	-0.48366463171942853	-0.38099999272632185
-0.9466989587284796	0.2547170076834621	-0.42812093795554673	-0.5871704596920824	-0.34954536378052176	-0.44209253835202844	-0.39900638017933854	-0.6299964902461027	-0.7892855178618118	-0.7084493821363672	-0.17882057976911225	-0.6199385246949726	-0.8626577575758112	0.20573902219199355	-0.6161732996387854	-0.6174526941925584	-0.09026127675261024	-0.4987668025226556	-0.3352127160700586	-0.4532444533221417	-0.27926110424739126	-0.5152454652388525	-0.47369245084761946	-0.1323905212160203	-0.1971407682285685	-0.5370437169698687	0.2915076449838235	-0.5487480948365119	0.13331607656369515	-0.9533705544674659	0.33229276564672294	-0.44537435294110495	-0.3675206080671156	-0.47500672482541206	-0.5929788170495105	-0.22717611766276863	-0.04109203924969806	-0.7623658727481464	-0.6061927138533292	-0.44636848304288285	0.033498138383365766	-0.6218438569076955	-0.3561397527655498	-0.4512606398397683	-0.350043945017109
-0.9692936930558602	0.2703017368193937	-0.4899859820748535	-0.6134929729400895	-0.3097901832186328	-0.45609527175717374	-0.43419323005017646	-0.6310160344036062	-0.8138143950505174	-0.701365217527208	-0.17972163565352922	-0.603660423281638	-0.8918712292484239	0.16345450643936021	-0.6251278957246639	-0.5530481818538763	-0.045617942671485986	-0.463014189610287	-0.34868819761580794	-0.5267483522139527	-0.27532700952751227	-0.5125198715577772	-0.5236337827531761	-0.16408513145153558	-0.1713785312605765	-0.50920995768226	0.2451317664660086	-0.5918521854815846	0.17434982685405429	-0.9308064016536685	0.37461803646453806	-0.5000388815924696	-0.33945848046507776	-0.4540805504298306	-0.5843384033754828	-0.26734693923650726	-0.07142127116309001	-0.6923182326980324	-0.5823416236334853	-0.4837566506387839	0.006430149606966888	-0.6394694042386868	-0.32925025559113824	-0.4028154468760132	-0.3197142347587979
-0.9834145770639859	0.25705605573900314	-0.5565886308777468	-0.6413650312854944	-0.2886245602727654	-0.46506473680532545	-0.4828579324498844	-0.6081127031511155	-0.8145344759625553	-0.6762978727053971	-0.18813966341724506	-0.5967415830105376	-0.925165268013054	0.12041853530108346	-0.6212884963301486	-0.46339395656270516	0.015278310739959533	-0.42990093671731877	-0.3540719254508502	-0.6016670453943664	-0.27881884378292315	-0.5218496722977596	-0.5855087226099782	-0.19386586483072393	-0.139528011968981	-0.4551985319520272	0.183532691601848	-0.628315770776343	0.22140766275576612	-0.8977338855528654	0.41049958869180125	-0.5273711459181519	-0.3085644330710497	-0.4304607509319555	-0.5731340190029945	-0.3044040453506011	-0.10308544909541077	-0.6169208820732688	-0.5312170576177657	-0.5153769270571551	-0.00779201398741225	-0.6344681443676444	-0.3177514310339552	-0.35634190511949154	-0.2868893867205376
-0.9852734564824102	0.23008276692369875	-0.6149907621565842	-0.6759137414528317	-0.27969838918674855	-0.46736135386402544	-0.5163959649477843	-0.5763830324779508	-0.8033104389706484	-0.6452100633979111	-0.19790008055978642	-0.5925996922360012	-0.9617152886857099	0.07915515045555437	-0.6085365271136514	-0.35254921250260224	0.0825738743509456	-0.4088283539983246	-0.3565680500975176	-0.6737527076757043	-0.3000849237639308	-0.5397516613591755	-0.6437586247089879	-0.2173267571103195	-0.09962449252862779	-0.39551902554775353	0.11296449980826143	-0.6544365268301737	0.2687854748762111	-0.8600748873519283	0.4359817515470569	-0.5202434301699759	-0.2907187774565153	-0.4179962883820189	-0.5610045942216497	-0.33073440170621965	-0.1429484204939882	-0.5461381348512606	-0.4678583707434651	-0.5448173531106522	-0.01566917093865095	-0.5812151099795312	-0.3259006154651551	-0.320002267723256	-0.25898673408446793
-0.9968821034540376	0.2165352731909802	-0.6524667023442414	-0.709839121864275	-0.27728149537321894	-0.4576424241064293	-0.5178817124706516	-0.5585410097216382	-0.7895468995451845	-0.6153795319937341	-0.21162228309889208	-0.5720690927376741	-0.9935917186751206	0.031034735216029098	-0.5965530381512553	-0.2492919939864752	0.1473388160342833	-0.3937084304683841	-0.356722486586448	-0.7322618525014477	-0.32727382525929044	-0.5611972240436064	-0.6835686504121001	-0.2308742298425665	-0.07915728724614482	-0.34601989867813987	0.050119925218084185	-0.6779061032762885	0.29981036904459246	-0.8254065879413458	0.4530809820782	-0.4943228939179781	-0.2760947934062218	-0.41713543912252293	-0.552494892779308	-0.3474589458688352	-0.18469144086922373	-0.4967032398350013	-0.4113906588766415	-0.568649909628412	-0.013052108171334845	-0.47310829193662096	-0.33952810820791524	-0.30956974434517515	-0.25230466660556
-1.0215293046422351	0.20516131734962323	-0.6727130577857591	-0.7426297787412219	-0.29109800186182816	-0.4373626725985904	-0.49637461113353254	-0.5400290008046804	-0.7781204198769398	-0.5941270381662566	-0.22880977085335258	-0.5456998392554692	-1.0148389067722434	-0.019194603202559706	-0.58888024311421	-0.16550072330002263	0.18094863851086176	-0.3806159640473628	-0.34150869665366723	-0.7827194064730751	-0.35817424594665975	-0.5927452917674164	-0.7215109847338017	-0.23657249462175156	-0.07122143381609283	-0.32174531407076656	-0.00464788742929525	-0.6886614976794456	0.31879135833985234	-0.793371888958091	0.46630178514222226	-0.4623712135713703	-0.2522660334580965	-0.43713332445486863	-0.5516502906668738	-0.3545582171168246	-0.2244691240499251	-0.48073059325032536	-0.3720579768176818	-0.584886772215713	0.0012912424530633765	-0.33033876274596813	-0.3493561290571741	-0.31982233062278975	-0.25952797133823563
-1.0359515691004486	0.1737143861554587	-0.6815509212313742	-0.7761754547591107	-0.3174450765361807	-0.41368923236621535	-0.47219885875795287	-0.5333072918234242	-0.7820129569067815	-0.5930183654272575	-0.24809359270625295	-0.5282097641211768	-1.0267784484089573	-0.043553271933152726	-0.5876284608253026	-0.1088831766819659	0.17304044498696136	-0.376817654275854	-0.3143170999631374	-0.8320065710088753	-0.39611036578772935	-0.6305746002999949	-0.765076827459926	-0.24738792259685544	-0.06550132689413643	-0.32695741507047094	-0.05623739742217415	-0.6787599337859456	0.32888127510390897	-0.7637104061791226	0.46846053250599706	-0.4282781964524454	-0.23030725275768402	-0.476534038027743	-0.5577300852381252	-0.35611118270232217	-0.26852605085797143	-0.4893989090345069	-0.36254328287776044	-0.6010169537084854	0.012858833008929826	-0.167079642941772	-0.3551798439045072	-0.3294164236816779	-0.26707125281213223
-1.0405008739966635	0.1382221918308995	-0.6797982199470877	-0.8057682544024759	-0.32891170879707765	-0.38919600231761137	-0.45632413827407403	-0.5501758926579298	-0.8084945090242164	-0.6175108429029208	-0.2731229228289516	-0.534650874944987	-1.0339540338628102	-0.03794462709917764	-0.5915519127476103	-0.08387983100651328	0.14018664581126786	-0.3763044453831931	-0.2950412712168591	-0.8791767075945767	-0.42737789156652023	-0.6594906440039846	-0.7959897762760992	-0.2627105016580825	-0.08169100341929894	-0.3532490764316787	-0.0983641473015349	-0.6693929108417688	0.3300502548896812	-0.7362584695213866	0.45615038746360465	-0.3919963532376237	-0.21396255609585882	-0.5085005050001776	-0.573864666862163	-0.35607226125907665	-0.31765948072133426	-0.5049423890043776	-0.3832657120309915	-0.6204613612046229	0.012339460023134036	-0.003301361213245846	-0.35046464305570063	-0.33732217075534293	-0.2841219283097622
-1.0445376121419991	0.10389830454760936	-0.6676488133173731	-0.8301549336902774	-0.31715396021028786	-0.3653999954705551	-0.44779532627433777	-0.581395791252343	-0.8532292153638773	-0.6580116161707968	-0.2980255738930703	-0.5654703076627878	-1.0464668316377104	-0.009980184542312498	-0.6051203922340906	-0.08252774392658524	0.08942869649746304	-0.36941278311031417	-0.2954399328510751	-0.9296273769224642	-0.44273849358080286	-0.6775012946075029	-0.8172291463180944	-0.27331777384216593	-0.1248445075414659	-0.39111755508020146	-0.13128635042521092	-0.6732566732741236	0.32816879472352933	-0.7058567515940591	0.4406570047831038	-0.34022867332461504	-0.18776626144608438	-0.5241981110823224	-0.6022861982647061	-0.3481789925688781	-0.3576559467218044	-0.5086136756894425	-0.41946313247256545	-0.636797792813484	0.003942930086099755	0.1294699745846918	-0.3365399400379728	-0.34794228813178185	-0.3067619847551081
-1.0253966537754782	0.07048472316730812	-0.6525596486244686	-0.8559836117443547	-0.3055826098465518	-0.346173111275716	-0.4508367083986746	-0.6169536074883247	-0.9091238945573631	-0.7016233212336417	-0.32497756521131677	-0.6023613757205337	-1.0644552139049446	0.05139372205529393	-0.6348899964525475	-0.09712793803478517	0.025388145340914547	-0.3599719953486125	-0.3184545612479733	-0.9908800522786617	-0.4499505188020364	-0.6771571997241776	-0.8242503581195464	-0.28205453495971816	-0.17072920373403452	-0.4240494204489312	-0.1702234058842851	-0.6643380907236741	0.32408589817249245	-0.6785722047939929	0.4201509375460407	-0.26896878468779434	-0.162465566613396	-0.5378090502958275	-0.6248793047723173	-0.33512084835999406	-0.3877441467151122	-0.499664914394596	-0.45664403497938233	-0.6502538348700648	-0.015167110385714555	0.2111211662336372	-0.33109777892201636	-0.36681654143597947	-0.3234790674799757
-0.9602500796959286	0.04461645809520448	-0.6371411885387588	-0.8824992694237654	-0.2991256916254843	-0.3315635726634599	-0.46247937801166816	-0.6548660852309218	-0.9568849907800014	-0.7398031164747241	-0.3620025848973106	-0.6534760732335627	-1.082220506345003	0.12594536846000884	-0.6674123209562043	-0.1187759960325	-0.03060502808571237	-0.3477170181645167	-0.36199487648761014	-1.0491792154703306	-0.46100992100501814	-0.6497956197474898	-0.7796301075675929	-0.2890075165903314	-0.21398981342759002	-0.44170280020188	-0.21787895942547658	-0.6390209398554022	0.31208465679520175	-0.665686905528086	0.39579083546743654	-0.19048188444440428	-0.1519961706034752	-0.5462786962360298	-0.6278287089744684	-0.32013220056613034	-0.4164306533885441	-0.485149734630496	-0.48633991290911205	-0.6600684955667254	-0.04292759647650815	0.25094953852845997	-0.3408936689307377	-0.3987190065037033	-0.33315325789009026
-0.8759779462509572	0.020052802552518244	-0.6155404730139287	-0.9001039453815961	-0.27811295710976225	-0.3042050968355855	-0.4731410401139179	-0.6947326892754011	-0.9876537150178606	-0.7708909257822103	-0.3939011891320513	-0.6992298462100044	-1.0994718450059975	0.1652422430423024	-0.7031436508959328	-0.13635312807155991	-0.07488774854214726	-0.3311336033417675	-0.4229757403376304	-1.0885008581922502	-0.48349004931986095	-0.5985526475175698	-0.6567629878942159	-0.2986289398197209	-0.2482100434861517	-0.440809840006305	-0.2591968939339791	-0.6101987788697582	0.28970765323178604	-0.6601890786473092	0.37250807435192135	-0.10878297904253856	-0.14508014979375297	-0.5483137914900456	-0.6237598718137743	-0.30204151374559596	-0.4433631893204385	-0.4625441268011599	-0.5093197304268614	-0.6612526557159966	-0.0655174359531554	0.26420114664697375	-0.3643331171024882	-0.43191548731520346	-0.33869838673529673
-0.7858321938152251	-0.005579367138329096	-0.5824144187409104	-0.8997176565187888	-0.25980404400934937	-0.2570872752900762	-0.48543857753751285	-0.721753036935335	-1.0132383692021523	-0.7942766858499839	-0.4134077209427781	-0.7052332344860514	-1.1134643778371038	0.16325149228275557	-0.7483969314841384	-0.14884746854985043	-0.11304320065626357	-0.32337343371207783	-0.4897785006657049	-1.1121083015772566	-0.5182436281715203	-0.5345359073382461	-0.49175225000397316	-0.32033496313890797	-0.27344009964630783	-0.423283121274005	-0.2938240646704037	-0.5718445688750449	0.2552483476490006	-0.6627743220046434	0.34914806992207187	-0.0313840160302445	-0.13916753248280356	-0.5581322335050342	-0.6185682500988522	-0.2824251063498356	-0.4644071300355014	-0.43460155592038585	-0.5223459173782553	-0.6628279798785404	-0.07606070756481295	0.2533982522715473	-0.4019663640814636	-0.4547177292380834	-0.3365368417281106
-0.689953613255926	-0.02609775955062032	-0.5445773158643702	-0.886008791535294	-0.25850972825825635	-0.205273745900138	-0.5005937199528254	-0.7216777848665668	-1.0288392681077982	-0.8073070123626629	-0.4358585192601832	-0.684109591535915	-1.1221790007062855	0.1311540451048519	-0.7737717892494518	-0.15687200271618934	-0.14806384485750557	-0.3270420313458812	-0.5472001421778152	-1.1144387534833005	-0.55355509113849	-0.4752278339833721	-0.34495661164753316	-0.3616394323932005	-0.2956243411201094	-0.385579301952326	-0.32697030585455183	-0.5263870630436904	0.20383030247334996	-0.67853128727323	0.32219421865686043	0.018635193332787355	-0.14556112006589153	-0.5743098523079118	-0.6033520056923016	-0.2605473631015084	-0.4759803703829394	-0.4148683899881611	-0.5238475426792139	-0.6767818670429229	-0.08257306772559893	0.23135982858375428	-0.4389288797642288	-0.4589366799766685	-0.3249189628154711
-0.6093068446412072	-0.050654113174298375	-0.50168659095147	-0.8668809083570752	-0.26280107611260833	-0.16253818315167567	-0.5152777716901555	-0.7095379269340065	-1.0314274592862975	-0.8133841814505093	-0.45773108897148856	-0.6605078741621507	-1.1264770097817536	0.0755281661950094	-0.7512457118011004	-0.16202225198376666	-0.18593460200476125	-0.32842938725351495	-0.593466441024388	-1.0956505607164055	-0.5826517828727333	-0.4422430192028708	-0.23722719192327157	-0.42146976704831285	-0.30726537791037534	-0.33414859451781576	-0.34985636332011044	-0.5019058050693271	0.14686600283965562	-0.6968586168006909	0.2908334330369751	0.03539892455638924	-0.15967096348045035	-0.5936095373191919	-0.5897411756185129	-0.23792232814286668	-0.4772708182012372	-0.4023630697171584	-0.5205472672924912	-0.6987830647712703	-0.08303473260186196	0.22076459897805972	-0.4687824469781804	-0.4404261293223488	-0.3094783830476035
-0.5586221324512695	-0.08255132937395193	-0.46291205844863714	-0.8518573443461847	-0.2609789811232055	-0.14652817027002868	-0.5242336713924577	-0.6948662010103124	-1.0292313406328586	-0.8196940349403675	-0.451092697659762	-0.6483740168703839	-1.1295240214719175	0.03553437734377261	-0.6971789232986676	-0.16633074638813497	-0.21782360157053882	-0.34644527524918634	-0.6306928179491454	-1.0746489549870495	-0.6075368831250778	-0.44726861552511965	-0.19007717995973564	-0.4858708559479151	-0.3199272646779356	-0.2836551786361079	-0.36568332325315356	-0.509321215420003	0.10276474719903983	-0.7021295374299603	0.24874802303735705	0.03253661350790943	-0.17995464081927537	-0.6263813148892193	-0.585933762921191	-0.21963314196177994	-0.46955408857514946	-0.3926919487736302	-0.5142239396515309	-0.7250088338429624	-0.0691415052318203	0.2206780719906713	-0.4992746146478046	-0.4090405048623465	-0.29793539230844146
-0.5238731865418835	-0.10890152110057942	-0.4557259831830618	-0.8431000002404939	-0.25437755192021994	-0.1619715637198703	-0.5185546991534833	-0.6706204699504417	-1.0221022833471318	-0.8263910439898764	-0.42096351382389957	-0.6503531817234436	-1.1336893062198254	0.03510107847221217	-0.6132374649180374	-0.17297093109302972	-0.23555693472853384	-0.38773039281760535	-0.6494730133123443	-1.057977790170254	-0.6227760803059771	-0.48928743018099025	-0.229298698969362	-0.5406736500393524	-0.3455522726325861	-0.24019144940041745	-0.3898148804447292	-0.5393380216145366	0.07783220023534057	-0.6964085240722911	0.19372232516787977	0.01812144519588064	-0.21456376893603196	-0.6707606727969662	-0.5651270569132916	-0.20329002794297102	-0.44677100985209267	-0.3848309761262106	-0.5049864688440945	-0.7594739394487712	-0.052954380507846635	0.23044264251743818	-0.5230474202901263	-0.3780224115011687	-0.2934727379707708
-0.49783347568284275	-0.12513612102821686	-0.4525392535752676	-0.8461112975119246	-0.24888194588321663	-0.20546060975530764	-0.4817889189883088	-0.6456586304942291	-1.002970169150425	-0.8286709600633733	-0.38978411972819504	-0.6586416699665787	-1.134225851373793	0.05208760626219846	-0.4995534192028838	-0.17623823045754067	-0.23447825713187367	-0.4197580115145594	-0.6453391435737631	-1.0416198766436355	-0.6305084119559975	-0.5577592935865234	-0.33014177300942915	-0.5852074251071148	-0.3739185138049564	-0.20685743529112766	-0.415108397746552	-0.5948979926357807	0.06504168418517471	-0.6725164117209854	0.13865190748484008	-0.004574134263938142	-0.2578303619512895	-0.7156359116145612	-0.5245459363682456	-0.1843508536596837	-0.4169423826957993	-0.37365989661806737	-0.4987159456093213	-0.7902549912568476	-0.045437899241188816	0.26498854223220664	-0.5263408314451699	-0.3556374705134119	-0.2956751310725812
-0.4813037479313154	-0.13553405369551327	-0.41370364208828503	-0.8655771834451	-0.25470008367696473	-0.2738688550575855	-0.42075938049672273	-0.636443893299268	-0.9822953905087116	-0.8267488695828866	-0.3719407613639889	-0.6732041813943239	-1.1315657169788582	0.06316551307635997	-0.39329001094139804	-0.18468510852737136	-0.21614073798865227	-0.44226588723555665	-0.6257328925720989	-1.0332515921774716	-0.6487827299714837	-0.6309398238165059	-0.435414994658794	-0.6217647859050801	-0.39552706283254574	-0.19732302696177698	-0.4303581748797335	-0.6677821129475002	0.0745300456580129	-0.6272169964611066	0.09095619360196563	-0.01917925987028516	-0.3032654674866219	-0.7644345601908729	-0.4796244994120805	-0.17881233228584134	-0.3973409253178572	-0.3609123734060355	-0.49622753796773245	-0.8075622208259219	-0.04459824624748539	0.3181637023316703	-0.5172156727326586	-0.35061071704720265	-0.303599661429635
-0.4596241542406975	-0.13661473770868746	-0.3523086405861278	-0.894228403985372	-0.2733776044993716	-0.3538586408028621	-0.3667030194034034	-0.6403205885838708	-0.9712379202758171	-0.8165850584765082	-0.3733873544845495	-0.6912072861813714	-1.131831165633979	0.06589256891135623	-0.32023335490987787	-0.20345301573877514	-0.18221458777111815	-0.46312134311534797	-0.5988393942206678	-1.036773087450563	-0.6811631333896232	-0.6906010471832142	-0.5194651936743163	-0.6536473145630443	-0.41646954908806383	-0.20801321710454918	-0.4403487534747037	-0.7424348821720799	0.100089746010429	-0.57487604785528	0.04367108891634386	-0.02160553258407924	-0.34183845405307556	-0.8133839565637778	-0.41970802336452595	-0.19072229391898143	-0.3826602272930233	-0.3430190999907468	-0.4922639072282786	-0.8148343154363097	-0.05176847885694615	0.37704099090002213	-0.5027849089764728	-0.3706373334841718	-0.3088724696440147
-0.4338880236890447	-0.13120888366981437	-0.28181021483770563	-0.9257197255965124	-0.29689519603500825	-0.4194920583203066	-0.3321762141638044	-0.6280909136660064	-0.971929812967099	-0.7951722274980643	-0.397006869277888	-0.7008160021088897	-1.134011233312206	0.05355415628901835	-0.2638911444050658	-0.2215199493881344	-0.13506910125903132	-0.4619482942178369	-0.5728868809878364	-1.0429899207479272	-0.7122254271881707	-0.7297131655878385	-0.5757697542031918	-0.6914189174752956	-0.43460386114374544	-0.2258882536436338	-0.4383400054409754	-0.8082874571101538	0.12295311342631945	-0.52805524477792	0.004679476927710174	-0.023189949107144343	-0.3628311479137608	-0.8459811840535394	-0.33602873391555266	-0.20955248816118166	-0.3681983120879582	-0.30703709113758554	-0.48851809466434853	-0.8213987587863223	-0.0755528762009241	0.4431173248190781	-0.4803535659265715	-0.40424728678184907	-0.30993111609635293
-0.41739789336891564	-0.13077563647534357	-0.21584756756437712	-0.9601433308480545	-0.32514395145692176	-0.4718079099015616	-0.3212220616955547	-0.597256985359791	-0.9833665428974369	-0.7728834081826337	-0.4492599377315937	-0.7095963398815007	-1.1340281768433838	0.02398075078950556	-0.21671666318160585	-0.24315040972320304	-0.08093277167181645	-0.4420036431310649	-0.5501811255687994	-1.0453031610446208	-0.7398247926440173	-0.7478415328619683	-0.5981411822597398	-0.7344811467426497	-0.4418502224579849	-0.25280372053153777	-0.42174979720022077	-0.8671838246607295	0.15043693744071898	-0.49252395765668816	-0.009891051418370878	-0.036616476046470246	-0.37002497051859784	-0.862622947388035	-0.2509585322576108	-0.23874357059534876	-0.36771995643117517	-0.25635293884654714	-0.4900692240961081	-0.8253921877581881	-0.10938714082005337	0.5031194642234772	-0.4578338630651932	-0.43931205067903834	-0.3154592249021325
-0.4224795637317089	-0.13553161972251065	-0.18851870556953765	-0.9968297986993374	-0.35767986600907364	-0.5209370295011031	-0.345941380238037	-0.571244044426914	-1.0080594242796317	-0.7531951792426327	-0.52203501367529	-0.7202169950323432	-1.1369029292999056	-0.0075470447250876775	-0.18204199359126655	-0.279908994045836	-0.031187071129071375	-0.423105148633179	-0.5410514149906293	-1.040384083092277	-0.7761653061034753	-0.7498487530146986	-0.5906745035861347	-0.7769882939006159	-0.4477544170807648	-0.27988701327180154	-0.4019926780707531	-0.919726688712976	0.18552766276180455	-0.4721693509641228	-0.001711390974086713	-0.06707008409470303	-0.37133934617608066	-0.8694105652820328	-0.1724708645235598	-0.27879373569502575	-0.375981789014992	-0.20889390992815288	-0.49290086037791614	-0.822899406182696	-0.1428203340779292	0.5444404270507479	-0.4362539872895227	-0.47611110194880385	-0.3219540719473463
-0.44140713594013886	-0.13325342099203577	-0.20126031278470052	-1.0307463998184445	-0.3781648212864859	-0.5595354666818809	-0.39389168138981523	-0.5470905578384369	-1.0422491734910515	-0.7393005963796228	-0.5837154559401088	-0.7306917426672646	-1.1421413043557487	-0.023400329312531182	-0.15569152612836312	-0.3226537166117059	0.01340565051349967	-0.4033155881458379	-0.5489312674723387	-1.0190210335665626	-0.8019985202927193	-0.7469933691583341	-0.5746622173008669	-0.8187322031581739	-0.45832105110804167	-0.28487429095985445	-0.3843696163986678	-0.9539839472705955	0.2163861692964446	-0.4708971880458373	0.02322193780563255	-0.11592796363565201	-0.36754548583981234	-0.8612741513132484	-0.09839054511431375	-0.31658256494213594	-0.37884821477230346	-0.17414841082655858	-0.4960823258507167	-0.8139844227165627	-0.17486564730153942	0.5621525013691278	-0.4126779830454902	-0.521202573635789	-0.32240340098821013
-0.4656891608165508	-0.13995658264131838	-0.23403317119285508	-1.0593229963738562	-0.37603694943679267	-0.5853025858076643	-0.4237438175940504	-0.5174533801742439	-1.0756368396936895	-0.737333533283621	-0.6199048024815978	-0.7605557164904846	-1.1438384813954048	-0.02516382541916201	-0.148300907434621	-0.3619404984677397	0.0567805103533904	-0.38555912442557766	-0.5622128055203612	-0.9692553862908216	-0.7640248227651261	-0.7428793224392793	-0.5690836642688635	-0.8515022849806282	-0.47500274385176944	-0.26161299451767306	-0.37367654558018176	-0.9703143526485707	0.2412717864147294	-0.48340679007564324	0.05971737110997673	-0.17883836574493084	-0.36456429941164065	-0.8393958855707595	-0.052225666159287046	-0.3324897587965947	-0.3820743343180486	-0.15002159856058653	-0.4957985021674586	-0.796954563993263	-0.20486232263673224	0.5566623640193415	-0.3868287218334641	-0.5661447358138769	-0.32600143732300657
-0.489738000819172	-0.1804067799722645	-0.27999909017727653	-1.0759838984055095	-0.36012398652934163	-0.6009428895565021	-0.4237205219011833	-0.5065418302028661	-1.0996532037777418	-0.7454207827518744	-0.6501259307954621	-0.794959296736478	-1.1444456245959471	-0.02683944972666495	-0.16536056870047677	-0.40383466733907875	0.0851076595560029	-0.36917873729662815	-0.5717339946402386	-0.8879924939038512	-0.6426026458340093	-0.7353545106486694	-0.5775638822479163	-0.8657840850867531	-0.4929797445994743	-0.219415875488472	-0.378647152718462	-0.9767360190867462	0.25594802898063035	-0.5062127282394071	0.0889803909300357	-0.2500378134244684	-0.36992131313236076	-0.803029963166154	-0.044218704069584905	-0.30570012941067837	-0.38391359327746233	-0.13934767245771207	-0.4841221278492339	-0.7672616593493811	-0.22706263237403226	0.53770862743194	-0.36176264985952733	-0.6065884704803153	-0.32078649724267716
-0.503161530063226	-0.23866635776355896	-0.3095613185055788	-1.080518402897328	-0.3359173498770229	-0.6115017020179798	-0.41303556410606646	-0.5151424134172358	-1.1091654470001067	-0.7577217707607675	-0.6696181601318336	-0.8118963353184888	-1.146676522867708	-0.03442975513407107	-0.20915193568029428	-0.44010345005141244	0.09274381122268151	-0.3496288622811341	-0.5755015266608918	-0.7968398107841418	-0.47407828414136954	-0.723486255550122	-0.6127108097755587	-0.8616932455826708	-0.5020033889889388	-0.1636818598774131	-0.39155402335483774	-0.9794661242037586	0.2478803619189681	-0.5371910112320386	0.09607864497363436	-0.31966147900340963	-0.37294810881047696	-0.7451110728959202	-0.06552814943012378	-0.2173795903978621	-0.3808654665342413	-0.14119181414905296	-0.46281224967716594	-0.7273024773753332	-0.24117226515482248	0.5041101982290732	-0.3478499959070014	-0.6565497292267204	-0.29518835794497744
-0.49677314446428583	-0.29875384927983906	-0.3019317567029184	-1.0789052079304902	-0.29842826906057496	-0.6162154934612961	-0.39234122360898327	-0.5113895199231873	-1.1149465948205957	-0.7710551735953955	-0.6656093808909574	-0.8212085295201028	-1.1427286801032506	-0.050186077736270776	-0.270141050221626	-0.46479297074302084	0.08974818751582797	-0.33310748369815724	-0.564084001118798	-0.7260140383072532	-0.28214880492715533	-0.7096500191890478	-0.6726363212101886	-0.8383017385667486	-0.4946499221033108	-0.09326466544762389	-0.40224709417332355	-0.9826303196218985	0.2214247281540988	-0.5739275053284885	0.0787639462498736	-0.380257855890991	-0.3660030639326089	-0.6798848815381676	-0.10793924121877693	-0.07354539688390949	-0.3721994419613597	-0.15063347967476462	-0.4417069885790753	-0.6953408214544696	-0.2550597217139109	0.4590858803415845	-0.35775432750253533	-0.7105270309175682	-0.27237129308959473
-0.47347005608633375	-0.3732455930257682	-0.27395758196250036	-1.0749084350942844	-0.254262362007097	-0.6122813060589033	-0.3471165185226745	-0.49332174096057047	-1.1221448413754511	-0.7829592293890915	-0.6541980495656288	-0.8243761346238105	-1.1240371412921317	-0.07383874201180357	-0.3294731292150515	-0.4842589185726961	0.07857549170526133	-0.32253312464607226	-0.535236701605083	-0.6927715360078939	-0.08483415417500202	-0.6860342440387328	-0.7226144347840882	-0.8027331177761304	-0.4710632670541438	0.00019533516372730042	-0.4096365529136549	-0.9910681740702725	0.18844584587665264	-0.6083242611921854	0.04264659864200997	-0.4389028533005733	-0.35691023801191296	-0.6251475631855179	-0.16487279710733763	0.09981071133179774	-0.36618476850940707	-0.15942502151666246	-0.4172882509927148	-0.6756652715868532	-0.2695531134230945	0.4215547995619205	-0.3881661680708172	-0.7489914574788805	-0.26051172961709684
-0.4445309333060113	-0.4431760713647416	-0.2356212247807389	-1.0683064072572122	-0.22254743738120458	-0.6008886387598398	-0.30001521595539193	-0.46858323022457266	-1.1275236664087869	-0.7919498418298627	-0.6529006108204929	-0.8099642374060483	-1.0917653622419032	-0.10820873571887066	-0.3734896368943126	-0.4991465411707722	0.05448080767664062	-0.3261030282620557	-0.49822940900183116	-0.7035976382892944	0.060282199404792444	-0.6449511259954133	-0.7475851007368663	-0.766583395402247	-0.43468753737139254	0.10199913051032883	-0.4044343132043776	-1.0018953189364257	0.15902083280193793	-0.6395666481824726	0.005793406829168032	-0.4987609870670539	-0.35285101476687847	-0.5812442509512243	-0.22768505182609483	0.27236503781664645	-0.3662960140109847	-0.17111450030209574	-0.3972192763660547	-0.6711775535436699	-0.28454279487426115	0.39609423352292034	-0.4228835412710585	-0.7713534277729608	-0.24448225648506675
-0.4228249413277947	-0.4475815624995275	-0.19356436078187805	-1.0654663061863445	-0.2064459818886431	-0.5876856022832707	-0.2771880253557949	-0.43465425715450756	-1.1366284617129518	-0.7956943009042597	-0.6616087744925698	-0.7926412499109555	-1.0494150060626701	-0.15421719771729367	-0.4054806293472816	-0.5101245497177775	0.025891106449034345	-0.3440202222399082	-0.44824226823590996	-0.7527608792377722	0.11287072639874127	-0.5893133980626735	-0.7609286726412561	-0.7257125840459134	-0.3979469793361	0.19419568744070687	-0.38490882664590675	-1.009586968569637	0.1408845807241341	-0.6710694193958012	-0.017647906352613273	-0.5585673142987202	-0.35769803414731316	-0.5558829176979636	-0.2935070394693189	0.4135798182001732	-0.36688561516934476	-0.20055702974748507	-0.39872090166701346	-0.6884847831127445	-0.3012290947456945	0.3863945582366949	-0.4582435312820408	-0.789370108513235	-0.23816101384200478
-0.4148196606134203	-0.3935205881377949	-0.15645755010712406	-1.0729813804264159	-0.20118494440199952	-0.5782278800651593	-0.26027535233416377	-0.4086631635964343	-1.156736913374023	-0.787798673884722	-0.6787472251920958	-0.7977103594157009	-0.9980930501247235	-0.20233761295681854	-0.43510914539408707	-0.5236747499547972	-0.0030560451258515283	-0.3684568610520057	-0.3950227358412107	-0.8178861666978093	0.10890483517488088	-0.5228517731860395	-0.7505562421685634	-0.6818524242463144	-0.38031472464630117	0.28446383033170425	-0.3537029829007662	-1.0023939846542504	0.13984785777543798	-0.7017612797430883	-0.033186008846676336	-0.6230707673535332	-0.373491273514358	-0.5675222344139133	-0.3562086915304947	0.5023129245113921	-0.3715616344189824	-0.24739143002848984	-0.41161177732755216	-0.7204891114714196	-0.3221107741801683	0.400186960026386	-0.49018560313089765	-0.805671644125663	-0.2523318986686437
-0.42196259726622964	-0.32685650156836954	-0.1422712921364282	-1.0886590017163775	-0.20706591305745098	-0.5792928031107508	-0.24019446508258474	-0.4089787367880427	-1.1701493813227994	-0.7734035262577195	-0.7087476867587557	-0.8158170114721119	-0.9487591351783202	-0.23438051901802232	-0.4663466669729175	-0.5368378016136162	-0.03904465221441891	-0.40349605720699344	-0.3617757921661039	-0.8754314613999308	0.08633220793936489	-0.4393363229516244	-0.7091359967624409	-0.6550668214156977	-0.3775969207723231	0.3666351674777165	-0.3216009869137354	-0.9806356567505992	0.15278342971142939	-0.7294252435538716	-0.04724022661799392	-0.696731025436742	-0.38469041752338673	-0.5962357226177455	-0.4104509160845934	0.5326677580986015	-0.38220412073655613	-0.28818775348139497	-0.4199383721282531	-0.74566229374376	-0.33777852591834606	0.43287252951230676	-0.5127535022530813	-0.8172603590854612	-0.2697876511046278
-0.4488316543273364	-0.2611197587129522	-0.16894421895366346	-1.1153261021885932	-0.2253852979681475	-0.597111175881138	-0.23920569234088548	-0.42361890539257596	-1.1605576985692134	-0.7603067184873226	-0.7431614832695	-0.8285509722567805	-0.8985921632823359	-0.25572427601992487	-0.4993282785034392	-0.5406858238454275	-0.07850970117609343	-0.44074881919021774	-0.33963031796272186	-0.9177272702175998	0.04290396468332752	-0.3364338425803902	-0.6653167692099548	-0.6404467681491648	-0.38720964580442296	0.4141615489507225	-0.29663023630920354	-0.9618190978297994	0.17979795527168713	-0.7378282144088617	-0.060924489568024445	-0.752988605033641	-0.36564648252395454	-0.6093706161577963	-0.44836081486928264	0.5250780766657179	-0.38593455322278575	-0.3076872148213997	-0.42364128111215615	-0.751298611571371	-0.33789971294836507	0.4804018036846859	-0.5189145909260531	-0.8187993955617874	-0.28291010150258405
-0.48876346403531185	-0.20074505838236	-0.22334434896671276	-1.155974225706736	-0.25367175190708335	-0.6303890164114888	-0.24399942825090415	-0.44483998878518616	-1.132928117097355	-0.7573189725522422	-0.7720545246788948	-0.8415814547673539	-0.8483658890272284	-0.2739410089976988	-0.5303946931506927	-0.5492764161601957	-0.11102186639155424	-0.44653792829259953	-0.32591420281794126	-0.9489353602917419	-0.012202267307693337	-0.2445273065947131	-0.6363614225200305	-0.628460463849571	-0.4176778338152882	0.42786310485942414	-0.285925773724931	-0.9491085033099912	0.2070044665631845	-0.7256087547990161	-0.07546655985092951	-0.7857260178249295	-0.3341553685852017	-0.6311060681982494	-0.4648808299970108	0.4937112855541243	-0.3873510792762046	-0.3101177425804934	-0.43063456465662153	-0.7425116454186727	-0.3225724390564311	0.5335163948929782	-0.5129141564557662	-0.8150743147372468	-0.294626696643898
-0.5295620175194518	-0.1689768427518463	-0.2774868850031321	-1.2022498756125963	-0.29132000423984705	-0.6715392503241555	-0.2291315993809548	-0.47244293310655056	-1.0969753228059278	-0.7715498723660599	-0.7961501075472204	-0.8588291351574548	-0.811299090653646	-0.2824857839473531	-0.5567841850015001	-0.5757579654978686	-0.13561318497347558	-0.4266158358384722	-0.33509419504367016	-0.9716891078529681	-0.05916570368820706	-0.1880112311966436	-0.6221310037233737	-0.6300823443879386	-0.4561287339436875	0.4235566301573595	-0.28947620739513136	-0.9491228534025907	0.2197395200687701	-0.7031933929698131	-0.0853333768977875	-0.8065392931865014	-0.3054422725975966	-0.6666547788634255	-0.4628933337562436	0.4409727299563958	-0.40192423998284726	-0.2977526450648224	-0.4367532752236052	-0.7297099140752028	-0.29636718651754873	0.5728645424077957	-0.503905472040201	-0.8107673096729018	-0.3078819033493823
-0.5603754187192981	-0.16516280705670208	-0.30898239596016214	-1.2441314897040219	-0.3377415392284825	-0.7096775603776873	-0.2038920103644369	-0.4932416339196236	-1.0499881213713158	-0.7987172427993083	-0.8188563071924083	-0.8676659532588094	-0.7875979144575862	-0.2838462818028125	-0.5664802444575467	-0.6026237304699676	-0.15464662514680017	-0.39550466159269887	-0.34561383402221474	-0.9947285681294108	-0.09382389302792253	-0.15083992866901985	-0.6181013676138093	-0.6507071140148808	-0.48307247924605673	0.3994720370809599	-0.29993764564262	-0.9687250798932009	0.21917209557421646	-0.6718580116141537	-0.08384949217504231	-0.8015356453657049	-0.26908755409661167	-0.6846096348471982	-0.4427401889067754	0.3769430636731315	-0.4202871641098943	-0.28188197866584236	-0.43302066376122195	-0.7171428811396964	-0.26159227971303317	0.5889888465076003	-0.48984421295019126	-0.7965867347766047	-0.3201056956656109
-0.569449830081429	-0.15754933950443067	-0.3092585791928376	-1.2782434300776166	-0.3866742143232028	-0.7405221522132999	-0.17181384128621907	-0.4982009880000516	-0.99522353357359	-0.8294159412160343	-0.8339208991103394	-0.8699957668194862	-0.7681890994932689	-0.29043666673738644	-0.5603984436965715	-0.6189807578989408	-0.1651803389206359	-0.32892285734261256	-0.3342932802289838	-1.018628608873374	-0.10620429544176783	-0.11484277447133902	-0.6152610054473313	-0.6678915309846796	-0.4959251478126528	0.3708624790418768	-0.2992541396954157	-0.9895721769167982	0.21978644991418445	-0.6351066384192448	-0.07456403270449286	-0.7691436094731767	-0.2382847252024717	-0.6870850723491589	-0.40695185019022445	0.3218341921817485	-0.43574658064577043	-0.2720281432229421	-0.42208685140501007	-0.7112932011230273	-0.22386560310591075	0.5731024916231131	-0.46688672738649634	-0.7761121898129437	-0.3222502206333705
-0.5543082122861454	-0.12673037334494827	-0.27861551840589244	-1.299653929263334	-0.4248879444112985	-0.7547438980938596	-0.1206487345187588	-0.4982592476661942	-0.9457967697608283	-0.8502754134905335	-0.8383730550562463	-0.8799974917011795	-0.7609203246179372	-0.29076088337554723	-0.5527826843033857	-0.6341294124929246	-0.16026144254876953	-0.23656499546716478	-0.29119113363235904	-1.0312688147803066	-0.08203028064209808	-0.09234983525608528	-0.594050243369603	-0.6661482262348832	-0.49929897331138395	0.3569139341429105	-0.27718069485597746	-0.9915596647417981	0.23620762945957702	-0.6138220880729622	-0.06444515852664785	-0.7329653793279833	-0.23120699887021984	-0.6867637415195775	-0.35999934624939617	0.29841126763657244	-0.4519921320594604	-0.2705791747511742	-0.40828840001312283	-0.7164138936604153	-0.18927824765737697	0.518577510520392	-0.43222959951226214	-0.7603198379103444	-0.3179203226032277
-0.525505480658417	-0.07283247517439302	-0.2266001243826759	-1.302406237410837	-0.44632792878660454	-0.7486416881137441	-0.061601918331208386	-0.50470665071936	-0.9056567434043838	-0.8469924125579421	-0.8380318388823287	-0.8967627359499281	-0.7688781364278376	-0.2717411839574689	-0.5449808085986595	-0.638769329543783	-0.14268627326125247	-0.1461499958282194	-0.1989710004633286	-1.0295476538452664	-0.034824034594817255	-0.08388329010058496	-0.5542688256307579	-0.6470990803038597	-0.48965277778822536	0.35133134965780716	-0.24006252466751943	-0.9669994812581384	0.28847041185268385	-0.604690041393458	-0.04576447277044185	-0.6898278046727602	-0.22431585583319472	-0.6539998980441079	-0.2976462601393828	0.3111619324438165	-0.45387959740289086	-0.2814315661790173	-0.3814736624960017	-0.7276154085859519	-0.16054249451547786	0.4495765644276128	-0.3761412009998407	-0.7403736189012435	-0.30571695433431106
-0.4889636510496036	-0.013253684015665818	-0.16950455224303393	-1.2887522430044456	-0.454428921222248	-0.735460753813593	-0.01579482092321805	-0.5093504316081802	-0.8724843327057009	-0.8223356872690937	-0.8257031059876049	-0.9158201402068575	-0.7756611967427351	-0.24421004027216392	-0.5338498524181572	-0.6176843967507241	-0.12381732351322557	-0.04639290244539246	-0.06393245285175499	-1.024642345180403	0.020481648193904835	-0.06595413565364346	-0.5048628713421921	-0.6040426331418118	-0.479310396051043	0.3529272785179839	-0.19171966792386122	-0.9273394128368914	0.38341375547523054	-0.5905958153777183	-0.01272872686077264	-0.6313382268676198	-0.189321122239637	-0.5882540234928345	-0.22477586677215494	0.3432799074100493	-0.427228883408326	-0.2930063172555422	-0.336022269870058	-0.7326863166125597	-0.14091308105786762	0.38037227991447076	-0.29720777486560374	-0.7038808435471642	-0.270345908397822
-0.44539987693947636	0.04810190743499175	-0.12736270878796505	-1.2662092151073157	-0.44612687002915286	-0.7253801520782486	0.02441095655535556	-0.5071219993782077	-0.8626005174824624	-0.7897833349607076	-0.7974986265579123	-0.9380686830378053	-0.7804025615506924	-0.2087946751616813	-0.525060359511871	-0.5831372520338733	-0.09861549239125864	0.06518209461404421	0.07277975531427502	-1.0228110299455206	0.07206135883426198	-0.039440719380590336	-0.449191772879222	-0.5389187810789442	-0.47816235820772446	0.3612900724063316	-0.14526784430080183	-0.8918767465009324	0.49516225010565035	-0.5681506953515967	0.023364228121511926	-0.5851095289684872	-0.12772790333770545	-0.5189814439107228	-0.1556760185497224	0.3727940378231544	-0.37602999539900905	-0.2933547495566713	-0.2895345907726836	-0.724518100808129	-0.1296542288880021	0.3256526130901259	-0.19322032582263166	-0.6502749014040867	-0.21134764372924114
-0.41212483542102996	0.11157262142494695	-0.09935135553545635	-1.2412343232329666	-0.4263623752992746	-0.7184159572178335	0.06189890319941519	-0.5080832838695682	-0.8776197140143267	-0.756525108121848	-0.7664418250995434	-0.9622469704341615	-0.7866038939618145	-0.16471939274406688	-0.5231031363647064	-0.5502824158747627	-0.059337076796748336	0.1534032672283171	0.19009043061512915	-1.0356095826584766	0.10435504451427077	-0.03584583336269355	-0.401927329058619	-0.46587633579934035	-0.48442468708483394	0.3634559758594283	-0.11190136231144313	-0.8659927669749896	0.6003448327276627	-0.5423466188482478	0.059347416288689114	-0.5544400603585287	-0.04784122891269621	-0.45765486002801403	-0.09370836594339918	0.39118052761235517	-0.29164657426914653	-0.2904143208690958	-0.2535120849266064	-0.7093373810566639	-0.12416041686047163	0.3107786239580814	-0.06370894032807077	-0.5635069344900241	-0.14216118345986045
-0.4025818544540181	0.16971293453911132	-0.08013537600045884	-1.2178309246868564	-0.4127678711886844	-0.714280840938914	0.08235769835750743	-0.5135378451122127	-0.901912835174892	-0.72905857202887	-0.7388666545415072	-0.9877925524555213	-0.8002180212632801	-0.12703451116646008	-0.5284074512436023	-0.5223930535254515	-0.02394000258376839	0.211435349706158	0.27110853101731763	-1.060914090725432	0.10625994416188311	-0.06311988043046524	-0.3936718879416611	-0.39973483320259495	-0.5033154322384453	0.3497639195272757	-0.10068806752202948	-0.863904828501795	0.6826896460312836	-0.5177440295455018	0.09483462106908572	-0.5322107397120376	0.031593499308319964	-0.42053123159316125	-0.05229269807297167	0.38375431624110357	-0.17280300493398343	-0.28768210172731734	-0.22578317112736318	-0.6971152836601344	-0.12504912174727828	0.3283089916029459	0.06429229566125064	-0.44804091427611104	-0.07268538252022624
-0.40780431568400577	0.2207144048365201	-0.07646267012747605	-1.2051887437222502	-0.4156476190167636	-0.7208773359552855	0.0789979417639845	-0.5095130731761628	-0.9264955262395864	-0.7165092569690897	-0.7044957654538305	-1.0152137520605775	-0.8217617211560171	-0.1150718262369442	-0.5369237734345633	-0.4978619117976525	-0.009221272797084398	0.2491421041713516	0.29832167698537265	-1.0810482313435277	0.08704329339203928	-0.09660876403127591	-0.41822569498655343	-0.34997692599074987	-0.5314206035805562	0.32754440997993234	-0.10715859048889764	-0.8962427621742617	0.7233564902574952	-0.49776883986365317	0.11184034653550792	-0.530790377215884	0.1024329570625776	-0.4088641455462598	-0.040072780208152095	0.35036361008074113	-0.04983222749029843	-0.27169245844502565	-0.2093048961214572	-0.6813620420346973	-0.12961094780585264	0.3477905428134157	0.1650144480346484	-0.32189734995156755	-0.01680859308249525
-0.4166653408880454	0.2616221890919631	-0.08121089724308928	-1.200533523960804	-0.4300275088986483	-0.7374017267608408	0.0641689390488137	-0.5014683842762415	-0.9465681019833319	-0.7203397506122979	-0.6715020003255583	-1.0442422876877977	-0.8507831661419466	-0.12348024839484877	-0.5478506020475697	-0.46952087610710685	-0.004096763393596714	0.26147885639878354	0.28491802636470764	-1.098727996468257	0.05990064135701588	-0.1305775694430399	-0.446919483146039	-0.3243246158001332	-0.555208081576076	0.2987543599864235	-0.12230584172999855	-0.9361467821696964	0.7244273440028558	-0.4902437358177726	0.1066609790374868	-0.5475325223833131	0.15933256951570537	-0.40891175011360525	-0.05473936292248349	0.3017234824567695	0.04989565649047739	-0.24315925232209468	-0.20137433436716295	-0.6635960837591485	-0.12969750997015206	0.35860208988758097	0.23881898874816493	-0.2021281531222555	0.016802580777276335
-0.4379511601219792	0.28396119331023273	-0.08187214363670657	-1.1963896979779611	-0.45165179713495174	-0.7573599920662374	0.04243923442429673	-0.5113045579100618	-0.960564834871413	-0.7288767262357009	-0.6457228119044898	-1.073454384383434	-0.8830831844108052	-0.1398365232807474	-0.5627309013428092	-0.44389281340773945	0.0026505073209954996	0.24913082485502946	0.2573565004099955	-1.113509326578379	0.03420617554878143	-0.18163038397428044	-0.4848413832075494	-0.3157526446838053	-0.5705844251685088	0.2646160483960124	-0.1497296192339414	-0.9584934638699177	0.7055828778942557	-0.4937924008003577	0.08513855240128328	-0.5678622700866202	0.1873905508222939	-0.40607927835655416	-0.08595277353001685	0.24717897189244717	0.11294589860117563	-0.21384419810882577	-0.1897441639043525	-0.6499373476229631	-0.1275276850517157	0.3588313864041604	0.28354110242061853	-0.10874462642935842	0.029145513369491845
-0.4741872095661047	0.2863464868528242	-0.09124909550763992	-1.195250584797296	-0.48121162320441274	-0.7776759107718512	0.007208381578042697	-0.5367324746954187	-0.9718426857393085	-0.7373667739124796	-0.6274401632564971	-1.107455542287129	-0.9109242300580054	-0.15738361254792782	-0.5847886861363172	-0.4256850984572166	0.005212762022739301	0.22926794881159346	0.23396475965640726	-1.1199877763378692	0.012052684047565218	-0.24106522912827452	-0.5376149035755083	-0.31358146414135607	-0.5882735796931076	0.2268932299212362	-0.19059568036623653	-0.9783217043189663	0.67713059252449	-0.5100366565434921	0.053330568645775754	-0.5903290373510102	0.18552471787003083	-0.39514212900894885	-0.11952235590358629	0.19144346516481062	0.12088882741380372	-0.1880304636044618	-0.16728578989770543	-0.6317411089328139	-0.12570987960142993	0.33870520913764784	0.29540139893384293	-0.052340088106692904	0.027480953513564287
-0.5125131234451454	0.2766130288152501	-0.10779087778009713	-1.1896559807558411	-0.5146962837682884	-0.8037665253888419	-0.034545265271044436	-0.5641994797957828	-0.9819596944251641	-0.7516446016729216	-0.6233782605394419	-1.1452832424632076	-0.9191616101323415	-0.17237938957836718	-0.6175841813552989	-0.40976214670683164	-0.0014427736469757538	0.21411418733268617	0.2107059061142241	-1.1271133826089337	-0.008447389246618472	-0.2808323351616842	-0.5844420542280344	-0.31500097099400903	-0.6006375790902444	0.187112169860914	-0.22747842072843535	-0.9952010007388639	0.6360712441366324	-0.5397427766178389	0.019802904786922423	-0.6160768851536271	0.17129463188743757	-0.3603312891376271	-0.151610532984712	0.12768624898426467	0.07716934529387554	-0.16691206681652943	-0.14016082649423237	-0.6092562902426024	-0.12537228716066257	0.3077242213032761	0.2895335041807713	-0.02872621500724295	0.028760860478449023
-0.5510766219125763	0.2600887861002984	-0.12371921460305413	-1.1704951752313602	-0.5387311827319505	-0.8361321488197617	-0.0704180438763074	-0.5947639571460863	-0.9868618822711726	-0.7642486660037634	-0.6355476230056292	-1.182291977872503	-0.9047087780375682	-0.17500645336608006	-0.6683579118938672	-0.3968454623250496	-0.004897072578215545	0.1952890083908948	0.18532085718955568	-1.1405108993272837	-0.031008454117050416	-0.30615952960011616	-0.60838692031925	-0.30994162885115134	-0.6065752442040833	0.1516850823853997	-0.2537060628247706	-1.0012208645842597	0.5882966615049582	-0.5711265150434918	-0.009716237601720032	-0.6377320167059287	0.1552360296116258	-0.29989332384536566	-0.18120512287674673	0.05976054623212007	0.006113135252988783	-0.1561659047487867	-0.10382149421103024	-0.5803279334428442	-0.1286385661602238	0.2838903626271758	0.2762152707781801	-0.02611904127495937	0.04000089451581672
-0.5954411440798709	0.24434828269219735	-0.1407416619246869	-1.1481101745962878	-0.5502606458545507	-0.8639829003951268	-0.09083024764866496	-0.6305062623248545	-0.9934451131004438	-0.7640648648794849	-0.6545127040014567	-1.2179428320449188	-0.887299299752246	-0.166319265500598	-0.7245560323510349	-0.3994205869588382	-0.007130346429365025	0.17276703352449505	0.1610707368812137	-1.147178676789628	-0.06170653341544715	-0.33761704603884113	-0.6194745498986093	-0.28925325606584196	-0.6110669841041799	0.12332884638761414	-0.2749593005275632	-1.0085501743793395	0.5470709254833592	-0.5924668620089969	-0.03887355604426853	-0.6553030664303843	0.13538771329499472	-0.22453529373760076	-0.2028363214229747	-0.0015562954569287857	-0.06327439226423699	-0.16703954204864965	-0.05825129167116479	-0.5383382546362621	-0.13792380098406476	0.2813464691979604	0.26714634103660817	-0.0244345237386823	0.06534373322211658
-0.6439963944034957	0.23532311079839227	-0.1545056782223505	-1.1306854741313557	-0.5606361154838625	-0.8830028278471437	-0.09555150806976334	-0.6619082223759645	-1.005097098534736	-0.7594639707791945	-0.6748324336398437	-1.2534948456420338	-0.8753964690997507	-0.1557504091089689	-0.7730813577711577	-0.4216523007676276	-0.024389187975926298	0.15146040499181437	0.13403716822586859	-1.1381150433057081	-0.09390193899224028	-0.37348441006123284	-0.6285432745711484	-0.2595563632135921	-0.6142265984601348	0.10443102210678909	-0.28291834755723166	-1.0235998339928292	0.5133966282238664	-0.6059994020578918	-0.05905032283600923	-0.6714105815463409	0.11134334598349682	-0.13818854266760666	-0.21267995794765254	-0.05794179028676594	-0.10860693415703719	-0.18919898656556475	-0.01554572816697435	-0.49048111563058966	-0.15172469537885375	0.30604559774794315	0.2694517288451386	-0.003603933023035827	0.10889461010705917
-0.6858926766802915	0.22617867422745785	-0.16670819701219491	-1.1129008226806263	-0.5726996409309429	-0.8961134370405104	-0.09173360284985091	-0.6824253348026792	-1.0174307263982167	-0.7560089007089809	-0.6961819414318501	-1.2845613797980877	-0.8723692248626274	-0.14281204420293228	-0.8143301357852563	-0.45501746914345703	-0.0561042072841782	0.1290202051687502	0.10507853077827378	-1.1149688710512926	-0.12366057612755044	-0.40553654660535277	-0.6365780256780492	-0.2348899019776695	-0.6227381443363986	0.0896180157418934	-0.27832746594517593	-1.0392557850186388	0.48776013357895387	-0.6032318897444291	-0.06883176569333872	-0.6923533732449482	0.08866725617032492	-0.041031587762928756	-0.22307660776023397	-0.10953605545307535	-0.12847167255537945	-0.20183603124309207	0.016763967869039848	-0.4426666490627292	-0.16864182768841846	0.36572758729900523	0.2789664739991614	0.031058843734814334	0.16288217516843073
-0.7092199634885423	0.2108908897978486	-0.1828064927475671	-1.0975414507378636	-0.5862794845071357	-0.9038491987867878	-0.0898000603418684	-0.6995585316209179	-1.035076552591429	-0.7470182882682096	-0.7162626154274323	-1.3087890874820949	-0.8869604291286872	-0.12879194714901382	-0.8413500215945063	-0.49418400030474674	-0.08424472311962687	0.09467750679665962	0.08141024096311165	-1.0873373534001636	-0.1524046157267273	-0.4413284512235068	-0.6429085594850632	-0.22225889293644308	-0.6426229630744574	0.07008688635782365	-0.2784034110504209	-1.0532256001640339	0.4697860027853079	-0.5815530432889706	-0.06670147639274	-0.7200957726379091	0.06861577137667009	0.048901374047085486	-0.2367879857045506	-0.14279442870640305	-0.12905014916358207	-0.20668009006366397	0.03829496449201801	-0.3964061704385065	-0.18431535023754947	0.4652855389879541	0.2961845881719327	0.07313732610123067	0.21414993792942166
-0.7175618223698029	0.1872472760501614	-0.20374065066276675	-1.0916285973492093	-0.6069068564044092	-0.9087096683099685	-0.09334100565769211	-0.7245664933128266	-1.0673674407501088	-0.7372181687481694	-0.7362942523680803	-1.3277052909171656	-0.916840346360965	-0.11591115342171561	-0.855206681176275	-0.5284026553188823	-0.10459408669532826	0.04522898404003126	0.06370750947617171	-1.0667419416514767	-0.18094053275438976	-0.4793056601883925	-0.6565995138126913	-0.22876087035317888	-0.6626784813169164	0.044153042379949034	-0.2785477067503863	-1.0696062308661065	0.4609418600995194	-0.5566640313408798	-0.04102823797044606	-0.7446175324499259	0.04751527383429895	0.11365945382594174	-0.2458942711786908	-0.15730434274834657	-0.10728682087165178	-0.20249040410130986	0.047809658431939336	-0.3655931143020714	-0.1903054520070626	0.5823479002255505	0.32123057837053387	0.11418595570115078	0.2613260832122431
-0.7163233027099535	0.16027398723485717	-0.22630269628594793	-1.0923484993208046	-0.6333837815262828	-0.9192805365040378	-0.10830719411974768	-0.7544682669607529	-1.106333812096897	-0.7330102962008576	-0.7578582972754244	-1.3425101970891027	-0.9447011594612057	-0.10853295235703161	-0.8710956108050232	-0.5441672281054581	-0.12293476911595884	-0.018267927195927007	0.0461556229319083	-1.06169894011181	-0.20531110776048997	-0.5015118536675419	-0.6857101608800635	-0.2635633621907355	-0.6729405338755579	0.015803139433195446	-0.27302649759908043	-1.0885088903425018	0.45627447365559626	-0.5387793549925881	0.0002522153850530257	-0.7575993866320972	0.028040124108120984	0.15326645385731283	-0.2489341684643164	-0.1516023513128726	-0.07168455218348985	-0.1818606623698387	0.0543376031468767	-0.3539719870713883	-0.17470695000032402	0.6999770132305401	0.3470758232274927	0.14626452942039445	0.297619615285657
-0.7039183073957581	0.13715367768273867	-0.25237280008570884	-1.0974360992298249	-0.6570165629750426	-0.9363755653189287	-0.1431057824427981	-0.783831138696856	-1.139888045058547	-0.7311840169447289	-0.7843444365717952	-1.3531637990983791	-0.9669480158978268	-0.1101631257339517	-0.905253957724638	-0.5340045779276934	-0.1387068702800261	-0.08936145797490276	0.025080429512277354	-1.0759054024696288	-0.22996785130242295	-0.5057768191950719	-0.7235748450130416	-0.32081198682666334	-0.6736936199243819	-0.015893780984206407	-0.26063605367837067	-1.1136287274375332	0.44889368887681436	-0.5317006239004916	0.044683382877887354	-0.7554580498597803	0.012595173558831652	0.1659332358184675	-0.25331135242796293	-0.11009652423581162	-0.04322795287998481	-0.15628913080650292	0.06604698021896838	-0.3529727408193005	-0.1336389738512474	0.8153045083710018	0.3734351615330439	0.17173520025869574	0.3181593988657525
-0.6819373332550526	0.12208251685036509	-0.28151013113297163	-1.103976672020541	-0.6763873176382453	-0.9578367786207451	-0.1862727013258325	-0.8153374806498057	-1.1678276969587205	-0.7302806539722112	-0.8105220510642045	-1.3568420805078114	-0.9877800874810904	-0.11636869278958675	-0.9501049869298377	-0.4992139988775797	-0.15171426698813784	-0.1579397012140229	0.005854882413557662	-1.104610924544223	-0.25503505880484256	-0.502471697289449	-0.7517986451881457	-0.38697083573932733	-0.6554689375428422	-0.04514614370308395	-0.24526856163205957	-1.1409010784224554	0.432702892208909	-0.5385412894172363	0.08898039093003515	-0.7329394760605764	-0.004081226738950993	0.15197716349170864	-0.25096188385329515	-0.04131454973226446	-0.014545154389938478	-0.1372400819533235	0.08227113402009649	-0.35686304473312164	-0.077448587599079	0.9092684903252983	0.4053009226356258	0.19297926346051955	0.33435566838416386
-0.6551804689162412	0.12319727648557617	-0.3173422499646084	-1.1079076001642234	-0.684750105330987	-0.9831658727957002	-0.22809364684320235	-0.8488586360568695	-1.1946859462080752	-0.727947943958762	-0.8278341746666233	-1.3490783886525866	-1.0074571750223913	-0.11783524281640671	-0.9986993554977897	-0.44801653235433037	-0.16809688069225032	-0.21680363327062774	-0.0052681363356918065	-1.1373336362412003	-0.27209821907776494	-0.5042827229911598	-0.7783345754715156	-0.45224791359280747	-0.619447995065315	-0.06553856802756633	-0.23432487196626575	-1.1665949192214573	0.40899052122597945	-0.5586169130136862	0.122178754343567	-0.6974951718252498	-0.019969830901334435	0.120232851166886	-0.22632430397828407	0.034091854411676094	0.02664534666079634	-0.11424355007881844	0.11160728193267366	-0.35949451173150165	-0.01627222068326934	0.9638280822229748	0.4444041555691693	0.21401276197030886	0.3543644267341479
-0.6244000655758936	0.14436797366257642	-0.35744458647068916	-1.1050148233393362	-0.6747118279928175	-1.0069036102685638	-0.26534604814827045	-0.8798357860423535	-1.217600407117123	-0.7229051450277595	-0.8335224730389983	-1.3289384447614028	-1.0336462263797437	-0.12148343751122392	-1.0502895963063406	-0.39547871052625044	-0.19309309878259578	-0.26157123975353364	-0.012479961214120367	-1.163085646151266	-0.2745176439716216	-0.5161781434752329	-0.8133343763257862	-0.5083401171675107	-0.5788984951475258	-0.07491465008110566	-0.22730374698637207	-1.1967875140503321	0.38371239994604855	-0.5820849710588967	0.13637119699316785	-0.6707975375510402	-0.03204798954565165	0.08952790522910434	-0.1798946489642002	0.10480822464452713	0.07303101263519626	-0.07981673905752451	0.15529632750210737	-0.35029504534662437	0.03894866932874674	0.9881378393297103	0.49484957521227796	0.2387445421620154	0.3797719415902689
-0.5881244187003694	0.17881112562299611	-0.4008797110249209	-1.0952676140227018	-0.6504276999443975	-1.0213303036031802	-0.2964872126911605	-0.9107109816120866	-1.231279381880319	-0.7144463826487301	-0.8334897816690419	-1.299676927778115	-1.0617809599006947	-0.12641637851052837	-1.102594283601126	-0.3543031128796019	-0.2193388114497175	-0.2986745507954883	-0.009987428113707304	-1.1793919248498335	-0.26050983867218347	-0.5392053352724918	-0.8425104130257672	-0.5533740443442531	-0.5432490751207517	-0.07400902378346567	-0.22486211185274735	-1.2226858436688741	0.3573378268232578	-0.601379441986224	0.13802989553256534	-0.6681554042755201	-0.036024286881696635	0.06782418956688144	-0.12045745109949528	0.1593566273531743	0.12189745329477275	-0.029073098324830165	0.1993352022625335	-0.32671141138276477	0.07275119448763308	0.9885488425198046	0.5549985086975647	0.2583079162765082	0.4145711142020218
-0.542618170594421	0.21748939060801703	-0.4477989932836741	-1.084477863741104	-0.6207694388582681	-1.0269161263706226	-0.31917980595419093	-0.9418410632211958	-1.2383341247658715	-0.7009174467031676	-0.8301511755122671	-1.2609478956891684	-1.0793118668261248	-0.12230458432376193	-1.1479436242210947	-0.33042895055723465	-0.24254461452625226	-0.33609368269446543	0.011123680768465621	-1.191113030817455	-0.23485873173301472	-0.5717675773892605	-0.8599204027080646	-0.5924726404242592	-0.5203017064508085	-0.07078550080794957	-0.2251165279553176	-1.2272958109163916	0.32926951291597195	-0.6151016905404774	0.12739471077995732	-0.686771219118727	-0.020164706787459713	0.05624834560739189	-0.05297642359256118	0.1890381199722352	0.18150650122334308	0.0400014807867657	0.2376910028070233	-0.2900664554120818	0.08376767259746051	0.9606568681351941	0.619436909394542	0.2638936232888458	0.45377847702528007
-0.4900789787006582	0.2557976916966358	-0.48776589378142343	-1.0744409377773638	-0.5931678413119009	-1.0267513646918704	-0.32982076077389183	-0.9700363141483482	-1.2470622229381163	-0.6846060745890064	-0.8275787733388406	-1.22052210039088	-1.0824323004847267	-0.12279242431202264	-1.1779773935268998	-0.3204598746685702	-0.25739303868672836	-0.3719844672317809	0.0366092929882514	-1.1942868515816685	-0.20882317615479812	-0.6054526554410897	-0.8763413741971424	-0.6211432095846721	-0.5058558425098112	-0.07170695973317058	-0.22224200572179745	-1.2164830161428377	0.30571073051803455	-0.6229727336255412	0.11253147092692395	-0.7216845063722092	0.018089015029384363	0.0570893596304937	0.011250204504954248	0.19613349907589994	0.2422725023683184	0.11270060566498263	0.27430755822271047	-0.24240845444953035	0.07943667897701785	0.9091170680973683	0.6779070064617689	0.2577336489345954	0.48842106527430784
-0.42441103844103	0.29164037813357585	-0.510699724525514	-1.065466306186344	-0.5726263382589554	-1.0164899269676524	-0.3264144127946348	-0.9977290754550168	-1.257707120121765	-0.6707232237126524	-0.8264611371284636	-1.1907640271840545	-1.0679060464215158	-0.14012437917444212	-1.1978858351097177	-0.31199246599232044	-0.26290979448900154	-0.40028145205515964	0.058966668420631155	-1.190634548077514	-0.18738655128879897	-0.62407905478319	-0.8842085643704811	-0.6281453391103875	-0.48096718535845523	-0.07648208021163636	-0.2072162666490888	-1.2002530614130578	0.2906803809367352	-0.6172740389155613	0.10768546931182113	-0.768612592491332	0.06901796203526962	0.06577719317102886	0.06370602855934113	0.19662001711646968	0.289288559518324	0.17549915418185486	0.30261402021463013	-0.18843137665438245	0.06651871865808202	0.8477824130871902	0.7217093748238501	0.2407468209608174	0.5140464366350902
-0.3297951759718797	0.33020181241446966	-0.5112308461268131	-1.0588181870645053	-0.5630718585559029	-0.9935317935357123	-0.3081971809724374	-1.0241037118151983	-1.2714655344161823	-0.6618577524628793	-0.8277524462417325	-1.1703699218135246	-1.0326945647119166	-0.15714726770889514	-1.2103826448668453	-0.30488887617109495	-0.26617113349825816	-0.42622105976719366	0.08540044885152537	-1.1859047978280248	-0.16388604425528075	-0.6250177697719106	-0.8726305125465499	-0.6115767163556904	-0.4499032226067426	-0.08587399489275663	-0.18008867505560075	-1.1741645930675753	0.2734144641738858	-0.5995046755803306	0.1161578412630578	-0.8180748816051121	0.11926277029199181	0.06917298564166716	0.11185840375513514	0.20540069471266706	0.32482037272215375	0.22440715157201674	0.32053451556453383	-0.13363996650433055	0.055337772436085744	0.7884335524375727	0.7559688835464389	0.2159423002391351	0.5415338003091491
-0.21358991396140778	0.38064590289427297	-0.4796530113215815	-1.0485749477308566	-0.564540006357709	-0.9683413402855606	-0.27779889019098086	-1.049191780548054	-1.2915560481185904	-0.6599297959890648	-0.834633979617508	-1.1577371549511883	-0.9902990257828757	-0.161165129972456	-1.2219638824462349	-0.3027947543162829	-0.267778078422315	-0.44689040692766857	0.10804873953049518	-1.1796294450588696	-0.14083646946004375	-0.6140188070101844	-0.8501364789288587	-0.5820359403467058	-0.4244422200582802	-0.09200122176665025	-0.1393707068785332	-1.1416903335154154	0.2514128993737839	-0.5773831759457025	0.1457908159044043	-0.8637207559875855	0.15719308106377686	0.07297738398202044	0.17133246917236705	0.22812692542374693	0.35243150621367053	0.26112001842266797	0.3242473253745968	-0.07512538615521935	0.05349976914746344	0.7379926451395783	0.7865132638319359	0.19403591536963874	0.6003890966465462
-0.09527498880032148	0.44723697027361864	-0.4228787677507255	-1.0291090617976812	-0.5711498130089218	-0.9501552676711293	-0.23944382609019538	-1.0714882402782213	-1.3182887316573049	-0.6651231554154869	-0.8464866444372449	-1.1571582315815658	-0.9504732557491538	-0.16487392590805086	-1.236321855318765	-0.29703738568743665	-0.2685657344972952	-0.45642424904902806	0.12036415163613882	-1.1747860981876674	-0.12277316460734282	-0.5860294047902367	-0.8269149856483857	-0.5467622069267	-0.40172245072753726	-0.078312331960014	-0.1002248023800358	-1.115953442438615	0.23716329176619397	-0.5544991225150261	0.20241423074933093	-0.8973388798707147	0.1728453463855397	0.07910250498046185	0.25849406653728846	0.2672196230195838	0.3741206708378821	0.29499868594584366	0.31790089580592934	-0.008641728044798102	0.06205499638571345	0.6951877444785992	0.8100330391050292	0.19427710765324185	0.7067268989764448
0.009471216534916699	0.5281884783685659	-0.35825720252067683	-1.0050428266801632	-0.574934325245532	-0.9389132970294609	-0.20177727913415328	-1.0908620067568784	-1.34080855747577	-0.6723969871422527	-0.8555339810726172	-1.162768610903438	-0.9101024687958754	-0.1669434582806088	-1.25462429324555	-0.2883734697783124	-0.2755723939594712	-0.4571094675156032	0.1202025320547	-1.171161333258473	-0.10005889839954567	-0.5489395984191903	-0.8056347470860097	-0.5077647976895511	-0.3889065997011063	-0.04599477254143179	-0.07503381097029341	-1.092609429302744	0.23125866394316855	-0.5353274041499894	0.26888413545313256	-0.9097379105362269	0.16511665166772085	0.07399691513266782	0.37289073043252435	0.3239281658283593	0.3998925453699856	0.32888160264342375	0.31038286847497565	0.06711962925315473	0.08148820227091172	0.6536028743397944	0.832986508313657	0.23344596882063423	0.8555569317389475
0.07925288994537731	0.6144484815822804	-0.29406584578768025	-0.9792887726109466	-0.5758328065678929	-0.9409245950834932	-0.1703047980704839	-1.1097599859620337	-1.3510895703551147	-0.6755392042349713	-0.8610465633314778	-1.1710029721648598	-0.8753710538029843	-0.15985311310961903	-1.2773004644935302	-0.2901772301994739	-0.28771621593477337	-0.4562071222098251	0.10465831986653291	-1.160497020104966	-0.0697799548354489	-0.5110167202253566	-0.7880408490619983	-0.4746246611275048	-0.39559065676555727	-0.005431580678602452	-0.059411902821411754	-1.0592669891483275	0.229961693669903	-0.5267644829865601	0.32767442853702694	-0.9002443630315392	0.13935157174469176	0.057811362235232186	0.4849613869228824	0.3826761922632015	0.43880993000515467	0.3520863440637257	0.2988550065491535	0.1446376685743504	0.11531958148456452	0.619896286402692	0.8564219401303402	0.3109644030809566	1.041347682120389
0.1041882724398628	0.6946259862623864	-0.2432242305033338	-0.9522858642068582	-0.5757406546373944	-0.9535027427540642	-0.14992624363226764	-1.1340227094245292	-1.353498381946985	-0.6670159159293336	-0.8679423991816092	-1.184200542314633	-0.8476344932647144	-0.15685941181520127	-1.300670069095798	-0.29917256875508824	-0.2976489070007927	-0.4537482312515803	0.07799108892911584	-1.1347346832292902	-0.04329924820149276	-0.4631543293052971	-0.7796914103481642	-0.4612477605017883	-0.414237067334439	0.04097701728717651	-0.05499949220668158	-1.0141682356319557	0.25191206227500784	-0.5312393718482479	0.37132503201132216	-0.8670881807505028	0.10778997078329788	0.0393169878215451	0.5745193752020514	0.4325112081948115	0.4900051098310853	0.3634061446760097	0.2870136184615927	0.21372790142776132	0.15847370579325462	0.6001421751819487	0.8704309866044776	0.41468857037722806	1.2405332035306136
0.0992473929442637	0.7610393736125388	-0.21672657381452703	-0.9313450571611455	-0.5742348083185661	-0.9650682088869408	-0.13405928837934453	-1.1572658887295213	-1.352373415682271	-0.6450047536314298	-0.876534099848217	-1.1975699067976682	-0.8216854752657163	-0.16837667762500133	-1.322739861393277	-0.3062438961947967	-0.3004547340630729	-0.44973561446994903	0.050077591441492084	-1.0819879852140597	-0.016494795345180828	-0.39857918953461235	-0.7675003307185179	-0.4607996473405637	-0.4347176608133454	0.08997266659971066	-0.06471666842277009	-0.961650484241758	0.3174474582211717	-0.5427595138304986	0.39352232128855535	-0.8172848319491965	0.0768420215484265	0.014503107092756295	0.6436359814029055	0.47639124330985183	0.5523507970984604	0.3647998738805255	0.286333761731928	0.278070825574635	0.19873953921982399	0.5967849280712836	0.8742826711138519	0.5347410724285505	1.4140184654065784
0.08284085720153138	0.8106924228664824	-0.214349804648714	-0.9198134566771108	-0.5734117240302494	-0.9696755080256979	-0.11489987520118208	-1.1730930980317198	-1.3466537694343408	-0.6099906394563777	-0.8850931091448688	-1.200923426316824	-0.8000090510454193	-0.184751132883133	-1.3436269145496773	-0.3187030413477963	-0.29699727185442387	-0.44707651564698503	0.02126261584406485	-0.9930762536317721	0.017163249414756186	-0.3234306780421037	-0.7343069184650863	-0.46143567892423737	-0.45433806267203947	0.12419647437905945	-0.07331365433649548	-0.906804430327328	0.42886317758410913	-0.5582188971298957	0.4038688599718075	-0.7676843920759118	0.039301462548891705	-0.017161864286490667	0.6832183264340415	0.509528960089118	0.6156717365963308	0.3508030933937146	0.28663408679211977	0.3309988726069152	0.22219211493398774	0.609686101890875	0.8732504678616001	0.650383201293984	1.5418593855481215
0.07290410177783584	0.8459144461877482	-0.23115714772182067	-0.9110231902251581	-0.5695601922078222	-0.9701597466181273	-0.0981321531573916	-1.1862767749826768	-1.3384714977185512	-0.5632816899163291	-0.8934539270111612	-1.1957625362778705	-0.7884705063132499	-0.20033171188707716	-1.3647391084055216	-0.34424018279016144	-0.2874821334064665	-0.44682837068789627	-0.007135740387875125	-0.8698204767517004	0.054183051822907724	-0.24296982449124158	-0.6940963812622406	-0.47361568375158586	-0.4640344639317865	0.13954462355619707	-0.06047893155010248	-0.8594383621802703	0.5747638006273308	-0.5760403373097345	0.4147682981681923	-0.7271069236827528	-0.006266324440823789	-0.03546185338351728	0.7076078882284169	0.5279154498783184	0.6684466025446613	0.3292172874213408	0.2815978665519808	0.3550021188759217	0.2285169237387918	0.6444310136766368	0.8738167739260649	0.7342032625195614	1.6312282085696381
0.08159353811248235	0.8724885634306189	-0.2638875164018712	-0.9039273271941562	-0.5598360691781703	-0.9662778007236315	-0.08459476719119477	-1.1925688189261272	-1.334930032165397	-0.5127578893819476	-0.9072333394476901	-1.1846782717619238	-0.7854827969822086	-0.21615166579209336	-1.3834828221032172	-0.38158242292386974	-0.2691256345987879	-0.4485823043760025	-0.035164167355632936	-0.733115548325227	0.0872947748326192	-0.16771566983279956	-0.658029912026026	-0.4989673244662841	-0.46403446393178643	0.15496560282020805	-0.02662640088717607	-0.8226805999872268	0.7344319337752506	-0.5951153415347843	0.4315300973788213	-0.6958891692460121	-0.045270525734022724	-0.022176212046872274	0.7525561379500567	0.5344231151889755	0.7158186452997152	0.3064247159182283	0.28453511164616396	0.3520328284115336	0.2198087700102796	0.7057613423374457	0.877712638341178	0.7830466141737096	1.6898043762604378
0.10394188842227307	0.8965897641028031	-0.3072828068360059	-0.8980781236749417	-0.5473683318541304	-0.957828741465684	-0.07534637712289241	-1.1885828867675066	-1.3376668521442456	-0.46280700086260423	-0.9231295180888817	-1.1675411986822792	-0.7851269828274722	-0.22798102799189843	-1.3990235341168251	-0.42828955252874756	-0.24397757919278368	-0.44627286435902713	-0.06017210392361029	-0.6083313805348396	0.10826890509525285	-0.10821442040307623	-0.6224824729986502	-0.5272071267813907	-0.46167814136124374	0.1803168061030973	0.023592299956031994	-0.8010011975928716	0.8869453986722935	-0.6124048539446968	0.45508930825090266	-0.6615587055091894	-0.07193949806503704	0.02690806393351187	0.8289993323167077	0.5241945599040434	0.7766254364619358	0.2763830528818732	0.29088814176560496	0.3316531833200262	0.19783929271111114	0.7823982950672408	0.8847573251289178	0.814899309405134	1.7280790409231155
0.12129656266126694	0.9238989411924724	-0.35607429273933777	-0.8876110123867113	-0.532986347610189	-0.9483549449374505	-0.07666387797505181	-1.1801522275793879	-1.3448881617888104	-0.40817896032970624	-0.9346634420515455	-1.1499852298311193	-0.7829299716180673	-0.23250491061595283	-1.4053394812052222	-0.4754659531375047	-0.2187314621870827	-0.4418654715061184	-0.08025603057708301	-0.5088000859833568	0.11029810016751977	-0.07144456190599868	-0.5986888204328442	-0.5573521327948653	-0.45384939350258013	0.20639631025471789	0.0865963592672232	-0.7920682649498227	1.0100423831937884	-0.6323316865565516	0.475221355229081	-0.6151573191606767	-0.08437838441345799	0.09723984513905837	0.9179305722029195	0.4930846503178706	0.8622140171922206	0.23590116833486405	0.2948517725050587	0.29090456124646424	0.16763198277612337	0.8556650216382622	0.8980514604011063	0.8346809051095532	1.7690088317363517
0.12172113512014922	0.9721865315919331	-0.40248369826084407	-0.872850827145917	-0.5181519811619826	-0.9381196279671806	-0.09109167709084195	-1.1733819688763463	-1.354590034859897	-0.3497947287357553	-0.9423213954637804	-1.1428451749391058	-0.7850055541873635	-0.224790372664953	-1.3973935154528518	-0.5156384840133607	-0.194165449824437	-0.43786695386989	-0.10353284185053713	-0.4441877044819619	0.09513983954220946	-0.05712538535780119	-0.5948880480374132	-0.579353043484665	-0.4451336776308574	0.23213699617610278	0.14818404236559637	-0.7828124552232902	1.0823442095787663	-0.6509863562501211	0.4829375557873575	-0.5645034797461717	-0.07350265144948862	0.1782390164772525	1.0139303273872404	0.45349375824849103	0.9688687877378838	0.18625381459840482	0.3069241798696898	0.23849213950440706	0.14067652481331325	0.9181980754237682	0.9189686375907004	0.8396770309841936	1.827088014275893
0.11205496214434225	1.0607028277790986	-0.4373597982101424	-0.8562821076837969	-0.5068005388142092	-0.9252883099121861	-0.11673505811705873	-1.1621378533107354	-1.3710007044708947	-0.29281833554053316	-0.9480893790504235	-1.1460857338007746	-0.7951010748475461	-0.21140052851512214	-1.3797935165083308	-0.5502677511558909	-0.17110199423133268	-0.43747781745677317	-0.12455057053010103	-0.4165665137964429	0.06745953753077334	-0.05579729984321298	-0.5875766697412562	-0.582397321928339	-0.44617460990278734	0.2615920165280186	0.19460928520182014	-0.7658470582477974	1.1069695793724814	-0.6624618609369936	0.4764531828208396	-0.509027315382719	-0.04409712412182179	0.25827419532670276	1.1234236067964007	0.4183632635750526	1.0774221481771347	0.1278319157176637	0.3244948460286009	0.19120396633622208	0.12142221406766673	0.966415239145884	0.9417453871763748	0.8391257343359575	1.8905387212584888
0.09603120157179418	1.181554455306394	-0.4634989478180723	-0.8381704275935313	-0.5039438289687544	-0.9067385560312419	-0.15211345035147195	-1.1489833061928498	-1.3898073728461466	-0.24162776709786468	-0.9525190596794857	-1.1559815580660728	-0.8091952688657198	-0.19795614324859176	-1.354460685006913	-0.5713996110493377	-0.15461815565011433	-0.44417773135217364	-0.13476851962329306	-0.4087076929670511	0.037391607129462004	-0.059911346562267084	-0.5621482763602105	-0.5770864582046648	-0.44791172838874116	0.27835876913642454	0.2256974140338309	-0.7421191801348959	1.1020376792544053	-0.6638493368683405	0.4567764648534752	-0.43856611082428215	-0.009500434891413518	0.3178949488795346	1.2284290995843337	0.39679689187269035	1.1543595370680815	0.07156009908535153	0.33406894492548334	0.16696602165925234	0.10181299844839327	0.9890809834922425	0.9702253609573687	0.8392176171106638	1.9467456994610965
0.0701520802956471	1.314393399871712	-0.4822448847359201	-0.8212066399762673	-0.5053889387879362	-0.8828581590560443	-0.18783610115825702	-1.1379503819170076	-1.406481986706041	-0.20619325673430317	-0.9633174278181358	-1.173523406835047	-0.8275592327407315	-0.18466023102196652	-1.3211638764971698	-0.5721533775993191	-0.14765578207167188	-0.4553047769040474	-0.13521746290506775	-0.40956138879083115	0.02205702043661884	-0.0727817025490948	-0.5299888376724178	-0.5755397450352768	-0.4433296181627856	0.2728490147381947	0.2429559392007407	-0.7120413860468149	1.077011272599878	-0.6526862932491174	0.4291477509472343	-0.3700951406449547	0.028131342608009636	0.3494607440768118	1.3113308188345576	0.39854835681874023	1.1669451114798741	0.020446780179508673	0.33850121476985207	0.16696602165925248	0.08205951255528701	0.9946663005281557	1.0045129841654272	0.8347345033947985	1.9953447200399868
0.04738575709887352	1.4483081605041996	-0.4900205049789374	-0.8100218215395257	-0.5081493079787787	-0.8531950290144085	-0.21665028482474025	-1.1276238560931497	-1.425819106144609	-0.1906249104416929	-0.9827320151508612	-1.1929691133520894	-0.85077751829822	-0.17367019600693248	-1.2816051546668958	-0.5685223932068016	-0.14765894534908156	-0.4627886032838432	-0.12554902038876734	-0.41125156882904024	0.026745559478238458	-0.09434196352796727	-0.4941798401146036	-0.5761699945136441	-0.42974729289110697	0.2530265650066327	0.24777085887326922	-0.6826667464960987	1.0340704640458684	-0.6329305702695464	0.40400708485009007	-0.31419157236928574	0.0681721177635767	0.36133411658221	1.381469661719112	0.41376664112775235	1.1106808449653987	-0.029073098324830782	0.35265609590350516	0.1763966304156088	0.06298121154371583	1.0036953916621223	1.042274754506551	0.8277131280276793	2.02666499659293
0.039305681236302445	1.5654942246895125	-0.4836948467074662	-0.803110323647591	-0.5118982160604234	-0.8228607965251739	-0.23932217080522195	-1.1234170227004028	-1.4445642729473025	-0.18783856361087534	-1.0045392021222543	-1.210209733701097	-0.8711464666959536	-0.17062801371989267	-1.2387593786247424	-0.5657654260590101	-0.14018412083029047	-0.46285345935269584	-0.09845798699335517	-0.39879380598122205	0.04276232571104617	-0.11719107113122462	-0.44922446769552626	-0.5796421487499711	-0.3993393517641476	0.22619976083318288	0.24598994615527586	-0.6587666672720058	0.9866755865270909	-0.6100762750357893	0.38143170987637676	-0.2608437931444466	0.11001653143966506	0.36418245652837633	1.4359364431840564	0.4252056532976213	1.010515395345085	-0.061162863423918544	0.3836357809586701	0.18823467587183423	0.04794247819944655	1.0261361658412713	1.0859044196007468	0.829960427559031	2.0352362884481976
0.03824095030314584	1.6457009370456501	-0.455933120607568	-0.7970745601662254	-0.5155654440218533	-0.7956228780232154	-0.24688809416644455	-1.1337289836077247	-1.4605931202953337	-0.1937456188922085	-1.0293376494446376	-1.220190278459511	-0.8802592625478163	-0.17850314495895372	-1.201040806777923	-0.5557494230699579	-0.11904710117960882	-0.4587224097496815	-0.059802174659427255	-0.3792827256216109	0.06023884053572674	-0.14222246470504385	-0.4080249122994609	-0.5950745878120147	-0.35138283217503635	0.19681123751710788	0.24035481934610248	-0.636068408303102	0.9468022833233378	-0.5873038148435591	0.36494636042231476	-0.21611316754368942	0.15519042036168074	0.36838355959660773	1.4521011891692526	0.42335688474345723	0.8869661412931972	-0.07443303508764325	0.4321861321727458	0.1973381292716349	0.04056738180114391	1.0791425983153284	1.1308514491569592	0.8426708780600322	2.0291090742545994
0.037011230072495856	1.6944753220456392	-0.40419390981702685	-0.7904878960907423	-0.5187551574343366	-0.7732454290444375	-0.24315560648704562	-1.1528260166722024	-1.479771360671459	-0.20293958576835164	-1.0545896895251627	-1.2146857997540332	-0.8769326825932161	-0.19269595554908858	-1.1777372434474924	-0.5429500564391454	-0.08841708602283622	-0.4427706366409766	-0.014189537231118371	-0.36876643230851763	0.07203245292155161	-0.1756419256539557	-0.3825719978061873	-0.6179225769291612	-0.2837958695799136	0.16943029137831894	0.23048575291952395	-0.6169935477155153	0.9188704926027118	-0.572123414640277	0.35496571112275344	-0.19473433751039654	0.20021089635206568	0.3902856276227694	1.4372502686922872	0.40552697159266754	0.7611882690263748	-0.0837982154740824	0.507643628614771	0.19299976476079225	0.042835310505786185	1.1641467107255694	1.1743686563092748	0.8618820348714852	2.024265171033772
0.03696063335459815	1.7267498040607028	-0.34042745036506916	-0.7854222444125634	-0.522495688067754	-0.7556058829741591	-0.23815479775154028	-1.1756613783141927	-1.499269921737993	-0.20877429379863877	-1.0687103181356095	-1.1923595964710634	-0.8673313482590567	-0.2034981267177119	-1.1689507524171985	-0.5374478539186589	-0.051694598575250716	-0.4098096545183588	0.027070146137102985	-0.36537918758835886	0.0681850759398032	-0.20772122758360162	-0.36572190685310957	-0.6418373644752876	-0.19040315837842287	0.1452760347405625	0.21161719152142164	-0.6016640612963396	0.9088317720336516	-0.57517362982447	0.3446679576906598	-0.19114241776328442	0.23842730150986444	0.4395960252980444	1.4095727915316505	0.3772310823531485	0.6584307992193075	-0.08495824008637742	0.6071964356552578	0.17442658620330762	0.049240910663936335	1.2710637826918905	1.2216090246088167	0.8880954248053268	2.032397345871831
0.03658665761361335	1.7434273870748214	-0.2779091266761645	-0.7804070736653193	-0.5249460916741922	-0.7401564616580216	-0.23205391463063646	-1.2019146403699101	-1.511316542262868	-0.2164958963494449	-1.0720754860304733	-1.163884097396125	-0.8573572562389827	-0.20910071142760933	-1.1683954053585706	-0.5376912882519217	-0.020178865743801205	-0.3594616062850329	0.047692804728705115	-0.3728352567589513	0.04780062629646088	-0.22386350333818789	-0.3639645604767273	-0.6705831010046802	-0.0839536086148771	0.12348717266342543	0.1868666817221	-0.5883005375632644	0.9143609610933631	-0.587731588924269	0.3330082826637177	-0.1967504751569126	0.26226435404888865	0.5235308116225379	1.3705937337236815	0.34714480672433345	0.5763019535880806	-0.080934271925779	0.7035347744690768	0.15425674726437344	0.06351501155689483	1.3940316108187365	1.2647567270949558	0.9224863816880052	2.055265470845493
0.030226870159572143	1.7481906722409963	-0.22562551624429178	-0.7713468439740185	-0.5274718923146747	-0.719135282595799	-0.2251558011316086	-1.2189313178558627	-1.5189478623911554	-0.22695300712222521	-1.067316848491227	-1.134048363737277	-0.8454854887269805	-0.21443362061604598	-1.1783286130180315	-0.5338403330763357	-0.004878092913758285	-0.2924427285274604	0.052566532995651116	-0.39972323288614336	0.020733129634485127	-0.23225157071328026	-0.39728466514334	-0.7121940218401972	0.021227409537538607	0.10403203989174534	0.17230800504664734	-0.5739755576260379	0.9326593344553252	-0.6015951889138866	0.32466193927797443	-0.20474163315199045	0.26017047484690453	0.6338305941618246	1.3186406490219338	0.3151786253867582	0.4975698039383511	-0.08559561624697856	0.7816522928728004	0.12839724995056379	0.08217204336887618	1.5167095735378324	1.2934576004046416	0.95435821916416	2.085322860472978
0.012553216612091389	1.7508144951378468	-0.19570478083511303	-0.7590997311645565	-0.5335643915378617	-0.6820900256305722	-0.2216976849459799	-1.2259637450565481	-1.5234041638361158	-0.23654977220689338	-1.0507545831871785	-1.1100771708796473	-0.8347912966318447	-0.21513962507110604	-1.186424672570031	-0.5280125737969078	-0.005387380576697494	-0.21925688457071207	0.05733610642122575	-0.434845242926566	-0.005915231293190973	-0.23995144832172288	-0.46560457066422306	-0.7597084721932664	0.12092261420541006	0.08348128929145131	0.16772471794511573	-0.5680059191047395	0.9601602238680567	-0.6161692658549447	0.3202793975488797	-0.21260327481003333	0.23764365166991439	0.7455704148633098	1.2581510501123703	0.28808930088785106	0.41792914935907255	-0.08794540969239652	0.8457205389552463	0.09049345706443983	0.09081383277142549	1.6183398465747298	1.3050006048675638	0.9829299336487896	2.1125787516108345
-0.015593957540263331	1.7491374877390253	-0.18403869486258045	-0.7460295596985447	-0.5365132533138148	-0.6246806270293656	-0.2177037678244041	-1.2314474361322638	-1.5209671640234896	-0.24678201990209897	-1.018304312084427	-1.1018169228008843	-0.8336871431834165	-0.21007942146616884	-1.1831075995982252	-0.5240560326454493	-0.013466391080714272	-0.15748570873205442	0.06664539431210585	-0.4671927415397047	-0.033462566106159095	-0.2403287453429129	-0.5578162131998265	-0.8004462951275588	0.2022826838712465	0.06129027847375349	0.1613946934229513	-0.5805156123281576	0.9873880669074697	-0.6204693253097334	0.32459689227642957	-0.22211840837089286	0.2034906160525999	0.8449013116767612	1.1944774353027579	0.27830445005591836	0.3405727357455168	-0.07652787806882	0.8870036837677588	0.05009688260282306	0.09037525113897518	1.6893309133774395	1.3123224201549353	1.0255826833571187	2.1257760901822684
-0.04900099049670431	1.7421033057613833	-0.17734390707820696	-0.7272682119753758	-0.5373342432400747	-0.5484783506066172	-0.21021549677273885	-1.231114870538031	-1.5086719746428578	-0.2549650805947107	-0.9675550466487053	-1.1110255697331346	-0.8381743550237047	-0.1992651300493901	-1.1801897761334335	-0.5144682394474367	-0.017597631377599808	-0.11666586296192663	0.08365854891823944	-0.49093099315577404	-0.056332924242592064	-0.23793215466431478	-0.6656804990413457	-0.8254539005765424	0.25226751521852353	0.03934942317183735	0.16172505463076678	-0.6063529540531526	1.0023970847408536	-0.6112145260679384	0.34614777697580906	-0.23222499987088024	0.16033597301447783	0.9187677320077036	1.1315143587782093	0.29583077594939233	0.2646699300192397	-0.04687288990323021	0.9076700082394152	0.013697293149556509	0.0850689904674265	1.7208786529792046	1.3444974405976855	1.0863707957230506	2.121572140443883
-0.08815625057781132	1.7385058936634745	-0.16810770243161793	-0.7022933201010265	-0.5391563382294776	-0.4643695228925435	-0.2041586166272508	-1.220166908275314	-1.4899319329712106	-0.25363350010924657	-0.9025891217032906	-1.1300429670905374	-0.8388408005833698	-0.18981133648807058	-1.178082459186639	-0.4995894156806834	-0.008322902012769315	-0.10253005978109977	0.10881014733638458	-0.5065212689053646	-0.07293069932087796	-0.24549922372129873	-0.7686977783656807	-0.829758677976951	0.2733606186838068	0.01821603187655818	0.18269349818889138	-0.6345795861959269	1.0137327755831786	-0.600293267798682	0.38779818515259484	-0.24759858907697038	0.1209337273581295	0.9569307268295978	1.0796316575858314	0.3457630954891162	0.1868944916830761	0.010172276470611391	0.9212605422819392	-0.018779988061530056	0.0748921653513026	1.7264120538226848	1.418538946260163	1.1610868053548384	2.1027888249326194
-0.12929358208613762	1.7393772559984213	-0.15158450941520615	-0.6816071125330729	-0.5355372805953534	-0.39073511751180623	-0.19315528436294802	-1.207609522735395	-1.4744207238588793	-0.24701861496633026	-0.836078529527447	-1.1490697778360643	-0.8432065837835495	-0.18444509661720587	-1.1657387451051329	-0.4851681311427128	0.012159319214133584	-0.12008349580756031	0.1319145643896376	-0.5220667944706443	-0.09339319492853851	-0.2554025159334901	-0.8390365887933839	-0.8199493363251126	0.2759043760042787	0.002833050918741813	0.20984007605869084	-0.6659237759558938	1.023886687590982	-0.5877092702765794	0.44127495129778166	-0.2692925755303829	0.0979922746361919	0.9709264696291446	1.0431696481367432	0.43246061031859223	0.1114181270461793	0.09096182941406446	0.9302933960153992	-0.038839589869450464	0.06933198899780926	1.7535642224651249	1.5358446287057264	1.2447537286225727	2.077023889248539
-0.15761234510788552	1.7398932582749818	-0.13134080958169464	-0.6723559332334522	-0.5192661817761922	-0.3380776868404557	-0.18562042192554845	-1.1917653210305714	-1.4585328176146277	-0.24125234352487013	-0.7750784763998411	-1.1670799426642051	-0.8521442964799071	-0.17582154005454048	-1.1519151061592832	-0.46551740785526025	0.03359368694131459	-0.15737573539791216	0.14914321177102316	-0.535980659469506	-0.11591957270371803	-0.24782639174799756	-0.8747638493104363	-0.8023717361944975	0.26506328395031903	-0.005273254402791405	0.23898021294116942	-0.6959154694883791	1.03300387665009	-0.5715691682226612	0.4937638161070039	-0.2844718902309196	0.08875018207931511	0.9880561797789301	1.0109541104196151	0.5545338249139549	0.05324414608795806	0.18762204875649693	0.9376662112293372	-0.040109094894344346	0.07891730599122133	1.8315077327044822	1.6839035419002772	1.3258632479943218	2.0696882522556472
-0.17077629119054988	1.7374227756772982	-0.11520799094223752	-0.6688376318295869	-0.49300288158411065	-0.30999586705708504	-0.19111820544222213	-1.1661456328441604	-1.4372558360749466	-0.23261955667710943	-0.7225107535103071	-1.182948561694148	-0.8490125671338529	-0.1617711423802331	-1.1383646379287584	-0.4406665752560686	0.05253222879235202	-0.19440291105469187	0.15618982552175895	-0.544620887363406	-0.12670725932722215	-0.22520668073362357	-0.8874821328529972	-0.7827154692063308	0.24118878267804583	-0.004605117518868023	0.28624085193508747	-0.7150513179695126	1.0542246994764828	-0.5556782910679396	0.5415123806786335	-0.2903605663547914	0.09412792727728221	1.0090894644510384	0.9779140801641594	0.6870107412888544	0.014067188615775031	0.2916290906434633	0.9503689711928327	-0.030230425540966777	0.09941234109182513	1.9713742814682582	1.8310226280091206	1.39586643697348	2.0897242426687135
-0.18384124369471827	1.7295367031487303	-0.10281426837592518	-0.6670400717236821	-0.455197552097088	-0.3100541364312775	-0.20090239644647187	-1.1298644257535688	-1.412788460458799	-0.22096969392762808	-0.6920710016598608	-1.194741183666422	-0.8328540862338345	-0.14926304628371767	-1.1167691420381083	-0.42165523371140184	0.06576421819654252	-0.22577632940495698	0.15040384450624708	-0.5473678602157294	-0.12412018013964528	-0.20027791194956812	-0.8794596423022103	-0.7644758180181648	0.20885628831520314	0.0023485725147597107	0.34722097419150144	-0.7203608522312445	1.0913718052966281	-0.5299114123107397	0.5771215485869272	-0.30027720056046053	0.12144786799386387	1.02796070835621	0.9450684424583902	0.8111273316546083	-0.015008677313177999	0.371088651998461	0.9655271360440494	-0.012972980482672408	0.13120373863349072	2.1741805608582654	1.9507742706905642	1.4555749267366163	2.113290189258869
-0.2020340635649779	1.7194989984858258	-0.09684446157732426	-0.6676612066564915	-0.40671307048251953	-0.33037005513689144	-0.21182031117026173	-1.094139112977426	-1.392082931030807	-0.20836171893456717	-0.6815219052171265	-1.2020365594624804	-0.8136288261906113	-0.13899719609597666	-1.10245919918146	-0.40789092857886233	0.06728575463054104	-0.26015286572601415	0.13623878607969217	-0.5522800535243333	-0.11158946697970624	-0.17205307638839784	-0.8681145410444506	-0.7396850415181608	0.1744586646540294	0.007234521386293169	0.397747252710951	-0.7158441605856225	1.1340992963714822	-0.49208130447751824	0.5953021855187562	-0.31069031405809816	0.15830843453968507	1.048573486016767	0.9046917692500841	0.9410587856412487	-0.03205890452161131	0.41304924923806574	0.985945939861702	0.011136946880863013	0.17360477211277664	2.4052032908355887	2.04117037418638	1.501642652904853	2.1297315473450245
-0.21587116598141484	1.7057932965079357	-0.09473856442817394	-0.6603326923785716	-0.35504725290369527	-0.350111317255639	-0.22908759640553916	-1.0656040139977723	-1.3755543834057389	-0.19563642407494583	-0.6804022257961275	-1.2057148408719125	-0.7899813045099483	-0.12118043130733591	-1.0968697060832684	-0.39930326920786835	0.054335296915801336	-0.29584062256953014	0.1179506325533178	-0.5647102777971907	-0.08834911316058078	-0.1439731228833647	-0.871412630639196	-0.6975913148895827	0.14328424928182262	0.004698134447798137	0.4360083967333451	-0.7039156461124751	1.170141417649602	-0.45236527091455836	0.5997335124990096	-0.3143944812973076	0.19492436965398735	1.0636760350070946	0.8569851562802968	1.0797125350592185	-0.033987159882286774	0.42699503963202823	1.0195724457770183	0.04327640462594136	0.21609525316183859	2.615935442270362	2.1085607958576955	1.5339356197650775	2.1436675556275753
-0.2254075473765269	1.680606543876572	-0.0817021847242902	-0.6433513461766347	-0.30829061998597446	-0.35814445373917614	-0.23891320197488577	-1.0361343328737402	-1.3645174136970302	-0.18423097771413272	-0.6877107901919557	-1.2052347580775913	-0.762634445188771	-0.08935568971293174	-1.0909710197578406	-0.4057000195795002	0.03669686208009303	-0.32964755341631524	0.093826216363873	-0.5801835146031988	-0.05760478440184739	-0.12188464607482641	-0.8878581232405022	-0.6373417775997768	0.1251733665698826	-0.01008953971296803	0.472659504524547	-0.6810236608934815	1.187484128704947	-0.4110683331402787	0.6003270663881083	-0.31917363413391026	0.2301720272699627	1.0686864157201978	0.80437180722875	1.2264541603836134	-0.017300334645673134	0.4020948776245259	1.0620403894533645	0.07579991431132362	0.25374979463204494	2.7759411473487594	2.1678622784238177	1.5628978360422079	2.1410294495164424
-0.2300382469928386	1.6471126413871837	-0.05897814701271283	-0.6235628212500918	-0.27366034337703776	-0.3567560352023767	-0.23416864586092015	-1.0084876938027683	-1.3628107450585347	-0.17782922366213505	-0.700164158934637	-1.2041592784844304	-0.7419520414642458	-0.047280248240981	-1.090724865926449	-0.42018876182427845	0.01771403434532166	-0.36755169591714787	0.0655643388895926	-0.5896361304584377	-0.026409523404832786	-0.10115745691874092	-0.9008665732777675	-0.5756871887205829	0.12910949631840288	-0.032005062810754326	0.5019819096596134	-0.6470247040026484	1.1783157434508422	-0.3729890004078612	0.60144912716476	-0.32706117905935966	0.26048559330106447	1.0656635256937654	0.7472740231516598	1.3931391332270322	0.016870575255525648	0.34959207868857134	1.100795523319648	0.10158117882247852	0.28662033382197544	2.8706579140933344	2.23024028897136	1.579532446712946	2.115768306999391
-0.2154311945214329	1.6089771523817524	-0.037438510472032574	-0.6000035902650082	-0.2521470563297442	-0.35032631115352275	-0.22765102867872397	-0.9906189686994736	-1.3680358161604749	-0.1830108511019008	-0.7105068911045229	-1.2013940957230211	-0.7283859208344508	0.0009643995421383389	-1.0995443775926612	-0.4324777962383718	-0.0032205355511481597	-0.4107683964057479	0.04440294835986036	-0.5954123465564313	-0.006103119725808366	-0.07310165042306387	-0.8964119045562411	-0.5296760857471059	0.16374141341698828	-0.045807947535974544	0.522608600244136	-0.604526904769895	1.148660347498639	-0.34850544389279153	0.6058763887074163	-0.3383204659589619	0.2824816906605223	1.0651041720274566	0.6869955747702048	1.5820988480398825	0.050870908720972774	0.3023540068391859	1.1285574398727585	0.11826965804328574	0.30755395055502877	2.916569133601552	2.292602234098633	1.576435231515563	2.0896425464794652
-0.17816781171824908	1.5595967081041047	-0.020169091605795574	-0.5661725872461824	-0.23367687735095927	-0.344668153990531	-0.21703336955189031	-0.9776877503018031	-1.3755646336678315	-0.20015128360642462	-0.7178910542933747	-1.1961343651087664	-0.7158364120753316	0.07172543833620876	-1.1122963468091585	-0.44131182288640264	-0.011403934209680593	-0.4497327946408694	0.031545212769833006	-0.5960009835962148	0.0004671942332553997	-0.03500974316373717	-0.8772241342373708	-0.5060012555711835	0.21876690071772725	-0.03635270234452965	0.5421796538657546	-0.5533759996997786	1.102541108505212	-0.32627979056894724	0.6032013307688777	-0.3571046520403147	0.29257377378454075	1.0761642998407037	0.6253061046056756	1.7692993136180342	0.07144761832941063	0.2664399847764886	1.1493359737075641	0.11452870766180494	0.31319203285639136	2.929318885193214	2.348015884959777	1.559008131912986	2.064497140230515
-0.1324635764553086	1.4959118044899167	-0.013750487054096946	-0.525568360189722	-0.20805026322414025	-0.3438443455967716	-0.1978480722705414	-0.9620498849145699	-1.3771636745543498	-0.22569181855669718	-0.723379118024768	-1.1970968840444391	-0.7041679669374644	0.16113953904165249	-1.1322768334157984	-0.44493400844759723	0.0007209081011636642	-0.475728798934514	0.020648461434597986	-0.5797119165069982	0.0007013321262091365	0.004217073535328741	-0.8523229447692394	-0.5076491555834287	0.27460237390209	-0.0040414759769799745	0.5655973270680276	-0.5007003972909885	1.0527314771223935	-0.2971985926298985	0.5926799782689735	-0.3856543699341289	0.29999149634364874	1.0960233385182918	0.5625508270135509	1.9294960818724185	0.09078950287033923	0.2513214222470193	1.160533808094714	0.08734636477583685	0.30654405863820333	2.917711289835078	2.3834200548764977	1.5409952796216577	2.027298142059603
-0.09058709289421249	1.4262661009922526	-0.029875338869534633	-0.4813997404446296	-0.17758148402203497	-0.35010729867810875	-0.1716611250774218	-0.9462396680149968	-1.370665008387347	-0.2557354810517928	-0.7278108418644521	-1.2081223148846116	-0.6912795875547866	0.24612671910828593	-1.1667593829426122	-0.43592693811688593	0.022579155001225155	-0.49187796007885753	0.010168329464849121	-0.5514642232411244	-0.0034466663477267546	0.033232723652912445	-0.8254805005830121	-0.5267474494095543	0.32309776839724813	0.04867167429160097	0.5913844875539424	-0.4520786960414938	1.0123760764157492	-0.27204175690953725	0.5788127706270976	-0.4221909286117865	0.3190520165248794	1.109118561585555	0.5079298721471307	2.062946034328457	0.09713049646025215	0.267769976364944	1.1692465351156618	0.04626347527275104	0.29970564765855656	2.899051745004796	2.3984211410522147	1.537748754915378	1.988325655780433
-0.060869220629721575	1.3577132513727759	-0.06471160469873574	-0.43557622409410107	-0.1442224851815665	-0.3621610219809451	-0.13330606097663641	-0.9332768922981657	-1.356729777071824	-0.2886925868998132	-0.7361716597307446	-1.2191806925832183	-0.6710772505469695	0.3228448598708031	-1.208257316664095	-0.4209747907557765	0.04743618888554985	-0.5004220421929422	0.0012469285694221267	-0.5180014123420803	-0.015636289737683346	0.05157539563507798	-0.8165302946195778	-0.5527495769711914	0.3517752851364649	0.11194518715678896	0.6172513904003644	-0.4111091816705632	0.9779039717842144	-0.24361523930270548	0.5502368097608576	-0.45596878931059204	0.34849071421614275	1.1131094111480109	0.4819181380415721	2.1716964389008653	0.07864891046485592	0.30256221638498265	1.180021934253311	0.0036799383732920047	0.3022390336670501	2.8739199815178713	2.4003128442888313	1.5534836800837855	1.9611174207529714
-0.04953115610598313	1.2927188702831647	-0.10354190496970497	-0.3949193212836216	-0.10877959609459727	-0.3716669671294229	-0.08098652320708759	-0.9213555081136416	-1.34400920181433	-0.3211413066594039	-0.7477832256970542	-1.226339574251479	-0.6364107857569271	0.39529364322053245	-1.2416081589417047	-0.405438987583592	0.07908794264561006	-0.4995168770580837	-0.010109540686350378	-0.49579843628006676	-0.028643950457343036	0.059993646771865736	-0.8367929070244674	-0.5738455881805826	0.3476550676871209	0.16971844520029583	0.6334239005622713	-0.38110313804547874	0.9470753296966565	-0.20822530361683844	0.5109565517028684	-0.4804560114327323	0.3799071948368051	1.1162354444036926	0.4885509459007267	2.2394197501481328	0.06092379388018639	0.3469108496396412	1.1927543966952867	-0.028079023467966768	0.31507620263264025	2.827991456612175	2.3798133680262175	1.5863164582454077	1.935481837368533
-0.04478386405277635	1.2325705294418188	-0.1304936706276226	-0.36869118542823254	-0.08406402946247968	-0.37269974155477015	-0.01725727275321764	-0.9047733506376728	-1.33738753250221	-0.350146688335437	-0.7604776932931626	-1.2336914303762812	-0.5764786920587291	0.4558918539361841	-1.2536847060598706	-0.3842484688146602	0.11173296551227221	-0.49885139739507256	-0.019346997652146453	-0.49315473308384516	-0.033751625233262916	0.05350715638357025	-0.8628179808030749	-0.5911774488356875	0.31849892292576226	0.20661480051533773	0.6320492941573375	-0.3616336499114118	0.9259142357644274	-0.1762203628305029	0.47922581126169606	-0.49525972875586727	0.4134424324321483	1.119107586633532	0.5193252974736218	2.264500728175569	0.06072355197734704	0.39803266689429206	1.211876192285957	-0.041471056867830286	0.3400782410877622	2.7600072026212077	2.3404892355639824	1.636760101559019	1.9093730968880336
-0.03398916428211569	1.1788211036244247	-0.1384020712709647	-0.35683694595082993	-0.0774584115353802	-0.3695853439686065	0.054773009592351964	-0.8868536483265028	-1.3351581004969684	-0.37723584552431144	-0.7677372206340567	-1.2321146878655207	-0.5022547298119489	0.49348886371466316	-1.2481222298456127	-0.3617498571224139	0.1363053044297367	-0.5107087786788105	-0.01872925169642452	-0.49855573609799997	-0.0350234853925187	0.04381213212707639	-0.8912992526565799	-0.6125481100471195	0.2824712863500231	0.22514530783628045	0.6172703766766748	-0.34918853210469064	0.911289189393524	-0.15015590210411361	0.4550161303741643	-0.49668009125202095	0.45404710376884394	1.1258356988183478	0.5727899518289716	2.307991548858154	0.07594935295991023	0.4361605088214787	1.2405456845704161	-0.04181954844329128	0.3752340214151947	2.6802163412011106	2.296867603179921	1.7012043826684622	1.9013226182392227
-0.025106140505077264	1.135897989722792	-0.13090794547663592	-0.35267556138331374	-0.0799423249347269	-0.36767451035283766	0.12423817731220503	-0.8698321158683713	-1.3383228689182023	-0.4020861485929852	-0.7684135233500253	-1.2118853167871595	-0.4379455572261195	0.5089361199888962	-1.2282468088987133	-0.3501500644952684	0.15443404726392693	-0.5284257647919433	-0.018086364916922972	-0.5061735943964862	-0.03477200395193871	0.03856921272062221	-0.9218035162689432	-0.6429417465887571	0.24078044268712723	0.2414149159386394	0.5924325300063217	-0.3357353202928703	0.8974192868988311	-0.12261469085562078	0.4374981597705747	-0.49218587435689554	0.5015097477789687	1.1583297830788601	0.638655510216091	2.3798833466770204	0.11215976372336231	0.45711743698205937	1.266829077750275	-0.031090986370166624	0.40594627730859534	2.5871046500725883	2.2544066974102597	1.7748981964316457	1.908447206743223
-0.01509458993318443	1.1101952348148685	-0.10831934377338948	-0.3561280180946546	-0.08391532975644754	-0.3671701788727556	0.18849287506074747	-0.8478269544689192	-1.3465205160271314	-0.4193654096062728	-0.7662865410922517	-1.17820656742671	-0.3865134683355159	0.5056242621803957	-1.1987893997834855	-0.3466657272914636	0.17311320036738034	-0.5476203413432872	-0.022881079166276876	-0.5227621434883996	-0.031074937716284345	0.03486868353679222	-0.9390459450176782	-0.6746508120875381	0.19002913709460292	0.2508479954514707	0.5595672857115795	-0.30606291632071886	0.8842874628820159	-0.10154588743700063	0.437335542266712	-0.4798516018599008	0.5602669005934601	1.2244326918852235	0.6963632847077165	2.447201874914535	0.16629553297432348	0.47066805415644924	1.2909969944072444	-0.010896255175842782	0.41599037377279346	2.487023210109941	2.2125080813499967	1.8668498832187073	1.909485429148249
0.003920976567242139	1.0951897912535666	-0.06922613830977706	-0.36656001221353846	-0.08648092327600876	-0.3714841218517835	0.2445992571263857	-0.8197992000819282	-1.3495494684756324	-0.42239812815686795	-0.7561236114571253	-1.1379431530735602	-0.3529313895408607	0.48108378972746974	-1.1764074123827781	-0.3478770330702275	0.19009051022449017	-0.5752546663327351	-0.033303746395958275	-0.535708716041769	-0.028525436215231192	0.03402051983315769	-0.9499374056992089	-0.7016301154459098	0.14749818410613033	0.25550278796031994	0.5318663085734924	-0.2399412771464081	0.8681179979620257	-0.08805798468348427	0.44689745149382787	-0.4453009603501178	0.6379062828848545	1.3009848032239024	0.7313070213118339	2.504498131516318	0.24864316142531914	0.48902873675617853	1.3209238916140447	0.008946428406535874	0.4044862621374132	2.3995487522097654	2.1795297898938206	1.975734799694301	1.900100579408388
0.028724367623732972	1.0892703689111354	-0.025549353426954337	-0.3723323969248081	-0.08688722951502498	-0.3825452565045778	0.2860862977126582	-0.7899678235305915	-1.3335693098725432	-0.4163346463867871	-0.7398698709570379	-1.0927471233434622	-0.3536825527564158	0.43849323770890863	-1.1712141669156078	-0.35702488470210264	0.19830237837970888	-0.6023363048223943	-0.0520192939265817	-0.5362422759316317	-0.03355217443556184	0.032079703956156946	-0.9652794482502289	-0.7184965166238719	0.13097045562127327	0.267374092120644	0.5172202950270084	-0.12974691607657357	0.8477291133043391	-0.07178025096881566	0.4566585671631752	-0.39308429046872007	0.7242860559837391	1.3747203109946446	0.7462651928506958	2.5531032298413687	0.3614053100075828	0.529876050301932	1.3506890753268959	0.026900856615752738	0.37524556303710127	2.3296695571949955	2.157126561329389	2.09496035677327	1.8875023462247724
0.05515565308215751	1.1011092135959972	0.021502709232123485	-0.3662461525125075	-0.08454573273553967	-0.3972974546191677	0.31740088574689407	-0.7582041680521765	-1.2978753346989658	-0.4110845823581942	-0.7269200020331467	-1.0552347716695358	-0.3769262536106711	0.3982570438945612	-1.1762903392190673	-0.3679764967551396	0.2055178141509162	-0.6269364937211643	-0.07161836183573776	-0.5360563905506475	-0.04033061096613988	0.025529827668300697	-0.9642250404243997	-0.7186323960985658	0.12835641026957764	0.28382102565191164	0.49815807361053127	0.021000806678812812	0.8273828921424841	-0.058552732438339986	0.46017517068420233	-0.3289866552699515	0.7981232853479663	1.4335992267063447	0.7487152092958913	2.5603231575634195	0.4779720547437945	0.5867512496996133	1.370362016907149	0.045708733581200665	0.33100652626919275	2.267936878042831	2.138414363071647	2.217133819540723	1.8670510668496951
0.08629683301969046	1.124054277091925	0.0810069178336564	-0.3552786215610952	-0.0833016816738095	-0.40846307228775613	0.34498298610173017	-0.7257244041774199	-1.239451403334016	-0.4056233425697918	-0.7154126398085721	-1.0313718327753314	-0.3914157966896634	0.3698865730244852	-1.175728988408454	-0.37572240126292505	0.21745285981718737	-0.650033713719998	-0.0864801802356073	-0.5430270923375589	-0.043293467018951336	0.027416312774250107	-0.9370433875190104	-0.7081205286520331	0.13062570956336766	0.2999291409529433	0.471778541303706	0.17619705813997438	0.810889184654178	-0.05000097059875559	0.45764646849914054	-0.25454498195329717	0.8623535481557634	1.4587066689337636	0.7435604551334961	2.5256947495078483	0.565125488862935	0.6507693112704364	1.3691112125355813	0.06567587844052976	0.27715331845310587	2.218525641894757	2.1255660432119092	2.313227888087449	1.8358805666437068
0.12568087825998805	1.1399189131231604	0.14312955592959314	-0.34055135866656305	-0.08711342061715813	-0.41459743088811607	0.3708360283637527	-0.6988861179741832	-1.1603552558928762	-0.40044953645446296	-0.7002315848851717	-1.01450539460425	-0.40080251296223607	0.3575602806503026	-1.1628509404002678	-0.3782535317400999	0.2205275654592803	-0.6648180775893526	-0.09678791798515421	-0.5564142820902993	-0.03912234381484693	0.04381515050324568	-0.8952430648733444	-0.6883283821891727	0.15010218831050892	0.33037528379143727	0.4562895370890029	0.29578714233918474	0.799246316641869	-0.04893711505890318	0.4622404129832563	-0.18511127366867414	0.9230262894679118	1.449372206686787	0.7270002208575573	2.491801956729618	0.6263030983637471	0.7227290798023549	1.348421786136217	0.08041209363145754	0.22613069340960731	2.185705955578384	2.12330081895405	2.3555896756758754	1.8053364038886186
0.17010259671708053	1.1466853580705116	0.19840869219279228	-0.31994855437580666	-0.08982352511863755	-0.42027769022752554	0.39689614345126156	-0.6767692922146237	-1.083632044126281	-0.40495852999261395	-0.687120302322122	-1.0063439871007884	-0.41267992831796463	0.36774734922503244	-1.1240036631802366	-0.36928165673467916	0.2142452965238936	-0.6688504331745475	-0.09694235447408463	-0.5649684519374473	-0.029644095037121183	0.0654659627672038	-0.8493844981538476	-0.6619012698875358	0.17751786753680793	0.3773031919418767	0.45262518576093536	0.36037690912852255	0.7927188017797095	-0.053891854845909005	0.48512882665190443	-0.13761763287783052	0.984909749051306	1.413946474487253	0.7141937737479918	2.4709945531705433	0.6463384131978411	0.7781170681586329	1.3230888722677345	0.08312534946897632	0.1880895076055304	2.155040791247979	2.140298033598129	2.3504786963328526	1.7879657516497673
0.20422458329599222	1.1559831349406129	0.24577942781264958	-0.3039329303308883	-0.07941873442053053	-0.4244992059233514	0.4202280740629824	-0.6607041892756749	-1.027068535331222	-0.4193673649373819	-0.6785388177086255	-1.004435422658658	-0.41920318782146715	0.39766618179697866	-1.0455766509979831	-0.34836096879297807	0.2048566891723187	-0.6628949541564133	-0.08651609569814953	-0.563140579024435	-0.02006178497363853	0.09639828175243223	-0.8091657872469261	-0.6392701097193686	0.19666968252067835	0.42879406336119513	0.460064008819676	0.37230542360167035	0.796387862421185	-0.06382365306761062	0.5286534015607056	-0.10480682749555499	1.0481158768830827	1.37063028525022	0.7374739573708765	2.4716406491284193	0.6147817725837118	0.7983856300657636	1.298709737986015	0.07692717787684626	0.16158417289707686	2.1257514060170486	2.18832159113576	2.3133542269026695	1.783067384302774
0.22135707194769524	1.1661522741456605	0.2721283704530927	-0.3022407217330218	-0.05929400941688506	-0.42644017887059926	0.44435205823219004	-0.6448551325986728	-0.9953388490221379	-0.4335708901156684	-0.6728198711769166	-0.9997310819437158	-0.41575517922675864	0.443047420953352	-0.9340209353615716	-0.3237183752017579	0.18604784169507324	-0.6433789170898857	-0.07033617982298937	-0.5594676215890603	-0.013910606748875176	0.14372340171431724	-0.7872602603227208	-0.6296486864899793	0.21374298000979403	0.4750221693725492	0.4827184337142385	0.34398551585700066	0.8045152583770108	-0.07104745536968701	0.5934808694754959	-0.08857843046503212	1.1199255677725168	1.3396516130502023	0.8214984611753289	2.4855939865319514	0.5453200813987678	0.8001915291874682	1.2791655071458436	0.0670556205964371	0.14116127293338948	2.092983635893109	2.273990444717568	2.246976579075454	1.786188859533624
0.23405464828277908	1.1816931917675444	0.2722823957174693	-0.3108444282228229	-0.03468525524966352	-0.42247786142549276	0.4749858943526384	-0.6232772087509366	-0.9907774823907236	-0.44669898318381496	-0.6696059008680998	-0.9917791223260121	-0.4077295932921463	0.48997096168751797	-0.8079481474250227	-0.2942540220456761	0.15745497719005747	-0.6234681039520802	-0.044117892167346996	-0.5593402556798672	-0.014295055387922773	0.19643028638645393	-0.7927570763139627	-0.6296747059638572	0.23187059796726386	0.5123206734281512	0.5188265340029389	0.2989011124332278	0.817233246484264	-0.07434689545307588	0.6685003894448694	-0.0951405915414873	1.1983942091538058	1.3188325489311483	0.9893564278302301	2.4927905613880545	0.45947563601485514	0.7878901692878574	1.2801918927911144	0.04908696824128313	0.12940613102154114	2.041054464412036	2.384990449707743	2.1596152025747477	1.8032803831258775
0.24190593898615947	1.214262184515928	0.2589645215648969	-0.32266355053087875	-0.005682529487307344	-0.4087483912924238	0.507581745494573	-0.5992596613834595	-1.0084309962805054	-0.4619877171277887	-0.669246295798582	-0.986173449698202	-0.3999186254191213	0.5288587778945624	-0.6859849277223218	-0.25923760632494564	0.1313104894000417	-0.6145489845702818	-0.010738061280834852	-0.5619151124386866	-0.012280313272011244	0.23996432587942307	-0.8178585215319604	-0.6363646018030422	0.24710971254635541	0.5500624910560249	0.557718022398866	0.2667856051960496	0.8447725330432438	-0.06937355679299567	0.7365273567481548	-0.1209488803013875	1.2541245662901812	1.2982396065069846	1.2232140166996213	2.481989860887413	0.37210712725933115	0.7528812213732146	1.3043829113757912	0.025233075504617137	0.128523196945688	1.9765096581697528	2.5081519778411767	2.073666523735147	1.8451462761075805
0.23962028725155265	1.265139522190202	0.24456315934567457	-0.33525525056454997	0.01977653567496867	-0.3739655934768881	0.5517762632740852	-0.5780919826848141	-1.0367729709678317	-0.4768716975321275	-0.6698939935658388	-0.9795840780114397	-0.38896463251258995	0.5595411861003067	-0.5886400930348032	-0.23149195822057286	0.10541273724797189	-0.6073386816113004	0.011906637851880848	-0.5706207444481182	0.0029820086390558885	0.2821400960961088	-0.850438905979677	-0.6497501755867175	0.2669777960388847	0.5939916995426006	0.5812344242379576	0.24795828370580025	0.8791806424310324	-0.05712433898623096	0.791573381805615	-0.1494683777165601	1.2738609326296764	1.285830682618951	1.4621191086695116	2.4626653643159946	0.29433910528993923	0.7042196760984856	1.3348609545721744	0.006261620860891398	0.13278205542921487	1.9118826512894505	2.635189288614388	1.9998272289120116	1.911330401422099
0.22960433696506016	1.324285066154459	0.24043634450358117	-0.34793474352158615	0.03640995912995363	-0.3134116579580386	0.6061095842714931	-0.5629371870293503	-1.0713829809250677	-0.4868243328786967	-0.6677404495699755	-0.9675608280301292	-0.3742124647003399	0.5735006819134474	-0.5315294022758902	-0.21939649809557973	0.07439996552464274	-0.5936145734762348	0.021822897059720694	-0.5774606380039664	0.023591924401538983	0.33016547932932183	-0.8833666728506323	-0.6624679162075362	0.2966761627553966	0.6360653240766692	0.585574687002705	0.2348494741163623	0.9055424165050738	-0.05017580000565449	0.8269060999573424	-0.16584787714029064	1.289015642497503	1.271616752219071	1.6638047305656714	2.4319524534509265	0.24387072940764729	0.6531361014134702	1.3676293888869426	-0.015494210350039141	0.13813736799386658	1.8480776507893364	2.7403454969818943	1.9390965432802711	1.9784880729918217
0.21116513307721058	1.3840415373423798	0.2578544774181816	-0.3566701393964352	0.04981597065543304	-0.236297164435859	0.6436984789179776	-0.5561960581593803	-1.1083428634671382	-0.49383615023680993	-0.6652007387665049	-0.9553681370625877	-0.3347142696027247	0.560792601722366	-0.520959796906001	-0.21416412640232357	0.050975896306848366	-0.5582116193698555	0.027899793321822897	-0.5495365229938802	0.05119996163119861	0.3677593545206784	-0.912963655310538	-0.6676168809826392	0.3266456404494854	0.6738989709445136	0.5913655012776301	0.2312189006887458	0.9255345306515308	-0.05069284867712139	0.8447533710062534	-0.165701091958317	1.3227955115243648	1.245787307386914	1.808543390190532	2.3786106154828905	0.21673053520614158	0.5961376759580724	1.407414208673884	-0.036862433584181106	0.15163240940813133	1.807561388944777	2.8034986640573916	1.9118992419672858	2.045543624324984
0.18060911518145364	1.4295105870047782	0.299130592663133	-0.35103602853946614	0.06338115369722808	-0.1599060148691756	0.6511556890458197	-0.5581671768638871	-1.145300183443686	-0.5023477065557913	-0.6630328922962857	-0.9472514431527153	-0.2637491131858324	0.5351310063150526	-0.5486190823016712	-0.21255100732648807	0.04745516855000761	-0.4901606841687995	0.034026971231483884	-0.47617031697687284	0.08854351026170593	0.37949480106776734	-0.9285427352797668	-0.6646795714871281	0.34955953862836964	0.7058777121328601	0.5998105969808661	0.2490488907433454	0.9334486091282012	-0.057793898416907075	0.8493839044287382	-0.14478852073835063	1.3567287934828578	1.215768660628362	1.8740737890092252	2.312852837119524	0.2250109087068879	0.5378050097398157	1.4387569240215883	-0.042296057332187206	0.16955077741809169	1.8044680491456464	2.830327915905796	1.940987797059637	2.118580017512676
0.14200821913992423	1.4507421335068444	0.36048576004519284	-0.3325490337018143	0.07912866200219316	-0.09521495378264153	0.6435147017853582	-0.5570723806376152	-1.1832645916708775	-0.5143241096005332	-0.6585623474547784	-0.9428177373463369	-0.17833959643975575	0.5095239520244393	-0.5898228321758815	-0.21270938629029718	0.06997770370607684	-0.41596252157213137	0.06611025392023058	-0.383602839568561	0.11984861372702024	0.3899715847521669	-0.9274924143059756	-0.6513286903352891	0.3707764829105706	0.7180530027427413	0.6066114811555492	0.2797760265215436	0.9273818600210173	-0.07829357631945201	0.8440297231140652	-0.09570614621320742	1.3940413062326713	1.1787323072336426	1.8961641561641973	2.264648629659903	0.2606650919624526	0.501823000886654	1.4491362901128304	-0.029853485673630952	0.18778654003048287	1.8155348508326068	2.829809806102137	2.0139810046656867	2.175961378435724
0.10609334886158531	1.451039078213167	0.4392059481817233	-0.3070759169873666	0.09836118876964793	-0.05239299161727283	0.6237625426442396	-0.5460394563617726	-1.215704108629906	-0.5275773438596779	-0.6533603332105017	-0.9464536585092109	-0.0946272567333349	0.4848047059112198	-0.6265567886971333	-0.2075356734725256	0.12073881629729051	-0.3623350121181189	0.14860088828664023	-0.2877754833492837	0.13751879816686002	0.40655756180367264	-0.9165028691755304	-0.6285818880609999	0.3919465685052893	0.7162797484536558	0.6202778028443741	0.32446938992198693	0.9220830538387934	-0.11014600634657849	0.829333166202491	-0.015483727053543794	1.4522013925024382	1.1316236207980928	1.9500678695541853	2.2349359998862455	0.297713552171121	0.4996686694638205	1.4494729182022763	0.005379723812786336	0.21025807788258769	1.828976818323375	2.8114189162497647	2.1101592990892257	2.2122310824539406
0.08118216479739888	1.4310245182124226	0.5305508967811312	-0.2788307387176593	0.1195875482151619	-0.036533675393020895	0.598212344389492	-0.5249567396762522	-1.2367299587483065	-0.5435093817386261	-0.6474574977227893	-0.9600512976542515	-0.025048645951169613	0.4651668738372095	-0.6616787378103677	-0.19473923978548754	0.19302919493797183	-0.33271270762687893	0.27206747386718966	-0.20499108469573807	0.1479682856116532	0.40768341611490316	-0.905280373478913	-0.6081305815932413	0.4054284823037915	0.7214823498768116	0.6400045439317437	0.3866017033536989	0.9139599242325508	-0.14153346454684612	0.8069082124198503	0.08993825408195415	1.532208309495482	1.0801075448358148	2.0359726185375084	2.2057410253077534	0.3199292788361328	0.5285035669694363	1.4480075959305714	0.08385433694825764	0.22909977564507403	1.8611735103305524	2.788031680693887	2.2272906945946858	2.240920060911521
0.07020707672814544	1.395486078400813	0.6236857251769161	-0.25685616999931987	0.14524348341077561	-0.0405602900786157	0.5879751815794905	-0.49673964137429605	-1.2490533363496945	-0.5667269833309961	-0.6353044809415802	-0.9725405103476975	0.007062169552868381	0.458273482698747	-0.6982926192919165	-0.17884561747284522	0.2730727665094859	-0.330989792058659	0.4201433343815008	-0.15723919571399303	0.15203534753000048	0.3908408770889881	-0.8888798362500261	-0.5856613203736454	0.4208349493381773	0.732970504449672	0.6678080469619114	0.4515322848422694	0.8967409373151156	-0.1762835989989554	0.7833530669853658	0.21470565875929068	1.6120410820796482	1.0438487327077364	2.1049216449541497	2.186210245087134	0.34015000283952257	0.5859609032604676	1.4371694915605746	0.19433327844240428	0.24009605591656502	1.9078331882796795	2.7699781646671537	2.3573507621910736	2.2620249098005827
0.06544218581653918	1.3571169279871278	0.7115704165438606	-0.24925110801279896	0.17271732487167885	-0.0534157195987935	0.5900692055272254	-0.4653036965179359	-1.260871888542999	-0.5929127775473528	-0.6148192512427904	-0.9807019178511587	-0.010977043307900055	0.4604823979250942	-0.7358280767031886	-0.15393612599816855	0.3504528585021501	-0.35319312623895643	0.5699539117365893	-0.14422033440135154	0.15207581580779503	0.37618364240980545	-0.8705339574510047	-0.562298723884254	0.4441906579990381	0.7425049127790226	0.7044819382846866	0.5050975929922142	0.8879522571739076	-0.20786820525381094	0.7658188346313903	0.35481211495284126	1.680517151427706	1.0209628369564365	2.170304573562736	2.1623280475116613	0.3493945040206066	0.6540539230847365	1.426351188842898	0.30988312796315876	0.2534756811117641	1.957365562210097	2.7552060107302623	2.4715955071911857	2.2662663036257067
0.054759678768173906	1.3187915890874904	0.7926965855342756	-0.2528264748168515	0.1931562041838416	-0.06262830858754229	0.5943452593735271	-0.43085281393867236	-1.274315107278054	-0.6175421282006703	-0.5925911628832117	-0.9928687220013593	-0.055230722822787515	0.4612520336829709	-0.7773350160526492	-0.12987132233047505	0.40663582857335057	-0.37442925904462354	0.6891896558296938	-0.14411706474524894	0.1461761190236115	0.361197404728145	-0.8616164463038751	-0.542659803212006	0.46451059312086185	0.7686034160837407	0.7371725088373656	0.5459594816686503	0.8955335603830953	-0.2229332924440317	0.7520329357414459	0.49529416852379404	1.7454813085300593	1.0107476902135697	2.2620444506323603	2.114092702897443	0.33507720796759216	0.7088937679428969	1.4219915250570376	0.4150955794240609	0.2642728684053665	2.0232515367568986	2.7469323192919815	2.5674215843116848	2.2591280990901645
0.03789117299246033	1.2856798203595174	0.8593496908892929	-0.25745096705511994	0.20319238715995466	-0.0660059230019559	0.6008551113247672	-0.3948483402622605	-1.2856954607668805	-0.6352672047068884	-0.569386419846192	-1.0061957262378367	-0.09937426938501821	0.46433663683855525	-0.8217357638589615	-0.12250670051334218	0.4324386824031343	-0.3751483154601651	0.7677619132327732	-0.1485335637045614	0.13765754654787019	0.3365101060376511	-0.858007755954235	-0.523931564125472	0.4724464465509136	0.7850471830894922	0.7716250058317269	0.5775189228176063	0.9129701311292688	-0.22588679348823787	0.7451013646393065	0.6063975996439067	1.7882752238640767	1.0254336992396247	2.3424559342891778	2.0724428664803733	0.3105438666863839	0.7464224762791183	1.4149817401356388	0.49133700164739347	0.2621607515964632	2.0968643712774737	2.7352447260466426	2.6664903576895176	2.2426118528305317
0.024639232617799586	1.2670720967543017	0.9239367332152568	-0.25553049685650353	0.2051820311139001	-0.06643992937525361	0.6082010198089096	-0.3489567157441534	-1.2912869787386476	-0.6394985412275123	-0.548580406079707	-1.0179648147398008	-0.1285736214483157	0.4705846247627349	-0.8644974873733225	-0.12457149293041177	0.4385564609132239	-0.35390090333817614	0.8127927201679018	-0.14972460707160903	0.14186913802976883	0.32395064279628355	-0.851542356029964	-0.50898193085649	0.4714824964084189	0.7717857742275459	0.8115151723616251	0.5987642349108333	0.9323820217324229	-0.22127799274041463	0.7642414448439239	0.6705211381100828	1.7768190095371807	1.057546946961374	2.3903904557654942	2.062996632204677	0.2953662720878371	0.7600198343719522	1.4048498946984007	0.5238889596246504	0.2647576165254429	2.150783663468476	2.7090540746539107	2.750425272383478	2.2290502854153678
0.020934672924750243	1.2594513272830223	0.9991329295271683	-0.2379104571370838	0.19480865584664503	-0.07112760006462142	0.6116073677881666	-0.2932022152452437	-1.2905463973024236	-0.628341421917586	-0.5337814315426698	-1.035447829833	-0.14988293582642426	0.46821208618628835	-0.8974971101598002	-0.13256083177145953	0.43638961588767505	-0.3171980080256602	0.8188337009674616	-0.14930120148158968	0.1571574752622755	0.3418586686100385	-0.8545175843136992	-0.4951742633854675	0.4573546021324807	0.7597276450617653	0.8290812752047765	0.6092936153555516	0.9534748540713224	-0.20777521088843898	0.7977609778275838	0.6859681199071596	1.7181406363362293	1.0814999784306667	2.4572816024319977	2.0601281218374794	0.28447533748340725	0.7565992489767233	1.3912725617574235	0.5096292533226185	0.274161152973826	2.1746218484939446	2.679750748084156	2.7876531099352047	2.2178068473701145
0.03098802078534104	1.2580055473194516	1.08453462740804	-0.2026857414598333	0.17696469112283852	-0.06741644371517304	0.6185753683657963	-0.24132198254484796	-1.2790276652753412	-0.610409080313777	-0.5232282486786912	-1.056072563212567	-0.16810287968642354	0.45387080255624757	-0.921470091836577	-0.14904397578272538	0.4295854061797108	-0.27174800290525997	0.7990873796618833	-0.14709811548473906	0.174873909162452	0.38937394627060296	-0.8695776340740901	-0.4737139795417903	0.4296644648794995	0.7537270792085206	0.8180730321995242	0.6022046696115095	0.9821233915219109	-0.19226003096981903	0.8378055381537276	0.6657635713296528	1.642852203564686	1.1006409815507951	2.5693924780705664	2.076961646041182	0.2722049586594173	0.7649488766806043	1.3743256476466028	0.4676253503700994	0.27931160174963576	2.17296485668546	2.648427194915636	2.785895851868952	2.2066144694431418
0.058440040030924026	1.2615761857143308	1.1857425041435694	-0.15417137200815795	0.16250940420690968	-0.047618921510998	0.6210861263748235	-0.194879318684471	-1.2570536659133325	-0.5850151951967052	-0.5155478199496116	-1.069037152006272	-0.18493063006796978	0.4318634619678295	-0.9373169952014286	-0.16346526032069608	0.41747321697850454	-0.21670493925280807	0.7758931739522755	-0.1337453489507002	0.20404864686101348	0.44413332673801237	-0.885826957777567	-0.45069252726545966	0.4166377497593974	0.7266501195192892	0.796280584249492	0.5776624237435988	0.9992143879518528	-0.17585582491824536	0.8779029491686263	0.62306635222035	1.5677420614974706	1.1170248868121697	2.693864038592694	2.1166070281311056	0.2819723136979154	0.7829143860607612	1.3655502153933075	0.4215746778984502	0.28924893821119824	2.151809008269027	2.6012912518478393	2.7608424819657733	2.213211436724916
0.0997973572692413	1.2699271470864033	1.3060787253498825	-0.10400869042029834	0.1510071677910473	-0.030680617219797895	0.6143692015980966	-0.14521295329751116	-1.2332909958160834	-0.5523513890150866	-0.5104581822895592	-1.068206420504334	-0.21471453395690618	0.39656626927686367	-0.9561147426669905	-0.16872109556414597	0.4010368275584292	-0.1630520513370705	0.7431274974752311	-0.11507419512738797	0.23742341367638894	0.4906465035102965	-0.8912093419117421	-0.4319238134417834	0.42702029608585035	0.6938734139008544	0.7880405403304171	0.5411773133099411	0.9931177743975876	-0.1566097110609112	0.9013767858511794	0.5916586404892901	1.5033169228035488	1.1309571568552559	2.806675397729274	2.136896776495014	0.3221875625181547	0.7946336090670225	1.3764213225171718	0.381611939887918	0.3029113331431081	2.1299133541104234	2.5509904209871475	2.7039172745864404	2.2472651316097814
0.1486517881856535	1.2720203638686773	1.4356697404588306	-0.06231583111410799	0.13707337702725794	-0.012605055487456707	0.6043080506897589	-0.10675671867091203	-1.207529524610686	-0.5184752775456739	-0.5056157731148002	-1.0542769594279244	-0.26132336430552583	0.35597555820396726	-0.9842453225934964	-0.1701142438569133	0.3764676519183743	-0.12533401755555457	0.7018785887457722	-0.10133244622202961	0.25663428326369075	0.5243195080574481	-0.8678488956619743	-0.41009347485851483	0.4477686534932273	0.6755075659067552	0.8002107434459166	0.4918201698147338	0.9940819694033705	-0.13576781389379844	0.9080400380719462	0.6035352885954268	1.4604649593332382	1.137760642938369	2.903221463010129	2.13346779734508	0.3661443683747812	0.802953492550075	1.394355018968622	0.34716461446453095	0.30896491383310776	2.118837899724725	2.520646858455007	2.629277833933574	2.304360555870461
0.19675166804819638	1.2684424235547902	1.5510213854369526	-0.03701171577713864	0.11759999862327297	0.021689485158119214	0.588658521903597	-0.09020854600019315	-1.185901471594318	-0.4784692030484625	-0.502195438533135	-1.0232621989065518	-0.3135998058331621	0.3289686152513895	-1.0133695234735476	-0.16690560336788757	0.34071629063552356	-0.10547960099936042	0.6709230515808438	-0.09721542926541438	0.26486090602105766	0.5460155959639488	-0.8164117759104735	-0.39085641050504255	0.4691261738378755	0.655026478867818	0.8214146168303005	0.4319372333979585	1.0149956150597794	-0.11568103097350384	0.9277858684784517	0.6615111182636607	1.43854764158732	1.118583936392732	2.9693015235210423	2.14757292837727	0.3956577999432719	0.7997496150494512	1.408288781651365	0.32173539756532116	0.3121994533724261	2.122796509397739	2.5084411554060093	2.5555342503340914	2.3751673238932605
0.24347223738369556	1.2656457885747525	1.6482856842828368	-0.031024238403623717	0.09501020947879184	0.04611038081117321	0.5736198579526206	-0.08257895722154115	-1.1723583128038553	-0.4294060348527622	-0.5062961622520131	-0.9688339887738933	-0.3626202654527734	0.33201988772454627	-1.038276088584018	-0.1612655524900113	0.2979013308971251	-0.10567134937683804	0.6553213746526096	-0.10965598050388259	0.26674268093850184	0.5417295018032317	-0.7519989009380124	-0.38310260728953116	0.48311349205136633	0.6438581433720956	0.8677525227954928	0.39541266020965327	1.0272827018591386	-0.09716399294068392	0.9662449081419361	0.7396958137206353	1.4231109836289293	1.0881328814807927	2.9732195388759455	2.1809908795479047	0.41654599695612626	0.7737829102665424	1.4391925603726352	0.3030128654754963	0.3113511441622926	2.1442595286193993	2.5202532556584294	2.4816298718788734	2.451270728185636
0.2960994235694542	1.2578376031822693	1.728806374647771	-0.04565931872862235	0.07374405715419903	0.03772762808247949	0.5666207964511678	-0.08041363962989048	-1.1556529481576816	-0.3795744215310889	-0.5125361274923984	-0.9029143850889272	-0.40905683656775055	0.35209101867011705	-1.056656575286611	-0.1525899048057898	0.2553552497385389	-0.1260558938001769	0.6331363934404314	-0.14329434981830108	0.2552525806361357	0.5210626801705363	-0.6748800029791044	-0.38620181573361345	0.4730924270283487	0.655650284394514	0.9424141557617809	0.4001087280127664	1.0333281192184067	-0.07473003223840703	1.0145179141635234	0.829778743339919	1.4041209504703398	1.0738832476554037	2.91171440647405	2.2141091356055487	0.42292036419651236	0.7280362986329647	1.490056404632804	0.28024711990302525	0.2997518141461829	2.1712170115402167	2.55831223627452	2.412602937380967	2.5237216320170504
0.3543164471542855	1.2568226364401667	1.786629583381193	-0.07259638244018632	0.05593150786124433	0.02584268503592572	0.5641954559826543	-0.09292975790629156	-1.1331689982565427	-0.33352246324378065	-0.5072707737188314	-0.843621806643219	-0.4558661653686415	0.371328882554995	-1.0703061054248912	-0.1424771146721871	0.22107164917372396	-0.16056496208802054	0.5941250180273379	-0.18306693670520133	0.23171738650736487	0.5035923189013614	-0.5928773168346694	-0.39809849740096215	0.4401875872683999	0.6991488454108831	1.0122912470976382	0.4281739216137989	1.0443864973378296	-0.04387450180806619	1.0636121385796158	0.9070525072264122	1.3826141159739196	1.0552857300124683	2.82277646339647	2.237123384996646	0.3982831937804986	0.669818360123616	1.5295937037657403	0.25774807706687664	0.2833829088771807	2.1951547026011835	2.600576340645892	2.3426954596254617	2.5799490342669706
0.41674399761114544	1.2727408198774606	1.815944840164891	-0.09511087763722256	0.04173173311624346	0.019668140660260437	0.5656009627856455	-0.12022441149431566	-1.1156538629050177	-0.2964963133572119	-0.48352457986691294	-0.7969384615895375	-0.5061715094359124	0.3896213670837405	-1.081100851494224	-0.13171614396447576	0.20781119027284722	-0.21108501989526024	0.553271179385841	-0.21812698495196248	0.2077341507315833	0.48059832924196744	-0.5320567848036954	-0.41358297541076067	0.41387643424704323	0.7670613181573395	1.0714714703597477	0.4716188269581048	1.045930915886916	-0.015265715245106115	1.0949729241995008	0.918121836831695	1.3563431880060555	1.0192094020592144	2.7238273040099985	2.24269693566941	0.35026592711629617	0.6056218332278241	1.5455868382897981	0.24121606345137883	0.2657184565491649	2.2201350438601777	2.635129043288381	2.2556288736936043	2.608644820740323
0.48183997497279674	1.3000621668321428	1.8318731769878476	-0.1090567835138037	0.03830116806722988	0.014526370709942296	0.577080562548568	-0.15480880580849057	-1.098361670754016	-0.2783156447025164	-0.445592374664635	-0.7633820862746996	-0.5528565856748326	0.40476864721612416	-1.0923338714584738	-0.11513621280865942	0.2112559993718585	-0.2727462223997764	0.5124783970306652	-0.24858809118029698	0.18246171124892013	0.4396510381262761	-0.49463756754287047	-0.42656669287566046	0.4158311109248796	0.8329757133030586	1.1314263336953556	0.5391108999756458	1.0380765663044087	0.003519146559984078	1.1159017969466063	0.8741510404082113	1.3238818409321265	1.0004492354778487	2.617923583578683	2.232935437703425	0.305919762004149	0.5398446134537405	1.5580717800777697	0.2264371758226394	0.24516282793355204	2.242857030748339	2.655335325631095	2.1606871682796505	2.615789833291635
0.544626102169542	1.3331398599380788	1.8297911803107556	-0.12271516756636328	0.04757709761672993	0.038215885252439366	0.5972442789303414	-0.1914759831872797	-1.0735406610956575	-0.26878927153778437	-0.3935395408519108	-0.7475746542675628	-0.5965002980673146	0.4073805606936423	-1.103275709451443	-0.08564839610238426	0.21704163375394397	-0.3349657510622429	0.46364414261234127	-0.2764640136842014	0.1538911071260054	0.3886072787235443	-0.47217214188944584	-0.4249592676005583	0.44701891449350983	0.8844792508244421	1.1675420284945803	0.6014297646111483	1.0299193059015008	0.017959311614906787	1.1173125037926135	0.8271322928531637	1.2868803003410236	0.9947089180654493	2.5186928901547336	2.181177702475484	0.2673175729567826	0.4739271709243247	1.5692267108848919	0.21666163152730622	0.22598930854125143	2.268200785354365	2.6433384730455876	2.0727476959880855	2.601989985324498
0.6081579809909574	1.3779346990787444	1.8066236560620936	-0.1308118699237298	0.05992126757941977	0.10957175717336394	0.6285536901439398	-0.23085951749998918	-1.0528966332402234	-0.2578257300076835	-0.33793152055645215	-0.7486360137785377	-0.6389240762149858	0.4171555408310841	-1.1162047893515026	-0.047493730543209586	0.245011332609276	-0.3988828168312041	0.4198955176899612	-0.29652586554302546	0.13223479732340754	0.3496370239988878	-0.46874735988151955	-0.4018713211132076	0.48930553289725276	0.9312330000714895	1.171050692356896	0.6449858831730985	1.028101840979096	0.030327562209347615	1.0855533052882644	0.78527692993459	1.2506209466353764	0.9778251648469478	2.422669673800623	2.077993064287189	0.23762244040238212	0.4203705767361752	1.5817017518467034	0.20669761729830544	0.20639740535483728	2.3053987372325837	2.61310335210026	1.9732233371856693	2.5693625697435873
0.6788811933257799	1.4269549153520011	1.772270710890075	-0.1258471801074211	0.07094180072222145	0.19685325184779418	0.6686067514137168	-0.27353472294978165	-1.04244392847082	-0.2526441025679177	-0.2994619509605199	-0.7573222176699093	-0.6639694392178281	0.44473516550901093	-1.1221124813049081	-0.012846865738034351	0.3014821609247466	-0.45074793310986916	0.4117103837766448	-0.3088356085504303	0.13061028502908562	0.31757281395009	-0.4898028215818003	-0.3647415318899361	0.5282852667843819	0.9628887556571806	1.1647852211741894	0.6878854849986318	1.0363998909182466	0.036978519220734384	1.0469438444337076	0.7503636426811083	1.2050655985320098	0.9444980006578909	2.326599535106933	1.9733800091317828	0.2278068789798675	0.3914421973936713	1.594114087576167	0.18912012895642402	0.19069791415641643	2.350397097023856	2.5887321095529363	1.863450220554584	2.534696153439363
0.7423646752865969	1.4656453502020352	1.7172013676593885	-0.11219318570102961	0.08422633924840729	0.2807490949527499	0.712801269193229	-0.308131254694403	-1.0326498030408957	-0.24817226032084427	-0.28130802458172965	-0.7670438942549149	-0.666615454003448	0.46740911974598376	-1.113034808303334	0.021266203300227892	0.3619197391118054	-0.4791718102418729	0.4304690298623184	-0.3276478975704159	0.13896409380237812	0.27535780484320044	-0.5254892135784716	-0.3275568126662561	0.5457970277063688	0.9776035997310728	1.161758808730179	0.7220422929080568	1.0489344259934257	0.0432314603483298	1.023685475943772	0.7527899153949031	1.1521837463694222	0.9088144103852362	2.238452568610838	1.8924156228923774	0.22042017767512628	0.3852511502870282	1.6027740101909267	0.1642741020406391	0.18577252700778507	2.4004226747823876	2.5792133480438464	1.7701815473300697	2.5203857042894255
0.7905371504400371	1.488982283351389	1.643083348198114	-0.09467630266656422	0.09955288077995832	0.3533647909294969	0.752313352706422	-0.32678648529062937	-1.0148886613991364	-0.23465310103082845	-0.2687749706247799	-0.7790365507248225	-0.6636220968286806	0.48000508764162697	-1.0957319950820787	0.0547692200334472	0.41093155929553254	-0.49948303910911723	0.4670309707300494	-0.3511314173680994	0.1405828249141579	0.22766142461246447	-0.5710330926910351	-0.3181059615433974	0.5314214517965958	0.9950479887999506	1.175835233987326	0.7409593024770513	1.053708471176927	0.05395929033761306	0.9926133363932428	0.7644291168831415	1.1063671816527383	0.882977031458522	2.151384815925076	1.7971437141159048	0.18565966661556685	0.39990655280646104	1.6149751282956406	0.13255070056422358	0.18469915617047317	2.445987786341052	2.604022373293487	1.6969739465830393	2.53722192729028
0.8283372984243995	1.4982581544644664	1.5477204646848797	-0.07197305268429267	0.11064252787063386	0.3889754157163231	0.7838841933621975	-0.3338164850052254	-0.9930248523546281	-0.22242250494187155	-0.26178923350726907	-0.7917399179980881	-0.6598267458448246	0.48385023636897156	-1.0768171744528061	0.07407092301176463	0.4511399784484539	-0.5083542213965458	0.5183254343324982	-0.367317214801214	0.13428422653457156	0.17656635281485064	-0.6185836161543049	-0.3340096421878894	0.49856681777323486	1.0064759793880032	1.2150380973147576	0.764184927348978	1.0551078338401871	0.06390596765777355	0.9511255457203192	0.7537699223451373	1.0891020074011302	0.8638082590074422	2.050361018810046	1.7151634782077902	0.12463038445019162	0.4226056424726853	1.6161038224778999	0.09270886779415762	0.18950624169456237	2.478703640272559	2.6791723929544906	1.6357340772414688	2.572296824540745
0.8478984295352034	1.503101760739729	1.4273364425344495	-0.04532351079674997	0.12136356723931523	0.3935626219674277	0.8078658149638832	-0.33703290407354036	-0.9618409925019996	-0.22064315363236706	-0.25923522022944284	-0.7979409874247375	-0.6490054772658539	0.4681393646973551	-1.0600456932822386	0.08018611078106876	0.4696483145717914	-0.4906738930614603	0.5745223585719271	-0.3814926962622019	0.11818941433744563	0.1093712625290236	-0.650036029439507	-0.3615208992344244	0.46437336410752017	0.995095486682694	1.2682490353046159	0.8076370077395836	1.0548603855643666	0.06520416899836289	0.9223056585982855	0.7378005579886856	1.1041033043373258	0.8492610966361449	1.9461565573906519	1.6921686895383161	0.042601659770384395	0.439028701544186	1.590879817697179	0.057205399534934	0.20872304216901294	2.500395956010799	2.784139832633841	1.5932153232462525	2.611228462725291
0.8477488392388095	1.496770996959851	1.293339773742726	-0.03731460136274886	0.13985678420072517	0.4012401143395127	0.8249570882974968	-0.33923948892870853	-0.922408234229977	-0.2137877627630011	-0.25237003253864554	-0.7990305871000843	-0.6353122801522243	0.4374024153749104	-1.052778151504192	0.09164218916327602	0.455068768991128	-0.44629260316259084	0.6280507639444881	-0.39832565020689126	0.0792011192737189	0.03410503436590354	-0.6530929947640044	-0.38364612518830576	0.4353276719666558	0.9752350386449373	1.3208562097077774	0.8628992143393927	1.0397617743897372	0.06620106859514764	0.9038770299730661	0.7212829078054505	1.1353912497990535	0.8500703742810165	1.8505489389013898	1.7097066918647634	-0.04760360927536338	0.4460058459155715	1.560596490748613	0.025464217876097	0.23792334559265177	2.5085554509215124	2.896200155361737	1.5809566297208892	2.6454353379649964
0.8337599466686785	1.4763377936026523	1.1690068624866379	-0.0442019562007584	0.16890349156627393	0.4199003791025464	0.8353883818813923	-0.3469297648595927	-0.884628330720461	-0.1988783630542406	-0.24891700658702426	-0.8020969982814601	-0.6283456649162327	0.413298271855584	-1.0651789012295572	0.09999228008855629	0.4168057654450871	-0.385607061519947	0.6677624908771508	-0.40899340568226805	0.028318041129681597	-0.020678493110862096	-0.6348002450414781	-0.38982719576055175	0.4161256512461969	0.9467489751009868	1.3566491378097112	0.9106778476486795	1.0094749586992342	0.08498593040023783	0.8858264870443273	0.7095228244026455	1.16787747464568	0.8621420991503534	1.775235232280335	1.7384190405470101	-0.11140290443001613	0.4373800218754302	1.5441050146411601	-0.009786771792741525	0.26996000259983194	2.510472023692163	2.996123053076777	1.5940728958101755	2.6589798853407336
0.8068754906064723	1.4527939727480736	1.0637359055011708	-0.04980533953455016	0.20526789995822853	0.4438068968316925	0.8463735952734647	-0.35660815189760836	-0.8589027354323899	-0.19058384848839627	-0.2568732687501093	-0.8079003520598731	-0.6291561304909103	0.39895698822554354	-1.093498599343596	0.09789229234619576	0.3839646193790319	-0.3113778808033932	0.6765545961074262	-0.4073617451158503	-0.015370355340748574	-0.043606078494526565	-0.5988073391419497	-0.3763693456605494	0.4085914437088512	0.9084878472884522	1.3641335279315991	0.9431843949091876	0.974294640036903	0.13835353679976836	0.8643528456592826	0.7126571197589	1.1895169905964826	0.8683346599525337	1.7307897219113346	1.7961122958698978	-0.13523169086790074	0.4092632348440922	1.5349170479645242	-0.037104244065112965	0.3071846186540183	2.5217248584020084	3.0618627528155042	1.6232877897177473	2.655837986062572
0.7749137638960727	1.4352669331560322	0.9978635489000632	-0.05754648055228715	0.2477310906595406	0.473387646033952	0.8694596269049202	-0.3531344193038285	-0.8510433469725316	-0.18978216273356466	-0.2742875528836407	-0.8091946929269158	-0.6315536401525872	0.38646707250126167	-1.1305927809839584	0.0945018093431671	0.37709081756805707	-0.2304093085843107	0.6607625672277196	-0.3947559624276183	-0.04087982330763658	-0.043092954545708405	-0.5548695928803584	-0.3526309123262599	0.4041465624962372	0.8867908144512848	1.3441295872100851	0.9627794463534984	0.9330561049665544	0.24640183003787844	0.8489773606690821	0.7193401627499212	1.192017206752515	0.8645619979904104	1.6948103422407805	1.86927293273857	-0.12187852249522398	0.3722316799131403	1.5356002049695756	-0.055720095060409314	0.34491706607209416	2.5301785450698433	3.0944394087649663	1.667525517289756	2.658401204000227
0.7444765382945111	1.4147631445817563	0.9708692935140422	-0.06029220423053738	0.2973988868361924	0.4939426701026325	0.9064894249225904	-0.33192061836948616	-0.8577034547675011	-0.18975283276692456	-0.3001545993614664	-0.7915187033771757	-0.6444900262069361	0.3772041728483918	-1.174987525038285	0.09573951161589907	0.39144260717523227	-0.15272019758591432	0.639464697940328	-0.36951341615432415	-0.03292491612974637	-0.028287819434219034	-0.5206626413214784	-0.32374062316421465	0.39535721154418496	0.8798307913666246	1.3028306389778934	0.9329456038396048	0.8823974700166973	0.39766646475154055	0.8479853938955209	0.7226471465555555	1.1728779069577444	0.858214722344357	1.6627556811164965	1.910525770434535	-0.07524440823396732	0.33185602472623177	1.5594776973925137	-0.0739625622248542	0.37299206135984175	2.5321816448278813	3.110287945859848	1.7228542614585713	2.6683000589307744
0.7130515767652899	1.3828951360581345	0.9656404013492539	-0.04223319989429094	0.348641643279546	0.49693851965164537	0.9699727763961944	-0.29465870689882023	-0.8675513940734133	-0.19105703861685824	-0.3367015077618508	-0.759845005687127	-0.6655564833048278	0.377958658296074	-1.2212764528439328	0.10510146814329421	0.42665304802104814	-0.09985968164181276	0.6073993729828518	-0.34033629598352905	0.008355617811911308	0.006498965919484939	-0.49338290396717444	-0.29028536186298476	0.3843755434277786	0.8694160889437637	1.2430846246817089	0.8545618105392132	0.8359539884549537	0.5611208008781292	0.864182097280227	0.7385776560108971	1.1599621966326341	0.8605394120497237	1.6269606392085767	1.9063494995742871	-0.02716039426881849	0.2876858567965416	1.6074769026170066	-0.09047323962144639	0.38771051469620393	2.5339554480693414	3.1149188032522446	1.7741171928466453	2.6815756896835703
0.6903798474324125	1.3420895786688023	0.9811172848111067	-0.015473916852541672	0.38937070219784	0.4846155516542633	1.0587940764784227	-0.24845150918910455	-0.8832547955999894	-0.19534703507076262	-0.37289289751396204	-0.7201793414798476	-0.6800629699149978	0.38604589387785665	-1.2609312347059691	0.1262039985989988	0.4796664141278689	-0.08205528082718253	0.5701729960580939	-0.30523838219619703	0.054628202878647295	0.05564416671158954	-0.47279743025127513	-0.2605075195364493	0.36986273850466417	0.8672438524396341	1.1693039549362623	0.768045102258183	0.7984613083185765	0.7179874161617844	0.906954566233664	0.7607681217562776	1.182712919763896	0.8894512526174958	1.5763146768236913	1.8738072808766777	-0.012987717367854767	0.25175058886182394	1.668040256238753	-0.09840320098142943	0.38582634491995527	2.5073354203993388	3.10518315856953	1.8085043212803775	2.708065679047227
0.6776118756637317	1.2938628375944081	1.0192624382164	0.009819224369007076	0.4202667312595295	0.4639942210563287	1.1505195729381028	-0.2048975537749877	-0.9022562189550095	-0.19944149841373265	-0.4025112786942591	-0.658982905286072	-0.6863461960601466	0.3930877580562242	-1.2888576870649788	0.15994165083415773	0.5330593735238374	-0.08498508324187995	0.5384632341797841	-0.259390097208606	0.09111035531038611	0.0958066800232066	-0.46501606397073686	-0.22600280612215817	0.35287311724319526	0.8818826999011377	1.08871860376087	0.6709595507777864	0.7662333035677582	0.8437418365666722	0.9582522578270934	0.7821210485221632	1.2402386228298936	0.9489728299883581	1.5263222755972374	1.8402180753557627	-0.019187799989102715	0.23099337189823207	1.7356794002896325	-0.10334964773108646	0.3657756622627549	2.453485349798246	3.08206501880315	1.832133508175612	2.740471834115591
0.6642983392846731	1.239838372827715	1.0625116702101771	0.04827471962610118	0.45224345114252007	0.44715437191462665	1.2338560315552498	-0.1750273374462222	-0.9068995876831683	-0.19702079850036283	-0.425859046474837	-0.5798092511225894	-0.6943746059166218	0.3990569802728269	-1.3046835772978826	0.195136976125117	0.5653342929335808	-0.10075074763126787	0.521281276899703	-0.20768298039813993	0.11156706973550426	0.12696235884497958	-0.472307008006704	-0.19637818958623518	0.34409046038935454	0.8829086541683949	1.01232921965026	0.5686039277903057	0.741949241740692	0.9094925726591025	1.001069446594093	0.7985394028470042	1.3196526195736629	1.028424852887827	1.4901954257165757	1.814292502009898	-0.034736212926240885	0.2275897832006196	1.7937840487482706	-0.1154970683614456	0.3288395867562329	2.4091402687617545	3.0492112343540554	1.851578200372776	2.762046436092828
0.6538402176808986	1.200578388295062	1.0971301761828454	0.08750498743189399	0.47234723252559724	0.4375017486862844	1.3010485750153857	-0.1594938539608287	-0.903675880254899	-0.19269951674870903	-0.4394504835341181	-0.5090958795355034	-0.6960435437376478	0.41009246621844453	-1.3155563721430223	0.2184509461866035	0.5740649385839671	-0.12643939055513237	0.514335226444085	-0.162554140681396	0.0964579491618016	0.14983561345759297	-0.49435557475224245	-0.18722800793929495	0.34375910252787206	0.8753058264039408	0.9520136170647386	0.5055675585248401	0.7287278243826314	0.9252718565753781	1.0379226384069347	0.7940149654732382	1.4201173583144102	1.1025134278663813	1.4400019287490664	1.8106961606540082	-0.06168728977506542	0.2513554156422505	1.827671276419138	-0.13517973030203087	0.2866174484164988	2.3725480057952537	3.0063647584979507	1.8624280246859795	2.7767040940470684
0.6497374838165656	1.1649231177793253	1.1335544955999304	0.11585771203272363	0.472615310868866	0.42758189005216174	1.3320189044772495	-0.15588660963213757	-0.8999601602461628	-0.19864958931444782	-0.4368596924650908	-0.44639800793595796	-0.6966139759539713	0.41055303564835477	-1.3261469906448593	0.23367292437494364	0.561459278106869	-0.1507152991096384	0.5129991712375237	-0.11995196521729039	0.05237354168723923	0.168588784598813	-0.5288486059537895	-0.19866501223480706	0.3453489508531671	0.8711291792480415	0.9008038325980845	0.46968873950350226	0.7382332512538026	0.9155818437036439	1.064766722857039	0.764821983105483	1.5372875214210873	1.1564970072360625	1.3930896439564493	1.8271249018479572	-0.08037653404007286	0.29559357036240475	1.8440802456419223	-0.1581837303189496	0.24885037613270314	2.335626940276677	2.9532444463801353	1.8740588525841844	2.7978702150780657
0.6529932726204329	1.1179279670442692	1.1595157194714254	0.14327105235354476	0.46405565314278674	0.41921521163359027	1.3302380781780634	-0.1634627937168249	-0.8844335757406918	-0.20939804442252047	-0.4214988350069314	-0.38108321443795545	-0.7059329181018322	0.3957269420920929	-1.3337237256501417	0.24097888731659203	0.5315916128058008	-0.15890408275957288	0.5162531121438267	-0.0642207741407009	0.01163065772199395	0.18466163770150057	-0.5643388290526321	-0.22553156453970963	0.35879739416061013	0.8611799560760659	0.8582517901293525	0.4479339991230006	0.7759861787147495	0.8889036201658008	1.06446994591249	0.7194998995655981	1.653918666119332	1.201161992547882	1.3726382070910819	1.851201706639658	-0.08625400470674684	0.3472295377199412	1.8467039645743673	-0.1820625153110054	0.21981165541575623	2.3121132314539135	2.9092974892356374	1.8974774747873848	2.8124904289455683
0.6652442779236349	1.078794549107754	1.1777756801240848	0.17121334503764188	0.4524843027790505	0.4172461086436286	1.315437547976397	-0.17443503084043496	-0.8428867009119742	-0.21910821871153066	-0.41322587519739634	-0.32743866886661543	-0.7110809276580593	0.37567399151875525	-1.340688077952937	0.23330337345938848	0.48517051682050366	-0.154719456404028	0.5228831065290753	0.005789168052978822	-0.007614898960560433	0.1987906565510178	-0.5990852450805402	-0.2592181100531843	0.38951995790352234	0.8494828108191339	0.8322519833487515	0.4563933787102735	0.8369096507615706	0.8585205011115482	1.0641650380927477	0.6654095600084233	1.749930283547344	1.239400361268073	1.3660623763585593	1.869463647810473	-0.09334034315722928	0.41249260739113947	1.8324896784837528	-0.20068547837927034	0.2013364041488038	2.2995971027282	2.8933766577495477	1.9214129375983056	2.804705462911813
0.6865674947316676	1.051558391208164	1.2053568248795414	0.18621496081769065	0.44027417198799484	0.41570900273819944	1.3005075972588014	-0.1859680172506718	-0.7919172726542059	-0.23531204761467803	-0.4085407932405515	-0.2923596780227288	-0.6989437114909361	0.3707259002092567	-1.3507953944199675	0.22557213367047407	0.434801650628075	-0.15824424275472299	0.5215326851374973	0.08621901854738974	-0.01387013847108123	0.2164089182524988	-0.6312283363601807	-0.27905940441114635	0.4387985618894577	0.8442263784622017	0.818012276115328	0.47208879249073077	0.9113659836860194	0.8316637283921915	1.0820163745792546	0.6180497527658498	1.8233487370711745	1.272295117303743	1.4051889043766357	1.8713980435397772	-0.10198041044640918	0.49519003964199315	1.8158892932885382	-0.20780821945731792	0.19171069147871883	2.2979963534615164	2.9073736551584837	1.9327298326829319	2.78756968721705
0.7171455112004235	1.0178989785545962	1.2324227816817381	0.18928112866622462	0.44042077733196977	0.40499145646426565	1.3011883491725889	-0.21104394855308078	-0.7540476793513753	-0.2509370985094586	-0.39559092431666043	-0.26488670478299103	-0.6729749260388973	0.39609963972287543	-1.3589965196317073	0.23014752595829874	0.38643197575848864	-0.17753751332388648	0.5123886083743103	0.17853520645918602	-0.008817384929311365	0.2276372776031088	-0.6410490418077297	-0.28000477862869716	0.5042132896148612	0.8472630764322607	0.8119822347588809	0.47651938358075646	0.9853530181563265	0.8070946170609794	1.0944566136247371	0.5872378161851518	1.884303426473887	1.3072725731607737	1.4857176938824022	1.8594686211850142	-0.1131791242718696	0.587142173744782	1.8044439382473842	-0.20396414401779256	0.1889060773554208	2.334510742139369	2.9452398507313515	1.937392883499264	2.7725546084348487
0.7472747567799973	0.9966017147814584	1.2361485997148507	0.19135523648073052	0.4600072512870212	0.39634347761855665	1.3265573587050357	-0.2526777624705657	-0.7134950799456853	-0.26066487077845296	-0.38930396523196314	-0.22904052280700293	-0.6479295630360551	0.4265820638340537	-1.368425412124414	0.2467655853831802	0.3413774156141217	-0.2100586021099377	0.4974154520405604	0.276947746402893	0.009164983367800588	0.21240051469937776	-0.6418091962868158	-0.2726210301527774	0.5723491682633488	0.858659401765151	0.8213196854487446	0.46545904970986507	1.0449283237348845	0.7850772711155678	1.0966153609885119	0.5642313975164479	1.9559638507271402	1.3673535041979448	1.5562118059094883	1.848628999241127	-0.12762991492677717	0.6894580442189524	1.8000413708814964	-0.19802556308901642	0.19342750773732215	2.425446279535076	2.995331831128553	1.9242268475736786	2.7584688238053436
0.7683317908547407	1.0173075231149533	1.2257651724094554	0.18919333574285974	0.49395057714133256	0.4003841573255083	1.370627632789256	-0.2871941871742402	-0.6687731864336406	-0.27292870749626896	-0.40287497018502183	-0.18098282308722527	-0.6266033051267688	0.44088698671962767	-1.3845725030885239	0.2717923946088266	0.3104532156582603	-0.2516961983134264	0.47743208868220555	0.3542795072142323	0.035423114473887136	0.1827328953291776	-0.6464968155745139	-0.25094391736012067	0.6282348471843	0.8671013587914039	0.8518230369703692	0.43658307587697365	1.0797332036339022	0.7643060496661374	1.0967210623660226	0.5496694440224456	2.018883884172903	1.44619856886376	1.6102361767441091	1.8561953278080636	-0.14047506217558373	0.8104447870243453	1.8274039541128133	-0.19180961131446483	0.20254827444899431	2.5575470311807544	3.047745264754554	1.8813329055817458	2.7363155404876003
0.7791462893411005	1.058838404459073	1.2030889356419947	0.18454909009683443	0.5429460830977566	0.4078325907783526	1.4356795609159223	-0.31222399624095276	-0.6578566573045259	-0.2821930662923486	-0.41830734001496017	-0.12733357082182342	-0.6111818678329904	0.44499878090639367	-1.400338355801576	0.3044301929286435	0.29017344418556873	-0.3063811436726473	0.4623224535907964	0.39359082297054204	0.06625994215329359	0.1666298584647951	-0.6378735577741272	-0.2041001912225619	0.6619764492207202	0.8525860058250334	0.8950168155784214	0.4171638130670047	1.0785684901977128	0.7440369977897139	1.0864802250602807	0.5424294807821726	2.0646341081623953	1.523064076937462	1.6420763357446	1.8804161419397736	-0.1429335877604446	0.9397131707431546	1.8844129111430596	-0.17960529410035675	0.21472180015495623	2.6953888484396447	3.0980300301949777	1.823534811842706	2.703551964591276
0.7948906680365599	1.09754100917412	1.1720873677741726	0.18823858770126228	0.598614226567097	0.4157933928663401	1.508255997838714	-0.34413815585690405	-0.676240502368439	-0.2862933956286461	-0.42659868872009576	-0.07699077113495782	-0.6143079493353183	0.4302787395214927	-1.410664809216066	0.3339737355666303	0.27145949503061	-0.35992123842516266	0.4556134451879553	0.39167344968890766	0.1089973340955529	0.14380187949472467	-0.6038832093732662	-0.1549291676992885	0.6641955427779211	0.8235109685350649	0.9428926099248232	0.41999436883221203	1.060820475931972	0.7261002445968142	1.0615509617181575	0.5331992831627901	2.1089953231763134	1.594645478035825	1.6090865794244074	1.9020097586524085	-0.13111560730953634	1.058396861021574	1.9399136423215733	-0.16900474934066675	0.22844478860187598	2.7974171456185286	3.1294981721459134	1.7536771039234993	2.6740119841623615
0.8364283735734697	1.130221964680625	1.164691499476084	0.1955583226868459	0.6502863272320915	0.4202339210375802	1.5668524306308307	-0.3788075121842043	-0.6856938065837688	-0.30028965570934235	-0.4430342749655642	-0.029857936798358208	-0.6457410235922395	0.3796070120452272	-1.4159691240949621	0.34745941104061645	0.25656678498640023	-0.3895266239419193	0.44894394379391034	0.35565643596226415	0.1471357953255953	0.11010774631438651	-0.5390861703092232	-0.13528157386908146	0.6346745696640212	0.7855791593762174	0.9913569788368738	0.4333327799032382	1.0537426019735912	0.7164288305981541	1.0375323563976648	0.5262744763426364	2.1437371327474537	1.6567258009015027	1.5379221482604692	1.9072875063565058	-0.1146623976262355	1.1504127327404228	1.988718114740427	-0.16859580514497266	0.23066078000793833	2.8404297110492394	3.1474914428466407	1.6748799677151844	2.650064788689048
0.8917349859505197	1.1548464695483776	1.1833444901137047	0.19794629020238266	0.6941234194426543	0.41337019061542823	1.6124472783926973	-0.4066896174058378	-0.6946576607841543	-0.3251868867246403	-0.4630536526424785	0.006835450108784837	-0.6812010104257821	0.3331258603687387	-1.4064861978343888	0.3422768993915227	0.25223625821271206	-0.4021763771972931	0.4339528297288897	0.29248982964630243	0.15526991916228927	0.0913364649161494	-0.4565562802518729	-0.15039021503398187	0.5849708904416386	0.7370869876207629	1.0343305166397156	0.4632563104958768	1.0510803998337301	0.7111207122227352	1.0106842065099637	0.5300995254964123	2.1422195886129463	1.6899260195776395	1.4666605208216876	1.8990517289657458	-0.11919008954043638	1.195097050772998	2.025829711464122	-0.1648939711648189	0.2184093483541072	2.8241150475771795	3.1681234588264693	1.6054395607311005	2.6232037624658897
0.945074925901449	1.1576382365824112	1.2129863866822013	0.19357639744187405	0.7260812900671337	0.3960179728385832	1.6492622383539248	-0.43618114590467333	-0.7131311956413814	-0.35047322863069785	-0.4667212157094373	0.028401522300746263	-0.7105697978008589	0.3184755104107319	-1.3761882634412375	0.33004945679668873	0.24516633320234482	-0.40684319432561333	0.41253284786885536	0.21481383664795536	0.13415704051864635	0.07463277119403262	-0.3883221986237901	-0.19462910273113176	0.529048393980523	0.68541562424702	1.0608391556254577	0.49358164368129503	1.046430078788139	0.7022936870616503	0.9805389867314502	0.5318695821025617	2.1162223161447464	1.6917032567585344	1.3873885796975196	1.8690238355017992	-0.1298696576918691	1.1917359538194254	2.0294237113602636	-0.15334396466382147	0.19480961696063465	2.766003522847215	3.1776984493064995	1.550367322641673	2.601193447479331
1.0121177769735212	1.1485400454985268	1.252430132402671	0.17565127731376	0.7374076000702259	0.37420915258037624	1.6694725461214328	-0.47533892401107847	-0.7142151608577233	-0.382992340310225	-0.4552383720123296	0.04582099702410938	-0.7432284541463168	0.3289564950032339	-1.3480516797627462	0.3138654730503957	0.2322664879261581	-0.39796919220910365	0.38865265682469585	0.1281740374999209	0.086092288863869	0.04510399712763036	-0.34617040670284843	-0.2655177137842045	0.4798367309767052	0.6449030967924501	1.0713309719150448	0.4946005002558433	1.063367486633089	0.6945751547357967	0.9553495353831474	0.5296850732178999	2.095590349988165	1.6799687309078952	1.297820536631298	1.8231198853379897	-0.1240218524922824	1.1486918171067984	1.9986948472344892	-0.1455455766537579	0.16271525184392155	2.6960118427488404	3.171408837271379	1.4958042682620742	2.6080048672578817
1.0771433589015753	1.1542282404057063	1.2954775381879549	0.142068289303441	0.7256414740352088	0.3504874894176349	1.6776105081630626	-0.5059179662779176	-0.6867521461448775	-0.42165314700420675	-0.4509639753905595	0.0665233908556985	-0.7665342812815579	0.35823295442293596	-1.3298723187516566	0.29539672610396417	0.22266277771073278	-0.37905941839489554	0.3658714789343203	0.0368767768616687	0.01888315122102296	0.03275582021812878	-0.3113259062260256	-0.34189065172013555	0.4343503336277371	0.6235385491344865	1.0782153957054974	0.49185604504623176	1.0820498314575313	0.6967103053647314	0.9352622082185309	0.5249793129722841	2.073088404583872	1.6652152820781005	1.2149556849336003	1.7919477014426242	-0.1330253217532816	1.0724276349036161	1.9550883085497237	-0.14222423857742433	0.1271122336676091	2.633383609277207	3.159094692635569	1.4509539888586922	2.6268903030057054
1.107134013471255	1.1742574042444667	1.333689081793411	0.10323089482970763	0.7012086462807576	0.344813257944521	1.6845422709962317	-0.5002036640237192	-0.6646858944240307	-0.4550873536429075	-0.44878386965660705	0.09045928350786345	-0.7707052138731911	0.3951178996222771	-1.3106663161511034	0.28496717804274335	0.2166746935744348	-0.37304190313698893	0.3499896613982588	-0.048165784938648974	-0.0436085414674936	0.060859920732518315	-0.3110480002874349	-0.394820043692389	0.3924921375095473	0.6109737758861098	1.0775660650556529	0.5130690694311105	1.0759105544074348	0.7235336001125544	0.9204355573038662	0.5182228773902762	2.0410251018730925	1.653726713158744	1.151084325978616	1.7782356769872145	-0.16610973392240752	0.9860929093629295	1.9102804696241908	-0.13396356582440178	0.09916131081535733	2.5767906331759067	3.1404628214791694	1.4171755838073874	2.6335042903269055
1.1149413070286374	1.1899054166784666	1.3868596652994534	0.07186248331127883	0.6772554274373098	0.35953531672763217	1.6762282970529383	-0.4720302604713704	-0.6698340885602729	-0.4828882513555837	-0.436150698379167	0.11960077979257089	-0.7687680034751809	0.4379326762317152	-1.3035788869326121	0.2807349401765059	0.20788710893067633	-0.3822317261105209	0.3504745201425758	-0.1161860650914229	-0.07878992782726676	0.12092560650594222	-0.3470163850747349	-0.411787631713208	0.35852293613392694	0.5984596670459926	1.066679334218793	0.5536834190102096	1.0802025020880446	0.7735608489079324	0.9163782505824967	0.5200102028413636	2.005856223870657	1.6336772562117736	1.0932458392553044	1.7631224805749646	-0.17619599273209427	0.9128711360330193	1.8792149774089715	-0.12110849393366716	0.08291359257637408	2.5154083883226646	3.1088420580356826	1.3804875575570583	2.6310261725863837
1.1176911286535256	1.209418578240666	1.454431611024718	0.05177326762220922	0.6612670674958145	0.3801707123469238	1.6538048984630407	-0.4440534832922546	-0.6823368457482897	-0.5164515098475013	-0.42885235003644995	0.15014251756071517	-0.7645857751960952	0.5053061056663128	-1.3164659405687757	0.2815444326581976	0.2059290402141584	-0.3962547361281258	0.36029380760155194	-0.16077101795269452	-0.09247398690434912	0.2144439553661422	-0.3623625144777928	-0.3960429589646343	0.33082945183183987	0.5954894661117743	1.0611315442806508	0.6183879865403418	1.1337238576081687	0.8106060842974164	0.9082107864510025	0.5170226926670825	1.982143560195117	1.6134294469008637	1.038728783855096	1.7507221087569307	-0.1605734161272382	0.8411280753957049	1.8663175011976598	-0.11015234552554745	0.07557889185474455	2.4427473506633604	3.0714015960999292	1.3428079630296934	2.6257601723877744
1.1124070714191407	1.2336731192120165	1.5192311019912017	0.044190153866529545	0.6539724044520332	0.4055661130511323	1.6300484685590722	-0.40275466245509206	-0.6980299970127729	-0.5586886171404761	-0.43379691974232193	0.17402428323116714	-0.7587430808615728	0.5954413611370108	-1.3336816993862457	0.2898886576959291	0.21254345327754912	-0.4166195417479008	0.37228598054431733	-0.18782078320778073	-0.0930607769323695	0.33744278427403207	-0.35156913824517594	-0.3639927492527928	0.29847352812525607	0.6009137243210662	1.080288697078684	0.6998355246106783	1.2229502927893467	0.8062688270964788	0.8846190520781487	0.5085177865350976	1.9603257535399865	1.6074709418881308	1.0039559786308758	1.736344527622022	-0.16239413416972223	0.7670734638826089	1.861928134933319	-0.10094932310418596	0.07355333721014021	2.3650677477355377	3.0330815524044747	1.3064530118376738	2.6098634555632723
1.0935586940735078	1.2289000981538314	1.589126704722149	0.04645960093552286	0.6573547991737406	0.42844990279875744	1.6088157387157231	-0.36547090360962214	-0.7320173035478545	-0.6036006173910357	-0.4355929018792894	0.19184382694979782	-0.7563060362938142	0.6840676457123442	-1.3503000848811917	0.30725168483946974	0.21866439506504892	-0.4446119850305797	0.39143969671795315	-0.20377250275372968	-0.09236125384477901	0.46567849583603743	-0.3424758924604079	-0.3271491742421745	0.27084363775618053	0.6006287370246063	1.1261025818176864	0.7664952922574615	1.313887534153352	0.7661733765228019	0.8654464483727583	0.5226350672719453	1.9329560572780102	1.5992829563047224	0.9916723804480554	1.7044717577482356	-0.1694433907863454	0.7103469855890683	1.8677432201647242	-0.09080750705096995	0.07561351672046411	2.286955509870773	2.9937493872321057	1.2666869126346927	2.6022827300026368
1.0704117955638497	1.196206972782313	1.6625516104937286	0.05555055815000169	0.6647793126650426	0.440087703327183	1.5909945336722684	-0.36200202598802045	-0.7662378035455542	-0.6383527171974357	-0.43644083428752756	0.20039824340743412	-0.7483708158588177	0.7793327962148736	-1.3718535545079455	0.3285741860782425	0.23125740243250847	-0.4717612994181725	0.4192131239016629	-0.21204440220753112	-0.09281507667433139	0.5746207469224783	-0.32285491582550035	-0.2863911139393106	0.25734498871214956	0.5969270686961403	1.186596655400533	0.8043185488260012	1.4100083902608374	0.685885761235462	0.8515873716060758	0.5363033580404036	1.9033017522233746	1.6053406374994243	0.9807830460698878	1.6662664690583977	-0.1730737023211555	0.6592379158576295	1.879904734964797	-0.07649446020167361	0.07661475242085966	2.1994810519705963	2.944392399812188	1.229003489658381	2.629940294070963
1.050514086286159	1.1680872826827635	1.723123373513872	0.06558309446757386	0.6666705216023194	0.43874750772074994	1.5781327227992217	-0.37040598282915693	-0.7778000991865321	-0.6664117186165455	-0.4508985926506471	0.19571508281577094	-0.7375269559049433	0.8748373216184753	-1.386974003882592	0.35005506628082445	0.24179111620634441	-0.49387439906789216	0.45280126447091823	-0.21894281523517076	-0.087097487140223	0.648006526731988	-0.2733386165319058	-0.24894041787154958	0.25811481000650327	0.5923039414424535	1.2476071556990451	0.8151277560764051	1.4834749300820043	0.5735783260633264	0.8361427741767337	0.5284589852272988	1.8524640237173777	1.6544407816689233	0.9782928104764805	1.6379433348086063	-0.19495940066482062	0.5980752994863014	1.8714560299747869	-0.059532166171576195	0.06748244408728099	2.112556040440336	2.8962122044269387	1.197468555689482	2.6798634737172473
1.0281701356909683	1.146943359208792	1.766699245292448	0.07053900499154611	0.6652547328519329	0.42912502382388673	1.5600837376477314	-0.36865091038659725	-0.7740818166122725	-0.6968464473335102	-0.46814533351315324	0.18384244704444333	-0.731159012103905	0.9372414493093023	-1.394061433101083	0.3638487008511065	0.23507547826584854	-0.5116816197116029	0.4858363069170274	-0.23057097851229988	-0.07449739978977944	0.6878279635364493	-0.21725474601308767	-0.2234702439980758	0.26333955366078887	0.5744890688881775	1.297149945105573	0.8040925348675628	1.496145988343843	0.47623926394142513	0.8393951242539837	0.5236539291232896	1.7767734002872362	1.7074167310297939	0.9977019010840426	1.627889926018279	-0.22530717349514165	0.5389267917824745	1.8353576177948145	-0.04469638195908808	0.05149441234119571	2.0451212328192847	2.865471022743152	1.1636595230466078	2.744992356587312
1.0025505975762106	1.1255925480295963	1.8002847197505905	0.07126329660930977	0.6622535120245604	0.4173887681459626	1.5281116933925758	-0.36485189465685186	-0.7525024523408465	-0.7184860967206382	-0.4777749851758698	0.1727605358755273	-0.7288716353948846	0.9561217658735917	-1.3988944534491432	0.3652477150314223	0.22302655461283374	-0.5241678228803044	0.5115014964495231	-0.2465605635988199	-0.061186226986661076	0.7029560648980774	-0.16481226066021487	-0.2057538733401132	0.2715130475773583	0.5494291859527805	1.3279570770481774	0.7908079366437841	1.4459182547018803	0.41432361547692526	0.8654830373111269	0.5191510778056959	1.6963725852264926	1.7202699642130508	1.0306212738948655	1.6211253791822013	-0.2548539787141057	0.48125699677124334	1.7955034922247524	-0.03698689486113138	0.03139179238541568	1.9849806502350642	2.833982799016881	1.1366038743446274	2.8174704924818093
0.9860780661144805	1.117304869955592	1.8119534613311292	0.07526226426860039	0.6540540845722479	0.40792903663908586	1.4879473304790996	-0.355183217563193	-0.7115475301480035	-0.7266848000621244	-0.48204938179764023	0.15256411165560027	-0.737408351186698	0.9581882681841108	-1.4077019576113856	0.3524688790070292	0.2153714232816979	-0.5290997039421962	0.5321816197811927	-0.26810949850551874	-0.04792130364387906	0.7041271948518504	-0.102185340028402	-0.19247815955725406	0.2842586105725663	0.5277828175238733	1.3442700856547876	0.7773834250171621	1.380860689909025	0.3718028718543541	0.8930304424654365	0.5002244237536042	1.6288004082864203	1.7076983913865866	1.071272777949281	1.6121228493595048	-0.2767656343414727	0.41845419907996695	1.7715434929171465	-0.026923311610570266	0.007148615570651498	1.926977284239334	2.802249577631515	1.1253099499536776	2.865497639735964
0.9765636832923679	1.1110179176897617	1.7988055460909724	0.08207280029866532	0.6468997437862711	0.39903994314154534	1.4381644348217635	-0.3314108462907347	-0.665377787115313	-0.737204481430404	-0.4760586882531707	0.12941188356475397	-0.7630890966087119	0.9549915527330878	-1.4215376040612058	0.31400918729533334	0.19426287312770252	-0.521037812600887	0.5463107627452057	-0.29161022991255237	-0.029603626759327095	0.7105804831022816	-0.04612190376977389	-0.18835840952664124	0.2924521867837707	0.5005633641864118	1.356166886391406	0.7496949213468608	1.3089982975311076	0.3338314125857679	0.9255783358635181	0.49064884923546126	1.5688740001551775	1.6689324053783179	1.1119309851950652	1.625321110764073	-0.2754566456062449	0.3711396420913091	1.7540520333675165	-0.0067356924892148316	-0.01714649854269231	1.8924054264283492	2.782834517237025	1.1133460469971632	2.861423042297221
0.9670361013264556	1.0941383149164232	1.7783918873450457	0.0823756858842754	0.6504203664037261	0.3908962957759184	1.3834040261217893	-0.30096288827271733	-0.618567402701806	-0.7552052596230396	-0.45201214243977966	0.11762867498060395	-0.7908397767562965	0.9484163181087084	-1.4362858208127716	0.25531218354133584	0.1616241768158592	-0.5047166418826293	0.5537847705001911	-0.31493884522608184	-0.009699015266976679	0.7199585778609765	-0.006892211056071915	-0.18164249421357895	0.2999964354684338	0.47108934468139874	1.37137109646144	0.716919309850116	1.2245288421350982	0.29981779350740256	0.9882633181649197	0.48971201439757267	1.5130399856325654	1.5899524611050246	1.1467741739286552	1.6537104114673817	-0.2630379394468185	0.36273477512017643	1.731563956882389	0.020812922154636086	-0.0393496936854696	1.8864783277922528	2.763608225530691	1.0883462753792301	2.822086327174321
0.9596181825111572	1.0532646062830175	1.7602009725005554	0.08797467957189864	0.659606238384784	0.37393588930829996	1.344039481996756	-0.2774089907482952	-0.5682386158248544	-0.7667690878037099	-0.4189039575166606	0.0979876406599897	-0.809350584568184	0.9454014063800178	-1.454906457594771	0.1920339216119648	0.12975099363712894	-0.4953350705316197	0.5619986367835409	-0.33539312177809505	0.012786894230408677	0.7325361513593612	0.035173756972070355	-0.16319757828704545	0.3013988490437993	0.45092491019408387	1.3885043122046956	0.6910712055556715	1.1573978314448499	0.2767849490921317	1.0778899554187433	0.48720371467032225	1.4719999532736745	1.5004915779211858	1.1653989911460996	1.6687457649931408	-0.2732576928583982	0.3799269347588032	1.728164673234065	0.0550362172795126	-0.06313409102944753	1.895866505923881	2.740823443234882	1.0610417774957543	2.757018716446192
0.9553218612044321	0.9844537555252604	1.7402175222516802	0.11944185812911357	0.666077817140249	0.3452291807189313	1.3253615131378498	-0.2628804865038693	-0.5195319329241302	-0.7747820346898083	-0.3902091075376255	0.05687466802865378	-0.8159952727117952	0.9518524084608029	-1.4696696837262997	0.12419199916986601	0.1044511009154655	-0.4898364038245354	0.5647066626592058	-0.3465875524995941	0.0519110470838738	0.7556267290561798	0.08792684307983833	-0.14718692869439015	0.29490892082748993	0.43961091452461576	1.4021326613408978	0.6628553359823461	1.1084798671249025	0.2713763968021111	1.1680329032473302	0.49425372061627676	1.4504309243455125	1.4272876544858009	1.158615361481153	1.6714079917111366	-0.28743407794274817	0.4102108007361863	1.7616657686846864	0.0858314932335263	-0.08716374783893993	1.9287683928782726	2.724882529973457	1.0291201701833006	2.6635072158282265
0.9563645935645898	0.9097429542090933	1.7170287531389665	0.15785126210144096	0.669669648067635	0.31137467431294896	1.312264156925812	-0.25208302837868857	-0.47780567850878386	-0.7895486952275866	-0.3698301247911929	0.015721688497790813	-0.8044426083703108	0.9692358743778836	-1.4705852559040375	0.06296386493869315	0.08259285401540359	-0.48860695834541323	0.5542444884207283	-0.34556518290418026	0.11409922768893128	0.7822880457615392	0.14138286773815983	-0.14146842654663433	0.2814638245691526	0.441862314166651	1.3966798027843117	0.6342376638162407	1.0534439575027732	0.28306764841664506	1.2393081551902694	0.5136077785805847	1.445376590192604	1.3715149367933885	1.1348760092495245	1.6701041233624099	-0.28483834957260773	0.45692197495947473	1.805318511224866	0.10177320479263094	-0.10507345963247046	1.984288434335959	2.7151990979066154	0.9972023913197928	2.563511080188703
0.955671638515118	0.8392477941335065	1.6921058719980118	0.18876973488762233	0.6679857809739799	0.2745424019568409	1.3006603134675978	-0.25586262421971984	-0.4352235272086662	-0.8122637767248546	-0.35971827542162255	-0.02111525257824254	-0.7782422613255064	0.9939520904290647	-1.459298202171921	0.025067298431652403	0.0580648009816724	-0.5045107943597484	0.5411030206766194	-0.33654629960457144	0.17879355092597637	0.8048866281427264	0.1876542065135049	-0.13350357648744923	0.26767732930201504	0.4590153828880366	1.3703686210722066	0.6125761990376345	0.9928831251705159	0.31588721984363716	1.2795356602082582	0.5481238824004916	1.4625463996488741	1.3418453901953693	1.1144480335539466	1.654858594043126	-0.29233629637892633	0.5023414001639436	1.8401727195840436	0.09927331114416987	-0.11444237121513416	2.0363776807437	2.7209304365874045	0.9816512317007969	2.4651216362710553
0.9566703737292773	0.7696191284468608	1.6579653754665125	0.22881867170379727	0.6546635439307718	0.24260274774415783	1.2981133177141106	-0.2716704136332039	-0.3920545484037211	-0.8349553942488107	-0.3605457757236382	-0.0733619100131768	-0.7542219819589294	1.0249011440942315	-1.4505717486614786	-0.0013115978739220088	0.03012673490043578	-0.5294634618935877	0.5212525445296688	-0.3298200026704361	0.22773704232714911	0.8348923056439126	0.22201645844983237	-0.13205805016091832	0.26150871779987045	0.47580430117505584	1.3525367103606978	0.598886210697926	0.942194625773577	0.362946088496349	1.2799625311558975	0.562197991024994	1.517634080990581	1.349442285734239	1.0982095524636963	1.6290887064702435	-0.307124531721952	0.5243266285302942	1.8737794238470395	0.08875811126010286	-0.11173874628351829	2.072000841451452	2.755161830824523	0.9873594490794091	2.357289474479496
0.9668227151683645	0.7196520966755756	1.6190580625633537	0.2705905446410163	0.6332193708313522	0.22785255891833325	1.3022107712484299	-0.2838855236345326	-0.36566268607960095	-0.8535681910786715	-0.3655455121163111	-0.12314461310666754	-0.7394415749280497	1.056883448914658	-1.4465342254514535	-0.02070715505301491	0.0031945910354398838	-0.5466559597977368	0.5015349555941244	-0.3370764171725639	0.2600943210151201	0.8677714772584807	0.23972478833091074	-0.15290543084214617	0.2504299852593934	0.4834894586029318	1.3463813595805965	0.5869074709006806	0.8972870300617537	0.4092461231276278	1.2465608958625372	0.544259978345605	1.5765405004412536	1.3745893984344453	1.0885033313620736	1.5877385651661642	-0.3026413380083818	0.5371336401839819	1.8858056273562567	0.08481446679901712	-0.0906695154930627	2.0878049956979203	2.8037396453614187	1.005678577286424	2.2522656191933357
0.9830356634687047	0.7051553534718262	1.5763452633868886	0.29499697733657476	0.6076953804453158	0.2273743481921997	1.3121476784614758	-0.29977827506114174	-0.36798180787815693	-0.8710156105673628	-0.3669022039694926	-0.15167894585738032	-0.732282933005375	1.0905989492213262	-1.4446130248161997	-0.027564377597203683	-0.01874906435468008	-0.55042325144936	0.5012763642638223	-0.35052901104083506	0.2699627996144353	0.8857730727334907	0.25103719477236563	-0.18282782580133444	0.22952431654403957	0.4827643242597164	1.3310632318526945	0.5629535788293412	0.8624352203173219	0.4588493176169111	1.2092808331020568	0.5162153741662286	1.598490988550767	1.4030807319906653	1.0911980142922197	1.544921085451728	-0.2962892198683108	0.5604361126155759	1.8559117329033235	0.09542923570464443	-0.05741233196926228	2.0751634028404933	2.8586110882885007	1.0306783489043572	2.1701609489991185
0.996129214117772	0.7057492428844714	1.528520418797921	0.3206786022440148	0.5819095948021813	0.23249200667733447	1.3330025003983113	-0.3199919517266947	-0.3933153306411683	-0.8910518884448273	-0.36536570958155223	-0.16927256826103604	-0.7393596811940232	1.1287898511594268	-1.453552611522115	-0.036330946538426646	-0.03687148063405083	-0.5408527515499533	0.5134732553430772	-0.36266319563286575	0.2449794192588756	0.8994432984052413	0.26188778693351533	-0.21115146864337966	0.20493019971400125	0.46571575088036604	1.3054773258956789	0.5279680530723088	0.847596856467263	0.5150811504698913	1.1942753029331432	0.4828087936335903	1.5910566808098612	1.422031316841413	1.0943820301922687	1.5231717829661116	-0.3137510554325806	0.5835771164198171	1.8071996681952984	0.11988054257067224	-0.023589608972039332	2.0375198369772245	2.915221612959648	1.0565471784330511	2.1107644154079526
1.0021898209790256	0.7217939929179024	1.471496548074454	0.36547494139116915	0.5620885522967697	0.2522031294646027	1.3638227020616973	-0.330556371187303	-0.43415493738546457	-0.9078286293630125	-0.35857612068377864	-0.17781992467757934	-0.7556904213276839	1.1525576577924368	-1.480716587379009	-0.05431869070588156	-0.04650366034616199	-0.5166275999188974	0.5176681813679801	-0.37831543317611827	0.1944663367975305	0.9118669347189801	0.28342141032225304	-0.24223895782175214	0.176430076577396	0.4338035067278603	1.2814976589145934	0.48755819231274977	0.8524604949920093	0.5586471507592414	1.213098279005229	0.4381817811024614	1.5543661123774692	1.4072104282078792	1.099885350305827	1.5116354671881287	-0.3331596872744552	0.6143156440584299	1.7619594931941052	0.154423880979136	0.009341523732900644	1.9814027593065595	2.950296441760864	1.0691580892614536	2.0728641916126618
1.0000075625375147	0.755300065272304	1.4097297614513873	0.4143887686441567	0.5478050030694975	0.289029373954415	1.3981061967313497	-0.3402444681696761	-0.48942691315679693	-0.9136907120288307	-0.34482326998533924	-0.16716632266830253	-0.7661022212365209	1.1526970406462254	-1.5111766230757602	-0.07007446466113457	-0.04800305383829393	-0.4809088249554957	0.5046093191877185	-0.3914547757542122	0.1358335834558469	0.9161922677699005	0.32111035981759234	-0.27063198592747095	0.13442795734765295	0.40349669101208085	1.257210414257266	0.43274442610666836	0.8601953867861891	0.5791431088871717	1.2540372356026164	0.41950552530197155	1.4704907017300661	1.3554444282670381	1.1141095223898356	1.491415777422062	-0.3432644870010712	0.686326402683197	1.7259897917542157	0.1874985763195844	0.042243802383074	1.907071750790663	2.965177037284568	1.0693265410150816	2.067203326499354
0.9838474108123721	0.7930558544893225	1.358500427398093	0.4513408100886199	0.5363278989983167	0.32937790164974035	1.4213630634438321	-0.34344632232145517	-0.5502160924997217	-0.9137474166310016	-0.33537342085738164	-0.13451127926633216	-0.766692420905885	1.143206886340439	-1.5216771852978195	-0.08162146430034377	-0.042116194579102595	-0.4390230837929181	0.4632742133481589	-0.3934341108295081	0.07411945981923923	0.9197418781452544	0.3581045444664549	-0.2740058443735939	0.09880866076283161	0.38200864885898467	1.228491772708897	0.36989819556814274	0.8590605377970814	0.5802032446524092	1.2998750445038623	0.4467169077130871	1.3842270249037665	1.2882347132698941	1.1190799387895962	1.474644527527552	-0.3481296236033907	0.8098753976542081	1.7207291527877797	0.2087387822402918	0.0677103911199354	1.829712297716176	2.993235293783513	1.0633847882507586	2.0897106266371717
0.9510673371864057	0.8187999869382914	1.3018297525394904	0.47738458080494245	0.5195499645614134	0.3809302235001941	1.423475206263797	-0.3257766510774827	-0.6044553543651776	-0.9120736532014014	-0.3397152434296863	-0.08949175056355825	-0.7566420829955101	1.1264233727070576	-1.5130107693072292	-0.09337963589129847	-0.03062717102757957	-0.4022525125824686	0.4058094732809982	-0.3928730123646852	0.019091273792536674	0.9341908448687407	0.3754695787763333	-0.25133131841563106	0.08408164469694059	0.3613502363911391	1.2012616552233286	0.31517411744080615	0.8610998528978084	0.5602689724913238	1.342017370629832	0.48725983841636966	1.3270661958373222	1.2179386354898571	1.1034045257743024	1.4846473384416594	-0.34337202431926284	0.9560682430241915	1.7387288547469644	0.22400484686737993	0.09192182847445664	1.7508775595067188	3.026635302521737	1.0445794470275906	2.111588185316203
0.9179550851081528	0.8237263482956434	1.2478571754154868	0.4946797867079103	0.4994880704194717	0.4617960591471272	1.4063865213405022	-0.29154909721843414	-0.6455460925307542	-0.9040646169775217	-0.35253434687375285	-0.045761856033765314	-0.739077289007724	1.106497684739353	-1.5070790623458832	-0.10922339815977888	-0.02686287091020288	-0.3785349301859125	0.3600675401875381	-0.3873067779007668	-0.023411980256769133	0.953864620741664	0.3647129842120596	-0.21405408550705346	0.08363314011675198	0.3422307553241786	1.1839841437801073	0.28135453670746424	0.8508776792966749	0.5166769337796697	1.3762280280049077	0.5359320778742351	1.265626389867021	1.1514747253811242	1.07995341077152	1.498752469473849	-0.325439249464982	1.0937414937141339	1.73769586855092	0.24473298353434836	0.12554257308831446	1.6638833263865476	3.0391944448166415	1.0111073178919727	2.1107507993764116
0.8915655969384264	0.815501953519709	1.238190762271845	0.4964202814136276	0.4894853972362675	0.5468432247145808	1.379306572587471	-0.2384405565568552	-0.676722264686813	-0.8942957827552312	-0.37447434253559286	-0.015594300443548129	-0.7234327618867697	1.096613622368512	-1.4957860048617817	-0.12166787859390715	-0.03520443343921285	-0.36488977726510247	0.3211962350783576	-0.361265612953614	-0.05406091950355828	0.9644591210966752	0.33730655444457475	-0.17068540465847498	0.09161250518518034	0.33390595974202614	1.175561831608445	0.25935225722962524	0.8202538219891062	0.4569261941410234	1.3988155992914109	0.5827090616001502	1.192203790047741	1.1044652151275436	1.0473926586989133	1.4868969978612527	-0.30175879036253417	1.1941367373576912	1.7029604701056649	0.2778930237504198	0.16208623345001288	1.5861561336156604	3.0477251829792182	0.9787722380933417	2.0903710041669266
0.8626528724457027	0.7993549766201664	1.241433259647776	0.4948202553852946	0.4946647546026961	0.6171924429641067	1.3476321955189512	-0.16263259347428574	-0.70617895537676	-0.8926005106834287	-0.4065874838856708	-0.0009847220751831032	-0.7119704630449009	1.1120578485807062	-1.4606730613765249	-0.12785638995756754	-0.055000223468240586	-0.363959233668519	0.29373886396501697	-0.32328991808289526	-0.06919894598997131	0.9675439015419233	0.3033121191916766	-0.13195975437071353	0.10536552996125959	0.3321548711315542	1.1555806744185046	0.2390899264794481	0.7923433630163959	0.4015499094494636	1.4108289673892536	0.6215985004006157	1.123777476245077	1.0699479367548508	0.9964450527024443	1.469923356461866	-0.28378893367439434	1.2456919704015514	1.6748850273908154	0.3213904620263438	0.19704003539408071	1.5259852665858542	3.0558542856350823	0.9722294188444829	2.0520588954175105
0.8365999624428626	0.7685992937587531	1.2268592829081315	0.5067886256630719	0.5181949123106737	0.6770933596342444	1.3196023001789992	-0.08732469252611094	-0.7302568210333706	-0.8958874222782388	-0.4326915427956786	-0.011212368271851073	-0.7084010258100839	1.1690048345395023	-1.4211593676861398	-0.13377213755022305	-0.08628503704879176	-0.3728247762977868	0.2960015381051614	-0.29055687942030783	-0.07034651072457215	0.9622979637592998	0.26760120608277704	-0.11288458896581252	0.1284735569882851	0.33254118724453374	1.122081288494967	0.23077046029501808	0.7594498077306119	0.35318168013231754	1.4072025970531192	0.6463059002957167	1.0546048292615076	1.0410202279979643	0.9470693450818946	1.4636258669447346	-0.2799027574859564	1.2505190325245077	1.6873270655987596	0.3655315429059257	0.22502558311205273	1.4715770969161075	3.03749151026818	0.9967391489973167	2.0055873797669532
0.8116931780932761	0.7238433981861295	1.232945936459018	0.5278369790399071	0.567661649729874	0.7144380006254956	1.3070666290060946	-0.03280578244665199	-0.7452939555238982	-0.8935175609737123	-0.442443787095731	-0.04954133136552998	-0.7208178102416428	1.2627307135262789	-1.3866678125313485	-0.12918208054352728	-0.1272083568962737	-0.3811827496925547	0.2997654785795603	-0.269094002560361	-0.06777966567589283	0.9342813961538265	0.24833987242722114	-0.11304070580907813	0.15119332631902782	0.33101492194571375	1.0906286231577798	0.23757957923337453	0.7093585972753085	0.3043670778613872	1.4050194570637653	0.6482184248726046	0.9935547750634578	1.0218197191686533	0.9135533882392733	1.4485476998314062	-0.28550211439868645	1.220099192966196	1.7154421116182497	0.4007220799545313	0.24028937808350032	1.4318958204998449	2.991427934003306	1.0493075814760051	1.9633810859967167
0.7794608689349873	0.6846880744925904	1.2644680034961133	0.550081510997595	0.62030344002716	0.7174981474149972	1.2897346335128526	0.0035555316848859195	-0.7517823714288085	-0.8905395916941787	-0.4466098935545211	-0.10213157746698773	-0.7412827719827177	1.351859988400067	-1.3332434254913281	-0.09899915616275522	-0.16493044000528023	-0.3850741138237221	0.2813480293880352	-0.2638134808116587	-0.0639351792854157	0.8876625762156092	0.24930845636025017	-0.12470610326418197	0.17152999668638108	0.3242037255603162	1.066159110247864	0.24968388234086286	0.6716952631556069	0.2580149663855005	1.4553820980099856	0.625203371781432	0.9472862641427817	1.0108944709628842	0.8804329196873949	1.4424253568088805	-0.3011840219377175	1.1769233318470447	1.7571740938833564	0.4352405261076048	0.24427989385769946	1.4066775300255325	2.9326686593712457	1.1179210434877345	1.9267063050401454
0.7483042899963549	0.6544873374757794	1.295469571363936	0.5766652081926138	0.6499470405788923	0.7054263405132732	1.264624465012264	0.019195824558208553	-0.7505010886671756	-0.8887934810135331	-0.45437000749786866	-0.16405990458740052	-0.7582940772853581	1.41451864130216	-1.2592231672661884	-0.04135214627993771	-0.18799073232097488	-0.38151266969498	0.2670752245738544	-0.2840336794765065	-0.059009611759571624	0.8506210638632747	0.2604083464957242	-0.13853689915642928	0.19073201740683943	0.3161512511725582	1.042695869982444	0.27533108533891804	0.6596598909816516	0.2238599958717702	1.5682589728785519	0.6007895422502779	0.9131000581618715	1.004793152248116	0.8345428715784774	1.456869104397306	-0.32348503682060525	1.133509516961269	1.8666607298378786	0.47269270236022354	0.23925063211190856	1.3815976827310412	2.874672492201939	1.1715920692628956	1.9099926263231637
0.7205750887309832	0.6307195911049577	1.3442663684832807	0.5996823178759166	0.66136759687454	0.6928944064843033	1.2514494564906689	0.0038686773904045126	-0.7487969825942035	-0.8750142626859742	-0.4717618163145555	-0.23206222039479005	-0.7700302965479369	1.4535458403629928	-1.1868959671008665	0.02288225531983784	-0.19781587195506942	-0.37152201526257017	0.2781659194068169	-0.314839017891849	-0.050566194656876916	0.8255896702894558	0.2773810430099442	-0.1481091744907163	0.20308262860755222	0.3156446070899621	1.0223653653083775	0.32261105293038056	0.6484777887243182	0.19573478000874292	1.7059350170861514	0.5738112892458253	0.9197133994037822	1.0088276393306388	0.7796303278875261	1.4766489818546973	-0.3501765408324154	1.0759544496589455	1.9996189243427716	0.4975991818962416	0.23186110868622228	1.3588583904454028	2.831420364484054	1.186124861462233	1.9069766753367592
0.6854609665098119	0.6116688844132607	1.4304833380221464	0.6152721462425129	0.6551159261350372	0.6720842027424336	1.238005253295941	-0.03181536812222064	-0.7500039509556622	-0.8520449881444909	-0.4992143942352561	-0.2902110721834383	-0.7842685105811233	1.4549820897694237	-1.1238535693806067	0.07446393747751333	-0.20526855353199389	-0.3663617280451527	0.3006094919492974	-0.33788536281203224	-0.03880726936630442	0.7993177241099645	0.3018245050498075	-0.15597572875969706	0.20615856673586022	0.3290390100235895	1.0182073707962183	0.3748095147602442	0.6438487994266433	0.16183275416882376	1.8419401664415638	0.5336094182300688	0.9581246804477065	1.0106445469843208	0.7120688620841694	1.5034463955292627	-0.3853041620471802	1.0007950528008063	2.068462668909805	0.5035164266061123	0.23778484612977263	1.335080774311105	2.8056996266341763	1.156328043314856	1.9020340558872566
0.6516491598101876	0.5890621431647004	1.5499086856822313	0.637749329447119	0.6330790485735475	0.6490577534924749	1.2000410391532614	-0.06276096078854329	-0.7594034412950031	-0.8346210326291118	-0.5309413687777269	-0.32263548757637184	-0.7999215094676665	1.4163003177810238	-1.0756014146758095	0.10618372439599096	-0.21617869731756692	-0.37402038382794267	0.3328256618494494	-0.3469558809396922	-0.03551199531732375	0.7789889606082555	0.32870781775641633	-0.16562606251561712	0.19764367381049028	0.35990313423022485	1.0297852020908078	0.4273236786272914	0.6481834106030838	0.12716073498362662	1.9559878873379397	0.49954662158978563	1.0054587892988978	1.0101208967435216	0.6353910560196199	1.5339257777348583	-0.41331577934437586	0.9259883374182005	2.0727926302171853	0.5003657782810251	0.2559542444162012	1.3070590094454126	2.8242351052689645	1.106745801014114	1.8890954219151077
0.6180331404102553	0.5620693825653749	1.6847524934280262	0.659796327327235	0.6163911717050864	0.631536755459347	1.1534833027528815	-0.08931280363324326	-0.7816080715541062	-0.8200772798377992	-0.5590232555700836	-0.33405863406478076	-0.8074755004511596	1.3689404481132585	-1.042919990744546	0.11003761251535127	-0.2250485271739741	-0.391111367885192	0.37814379248491425	-0.3441228500406167	-0.036772293111495005	0.7649686033008412	0.34912573053875384	-0.17848257366378265	0.1705827817894155	0.4124009607637024	1.0537990443692542	0.4777176163127965	0.6497534272496686	0.10771747307170447	1.998731898228201	0.46775467805885446	1.0757302045765773	1.0241285406849052	0.5677491519198412	1.5497862658574229	-0.42690256327036546	0.860538304073226	2.044060432700378	0.47976565892749107	0.2788585930898025	1.2913846456800266	2.9050562182847512	1.0596711927730569	1.866812786297722
0.5727600771780972	0.5262437339394533	1.8136424280232593	0.6589908272553582	0.6181986061600917	0.618703428115587	1.0986814794878097	-0.11389352777343642	-0.8099859221587578	-0.8043290430831298	-0.5765151817072612	-0.3239933688132509	-0.8132786598796006	1.3238955458432016	-1.0317710233080888	0.08356779495277519	-0.23420305199724173	-0.42022892297101244	0.42296628973729955	-0.33772357368413886	-0.03940273116813692	0.7444889209906561	0.3783181146468876	-0.19496446483888738	0.13743026039563114	0.4877136036415742	1.0896944983632684	0.5209580328375627	0.6504872393779632	0.09648375373479909	1.9688387355806747	0.42391339797240607	1.1670565081466848	1.0416827248935208	0.5160239757246236	1.5440492451230277	-0.4455880993519868	0.8148639284045164	1.9755302142950835	0.43464666801472757	0.30479838832483364	1.2898314862564069	3.011433398592664	1.026689105102537	1.8414018674337158
0.5282723630020072	0.4749282811247034	1.9245777968865803	0.6380917218482438	0.6310852158954885	0.6103367496970156	1.0130491009180778	-0.1257372324031029	-0.8379819505004429	-0.8004516214932978	-0.5742165697572175	-0.28773064441277785	-0.8263590659489619	1.2653880779343802	-1.044270834941209	0.05271322644770028	-0.22904690981965845	-0.4495946230159216	0.456356895262574	-0.33797142085878495	-0.04869887269578692	0.7119598810117524	0.4378880699542032	-0.21305089023644191	0.10052569695415028	0.5687703238058767	1.1266038195123025	0.5633266812369226	0.6528977268924211	0.07885574183493325	1.9111461106478516	0.3714290609944692	1.256885999059532	1.0500492276044748	0.48050711625849785	1.5216266016692628	-0.47659222064161516	0.788680515727003	1.8823271370986507	0.38494394607370497	0.3246932590862953	1.2838784295240937	3.106508555741682	1.0043730761958098	1.8152727029059044
0.498563290166716	0.4273392409770018	2.0118543540200373	0.6041839000214735	0.6566029231953545	0.6217032962421306	0.9172390929756714	-0.13106556436910402	-0.859638191737567	-0.811663490074286	-0.548758165403844	-0.237251350598115	-0.8354125594417015	1.193666509473984	-1.0681747734701568	0.03501291077012216	-0.22463730111073138	-0.453415491420075	0.4784556793646512	-0.3444257743651846	-0.06628812058003823	0.6747251925845689	0.5127591992921576	-0.22596811349032161	0.05633795465826498	0.6448587654352231	1.1585349390125317	0.6064809972060928	0.6472960098897966	0.06371625915241526	1.8557382616442972	0.3281360667348038	1.3433113814083608	1.052992776685332	0.462542563390853	1.4861030004190432	-0.49911201834427155	0.7758692548989116	1.811585734184252	0.3452123504346517	0.3304265597683874	1.275329563170132	3.178353115182441	0.9852078607717101	1.787482382530051
0.4760433509875323	0.39549800615640895	2.085435940664	0.5562028725792422	0.6975100028884758	0.6540146688763878	0.8437618892620125	-0.14679810171382007	-0.8667800618509103	-0.8292008547940067	-0.5145752516934154	-0.1913446100646593	-0.8304085699004867	1.1175059001266214	-1.0958460663697973	0.02222527591440678	-0.2381381690947349	-0.42803420986599117	0.49055200714878877	-0.3509661859183357	-0.08947644375628494	0.6332647775200588	0.5831184439800519	-0.2382608693711396	0.03037824179302635	0.7189681286169297	1.1830690052619055	0.641462935439976	0.6431448517454295	0.04567907204491398	1.8094126002314639	0.3183878037672805	1.43115479680091	1.0513186827336853	0.45495790235736777	1.4378559793718515	-0.5085308041444938	0.7726866232703078	1.7932791066141014	0.31761395128002057	0.31973036166646746	1.266581684745177	3.211218948696737	0.9559355401299461	1.7640764243105056
0.4655720302399584	0.3757682209969741	2.1308840160871556	0.5126531929438751	0.7523445902592155	0.6918113998398242	0.7989487414163589	-0.1681162845500019	-0.8684867304894055	-0.8450566347596904	-0.48649132169043663	-0.1501280901639599	-0.8252803277973004	1.0366850553634541	-1.124784150938308	0.01909582490728565	-0.2584432467867024	-0.385141789721655	0.49174799205143643	-0.354140006682549	-0.11550332756068862	0.5839414925339522	0.6509234061441348	-0.2564918474013469	0.025340932888670557	0.779081449016926	1.181834897301675	0.6594938267909651	0.6581453368796469	0.009240159917653751	1.7838288014362942	0.3512590501068389	1.5122356043153673	1.0408615461068123	0.45370440557145353	1.3867638008234098	-0.5115084754033832	0.7771695022665387	1.821859491463119	0.31052677056681616	0.29356261939878125	1.2427781105146627	3.2264569998214148	0.9120768290036002	1.7446599633325692
0.4811096223492263	0.3752303129633897	2.1270174508296984	0.49012991845450254	0.8144780293978503	0.7299677934922434	0.7726841419136818	-0.19115312753740404	-0.867653896694344	-0.8564581704582845	-0.46244273266642305	-0.10250105295085284	-0.8225552431995167	0.966275503765894	-1.146223549277344	0.03283666648963125	-0.28947816145189864	-0.33740490321692385	0.4821980705615255	-0.3537200434143991	-0.1370353419386321	0.5281498274165672	0.697672906607937	-0.2836214854976778	0.014305711986570024	0.8045371476418508	1.159894356396416	0.6639028927420922	0.6710894415148052	-0.03669161702675307	1.774523014777762	0.4148472543799356	1.5849035783628425	1.0302893651088554	0.47581488230053104	1.3448376221592961	-0.5151944096889818	0.7926747396667733	1.8724659142431235	0.328267836586975	0.2593878769334079	1.2011369978340556	3.2478119597133257	0.8718819435186578	1.7343356074163563
0.5098441584006573	0.3937479795675071	2.10651350141155	0.4799371600517889	0.873051053039951	0.7632134854023498	0.7652295201961582	-0.2187730642613936	-0.8544566842495224	-0.8645356432709912	-0.4394831749040747	-0.044825223915432935	-0.8185904569038811	0.9185065757228792	-1.1532269259680428	0.060526588662294024	-0.3349186414402323	-0.3026589692863139	0.45501006541724986	-0.35138270686461504	-0.1522687579369893	0.47256944863104816	0.7006113532233295	-0.3189154562862546	0.006717951663530511	0.7951230672821163	1.1449635487052634	0.6619548676717406	0.6775529611332176	-0.07313424892862805	1.7661644750792285	0.5027456751145578	1.6366783696404201	1.0260089210950487	0.5171702214486417	1.3098122153826206	-0.524509366354398	0.8160706939352554	1.9111979461817001	0.36897734225920975	0.2318697649026526	1.1541701490797	3.2460728779692603	0.8435629066644694	1.7342539112271076
0.5430928016315046	0.39387211219064205	2.08744358031691	0.4746761691191222	0.9286458938373034	0.7841723765128492	0.7795382524372936	-0.24303336023779964	-0.8430507051054634	-0.8693340258133256	-0.42223643404156863	0.017427865095255745	-0.817678330142136	0.8768795834326832	-1.1512907159528258	0.10171098514026519	-0.3704201038077273	-0.2881791469576596	0.42107354486133736	-0.3418543599282343	-0.1576712730225548	0.4133579633135982	0.6787834764878486	-0.3645478313621802	0.009666701925814345	0.7581823806098471	1.138648713204148	0.6597162532262537	0.694976732830642	-0.10021792789949191	1.7614201094040396	0.5950433340971453	1.6629327124264877	1.0269649794892348	0.5617632020277494	1.2801929970727524	-0.5383928049512607	0.8314442069289656	1.9037591254600266	0.4390419291093185	0.222134406824455	1.1098250680432096	3.2462214831067433	0.8386471782176967	1.7315409169424982
0.5824262501539043	0.3624641245645198	2.039265539863078	0.470519174197774	0.9758905131142551	0.7938511204951402	0.8124084750729986	-0.25949414340930355	-0.8400730039674278	-0.8637593768205815	-0.40048441375697674	0.1012423196038442	-0.8208693618473125	0.8258654589460231	-1.1434888402480992	0.16576354422603753	-0.38112147128426976	-0.28427086385200917	0.3915797670218674	-0.3282227653227194	-0.14893879679275668	0.34758452820361463	0.647760182666647	-0.4112470048670859	-0.0045549097250886465	0.700830270459998	1.141401723269277	0.6590920241981857	0.7124431680238978	-0.11722101766405986	1.755179662693316	0.6577465100671673	1.6743640489806864	1.0229542946903853	0.6172555717720776	1.2540572479333616	-0.5651176826135441	0.8344696191046209	1.8644297436764539	0.532675925777349	0.22910266105055072	1.0654972924041965	3.2564350740424457	0.8632947325325901	1.7266255295560782
0.6185149091589357	0.3134779839133004	1.9814449867376631	0.4585947003816795	1.0074022846206394	0.7999352468763684	0.8477687484351819	-0.2741051821807653	-0.8380870156868966	-0.8559204544032146	-0.3596099852586428	0.21898968495222854	-0.8211574018773373	0.7674428327742909	-1.131235182446371	0.25524765877830213	-0.38079565371108504	-0.2836674204287702	0.35582592406133073	-0.3212348519264575	-0.13689948414889389	0.28506792098054184	0.6142643433623964	-0.44230847457158073	-0.03126101454094005	0.6351501982024802	1.1636954089139255	0.6613306386436727	0.7116581597006054	-0.1247535612591705	1.7330027006040662	0.6743461872638581	1.6679248521476535	1.0085261437374513	0.6892344406872919	1.2501534271758326	-0.6049769458287351	0.829345114773384	1.8047013597275487	0.6303175755631825	0.24408080087981082	1.0247171232481034	3.227718135312491	0.9072874393720494	1.7331952647747695
0.6388987868999066	0.250416177387789	1.9508948722309456	0.43928903653364565	1.0204459715102954	0.809039334271793	0.8854585910840911	-0.2873592562283118	-0.8483552157386252	-0.8569763332022614	-0.2981767714791178	0.3422297622709355	-0.8070462643279852	0.7155015093037326	-1.1238865900165251	0.3493775562689738	-0.3668171308382383	-0.2719341116245768	0.30751603539611916	-0.3218028350350206	-0.132343912305742	0.22631221046468936	0.584871703504396	-0.46145880734546163	-0.052106436372387835	0.5800653203222476	1.188358581842216	0.6732627406399698	0.6957788065522672	-0.12408028205387919	1.6911612168602417	0.6436249121190851	1.649536031829237	0.9914519722495688	0.7735371269335377	1.273607488875605	-0.6358067824992254	0.8073343913606097	1.7367321881379965	0.7208044799426108	0.2618260445611722	0.9920055956659659	3.1730113629431616	0.9540519432484732	1.7499021354759812
0.6451749797765511	0.19562501112526323	1.933787445453105	0.4166911380594124	1.0167159126871614	0.8242034365832624	0.9296841697874267	-0.29299102395547444	-0.8730404094242503	-0.8516050386448887	-0.22598401056276565	0.4449392400913152	-0.7756866120395018	0.6803164289082057	-1.12958415065045	0.4267632777524712	-0.34093835835062525	-0.2429970255999118	0.2655883244246173	-0.33121758534968826	-0.13830720209788822	0.17126608426117598	0.5562351312734437	-0.4759545453479131	-0.07365473851607125	0.5495590134989456	1.1938266294198507	0.6961511383358141	0.67573122986123	-0.11816584041623712	1.6364688848736826	0.5819362807891729	1.6419690426339482	0.9680225910210754	0.8688498050025846	1.2950103905163362	-0.6380687743646334	0.769967151651741	1.6748223221584677	0.7966369579702495	0.2651298338319297	0.9685697611318519	3.1356190972682145	0.9977536879680298	1.7775971436310456
0.6379858461204436	0.17503359952289216	1.9217734748317223	0.3922034969097409	0.9949701514515649	0.8552228365414531	0.9754705599128684	-0.29347652117333356	-0.9033171210816426	-0.8423054838888406	-0.15819845495863066	0.5396473380063407	-0.7363041977382692	0.676268266024256	-1.1418107915682456	0.4888859598347891	-0.30958395266706334	-0.21183227460160783	0.23817764341258174	-0.35852896706690024	-0.15068471392046187	0.1332526547822567	0.531930622202875	-0.48076525696260797	-0.09570175097653091	0.5381310229108933	1.17935528961543	0.7255760032106282	0.648490587773068	-0.10870273379600945	1.5756824619298757	0.5088977011237342	1.6519906387353267	0.9399200280981755	0.9814131460585289	1.3090766001052798	-0.6217824329336985	0.7302501184974539	1.6319748468126487	0.8457671580373001	0.24439819548224123	0.9509225820540136	3.102865721695798	1.0325389750921552	1.812440568345308
0.615120529345174	0.1928989613623015	1.9288400477370051	0.3697965480438272	0.9613556404401686	0.903909912612636	1.0104477485479009	-0.28831325826140497	-0.9462272807687379	-0.8459697743877543	-0.09827517382895663	0.6165547189789831	-0.7006182971556879	0.7123441846592155	-1.1572884641860095	0.528850251702674	-0.2806842502533209	-0.18723208570283795	0.21907420888650445	-0.4019538574579548	-0.16405658914027182	0.12251930912344795	0.5214028913527348	-0.4816585922324041	-0.1061713205797371	0.5406230784921614	1.1364956694704549	0.7542439007008299	0.615558635341036	-0.0883816050749781	1.5223845750389375	0.4387516529854166	1.6702218998266622	0.9246429290275813	1.1178130356209457	1.336123111016617	-0.6018324063174801	0.6891648511850756	1.6151665442680703	0.8678039161304902	0.2086451362211433	0.9347550144605146	3.0568543580467966	1.0499239617563254	1.857758125322738
0.5851364743473944	0.2278216060042424	1.9434724478527925	0.35000582829420007	0.9180882147090511	0.957344938036145	1.020832450746062	-0.2761831102732021	-0.9983242378567432	-0.858028301339089	-0.044634765362735494	0.6632663041970364	-0.6735848931613024	0.7790843311276858	-1.180522984368611	0.5312024726096198	-0.2582566134195386	-0.17091655464274128	0.21053351189402275	-0.4561773115554496	-0.1805647558891552	0.13080173333260753	0.5224818202907924	-0.4874869543809762	-0.1178893394994384	0.5584854489291807	1.0701462282732241	0.7736667510339488	0.5858691085921681	-0.0648354317628551	1.4789128508188916	0.3807369684160725	1.6999840085629845	0.9428477089899172	1.2651290723270043	1.354758698042589	-0.5780963244642433	0.646974798527655	1.6284105493949876	0.8635580085682392	0.16813692873453576	0.9173890480916874	3.002243978199078	1.048561033931519	1.9240137348028477
0.56361307052507	0.2638833500114205	1.9619661020100232	0.33447306532779103	0.8682717188263677	1.0028874771896852	0.9935402523469069	-0.2626401653810296	-1.0404374396661025	-0.8696507894530395	-0.0051517632981615364	0.6991124861730247	-0.6652514997436249	0.8533026707081234	-1.2078610690330742	0.508087942724782	-0.23895113138899152	-0.16535585169588538	0.218434913653257	-0.5144351668846779	-0.20183661705270514	0.1472337731994678	0.5486049785183142	-0.4892273680781193	-0.1323586327841768	0.5847327789331616	0.9939391124152015	0.7776237890681992	0.5643795057420391	-0.04724089783452301	1.4398074065775537	0.33128763093599645	1.7343443589527738	1.0021391976186105	1.3904519381529346	1.3632708176803923	-0.550411027305008	0.6017380878225584	1.6541031932806234	0.8304477528629469	0.13106812457608813	0.9080398071043847	2.9370384536842793	1.0349738686218646	1.9854799051882943
0.5523168032900296	0.28841292993206974	2.0017338319072855	0.3274496314585654	0.8304726724255158	1.0324561706593534	0.9372889193034275	-0.24881563210249885	-1.0709140314343093	-0.8867990432820004	0.01766885614187302	0.7443885297021762	-0.678549347796436	0.9327448372435978	-1.235334238117204	0.47753253448468086	-0.22896466460700998	-0.1575985018952762	0.23052764989113994	-0.5680940801954797	-0.2290573150520463	0.17729981822404403	0.615224753591349	-0.48232064328995505	-0.14074633784352325	0.6099351555167881	0.9134752734082013	0.7687159690871986	0.546294449859233	-0.0349433229577645	1.4013239742884906	0.2854086271468591	1.7529902495890564	1.1018588650653824	1.4883218837290735	1.4030835619762718	-0.5246576936898342	0.5561189514211009	1.6937428009505489	0.7759230454492173	0.10448776932524177	0.9182975814592649	2.875785022555533	1.014614177126586	2.021913001585007
0.5453960522245114	0.30262003034850465	2.036057565391233	0.3287599408397925	0.8030072084128397	1.032918307075365	0.8651085091593795	-0.24107680644982893	-1.089285063670606	-0.9057383804071222	0.033793874372757965	0.8053825780512872	-0.703597534721141	1.0090205889484376	-1.267679451937298	0.44080621254356445	-0.2250010780128313	-0.14132808810046804	0.2368236304747478	-0.6191781367474618	-0.25879860863973037	0.2219536752759046	0.6965040669250413	-0.4782847337862811	-0.15203928152677754	0.6349728727735713	0.8389807196734527	0.7435961319921669	0.5287853511701467	-0.03287140849728222	1.3681784615637143	0.23898565474217376	1.7551172991546355	1.2365361531327919	1.5617017196403093	1.453288331618715	-0.5107890878265151	0.5087151617699592	1.753329273057825	0.7095247322144191	0.08735423160492904	0.9388780254095657	2.8088123018111992	0.9832400380134219	2.0478004815529594
0.5557067833891921	0.3038516206878428	2.0397913502483656	0.33434137594274294	0.7796383165832349	0.9952200312614268	0.7847979022046576	-0.2449000970404672	-1.08315284437343	-0.911258280128805	0.046946021148253005	0.8823676194759521	-0.7237885760415061	1.0668281125262764	-1.301423539969936	0.4011176173904588	-0.2244759739628439	-0.12801849484024388	0.2426598931378189	-0.66751177812525	-0.2946101438965891	0.26585595666155526	0.7617302254530841	-0.4741013805973008	-0.16406188191511412	0.6545008356321251	0.7793790010772338	0.7115954254957835	0.5215240241796922	-0.04629979485696089	1.3338051866847753	0.17952470440926888	1.7599518796487221	1.399780148654719	1.5953316307361958	1.4821524739296197	-0.5072143990424941	0.45513307253538626	1.8049719823092605	0.6372233984156876	0.07531054914541631	0.9655759273682175	2.7431971090795537	0.9495573441857692	2.0731331082356026
0.5969475081906139	0.29259692952361505	2.028829000397554	0.3498631647937314	0.7677611893592085	0.9357450838095257	0.7170100243712472	-0.2558577692475413	-1.0567737948769258	-0.9015500611709039	0.05174347968932207	0.9701051034851951	-0.7302327657328449	1.1108912746957353	-1.3277019624090176	0.3732223891535991	-0.22971752463048514	-0.11630774466869535	0.25650171240149666	-0.7027921349716962	-0.33467662950441207	0.3048956340381111	0.8030973417827114	-0.471383791103423	-0.1624419101478658	0.6619770023759302	0.7348941556800177	0.6843123119414116	0.5291906543805422	-0.060825514728025706	1.2900407509577765	0.10959019962144259	1.77604365228813	1.5713708116512053	1.591437076551083	1.4940857884287069	-0.5091389462197837	0.40691769057307825	1.8440802456419234	0.5655657072206143	0.06062672067477402	0.9983220657453105	2.710487913412875	0.9193661957969457	2.0960795253906284
0.6528700806116385	0.2757538363453165	2.004498319842047	0.3718991885584265	0.7738264618756572	0.8679094858053489	0.6821829635346921	-0.2736876545734074	-1.0295593490198371	-0.8795037029130318	0.052922412218366896	1.0594687502928495	-0.7281261200230558	1.1381375925493846	-1.349630666534845	0.3587717751778861	-0.23736000285198317	-0.10712920101148553	0.28131929701800246	-0.7282136819822342	-0.3685456874271347	0.35821826744882956	0.8014993826358154	-0.4762291953499543	-0.14361141187816007	0.6574868691939242	0.713500419532522	0.6497357638234579	0.5560131942095594	-0.07749010500264042	1.2636154065801182	0.04609265678427067	1.7971939053758945	1.7206706359882087	1.5621877010145275	1.5038589628276664	-0.5209198448368333	0.3765360935844025	1.8616245095977402	0.5007000457105489	0.04067125639830306	1.0236744730500749	2.6934425025079904	0.8939759223865125	2.1280227353865877
0.6961368739862781	0.24916511526443008	1.956758454709287	0.3861106680281878	0.7929647423505569	0.798410196703531	0.6736619167659121	-0.30263785367433027	-1.0011789358496619	-0.8418889983625503	0.05426888801843673	1.1340863246043422	-0.7348075191508856	1.1304775957150848	-1.367056556671796	0.352196115236025	-0.2455876873942493	-0.11024793197458035	0.31313321373768443	-0.7378590678621973	-0.39369383148514336	0.4213023293917718	0.7483866535486945	-0.4898807459777116	-0.11504434775943709	0.6467555142194412	0.7200430903493722	0.6194319557769388	0.6072520527027191	-0.11045474763961285	1.2759092898721236	-0.014093585036032197	1.8160802811482468	1.8403524853418172	1.517574610861314	1.500955423161548	-0.5449192077104696	0.366656763095078	1.8553308844352603	0.4520748028242683	0.022972179204568174	1.0299390269369855	2.6725213089633284	0.8890793361844704	2.188314523051595
0.7263233158556497	0.21036028368327164	1.894882788157954	0.399213761840462	0.8254524865754028	0.7345308882781648	0.6604946734752724	-0.3340155388645474	-0.972580704610009	-0.7977493539001822	0.049216028149584826	1.1695465576672484	-0.7558287934989691	1.1030706845733742	-1.375152616223796	0.35826144296116735	-0.25375210638832435	-0.1173933788647092	0.3450117782899421	-0.7143962019957344	-0.4155784979981531	0.4765808705603388	0.6664902255572497	-0.5043302271377139	-0.06757315029067931	0.638171063544958	0.7435101278700544	0.605422677876897	0.6725058695763975	-0.1469420168368667	1.2897033196372614	-0.06639659914211984	1.8332169202409219	1.9199235196596494	1.4671364474088526	1.4878583575094184	-0.5748034576175515	0.38526389781024006	1.8340144057124188	0.41514536393484125	0.007942102076728512	1.0280570649612906	2.677826914007002	0.9046228389055744	2.267079861510301
0.7408753718945574	0.17553986590744192	1.8271939956804037	0.4191295865058847	0.8763936548825797	0.6759420371717464	0.6286028699399927	-0.3637692358610266	-0.9622381901581057	-0.7599039202787975	0.03438436224259126	1.163609063108069	-0.785736949949877	1.0897899226569439	-1.3788209086867336	0.3749821554181471	-0.268078589776223	-0.12242677377350161	0.3771597088112647	-0.6694050551537932	-0.43324290125545095	0.5281166252787022	0.5760032345817235	-0.5036277013430199	-0.0016396299538635195	0.6351628643045448	0.7674138497458953	0.5767368427709456	0.7363005948926524	-0.1791999022970136	1.2855403115383812	-0.10565731810875305	1.8346266606937427	1.9363550294883691	1.4123646707366408	1.5025550944789405	-0.6058632016579685	0.4329693788440667	1.8391793366926397	0.3815799355595596	-0.008519136167526396	1.0123178059553637	2.715817616586952	0.9253002916633777	2.3544981880135225
0.7225439610144032	0.15017543324688593	1.7625750860583616	0.43316109048274704	0.9151854288983478	0.6217716120601497	0.5926420853838981	-0.3947827981378494	-0.9661204769258541	-0.731444075982272	0.015758454210058802	1.1251483125806554	-0.8244387990821297	1.1043008897611617	-1.3797544921204274	0.38774339377989425	-0.2930937875310258	-0.1298852216915718	0.40401370015389915	-0.620517199954922	-0.44267200998156875	0.5829725937835366	0.5002697794637304	-0.47938622484709753	0.07584790389646494	0.6418948975520371	0.7914580700664395	0.5258765270759647	0.7972411323378065	-0.22166484930036182	1.2867436810669637	-0.14344155083318394	1.811776426471693	1.8945542523118313	1.3582565100099124	1.5624513034895267	-0.6417176268163727	0.4783420631300916	1.8817528891813615	0.3597707638013645	-0.021789115954612914	0.9736748533877604	2.751768010792801	0.9483437258698615	2.457629414915438
0.6826715474535254	0.12250116020682016	1.7061646607843959	0.4435030968551817	0.9257263531301458	0.5797352818020001	0.5513232914683333	-0.41879791801923727	-0.9691058657604594	-0.7165464082601677	-0.00788762232136921	1.0665546782031503	-0.8605031051943512	1.1470853657502116	-1.3677710031580312	0.38475765701771114	-0.3264948336985729	-0.1381473208976008	0.4157652394976331	-0.5560252997189801	-0.4456377566256514	0.6311307855682086	0.43915499408601344	-0.4281856823613747	0.15619047063411282	0.6640859083697352	0.8157756927658649	0.4799060054341863	0.8599607375591175	-0.26906593721764194	1.2815724444441363	-0.18946302259305986	1.7735724602002427	1.8127458033287653	1.3264599217533168	1.6507718425023423	-0.6761963159386027	0.509450268941853	1.9072970206745943	0.34913821471331574	-0.03131961024396879	0.9223859816133608	2.770182998775576	0.9692968269517825	2.5380320811669894
0.6578285589656361	0.09999421185136839	1.6550973188194973	0.4665706874694194	0.9154807339483542	0.5505523717752632	0.48729119700718915	-0.43022409504154524	-0.9799993317998649	-0.7266887107243434	-0.03349109462892308	0.9971568276063862	-0.8851051124647045	1.2057534269470938	-1.340976258048225	0.36715706142845683	-0.3639512015051767	-0.14573266112429617	0.4124574253975174	-0.46918928822435096	-0.4415562417509493	0.6651961790173972	0.3798220761969077	-0.36753428875279304	0.23167312207001695	0.6868342276782882	0.8325291829828961	0.4147960477881246	0.9086013891561636	-0.3029010071144936	1.2579075321945445	-0.23756970737920374	1.7310231762977435	1.7021603933854066	1.3292048786187278	1.7557312985026332	-0.7003662552479911	0.5354254720735697	1.9463656807026157	0.32989650129678316	-0.041337738058877395	0.8549079104986153	2.7715847066940036	0.985606019462103	2.5698221108081074
0.6513367800736004	0.09355878723237719	1.6150640281215858	0.49535579221782344	0.8772753813084859	0.5273390586701344	0.4201918363185223	-0.4308333940499577	-0.9967149467081317	-0.7502387186053021	-0.05326120060992155	0.932879860149049	-0.8914306974377982	1.268827198348514	-1.2898993380344055	0.33557805581114347	-0.3980133726513218	-0.1601194290932924	0.40224665939683374	-0.36831204582166704	-0.4317976056199334	0.6854072258484951	0.32916554518468344	-0.315235146258907	0.3015695485482	0.6951843554645707	0.8446652108010355	0.32291957992126463	0.9443022024676347	-0.3322574683750423	1.242137699757477	-0.28242984931699644	1.6940630986611354	1.5904999136294975	1.3581559621393846	1.8695298142639902	-0.7135340144513723	0.5493585149443204	2.0225888410343607	0.29790995312052926	-0.04607268844605061	0.7727591886721876	2.7203279833273357	1.00485163231407	2.589088795439089
0.6518823446839785	0.09656474389064294	1.5943370076308927	0.5167597069342884	0.8105762328860603	0.5189542966526756	0.3731060642131509	-0.41832213074573527	-0.9999232787432615	-0.7760334465997897	-0.0680969529381594	0.8903078123585013	-0.8818321870255014	1.32009584804644	-1.2166985919552415	0.29265442367504424	-0.4170215066053693	-0.17554389416393334	0.3870077286402734	-0.2557274667388421	-0.4138239090966344	0.6847703484767266	0.2991557906689304	-0.2818579433793095	0.3631083934089897	0.6884998200998218	0.8643311958042096	0.24816994757163974	0.9636159670303772	-0.36179247881710463	1.2393122206278662	-0.3210300349647499	1.659474702021626	1.505394848357763	1.3996420135191812	1.9758593050665254	-0.723308785856642	0.5490865677824639	2.066931341130365	0.25888245270536714	-0.03874375853537444	0.7008639148512705	2.6337393844351555	1.0248591065063086	2.5949539010255167
0.6587414997450995	0.11084242952415435	1.5897321833476306	0.535139155440818	0.7458290299005581	0.5241483081108905	0.339293660221481	-0.39159793638869533	-0.9930376651822446	-0.8013080565191911	-0.07765100580785256	0.8752746315245588	-0.8638212133833632	1.3357218779809679	-1.1438250503592688	0.24990676816539908	-0.4220542809639799	-0.18291774720958737	0.367724716801487	-0.14365235129278897	-0.39715675982784393	0.6649667824285139	0.2729018531761895	-0.27245913120420584	0.4164134974693042	0.6632816108886134	0.8899740605901595	0.19766838419164046	0.9488202666761495	-0.3754031341329117	1.2347426687693297	-0.3452625416240543	1.6317028151010515	1.4345632191950894	1.4541523657280213	2.0587191655919908	-0.7270243856093278	0.5488401156670312	2.0638455836437792	0.20459244369960103	-0.020089612128869762	0.6542907638895314	2.5586897736508303	1.035058094498678	2.5432129811684643
0.6647141123143568	0.13912762978788387	1.599419841355324	0.5584086697787961	0.6996253085658285	0.5299149668672067	0.32550261004406295	-0.3645872986731184	-0.9837355523327874	-0.8213365130722184	-0.08366008824792248	0.8763807046291223	-0.8446467839336733	1.3270771109840298	-1.0786213019243491	0.2179318151385623	-0.4158700736282893	-0.1875732850215852	0.34871466247801963	-0.046448066325479445	-0.3954368580215778	0.6296849833830089	0.24717920644840136	-0.2875648813164536	0.456206564289163	0.6180382943128052	0.9071794241833976	0.15912403546998735	0.908592856456998	-0.37448434980303896	1.2216682214587835	-0.35433731963899406	1.6260182440398228	1.3678493851077933	1.509406772178767	2.114478025185574	-0.719923214425302	0.5444464693332846	2.0833898144839504	0.14066557582138936	-0.004130434437550795	0.62632956791501	2.500540984988972	1.0394684676845676	2.4569520173462562
0.6617971015346755	0.16727896153646785	1.6111204502319407	0.5842175944251157	0.657702463275167	0.5249861815260066	0.3329313476584009	-0.35018259621924663	-0.9615693605565332	-0.8350746694464807	-0.09473837624182213	0.8799271986048192	-0.8164612198191886	1.3189171539133144	-1.0323774022585908	0.19472929694049715	-0.3955143834977687	-0.19050026760720215	0.32808122924765437	0.016388077090954585	-0.40957184933694135	0.5872405776872361	0.23094214330103813	-0.3095484456903349	0.4880436953843347	0.5709552264120704	0.9083527760594319	0.13845631460388103	0.858599772042106	-0.36747629442862484	1.1923401546371792	-0.3594877526417647	1.6352561903012504	1.3233589498762401	1.5337091924853519	2.142306857106147	-0.6956494459811081	0.518645482352132	2.1049208111069286	0.07503536646719965	0.002171291123439989	0.6113474200487301	2.459525967043477	1.0322288707275222	2.3712152707383902
0.6519637394040754	0.18124753259864348	1.6110062590876613	0.6080819058188938	0.6287562852883442	0.5102038440799377	0.3253524822455853	-0.34986702302763867	-0.9283405734163381	-0.8427962719972865	-0.10923904202800938	0.8781245347790831	-0.7762513964121004	1.2924132012591918	-1.026181530209897	0.17572088833960425	-0.36763009313249445	-0.1902746812807577	0.3007782946232448	0.026646196263792343	-0.4405994560402364	0.5467913186395148	0.21072039941652929	-0.3236885842164596	0.5113224219157603	0.5329347545387687	0.8980470252776953	0.1351880810143961	0.8023052892929595	-0.3501309853994889	1.1503197916391064	-0.36755230322782917	1.637934697161611	1.2991718626174988	1.525082185194061	2.153850957172779	-0.638554546388188	0.4728096380560702	2.0842808888383657	0.017744062668686916	-0.0010026549008684868	0.6091323291715905	2.449396719564184	1.0025660482932586	2.2749635437727314
0.6409512537607235	0.17618730272614608	1.5914105276077348	0.6288844390103061	0.6253278146013874	0.4885256275914728	0.3006875203197931	-0.3634293878085256	-0.8965058219207999	-0.8470060998757075	-0.12681065337945524	0.8607450669552466	-0.7256438927054896	1.2462926269653303	-1.0504336863539845	0.1531929472096156	-0.34206132183101856	-0.19345826831270513	0.26941691273159185	-0.00569441770560597	-0.485941270717699	0.5095777588455179	0.165458513094594	-0.33809759063931927	0.5206406066265425	0.5135777840580916	0.8851895189597293	0.14993280116015156	0.7518429064239252	-0.3289580282916526	1.1063683457826659	-0.37464116407489423	1.6294845470355839	1.2776109606573123	1.5119439301117534	2.1474522719032096	-0.5500290844162592	0.4094034575994243	2.056492570082162	-0.019487639321904796	-0.016731000154055726	0.6160847726082382	2.4621566796124457	0.9529761490946234	2.1659025351345673
0.6236427765250279	0.15535005985050798	1.5619863908957705	0.6552354849584068	0.6381913863541596	0.45910964006796506	0.26485615627962755	-0.3851699532242445	-0.8710057323987763	-0.851387996891751	-0.1550927748127934	0.8100704453370119	-0.6606908659348988	1.20367177432638	-1.0791526339750368	0.12626852336203193	-0.31985511441590525	-0.2014553035851613	0.23862299514810226	-0.05955642800674217	-0.525871898535783	0.4682078950660937	0.10015061752578855	-0.3593555007972819	0.5220430202019077	0.5176562689229888	0.8641185495095242	0.18939914333130803	0.7180534177256882	-0.31138581301100987	1.055497525136876	-0.38359506017526773	1.5990548847318964	1.259564862586128	1.5072919153019972	2.1320354882336443	-0.4535977754655615	0.33450750955433417	2.028433628744247	-0.03794346867540731	-0.042852575934115476	0.621916691558208	2.4929340084918357	0.8976550618236997	2.0781199797876155
0.6027595311769774	0.1285009036583386	1.5329765290328197	0.6901792632808881	0.6494381105990941	0.4209612835706073	0.21008539393837894	-0.40619198275753254	-0.8536007873647513	-0.8589179769938411	-0.1944082336063419	0.7302143205345433	-0.5965624243483011	1.1620235716019125	-1.1207586352322527	0.10660606829948238	-0.29370746334848	-0.20959333031164556	0.21440160720979398	-0.13584172296957764	-0.5488810050532257	0.42625850306212226	0.034540294906164205	-0.3910212005062668	0.524315666544803	0.5411898865595655	0.8455499712771392	0.2399868072669026	0.6869346638664784	-0.29505228267711836	0.9954957316492056	-0.3917589066197262	1.5428725813915283	1.2443869396975038	1.5057300717131317	2.0967298470656006	-0.3635037519213911	0.2705149430299348	1.9900184232427958	-0.04319217852622986	-0.0683364771038367	0.62810337115647	2.5634692361807114	0.8529464350313235	2.0295277672244962
0.5774875705156056	0.11303300522653381	1.488495094924029	0.7353882291678594	0.657604028258498	0.38442839524052436	0.15008086593295217	-0.4238956388067553	-0.841687420247086	-0.8649306201550788	-0.23500887188129269	0.643366401703013	-0.5394457807475027	1.118254325450225	-1.1696111651355667	0.08765925151784912	-0.2657820503768816	-0.21756498712237743	0.2055197133231635	-0.226574442821137	-0.5572723915130418	0.3897753903011491	-0.033301448926261884	-0.4368704045311723	0.5288643062796998	0.5930069101070551	0.842667854533094	0.2890748865258734	0.6587298267725331	-0.2818880003150957	0.9462714132300232	-0.38893976768359134	1.485288830189238	1.206997519094973	1.517326592780678	2.040780272400114	-0.29045624740226805	0.22876680451053097	1.9451280774325952	-0.03634680829395759	-0.09537849723094557	0.6347789282334755	2.6549377064794504	0.8206649535179373	2.0087360870608855
0.5460648088436841	0.12054667988569671	1.436346920500487	0.7937661335596289	0.6617843749238405	0.3554544512453752	0.10968613450112215	-0.43443335592038174	-0.8330080108197828	-0.8667451674245517	-0.266576475995227	0.5473380761036045	-0.48321867253354556	1.0898868846421883	-1.2012629456013741	0.06228048903929305	-0.23783765774082638	-0.22490782204814525	0.21313738292831652	-0.30633992519462294	-0.5474154752788107	0.353926136535775	-0.10590028853103314	-0.48737420332750714	0.5304039488684069	0.6736361493266673	0.848272603300169	0.3281466011505504	0.6385883903906676	-0.2689394648807356	0.9084018620180405	-0.3755348268004379	1.4404466449031799	1.1416086787987907	1.5558464819799025	2.0029136002665124	-0.2601233073054902	0.20042906041018446	1.9025215221900065	-0.026752621859323467	-0.12699677044401242	0.6314000493759631	2.7894936339383216	0.8017753864179558	2.0112652649196874
0.511401657368994	0.1501243198138305	1.4037838551248454	0.859285992267167	0.6510591468310455	0.32034213007233564	0.09285111378904887	-0.4393562977094705	-0.8275420585586554	-0.8660647121984993	-0.28785651462607653	0.4398630705454771	-0.43568641973572914	1.0688340135960188	-1.2217327379948053	0.04301691433004102	-0.2047339596497782	-0.2259878165859983	0.23169849397000944	-0.3645392610520598	-0.5214261691609308	0.32375444834526534	-0.16444035712474725	-0.5327695120858821	0.5239240617994142	0.7740751721757763	0.8592428737527987	0.34018632884134253	0.6206057268978562	-0.2583083490314392	0.8694183809045993	-0.36145640096470083	1.4051782558099568	1.0637157054798834	1.6102931538707417	1.9828028905415334	-0.27218973604325525	0.18779626490706108	1.8587433691851314	-0.02687708313627436	-0.15727044470496326	0.6263382206137491	2.9923115321180744	0.800542625857317	2.04329357511278
0.4743318620082023	0.19591952185858336	1.3800586531948194	0.92267906740618	0.6209149937477418	0.2902550401012286	0.09740153912912056	-0.4441190254166658	-0.8184526386476293	-0.8672887494729494	-0.3021385568756817	0.3488238406517599	-0.40430135215047913	1.0439147833882323	-1.2442468079391864	0.028079431687802924	-0.1692831097208356	-0.21958398474405602	0.24805798715787875	-0.398473670047305	-0.49124550570004955	0.3055325114098807	-0.20514949027624046	-0.5749673166099706	0.5148000059367732	0.8835197935930257	0.8708662721105348	0.3149696286212662	0.60212390050382	-0.25988181369352875	0.8404114836531239	-0.35200170836112404	1.3901023255556706	0.9744016030453594	1.6524327664089693	1.9691414639623432	-0.3053371873299419	0.1890030304378	1.811163298934752	-0.03684820943824385	-0.1877893784314286	0.623301123356421	3.1948523017981962	0.8122385373876059	2.092604033339705
0.43531079322239	0.24462818958750104	1.3474159195789828	0.971674103113281	0.5818006879752285	0.27652155139062884	0.12309668836170906	-0.44642999217367374	-0.8023315389407607	-0.8654683362101487	-0.3063353114938061	0.276194844581451	-0.3782422011988244	1.0253526233380257	-1.2590280453266707	0.010836655239007103	-0.1352335916843284	-0.21559674642415025	0.25605995221223055	-0.410105275646304	-0.46057055113182066	0.297180664548822	-0.2447878681937527	-0.6064595531597713	0.5042065955166496	0.9802666476902173	0.8707979215158146	0.27144579776766464	0.587349531897508	-0.2759698389028386	0.836728197190638	-0.3480039707579679	1.3879213741492475	0.8794146230021755	1.6725289341318053	1.943114694864039	-0.34847819284166726	0.18287147177281277	1.772213448820652	-0.05908054953807009	-0.21566239533581139	0.6173567193228464	3.3247050774734626	0.8177668176657514	2.150798952147347
0.4082789467210898	0.28064368810762896	1.335994149543048	0.9986682322250328	0.5426675329442046	0.26527958074896024	0.17372081737258527	-0.4478694914246251	-0.7897493422215227	-0.8585171341164252	-0.30220189640497186	0.2083666764543548	-0.3565827205097053	1.0104022972381692	-1.2578723230695257	0.005557356445363028	-0.10606817396818238	-0.21584771121231916	0.2506798159234427	-0.40554764149031863	-0.4298927059723213	0.2892423352229873	-0.2752716975459252	-0.6185094606177328	0.4828557692702134	1.047213330154225	0.869434706876668	0.22911302459980276	0.5713976508062572	-0.30078817513324696	0.8362403446790505	-0.35823576138375623	1.3759634580729652	0.7992643997816408	1.676601122888184	1.9158930374580965	-0.4013568879248033	0.15997692008400385	1.7395011191874576	-0.09200944738266256	-0.23354325307457557	0.6158251916460739	3.4193103210796267	0.8054009275698979	2.2131739926381777
0.3852266420753277	0.29911997717070177	1.3610498110843283	1.004761061106586	0.4932803812831619	0.2541139630803718	0.25118676138718293	-0.4477384071758029	-0.7793555764591541	-0.8444328841358087	-0.303603538891843	0.16030662338754614	-0.3462556382567576	1.0006333772248053	-1.256563505136759	0.020456710818536193	-0.08859739283518053	-0.21448573376641064	0.23204687395666576	-0.3919642393909839	-0.4092336501582306	0.2843193636905024	-0.28522318225869386	-0.61683554113161	0.4586197866945044	1.0885523207685293	0.8771089597616684	0.18815427279832114	0.5531846044359572	-0.3223442690264148	0.8267760059542523	-0.38697975378312327	1.3475115786986769	0.7313406162743155	1.6606274178569909	1.9033408720114047	-0.457305958851476	0.12540988630737776	1.7058614121705944	-0.12603716050090277	-0.24558693553408836	0.6206793556385559	3.4734266892540893	0.7869899165881769	2.262055545871551
0.35757883553005276	0.30457207669662495	1.3955302254406594	0.9975905740907235	0.43100661988672223	0.25292446413133374	0.34866370557475734	-0.44096329350058266	-0.765671476564912	-0.8267684228939803	-0.3081782874750857	0.1385028631454554	-0.34865032399657137	1.015204945569801	-1.2617837674878627	0.05227915076911273	-0.07948399061823701	-0.21530630402885262	0.20910407648485146	-0.3796200731648781	-0.39314172855237584	0.2938393221291645	-0.2971036611334452	-0.6069886157952817	0.4389625672956462	1.1035806508685284	0.8784569853797659	0.15432392949552953	0.544912152594305	-0.3242636727276872	0.824137536954083	-0.4154862995645927	1.308926153245875	0.6725608767445853	1.6217924786634452	1.8671011162054671	-0.4981886806811793	0.08284165712800003	1.679214988698196	-0.1560003239175914	-0.25399789249850596	0.614280684921193	3.4294154704285176	0.7747618506543823	2.2961943409535492
0.3429849822024461	0.30541179738253726	1.4268398438372352	0.9817856530618816	0.3793177643252729	0.24845580591737998	0.4500750334465808	-0.42665083551810373	-0.7558696634384183	-0.8100835825379342	-0.3050991690673384	0.12363206325665124	-0.36056445033651824	1.0559532198687198	-1.2699188514277657	0.10224184796340427	-0.07123732641151367	-0.21894670337185024	0.19480613084689113	-0.3741192428164913	-0.36474455990572335	0.3176482733543283	-0.33115122546283937	-0.5816774498177268	0.4029349307199074	1.1045464411509773	0.8670462333167155	0.13915946914124538	0.5465376317854702	-0.29159661205990467	0.8204745776795797	-0.4235206296720156	1.2622139887121047	0.6302602516109204	1.5745517374937705	1.7869501881298937	-0.5148606731842493	0.03313481494988465	1.6560305541064693	-0.1843881631717363	-0.2567476839177477	0.605433300460742	3.3347017852355405	0.7585139133271991	2.314463651274128
0.33893944462791054	0.3004026809430955	1.4513457945211707	0.9592909112726022	0.3491652337937422	0.22759135137884817	0.5395770854425967	-0.4111877491292996	-0.7478821467023969	-0.800639333279795	-0.28772166272500765	0.11429868893175814	-0.37633887786317033	1.1058189508426426	-1.279533860232013	0.15872154622407186	-0.07028201663382681	-0.21427424658536878	0.18768409462481733	-0.3594962595123929	-0.3226951286859701	0.34762980384615844	-0.3691998179375312	-0.5453080074422105	0.36074872378934125	1.1117059553431599	0.8372339822528195	0.13541409497283435	0.5482697697162131	-0.21969708852909559	0.8064081635954728	-0.4176146847032059	1.2059736372354442	0.5985754449952789	1.542225597119062	1.7302027238778734	-0.5153241961074887	-0.0199628684026314	1.6314071994461323	-0.21510876235958026	-0.262258808378138	0.5975290601628233	3.2515632353460227	0.7436978159058515	2.305691522953626
0.33015981414396806	0.2956856412639706	1.4642839167288142	0.9358172783878003	0.328376596018096	0.20634915055244624	0.598013036794961	-0.39332145151209424	-0.7284758379947007	-0.8022231514783646	-0.24683497496294052	0.11915129050965256	-0.3962108160130179	1.1710834570981767	-1.2930633153305897	0.20794807453102768	-0.07627642732494395	-0.20386625744903736	0.182537408842552	-0.33535869855939426	-0.271138542775781	0.38943431379399346	-0.40011685360574223	-0.5110201229768985	0.3410580338994236	1.118564649611301	0.7722781337368336	0.14209047555464704	0.5515207280985432	-0.12289367395173567	0.7901301514588358	-0.4058286980329937	1.1464121031037555	0.5734243652477937	1.5412402279878883	1.7135326697358013	-0.5077112956162069	-0.07710151661336169	1.6138530346641544	-0.24796653947448682	-0.27139111671171684	0.5922638929802468	3.1622314659429955	0.7447008695297258	2.2736768287920746
0.3299574272723764	0.3137019094295437	1.4563038146692968	0.9147667301878807	0.32603091051449706	0.18924206600496374	0.6121379919034768	-0.3683571845697926	-0.6927895505176934	-0.8123947839091805	-0.18360577904644793	0.12918125555571736	-0.4295556853711819	1.2356146883403003	-1.3116119070887668	0.24763373674035857	-0.07822816948664282	-0.19616248440095863	0.18359691498754013	-0.3203501752058472	-0.21528364764556235	0.44234342966948753	-0.42976696514214296	-0.4867873196389354	0.3389594341100342	1.1214398547800322	0.6750835880443762	0.1700444559380352	0.5531120764930435	-0.022136138958769647	0.7820155380160962	-0.3925791767542828	1.0926305048286324	0.5675134648024067	1.5577837042854064	1.6969949485007647	-0.494524995495896	-0.13010146895458524	1.6123844121170632	-0.2813399418796165	-0.28293850942924686	0.606350486527058	3.0630074140096353	0.7501410954821123	2.2331827509881608
0.3468809294805878	0.34593988184956753	1.4084444471762443	0.8990013159745533	0.34525505983372484	0.16322177649475694	0.5876283345968001	-0.33777328733077455	-0.6390269258395647	-0.8239468801031945	-0.11122504275284772	0.14376259375971023	-0.4746395979137878	1.272354190561775	-1.3262880788165106	0.27762015388825584	-0.06938680912692198	-0.1852779441500127	0.18437268897844694	-0.3085533381570844	-0.1697134762576885	0.4827655233316827	-0.45247351506581446	-0.47776434430872977	0.3372624802133505	1.121063038243601	0.5717564751033903	0.20207745014276757	0.5486366757803611	0.0670863749534863	0.7911099219196078	-0.389466467454201	1.0433849537752335	0.5731506389855575	1.582592215540315	1.6755103118292176	-0.4932122985772825	-0.17054086175755379	1.6118827702582812	-0.31068791098452164	-0.3054792970127912	0.6301454080588332	2.983447436484927	0.7421779216742563	2.1903399077433674
0.3568902801951806	0.37237769660428977	1.32926483885459	0.8840457914792712	0.3573835105045657	0.12929091711569415	0.5449454484433411	-0.30255046417511544	-0.5699299090702101	-0.8339014707808732	-0.039686109235619	0.16190689936861685	-0.5216183620264587	1.2855258702448065	-1.328509467051023	0.29879894088209075	-0.05081520745539333	-0.17742753998974517	0.17564164003449276	-0.299472493063814	-0.14041444313447254	0.5076188327115003	-0.4546926757225013	-0.4839858896181185	0.33856113526643317	1.1009397685879976	0.48066032136210046	0.22137832468879287	0.5469472013454495	0.12248125851812046	0.8126933301197596	-0.39867939622864557	1.00496952643586	0.583389588012097	1.6263774615595157	1.6615842194359576	-0.5221991681049739	-0.19958396880896634	1.6026618008277782	-0.3344849071374389	-0.335698148569686	0.6612475336755483	2.9151774330539104	0.7312936413205371	2.1616849693646403
0.36056184202873126	0.41175451184106926	1.2472410743579805	0.8685547301514605	0.34504143490393274	0.09485371696778426	0.5056119652421304	-0.26416948161728443	-0.4993235412076518	-0.8426085602107891	0.021886042866219875	0.17233693340994966	-0.5705258647715501	1.2759448140778535	-1.320323351219246	0.3077209558433488	-0.023819798042205475	-0.1817390586539152	0.16659812656642345	-0.3064845027131663	-0.1203132714356916	0.5214611058249133	-0.4509491192556034	-0.5028818097585299	0.33996354884179836	1.064809712447882	0.4181461079797388	0.22575151540842214	0.5508765093114938	0.13369637898195152	0.8280972731731359	-0.40804342739629734	1.0018307807806086	0.6039983986253757	1.6837165605258728	1.6557109736502036	-0.5732831024293275	-0.2083797598252684	1.5801968262703578	-0.34959095012273356	-0.3635567384466854	0.7159801795480012	2.846212600196281	0.7230241915969943	2.152221827443416
0.3755318709546219	0.4645741599714538	1.1524996031182657	0.8568958299285457	0.31195470313084644	0.044480847622542105	0.4769013179883907	-0.22691485260488595	-0.4445051395339378	-0.8521525313555053	0.06359818771968055	0.17632114993341022	-0.6097727308233594	1.2301211858638026	-1.3056591869954723	0.3023771322866714	0.008521550193139299	-0.19316218625924697	0.1819160713405761	-0.3206083493461031	-0.1041808815520423	0.5212739665024033	-0.4634507996401448	-0.5250243820283295	0.31896416275148	1.0229704108020146	0.39691945106378185	0.2228420341339194	0.5595755961114567	0.10892639982153643	0.8359923529856607	-0.4054703695005292	1.0372940457599564	0.6268485909511667	1.7391586563349375	1.646494375889656	-0.6279973482884906	-0.19283203068099328	1.5378806952618005	-0.3519486023118226	-0.3881317368912638	0.7850243891344748	2.78514793775569	0.7016461326820572	2.1469456152211506
0.39905934477716454	0.4905933313697218	1.0466470679793762	0.8463014189014357	0.26254660784923584	-0.025717673969588843	0.47154072021860227	-0.20150878319433266	-0.42265926844809176	-0.8752801877168453	0.08458400402092467	0.17550218516662697	-0.6335981595813905	1.16333255840271	-1.2767331099309316	0.2844627117135731	0.031028268962160856	-0.21493408659021918	0.22134406611915672	-0.33934490728494665	-0.08010803744685888	0.5145882632869194	-0.48517241822263546	-0.5418271800479242	0.2742810571879239	0.971957684735646	0.40471141886191103	0.22835964473834097	0.5764532750622429	0.052899154572374305	0.8350369751504687	-0.3868156997562116	1.1083117942185416	0.6479691506634084	1.7881723916215873	1.6238226351991194	-0.6791369053636327	-0.16318129168980774	1.4920926745464114	-0.3457219824278181	-0.40166428857672487	0.8488596740801743	2.7364415998566463	0.6743569485943653	2.1408864811852593
0.4203319648672991	0.498036420811808	0.9701735242163408	0.8238110667583254	0.20498097235644863	-0.09200411033574506	0.47850872079623163	-0.19520702930652487	-0.4406561661179917	-0.9135655708378329	0.09240950070418481	0.1494835803920388	-0.6616566472120405	1.1028767606028862	-1.2287991540813485	0.2646360117996659	0.03433073057774187	-0.24923730735518212	0.2626540311349371	-0.3679368327378281	-0.048224815727337465	0.5117479713114027	-0.5112424473736625	-0.550023314319354	0.23482604232775958	0.9193331971815194	0.41700693140106493	0.25815761202073545	0.5916884094235312	-0.02539094174678037	0.8140593171522041	-0.3534825118145604	1.2197103140595504	0.668506554425669	1.8158532203779079	1.6067711509132416	-0.7257969769085906	-0.13098954640502392	1.4782843223283644	-0.32664384668956326	-0.385834954131855	0.9162555445569012	2.6854539722794755	0.6523127395628097	2.1325398538504245
0.4550369136306873	0.5080668235557051	0.933303062654165	0.791026994350631	0.15530061000745599	-0.15057688713204137	0.48049661992090476	-0.21541827848598868	-0.48926290896330826	-0.9506210506910417	0.09508610661934672	0.10304027673551815	-0.7066558420987568	1.0483295837788869	-1.163526362498599	0.24825258787672447	0.02986101959803316	-0.27965198381805834	0.30433392541490006	-0.4009934496562031	-0.01817133828238175	0.5069547899542068	-0.5495485115267545	-0.5489015858899661	0.22100272952045766	0.8784628523436162	0.42526975885171303	0.3130036659351654	0.5949223024075291	-0.10704743409239223	0.8007287472730749	-0.3152708751779128	1.3456498920418636	0.6778251484835307	1.8070820944721935	1.6025092528778528	-0.7556367286150416	-0.10606813852550197	1.5117425141989578	-0.27998864801558315	-0.3470608753367105	0.9756303633027354	2.636209442801438	0.6284117327924038	2.1101857340674472
0.49611264913461606	0.5019137398050206	0.9328569205090738	0.7563663482060028	0.12296365985069839	-0.21523178102080065	0.46084023196157425	-0.2533259012564072	-0.5557717345541635	-0.98182226920287	0.09212345121706815	0.06063766993120142	-0.7592909217029927	1.0009515337388883	-1.0908089184542404	0.2328135718490903	0.014588716264676099	-0.2991003449866526	0.3491959296760817	-0.44321696971460006	0.007887342026002959	0.49700924047564243	-0.5868042547060555	-0.5457561206034349	0.22097930017671635	0.8480103764540898	0.4281556728510202	0.3919794005552769	0.584546540221404	-0.1755173254282923	0.8235114595642127	-0.2827622745820534	1.4592086318120479	0.6900555552440186	1.7601899192536812	1.5907433005847214	-0.7616476938836085	-0.096095326199289	1.5487650034872114	-0.2125733083462762	-0.29930164388729624	1.0084933131128018	2.6063036629716145	0.5983660654635312	2.0735109531108753
0.5315677492372737	0.4773500842623345	0.9693927754624315	0.7053520752615	0.12551459283586242	-0.27194395642045993	0.43303035149870217	-0.29594527452614605	-0.6264524168168965	-1.0132346634745073	0.0833968986493911	0.0189245938069635	-0.8117791573703537	0.972378048712207	-1.0279466332935363	0.22543721825685967	-0.012444652477426193	-0.30885413377629567	0.3726559098085004	-0.4953268381838659	0.023808718746866353	0.48024819760630477	-0.6108839869145279	-0.5467593158740475	0.22501249434930726	0.828368418676952	0.4182182558297215	0.4736134898294039	0.5615722477163528	-0.22312672072400494	0.8728333484857126	-0.2671685076030039	1.5463513232736354	0.7204352033049399	1.6761989314060721	1.5780276650763978	-0.7562559952404894	-0.1011051028216174	1.5805994598675377	-0.13750893419924576	-0.24711620043670965	1.0279359271789472	2.5919251118313023	0.5740439293090552	2.03197524889405
0.5642686280004435	0.45735986399161677	1.031932344015388	0.6379995392787109	0.1535308740694732	-0.3053343171216659	0.4072187238017769	-0.3449392262663713	-0.6866291429997609	-1.0393402891153805	0.06579463913861136	-0.031164044400555525	-0.8689212162679191	0.9642574824479965	-0.9816577054878891	0.2268069029994328	-0.03095931515558272	-0.3065052161521926	0.36440612806260886	-0.5360322942975577	0.03041371980118247	0.4529077462628037	-0.636970363473707	-0.5474560595634352	0.22973518063771006	0.8206389298918493	0.4123628882153375	0.5241042906399538	0.5352574034877258	-0.2537813833251432	0.9450517819510542	-0.2632830174919453	1.5770463484860893	0.7654175523990621	1.573415546556805	1.577136364026075	-0.7480534935908474	-0.116635835268276	1.6144899878137924	-0.05126438134558481	-0.2016941474233771	1.0552135599531012	2.5729518504941966	0.5505257674332575	1.9871546770678783
0.5937731141068431	0.439903409616652	1.1172809297361295	0.5795952970099318	0.18969631806603338	-0.3288329492314626	0.3660215851711855	-0.39175572298449984	-0.7339571656489674	-1.0569304477750534	0.040652932431688237	-0.08334480811862158	-0.9181901810114734	0.9630000067018596	-0.9503541426372213	0.2186885146323181	-0.044697428945303	-0.30521091460421734	0.35579000859878884	-0.5671749802561685	0.041872023599567466	0.4264788445224973	-0.6576907033068637	-0.5470484211393535	0.22401842076485917	0.8161931280670709	0.4236103583021114	0.5415181280091748	0.5203635770930861	-0.2669977425317744	1.0359102467966363	-0.25844774090929423	1.5527656423339717	0.8274740729810668	1.4719761515769263	1.596729418555888	-0.739298472616704	-0.12780266560201575	1.6311464776905815	0.03446099018136887	-0.174132754310472	1.0972224123301086	2.5504040331473483	0.5211883631594112	1.9479881623392437
0.6129646691912622	0.4046156690243148	1.2170096328120417	0.5393159037699233	0.23821012074939682	-0.3545237153841657	0.3315620785998693	-0.42276443028914423	-0.7704250356105714	-1.0776882428318666	0.01635507171175915	-0.13033408828633158	-0.9329254052925456	0.953358349294129	-0.9423541431169843	0.19251492439094112	-0.06661577811614645	-0.3145924859552268	0.3647401418642489	-0.5920801789861951	0.05639724473652097	0.4258721509124241	-0.6576661821946356	-0.5499192364238438	0.1964019185922073	0.8114053414865403	0.4414080937162603	0.5342856813391401	0.5159649706728988	-0.26235918358703236	1.1217926160240252	-0.2652430313924127	1.5109336675442322	0.9298437280100658	1.3808295069434173	1.6338137696802537	-0.7308660635971347	-0.12338352422184447	1.638978031183274	0.1072566130514176	-0.15640770846744684	1.1424717003848066	2.5419857529266507	0.5029266616865872	1.9209705517533606
0.6236845738137261	0.36219882150723215	1.3123937611893275	0.5118981738029339	0.29085609977079663	-0.3706804063456771	0.3324576685700992	-0.44378403233634306	-0.7978086107921959	-1.1062067470616725	-0.005225318880562669	-0.17852592878687543	-0.9121159250841865	0.9277240244451658	-0.9488411971369587	0.15869514973010296	-0.08351084276060804	-0.3393787835733134	0.3819903385231598	-0.6071059139490925	0.06918811111085296	0.46190854400030884	-0.6572983655112068	-0.5497920301071091	0.14967376602495602	0.8031122111595499	0.456464210831067	0.5001790987538125	0.5102523285811135	-0.25859105190216947	1.1858517162330653	-0.2862592156820069	1.4541086884091956	1.0831780394295922	1.3079557619805056	1.6835164527048285	-0.7305471598259461	-0.11461747742637049	1.6546147359655656	0.1788929680275855	-0.12928778239246833	1.1806387545217742	2.536178103499586	0.4875248115764889	1.9043964373596776
0.6287222470305209	0.32242283469801847	1.404822197855385	0.5091787880016928	0.3264958588911035	-0.36580989037866973	0.3425421151713047	-0.46741318192953296	-0.8233932649764875	-1.1341542946075496	-0.023117714299703277	-0.23375427691006917	-0.8880787021864311	0.8922389679077891	-0.9453380078536131	0.11494149450589179	-0.07832623108633882	-0.38733561674632805	0.4099325683808166	-0.6270817077611646	0.08004806251613297	0.5259916884553619	-0.6687333775138055	-0.5457734669193532	0.08897503048974295	0.7961775202790194	0.4721582668299308	0.4525977792177656	0.5128548018268109	-0.2687906738961413	1.2148179591085753	-0.3106989484805678	1.3897457441470167	1.2566133794107124	1.254910057085689	1.7349550320981557	-0.7383862595037687	-0.10937824538622579	1.6791027793350477	0.2618908595710829	-0.08218065258077571	1.2019330461180282	2.5151123211725075	0.45595925001602094	1.898085406740271
0.6272307437811816	0.2742666788407009	1.4704449273038822	0.5326699794711682	0.34219519686876243	-0.3585925251338308	0.3378156779295695	-0.48287141334615863	-0.8498799422249688	-1.154131912551734	-0.026213178392428805	-0.28425945754207305	-0.867562909851822	0.8494726722909729	-0.9243158702775466	0.06137127646927689	-0.047917645348235616	-0.4449588240074885	0.4561557686723387	-0.6518767521913483	0.07611396779625361	0.6026614615373085	-0.6795839696749552	-0.5476497600911902	0.02148847936779686	0.791744384556306	0.4798059389280949	0.415065112024361	0.5362514629405902	-0.28674602596211585	1.2012150049104757	-0.3421886872250832	1.3590341337527645	1.4158942947011344	1.2086345754730812	1.7759042825368052	-0.7530410002449016	-0.11681005141884011	1.725158122356761	0.33367301204310695	-0.006155989082154989	1.1845281426048762	2.4762982658037966	0.4214113267265528	1.891148038669963
0.6209787493348358	0.226385561932682	1.4827881933180709	0.5613936291732163	0.3568536369041993	-0.3620505110988552	0.3391745933468265	-0.4882434400617667	-0.8707802266327291	-1.1697334994732032	-0.005785158591062012	-0.3122031001880082	-0.8428366500194979	0.7919499745447888	-0.8917004876181203	0.008135414022926307	0.018577609078131614	-0.4936911101776559	0.5152618453776676	-0.6750091551582832	0.05503866683913376	0.6709129834824666	-0.6922572978450966	-0.5507142759034357	-0.046038236343419824	0.7805348842288728	0.46602569958140255	0.3891093820354217	0.5662055033636108	-0.3066765783485855	1.1600687109956638	-0.3860817738463455	1.3601660724104714	1.5377024813961715	1.168083619289194	1.8160478591002716	-0.7711146860678472	-0.15759787652293739	1.7697514433821566	0.37455676350307254	0.09856114647621532	1.1300810357908049	2.443038829492923	0.40265192689073803	1.8736173980605013
0.6121617212767945	0.2113874202903879	1.4565082964857967	0.5798652602492795	0.37290692206945486	-0.36383676881117744	0.3390529380618531	-0.49037720033425625	-0.8821349544663224	-1.184079763822472	0.02699611263249534	-0.32039039450881024	-0.8358869783146841	0.7231887766963824	-0.8492689704629435	-0.04412671109037468	0.11843278706572154	-0.5209447582412288	0.5749964426774815	-0.7016492841108294	0.024187386203371925	0.7106710343873678	-0.7040192580107425	-0.5383434616009848	-0.10874185429305724	0.7582203789160422	0.44721409701223375	0.3829926550649805	0.5857325854055088	-0.3214403637950019	1.098436677031772	-0.42953450492168777	1.363217745861284	1.607946987561585	1.1210339190735221	1.8534980717911456	-0.7877384721869006	-0.23136779335096486	1.806348197145524	0.3859254121433707	0.2135474401259621	1.0671456315139436	2.4079198207859687	0.3887584856653965	1.8491391773570762
0.6042290358533176	0.22146893646734073	1.411546197327831	0.5842900235868915	0.37705585330394553	-0.3585222000270462	0.31919465409767306	-0.4896562369657359	-0.8854304137292432	-1.187046001115349	0.06864900437791052	-0.32426165037478316	-0.8548157265622933	0.6562183455129569	-0.8041597799223817	-0.09119752572325865	0.23945978075549829	-0.5207445503765089	0.621338163995393	-0.7211087296423898	-0.01406958926878273	0.7069795603320463	-0.698947474631463	-0.5039659545034281	-0.15714687846235634	0.7291833399322678	0.4385791385458856	0.4165718717472842	0.5973285235724043	-0.31994501439982465	1.0228967810500387	-0.46292813382062165	1.3700798648301629	1.6033650479545904	1.057792660107179	1.8735698600728785	-0.8096501278142674	-0.3117791697724606	1.911957009520647	0.35386418720094676	0.3175980470192275	1.0094883734677675	2.3562694946227216	0.37657636111895537	1.8234865739332107
0.5866609754562324	0.23646221016362984	1.3566654022656057	0.5766827667772867	0.3656688068012066	-0.3640497534202955	0.30113790371522714	-0.48645923778613537	-0.8776709653247925	-1.1776525904660526	0.12017673306071361	-0.3227107946813633	-0.8737105877475473	0.5920658720256938	-0.7633252607952594	-0.11884638668308152	0.37469305329161057	-0.5034364394800567	0.6519596873586815	-0.7200416098626652	-0.049577612442182784	0.6701251873022218	-0.6747083551935036	-0.4518662946426028	-0.18328398493020712	0.6902984065930374	0.43213139911059173	0.4770323993911806	0.606522506924008	-0.2995978472564892	0.9572440293031461	-0.485045206975016	1.3894389182837554	1.539031442234565	0.9856730241732258	1.8728108919295905	-0.8342502163964218	-0.3822347305653597	2.089591031935604	0.2765381738499036	0.39882798199771397	0.9534924335794454	2.3139853084760134	0.3751024082747132	1.8044105137438085
0.5576030603817147	0.2638614442543966	1.3138702792409391	0.5526999349369656	0.34977469315226656	-0.3807127851506544	0.3050282844240597	-0.4876365685394429	-0.8544951227323715	-1.1723849284574757	0.16969598570183414	-0.31708394193027434	-0.878807766710241	0.5289981607483512	-0.736407438769757	-0.12430752799072879	0.5081960130846933	-0.475429897051975	0.662813340138867	-0.7176491961629601	-0.07905297163293148	0.627001646968307	-0.6451808492182464	-0.38633191310300025	-0.18460272227792535	0.6414674166073471	0.4265987981934988	0.5545623621819149	0.6112666876604268	-0.2640665601352571	0.9101174766837902	-0.48950056896903027	1.397582242546522	1.4569691022256568	0.9079528718508716	1.8477454824794528	-0.8564066121272589	-0.4397558044724509	2.2516081512205885	0.18555698039915872	0.45417582985070226	0.9016454627363915	2.285171977224448	0.37669121458733834	1.8002031599975379
0.5250407726284397	0.2753303250428562	1.2922164515559795	0.5130921575607016	0.31984207063669773	-0.38784375097858675	0.3235017688677975	-0.5006090542006311	-0.8190804672008302	-1.1750089828062174	0.20721341914779265	-0.32101638481905276	-0.8796295279723705	0.4706361358173963	-0.7324329549555756	-0.11195690175737616	0.6273661629350581	-0.4376018899363173	0.649682647033521	-0.7215906547042013	-0.1013365397413433	0.5920729979346356	-0.6151629209984173	-0.32051999050870367	-0.16592953531619636	0.6121802221077914	0.43772855336714284	0.6434001979408781	0.6130884189324151	-0.22083905933586045	0.8705810960572167	-0.47794771170548156	1.382925088132632	1.389568968959131	0.8170508937023133	1.7965521081785731	-0.8729896082290673	-0.48233253200063686	2.403097392021929	0.10088775170804105	0.4831683840800226	0.8579752922015291	2.25933878143269	0.3772961095208194	1.8131690260327684
0.496002656269621	0.23964584685108797	1.2778283673767896	0.4721609018647056	0.27535782055058855	-0.38262361876642337	0.3415326351470574	-0.5221821230761885	-0.7794862673008411	-1.1781961725144505	0.24562373563567957	-0.34638781916011985	-0.8748768674769615	0.4183039343438213	-0.7456892393388272	-0.07920765157413841	0.7268607272979579	-0.4212638002435766	0.6198440807536475	-0.7254254012674699	-0.10814099159336088	0.5599363468577693	-0.5879077047563421	-0.27500614859155326	-0.14113794258891083	0.6212586507628057	0.4492836011301586	0.726483646567532	0.6145133796931737	-0.18590665592762254	0.836972123446432	-0.45093923822238746	1.3551656400984058	1.344630257385076	0.7263097921465997	1.7310862406395475	-0.8846073467771365	-0.5115243601561896	2.54640855041497	0.017683610048454257	0.4919717561892639	0.8152396131304599	2.2346221323495943	0.37205113446468363	1.8509909576466963
0.4724245857291801	0.1719886992965842	1.2571066581021093	0.43890494249392276	0.24799288591663848	-0.38565563551321164	0.3538689987254309	-0.5452092561192334	-0.73769338618189	-1.183917471340396	0.290173900043461	-0.38817384904231844	-0.8681418138337346	0.3696623484336077	-0.7676359547206097	-0.03156491290527634	0.7993409025832132	-0.43909075969085143	0.5893410784167472	-0.7330260479566059	-0.09855290034733603	0.5427285843153427	-0.5831996512084529	-0.2557575200274684	-0.12538672949661903	0.6471101650772588	0.44436615556554965	0.7879056304155801	0.6261434486567332	-0.16921974700531833	0.8073716723058583	-0.4262059350598807	1.307860555315361	1.3167339809206724	0.6553866758719286	1.669551438868324	-0.890733265730667	-0.5279984093205388	2.612988306066712	-0.05197914467892848	0.4948283076111418	0.7644006816904791	2.2130984855448634	0.35494179612463095	1.913808519162621
0.46842524515794287	0.08173211241252776	1.2193093893456666	0.4120907888750702	0.23724043111710524	-0.392575626020791	0.36407251220129144	-0.5539117937493531	-0.6939760183549656	-1.1864828657558575	0.3262324811051252	-0.4372929082730706	-0.868280186005021	0.32060867408610594	-0.7930018068579457	0.011056626022075935	0.8393215657626459	-0.44918292797016096	0.5598077935684804	-0.7404958864146785	-0.06679975523501076	0.5456684827044541	-0.6033805265725807	-0.24629799574665073	-0.1243859618139594	0.6689496915626554	0.43998032573765505	0.8191565445736517	0.6572280717192778	-0.16782855129935714	0.7868249506928298	-0.40374780221796014	1.232447733680334	1.30963296629165	0.5954869578027954	1.6133916884093111	-0.8924167809878719	-0.5357149100382222	2.610047760697142	-0.10637583477922345	0.4946119022003935	0.7146346848941132	2.1814737057463103	0.33255302668792763	1.9726365834369353
0.4812086159277227	-0.027222255077842067	1.1752342632618695	0.3941656687469563	0.23274802450530183	-0.39011424728333866	0.37517679246801905	-0.5395799158781599	-0.6585459874302847	-1.1759612290564687	0.3600823514841252	-0.4906738789769397	-0.8750886616166852	0.2708580854696613	-0.8202228183586989	0.03757043774126568	0.856264079568251	-0.4360820020618982	0.5332375343799269	-0.7358935020743819	-0.005071178642047825	0.5454722882534357	-0.616626014028056	-0.23929875727358824	-0.14312943680691204	0.6942755626414147	0.4295302792559532	0.8286096680734243	0.6740460217759006	-0.1726382198763831	0.793797176170935	-0.38329717260008667	1.1397116896574055	1.334466682256832	0.5428669055598792	1.561598923882449	-0.8842810266391762	-0.5391652396542786	2.5773948360209085	-0.16062317134717777	0.4846139722238217	0.6710034515035759	2.137129129450167	0.3056505159437909	2.0118439462601936
0.4973599682236653	-0.1276747548699751	1.1415372532674548	0.394685841817896	0.2374666222192383	-0.3883942961002701	0.3844976580252422	-0.5032817163849439	-0.6345526864359415	-1.148780171305455	0.3958201484780942	-0.5423839732888086	-0.8805811896401972	0.2211802183421495	-0.8355233802929003	0.05004718055691065	0.8627677779223065	-0.4147189769476062	0.5240683167929607	-0.7155252835691208	0.06640447171684587	0.5395351423279925	-0.6222168276161737	-0.24863396629032447	-0.17821320553479209	0.709405221557933	0.40143818482585464	0.8294347983978827	0.6726039956168091	-0.18610752375682474	0.8231618319309083	-0.38334034471243195	1.0449895701141796	1.387454532759539	0.5055502392113046	1.5151150442142811	-0.8666263655388386	-0.533624316231449	2.5144486835699484	-0.2096858067210266	0.46674754151244124	0.6241620668809336	2.0836232472459075	0.26235841526146564	2.0256812383140703
0.5137027081047004	-0.2130706976677507	1.124666175602192	0.40220750052721954	0.23888031660756798	-0.3848880872048792	0.39101268679711926	-0.44978477794907834	-0.6202843216023946	-1.1161789357193357	0.41718191553383416	-0.5736034750018769	-0.8837806931109627	0.1809864453963464	-0.8364929862385049	0.03788132978133577	0.8722987327573122	-0.3777594771887592	0.5334781679789582	-0.6767337584151931	0.12879499371087594	0.534425031472997	-0.6422750974191582	-0.2691517669691036	-0.22333477453121925	0.6996649890700276	0.37173605416456335	0.8141519497796544	0.6746134462704544	-0.20588928515869998	0.8508921817770633	-0.40128267460305517	0.957187617676125	1.4477139809242547	0.4822767587797884	1.4753918192378666	-0.8490718253899207	-0.5199504729993432	2.4176483062019885	-0.2440620114147282	0.4503209281339059	0.5874054026383948	2.023651033383574	0.21995834318357815	1.9959778655066596
0.5241058332759772	-0.2892929962185603	1.1132868952943613	0.40340587393115596	0.2305531330697917	-0.37133342519438833	0.4000669460915279	-0.38127626553701693	-0.6179600746727918	-1.0853120788272055	0.4249706344258934	-0.5670917637671369	-0.8882537853419358	0.16106378749068098	-0.8376877328835537	0.0021903369925285105	0.8955899443239049	-0.31766327982395104	0.5550669525129399	-0.6247099479926794	0.1783483998702371	0.5212830216309119	-0.6569019408635113	-0.28969847817441347	-0.254371960890085	0.6864574111418571	0.347995614264999	0.7849136361086311	0.6663324617296367	-0.2220182278887735	0.8664099570831428	-0.41654833352828186	0.8827035662217801	1.5148998936377263	0.4565532619030764	1.4534829388349428	-0.8256286900241714	-0.5156545576768887	2.3028977310056438	-0.2652026483138754	0.439275595969312	0.580171746492735	1.9717998894669715	0.1929294936242208	1.923618869888149
0.5190703599164818	-0.3534208829192299	1.1023006449714914	0.40015314612047065	0.2239223827980112	-0.3688921393445891	0.40812207900296277	-0.30222760852523994	-0.6247969994888665	-1.0570497229727238	0.43337231650463126	-0.5224981908769717	-0.896468574041368	0.15363710543337478	-0.8511481448343012	-0.04311191254448534	0.927184759090593	-0.26147254573571355	0.5809332686356707	-0.5650372983748485	0.19506468919063508	0.4978453306745985	-0.6581239096229028	-0.3130350551899274	-0.25345821648417866	0.680346016895545	0.31825930830634763	0.7927954244687831	0.6308620312956543	-0.23489236783083642	0.8595474984201449	-0.41868967030059867	0.8232083728172824	1.5971843882942465	0.4280512922041112	1.468553321659622	-0.7901450832043587	-0.5210595075187904	2.1692695805972457	-0.277175823156504	0.43249200769372187	0.5944530257611695	1.9249410748988063	0.16459131452530223	1.8432264156602536
0.5017882809683849	-0.41216968928405573	1.0947109172889287	0.39404056383116026	0.223086732337354	-0.39078936830846844	0.40224897599009457	-0.22483935199854027	-0.6360261616118199	-1.0366595301644677	0.43540939749502544	-0.4424137914124975	-0.9071006398555184	0.15398859262988548	-0.8671541476267597	-0.09426538491112119	0.9560781349495168	-0.23354213869280707	0.6052372621378252	-0.48977781532929726	0.1788340192037709	0.4773173543457009	-0.6725668447255408	-0.33179798690829776	-0.23830947223094615	0.6627749668060183	0.2880255619083421	0.8553008403080764	0.5881388065703833	-0.2430758719835493	0.8218486955872182	-0.4159525583779192	0.7913855552425723	1.66351738584278	0.40575982930808374	1.4976042868981048	-0.7521473280488966	-0.5254659013757493	2.037499485231573	-0.28051138537877496	0.4277512864955953	0.6183734114246582	1.8945613651710616	0.13584731983809833	1.7803271579550817
0.4853047502201558	-0.4674573860391213	1.0740157640943135	0.37899944123559676	0.22537168134130603	-0.4235267101609625	0.39065289776283596	-0.1556729908562799	-0.6497973887338533	-1.0258113531698183	0.426020844685736	-0.3393113046379431	-0.9143016406061382	0.16875711500740903	-0.8785252538866682	-0.1485805706663949	0.9741910613966593	-0.22491346170630583	0.6125640164963878	-0.40917584874138235	0.14778328777030786	0.459979801627985	-0.6927477200896679	-0.3298060516303383	-0.2238937317319023	0.6337379278222441	0.27051262063886206	0.9446086415996657	0.5450785402280466	-0.24331021778428646	0.7679044041184262	-0.40815135767715977	0.7781588727587515	1.6923260831813027	0.3945822577010693	1.5054936634439788	-0.716826881298064	-0.5334501000808849	1.923834700637461	-0.2842132193589285	0.4190748722273259	0.6471133502856736	1.8878018395930873	0.11405578843698447	1.7364222642500646
0.4726115735996723	-0.5184296486604986	1.014113214291807	0.3636115365927404	0.2387860703150128	-0.4685729549894818	0.38636131345462305	-0.08610123953710737	-0.6621668925146599	-1.0140715451893072	0.4138208340602148	-0.24687183326078915	-0.9185403473224831	0.19491867065113805	-0.8897942963628293	-0.1841454468729098	0.9760194357393848	-0.2181430520838914	0.5939562153533899	-0.34054283529573415	0.10668486107872521	0.44846469654127114	-0.705862428279924	-0.30945304095278414	-0.20474526379713787	0.6047198879915677	0.2565121404869603	1.066372764827666	0.49698398137763933	-0.2443331558033754	0.7218064072110006	-0.39242807436107485	0.7627678240503053	1.6960670087651952	0.39507159067097153	1.4992895853906372	-0.6839909174157942	-0.5419951898073497	1.823879259999794	-0.29518003587650143	0.402679998309034	0.6668631351570472	1.8876773325860068	0.08300323903529175	1.7115730066871382
0.46618799028393376	-0.5670652971993368	0.9207234475273983	0.36083069574514404	0.2613339722183581	-0.5133198157919763	0.3753191550355414	-0.02315652524170832	-0.664006814560365	-0.9902086843308531	0.4031614042438786	-0.18419749513155362	-0.9258119461196778	0.21496253103835886	-0.901936884752832	-0.19850807253539582	0.958412633677772	-0.20173446666413689	0.5593516671941964	-0.2810560710588876	0.06734391387993226	0.4553315023269269	-0.7256509658483941	-0.28925325606584196	-0.19993890128108802	0.575546688410596	0.24359008082953598	1.2244569724244319	0.46801546770831726	-0.2519066169192493	0.6956005964635572	-0.37681272132585303	0.7568261826712093	1.6762357394185585	0.402264115009398	1.4892673137549068	-0.6606219457177629	-0.5471154449641823	1.7409532403576158	-0.3135291841354755	0.37713550362430315	0.6619527286227622	1.8944649726494505	0.04627692829550109	1.696244759179487
0.4621490522812981	-0.5970177689698778	0.8200148250970896	0.3612521017772976	0.2846190895656913	-0.5339431556786762	0.3517128529300505	0.020246926034872454	-0.6593147570872644	-0.9561213971016308	0.3914313320614774	-0.13449009914305404	-0.9358594601081901	0.22790695606847372	-0.911798047388471	-0.20243235130533782	0.9263464905770595	-0.17154819635678561	0.5228723318903119	-0.24206833355836577	0.04542166968039922	0.49024807785591984	-0.7423334958679095	-0.27871536914543205	-0.22398744910686705	0.5557084060514524	0.2363525122996944	1.3710001180482307	0.4694916246640732	-0.2533722081175079	0.6897463663245068	-0.38501110546018724	0.7652887716835848	1.631114543669679	0.4066748149298868	1.4310174817936077	-0.6539286747061881	-0.5531705184898968	1.6865250986797868	-0.33591798984061083	0.3491470705008545	0.6366652165585395	1.9214588950556077	0.021751884346882758	1.6740438197513492
0.46389353912012715	-0.5871772161201869	0.7136922473410506	0.36117308814626875	0.2989570922064403	-0.5315882692457833	0.32767946312199303	0.05253249102248596	-0.6557963546238195	-0.9124197468077562	0.38426579240920783	-0.09092023221136779	-0.9461272400020146	0.2364032500255055	-0.916369904525177	-0.18437714943107558	0.8872800145689897	-0.12978370784467222	0.4859691941284322	-0.24119054148149494	0.03356446428661138	0.5684481676558122	-0.7504785919798393	-0.2812537133748198	-0.24111764643078332	0.5600972104169385	0.22879217707256236	1.481865345947082	0.5046932750743202	-0.26364250582916193	0.6975032212587484	-0.4137421462258507	0.7705462743135177	1.5673759950414698	0.40573636813829356	1.3250421761246074	-0.6607776894199715	-0.5571902374760908	1.6541592979621984	-0.35592425110126713	0.33092284951036965	0.6068826274994954	1.9566622472189714	0.008180032833012866	1.6367427013438771
0.47139065279822184	-0.542684189631849	0.5996604395421563	0.3609250731377617	0.3020651254987092	-0.5146600113984093	0.29496454510540304	0.08534482049147599	-0.64838285256501	-0.8574495233307224	0.3856633484748346	-0.06025141370355016	-0.969851007572978	0.24003023428605003	-0.9213019867809926	-0.14233926631479832	0.8398466698126331	-0.09195288089993434	0.4542019675100552	-0.2616000678491971	0.029994584066882674	0.6925607773702545	-0.7610349307942467	-0.2972296703356386	-0.2359832731023564	0.5938460393688539	0.2193180251932576	1.578075541778923	0.5588119195360799	-0.29261211052976444	0.7093417755399394	-0.4520746647770647	0.7698745744507031	1.4971909945852389	0.40381925540689545	1.2268433748160692	-0.6785102223714129	-0.5625654430971643	1.6185823292933286	-0.3732705970716691	0.32662070994469355	0.5703033435811024	1.9692173731588085	0.001729096358860202	1.5779929292509252
0.47526020178876427	-0.480985407987818	0.5012303287814197	0.36317696162208196	0.2988586571897713	-0.482123598422442	0.2512437064141917	0.10753932580589312	-0.6315596099047663	-0.793054603906643	0.38535073724962843	-0.029067212195946483	-1.0121025264870072	0.24298151471192356	-0.9291368831216369	-0.10389423932197332	0.7853212571040424	-0.07311924247090133	0.43293642213895156	-0.2921610014117647	0.036131309335290865	0.832290465385787	-0.7737164326684642	-0.324396892116459	-0.22572456759282064	0.6415909111024792	0.2120766594081537	1.6560862326717332	0.6260922524617362	-0.32502250674912114	0.722810570297352	-0.5139662050349989	0.7757457288071574	1.4315244609795417	0.39003414235752565	1.128924807898899	-0.6986567827070846	-0.5821286420532289	1.5785631899539303	-0.3854357978844501	0.33774394805715696	0.5199792477160821	1.968683197934881	0.003080538836828213	1.4998981803456297
0.48127021193211983	-0.4190505309625311	0.4341151476332721	0.38138521392804925	0.28383789251851044	-0.4335229217681652	0.22029926105551362	0.12163816501251412	-0.6126786271293397	-0.7332019186495737	0.3805900564997602	0.014488534653553884	-1.0480454039591207	0.24613277923236349	-0.917672718705958	-0.08126657810366016	0.7321054412430096	-0.06178352956706652	0.41180017243299905	-0.3342330593078781	0.035145617711867805	0.9515253792102868	-0.7722778607510539	-0.351014813893198	-0.21266438198165988	0.684133181412949	0.20287211265246835	1.6980961287561112	0.6987737839596108	-0.3593857846412847	0.7364948332473824	-0.5912442861327264	0.7797261724386524	1.3755454568286323	0.36529266301630287	1.0083734217344376	-0.7141347401598906	-0.6080825993129255	1.540009372886237	-0.38884959290937526	0.36028185023522463	0.46092890517295454	1.958055922427264	0.013849965722164643	1.4215208987858516
0.4905646090242418	-0.37839344592636054	0.392071561674444	0.4243598499153733	0.26148476628644635	-0.3852035455410261	0.20991714726767138	0.13817905522496493	-0.5935516380636792	-0.6888745624007083	0.3811723715271046	0.03968111462026518	-1.0611201621847557	0.24883559457104854	-0.8874918574765166	-0.06485382474297588	0.6892398690660575	-0.043482838834258485	0.3843176604958791	-0.37166142500125365	0.020094308963586344	1.0297707446527222	-0.761815519533523	-0.37025476929932355	-0.18406050032277188	0.7169478853375786	0.1962496994751107	1.715370052722489	0.7549061454245987	-0.3957540210508622	0.7536428490296843	-0.6647577590339614	0.7662921751823577	1.3207724350504741	0.36091883064834096	0.904939686309372	-0.7323382124013431	-0.6358891966127707	1.490729660811695	-0.3809338556953299	0.3849866919262518	0.39618941320904755	1.9251298435869608	0.04169044645809218	1.351490244560908
0.492724868892754	-0.37972482915880673	0.37214653480171206	0.48982044839963956	0.25295861835327527	-0.34624946424879594	0.20863329574965356	0.15375137848778717	-0.5631672986543098	-0.6629527378841132	0.3822552731569029	0.03258812666887158	-1.0564211562047432	0.2546896744301736	-0.8691053670219384	-0.060524799732187495	0.6527957500305133	-0.014917970248226794	0.36652514035258477	-0.3973170498989576	-0.01015572868779981	1.0368971307889567	-0.7471110259004463	-0.38516103677851	-0.15791335270760296	0.7391040643745981	0.20999576352444235	1.7017159396142785	0.7914388969047759	-0.42374532502775397	0.7756165392391065	-0.7252807433305559	0.7398802731692101	1.2674156491508408	0.38077703507759436	0.8501538627969276	-0.7547393482356506	-0.6757294558247735	1.434578775381997	-0.35993190421907023	0.40356293238488733	0.33504944392049263	1.8756804800004996	0.09023135064549939	1.285272079167537
0.4809490327663334	-0.4193766833448853	0.36742751937417073	0.568700195220295	0.26429540016665154	-0.317211223013158	0.2207755285541338	0.16782837031960476	-0.5335261032466877	-0.6567015443275351	0.3827231683894007	0.012196374645372607	-1.0353518751849888	0.2595256534442331	-0.872005179230775	-0.07354707008984243	0.6228521660716154	0.03294580856512939	0.3587386680734844	-0.42780913702412315	-0.056922604861883094	0.973309000025705	-0.7237669270588309	-0.39140571050912343	-0.14448833874390093	0.7344999362740083	0.23345900378986278	1.6495533530159125	0.8121776222282776	-0.4380106606757777	0.8034444595875783	-0.7659272871034666	0.7101679199782814	1.2212947574877075	0.39962305761020056	0.8193514326123946	-0.7761355663723752	-0.7123360933153248	1.3915497848899083	-0.33507520919383227	0.4148246699602295	0.3066729184065079	1.8245924435466505	0.15105774750089257	1.2271656645649132
0.45657241402602533	-0.4789725123146312	0.35862152322463386	0.6497396479557378	0.28548824981925713	-0.3073878102397682	0.24909273743944835	0.186731204496939	-0.517000118187143	-0.6684315756524996	0.4013490764219331	-0.015584887055424304	-0.9962264377732877	0.2570288823241922	-0.8909560223719588	-0.0934881548109455	0.6131345778694457	0.09657525176787372	0.3475797338616925	-0.4661049678287591	-0.10074974971332307	0.8851060116000277	-0.6954654766950027	-0.39401054894953214	-0.1305311439723635	0.7081797761831545	0.25648935695538655	1.5785168071263507	0.8225491180648197	-0.43760892501737186	0.8331709392936453	-0.7732665462021334	0.6691278876193907	1.1734005956909583	0.4042180952933235	0.8028331720989804	-0.7911055027013107	-0.723583657962741	1.356840788647747	-0.31994071791666295	0.4190489035780366	0.31396714344333965	1.779163451382383	0.21078537950875909	1.179812510872054
0.4156264701027913	-0.5419612996500631	0.34356157021980116	0.7203273531645389	0.318026258733466	-0.3244486811456498	0.27979128381786084	0.2202572148761818	-0.5059272725611091	-0.6890974701471734	0.42867497528405324	-0.05711440211124502	-0.9569767477996152	0.259195376681995	-0.9257987970178831	-0.11595157117790053	0.6129384546700531	0.14603787366990514	0.3362627716147163	-0.5056124959316637	-0.12213723452771456	0.8039207477684813	-0.6806915065772786	-0.4007322463679005	-0.11635973805804951	0.6842503428570493	0.27722616794251403	1.506759169083675	0.8363891561124313	-0.41852648124309183	0.8550836479391191	-0.7586009796385028	0.625877879785931	1.117901604260782	0.39583575448698366	0.8097456204193915	-0.7940905903269716	-0.691719099107066	1.3311448444867247	-0.3179635616313937	0.41680694352268405	0.3388523050162073	1.746177127216073	0.24807064379467744	1.134014988782792
0.35809800185283197	-0.5915048201188882	0.32567339468805095	0.767584088989006	0.36235343166531647	-0.35529528227002755	0.3003018471823242	0.26986046562481975	-0.49549250575036863	-0.7118575242599563	0.44942173594249263	-0.09712130163801738	-0.9358340448114228	0.2823329304109177	-0.9634002957009923	-0.14687359738978298	0.6021738216453196	0.1684978122965331	0.330800029762082	-0.5529547486108696	-0.11203172744417482	0.7365807754265173	-0.6990006037079579	-0.41362634120055575	-0.11416072679548361	0.6790160761787309	0.2877825375715589	1.4410357449789941	0.8604982976065901	-0.3887980425210561	0.8621615747947345	-0.7459299646652159	0.5975006337297334	1.0661276702253821	0.3668243422440107	0.8346242069419507	-0.7775706333427238	-0.607177525164872	1.3223496105811088	-0.3334821048488668	0.41563835430464346	0.37810527284489787	1.7352887886290933	0.25474745875664917	1.0918971992175746
0.2943329381576264	-0.6191863950779621	0.295970419135405	0.7900766359552008	0.40645860221914765	-0.3836985882558409	0.3147244694774772	0.3229010366758984	-0.4843530334207299	-0.7329144849764992	0.46947584819998545	-0.11864266023639021	-0.9364355401682396	0.3237629686685859	-0.9808381933419138	-0.1879084137352679	0.5861644746755351	0.17478885097525348	0.31746461852024593	-0.6100112336074395	-0.06529375718280209	0.6864183818652847	-0.7458686228808654	-0.436078256104233	-0.12493822491643151	0.7175906900173717	0.2846649910012545	1.393748602341232	0.8945224355318983	-0.3492307999426908	0.847530064884705	-0.7390094750562965	0.5887063410813995	1.0188999723714685	0.33237329020548	0.8607755246586395	-0.7441524846688656	-0.4853197016066571	1.3293725966040548	-0.371215207983745	0.4261700842943945	0.41942190932279877	1.7511292930138402	0.23355699384007084	1.0612951683284362
0.2354295590952229	-0.6342137443962881	0.27937021348680496	0.8032784968062607	0.4428774640245786	-0.40441234613697796	0.3207709959816905	0.3611703548736216	-0.4655976163559433	-0.7523543868656134	0.4897792321533939	-0.12748889172586914	-0.9532858819246901	0.36565660641820374	-0.9769777808154501	-0.23194363156180708	0.5606842751415267	0.16515349500699408	0.2967593543647967	-0.6567476376375112	0.007630079402881096	0.647143271147506	-0.8143356550751207	-0.4709501332054636	-0.14420383956990204	0.8143027123338852	0.2826524457122637	1.371157969066823	0.9474976983053847	-0.30549740979567164	0.8174295649197545	-0.7425625399022979	0.6160926225251735	0.965027470325594	0.3061168896149698	0.8829763158859046	-0.7004700843827968	-0.34468052718271525	1.3488310202841711	-0.4212273050989014	0.4518588492529574	0.4401754072478761	1.7901441661359072	0.18793719619852595	1.045469935669526
0.18479764348048303	-0.6402548653888515	0.3007691028031413	0.8112127822554015	0.4716204888918932	-0.4153971278166922	0.3092292743711221	0.38299830978855504	-0.4339653075367432	-0.7681104449447205	0.501666631553709	-0.12553326034311932	-0.9794636375945901	0.4080502044042368	-0.95860029598885	-0.27036812794821197	0.5194952399916424	0.14401041656098573	0.28589851849210357	-0.6785065541782844	0.08694501328882386	0.6076749843548785	-0.9007603151247778	-0.5175770303940423	-0.16946401917201095	0.9435317851765026	0.3001274144291215	1.355850007786546	1.0023842856921046	-0.27545279023137176	0.7926588536438972	-0.763008852308937	0.6802358131285318	0.9101354371290717	0.2979926216763184	0.9064809754618958	-0.6521079566637044	-0.20827353046516794	1.3726656091270815	-0.4685083661941173	0.4858402695513955	0.4374757652413619	1.838725997027869	0.13780748569849327	1.0486628950659678
0.13299320392489059	-0.6310544474388562	0.3205454156275088	0.8063073526623643	0.4914415313973043	-0.42019330009938444	0.28743227107832187	0.38817128264484085	-0.38771099984178486	-0.7795432659410642	0.5090916589550061	-0.09840387576990557	-1.010481595337652	0.44802581288324	-0.9371008601299622	-0.2999410000239409	0.4764968101634894	0.1175491404690491	0.27198127675708794	-0.6858386997615539	0.1574898932584448	0.553214423128251	-0.9730812487909588	-0.5698588265720105	-0.19539026154619094	1.0750407563908013	0.3389277686987545	1.3337975029846096	1.0345824259958412	-0.2600752419735019	0.7870973350117991	-0.7807094183704282	0.760632481893826	0.8592739239677929	0.315182955940899	0.9150670458418654	-0.5981093901980223	-0.11204672691194455	1.3855696858891668	-0.5048190547352764	0.520695967709257	0.419404603925321	1.8868780779276488	0.09814475461705614	1.0746899393572193
0.08202910985786409	-0.6175069537061376	0.33123423785365114	0.793605911474487	0.4986084383556217	-0.4153087191110205	0.269595535572956	0.38902333026218316	-0.3317215057239379	-0.7924992898715884	0.5153970069353042	-0.03596016564970668	-1.039525631698485	0.4645335908710825	-0.9259849133294231	-0.3100009971696065	0.43794911165058725	0.08635901100901976	0.24753721295101933	-0.6837354410989349	0.19813160652920342	0.4845131631338343	-1.0062337925240092	-0.6222215722242642	-0.22315403387950217	1.190349783064098	0.38926038719983014	1.299041578709165	1.0453122951973646	-0.25833438745374326	0.8045258659882638	-0.7801611325436458	0.8407472025685561	0.7947260976947123	0.3514036505007199	0.8951392669001408	-0.5299826450320075	-0.07043456197346885	1.3779262480935173	-0.5227059182512915	0.5517140765831818	0.3838290330606324	1.9258045912382389	0.06179363187398237	1.121403139567636
0.038430138030938074	-0.6136515404699489	0.37072844012624406	0.7809856787407223	0.4890518642905127	-0.40219409134012307	0.25421778987024535	0.39006472179449014	-0.2823946819665836	-0.805541348370924	0.5232633678310095	0.0422015492904518	-1.0696653497421573	0.4559039741843395	-0.9340539559974891	-0.3006801018550508	0.4083345085422838	0.03775361714747716	0.2240772328186011	-0.6682897428678876	0.20367286999577824	0.4212630905015682	-1.0159278055583774	-0.6769260705254976	-0.2478552562809285	1.2557227023465427	0.43504389389673453	1.246448489332821	1.0342965805737732	-0.28058235942527665	0.839305684626859	-0.7708963972343874	0.911968119504165	0.7177336441080886	0.3998911852649407	0.8632626048820307	-0.4434670184552442	-0.06267132033734182	1.3498937089586955	-0.5143030040388973	0.5709424186795387	0.3334789790993959	1.9503806678939857	0.027172968054538595	1.176571895365218
-0.010501287890971026	-0.6223164843593626	0.40294893206904714	0.7761877954788078	0.4681794520325952	-0.38816724646979484	0.23999965199026044	0.38023097564675956	-0.2476821693884174	-0.8163817040411361	0.5332791863013336	0.11661908910431089	-1.082175323595195	0.44690165986681346	-0.9638896014877829	-0.27630440614728713	0.3973452828214719	-0.026837387771736953	0.2076890072606979	-0.6450712818542002	0.18888171446188973	0.3670802198825369	-1.0152126064517102	-0.7313414635614249	-0.27106369478113035	1.2628853830642417	0.4752720161449722	1.1751895170079703	0.9981904640519067	-0.32298035048555757	0.8750815354766118	-0.7594082981393566	0.9519715780006871	0.6433277053472319	0.4366079159860329	0.8232124397823537	-0.3338308684673057	-0.0791963595945391	1.3038680684154624	-0.48005126062214637	0.5822820622027503	0.2716814047066906	1.9721171815172742	-0.005058743622548145	1.2231829753390744
-0.07576005469281605	-0.6263641814627601	0.39726593093514795	0.779049844780517	0.4425528379057765	-0.37298506055943803	0.23537416275095033	0.3584394330231654	-0.23023366074049667	-0.8295273950892668	0.5343804768267324	0.18110315110037495	-1.084770507787281	0.4361722101871236	-1.0079181166710147	-0.23940797346726414	0.3955200717561553	-0.07800036660934334	0.19402676530973037	-0.6201041213305123	0.1672398576156473	0.3237967056116379	-1.0198511835149513	-0.7740943501949016	-0.3001830220023245	1.2379679937770751	0.5079208168897663	1.0939249426182744	0.9557616174478702	-0.36744653623170553	0.9059300759593303	-0.7520949423080967	0.9609151372852016	0.5676364432680494	0.4645535208014107	0.769508632392135	-0.2063954382269794	-0.11706500188308122	1.250360703570529	-0.4297262322963718	0.5970466820267382	0.20682077496043977	1.9954080245515406	-0.036769786242967034	1.2504763105636694
-0.14258731974949698	-0.61067965943372	0.4120656343553447	0.7830356435013022	0.41376792579732624	-0.35487132234055646	0.23569512563045483	0.3205973523771577	-0.24004059899803704	-0.8454301030015747	0.5255742390447871	0.21581031311336557	-1.093583967921667	0.4144890862368665	-1.0536697086739895	-0.1960590644838988	0.39757936534977883	-0.10534142937441357	0.19800260701312705	-0.5876223721644409	0.1448117599436832	0.3035101993763023	-1.0477929908994272	-0.8077953509716416	-0.3321272586688845	1.1917715530208837	0.5321359136971114	1.026120755086699	0.9305944212571002	-0.4088736661175054	0.9343474847593043	-0.7602631059637889	0.9568268899720207	0.5026324065579086	0.4880247453782983	0.7137497727985515	-0.08223062573302987	-0.16446879153422309	1.2017245451963983	-0.3774204916488438	0.6133838478354975	0.15592127462928723	2.023329724978204	-0.0485269529563927	1.2475897118769077
-0.20122231622131115	-0.5750195209719784	0.4246691499541697	0.7820589472288632	0.38757583391517575	-0.33841323806425494	0.23485389227691472	0.26029374294691054	-0.2733488256694535	-0.8599503918195754	0.5205479409140243	0.19951573827081426	-1.0898902781248787	0.3900273953969518	-1.0892479429380963	-0.15835900520973256	0.42324619825095144	-0.12771395329954402	0.22218448794263942	-0.5486002114452184	0.12659236316234682	0.29061569638011797	-1.1072403406456	-0.840441117530014	-0.36176872555059614	1.1304897847054007	0.5581509094987605	0.9840642212013734	0.9147747970029256	-0.44434543684489947	0.9558089298315597	-0.7803856275278392	0.9486586879365578	0.4680952929488228	0.47611987750779905	0.6679548026758302	0.019362474490860225	-0.21459630197833604	1.1688637031708016	-0.3409640056118283	0.6275079076436707	0.12699097639601703	2.056255803818506	-0.03693058109870247	1.2063331363066792
-0.25847360245148177	-0.5066102757596576	0.3739789043261939	0.7715567187712871	0.37231421760738515	-0.32856973240321247	0.23662695334514522	0.1929067291081031	-0.3111005409582135	-0.8744159313665145	0.5148412536460489	0.14470157922507415	-1.074093259223323	0.3756952019530279	-1.1091743957768698	-0.1291263546118162	0.46477054080624897	-0.15477585298563892	0.24421503266588712	-0.5081322755405625	0.11440852095493226	0.27228509790263034	-1.1861615403533088	-0.8605541708373643	-0.3959119734797226	1.0672226048912452	0.600945976304277	0.9529855081544932	0.8867363475427213	-0.4580193283291595	0.9793356172028685	-0.7984747426004363	0.9360456571792592	0.45903058991680323	0.43121519853005424	0.6274687174118024	0.0963925679664553	-0.26036840865833766	1.150619780832999	-0.3309750991274373	0.6342539856480649	0.11942851769828167	2.075831518415681	-0.017252353515827427	1.136979879650917
-0.3049433880547909	-0.41173887606258786	0.30808795846904086	0.7458663145715103	0.36470330589302913	-0.32830651557496254	0.25914871152714913	0.1431505467358392	-0.34096467956635956	-0.8891845472354019	0.5107813941396162	0.08559962188887613	-1.0726022284796657	0.37691631695469824	-1.114451693771833	-0.10937884417981351	0.5057444730922832	-0.17853855264748378	0.24890559207386925	-0.47168497158015904	0.09661982227297997	0.2622489971389804	-1.2653892539638756	-0.8535491502589956	-0.42873983111023606	1.0006020745554083	0.6525013109997964	0.9108895115145194	0.8573966614596683	-0.44585194556392205	1.0114281815901354	-0.8086115545790656	0.9201570530168762	0.46712733341279933	0.4234830672864616	0.5963899449802258	0.14079806401277695	-0.30479777622667215	1.1467089544997329	-0.3363233779998205	0.6241781497236232	0.132606577877516	2.0759801235531645	0.013804024334811543	1.0595114681965225
-0.3271333486389881	-0.33459166777077376	0.25216085385225673	0.7112780975886583	0.3573311514531465	-0.33580719053570385	0.3046995563135992	0.11540438073520627	-0.3706340631947377	-0.9041330535663494	0.5299344505126918	0.040019996592727494	-1.0757057186070897	0.39464520994421176	-1.1105312437255184	-0.11036431328796067	0.541201649576045	-0.20674530294028498	0.23253173270098232	-0.44206379188812345	0.06154538779023524	0.2499460958720221	-1.3241663599758005	-0.8253816242602156	-0.44364758782784486	0.9291494262818139	0.69425972711872	0.8542855712566781	0.8465516008194006	-0.4224359643633194	1.0193720466538192	-0.8050282692544226	0.9213843564699202	0.503699542275901	0.47849951044362465	0.573099353342085	0.14213671821509186	-0.34830507294933644	1.1496792023477833	-0.3393033365736617	0.5939333295174394	0.16142871737655057	2.061107560739595	0.04807629930016135	0.9832650955729625
-0.3294080010870955	-0.2978045998088078	0.1810622606943671	0.6816172584296852	0.3533790902519935	-0.35329804923735264	0.3598042235859452	0.10343201934280719	-0.4088444777121628	-0.9200572701208601	0.5593444242095182	0.0015733661474991334	-1.0612726539653567	0.4303151002659602	-1.1048366849675864	-0.1303405933343546	0.5643125543302927	-0.2322224586831077	0.18372980219894577	-0.42125151386162196	0.009422245990923336	0.22737467887636093	-1.3597669280796714	-0.7872804413455158	-0.4354205411255812	0.8623389044150034	0.7315829490913399	0.7783986940685605	0.8319265544484971	-0.3900330076931926	0.9868973311324751	-0.788959609039577	0.9505037894115734	0.5574569999506915	0.5798785767011865	0.5505482691256097	0.11693219574103361	-0.3805095657573326	1.150022430988002	-0.33581486478256606	0.5500953641107843	0.1977267885859319	2.031603416416484	0.06737933888631999	0.9121315427931714
-0.31403099856072136	-0.29706467201600395	0.12821566136511736	0.6705158432701405	0.3559865710126905	-0.3828044547552977	0.42880865426909026	0.09685838701299826	-0.45534991682840087	-0.934561916289986	0.5752875966950219	-0.03218775035903511	-1.0445550365364666	0.4800141778277441	-1.0984276797234194	-0.15969936051456388	0.5687885918648201	-0.24312391790853677	0.11126317342800189	-0.4126525938301634	-0.04586320265890133	0.2043022114365593	-1.374871933212481	-0.7416075915324468	-0.4075128456807171	0.7969058211477507	0.7736679291628166	0.6769112516833358	0.8082867114084806	-0.3483008562889733	0.9324245327761304	-0.7635787241918933	0.9954081691293736	0.6090841532367752	0.7313036697161504	0.5404248017374406	0.07957224812794869	-0.3926239619831665	1.149045549473532	-0.33433555360509837	0.4974828806496543	0.23460026426144537	1.9947051624147931	0.0761694576665305	0.8500424389647087
-0.30142141651763427	-0.3386588366581928	0.13366231338643864	0.6791129652906892	0.35695626064498154	-0.4126524393633379	0.5059070440184488	0.08971915042438393	-0.5095020514660658	-0.9437324191928171	0.5791778697198071	-0.05512817721709264	-1.0200433947657297	0.5272558750759925	-1.090682839662552	-0.19595347850802644	0.5593430455198735	-0.2512224670278935	0.043544568805106945	-0.407117340263075	-0.09440201128212919	0.18523512917370938	-1.3635636136230644	-0.6927054359059082	-0.3748255641126505	0.7260104813650117	0.8075660268888895	0.5719618494585365	0.8051936079607256	-0.31679808507564466	0.8587588035264124	-0.7373300798860729	1.0472036918841987	0.6578828018130871	0.8837208350536561	0.5449357970096008	0.023259775229456357	-0.39791843329056364	1.1486264144994185	-0.33961982382076394	0.4402422068039874	0.26448235935598613	1.9615019550748585	0.07423609094875791	0.7943256378975881
-0.30497198619968985	-0.4044905044607131	0.1760139498740207	0.6949947051274759	0.34801542902456684	-0.42684605520118335	0.5500912081566869	0.08337370178696862	-0.5675954118785146	-0.9486911388861176	0.5666427725522352	-0.07785444949533019	-0.9771339020576247	0.5581867483689258	-1.076420926821785	-0.24372819964672948	0.5638380627188588	-0.2683924062993982	-0.0174362950449134	-0.3974031079457105	-0.12900238879642378	0.16202381643010982	-1.3396024001236964	-0.6481890071540645	-0.3500674418764246	0.658006179378585	0.8216158713592007	0.48979321923508623	0.809455691194253	-0.3026145844691479	0.7729292849877782	-0.709104152834847	1.0993806738203757	0.7033888011480087	0.9721225228217547	0.5565343870967766	-0.04214145514791162	-0.4076532918501517	1.154830932226457	-0.3477133628590243	0.38194547455386874	0.27727104809197306	1.9254993482531373	0.05863516149346275	0.7396845033222326
-0.3053987585158724	-0.46048405338654524	0.2502620941276138	0.712750823878112	0.33561052256223073	-0.42424402625016244	0.5641592182381937	0.07231893013632276	-0.6127708794881775	-0.9438477837282685	0.5274356039216666	-0.1100905971257847	-0.9275797212059086	0.5685616807900664	-1.0492329359569506	-0.291681830355662	0.60936711447466	-0.2860614553181614	-0.060937103275753836	-0.3942396141471075	-0.14927988656273766	0.13053611622968958	-1.3139451430285174	-0.616491505865896	-0.3375461311713113	0.6055178524216558	0.8284243500444083	0.4136803280885301	0.7817329516031994	-0.29014961973472103	0.700206737260463	-0.6821129481966908	1.1140668523024115	0.7412026958093698	0.988129743809791	0.5777777108202014	-0.09411906166827066	-0.4218625310571629	1.178764529330969	-0.3649388035889603	0.32561370343334467	0.2787549859256818	1.8865487368121445	0.04614293258238852	0.6887639493655455
-0.2945490623127137	-0.5030542412027944	0.37094619998277756	0.7289508130620976	0.3177791240107651	-0.40854545312713186	0.5772850469637358	0.059766399568582394	-0.6309240936549962	-0.9306766733757164	0.48530460089064215	-0.13835664831496491	-0.8889710614951347	0.5613349828273264	-1.009115865192056	-0.3245483982898698	0.6958005064134853	-0.2957080906027433	-0.0694203355281685	-0.4043875790201022	-0.15596293358137184	0.09536297872628692	-1.2978674671106407	-0.6001888599552808	-0.3461781708153868	0.5768702960763774	0.8288268591022062	0.346349693612731	0.7337749159394515	-0.2823455325927249	0.6476081056361336	-0.6633892030726212	1.0744075363281962	0.7761523823354494	0.9424776589944557	0.5994530625636515	-0.13319589818903418	-0.4417571656167406	1.2185625502194566	-0.39318795742021734	0.27874029146526	0.2795596869083927	1.8438107025428514	0.03518208324974814	0.6526235976469718
-0.28364436967705725	-0.5362950104999076	0.5181890415108975	0.7343808053722427	0.2902843389292941	-0.38181990326031656	0.5804532611936832	0.05003703532269112	-0.6194156118900072	-0.9175779102742101	0.4566301830178294	-0.1538652052491664	-0.8684016146451293	0.5414789862865158	-0.965738757099215	-0.335898890696204	0.8069201152565197	-0.28988514355139544	-0.05382225014618841	-0.41319303836376553	-0.1536591323383568	0.06468118496312873	-1.2948554571585622	-0.5879394698642588	-0.381258592494161	0.5696664505269677	0.8150807950528742	0.3148835280656709	0.6900064355663184	-0.2943418057256786	0.6072464411774579	-0.6561233365649413	1.0082077831818994	0.8055244003875597	0.8631051699997594	0.6016209869524289	-0.16374762110558083	-0.4751089355138194	1.2541230175113927	-0.415114478382394	0.24233513056644057	0.27817958145954985	1.7904172782804721	0.0141141286994442	0.6291801953406875
-0.26035888015750464	-0.5588603742074227	0.638626175821457	0.7155448336642136	0.25640803266079987	-0.3565229577056058	0.5725249603878588	0.0397469217901729	-0.5859177553698693	-0.9001754634010337	0.44263214704471865	-0.16762051864528335	-0.8567105781323582	0.5076544037464478	-0.9245980466208493	-0.3288304962002697	0.9261756735969431	-0.25787726365800523	-0.031540297185146546	-0.41953035292658225	-0.15344233799302892	0.039595460618258214	-1.2983497156511359	-0.577135606099767	-0.4187924011675482	0.5762623231772626	0.7949325586313949	0.30560619320023935	0.6502184593542275	-0.31840874748388337	0.5815244175040049	-0.6632467351018827	0.9267538090769886	0.8184728427055081	0.8053940439124492	0.5806189761771267	-0.1812687876040256	-0.5227124363619499	1.2862643995026843	-0.4218567235566216	0.21771685103971256	0.29122785115770106	1.7229706276382166	-0.008489033878239599	0.6127422412624174
-0.2206756543244194	-0.5686157380020213	0.7117509978883023	0.6727874851622186	0.21909278389506523	-0.3437599554686301	0.5682359644899642	0.022684122068524205	-0.5398428272615396	-0.8786941958337628	0.4480139638237544	-0.19010439617932928	-0.8523024361042337	0.4594824774522617	-0.8925620260279915	-0.3032493606012907	1.036520279474635	-0.20560891182082094	0.0012612947544393322	-0.43705865588902765	-0.16317206821133445	0.010075741680364412	-1.291855707762598	-0.5781388013703792	-0.44963545867827215	0.5896440600088253	0.7847103474654273	0.3083829361181992	0.6312843999043822	-0.342185546822128	0.5657057998157794	-0.6788102816022912	0.8405523266824307	0.814720015979779	0.8011442205848043	0.5399966658617397	-0.1941361839531478	-0.568548280658012	1.3133695612538367	-0.42324002174901354	0.20320903230314574	0.3505118165667775	1.6495034607503392	-0.03517715148139562	0.6044773101168304
-0.19165073710940034	-0.569392175389865	0.7490330786914849	0.6188804353928282	0.17471534627385182	-0.34745704679672146	0.5593784243797681	-0.00027504136402057845	-0.48406090095107734	-0.8620054448154981	0.46558966159644477	-0.2145368450550325	-0.8509554253755883	0.40671394704508745	-0.8837665293697199	-0.2545536951174741	1.1178418151196112	-0.15863619899692039	0.032464648610907414	-0.45958176788495864	-0.17356663442197837	-0.025679942423754758	-1.2573381554488223	-0.5881765361818092	-0.4864463047447883	0.5974273797277039	0.7851736126074215	0.34501872252414933	0.6349961240416887	-0.36517747371663517	0.5513100852863504	-0.7009705268690305	0.7716077259485825	0.7995698624221058	0.8510561835148363	0.4838719447016474	-0.21494280093151188	-0.6028603639703973	1.3248149162949907	-0.43073614665791216	0.19684671322714534	0.46769964193608715	1.5845148194091654	-0.07835439869533853	0.6062235661620056
-0.1758601614106431	-0.570589690107166	0.7492720834120693	0.5609458852640538	0.1251376076656417	-0.36396737258092005	0.537772963450543	-0.022530233830670276	-0.42434031143135476	-0.8485332134721066	0.48010462985698804	-0.23343657506088591	-0.8437290093282016	0.3596449633330553	-0.8995714064706755	-0.19176230185462761	1.1653542418112068	-0.13746774208918708	0.044517877839994724	-0.4759362390897072	-0.17790541191980244	-0.06549534247587654	-1.1888343415862241	-0.5925217883193611	-0.5246461761902461	0.5900113769687071	0.7977349330149324	0.4083420936416008	0.6416686947896737	-0.3835680394125493	0.5344873045117734	-0.7225911207314563	0.7114615641585177	0.7819046008896845	0.9666627734520908	0.4266807759966274	-0.24542036018034058	-0.6303015322714975	1.3187028062787811	-0.44518076685712754	0.19269172934077775	0.6201342356180098	1.528145276042045	-0.13420764036976776	0.6132936905398408
-0.1614114986648308	-0.5718407522305254	0.7215687806883139	0.500217325349178	0.07425508149605473	-0.3876006270379895	0.5094065747691752	-0.047132805345667085	-0.36577031383157843	-0.8320028442736987	0.4853352490499768	-0.2532211635503906	-0.8382364813046899	0.31751195068236615	-0.9287886655064972	-0.12525486882981096	1.189240149530797	-0.1363172518243204	0.04156921836529821	-0.4948036052596135	-0.18370682860077042	-0.11123581494876397	-1.0973256376011735	-0.5941725793842589	-0.5565904128568064	0.5742389133723954	0.820586815183131	0.480465659045558	0.6425518291533769	-0.3918966147752421	0.517103493348871	-0.7305218377692511	0.6506810191646829	0.7706619889016133	1.1166734930882964	0.38793058710135175	-0.28517579426072653	-0.6586562730694601	1.2980298812563504	-0.4700303498093968	0.1908508406466786	0.7836313046375236	1.4959823046644962	-0.19186408149780249	0.6173921160337812
-0.13608674142826133	-0.5685183790819159	0.705842270073851	0.44774349505372635	0.018783808060052122	-0.41618275972391156	0.482021193598551	-0.07113093282442957	-0.31264320540322	-0.8206365045350728	0.48957491109116874	-0.27005936155709953	-0.838677013115316	0.2842752001778418	-0.9720667116915831	-0.0700480681671665	1.2006216216503947	-0.1347155889065647	0.03261549355358363	-0.5203180949606436	-0.19189009248907193	-0.15940608023811415	-1.0038266366735689	-0.5968554762463005	-0.591098489138474	0.5602967015244608	0.8276041429077626	0.558368724243873	0.6248720764809659	-0.3942475123318393	0.5050616671878523	-0.7266967886154748	0.5954109008231988	0.774287870114421	1.2647603968017354	0.3794496046181451	-0.33423876863975643	-0.6813426152124722	1.2555850395077108	-0.5141714306889784	0.19347367422494804	0.9192190938749499	1.5043684540446562	-0.24390035957298503	0.6187605272036849
-0.07680278705297343	-0.5700858576956187	0.7156972313859539	0.41160353815039236	-0.033114483707075384	-0.44393103757224806	0.4731921260018594	-0.08656246189407307	-0.2668091584540777	-0.819324477360702	0.4928113567168303	-0.27267157676149534	-0.8422888091780777	0.260019553556571	-1.0288021679514237	-0.04109991311535216	1.200555192824794	-0.1327163300884505	0.018094872047863638	-0.5359221399977148	-0.18731139591575213	-0.19558433700596595	-0.9293028897588531	-0.5913624762054834	-0.627367113249837	0.5474691066582371	0.802701742897951	0.6200346596661086	0.5787187066908737	-0.39654261326921375	0.5105012226920531	-0.7177990162611494	0.544875851885014	0.7948689113967482	1.409525869192071	0.3966295296667337	-0.3907477752577025	-0.7021805664897399	1.1896224353532867	-0.5657161795288668	0.19566369698172095	0.9891848158771079	1.5344951334031718	-0.28755233445624223	0.6221475150495908
0.010560145898371981	-0.5880558803741418	0.7401261694377012	0.38015172335476666	-0.07347074617926172	-0.4599410504538949	0.49020574702591535	-0.09239813845273645	-0.23041047776160206	-0.8259784691258047	0.4932302148943939	-0.2690733091511167	-0.8492441287266177	0.24072411849295441	-1.089461076133571	-0.04231121889411575	1.1963701768119455	-0.12973859057938347	0.0063002341490789706	-0.5398291753202551	-0.16906309322170476	-0.22113489128094255	-0.8946136896594782	-0.5706191734197656	-0.6524766756421813	0.5396161233780015	0.7541842124122297	0.674866363487939	0.5232689611591834	-0.40776145350765985	0.547391003443264	-0.6956258193607064	0.5066055448863719	0.8287157587793266	1.5265267229339783	0.4325306689164349	-0.45151377640267765	-0.7288016441308661	1.1144025587391055	-0.601301436627229	0.19237144933287004	0.9782867418155551	1.5713813383396615	-0.3220160318688963	0.6215892577563964
0.09172608083586994	-0.6164822510720244	0.7412255911523902	0.34720742886193057	-0.10562339247502206	-0.4648818915276859	0.5241941629192491	-0.0992460767106353	-0.20196343788782203	-0.8429292345127222	0.5000177605815452	-0.2674094928002091	-0.8575153958633095	0.22542533525862626	-1.152116231850787	-0.06326123627355969	1.2011056030940572	-0.1184338957954348	0.011960511045694408	-0.5335021877230485	-0.15743424453832924	-0.24021706542464027	-0.8940905725986017	-0.5356576736862904	-0.6693357619885208	0.5358067931819842	0.685237448615623	0.7154448378355399	0.4822522762671568	-0.431731681125878	0.624105810890404	-0.6551433296147066	0.4902318241564004	0.8606941268935973	1.5851226702819328	0.49701571608567213	-0.5099992447653154	-0.7600968136164039	1.0441132935526876	-0.6123180376555819	0.18070286958532134	0.9020132024327914	1.6071590292776243	-0.345116892809571	0.6152612070975634
0.16376920755063845	-0.6475665202887947	0.7163584777795712	0.3189710298845598	-0.12493759936269151	-0.46693136606825814	0.5641721602897871	-0.11475528533513608	-0.17410322551887006	-0.8658398491209247	0.5174238718725878	-0.26131432398995336	-0.8581705457355226	0.2155321827016682	-1.207155628174817	-0.09708394387817197	1.2141161630795785	-0.11220771318556708	0.03271964839495635	-0.51496872677454	-0.15191610580192255	-0.24616930323093156	-0.9038826700818847	-0.4896581349234255	-0.6840360016615652	0.5199741656008643	0.5983980180233112	0.7073944358873467	0.4641544213356016	-0.46976265678830204	0.7292136345119384	-0.5937050965363961	0.4866452785926058	0.882631898345268	1.603915067283591	0.576193608080107	-0.564179512216907	-0.7827959032826286	0.9882594329077946	-0.5922868841395355	0.1623949718360144	0.7930281354678904	1.6212965991139092	-0.360805876590626	0.6198634257585326
0.22835701787601065	-0.6811577816982889	0.6984357793437366	0.2991539722579228	-0.12576906109923494	-0.4596697964705837	0.6017455244743599	-0.1284268869900413	-0.13549048821429227	-0.8902619346766512	0.5302000678935864	-0.25889743658913	-0.8491791785237682	0.2192621890715353	-1.2381950259381367	-0.1249997027214514	1.2319064352309457	-0.11829290434140663	0.054207869633820446	-0.4918294391638646	-0.14735186218495766	-0.2504191768776139	-0.9158326254412825	-0.4353092360985187	-0.6852911450762719	0.48563636290293133	0.5175886287874466	0.6673397399196201	0.46653504440297733	-0.5121643676231977	0.8340043540009411	-0.5175322215147033	0.49923757787265755	0.8983691749002011	1.6071929278627994	0.6359029941631145	-0.6128642518905743	-0.7962827828409582	0.9465274506426875	-0.5362721974388855	0.1382787528622223	0.6765152206002096	1.619264323449943	-0.3696993634923808	0.6471976090777514
0.26454687031683816	-0.7181736431225039	0.6696569553773506	0.285837980606488	-0.12497110915560003	-0.4412385906267902	0.6326666741401706	-0.12897307136013267	-0.09682649959924942	-0.9106208421871578	0.5271904186469958	-0.26410304022167225	-0.8306062444308949	0.24981430460960782	-1.2516554378888838	-0.12896504270423337	1.2444171973857567	-0.1251845666142853	0.07369200806284168	-0.47299649621265855	-0.15600051126789566	-0.2626858576305382	-0.9274760668978234	-0.38186234570136746	-0.6724183942150401	0.4397249094431997	0.45440989573419166	0.6330609562231014	0.47639031193996323	-0.5547967044842153	0.9177239104269587	-0.44579312243085234	0.5262175223623827	0.9121903676194816	1.5929084270564742	0.6661916612968064	-0.6504652314237436	-0.8006084423842411	0.9139009281695477	-0.467427331102891	0.1137383792833637	0.5715623112476024	1.6165332020042968	-0.34750967340087413	0.6912080270272142
0.2704292887367987	-0.750881372332038	0.6258553569182228	0.2916849893026181	-0.12395743792011638	-0.42625733359296014	0.6511323933529527	-0.11557820311940699	-0.07509850652747393	-0.9197874344277702	0.515166124134989	-0.2684779123522764	-0.798340113224392	0.30311612593562554	-1.253198402149072	-0.11680212487243247	1.231106126046327	-0.13171529076485272	0.09599910184766289	-0.45565752095306766	-0.18507696886324185	-0.272495580181474	-0.9259516710876128	-0.33712619694789075	-0.6567843278414542	0.3807483717035281	0.40102428400226986	0.5977095031047869	0.4843982501074621	-0.6010149040739672	0.9710624516938628	-0.381151518616535	0.5493745824476932	0.9263725616411309	1.5672385557107102	0.6693715432099685	-0.6830935370364024	-0.7903339386753439	0.8795285600168322	-0.41819044994131166	0.08991935707366597	0.48346918538760014	1.6114766109747845	-0.26557703750571604	0.7405729493803045
0.2615748631046589	-0.7717015773966575	0.6007996953769428	0.3197699454871839	-0.11470245199118408	-0.40924669490621063	0.6546189820520858	-0.07753221364189845	-0.06208323623480416	-0.9190033466529227	0.49290943082669836	-0.2681060835213806	-0.7581726486452486	0.3662929194463686	-1.2400441815495686	-0.09908127858843405	1.1928842451066104	-0.14877807653129635	0.10683479689657675	-0.4436816831670609	-0.2227442637161051	-0.2787798393664122	-0.9225881918602583	-0.31291652203115194	-0.6295761656597205	0.31242425063996276	0.3477525899282156	0.573192369898925	0.4760020741279001	-0.64449162977256	0.9895154729446617	-0.3273806526907137	0.5679002305159417	0.9465370629591859	1.5394839918493353	0.636276640018272	-0.7187736775756687	-0.7746374884269287	0.8364401645677824	-0.39403785013996495	0.07567699564095016	0.40548673800391766	1.610251622679311	-0.13763410217651292	0.7798211602981869
0.2340634477119782	-0.789795732698315	0.6041271722090809	0.351162500059538	-0.10606949159311714	-0.3873936702951675	0.649141905817961	-0.011999799175311531	-0.06238305640102648	-0.9166882346194575	0.45407616974000337	-0.26968988607323496	-0.7255337597528317	0.42787893038669667	-1.22287645274798	-0.08241922500693874	1.1372042361435302	-0.17576384083221674	0.10452902420138163	-0.4341292399775898	-0.2658285266108891	-0.2885261760177883	-0.9365815732387052	-0.30524366828992655	-0.5846487255114348	0.2558416061905559	0.30406516813607126	0.5765431165208559	0.4398148969639547	-0.6790074184239326	0.980010479843898	-0.30667530761000406	0.5869483118108235	0.9858465344446483	1.5151815715427506	0.566471031557367	-0.7532189930474256	-0.7637553527782572	0.7898336755564859	-0.3978499212511312	0.08152859794758446	0.33064089391306	1.6229192065610278	0.0031035095305051	0.7862240991304974
0.1891489612197054	-0.8099392932681994	0.627884241435185	0.3726410387608637	-0.10099904105364108	-0.37619590400633485	0.6379004398043484	0.06108209702898023	-0.08756282523264193	-0.9104741923539574	0.40017627352475493	-0.271626690679737	-0.7073222876584213	0.4785233873046126	-1.2056937145664282	-0.07372304671629744	1.0629462989541019	-0.20773788277664051	0.10540536148740595	-0.4181912897191212	-0.31417944680149973	-0.2989576840596452	-0.9641106085673335	-0.3007509724670687	-0.5456991150662585	0.2146546088010302	0.2756882795613046	0.5727618671209468	0.3884565806824679	-0.7063812398147563	0.9618339083496654	-0.31655740412579725	0.5859407620166016	1.0502594811102504	1.4870851449215805	0.4871646988002222	-0.7836817195627102	-0.7558943801308378	0.7473393296770456	-0.4354798993279645	0.11011142459922163	0.26600090798464926	1.6423182015352489	0.13964514119261426	0.7513942904477764
0.1299090039904157	-0.8223160459866456	0.6943461430137344	0.38228728621562824	-0.08995756429027159	-0.37857490190441073	0.6112501671642022	0.12896917300218255	-0.11735008687509005	-0.8967184379997108	0.34054312830344186	-0.2584691274294909	-0.7065005263962918	0.5075453215130488	-1.1837920273245344	-0.07282263297760347	0.9821150713076078	-0.2447678782625009	0.11161514496091385	-0.4006733137222862	-0.3616053777853788	-0.31142357763975764	-0.994668001256192	-0.2966052029625782	-0.5182901299381718	0.17719461194410024	0.2525136306958153	0.5519506453288475	0.3357074344368864	-0.7259621333874287	0.9404253139661657	-0.341217314697318	0.5620912705912293	1.128152454429157	1.4407862021391833	0.4196243183362084	-0.8124312653537027	-0.747141080858576	0.7153002562227426	-0.4949937259291632	0.15656068196223938	0.2092867941010048	1.6638579137602487	0.2458348296101641	0.6832120125045684
0.066517916036195	-0.8232433897006531	0.7879988149707857	0.37307561373152204	-0.07310632718138105	-0.38836415676879116	0.5692092067697523	0.18795951245812131	-0.13350962506480762	-0.8838797339357475	0.2826732738491402	-0.2341355191290891	-0.7267141590915612	0.5090573224704521	-1.1809732657674978	-0.07089862186169803	0.9087586681799046	-0.2893860338041373	0.10882810506765608	-0.3811587910408046	-0.4074674988916275	-0.3219999677377518	-1.0205050798410473	-0.29185809450625083	-0.48536186083448163	0.14793591617419038	0.2353766176972977	0.539505527522126	0.30123959615493456	-0.7353806027122773	0.909450744917954	-0.38014560839889416	0.52616362052154	1.1996981521020111	1.3816037255464824	0.37802507979535777	-0.8358706925360663	-0.7466609241509226	0.6972807526112372	-0.5573239334259251	0.20825560648179633	0.15598616986982788	1.6991134785394852	0.2827142783077973	0.5944252748314438
0.025037406789082867	-0.8222308569315533	0.8775937178939129	0.34767273135576654	-0.04373289933497415	-0.4033494323801518	0.5291923832444355	0.22885294311837173	-0.14564849794852025	-0.8732016707476111	0.22801738970365532	-0.21590413968003608	-0.7564444084651007	0.48480470591122005	-1.2083473729438723	-0.0668276959030438	0.8355066532067162	-0.3286577934090398	0.10935247082076908	-0.3592621816252278	-0.44736633020573074	-0.3258182135921931	-1.0252376545011648	-0.282173068118494	-0.45322684236888594	0.12792030838613871	0.2318299812823595	0.5392651634710882	0.32371472575876203	-0.750211344101761	0.8731870415566133	-0.4280364326233129	0.47982047628277247	1.256022289366174	1.3174742937238109	0.3621879445387411	-0.8523795249701562	-0.7483520955637186	0.6901290558482096	-0.6205964905910258	0.2480251501663829	0.1124760742616345	1.7638892530621013	0.2556548011568709	0.5034157200091973
0.017047525075808236	-0.819838261469954	0.9447195214740862	0.3254062511672374	0.005897198324655561	-0.41991199967224696	0.4925663772364642	0.2543803868333897	-0.15526068122629236	-0.8620523727621222	0.17601767936710977	-0.20080035843516403	-0.7748592029336464	0.44477758637755527	-1.2465612543294686	-0.05752146530735926	0.7621818828531085	-0.3529872787160765	0.11999781391821085	-0.34407121521256656	-0.47603521443186114	-0.33417006045325126	-1.006295095304581	-0.2764719122866561	-0.43059409631489565	0.11126121764528421	0.22829473663320798	0.5382247817576402	0.39482624061005145	-0.7724258381017609	0.8383177832908941	-0.47755916269437587	0.4279751979825536	1.2908767667575631	1.2481632949732697	0.3650369941843158	-0.865269170419594	-0.7429556440706252	0.689459099944705	-0.6832396292984066	0.26170485753115286	0.08061251115590282	1.8552653471942968	0.19745854872743798	0.4287113629576925
0.027890621707067343	-0.8084545697365867	0.967448870401677	0.3271401614037021	0.07733588808158551	-0.42883123250126676	0.44437535392505767	0.2723073716028278	-0.16536743965005496	-0.85497798480851	0.13466513958316698	-0.18045096665822286	-0.7832236594918174	0.40021749403371976	-1.2944802007990892	-0.0375774476424824	0.6996691946853781	-0.3622673362201856	0.12243288227855635	-0.34622266638136606	-0.4928960333158109	-0.3503787404835671	-0.9709111303587289	-0.2833179249691059	-0.40795800321179987	0.10649243021785115	0.20448974339418508	0.5369332734237053	0.4909513630671197	-0.7923824289105352	0.8014158062268939	-0.5252039058784274	0.38532640298926724	1.289571608202843	1.1723468489995759	0.37901757659811935	-0.8694000867115023	-0.737682418635248	0.6896043120617207	-0.7346030202775959	0.24625062579824672	0.054749594625547834	1.9530153968180208	0.11629543107044342	0.3664418467113073
0.044642535045885806	-0.7897835628333021	0.9491995321810436	0.3552580399345298	0.16779766840029195	-0.43475863435880424	0.3866693342825341	0.280781725540554	-0.18815633484846284	-0.8573595780996929	0.10521021525265069	-0.16566253391550284	-0.7840087097697284	0.3663898814316132	-1.3498768203662368	-0.017956053792772077	0.6468519517779497	-0.34666240208838917	0.11601838066855925	-0.3588869685413889	-0.49402625450278553	-0.36704621369164997	-0.9204017260198765	-0.2930607724099238	-0.3756255088489571	0.11659048008908965	0.17624196149833432	0.5350677613857997	0.6056948351048834	-0.8054983542025645	0.759895492053198	-0.5661267511703469	0.3559208756615999	1.247064696610682	1.0995635971201387	0.3800334262668285	-0.8660330561970924	-0.734113112135879	0.6819773756430049	-0.7781929155021114	0.20850086594731101	0.039014661968990026	2.0380978625600283	0.022081130956246066	0.31464305872020454
0.052782007055554546	-0.7797093485753571	0.9095698939001192	0.3865276844141725	0.25007049307696977	-0.44517880589547854	0.3271022476209482	0.27957769244026415	-0.2178487815665502	-0.8623143871307745	0.07892022417601693	-0.15512895260480658	-0.7714196661045276	0.3540454086851976	-1.388871189509905	-0.0060277714629107335	0.6007756530302943	-0.3009445132053359	0.11313796057269317	-0.3781639710138351	-0.4839930122010217	-0.38580542158520886	-0.8699331902014045	-0.2976430908650266	-0.3457865660699981	0.13422169416342475	0.16432997174066752	0.5171875460071027	0.6976986638646666	-0.8157426134919149	0.7200785962324616	-0.6035094832499682	0.33372575612056704	1.1771494553694082	1.0292906904082135	0.34466551078959184	-0.8606413575539733	-0.7195129488836984	0.6633341199834091	-0.8120926113069171	0.15917774472955562	0.03979340485548401	2.100499971237973	-0.06800610119407209	0.2777708453062838
0.042898048207056394	-0.777645339469115	0.8593098567691954	0.4063118196945476	0.2996356655128387	-0.4611285401141675	0.2679130688658759	0.265964350451502	-0.24129369353891444	-0.856235262711819	0.05864953159256451	-0.144637731540668	-0.7539791246787131	0.35953891116169523	-1.401220907343396	-0.00034665937219515027	0.5651318431793692	-0.22970717114325162	0.1122867641104482	-0.40804332484612643	-0.4761334945350759	-0.4061040013252225	-0.8326733601700653	-0.29583907400951603	-0.3216108303781956	0.16186546192006013	0.15856573825257764	0.47874364793364405	0.7132025782496909	-0.8122609044523976	0.6824123169003075	-0.6456670509549575	0.32282514538390117	1.100871070292966	0.9570671550080482	0.29254580613946757	-0.8573188252401941	-0.6917530925022977	0.6414004897632507	-0.8295705306272383	0.1113175240884591	0.049601238875944864	2.1306065688211526	-0.14943338182834648	0.25261863104156274
0.02162762797422189	-0.7712099148501232	0.7987380937490519	0.40905534854971365	0.31159028413296624	-0.47606961137269244	0.2206926994239387	0.23668158575634593	-0.2577453641982846	-0.841435361545182	0.05266905410120626	-0.14287507461445914	-0.7349515391658988	0.37825863443792407	-1.396537980794965	-0.008465047739309787	0.5407366477968403	-0.1304914849438914	0.10457930584894008	-0.44197773384137146	-0.46429074209764315	-0.4192097906532733	-0.8185001573019417	-0.2942171934711482	-0.2860551277263866	0.18815079023023587	0.14502472598740718	0.4475178464376211	0.6640798291497542	-0.7849614785538713	0.653425746836815	-0.6773553814162602	0.3210380920451784	1.0241999475359238	0.8834560589945978	0.2577033301460456	-0.8555388972149552	-0.6571520653304399	0.6193546501799437	-0.8320384199473405	0.06619266783922104	0.058318832855313474	2.115207863493789	-0.21441364579024133	0.2423351232199736
-0.0022254247287074773	-0.7736365859337591	0.7343236659435097	0.39050031419645365	0.2886130380079798	-0.4896182455168875	0.2027472506851921	0.18638164650008013	-0.2637648306124374	-0.8343160009760544	0.05737661137489593	-0.15370517765105962	-0.7148762786419158	0.401638593129957	-1.3817507396554949	-0.03270876097723236	0.5193592190630313	-0.02050123182772729	0.09891902895232464	-0.4677848209013584	-0.4451636996572016	-0.4270183298038184	-0.8395433584461077	-0.29959455140584285	-0.2330445639873902	0.19674790700678396	0.1359378941448517	0.45485791880215054	0.5854211418859412	-0.7500365146948628	0.6406684036588007	-0.684828474063197	0.325072437517516	0.9561730207993501	0.8146042288528005	0.24789901859249036	-0.8603039128658552	-0.6141801645826809	0.5973748161043716	-0.8178782826668691	0.019030715323472152	0.06709699572585401	2.0652323573935343	-0.2561667099962405	0.2502868856401102
-0.02884809777222424	-0.7922053659709325	0.6808689323807726	0.3545359431398506	0.24545033037970168	-0.5000745842513366	0.22732420666015218	0.12343935969077016	-0.26159946274527723	-0.8421001741223592	0.07263939472318641	-0.17168239562076648	-0.7030355742704063	0.41645256643806317	-1.366282072665709	-0.06114951675610229	0.4944642258497913	0.07756678393584682	0.09915966255135618	-0.4880256734974268	-0.42960942802776003	-0.42950245339133203	-0.8823531335451836	-0.31714034995727414	-0.17346708990264875	0.19223877467168077	0.1295964778569004	0.5013019934997047	0.5034944308414653	-0.7179646179654594	0.6412009759839506	-0.6713717266452299	0.3318599231683045	0.9097704687794232	0.7681712222430328	0.25790572165092285	-0.8749512372402162	-0.5693088828763293	0.5770286183452271	-0.7871256791506666	-0.024273450070003616	0.0733745286608733	2.008935108417623	-0.29277816726764777	0.2706496608101684
-0.047828466555852045	-0.8002812883937063	0.6431088421364207	0.3149413347020913	0.21159706209383183	-0.49163356214845033	0.2941103697002704	0.06168896855130377	-0.2705607543801398	-0.8641230684069188	0.09927877481622693	-0.19731505148227302	-0.7052721203858925	0.42527004697121706	-1.3486850755971809	-0.0926610646666082	0.4657669731902606	0.16446263688225785	0.09328389287948882	-0.513113315286567	-0.4137805502275696	-0.42757974777134844	-0.9271327713266228	-0.35531091813564786	-0.11521504726383747	0.17595016741622452	0.11473402076046835	0.5790364451099785	0.4540389064740459	-0.6753731986252056	0.6581863742623899	-0.6356381692571912	0.34240395249631633	0.8785498066954002	0.7509775363827684	0.2720108526831123	-0.8953647867796735	-0.5348650751574199	0.557860618899142	-0.7566753387356289	-0.05822601631367545	0.05869089890108335	1.9566702799291058	-0.33157184043832333	0.2967311692275851
-0.05608673085971596	-0.7780883225555955	0.6274965226662366	0.28199484538617076	0.19161475371004805	-0.4682755802522222	0.38964859455922524	0.016377513208537895	-0.29371097131732815	-0.9045534497548584	0.12557898194597214	-0.22588233109141975	-0.7216254518944563	0.4385295984533755	-1.3287256021224887	-0.1300062377440903	0.43594675705033553	0.23025488898978855	0.07765707512747498	-0.5286072060237953	-0.3852648673388042	-0.42847318711752613	-0.9856524056601476	-0.4117413748707592	-0.06593644327790207	0.1466186415594415	0.10739392633854594	0.6765847870767021	0.4576695699692731	-0.6187954267330428	0.6920921238177238	-0.5846734906338018	0.3507214211679601	0.8457780291253725	0.7537794703748115	0.27409704204107416	-0.9203801919010504	-0.5148472145401259	0.5355507572848972	-0.7396525920852978	-0.08615962673306786	0.02151457876971102	1.9291984112699605	-0.3645462712109507	0.3289671239016828
-0.0685357233199098	-0.7544398408619034	0.6452253617175967	0.26370757944917467	0.17501902877208525	-0.4430208297615822	0.49750506412432366	-0.0036346821116037624	-0.32113298498180154	-0.9588138880391996	0.14634617471063427	-0.2448220679967999	-0.7534086924623884	0.4591582608141014	-1.3186362969114136	-0.16094586161861824	0.4017169322014835	0.2603847627155285	0.07281567077681675	-0.5300667504967091	-0.3562173156561686	-0.4284399849796615	-1.0422185247194606	-0.47689413746015796	-0.03443067004421237	0.11900970558348423	0.12001600283025264	0.7790803234670258	0.49767513001010244	-0.5645276348767141	0.7238350605716861	-0.5390232990400945	0.35132263400813335	0.8163465053640806	0.7707318413458095	0.2504561574137234	-0.9472904787326293	-0.5051038576317295	0.5101089343286527	-0.7340553906590136	-0.10475029421908641	-0.02105669902531996	1.9427174624259087	-0.394094240176832	0.3653695842274275
-0.08969175097314903	-0.749238440555253	0.6837183997717413	0.251107100123167	0.16197743624448635	-0.41438042770146727	0.5924039516345886	-0.01244888410183112	-0.352913922601351	-1.0050516027818954	0.1606404762239729	-0.26165791265647814	-0.7908990791154193	0.48506529124656417	-1.3252013997071956	-0.18462058376433715	0.36353301059068144	0.2735900222997717	0.09240037250095642	-0.5319083926972017	-0.33822627558524376	-0.41721766238139085	-1.0591912212336816	-0.5449206063866999	-0.018374875483285147	0.10012771393024052	0.14182363980133345	0.8680939478603301	0.5511708874327281	-0.5053683394018318	0.7401415307714994	-0.5084531262885296	0.33617621673120623	0.796646148577644	0.8040768668085336	0.18994109745553256	-0.9721538483351834	-0.49777403178481155	0.4850895466219087	-0.7413381533788541	-0.10739909644664569	-0.059085309982466486	1.9926086250697537	-0.4202425464785901	0.40335490821985154
-0.10896250092036483	-0.7375505021965549	0.7158379786102979	0.23175315016728248	0.147838397999132	-0.39017050736876596	0.6497838315769704	-0.020078472880482798	-0.38287543869938145	-1.030416157932327	0.16290639680406058	-0.29615092008964883	-0.8217024187968942	0.51666883831213	-1.3432066519107153	-0.20362312647768088	0.3231158151287299	0.28250632185248925	0.13238864849519158	-0.5272509312069839	-0.32224997763023056	-0.40272040163919237	-1.0250496593074114	-0.6122936974136498	-0.009080120116244523	0.08642615802153944	0.1646831164800565	0.9314783068713293	0.601475415367187	-0.4251513998321742	0.7445606614389629	-0.4797091338891624	0.3016002589780452	0.7772909249044611	0.831452700357587	0.12361895816510442	-0.9875650584870425	-0.4880179273532034	0.46369716156517277	-0.7489267352363445	-0.10267568768137916	-0.0921559245622651	2.0904871980556265	-0.42184666658699993	0.43840938142300445
-0.11310483221609624	-0.7261789803282006	0.7278625716637074	0.21304886784430138	0.12810531870010536	-0.3822840489650932	0.6803167196949931	-0.03470650405456989	-0.39038119311702885	-1.040378569934443	0.1523450410975926	-0.34809870245164715	-0.8505064217993734	0.5612319607180046	-1.3662970820456721	-0.2046232603046989	0.2961899978185526	0.2789561570400693	0.20418006657034676	-0.5045729147268991	-0.3097510609742732	-0.39652669373934	-0.9679195546668404	-0.6752694973552928	-0.010720174178127788	0.08765793644735073	0.17985694850799305	0.9766272857117995	0.639625113339363	-0.3340727183870981	0.7358646904199152	-0.4498167633014158	0.2575873327818821	0.7638466016766644	0.8323643343837063	0.07932635575166139	-0.9921706222523479	-0.47410188118006874	0.44425193898660364	-0.7280456890005512	-0.09875730704409644	-0.10792979436314727	2.21975760224616	-0.4005107206104704	0.46701325968345264
-0.10524474208351595	-0.7416882563010501	0.7165098474359417	0.20521115461086267	0.1143642092455404	-0.38285267768566383	0.6993622428191382	-0.07042453437244536	-0.3858762029271263	-1.039635544112891	0.1354783374108268	-0.40924101166371035	-0.8759160707225409	0.6056375198978577	-1.3998850725266963	-0.1832098378089241	0.29572815931675694	0.2620710205057007	0.3101378641616834	-0.48241813117106647	-0.3188968917558296	-0.39164597947322805	-0.8977769131369655	-0.7343423762153027	-0.02163824836152258	0.10267360044528492	0.18301626488618192	1.0124307667469914	0.6893152869338539	-0.24626743860310757	0.72640848257031	-0.42043382363934134	0.2100376165673182	0.7632594786794047	0.8080149917375421	0.03571098645069114	-0.9879618341093357	-0.4499623213908843	0.42686938852473555	-0.6842282074410404	-0.09531501831045994	-0.09505025229040251	2.3375492636548456	-0.3775438553829086	0.487141158309423
-0.10022906743971989	-0.7643655827666873	0.682103790103793	0.20902356230800198	0.11997919391978043	-0.38231418829657243	0.6966055858298457	-0.11938207382133106	-0.39391497097361283	-1.0258621917786603	0.11707922575736543	-0.4747393662301298	-0.8948165797515204	0.6308658164336103	-1.4480291596957606	-0.15478961263647412	0.3250264346841043	0.23189602951467178	0.4248913585295494	-0.46810151451340526	-0.3446838564847372	-0.3895995204302943	-0.7965537618573558	-0.781350892354086	-0.037212067851202665	0.11831940302094765	0.18424657559114976	1.049758945120856	0.7641427922720333	-0.16341689860612246	0.7259368918091085	-0.39665462415966024	0.1645278777138955	0.7654889592500805	0.7632343218001159	-0.013921637976042118	-0.9792401867856656	-0.4224999072177641	0.41339436412074715	-0.6434795853674784	-0.09779935242585035	-0.05159639922401151	2.4368697081098167	-0.3577546027805972	0.4974587062098653
-0.09972530011804058	-0.773049998440122	0.6300166946644007	0.22502821223749994	0.14485393206821365	-0.38075498021472554	0.6977936661660759	-0.16050611566006434	-0.41025132618443594	-1.005790717941228	0.10234972038148524	-0.5399694392350166	-0.9130901781269166	0.6425436755314713	-1.4981754981518787	-0.11836538390410509	0.34949438544705325	0.18959859330633305	0.5290282421700074	-0.44361627905152884	-0.3741158568064201	-0.39832866431254255	-0.7064591086774872	-0.808758071505111	-0.05458659975984838	0.1337055505042799	0.19949255546906913	1.0851713861327177	0.8576867732313195	-0.10501271737805888	0.7371696958884113	-0.3851060841073459	0.12582635598850828	0.7677263739153143	0.6928005384953465	-0.05338408928271181	-0.9700216428882834	-0.4068289520157734	0.40432190708264687	-0.6105329073404645	-0.11295927280013895	0.019818649816900635	2.5132647978416296	-0.34624628524866685	0.4981939719130972
-0.0972482607983415	-0.7802010111218911	0.5728520767165899	0.25032574310521644	0.18127488823570137	-0.3755127458261441	0.7305655292096748	-0.1929955894791783	-0.4352927164777949	-0.9848882283823233	0.09436485326968899	-0.6053618931850415	-0.9367348758857166	0.6450252963413174	-1.5347563589975088	-0.06570437843750694	0.3475774393368598	0.14051664833017674	0.6125568334038801	-0.41390215666900093	-0.41881596022171275	-0.41839482908750353	-0.6990455590803772	-0.8250000053100119	-0.07261715329324725	0.15357549811858542	0.22596322190218837	1.1306683547187195	0.9634965092420493	-0.09259610971362531	0.7578831004428987	-0.3906191628538149	0.09564132511634016	0.779786197642815	0.5998440321923356	-0.07556541978835388	-0.9656051964756596	-0.4080187208488962	0.39748703675674457	-0.5914441034927569	-0.13553757065487945	0.11214727170955911	2.535471225007772	-0.35048054978303644	0.4881385326198255
-0.1071388192187391	-0.7899855825925217	0.5180907840146569	0.28012266129540575	0.22399359110794123	-0.369153346884074	0.7646134785403358	-0.21420696292743116	-0.48061168775676055	-0.9609236903061833	0.10055373824451821	-0.6690152236791678	-0.9635028312249814	0.6255086667488622	-1.553106826940176	-0.013216416653589299	0.3284838968927538	0.08493781715241985	0.6631653116717781	-0.38422934214891435	-0.47462171530032393	-0.43453408646592073	-0.7671366008871271	-0.833771459059401	-0.08606559660069081	0.17441123601533917	0.25457933755847667	1.201446598941495	1.0788714010181135	-0.11716894081945206	0.7763279908185039	-0.41832702455689985	0.07162183557753929	0.8093526010115861	0.5041157562584401	-0.07635163294191379	-0.9669586834115181	-0.42541909003331957	0.3983319072557455	-0.6077414187002913	-0.15662699928367171	0.21857546619713655	2.513228650646025	-0.36006698594403225	0.46663881881606617
-0.13639472145024892	-0.7985142239937875	0.466327672752057	0.30459274386040447	0.2633822583098932	-0.37467688169979263	0.7773536341284089	-0.2151755298770596	-0.5367600609370503	-0.9359677993576053	0.12344382684570951	-0.7305411284572818	-0.9871757682024113	0.5962625079495485	-1.5600621736149936	0.023905852697050457	0.28144279853518256	0.028442541523481652	0.6750605128656803	-0.34690080378977084	-0.5190269784059712	-0.4443558825215348	-0.8553472152774333	-0.834898969594095	-0.0829930055214891	0.19666241081784536	0.2918493979574251	1.2815452283075	1.1818696126535733	-0.16961776288910907	0.7825115214028763	-0.46928738596905506	0.05316252823648264	0.8672913265182144	0.4221859997566521	-0.05011468805008418	-0.9721538483351836	-0.4591320397547397	0.4093251245689185	-0.6545637510890332	-0.171010745584743	0.32255927329099543	2.4582286843567944	-0.36346282015920894	0.4373745630258637
-0.16325057936755621	-0.8073471120203836	0.43399298966497407	0.3125182500172086	0.28851041426719737	-0.394958642496397	0.7804079583043386	-0.2024263729360863	-0.5865225208333602	-0.9174214837854622	0.15384475769433256	-0.8018310700669595	-1.009857508605932	0.5768398102802988	-1.5554602977183623	0.053821879194366276	0.20511291464249287	-0.017275347359571612	0.6596599625276813	-0.3072452558464536	-0.5520433119037385	-0.45741941458321167	-0.958577010907749	-0.8394697238385858	-0.061836308123193996	0.2213929750995549	0.33013712276665547	1.3496794679688584	1.2672776649578674	-0.23857494469955737	0.7834181139869101	-0.5262788914758205	0.041673143545990915	0.9495956564111285	0.35984967162506015	-0.01498419337664519	-0.9810423639112198	-0.5017937507710057	0.4182061656345891	-0.7072891040417086	-0.17624198571389896	0.3973099376957257	2.3782992021659104	-0.37120011547924603	0.4031574757625025
-0.1798771008402798	-0.8101607848114403	0.438263207339418	0.3095113423919463	0.294422798353501	-0.4228234590931188	0.7734244272647974	-0.16820610153530563	-0.6233286494440351	-0.9083937200536132	0.17996311907869633	-0.8758014739449308	-1.0391585218562969	0.5569626033052165	-1.5436539194395285	0.0747542989111645	0.13536581103909756	-0.0596066215168772	0.62869365072399	-0.28522472284355416	-0.5802757168479424	-0.47049502014956673	-1.0579651656222524	-0.8486950728545054	-0.026002800395596014	0.24795379112964172	0.35500155022384455	1.4153383166568425	1.3442980739817656	-0.3044744717765829	0.7876664962753184	-0.5688854491491995	0.04251484152223425	1.0357519892117408	0.3186317479000044	0.0031181698768630987	-0.9948701797572935	-0.5451225821687015	0.4129653283204734	-0.7558503382712718	-0.16730299954725525	0.4296147884371376	2.3048681824736375	-0.38646796987623167	0.372439708605263
-0.21028132858234277	-0.8100074445122735	0.4553387668211806	0.30679854105995796	0.2792679945106063	-0.45335661117011516	0.7496291712060497	-0.11375030609416839	-0.634175989304022	-0.9083741667425198	0.20225863338880945	-0.9398078064937045	-1.070713024753326	0.5367339091336236	-1.534318085102592	0.07434661972654431	0.0952681065955111	-0.09631797631663441	0.5984779720874257	-0.29133828648481586	-0.5928179923729653	-0.4757319028036816	-1.0991361130540513	-0.8501348170757298	0.02677346990598866	0.2751859105691681	0.3720170510539706	1.4776500062460454	1.4249150157042263	-0.36442979901904654	0.7957201281541094	-0.6047916949866184	0.06849138251318665	1.1113044046361658	0.28879249152301883	-0.00811845078812919	-1.015721294936289	-0.588311190811065	0.39166205069917875	-0.8038923911741274	-0.13713319988346392	0.4230473900943676	2.235702531862652	-0.4082250452368307	0.3539797738431054
-0.24718833450294103	-0.8040271728447763	0.4682609553807849	0.29808948306211824	0.24509010010593535	-0.47626250309415835	0.7346293334098523	-0.05751273586348911	-0.6204790765821632	-0.9196427399256788	0.2189741394895274	-0.9954385769591967	-1.0968060627673364	0.5279133985384307	-1.524811143834078	0.06042100268642113	0.06424584503995304	-0.11245021848649502	0.5735275002595148	-0.32145171820427276	-0.5898638080939668	-0.4810110427241696	-1.0730783444591387	-0.838515676463075	0.09800536897741985	0.2883174918849491	0.387627567437065	1.5184796072141329	1.510796632812246	-0.42305344694938773	0.8148764701091133	-0.6272368761948355	0.10742509678374404	1.1626260952817833	0.24859345288597887	-0.03905321387969751	-1.0390939748177062	-0.6247903530694952	0.3612236108074363	-0.8538404796325663	-0.09218723877377757	0.3798531179901407	2.1641551826968604	-0.44757001505574256	0.3524241422395084
-0.2614236110906618	-0.7760413512603718	0.48894814175138085	0.2857831100293847	0.20290545955817557	-0.47902527514640064	0.7356491670753743	-0.0014159598259888273	-0.6081710743739147	-0.9418728993078294	0.22337725838050027	-1.0418818806157173	-1.1223032532682564	0.5271255824083203	-1.5071691186256608	0.044718021719104176	0.03146480124467944	-0.12366185891078527	0.5485662537928414	-0.3658920935470012	-0.5785269091289658	-0.48868979169942567	-1.0176034148939972	-0.8122331167940912	0.1642334296355536	0.2834188769113505	0.397819400560934	1.543115128683938	1.6008678052108802	-0.47641361379968894	0.8454648225856518	-0.6185247439235944	0.14160301017375523	1.1726706589916618	0.1946160043909368	-0.08798136018368606	-1.0584877739260374	-0.6545685672928012	0.31729694541015874	-0.8948629165154195	-0.05193583237459123	0.3217372669108062	2.0999738287241794	-0.5003183846348973	0.36324888731486527
-0.26182398511924543	-0.7259647907039679	0.5087164877517294	0.275524506934147	0.15842958692029327	-0.4594367189738132	0.7334464298942589	0.046611852450697	-0.5962935831735748	-0.9670732066450753	0.21967496073296303	-1.0789800432121903	-1.1437170527552953	0.5240167387564245	-1.4849822531644716	0.032115162321166284	-0.00048113731447030074	-0.14099252843988178	0.523522401762322	-0.42143051459886605	-0.5559080324331133	-0.48790501389535096	-0.9463123679414173	-0.7738486107193909	0.2154867925939606	0.27825427379438905	0.40056481611553785	1.5703623670068119	1.6891599098333572	-0.5259238139235995	0.8711583881959285	-0.5937698547049143	0.1770745677440027	1.141235776354584	0.13445486185843136	-0.14773355985426415	-1.0825279268169192	-0.6779602723868795	0.2624793712366965	-0.9168961185721252	-0.021944927850351605	0.2741301184497781	2.030671622040911	-0.555800266761556	0.3795030249673274
-0.25533000636990943	-0.6642976507089717	0.5232293855072243	0.2613744825107413	0.1118384086050584	-0.42643616029306913	0.7380719191335694	0.07343071876521952	-0.574112016004181	-0.9870821098870091	0.21521667515518939	-1.1070766534151395	-1.1511354954893658	0.5251015009663449	-1.4614055191187159	0.027792003197926806	-0.02010611036338207	-0.15242693536153598	0.4939998915528177	-0.47726841765342803	-0.5098522417117048	-0.4866674796658481	-0.863925517705401	-0.7358948714899967	0.254891601717537	0.273656478744832	0.3952068889405079	1.6207024918450692	1.7867483901974328	-0.5693335836791249	0.8833750281735998	-0.5664375903792317	0.21057663497575022	1.0874624504906787	0.06668224552696636	-0.19269950323585508	-1.1114443408602779	-0.6957090738724319	0.21531843596043077	-0.922493319998409	-0.0067734658541564905	0.23613179193821754	1.9470551258984046	-0.6085601216875487	0.40266049061124354
-0.22090883919820983	-0.6057265243733392	0.5308509804858651	0.24851062441463784	0.07461531176982206	-0.3851673783432516	0.7678464030282474	0.08438596348620454	-0.5595028299560394	-0.9979948128082672	0.21137339597471622	-1.1185680469674473	-1.149280178825383	0.5348249700491254	-1.4368141509874666	0.030918521261273868	-0.02798267111318728	-0.15006955825019144	0.4521009129513492	-0.515774230092139	-0.43823495238052984	-0.4917534435114872	-0.8193910910462474	-0.707507625489584	0.2748801789778782	0.2652746857033871	0.3863023253505401	1.686680630093387	1.909623524540605	-0.5978010188067202	0.8868753699442404	-0.5181193622425968	0.23526367808191662	1.0299362979010442	0.017229451205678183	-0.2204310315483135	-1.133800978493954	-0.7104324631823283	0.17804842601817258	-0.9085749931988698	-0.0166877190719058	0.20381396214869688	1.8608601298028031	-0.6509142523780834	0.42499759035479456
-0.1797913064055828	-0.5610290441527792	0.5331587038435093	0.2548119614891838	0.05326329060090065	-0.3412764745547605	0.7974396982006242	0.09120719939712144	-0.5514794373026922	-0.9937849849298459	0.2166264904845498	-1.1073355215885483	-1.1516296818153893	0.5374247632784883	-1.4275173410384334	0.03607463641639995	-0.029077165096895	-0.1395713345832817	0.4029901094714523	-0.5466312033355328	-0.3530607899881982	-0.500730094239636	-0.8175928761494843	-0.6907944501022343	0.277132743026138	0.2613070292315583	0.3806178342229577	1.7395499587522671	2.046850658881361	-0.6141791864359897	0.871073014006401	-0.45515283638726933	0.2577614771907607	0.9742072177286983	0.014213015089841954	-0.2478940019023778	-1.1576779713158554	-0.7232182289639966	0.13999295053387428	-0.8488442483721286	-0.046672852785192086	0.17946959424700595	1.7781995261662729	-0.6848764229788007	0.44118364784955
-0.17191141755730335	-0.5439887991612663	0.5588809229944192	0.2709000146958786	0.039901260678613513	-0.30622041346714823	0.8104852862062902	0.08509721691036791	-0.5210207834931477	-0.9717151626986619	0.23816601686442654	-1.0951381239269444	-1.1544536036783772	0.5278164365531857	-1.437126346090695	0.04161790014972614	-0.01812589870499712	-0.12683980628457164	0.35566071293363705	-0.5802076108562896	-0.2649440056819525	-0.5136759096307021	-0.8273073234440425	-0.6941451801271329	0.2730962018044415	0.2671176035538295	0.370156395975469	1.7960319232230149	2.185216908560809	-0.6215592192718907	0.8280159644212043	-0.3972201788313807	0.2770251658490154	0.9193548550049637	0.04768540118856799	-0.26445507600336216	-1.1812508931001116	-0.7396115438146694	0.10493412510072006	-0.731783083345548	-0.0844139564196979	0.14849725911137288	1.701683945782446	-0.7184557486849091	0.4571075967371355
-0.19209510828398216	-0.5563241743386674	0.5947183530420688	0.2845957107408684	0.02848908183119302	-0.28060800957629084	0.8233238013864698	0.06751008019343133	-0.47366969775423184	-0.9366834505436257	0.26805614505748465	-1.0900666610751686	-1.151883834783058	0.514472043333938	-1.4567135869423065	0.04645139148968426	-0.011267913281070161	-0.11273784105271165	0.30626258575340415	-0.6049888859989925	-0.18727959941177091	-0.5165886426342878	-0.8667004902392683	-0.7141425913283609	0.25966784079163363	0.27839993396813556	0.35774316852318555	1.8539381343842405	2.307742202238167	-0.6193831511221923	0.7725755919168774	-0.3256710370418481	0.2887094264256319	0.8690130250372052	0.1097670080481556	-0.2586363202381511	-1.1884929752528017	-0.7616180180530403	0.07774315618951283	-0.5720565925803688	-0.12500584066512804	0.10519482827291052	1.6315865007958874	-0.7445963980887752	0.4708155364913692
-0.23989360769643744	-0.5844852419792623	0.6003030966797279	0.29734104839042874	0.02117138080478675	-0.2607361436878009	0.839014744737729	0.05254220096684294	-0.4343368795376164	-0.8983765587804358	0.3063234368018132	-1.083107813904541	-1.1527451309512693	0.49612501768849215	-1.4780809402575203	0.04750431830463886	-0.022083158744356946	-0.09371245424620087	0.2599819207218149	-0.6186480191794684	-0.13837657628839248	-0.48179280215207554	-0.9320656017366067	-0.7410669646863245	0.22876788344610924	0.2849831405163653	0.35561290832106524	1.871194120734869	2.386836057159457	-0.6172665993663321	0.7092035506616563	-0.24455063794540646	0.29635934152991034	0.8263077610811047	0.20200627287473413	-0.22992007941157996	-1.1869577873310333	-0.7898070410492463	0.047605041357962195	-0.3882130623786854	-0.16785122658781737	0.059577800521812205	1.5516409531847346	-0.7563305941085247	0.465539324269104
-0.3091781133571184	-0.6257070087520462	0.5956876499644397	0.290166171728398	0.01971789353737787	-0.2504345201882772	0.8352977875202414	0.052314017274449155	-0.4023329987175428	-0.8645747498931783	0.3478128716974474	-1.0813545703664558	-1.1621261993801153	0.4686150844374595	-1.4889207144667416	0.039963719861050746	-0.052482254650231465	-0.07709520147448479	0.22779089164544217	-0.6367649591816975	-0.1218019259402747	-0.4157628050676827	-0.9676947778047446	-0.7654501027622469	0.18971786152775644	0.28208260314350414	0.3616847194853973	1.8494178552154685	2.4054714721384847	-0.6172182422963387	0.6441931380550207	-0.1896184421975023	0.29716372284710796	0.7820870850645089	0.3075379661850968	-0.17998775987185614	-1.1880220359627907	-0.8127143402612671	0.0057806513820268775	-0.1905401062895705	-0.21115539198129296	0.015436057905684336	1.4672332350940043	-0.7619124726719161	0.44770913096573295
-0.36816508699691847	-0.6775408978163591	0.599193052533013	0.2534511711770213	0.02400924139172995	-0.2557591354162347	0.8027977075600943	0.06895928938873941	-0.3830830065067657	-0.8377730263773777	0.37289328208570244	-1.093773182648972	-1.1691379973659148	0.4449290894794988	-1.4795968876337748	0.020961177147706473	-0.09771395832953414	-0.08151105381463539	0.20058852031614965	-0.6552984201302063	-0.12169208347197553	-0.3408889658066002	-0.9666730647952203	-0.785187319224699	0.14961686619015602	0.2792422297554511	0.37060447209641395	1.8319789051841995	2.374911610074663	-0.6157861290696142	0.5941760593045087	-0.16240705978638623	0.2970227488018261	0.7320745200208899	0.4016440698078097	-0.12462979114370173	-1.1898056721714156	-0.8080614942888753	-0.03979285143322523	0.0034772442936862103	-0.25778931529481613	-0.026914576071506397	1.3816005287078004	-0.7544891101654579	0.427955673207149
-0.4097775876820255	-0.7242123301420637	0.5684012776977039	0.2050816600488985	0.03197200593162582	-0.27473083993788516	0.7703442189856814	0.0877868714973054	-0.3830010044100214	-0.8233270401415325	0.3744726838967104	-1.1019440035405577	-1.1690617514756145	0.41333463260005	-1.4601867574657255	-0.009617694642588822	-0.1542227459739191	-0.09238431474925948	0.17973959431053274	-0.6673086811349144	-0.1311356451544483	-0.2604733878982809	-0.9793709140775908	-0.7976795577385782	0.11331811863683998	0.2703664587334752	0.38171524099374665	1.8130080827679578	2.3152979073498563	-0.6183192955823399	0.559477549417845	-0.15316822774453456	0.30944504996844946	0.6910195477327631	0.4703383749524468	-0.08320180695313203	-1.197437113579627	-0.7667892633027207	-0.08343569314724471	0.16380470522471186	-0.30303824397955004	-0.06424231843080783	1.2863928318415667	-0.7359441034706238	0.4025651783904543
-0.430753227036672	-0.7618537226279578	0.4955685725115727	0.16073086998782332	0.04946411782989267	-0.30433369131656274	0.7469656969882255	0.08818740670203909	-0.3943916081609403	-0.8246703526136528	0.3592058141271751	-1.0971784758028096	-1.176528200881355	0.3678685517065878	-1.4415451075517782	-0.05073756635752633	-0.21718778281121712	-0.11138150326496463	0.16275876362068661	-0.6799695409730677	-0.1493319172056166	-0.19304890102357053	-1.0094297108178012	-0.7964190587818432	0.0831210416035512	0.24645602456046795	0.39066537164686155	1.770721947401043	2.254958925195921	-0.6234116670300958	0.5299949959675715	-0.17589834489422942	0.3395264234543814	0.6715096092157076	0.5047693174168717	-0.06096209428262138	-1.2166343789685046	-0.700642365355488	-0.12629306931922438	0.27661640665255777	-0.3380237853838607	-0.10028946137676267	1.1912373475912061	-0.7224028795483222	0.37943834881750627
[truncated: 157 more rows]
