# Supplementary material for: Obesity dysregulates feeding-evoked response dynamics in hypothalamic satiety neurons
Source: Sci Rep. 2025 Oct 14;15:35837. doi: 10.1038/s41598-025-19800-2 (PMC12521569; doi:10.1038/s41598-025-19800-2)
Supplement: Supplementary file 2 — Supplementary Material 2. [file 41598_2025_19800_MOESM2_ESM.zip › Fig 1/Fig 1ef NCD and HFD/matrix_MPK133_7.csv]

-0.5818985900179163	-0.0007827848696874973	0.26258124889914874	-0.25432378460510824	-0.3515346735652618	-0.16745459263100287	-1.05385406903692	-2.1433998539953047	-0.6347170681596446	-0.07723561901602209	-0.2832112305734868	-1.1804552032548759	-0.25132898811206894	-0.9864441274566929	0.6635285007804158	-0.10688549490316664	-0.46808765166384825	-1.1805147624382955	-0.16931535706972167	0.1201742707386372	0.07154695889308785	-0.011183708457573752	-0.43536962479849095	-0.2815643505710292	-0.8625241079040359	-0.6011770011272836	-0.2641204566801057	0.45069290870249484	-0.8829921294718167	-0.1715798427470871	-0.3772059301573726	-0.4170099030949313	-0.09423415134666155	-0.7125780451963688	0.13645439139317075	-1.3039482548842964	0.5740052881524836	-0.7788605527805675	-0.553617074343875	-0.2762959026401389	0.20746203965942883	-0.06169274147186885	-0.9445525028616701	-0.0733317617316733	-0.624007310553053	-0.22621969078140522	-0.09185395998769666	-0.7929099036064539	-0.4784481969058719	0.21939319510622668
-0.5950530317813445	-0.038348894327517924	0.30185847090348084	-0.22969708820993634	-0.365291102175024	-0.14509219734869994	-1.043153307613709	-2.1639460214787563	-0.6555472938270135	-0.08402416183061251	-0.29841360096041813	-1.1907419908584171	-0.2528139274538701	-1.001587927474844	0.6608502452807667	-0.11107195452799193	-0.4741791608674307	-1.1821219632498576	-0.14390792280363557	0.1409930050740087	0.07834952311616794	-0.01010771989736309	-0.4487069647336227	-0.30622137922538684	-0.8792282997688812	-0.6376989807987943	-0.24954913946530322	0.41130593795401205	-0.8611497196730588	-0.18935507860762676	-0.3386837620412195	-0.36823342240147594	-0.0913938674191653	-0.6939504240111427	0.07134283085496816	-1.265333652122682	0.5720418366096456	-0.7988211479250271	-0.5879137328122228	-0.28380595118693375	0.2592939917013524	-0.08344193539630193	-0.9245140943575683	-0.11583864851261919	-0.523206272526705	-0.22714214471163308	-0.06117138204527231	-0.6802746743136101	-0.530270976836033	0.21503882295150656
-0.5876705652388714	-0.07170777999679762	0.4055105672976911	-0.22138212725720582	-0.3776078307873605	-0.12139362211515768	-1.0654010043106583	-2.1868561111082307	-0.6764992743448491	-0.07590016797052936	-0.3293248903132302	-1.191269682766636	-0.2615211628656479	-1.0066452218403559	0.6554593280242056	-0.11991424557067243	-0.47488040764379735	-1.18621117037801	-0.1315610076024153	0.1497140999188928	0.08599555234995049	0.0026616603217517304	-0.4670060715461764	-0.314315441839298	-0.8790426151105347	-0.6549831867076485	-0.22346531503490033	0.3729479353367653	-0.8510166429622951	-0.19303562642667918	-0.29936104399162594	-0.3142572480990198	-0.09152977719347373	-0.7131511379418036	0.026079295537741718	-1.257087825491295	0.5581269408930075	-0.827928268908568	-0.6167428080464862	-0.3002312548693205	0.29256273081914963	-0.12456172770792033	-0.904800247053728	-0.13903664307680827	-0.4301637513407506	-0.22903585965834436	-0.012708834970761335	-0.5678971546830981	-0.5875351809713564	0.21569901761487528
-0.5823524779721077	-0.0806298014894095	0.4664492655112729	-0.21773468096421011	-0.369738633554736	-0.10479651475361323	-1.0634939557818548	-2.2096414808192866	-0.6929691544298746	-0.07517679865422043	-0.3563434425320883	-1.1941548970259475	-0.27447780971371527	-1.002209265584073	0.6346788540646263	-0.13227577265795173	-0.4664233349021838	-1.1877146151878133	-0.1292780633737995	0.14728206629988572	0.11883584362984914	0.0185570575337144	-0.4807580438108978	-0.3194869955841234	-0.8717934860486904	-0.6717546526666048	-0.21675727357153474	0.3463362470426646	-0.8388880101483386	-0.2012927242797502	-0.27635873961577223	-0.24848112394517208	-0.0949666819946286	-0.7581009932031577	-0.002570783208531456	-1.257473301126502	0.5404833165476556	-0.8680441723567248	-0.6265571199516673	-0.32780453082283423	0.2913301602958718	-0.16399727497594685	-0.888171353958366	-0.16776772821726127	-0.3533720676136701	-0.23786018085332922	0.04033401380896285	-0.49999065865869835	-0.645274378787297	0.21262134543416988
-0.5937682872580063	-0.0813268696667083	0.4675386578717622	-0.21499780946097316	-0.3610081532399512	-0.10056323381301394	-1.031004127497099	-2.227001342202344	-0.7047058147030016	-0.08896402143320518	-0.3618307236363562	-1.188894855539202	-0.28870136432411275	-1.0005951906539976	0.612119033347809	-0.1489774102260703	-0.4584598813013233	-1.18932303665822	-0.1272307652562012	0.15207570658330344	0.17040484050163326	0.02248736369234517	-0.48129706583936444	-0.3255436734344899	-0.8639769046709395	-0.6848389741366852	-0.21841073821389387	0.32954734577137895	-0.8245821246832724	-0.22996298505318064	-0.2764545109268276	-0.19119895089970335	-0.0968242691472098	-0.795095815487819	-0.014053283068434504	-1.2352095692217586	0.5144236803407327	-0.9057775855590251	-0.6193473658779947	-0.35543401503989963	0.28201594937250035	-0.20053292972071465	-0.8744278099333224	-0.2032660336016066	-0.2717684757846702	-0.2653903059265761	0.0805433082420878	-0.5010150545664668	-0.6897874260352027	0.20684270038068103
-0.6191729279249261	-0.10870202284315485	0.49599443375680285	-0.2022609925148095	-0.36535008547888304	-0.0949828206264927	-1.0134607243990161	-2.245283363474507	-0.7267738813501172	-0.1167125993333816	-0.3688672155696306	-1.1711336431984327	-0.31541584391613375	-1.0066133943515214	0.584295598526307	-0.18113043045172608	-0.45501040629694983	-1.1948257667279842	-0.1233702467718818	0.18061771087413656	0.23481984730994726	0.008873897470288925	-0.48358583629869917	-0.34842695536351415	-0.8599393774598552	-0.7093817444759403	-0.21086131059539878	0.28001024751333137	-0.7916810728527374	-0.27769546668682926	-0.27190463694929135	-0.08688638782109134	-0.10380957083556241	-0.828593929241884	-0.02503068249232614	-1.1720586042887013	0.4595494780913144	-0.9692201254839059	-0.6122226078709616	-0.40630561623567385	0.28422452073287585	-0.26844254446354865	-0.8587515039607263	-0.25727264081315593	-0.10540525768886803	-0.30906776741657466	0.13568236436927744	-0.4920789720251154	-0.7819555875720475	0.2021562891452658
-0.6548523744434475	-0.12656862466906846	0.49396506415998565	-0.19865987042745922	-0.3752364482805876	-0.08419524845622303	-1.0194838945111804	-2.22813878785832	-0.7304772580518171	-0.14609514086569053	-0.3739453157984508	-1.1399207736474994	-0.3523048633545714	-1.0023840827470085	0.5620220740870383	-0.21557937333135832	-0.4500515113384336	-1.1965997909149242	-0.14047086155708335	0.21319313925624878	0.29567187636005077	-0.012778529857776135	-0.48732581991159724	-0.36879130703171026	-0.846941451375605	-0.7188894899603071	-0.21773808455453506	0.23114840959140787	-0.7693184208013963	-0.3230277484476597	-0.2966460501069295	0.00421559884962347	-0.12101160186311274	-0.8703926171867999	-0.004784646298086762	-1.1067288640262123	0.3831504809778583	-1.0400358037052695	-0.5780333128552104	-0.45518494675666465	0.2580397864420671	-0.3319339536036593	-0.8688116029240103	-0.2840537099990775	0.02787087012759301	-0.3338568865257158	0.1566301292613566	-0.5512362250133546	-0.8621009158650874	0.19927279186555094
-0.7161378171903987	-0.13518835769644383	0.41227959277337456	-0.19474243356216597	-0.38319158355270605	-0.06105874498577598	-1.004763717087527	-2.16677044793894	-0.7198074746559063	-0.1616256509653365	-0.372528556582306	-1.0970944093067732	-0.3991063037920467	-0.9862335043688187	0.5411544979709118	-0.24991213090616887	-0.44833775942543275	-1.1911279842025462	-0.16479847986686078	0.24876730787332596	0.3304597018731795	-0.046596997700874304	-0.4919227103389806	-0.3916895825932395	-0.8210406697521784	-0.7245405143913624	-0.25554326890187906	0.18483712642478714	-0.7591589437375165	-0.3683781312633378	-0.3511413995023803	0.07440810793008272	-0.12694924651154238	-0.9253387269387314	0.010559201955658883	-1.0298147429352393	0.3179590116151387	-1.1118939462253237	-0.5215124196993736	-0.49197013257007277	0.20384934346066913	-0.3968439742138897	-0.8949335865658006	-0.3070167189881757	0.1252570756369173	-0.3267349564993215	0.1403519391875228	-0.6790634389006509	-0.9016152200931682	0.1939805549390446
-0.7974246811042003	-0.15567178504231416	0.3104074690896331	-0.18470458649643834	-0.4090624217002768	-0.04689611368621111	-1.0065585438391387	-2.063950579687611	-0.7099798289757242	-0.16508473102630997	-0.3706387558916552	-1.0361094613907473	-0.44583800618755853	-0.9548984055088219	0.5355633000799614	-0.28830379684725055	-0.46726812671057905	-1.1999151003358377	-0.19772698518375056	0.27205690938210836	0.2990192599227013	-0.09922610390753692	-0.5037673738875899	-0.4163481106108473	-0.7858408004387629	-0.7279847519095606	-0.29985987725124447	0.13637272744355378	-0.7509096098696888	-0.4026579089341018	-0.4195663177396794	0.10446233699010113	-0.12089826693267258	-0.9496285887271909	0.03606108393467071	-0.932601139698056	0.2754533345504832	-1.1631144909241826	-0.47037759308213156	-0.5203584283450889	0.1557726940464032	-0.47319689095960804	-0.9296590385041043	-0.3171374930595254	0.2047845860190801	-0.29540959239885095	0.10224134055100713	-0.8222082708427874	-0.8886023319939819	0.19398638018607425
-0.8729655271617247	-0.1733962661718851	0.2365986278304487	-0.17698575724060026	-0.43796424059132616	-0.028109861663570067	-1.0491970457043294	-1.9227246516353151	-0.6998072112192193	-0.14231136290346075	-0.3746737996691897	-0.9826591848184748	-0.48574259475088527	-0.8996814567917347	0.5500334853717751	-0.32645551487620034	-0.4921329092739498	-1.2271471853779263	-0.24702446528058716	0.2623077126392848	0.2142748551793227	-0.16038942074929124	-0.5214445322057591	-0.4342655014542389	-0.7535821761135546	-0.7327248752005736	-0.347071969372878	0.08538864275095545	-0.734898572185708	-0.40892087391144083	-0.47822550905887357	0.09701838852663616	-0.12101436612970902	-0.9537396863922304	0.09398743757723466	-0.8487886807178986	0.2516650825041425	-1.1868595110610127	-0.439391307735512	-0.5405777898172298	0.13459746764253863	-0.5340049024996122	-0.9788495340156314	-0.3101717191126499	0.2545844981691551	-0.2322639603432804	0.06707208880240262	-0.9209658348190691	-0.839296049196232	0.1974902662744546
-0.9354103254549422	-0.17222320645604233	0.18147336732086247	-0.17985317877792917	-0.4397870149493001	0.00636358107841048	-1.0793215564666054	-1.7560819554701321	-0.6792691971929704	-0.09837240497527722	-0.38402582962016985	-0.9368102354099411	-0.5134598592911349	-0.8305016015025106	0.5710988069243867	-0.3575047747060503	-0.5068557959008958	-1.238136370066199	-0.2925672912025464	0.22111255157124066	0.13991982124937608	-0.19901593610390383	-0.5296818944869389	-0.42997132510482683	-0.7219652779675916	-0.7427619745550025	-0.4088502569809429	0.050244236228577474	-0.708094448963059	-0.39010663750263763	-0.5233765253048638	0.055326909705571914	-0.12334187860362808	-0.9754708576290172	0.14806907524932603	-0.794674605458914	0.2401843788865759	-1.1944603139744507	-0.4156460908029048	-0.5434069390826757	0.13812606261399987	-0.5647699705263166	-1.0242192950776876	-0.3099094096334786	0.2709359793255045	-0.15410136398863403	0.04544497729408008	-0.972639843487352	-0.7570336062124425	0.19912424806629306
-0.9818312463906548	-0.14215678358536404	0.157629389596501	-0.18348611951158125	-0.4275850817993133	0.017997546581727874	-1.0896640020546022	-1.5841419246777249	-0.635275111224284	-0.061655356818603256	-0.39041188952599837	-0.8861338664232221	-0.5237137562197851	-0.7656381153607873	0.5698797389038572	-0.395199328818202	-0.5266056881393106	-1.2327036244368366	-0.32715904244778077	0.1499800110371824	0.0863503371840487	-0.2288488244034293	-0.5178317025072683	-0.4020921648251595	-0.6943502555783112	-0.7541396453985507	-0.4703588002281475	0.03300387518971189	-0.673149699208943	-0.3365890587396323	-0.5613874219604588	-0.021823124887832356	-0.12594581773715727	-0.986279555364592	0.18427873631550257	-0.7659047152242837	0.24045511568316602	-1.186408175943189	-0.3920142019591496	-0.5448152683527816	0.13657201819651707	-0.5821949632225522	-1.0399851799415567	-0.3210830648087227	0.2735825559092417	-0.10111151044109627	0.03828944178122953	-0.9984720157653244	-0.6350707390277596	0.20080774445788419
-1.010612095547096	-0.06336777659396967	0.1699282613838052	-0.17976895294948278	-0.4355459251330954	0.002822923253519555	-1.093610888867857	-1.4112179496673958	-0.5750084894907038	-0.06176009807707317	-0.3985032639474208	-0.8436894912047208	-0.5172040707165355	-0.705905407639678	0.5348527203246796	-0.43674820412943866	-0.550538892739717	-1.2393912073580617	-0.3640351102367532	0.05563948527817321	0.05506194587675497	-0.26058901297269743	-0.4835360804191483	-0.36981687149504716	-0.6906840976839194	-0.7609009380116201	-0.5279987313126416	0.022381065444860092	-0.6282131922813313	-0.2520860942881628	-0.5896738470319417	-0.12350229475156374	-0.14211954159095702	-0.9554311527747101	0.21165045283753142	-0.7591035842344123	0.24606253816389406	-1.1688700122054558	-0.3945611016401905	-0.5456115520864335	0.13532146951233107	-0.5962315255097359	-1.0410912845120457	-0.33218385623975316	0.2637449735770723	-0.0818278306615692	0.036602273261767994	-1.005027505300887	-0.49764957410109567	0.21102814037153933
-1.0198605447821998	0.002986797409491415	0.2078752427678064	-0.18169117352313627	-0.4696211505787707	-0.005541125149453003	-1.078031186449765	-1.2064946167499184	-0.5049304560570038	-0.09602096372262439	-0.41790979043902243	-0.8142096729734121	-0.5056275557506528	-0.6519578140655123	0.4790472197271325	-0.46294041306424233	-0.5601490861595442	-1.2420815394507327	-0.3935194966864623	-0.0365316270009317	0.07370290084869287	-0.2790400058449041	-0.41959701098090346	-0.34702655008755356	-0.7067985550738554	-0.756817351013996	-0.5939426913289226	0.018101844229080937	-0.5837394680142274	-0.16487521203146244	-0.6090167050556123	-0.23619475114326044	-0.17544001114038504	-0.9256042037252193	0.21317713422471402	-0.773057802228909	0.247669885451758	-1.1667012071702498	-0.43289880117154755	-0.5372552569050516	0.13550429826732918	-0.6062301726184147	-1.0466373863021021	-0.34846890307162226	0.22494479362435058	-0.08021426838996434	0.06168957330447361	-1.0191210024596509	-0.3920678495235923	0.22060193386489518
-1.0107867095172873	0.024521466731482446	0.2464154244954925	-0.18438640003341916	-0.5310303806451715	-0.01260404094416943	-1.0435874002116559	-0.9453073148588672	-0.4265832390290972	-0.14696449331099207	-0.44093035379584855	-0.8000812028218556	-0.4983411327455377	-0.6226166137707236	0.39644177991890234	-0.4835355212276358	-0.5674852626178895	-1.2317547656285925	-0.40305904723729374	-0.10109274029489082	0.11786340033724223	-0.28956700625178183	-0.34823049441194354	-0.34339509229485926	-0.7241043652317424	-0.7414798382333577	-0.6667258659629536	0.0003637198567299327	-0.5583516460881635	-0.07388844973351061	-0.6316187344647458	-0.3469750621432607	-0.20844535429785732	-0.8947027057780395	0.1558530493862679	-0.7993438885879873	0.25105043680377553	-1.1702519763715353	-0.4746244140959518	-0.5377174137387002	0.11731283714503098	-0.6233646063388427	-1.0469489650543526	-0.3749803764039509	0.14533590019840714	-0.09092937610648465	0.16066141687423027	-1.040913575780574	-0.33814992739947225	0.22613009329610603
-0.9874310758067721	0.028424146170728398	0.2605206582316119	-0.17955932422090565	-0.6287771312633339	-0.02615421992510054	-0.9999356547761946	-0.6334645384101847	-0.35668783787109726	-0.21633201026424037	-0.45933876277624275	-0.8052752294099614	-0.4994857985377603	-0.6090552952194666	0.2996008417105115	-0.5104273677588657	-0.5843327621933888	-1.2149682652028155	-0.41265505875316116	-0.14717698004276816	0.1481691359952969	-0.3189459158163145	-0.301260944116035	-0.36306074068832556	-0.7402752707578156	-0.7138468787435441	-0.7365964843968145	-0.03412857811247792	-0.5639112498620387	0.014169561890067415	-0.6357943636267726	-0.4358629857288527	-0.23743698235778737	-0.8427552195382464	0.04481849253408192	-0.8359204984260721	0.2671604957360101	-1.1294800393560993	-0.5258487102570244	-0.5459769057995206	0.08437806521969614	-0.6536169232317682	-1.044277177253806	-0.40633728872652275	0.027291422855877656	-0.10444698671579296	0.31831835660101887	-1.0574392078775934	-0.31704340548253684	0.22975339694859595
-0.9581345063197675	-0.001967124005875437	0.2536252617553936	-0.18005719245127755	-0.7266037947447895	-0.03245485600992911	-0.945969609407466	-0.28722362470810925	-0.3220222026956787	-0.29369390377021487	-0.47550968558222495	-0.8274639264090029	-0.5121276222136315	-0.5863978675798845	0.22402731654476674	-0.5377081824844985	-0.5983262056983907	-1.1333403669718272	-0.43698032452272895	-0.18062912528022995	0.15187054792118318	-0.3658973399217036	-0.2727563535645163	-0.4062034188580115	-0.7613957865367713	-0.6807416376878909	-0.8099532926083703	-0.07309302882207117	-0.5774033832663477	0.06684725170813537	-0.5960006471807568	-0.48841008294909366	-0.2660913698929928	-0.7940667768963846	-0.059769687176354044	-0.8809842761628041	0.2901584890247365	-1.0350830997574694	-0.5915223377467183	-0.5572591533669097	0.04769164724180323	-0.6893556772561228	-1.0606272722781445	-0.42767907940685596	-0.11667843691332176	-0.12195311241389628	0.508262923967951	-1.0858388126665452	-0.3328636031716544	0.22975922219562578
-0.9229903992263745	-0.06303841751990581	0.23117508183104385	-0.19069585042658876	-0.7839698144659973	-0.026474903113398108	-0.8869806471946606	0.062385110544858444	-0.3020523779716083	-0.35774842038757027	-0.47981909341497264	-0.8580974030631385	-0.5359996754056372	-0.5638274974832906	0.17980622168241386	-0.5759508281433084	-0.6071871819357393	-0.9485472658623507	-0.4599575847520681	-0.2032973899185541	0.14828033721195424	-0.41767449902178894	-0.25892974748046854	-0.45645907628803606	-0.7767764181569223	-0.6598905949879021	-0.8770001314671539	-0.11498618007519619	-0.5798663809158914	0.08446319828601455	-0.5505520031681012	-0.5110304274687618	-0.2974298602930147	-0.7404404660258498	-0.11736339235152712	-0.9294670551857205	0.29396587766867543	-0.9291511528997702	-0.625974076757705	-0.5802046156213168	0.028150909907620154	-0.7103143798493146	-1.0857171513031052	-0.4324735137761486	-0.2673379828812664	-0.14686522538040134	0.7382030901977883	-1.087310979112615	-0.3825989959067234	0.22349999426218475
-0.884557052229388	-0.10011387219274478	0.2029356233645648	-0.198710405924527	-0.8174133477542117	-0.02150957079623416	-0.829972706064756	0.36461869697139626	-0.27450331380597676	-0.405942491941099	-0.49544128811052773	-0.8838265495775672	-0.5630748690078123	-0.5540236948197085	0.17841548454669381	-0.6279412262835203	-0.6191109404381179	-0.6641776988764067	-0.47264483410364233	-0.21164331313614845	0.13017042478487054	-0.4856268614913895	-0.2702105110608355	-0.5032212173444119	-0.7893138462884732	-0.6452543042169568	-0.9228020410440388	-0.14510279106632096	-0.5795775299935613	0.09722806216468347	-0.5217380991834195	-0.4932508299670202	-0.31961309972674246	-0.6580971519083783	-0.1502150546784653	-0.986205716726159	0.27717043999912716	-0.8210903421677346	-0.6184317942127964	-0.61255871665805	0.05952066769017159	-0.7102631047359367	-1.092918515214492	-0.4399165452476268	-0.4065387962849373	-0.16775368215600722	0.9663777017601358	-1.0546172870750612	-0.424261434821022	0.21234173357674324
-0.8591385371966196	-0.1068679890951167	0.2198351429301478	-0.21071352232066895	-0.8464864084951751	-0.035574945719020055	-0.7724732985022631	0.581537719142219	-0.2500346473571566	-0.4576741994994535	-0.5453495288782653	-0.8878951182820713	-0.5870286840421197	-0.5436722721276539	0.2077513460032915	-0.6641986186903776	-0.6303491981752954	-0.2756647743914693	-0.4905853057437509	-0.2231643730731178	0.09937222659590401	-0.5634105166960615	-0.3026624013900475	-0.5508110069150601	-0.8106007355213075	-0.6272287737324962	-0.952876830037121	-0.1490617459512526	-0.5698125052644755	0.09942191001223681	-0.49258531209807943	-0.4487179701867155	-0.3406215258571266	-0.5582652384372294	-0.17527573974283284	-1.042897450797963	0.24630156704736952	-0.7303400305564767	-0.5984234218941752	-0.6456497704835751	0.12125828167788599	-0.7021018158566305	-1.0785196821261216	-0.45041985397610074	-0.5092409422139945	-0.1892571082184315	1.114456600732635	-1.0368900836774202	-0.4301164589657689	0.20498735920171324
-0.8534432792153976	-0.09851896215601248	0.3002227098053877	-0.23386626671802985	-0.8618030406263767	-0.0725849399094195	-0.7128023454248524	0.7109041260905073	-0.21252806567084503	-0.4837652469843414	-0.6151870069669334	-0.8797349077046078	-0.6087893578946896	-0.5355057129338132	0.20370951620260463	-0.6702705637510593	-0.6170039044322617	0.14646509466341412	-0.5082411200184709	-0.2510797749267941	0.06405108912533639	-0.6329164297717745	-0.3336768996433486	-0.5983348245026867	-0.8365906457807407	-0.6144417841439771	-0.9689385702078133	-0.14164159951487437	-0.541508220800049	0.08524154364446992	-0.48240408503047066	-0.4091063688092514	-0.368031993424086	-0.434300220899166	-0.16943513296801585	-1.1005511979767622	0.20246415763191922	-0.6638060447803079	-0.5448013419584459	-0.6789219398249893	0.18729602798315234	-0.6811089298545197	-1.0463452812218679	-0.4538408067669564	-0.5593956844349519	-0.20711464493757417	1.190722590090254	-1.0323640577327193	-0.42462591976778086	0.19727181951084033
-0.8643018316872597	-0.07554052702990717	0.41144108401688867	-0.2553064192703151	-0.8717826351019236	-0.11868183395182279	-0.6576368621545636	0.7705240846304592	-0.17705478998733	-0.4780673225235709	-0.6920538813667578	-0.8636734187734703	-0.6229582042135469	-0.5455173303774312	0.17366959407104843	-0.6492839616257673	-0.5806306186377401	0.5039016725195182	-0.49139693211613966	-0.2926329945303564	0.029158870633304863	-0.6831400382657487	-0.3587455702903353	-0.6505966299618711	-0.8563029291107979	-0.607694240982078	-0.9615154785557968	-0.1408235698505415	-0.5161856232758012	0.07043126056799982	-0.502583836972289	-0.37434557837282806	-0.3989834865006533	-0.2835650298817428	-0.16598959515841177	-1.1634608216425595	0.1496290181027651	-0.567459976531254	-0.44566014043990043	-0.7102205745794703	0.2673457700714633	-0.6504934142418346	-0.9996824683379713	-0.4669744966615622	-0.5766391237511335	-0.19727513634847654	1.214384008773591	-1.0269843685315456	-0.41937578553467675	0.1824989930434536
-0.8873874228624794	-0.07222663333265143	0.5446011807152947	-0.2730986576083355	-0.8856931813766084	-0.17515887480231485	-0.6174318768983136	0.7897102293727574	-0.17127143459015498	-0.46460545227870875	-0.7643393490859938	-0.8310838501712965	-0.6237517750358862	-0.5680764672426719	0.13492452668059365	-0.596586348586641	-0.5470828263818324	0.7583146439230645	-0.46494496999689205	-0.3440617844775137	-0.0043875861959121855	-0.7190014104163145	-0.38081506708662405	-0.7170933901212359	-0.8738196770405665	-0.5942025920210732	-0.9239697951125713	-0.14977173396180596	-0.5134399865517201	0.06599288191931926	-0.5260875901101315	-0.34906164886893676	-0.4284865038808626	-0.14436670149997494	-0.19127438024291626	-1.225679941127029	0.09260111683182279	-0.40834637397601103	-0.3077786264427609	-0.7407978699517022	0.32717465185699895	-0.613558240905331	-0.9516019721313362	-0.5009290014653696	-0.5806236375746197	-0.16465833674568725	1.1746870238079352	-1.049637047850501	-0.39855619857582814	0.1553795554965613
-0.9178230439457289	-0.06675385858143128	0.6864741862211348	-0.29960733334801426	-0.8389593778478419	-0.2457249475321069	-0.5908450584305294	0.7899143862853684	-0.19283624785534098	-0.42777580726917985	-0.8008534205030987	-0.7942257454046621	-0.6166817804368637	-0.5881867596728957	0.03997846781962133	-0.5236270286936092	-0.5194584638149626	0.8956176058117009	-0.4576003394618252	-0.4035205636403372	-0.03982219429572228	-0.7424078464932151	-0.38854657792570463	-0.7708455626514105	-0.8920435121493181	-0.5849595234717377	-0.8645133576992494	-0.1794407438158428	-0.5121572399826643	0.08158151035424435	-0.5416585318829944	-0.34620014006346783	-0.44901947615671717	-0.03401685058321417	-0.21064152417068177	-1.2841448631207864	0.03449514651499908	-0.23566875318953548	-0.14525123543845378	-0.7690362770239133	0.32249057915395074	-0.5641888525747004	-0.9150537844923685	-0.5209118833161082	-0.5657533278150733	-0.1308730954979424	1.0935648259462898	-1.08657328520419	-0.3842068656718593	0.12005234488478433
-0.9481348109338427	-0.0421128368965258	0.7970971300124703	-0.32899840410563425	-0.7349813265800292	-0.29991252070221275	-0.5786060287238206	0.7817880201548196	-0.2378226358553321	-0.3698617469296312	-0.8025161612859867	-0.7458541295782131	-0.5973426999724624	-0.5935815190303118	-0.08809321119278618	-0.4508773475027554	-0.49641948617428877	0.9362704279597576	-0.4515166704792234	-0.4687109121548021	-0.0778938598191257	-0.7342273855217542	-0.37759752020900883	-0.7748908447012405	-0.8986627988500517	-0.5826564904006869	-0.7956500125116376	-0.22789742553609185	-0.5058801677888087	0.1279419320304299	-0.55414416403508	-0.3653551403908156	-0.45376572190222636	0.0583362025600213	-0.1681080406612685	-1.3433673285367773	-0.030220704151007936	-0.050034219817042216	-0.024953469122129545	-0.7943175048970328	0.2695506848567388	-0.5050515551455913	-0.9021933714932345	-0.5182705725883446	-0.5487800802042422	-0.08624096740078754	0.9946415071348367	-1.092803416291059	-0.3983700786030154	0.08284940472943533
-0.9739776785220748	-0.0018881680634626808	0.8421424448323712	-0.35084845568969164	-0.6300785693226807	-0.3053693920047178	-0.5635026373857699	0.7699085438638649	-0.3058775095237748	-0.32787883200337603	-0.7860992569132618	-0.6788727215488708	-0.5691084120176585	-0.5809666002205695	-0.17706127339693611	-0.4017688500756204	-0.5049750630322694	0.9228578285794174	-0.45516781288486863	-0.5310999791855066	-0.12931647957918707	-0.7119706358516537	-0.3655013130471152	-0.7280117533113258	-0.9042808738729811	-0.57756919346762	-0.718841159378192	-0.286471436406722	-0.5109397178154247	0.1982319482154072	-0.5634767099462571	-0.4071271305967931	-0.44749912952886045	0.11998749743352999	-0.06139791388516128	-1.400551801029238	-0.10711971066357247	0.0752572077140323	0.029464889753691235	-0.8221655768056891	0.1921300202652991	-0.46059603184700454	-0.914115153501214	-0.5117383379195434	-0.5509220819165412	-0.02324468502915832	0.883191335333751	-1.088831466120372	-0.4281880492474551	0.04476102702556825
-0.9884056654078368	0.06194207166686731	0.8219758632235605	-0.37548170298263167	-0.5215854412788005	-0.2913802450529204	-0.5460696518562423	0.7557296160308695	-0.35958763255971543	-0.3102980117691792	-0.7571680403324851	-0.6065537205499145	-0.5554565891133555	-0.5485671526898483	-0.23854054690286688	-0.3735838105863748	-0.5432093076348831	0.8706803593967549	-0.48594139136956044	-0.575778312624805	-0.1947913020646249	-0.6961992966814498	-0.3550719278501715	-0.6263339338423927	-0.9172669161390969	-0.5671814831083448	-0.6473384168368499	-0.3337087908914558	-0.516312966155539	0.2832272613587373	-0.5741205861165039	-0.46737983828146756	-0.4305403539617677	0.14080340584452058	0.05258145729413548	-1.4193093806346193	-0.19368963067595607	0.03204885988556653	0.057689548514077246	-0.8331636603740099	0.10328987163668572	-0.43164268449298426	-0.938367664629502	-0.5057052198986092	-0.5720491200819219	0.018388735688462547	0.7765451146046723	-1.0830909833919338	-0.4725466427679219	0.00852216525363916
-0.9915365345012571	0.1315496304977231	0.7586573017263851	-0.40261926490804284	-0.40038807065851917	-0.2859312594025861	-0.5324709705210505	0.7328133863438729	-0.3807648595509153	-0.3156110121050719	-0.7394550023196141	-0.5419616672985166	-0.5705464585381399	-0.49152199557001347	-0.2778853696831006	-0.3614247658600346	-0.5779479377585426	0.8162731533919754	-0.5330321887495834	-0.5939366193856088	-0.271980832313046	-0.6823057786423529	-0.34318027263754214	-0.47489224808959707	-0.9192277461312355	-0.5491731394378468	-0.6038481139979657	-0.34791626836350176	-0.5014666499325651	0.3740909364837243	-0.5858282605418607	-0.5372469471812342	-0.37906694567573024	0.14582218128431385	0.12679357958758264	-1.4025059949016359	-0.2669641788125473	-0.11447129464756914	0.06003961519869083	-0.8051844358503993	0.02563152966374798	-0.40565047493653417	-0.9587760729019014	-0.4930560739030277	-0.6084338512952432	0.015990355469870064	0.6747439043584733	-1.0821374576413065	-0.5368174883797739	-0.02094775946974798
-0.9907203157103656	0.1809534916072562	0.6763407186959288	-0.42226821484203614	-0.29707595991815006	-0.27534345708732094	-0.5182812304365342	0.7098879465705934	-0.3695045651302401	-0.331735928846535	-0.7278915034753191	-0.4791001016813591	-0.6061176694594808	-0.42968586527800134	-0.2776202604166039	-0.37525839443630415	-0.6089800300908789	0.783180278352483	-0.5892179065807811	-0.5876179393470518	-0.3649359717884034	-0.6589641966704516	-0.33723997346228873	-0.3094465095771965	-0.8919811221041141	-0.5306973144275535	-0.5889131540688396	-0.34033791807694574	-0.4891640853804316	0.4444714579429404	-0.596024221657324	-0.6065102206941497	-0.2849243182122444	0.14821400071305146	0.1453168468770202	-1.373608730109285	-0.30768445646185144	-0.24858971873077101	0.04635972194701124	-0.7502065087340276	-0.04118141056270986	-0.39319489531183444	-0.9791961653775096	-0.48703752863093647	-0.6605450418886804	-0.029587653958915598	0.5593744251559827	-1.1019070101129262	-0.5983895943858348	-0.04326719346414544
-0.9880950149724977	0.20284684649620668	0.5725908706160114	-0.4326541953320081	-0.22562244401067963	-0.26758397535081074	-0.5130223231028005	0.7046581525761132	-0.30703620985071767	-0.34718002740794274	-0.7130119838947384	-0.4265804429035008	-0.6594552477609501	-0.38402277982688593	-0.2546926549181916	-0.4055676043897895	-0.6458586529879522	0.73577314393305	-0.6544561991393767	-0.558749469920893	-0.4653529398427393	-0.6300127346161399	-0.3319851997386233	-0.16458702849406498	-0.8378443885938964	-0.5132148872643254	-0.5789633430872496	-0.302600511863852	-0.49390372524575754	0.4881456830797123	-0.6051062887549707	-0.6478897178986737	-0.16475888501304256	0.1397490837496118	0.07113974021171923	-1.3364120072928236	-0.32051640499212913	-0.33355655024814623	0.06092238136448399	-0.6679144882127424	-0.10643299322148544	-0.3961261226266011	-0.991799525906037	-0.5102992789713129	-0.7218622823945512	-0.11704800024522433	0.43755115309917897	-1.1478663070190038	-0.6483059370944726	-0.06343128605754395
-0.9880341031224311	0.19042594881268668	0.463903633209332	-0.41774435201192917	-0.16143909597567144	-0.2893457467927368	-0.5360021676644505	0.7146741214090994	-0.2142508968049514	-0.3523332973246688	-0.7041495518698719	-0.4026740766971389	-0.7192447973240446	-0.3491492130906034	-0.22734728598709344	-0.4358515566683138	-0.6768951395559627	0.681642620599628	-0.7088986846750954	-0.5097849651887734	-0.5579517815422756	-0.5766437020297159	-0.31685388392413405	-0.04935196651417438	-0.7338312703745613	-0.48159802429787313	-0.5690374335047232	-0.23595038737318	-0.48972315168171515	0.5165281370810628	-0.6165222290328043	-0.6449879534007479	-0.007637971690537604	0.11986107991615466	-0.08649361457767527	-1.2733414894488533	-0.31596997806560595	-0.3511506316110965	0.09347140141000934	-0.5527843510519164	-0.17588232409501417	-0.4058683941683901	-0.9619269130340328	-0.5474306430228582	-0.7767502624417745	-0.2396377349347528	0.3212559708152136	-1.2037442045540723	-0.6717958286632657	-0.0801118809271661
-0.9953983457954763	0.13326410239010872	0.3932771110871346	-0.3634374095148048	-0.11289393421225893	-0.33733256880551615	-0.5724659458920096	0.7167064804489268	-0.12423550660730565	-0.33256076625698633	-0.7027469838979622	-0.40460453179133626	-0.7632975970041447	-0.32241693077761635	-0.21346381792441166	-0.4626928878496213	-0.6984115145354702	0.6530661832837669	-0.760640454049938	-0.4518453020185532	-0.6460435698483048	-0.4853939762961672	-0.29985948684202224	0.03137375089236878	-0.5545222804571168	-0.4484034118096115	-0.5654556381307744	-0.1719395661391293	-0.47643600925454316	0.5205429510463049	-0.6407155356102472	-0.618882136842531	0.185763940705822	0.10145721773668151	-0.23561817172749847	-1.2088765553940468	-0.28975729020115126	-0.29974635757223916	0.10287465046659187	-0.4296851311919546	-0.2407682492437934	-0.4129828161495654	-0.9110422080571448	-0.5795599110341005	-0.8068099034924865	-0.37259409474493826	0.21966752297080552	-1.246114894412181	-0.643903682737518	-0.0933235411905861
-1.0163256270833378	0.050349083436644106	0.35011844096932954	-0.31329683799815955	-0.10568465233087725	-0.38282752473218107	-0.6122076103704011	0.7221496414423015	-0.052387969346820495	-0.28922930762792926	-0.7010203825160161	-0.43513289734472577	-0.7803160840032204	-0.31401166541751857	-0.20992613033542354	-0.4835910881125495	-0.7149382349067412	0.6361364588869343	-0.8080817799212243	-0.40344158013985537	-0.7331050448408126	-0.37449050883406765	-0.28803970123318834	0.0768074561088081	-0.32995079822114753	-0.42875200872424407	-0.5597739341248154	-0.12381858527169616	-0.4695346463575876	0.49357961974502135	-0.6750547075404469	-0.5947857502661148	0.34567952755698783	0.07862115739803588	-0.31970119959541177	-1.1448909519117145	-0.254388332657422	-0.233132489474332	0.07746828233686588	-0.3207722525162296	-0.3041001299750902	-0.4102609622144252	-0.8711796014411126	-0.6065085668317147	-0.8002341535550336	-0.49689695816203266	0.14081479072825956	-1.2624214732962187	-0.5980276944386987	-0.10947403858050317
-1.0443877164089939	-0.028649720773160896	0.2993150686780198	-0.2946118058786078	-0.1590188778302195	-0.4239301723994594	-0.6658921991918325	0.7645728338771275	-0.0008369656591583535	-0.2682365408990706	-0.7113587039413408	-0.4952564469717073	-0.7749582785723966	-0.308911778383126	-0.21001305140640594	-0.4783021309756667	-0.7192489801032893	0.6118648784283718	-0.8363946013464416	-0.3722115040492861	-0.8085743603499193	-0.2690377341057447	-0.2798189242451919	0.09908199655813232	-0.1196577234733853	-0.4101455639278312	-0.5482807756608374	-0.07629955076103613	-0.45697739604598037	0.4544994423286216	-0.7092524326112417	-0.5872042615200894	0.44154152884325076	0.056983535124107046	-0.33611302450762237	-1.0577131230380972	-0.23409039012387844	-0.18669689584762175	0.03163005271438797	-0.23566357345473304	-0.3628612918314375	-0.4092269140946387	-0.8287114175093873	-0.6275151842886624	-0.7751518994619281	-0.5892272755149096	0.07260391124895632	-1.2503735465822123	-0.5731910180666328	-0.12285171838427031
-1.06310389753944	-0.10264046234994481	0.24842026325102923	-0.29135507384534953	-0.23799371632335942	-0.4615158191983607	-0.7156363963511005	0.8184364884900754	0.021255451958050446	-0.288862713223284	-0.7430359262816235	-0.5686573232027363	-0.7579446010934563	-0.28674861292308856	-0.21304442375692126	-0.4516780157990262	-0.7057674650543504	0.5854123875014616	-0.8510744522557359	-0.35380308287028966	-0.8795502389410279	-0.18893996651815476	-0.27977746101223305	0.09981968327737477	0.0484180873527335	-0.4017687108022339	-0.5410762110859733	-0.031188301677469277	-0.40771123120731795	0.41523463415277406	-0.750587330462861	-0.6066376970535965	0.49789110340481385	0.07427997985137373	-0.3087588157996667	-0.9917196942906431	-0.21635103227162406	-0.18323799131633609	-0.004458978948696371	-0.19590871771700025	-0.39897728409373634	-0.4162558775535178	-0.8046302746948365	-0.6230158480834367	-0.7321230565543788	-0.6316952974074982	0.02217548935088327	-1.213521064868781	-0.5600798999817954	-0.12979250022018932
-1.0629556787042784	-0.1845042393272888	0.21070966997391039	-0.3195164475076529	-0.30792317976659467	-0.4870206468709067	-0.7528211363498135	0.8466469827755349	0.022213256781723003	-0.32595159284752623	-0.7961845011497259	-0.6463728819351389	-0.731249359581977	-0.25577859408207343	-0.21526743014729913	-0.4338410457414	-0.6794899357216726	0.5590038402929431	-0.8597835561124999	-0.35142041393908363	-0.9570461398884034	-0.14521650809339573	-0.2929434195844676	0.07119384009896203	0.1634118535280423	-0.41635000376849723	-0.5516679453566976	-0.008669334125361089	-0.34397767286099623	0.37991585593374644	-0.8004414547840766	-0.6538341418181243	0.5118948779806731	0.15073729435985905	-0.23515246387315109	-0.9570537028183672	-0.18555777049729238	-0.19407402826019166	-0.022054655902022317	-0.21246829669565043	-0.41951626643020823	-0.4073681912346922	-0.8332994146362742	-0.591913958865615	-0.676782586783737	-0.640940335686005	0.033821431343628604	-1.152650042626036	-0.5553338406750601	-0.14155076134969266
-1.0442070112537967	-0.23792582996358305	0.16285222871270555	-0.3835131036462596	-0.36243326596868025	-0.5011307071559967	-0.7888648948067899	0.8748897123629854	0.018641781168029115	-0.3765259094997869	-0.8619230748618012	-0.7220836386972067	-0.6954040060129192	-0.2339636587939879	-0.22633682853692197	-0.42594044501352435	-0.6497409602062498	0.5223661719698227	-0.8665118211125931	-0.3651161529226562	-1.0284282433321992	-0.14146970957277355	-0.3106399274113511	0.013747236519573058	0.2094408521162213	-0.42507059317335577	-0.5707241893814926	-0.005416508620490331	-0.3108157234231955	0.3514863391897919	-0.8406270969030277	-0.7182902147234934	0.4841388770892009	0.28476767463133124	-0.12431049297577035	-0.9280290634682957	-0.1576743195187454	-0.19136202343716233	-0.04851080001269274	-0.27707345028593877	-0.4352468525102333	-0.3751460554028343	-0.8856134871391109	-0.5526731894190693	-0.6235483101861308	-0.6081097610454166	0.10050937994695763	-1.085487683251619	-0.5752150727709755	-0.14697697895788325
-1.0012600961668796	-0.23518718670390384	0.11390651012925135	-0.4508282574256521	-0.37066429088788255	-0.517351493672258	-0.8159128690020692	0.8935478121583795	0.02450427721800758	-0.4438457348499458	-0.919655421617865	-0.7805433565099328	-0.6473256379794982	-0.22955461548782216	-0.2551359523802025	-0.42495286992254033	-0.6230547669558568	0.47411434163018606	-0.8770253233102914	-0.3889112488345232	-1.082889606543372	-0.15362101051848906	-0.33060585618885496	-0.046446200534719	0.18977907501323488	-0.42078763913376055	-0.5823812431533344	-0.012759482447025666	-0.30573132600541175	0.3244107813484527	-0.8608746254649784	-0.7794386115653307	0.43686438976264413	0.458435003300605	-0.010072006148190238	-0.9343877354681901	-0.14288867572658726	-0.16603533332990533	-0.09015589034764962	-0.379915836498059	-0.42776549985571616	-0.3468421928182664	-0.9342392461621845	-0.521968407607214	-0.5542197228505222	-0.5323631154604149	0.20273984767045333	-1.0254381105575565	-0.6034329286491469	-0.13539638786278635
-0.9334631766478154	-0.23332608234703794	0.08232193694274456	-0.4999450172054053	-0.3141202320462623	-0.5378962461290878	-0.8099394950482731	0.8596101792191471	0.03672237646235532	-0.5101312402727134	-0.9486575944198172	-0.8147839384994413	-0.5993218175081755	-0.23840921010205132	-0.29794023378554046	-0.44993271045920447	-0.6077496441020579	0.42776022890703763	-0.8982922868070892	-0.4276816164377707	-1.1170533435956669	-0.16019191052042997	-0.35343274804052716	-0.09998246475682207	0.15367306456708885	-0.41974611820759905	-0.5767609998878241	-0.05153100163201276	-0.32524273992020664	0.29321904363472334	-0.870269054377145	-0.8286545502347724	0.37611133851348816	0.6105784854615869	0.09762906290445961	-0.9654637755899722	-0.13066405568595746	-0.1280832422718458	-0.13996656771620075	-0.48383242508028185	-0.40645863674825256	-0.3073176262561814	-0.9833012154384082	-0.4997813974939966	-0.44204459062543205	-0.4659376472084779	0.350490271355977	-0.9737447736645992	-0.5875558609683365	-0.11140510797085741
-0.8544036560514472	-0.23751525906303791	0.06737596437365827	-0.5283628117232008	-0.23296491399755018	-0.562964734381491	-0.7867214949466022	0.7893065205906767	0.039445626617797026	-0.5512605139424379	-0.9402634734547115	-0.8296276768731499	-0.5593547051830889	-0.264158584671626	-0.3581461136015772	-0.5037643931040905	-0.6106410511757875	0.391021652786128	-0.923182162227014	-0.4847629922360873	-1.1286046536525407	-0.1580664646247823	-0.36999316328433524	-0.15110175541913087	0.15110913080464122	-0.4191377049933062	-0.5566326073907513	-0.11919208731162496	-0.3752512205700177	0.2486397657555611	-0.8738376407675569	-0.8593931260665564	0.31373566277242004	0.6872330112971774	0.209409452636163	-0.9545799548289512	-0.12538346861732935	-0.1129495364184474	-0.20816025402378607	-0.5577119421566329	-0.4044255809926752	-0.25282499951388177	-1.015530142624306	-0.47692039774679823	-0.3189543645685204	-0.41921755196131505	0.5071655178955566	-0.9275567594332026	-0.5339041938053237	-0.08311188314747542
-0.7734802328430427	-0.21917266569858093	0.05919604384494914	-0.5532599666119393	-0.17311398476536746	-0.6081127216126203	-0.770067927548052	0.7183980662962756	0.0271138895130133	-0.5808918159636135	-0.8917861831473541	-0.8260000620547047	-0.5364012703369427	-0.30678869765735406	-0.43149880540371865	-0.5504506795024428	-0.6303096500542266	0.34918397778661064	-0.9456348059895626	-0.5559666179205796	-1.121546780513665	-0.14646347565769433	-0.38050547494719683	-0.19019615281248553	0.16319794480162647	-0.4159925180380656	-0.5213234120027563	-0.17526570562335114	-0.44213107982300714	0.1856191331974605	-0.8656101484454837	-0.8727378881159765	0.255683299987657	0.6857438129424986	0.2953308009817613	-0.9036267797786641	-0.13223725599046762	-0.07012462373432682	-0.30456965213737475	-0.6061259931626666	-0.4135085135409744	-0.21680850529206458	-1.0281257136840272	-0.46154979090481696	-0.2220043721738587	-0.37714486746739573	0.645367762216516	-0.8814718290667379	-0.48205685637874945	-0.05686040740801242
-0.691074621283019	-0.21889970372624026	0.05379256853386365	-0.5863551021361217	-0.1447658478557064	-0.6611884178265798	-0.7586884228357823	0.6489202454045324	-0.002521241090616738	-0.6020390760487155	-0.8006050737289829	-0.7976072464262371	-0.540975123985698	-0.3537464130219363	-0.49654836190025586	-0.5928911507398114	-0.6655558143982747	0.2905630574515675	-0.9504198727763422	-0.6341365883475811	-1.1093146466813366	-0.1308719592331697	-0.40049075323341493	-0.21092035166080017	0.17248811962801497	-0.4122870409476289	-0.4778911554187408	-0.22258794997891185	-0.479097786033432	0.11880089933229154	-0.8608009552257041	-0.8767466841564635	0.2004753675302843	0.6196704333112073	0.30555536440050535	-0.8614021138942839	-0.13695929597423837	0.021196846477362842	-0.4171998785474276	-0.6442008463564596	-0.4273193976935209	-0.20286594737940686	-1.0458779130934919	-0.4504817881586831	-0.1421122657555597	-0.380553554371476	0.7976384537716597	-0.8096803598826877	-0.4508636659351902	-0.035676896584411755
-0.6139764622587935	-0.2581972042069737	0.03681276621500022	-0.5957977533474951	-0.15935375078116235	-0.6954042625976332	-0.7513727176564142	0.5869532498767436	-0.052907456708812514	-0.595079019423381	-0.6826852949641703	-0.7511609583232172	-0.5694787450680838	-0.3891704080945304	-0.5490617269343404	-0.6370466181070472	-0.7126488381203997	0.22574770036836597	-0.9240925952882151	-0.7098475391262441	-1.107891724990637	-0.12599021387506565	-0.42718754682792326	-0.22461853431730477	0.1960953243515465	-0.39702171278563586	-0.4508484296211458	-0.28443022087638237	-0.48689676093633666	0.06300620786943284	-0.8779985358817278	-0.8632845096707111	0.16601602014326167	0.513439265110529	0.25308094406033343	-0.8332623925241661	-0.13207871642489688	0.08596143882701959	-0.5291650480150076	-0.6749405211567301	-0.44720019651200005	-0.20831392817580233	-1.0747417897550857	-0.40086522153603826	-0.10504066165273218	-0.415173396794189	0.9764335247500245	-0.708413348069451	-0.44725759146193533	-0.014807949100416376
-0.5462607585398176	-0.30012280962800875	-0.002061926984689033	-0.5773522969177465	-0.21660560926909408	-0.7108443695489406	-0.7643911654941002	0.5398758938401376	-0.12438770017038903	-0.5626144663605908	-0.5598316936202613	-0.7006948115379912	-0.6112951178852277	-0.41166495387948976	-0.5887129464897877	-0.6623548084182075	-0.7577644557890622	0.15373533873961603	-0.8460306060458755	-0.7680504806314046	-1.1201805941375873	-0.13057421993294732	-0.4450692570953569	-0.24846740617964666	0.21867457880647212	-0.3527175437516504	-0.4518488738962338	-0.3412254030901378	-0.49647853615555704	0.015244764548027806	-0.9086394618003943	-0.8428782282361661	0.1634535450086741	0.41418381551861055	0.17757674508828442	-0.8072779827491627	-0.13239579555603864	0.12752421082766835	-0.631858190423623	-0.7011429400158393	-0.45730331351318804	-0.2408821710229601	-1.1128206080144838	-0.33575053651903747	-0.12993736240601805	-0.4420182703764096	1.1623393391566523	-0.5826510328515871	-0.48880370539322604	-0.0019603667763543114
-0.4835032794162582	-0.33815927091421105	-0.05937712259765386	-0.5616713193461144	-0.27866365567794665	-0.7217686263568457	-0.7983348250981657	0.49588084667964427	-0.20900123350232264	-0.5291941493142612	-0.4487379033325672	-0.6476495972564009	-0.6551242748790321	-0.43213190140518043	-0.6131986121855613	-0.6699851520239978	-0.7916528013097328	0.06223475177653861	-0.7275355082173114	-0.8085953442121468	-1.1464603918701226	-0.147645589116994	-0.4676805401356424	-0.2766344442034082	0.21762880281066507	-0.28580583963065087	-0.4810017517825801	-0.39450151429506464	-0.513750578941322	-0.024030904260728438	-0.9375800785966272	-0.8271684442549108	0.1795968619299167	0.34241406255439555	0.10175740546291748	-0.8099193288408426	-0.13687148944561503	0.18348577132171906	-0.7175252786412993	-0.732519641803031	-0.45644036178959757	-0.2854872467355664	-1.1626381557649148	-0.2777910711838687	-0.16576868892163277	-0.5047949208598889	1.3596335410696467	-0.40778858421797876	-0.5575104103571245	0.0004687612350413449
-0.4392589419229238	-0.3825054399412061	-0.11185751240193775	-0.5371204261965442	-0.3080868108676236	-0.7149028518664109	-0.831754542514185	0.45633273617955883	-0.284655639087404	-0.49847615673645923	-0.35025303354782605	-0.587920855178565	-0.6932060553110458	-0.45279543047955373	-0.6316563016086973	-0.6852104784906315	-0.8184686245125198	-0.03630008521952365	-0.6062855858030447	-0.8393278242496794	-1.1659886871627363	-0.17052729652617538	-0.48707980472937384	-0.3039618388068935	0.21184435433385757	-0.20916296144376437	-0.5292894068620726	-0.46504499695230256	-0.5275377751157528	-0.046896156744469494	-0.9522109881163597	-0.8082147223898468	0.21191666697155515	0.2775441776885155	0.0011995245521297603	-0.8439719112588324	-0.14142523358285689	0.2027573814411822	-0.7805983247236542	-0.7540755108751832	-0.4513284697998546	-0.33383540572475423	-1.215481912146577	-0.20087610279138163	-0.18673947164295487	-0.6113105297620487	1.4864697939265323	-0.22629977589166708	-0.623376200736	0.00922119489720554
-0.4170382990186489	-0.422987279558127	-0.15035978282946372	-0.4961829302014692	-0.306530412720627	-0.7030770021602597	-0.8577741177866466	0.4216751814958556	-0.33640956752584394	-0.4836578871944095	-0.274940100391753	-0.5306096684178979	-0.7166668945314759	-0.4626469743763878	-0.6388425011521764	-0.7199170496548684	-0.8345713011412149	-0.12160460788931693	-0.5064578945394246	-0.8634493852968715	-1.1451645572841744	-0.18966810124246172	-0.4723962918308414	-0.3343959140654006	0.21181167383398866	-0.13734614061770672	-0.5828592711346057	-0.5399024284997491	-0.5298982772767279	-0.06602173129665546	-0.9327767789959902	-0.7785127306388248	0.23057823076184764	0.22576103422131039	-0.10921525568186474	-0.8710557645846869	-0.1589938565183428	0.1778780323356613	-0.7963330351653064	-0.7529232414723691	-0.4488090895559824	-0.39645086501132676	-1.244092631071967	-0.14620643550748316	-0.19211075253245802	-0.7079251331464286	1.488015120844801	-0.12265539244342072	-0.6736492733925294	0.01995421254947704
-0.392929388762311	-0.463554842769667	-0.19908695391787587	-0.4655209852768477	-0.2953597360445667	-0.714837138098317	-0.8877081041169058	0.3909641487845062	-0.3996530953533387	-0.5026658070752609	-0.23762422367536046	-0.47381121873404297	-0.7218467477172903	-0.46971829351328254	-0.6330144433427991	-0.7668432839653524	-0.8327960299287731	-0.193939223452942	-0.4364039521713215	-0.8755654542708051	-1.0808698293428574	-0.20965495723759814	-0.42923030210503493	-0.36221509981504785	0.20336227914059263	-0.07695167635150078	-0.6351657757423526	-0.5901456561378572	-0.5134244569322405	-0.10175683377718243	-0.8564485174894217	-0.7321012718772044	0.222755356294876	0.19144879165534961	-0.18082221524122138	-0.8644792150518498	-0.19560186174376368	0.17876472610696065	-0.7486547152580479	-0.7329130996478938	-0.4703207208690435	-0.4464953756680986	-1.2419388429470364	-0.16978878632240196	-0.17037822452135212	-0.8001207429412405	1.4144814486470185	-0.08757788602929889	-0.6825494270924695	0.024739652984397703
-0.3736670313762681	-0.47916556052665127	-0.24753090529332528	-0.4444214794085009	-0.2759161753304366	-0.7480147053334891	-0.9228880074787161	0.35778788297801867	-0.4721784012814224	-0.5371282996433672	-0.23192170870019266	-0.42348863833032435	-0.7146685389152212	-0.49278292578942107	-0.6225773957445739	-0.8189877539228283	-0.8206415740534911	-0.2579359253379504	-0.4084463643177873	-0.8827292577645196	-0.9845695757174348	-0.2254380880632562	-0.38378659878201615	-0.37524456646183235	0.18251509117872242	-0.037975419646064705	-0.6859221038965495	-0.6160061976961553	-0.4728393493829531	-0.16040425148405485	-0.7268802474646241	-0.6611271314348762	0.20583251619353207	0.15539451569995982	-0.22984409464615996	-0.8449942596826426	-0.23981000983562567	0.20318874597857084	-0.6582218826723351	-0.6980952030588026	-0.5242588601685446	-0.48068305751277374	-1.219474014909785	-0.23907127750845394	-0.1388341567520867	-0.8929781768256767	1.2840319676334089	-0.09455537513692959	-0.6492184419611814	0.023195962521520185
-0.38167287887001405	-0.4552577011641478	-0.30870190314024254	-0.4128293070008164	-0.2459564623443625	-0.800811775170731	-0.9535624410334039	0.31686593460735496	-0.5339649293983303	-0.5546410380595587	-0.24916170523855766	-0.3928551616761883	-0.7010888588129492	-0.5112615913655798	-0.6049910900580372	-0.8782068986369467	-0.8119607614787914	-0.3096707022464411	-0.4305978829334788	-0.9003188833218534	-0.841723669976788	-0.2183571989629139	-0.3450046548877365	-0.37716375142246344	0.14681015959460467	-0.021407330985671203	-0.7267456934970594	-0.6315101750135593	-0.42980677380360166	-0.24104083062003506	-0.5929241779886921	-0.5834101625060386	0.18778185532097807	0.12397470593154243	-0.26097298806829566	-0.8011874677128906	-0.2873255371723188	0.21499535313155213	-0.5412523833865044	-0.6610477120154862	-0.5887498752065286	-0.508260522657822	-1.1667704689666352	-0.3276918064089491	-0.12119356818225693	-0.9458011101382207	1.097876064087835	-0.16484246416711829	-0.6042291085328471	0.01346488735836214
-0.3990530600890011	-0.4150758941283946	-0.41641905727811357	-0.3756407962141416	-0.20777333518797128	-0.8765560928263099	-0.98279278599542	0.26471382102870245	-0.6076063214556932	-0.5555025349104747	-0.29130970061702693	-0.3764732120720435	-0.6833705866341744	-0.5004945391134534	-0.5854077727656775	-0.9300735341698487	-0.805121133651649	-0.3468894041794129	-0.47843678810022555	-0.9239586450161058	-0.6557498474736977	-0.18772542600635572	-0.32566620303567817	-0.37248873680742656	0.08305644625930894	-0.007956930378177813	-0.7590125822328254	-0.6248656133061005	-0.39529685339492826	-0.33421420034360116	-0.4990712399637248	-0.5059112452446751	0.14973725415881012	0.10791715287455214	-0.2391057282908778	-0.7549270395259947	-0.33616791871932783	0.19321543810949354	-0.4064009046070899	-0.6328249183498175	-0.6524364437225211	-0.5200196153258069	-1.0894794647365278	-0.46253345145170865	-0.11333522147482578	-0.9364418632778762	0.9269532019757201	-0.2525539477417082	-0.5531521009937497	-0.005510854840972146
-0.4172372777288665	-0.35693724990397085	-0.5520143974927001	-0.3528193400753361	-0.1696149429654567	-0.9583460771465143	-1.021670595378645	0.20383054565357123	-0.6871325312856202	-0.5415064842474153	-0.3381620934594568	-0.36588519143587417	-0.6692041450753845	-0.48301282281989844	-0.5728346398480573	-0.9410606227779879	-0.7988703334048706	-0.36976455092018234	-0.5127274141986025	-0.9419352897258012	-0.4754177846565389	-0.14987421199786702	-0.3394817522576032	-0.35547696136733264	-0.011610048997500172	0.013072855187027263	-0.793597906677754	-0.5894356681273034	-0.38272407346384085	-0.41888007428870094	-0.43519324889439065	-0.41865703184462044	0.0986784858621881	0.08263364939952396	-0.14512728390879623	-0.7273303360072125	-0.37715649409498253	0.1534500183479654	-0.2922198727706423	-0.607381311048659	-0.7152161816137237	-0.5130504728325356	-1.006093201165523	-0.5928393284171353	-0.1230458462586981	-0.8764091471836781	0.8069514746921405	-0.297643474537416	-0.492342569876298	-0.03469534245990248
-0.45496201687007876	-0.28899678940005324	-0.6705228917173824	-0.3420141021282089	-0.13609339950117058	-1.0445730550884087	-1.0658679335057903	0.13437728499191678	-0.7292231830920083	-0.5152164283714342	-0.3665114690265911	-0.3655596033920986	-0.663031125981612	-0.47195651486042467	-0.5684299145760188	-0.9211853583509898	-0.8060483173789388	-0.3840267288561029	-0.518272351473155	-0.9592195124146048	-0.3337383569845041	-0.10555527497266323	-0.38844706616660296	-0.3456081524525876	-0.11827920056982219	0.028582236107296093	-0.8220439860489359	-0.5544340309331339	-0.40686952583149705	-0.4761916341478054	-0.397035011760248	-0.33241927467909915	0.056667162134611385	0.05820219999160418	0.011914306764924176	-0.6951883719550317	-0.4100912595396401	0.10797700669820676	-0.22541892902868446	-0.5838519073895734	-0.7599251253609273	-0.4815333698096233	-0.9207400967209377	-0.6861304233217592	-0.15513029743866508	-0.7607949212617782	0.7067702448385217	-0.3157443569454378	-0.4477409863913245	-0.07144682597044778
-0.5067756669316825	-0.23871313350363854	-0.7729168532974489	-0.3412504546169618	-0.1184079217794916	-1.1382230602741727	-1.1024854303091807	0.056679462092412494	-0.7411450122002202	-0.4914061217897315	-0.38390993445891564	-0.3710638359116757	-0.6600396044574	-0.4405175086104099	-0.5718872001743479	-0.9028861728415729	-0.8287884869937561	-0.38411461629288707	-0.5107983312265482	-0.9775515828764687	-0.237043225569318	-0.06945806971301041	-0.4640234829886626	-0.3581608215857149	-0.20952612715852298	0.034102640752232086	-0.8456107655255769	-0.5247071416217153	-0.4527067506889534	-0.4920626390383565	-0.4030494500945429	-0.2674398777717924	0.009483895605726239	0.06807540809860244	0.19778076252874843	-0.6751771585447159	-0.43658200141140363	0.05328158100371415	-0.18883483255640415	-0.5841454394325665	-0.7835539136568646	-0.4298309638203013	-0.8336460459981533	-0.7592200451430017	-0.185430832298967	-0.5782163968556814	0.6317509685019213	-0.3191203535219828	-0.42590549458087096	-0.10049150766066473
-0.5541589950984462	-0.21531059217257495	-0.8615267121545183	-0.3686799994143204	-0.11564521993421166	-1.218635684015132	-1.1285136657830979	-0.01261876211680805	-0.7353738322880917	-0.4692664382806259	-0.3955514851465043	-0.3806776561019017	-0.6569278449298028	-0.39211913132476844	-0.5751858548181343	-0.8833973508414819	-0.8444451487015037	-0.3455352866348865	-0.4990967962228895	-0.9831067557437004	-0.20168577749739242	-0.06809318559416895	-0.5343589471647097	-0.3782612853218241	-0.2803061479656471	0.04694462814543322	-0.8668625237786358	-0.48362044414144745	-0.49433544866730406	-0.4766876030506347	-0.4304636195330266	-0.21250763077348828	-0.06282655428173681	0.09057772619137756	0.3524167795488122	-0.676507887476692	-0.45537015946666487	-0.010963776254641344	-0.16145416982615213	-0.5955307354831338	-0.7941982037728458	-0.38971673345437097	-0.7477243103307109	-0.8221160291486804	-0.20469582642265252	-0.35038491821526013	0.5949915977504616	-0.3003880824412482	-0.4008671882382576	-0.12294492233674603
-0.5984723660218559	-0.2231069275147918	-0.9204743237508566	-0.4265000948001957	-0.1354008213526295	-1.2779463025458266	-1.1514826850929285	-0.059937115411158204	-0.7050386112942777	-0.4548278558005304	-0.40207945749468504	-0.38978643027146764	-0.6517984917054099	-0.3507359070192554	-0.5719784672988798	-0.8474152670917026	-0.8482176000279423	-0.26582951919726994	-0.4774863618554571	-0.9697690752956456	-0.23895180155317464	-0.09941771830867038	-0.5797971220566673	-0.39072099393342086	-0.3212310466651996	0.05825011437033641	-0.8872299302663447	-0.4550048404117639	-0.5279601807656122	-0.4573448158402755	-0.46396884435465	-0.18041713460336445	-0.16019784512947183	0.09940672560485718	0.4621907737877276	-0.6664017219101759	-0.46612645922308504	-0.07230940523388095	-0.11380865541829817	-0.6058262157570561	-0.7716005696550965	-0.36908277324590494	-0.664544467683072	-0.8613349394719616	-0.20783721191257384	-0.12221374225450103	0.5966414395327676	-0.28029317152093486	-0.3741951621342844	-0.13876629326948361
-0.6415654695489327	-0.2593274021255069	-0.9504242508775101	-0.4883911052276441	-0.18708161165669027	-1.3138812194902123	-1.16973838976071	-0.09403438984596643	-0.6765337715524817	-0.45298440965145764	-0.4181865197016088	-0.3954778118240819	-0.6368913840457704	-0.30166915246809334	-0.5665046128537561	-0.819636876169333	-0.8443572639880165	-0.1898133965594631	-0.47237664451972217	-0.9471955908578996	-0.3188578186656582	-0.1535001460500828	-0.6110382859834773	-0.39138970994314076	-0.32093098025731176	0.04229043892423543	-0.9121317736049628	-0.4456746718817781	-0.5542580383932101	-0.4438703906115732	-0.5280413248556666	-0.19987405262413802	-0.25870801381480113	0.0982765529995237	0.5258912045116306	-0.6268988492065622	-0.46829479266604607	-0.11673995258494929	0.0017591543475219628	-0.6126430290533779	-0.7112305147547673	-0.36811281901784054	-0.5924568286155459	-0.8750989007540199	-0.19973146075205042	0.09242518097107297	0.614890481328451	-0.2730386445262975	-0.35585200481369966	-0.1348051252892692
-0.6788760081096923	-0.2989971234776134	-0.958093483892295	-0.5409948143050758	-0.2533179592034455	-1.3177110178947158	-1.180554981378385	-0.12047501255066954	-0.654485997380444	-0.4412219663252717	-0.45215562798587217	-0.4105907371631172	-0.6177615177072588	-0.2280381292551285	-0.5581384597716891	-0.7991630048457534	-0.8245216841539517	-0.13142847026763665	-0.49878626091519285	-0.9261780813796486	-0.4018706616067981	-0.2232389443210189	-0.6242788783750377	-0.38646280230202057	-0.2946588293171924	0.008758964882298142	-0.9439547792152633	-0.4384243051870541	-0.5671258810944191	-0.4378861818788907	-0.6160978884545889	-0.2673727849510314	-0.35859202299839366	0.08731362589275102	0.5062859543124703	-0.5785736123997746	-0.4570189709486018	-0.14939584571173298	0.1778739867415496	-0.6039120121149834	-0.63897659077957	-0.40652642479007206	-0.5460783313430783	-0.8630618102098374	-0.18178812725935772	0.268757374478198	0.6371670780632923	-0.271154142620497	-0.32458384938109097	-0.12394977744937345
-0.7101319087738374	-0.3466278597089686	-0.9642373445947469	-0.5931287304282848	-0.3227964857752405	-1.2533036395106703	-1.1779525908410666	-0.13910701710159476	-0.6306281344314657	-0.41814484855285927	-0.4890008284351309	-0.43538157482698	-0.6045690039758858	-0.15062712369178238	-0.5469234685881706	-0.7741301231916704	-0.7940872078733283	-0.0796171987382413	-0.5237443600012026	-0.9011376789435162	-0.4547071254072195	-0.2936056482448994	-0.6241047327966102	-0.37485173329020266	-0.264295673984385	-0.021641071655569083	-0.971356025998811	-0.4318684919809142	-0.5631440866597224	-0.4469439497247299	-0.70280776007959	-0.3610377173748267	-0.4557200583856714	0.06854820961358504	0.4186838558158453	-0.5299802186293642	-0.4277550062144687	-0.17325270109899787	0.3297097672581148	-0.5838675207961154	-0.5584624636535643	-0.4620360079476983	-0.5228929774412479	-0.8149462367180046	-0.15432948828786586	0.37425681984451964	0.6655652596917561	-0.2881114384019221	-0.28428629026742147	-0.12006142505703117
-0.7391584357255472	-0.4036453295511347	-0.9390017991468536	-0.6326624626159207	-0.39955279096838275	-1.1406728695487076	-1.1522924139289998	-0.15737829327309422	-0.6083267043209557	-0.418136992958474	-0.518911240868134	-0.4557910741694836	-0.596159558019157	-0.07474383759248346	-0.5375968376717468	-0.7650878755555472	-0.765195108314406	-0.06471702311307284	-0.5356787964856335	-0.8687439126125126	-0.4684279938952082	-0.3518918011557902	-0.6270845571385941	-0.35584880345345427	-0.23933371399355813	-0.05600782485611124	-1.001225945857063	-0.4437839429406309	-0.5490959928780258	-0.472719851827997	-0.7631436860446503	-0.4646491604764825	-0.5363343651278287	0.04769184759703414	0.3290578540123593	-0.48478571437286694	-0.3878127919715816	-0.18884972441847986	0.417959542974364	-0.5775097416521342	-0.4631940559992226	-0.51492628739694	-0.5275043429745534	-0.7578356340029313	-0.11665564966106401	0.42241184342759264	0.6921157678309857	-0.353279769264048	-0.2561511543771674	-0.11716336465974195
-0.7713909563857598	-0.40078712443580244	-0.8701994795853116	-0.6478792622885597	-0.4736377233028657	-1.0213629521976966	-1.1010759825223302	-0.18012720639261232	-0.5930484998348743	-0.4383206334656514	-0.5397581786496058	-0.4783361234369095	-0.5906983479054221	-0.008276807675077932	-0.5346828087670581	-0.7843923165284212	-0.7392163870075847	-0.09613515421828889	-0.5562329402988555	-0.8293995982390963	-0.4806033924129155	-0.39204238797787905	-0.6398690539676065	-0.34306223365324984	-0.23040302466572843	-0.09789552784689007	-1.0517739903908492	-0.4728934513733079	-0.5322152965031594	-0.4942564868859094	-0.7638568139608183	-0.5463044779840078	-0.582892907405995	0.034023585618433806	0.2568941459654753	-0.4587577290912751	-0.356595131975568	-0.20133932542232635	0.4853450210693471	-0.5998212996009287	-0.42442339021435316	-0.5708332526832451	-0.5730649460223635	-0.7077126643579982	-0.05712883611836097	0.38988582500523855	0.7115853939316776	-0.4638951990783665	-0.23730392213021365	-0.11892841450974903
-0.8086547958614686	-0.37920508154836396	-0.8232117681513144	-0.6554970205502623	-0.5189768570984433	-0.9022186335422816	-1.0179791845083213	-0.18721743781630024	-0.5718083661709332	-0.46160199669208046	-0.5494578940843475	-0.5134765589962237	-0.5898807294824058	0.03782718210665438	-0.5398785157850379	-0.8181845598590616	-0.7134002524207149	-0.1257564755048062	-0.5831389426785986	-0.7687560665690427	-0.49431972207573444	-0.3861819352170632	-0.6605315650588212	-0.35526105305926103	-0.2407270916697895	-0.11983277718934457	-1.0843652552567633	-0.49638865243992647	-0.5191020858141648	-0.5018842713987723	-0.6943180017057026	-0.5823299680917812	-0.6060768113475125	0.03327519391557254	0.19840404070975443	-0.4602024247327903	-0.3437119629702593	-0.22477679862046332	0.5353435844799425	-0.6502338666443633	-0.47923179438764407	-0.6080034369560644	-0.6446229012110636	-0.6593894291951548	0.045351947931613554	0.2655536773363911	0.7266765937639434	-0.5943897079707964	-0.21466191043756985	-0.13405075579891956
-0.8504342338221104	-0.37701236223336543	-0.8239699941545208	-0.6757318079132268	-0.5529645589319403	-0.7866938292334705	-0.8818667982353035	-0.1583530274047336	-0.5308500344738867	-0.489790487877831	-0.5434313456991433	-0.5413771470309517	-0.5944569878912288	0.06368608068192314	-0.5583970499578619	-0.8486023778148806	-0.6931757827294694	-0.1388728616722812	-0.608329943245381	-0.6711693189402249	-0.47822731743658037	-0.34979583439877826	-0.6825153711736611	-0.3804473569410428	-0.2575011009661725	-0.11969528267764004	-1.07723580936467	-0.4843111389995395	-0.504218498504439	-0.5041794851534733	-0.5758857250494989	-0.5995828869505463	-0.621097836030737	0.03617774011450595	0.16365453133728183	-0.4792516250361111	-0.3564731784635901	-0.27270619166368715	0.5174705519407418	-0.719326313274878	-0.5825336975365965	-0.6267273991912058	-0.7227863259474716	-0.6089312863268359	0.17921077834154203	0.11557145355685641	0.7169417807135968	-0.7346804054026089	-0.1843708848622299	-0.15342261479627567
-0.8831215629628195	-0.36689246630015243	-0.8497786692577792	-0.6993899072812656	-0.5765027025462373	-0.6892771108605726	-0.6976275074247955	-0.08944316183378803	-0.503398374188629	-0.5201130822049086	-0.5334785530755409	-0.5624378224610067	-0.5926029178790361	0.07179366541115877	-0.584868862125586	-0.8614459055326698	-0.6769215049700089	-0.16395495960340875	-0.6515155238770982	-0.5582518738678569	-0.4535973826532295	-0.3351358587551478	-0.6949073493973285	-0.39965719890635903	-0.27511886135008135	-0.1011163367835678	-1.0621608555267428	-0.46985670917599653	-0.47985252554016533	-0.49047698663368866	-0.4414316447560772	-0.5929306337720649	-0.6316435130948708	0.027027640206893373	0.14425237178137001	-0.5031377065707697	-0.4016642718619912	-0.3365840902420438	0.49424425836235153	-0.7781295249940869	-0.7139144408781373	-0.6510617134151058	-0.8011250137320209	-0.5696759441314474	0.31243156568823255	-0.03330675393158043	0.67229900307474	-0.8761307963149136	-0.14149608112502374	-0.17364787248348618
-0.8810708640105792	-0.3710094547259469	-0.9213864250311847	-0.7195835175725451	-0.5738408431236841	-0.6185322966815657	-0.5125330217205766	0.01841155358569276	-0.5027348102535846	-0.5490897513606465	-0.5250844321104353	-0.58171673654914	-0.5855593756407583	0.060068980186164286	-0.6215539001337552	-0.8480366058957485	-0.6657865117711785	-0.1909494230571547	-0.6971030480630444	-0.45617623062831375	-0.4351538665761729	-0.3390388967105403	-0.6928258951027886	-0.41926887022280745	-0.28718390771079905	-0.057709319438453886	-1.0436543436804098	-0.4623478142382996	-0.47040741097237	-0.44311376651893514	-0.30296106301746023	-0.5528661558544624	-0.6476652022858851	0.014047089522813777	0.12202795259685986	-0.5257802101866295	-0.4659093819717645	-0.3891865991069822	0.5151204852561284	-0.8100964135485741	-0.8586014610084302	-0.6719776867471499	-0.8670550777081989	-0.5329708329835552	0.41747754327816394	-0.19890626917113297	0.5921771617688816	-0.995492247794614	-0.10628321626862522	-0.20077313527740825
-0.8430273528540188	-0.4121793389838907	-1.029389028958498	-0.745450205330955	-0.5715538130837209	-0.5688369166983487	-0.3417863247774328	0.11779298962462421	-0.507063195187681	-0.5725884526984012	-0.5153421429429876	-0.5818603029306474	-0.5825125446349892	0.042104234944418506	-0.659925206918985	-0.8227536732595493	-0.663892596195529	-0.2108250041313829	-0.7158927867188989	-0.37854071522124044	-0.3669670960518423	-0.34999039671377524	-0.6755716617608006	-0.4469741043654172	-0.28482496981116623	0.0037610393818398925	-0.999576749321679	-0.42752753267726085	-0.47946117912926667	-0.3846835614702364	-0.16503269423989703	-0.5003593143266787	-0.6574479417694938	0.013139411748060215	0.09334665158215609	-0.5087589469207028	-0.5234007065882217	-0.427961478078951	0.5210224928308119	-0.8058995298700322	-0.9661742438741354	-0.6762677045664292	-0.9025828449335471	-0.48958775967843293	0.4819296586304537	-0.3337866043215082	0.47964824726398064	-1.0789386364576148	-0.08681299911267222	-0.23714889035453593
-0.8044478174168725	-0.412483883333196	-1.1187771845070942	-0.7696866553876587	-0.5715785480175974	-0.5288040891756365	-0.18291492907987547	0.16566548311034712	-0.529007477736822	-0.587867583777719	-0.5090152132214725	-0.5639145052422252	-0.5819426164989453	0.036863932518109724	-0.6916057642653358	-0.7853142216645062	-0.6639914664982022	-0.2392647276566909	-0.695898547475615	-0.3414342666948132	-0.24661560785220465	-0.3883457039929379	-0.6440126130479717	-0.46886180909611375	-0.27709157516035476	0.07021901161421433	-0.9505652232991192	-0.38454238899486126	-0.4690221689147445	-0.3362270376426755	-0.051518642757597266	-0.4557258153152322	-0.6526242965592937	0.01309642979215279	0.06304412698427485	-0.42556324895687714	-0.557450127132354	-0.46186752954094457	0.5257942018351037	-0.7779390414342722	-1.0028240961010286	-0.6763788006454143	-0.9112018921676734	-0.45149095101604975	0.5004394181078576	-0.412335752799298	0.3504044198605179	-1.121261005754036	-0.08778495897069634	-0.27985668895297666
-0.7587842338169873	-0.34284023035723754	-1.1962411211170292	-0.7775477327093172	-0.5330757694080336	-0.5059514691833541	-0.06270700277952372	0.17590095899974975	-0.5861937017535912	-0.6051472728938144	-0.5068699701345883	-0.5313890287746524	-0.5788741426525668	0.038178220586444246	-0.7257201115991974	-0.7371326809084489	-0.6585777681473892	-0.27322020161276855	-0.6439850426654555	-0.3572151700911098	-0.10209714503652516	-0.4428939021247976	-0.5992682562541938	-0.47175558016956504	-0.27246579895162826	0.12657113723630736	-0.9100489374008547	-0.3795647556600052	-0.4398047428248882	-0.29074270702112326	0.021353011122254784	-0.41370893631347583	-0.6533706485402415	-0.0016135125296184495	0.04176512975971738	-0.28679537224437035	-0.5683771618055424	-0.47408553065087944	0.5802960656184994	-0.7497724560321549	-0.9969041010141944	-0.6582744126969221	-0.8925928511895203	-0.4277373704022273	0.5070672531933293	-0.47829560144835775	0.24256001086872497	-1.1167704148879058	-0.12421794364887015	-0.3147120545553456
-0.7150759206042386	-0.27018722803332806	-1.2675500466421123	-0.7702762361867833	-0.44526865683377126	-0.539402405693796	0.004911850183492461	0.16537229536366488	-0.6395426187331466	-0.6330608182760812	-0.5012762546985569	-0.4633744555355337	-0.5808508554282116	0.04663684379547032	-0.7643804309454438	-0.6870568145302987	-0.6504550235033332	-0.28878116055894376	-0.5755919936854875	-0.4172873877743438	0.08135082125962982	-0.47219027010114994	-0.5472180778130477	-0.46738643565762883	-0.26773306837969457	0.16898131937156297	-0.8507973691223629	-0.3847430377804526	-0.4208803485264408	-0.26372869276626665	0.0683457833500842	-0.384812058411589	-0.662995824827873	-0.029293892134079458	0.043200770513719025	-0.10699277617355722	-0.556181810607787	-0.47015931453742194	0.6536551269232307	-0.7271080350955069	-0.961830232655384	-0.5864379788545684	-0.846670037842219	-0.4133649968559804	0.5235652238284831	-0.5142683763020712	0.1734159629605155	-1.0586858783691226	-0.17513209621175585	-0.33647226483488907
-0.7255690019757017	-0.21312689639385218	-1.311130201214641	-0.7583386287683218	-0.3571456981807786	-0.5962947575586406	0.05417540616199105	0.10618674589340416	-0.6737800826844232	-0.6707100636331385	-0.48821794479482356	-0.370002470162675	-0.5866198748306111	0.056232831679016514	-0.7916606090733056	-0.6265091161132194	-0.6430441450385238	-0.2881513005953239	-0.5003012968103189	-0.491753032028741	0.275496798480756	-0.4658345678112511	-0.5044059076751576	-0.46976442577291067	-0.2673230766540653	0.19282286770112433	-0.7715027704863104	-0.3666267676198719	-0.4029653794942001	-0.2662519798120501	0.09115703623875485	-0.3792567728525543	-0.6665562002036539	-0.06297151876281706	0.0537264683345222	0.08661655156176024	-0.5093370275869706	-0.47448893637565986	0.6828400921207306	-0.6899012873054595	-0.9130990562982255	-0.46915470285498895	-0.7903833362481898	-0.38372766889686327	0.5348351477311869	-0.4945717885728234	0.12360716489923629	-0.959429001922073	-0.2081218613928863	-0.34135090922228517
-0.7745461902192066	-0.18866860131853005	-1.3264998883149313	-0.7343997766387951	-0.2867196333727923	-0.63454542769065	0.1009708047257278	0.027443578200756213	-0.7037277174042514	-0.7218499830811372	-0.4772623042452687	-0.28116051686345067	-0.5815265930072335	0.05908888075058975	-0.8083168593003294	-0.5601193174776056	-0.6384499716409795	-0.29341640907674604	-0.4205666514787951	-0.5653208971609932	0.4179750593826574	-0.44853915717357173	-0.48022178599796206	-0.4872649936326653	-0.25997887704714745	0.19377501719467813	-0.6960938564408717	-0.34121382719866145	-0.37526364426560155	-0.2775542784590164	0.07580710518371239	-0.38033361262577314	-0.6639854322692782	-0.10361475059892485	0.0710557027041681	0.23955652380170706	-0.43270387973051727	-0.48613577888516285	0.656893924409894	-0.6074812368505288	-0.860941669072405	-0.35597770885175156	-0.7382678951999129	-0.33973618332755307	0.5419968555838584	-0.4506249119666948	0.0776168920490395	-0.8281871350088817	-0.22949463827092947	-0.3169955513909983
-0.7927791373391253	-0.21719425537013026	-1.3514053824437817	-0.6884873417101561	-0.23512636668090953	-0.6789600492698534	0.12625642792485273	-0.035352325092521245	-0.7249110321379741	-0.7950588856887746	-0.48036545631802674	-0.20033520776018304	-0.5727997187215694	0.0444716384521236	-0.816633032766581	-0.5177571450326174	-0.6450193539741489	-0.31226012654132296	-0.3436621120196881	-0.6387097330254863	0.4870990973045302	-0.4620199672717664	-0.47095889975493066	-0.5162626788972003	-0.23961298371971082	0.1675204401847023	-0.6291460376639233	-0.31005152734416785	-0.3638804331866898	-0.2847802195542585	0.032624557731111954	-0.38271876240383673	-0.6505897963445623	-0.1369839184852669	0.10367976344815452	0.3303745834564978	-0.34580712430603316	-0.48800901932993523	0.5623186519448301	-0.4705922563325015	-0.8041111788688362	-0.2707285599349782	-0.6978210784234117	-0.31553813387402424	0.5498975214740552	-0.4034714097935831	0.027647589017987785	-0.6893267262030099	-0.24348207122776175	-0.26870425351456484
-0.8065452154541642	-0.2992046648119544	-1.3926863281654112	-0.6443679810848856	-0.23476485610886888	-0.7259217365003707	0.12874840089361642	-0.09778903502075345	-0.7373827873207945	-0.8822219424560831	-0.5057488618400099	-0.14171910513902924	-0.5648784390585828	0.01645876776486182	-0.8043489124099773	-0.4952348762696815	-0.6617679832469758	-0.34228833410924864	-0.26914069579313166	-0.6987477245251777	0.4764464746312556	-0.511568503490978	-0.48243039420690936	-0.5464418624031235	-0.22661208668092775	0.12508275914710565	-0.5599685598029052	-0.26076524006810936	-0.3797579161431421	-0.284588348372872	-0.018234428653795164	-0.3796123648025887	-0.6430931053359303	-0.1727752460045169	0.1385028056397338	0.37927970969711916	-0.2476979629903334	-0.4970197452220617	0.4330798958817136	-0.35383832489128764	-0.7588903146076386	-0.2244655888898221	-0.6734127779189981	-0.3196731513581788	0.5242488413962387	-0.35220932709948854	-0.05033543024881806	-0.5735925382206284	-0.2425824913591647	-0.21301197928686372
-0.8548767380869636	-0.3873488230371952	-1.4361661292963388	-0.6170076886353606	-0.3048446318425842	-0.7575011448955029	0.11921135404096257	-0.15688094861380125	-0.7375715073390183	-0.9693352471256187	-0.547762040398245	-0.1347689540628419	-0.5426392179525418	-0.026783556329620744	-0.7852501800883449	-0.48249237925173694	-0.6773477458304222	-0.3849609397582159	-0.20559858472581816	-0.7366966637234131	0.37895250998620306	-0.5742853709388442	-0.5249550859296177	-0.5771008421492043	-0.2334660787898113	0.0732851392252242	-0.5073923108342989	-0.19818982937713292	-0.4019031535217617	-0.2719610525110465	-0.051100195798523505	-0.36089346781018944	-0.647565688688425	-0.21565859624851216	0.1636020078950625	0.38882274564002883	-0.14623264102501146	-0.5298633618049313	0.29955256635099026	-0.304050294109541	-0.738592666227764	-0.24180939598987633	-0.6609613120321928	-0.32948425451661817	0.46479038961031105	-0.2893272533096974	-0.1665074343001672	-0.4908097519381321	-0.23835860197615513	-0.157739122845303
-0.8988550938350077	-0.4465251739333259	-1.488080079674698	-0.5972876146684574	-0.40587351791743276	-0.7926290967676975	0.10290419470062462	-0.18836716358732047	-0.7152294922783522	-1.05058042278937	-0.5921782696469697	-0.16686373138589244	-0.5111825515070267	-0.08888366755843491	-0.7760104702429038	-0.4907920512439995	-0.6851826680378071	-0.4415018574227004	-0.1747520774946218	-0.7647647670113542	0.23647197967171682	-0.653159754273044	-0.580667849948805	-0.5928891371768957	-0.256565250288107	0.01138167269306196	-0.47807553764008875	-0.15133833794161314	-0.41551952388191127	-0.25548909259954866	-0.05191351524010392	-0.3533958450901157	-0.6570609444460394	-0.22403754930013647	0.1709938069967641	0.38080820438976637	-0.07510691376946439	-0.574421720870782	0.16411357090042267	-0.3082065829310728	-0.7301203817211578	-0.3147354259915097	-0.6547297369871854	-0.35758780066002666	0.41987346008705717	-0.21358646457504643	-0.28965953819973284	-0.4271458012298675	-0.22531469388150036	-0.113528410513193
-0.9385838328434091	-0.49090969298949305	-1.5537937433114137	-0.5868398685709576	-0.49143165419615764	-0.8306247974795037	0.10159217418014617	-0.202162337825182	-0.6802959964319067	-1.1152660054890076	-0.6245650541990113	-0.2186168482339169	-0.47893712375930786	-0.1645535222620213	-0.7674552638314502	-0.5033981568171528	-0.6782090160225964	-0.499087659057841	-0.16587359074275054	-0.79592375795149	0.09761797066781716	-0.7379152257651045	-0.6260839111165177	-0.5800305979406676	-0.2981348461214379	-0.04704318269297704	-0.44919923308576354	-0.13014673927880022	-0.4310988381443458	-0.2491899255125145	-0.04125195821243155	-0.3803906415234198	-0.6535282117362193	-0.2141744545945276	0.14796752992770174	0.37972887261118676	-0.036164718324792726	-0.6262893123757248	0.05075864118534299	-0.3945331077028606	-0.7002461631544896	-0.39790793281648074	-0.6583089979036612	-0.4113430279540366	0.3839737718146667	-0.12576592199217265	-0.38636564882410607	-0.37224397904088036	-0.21200711582536033	-0.08640897296630119
-1.003909761644774	-0.5387750411640165	-1.5917362645424546	-0.6020828718346689	-0.5652140592624588	-0.8480520887779658	0.11552643832173079	-0.22566494300554235	-0.6438182432320405	-1.1458452158993366	-0.6398726763140201	-0.2891387057786466	-0.4320899928805465	-0.2372886952745615	-0.7540129202040049	-0.521591260091732	-0.6496574697284371	-0.5493511351727595	-0.17368167169915233	-0.8367634932673649	-0.020035185968436686	-0.8013278008847774	-0.6588951494647068	-0.5573542281402114	-0.35326387844585894	-0.09562686840376537	-0.4204936528104632	-0.13582278473273296	-0.4512811316206813	-0.25802686048921053	-0.027608229898965074	-0.4198177376437906	-0.6201579853880616	-0.21862940790682775	0.10115863822161494	0.35806514191254823	-0.018935126152604537	-0.6924957806327651	0.0037483605386856205	-0.5509669505304056	-0.64166783005314	-0.457331516295282	-0.641440903203707	-0.449002654151135	0.3496333826611081	-0.03026119174924132	-0.4637103808855402	-0.3201511921713091	-0.21371321557614778	-0.07498275091749215
-1.075852747758368	-0.5897715564262126	-1.5816362481644493	-0.6328402726981963	-0.6157931936654062	-0.8495635054441217	0.1309372668114447	-0.2559246814890147	-0.6088685134055328	-1.145766659955484	-0.631253860648524	-0.3611398097899792	-0.3808205082372949	-0.29741737440087407	-0.7487455033024648	-0.5792747381682071	-0.610093968834329	-0.5985355488693834	-0.2103554210300797	-0.8819209932762538	-0.11642167727208345	-0.8443673432931835	-0.6741978466420934	-0.5373317312931278	-0.3915208599742901	-0.1437396354119657	-0.40815711640810076	-0.15970770747905755	-0.45704883229558996	-0.29704549431912847	-0.004944317488841757	-0.4558935473671353	-0.5617794391449584	-0.2108041635813068	0.033084755542228506	0.2967275884459872	-0.03354027874703621	-0.766886192751935	0.006554721896834837	-0.6831250688661478	-0.5394665560092753	-0.5017827666677542	-0.6016055597284976	-0.4692879205403627	0.34101329066389285	0.08170421640420175	-0.5189240904870425	-0.23284560131489146	-0.22262112427495503	-0.07763032569250289
-1.1065523201919056	-0.6486726894659343	-1.5741186603503057	-0.6612262485696898	-0.6448890866530254	-0.8305827406679235	0.15455580123042345	-0.3106893895433368	-0.5990043412702106	-1.1225821823931401	-0.5966532419957951	-0.4161154791657674	-0.33927106378766514	-0.35298255328991324	-0.73855618075654	-0.6707529853428186	-0.5735712790268789	-0.6499464442978731	-0.234396029434259	-0.9282632457923722	-0.18646482729081942	-0.8704681726414044	-0.649176167659127	-0.514571397150644	-0.4057636160080942	-0.1986411939355764	-0.408133215009037	-0.1931234475409589	-0.4481907373441422	-0.3735658935827183	0.02427919302620115	-0.48743723704805497	-0.49268106704216696	-0.1717082821578706	-0.05035748633060594	0.21742351841673013	-0.07849478233220118	-0.8234987941681562	0.014571193024044676	-0.7523923856499348	-0.39343391624219737	-0.5358080773200657	-0.5415448604978357	-0.5018689437657324	0.33492583898912254	0.16526975720732578	-0.560636719259135	-0.08854107589226283	-0.2420629064350619	-0.08986334445492876
-1.0955293057248636	-0.7043975377366045	-1.5718060710405257	-0.6958000153043746	-0.6620475200144135	-0.7874324519868438	0.1732986422300659	-0.3853033685523476	-0.6231868838204337	-1.0750244139848166	-0.5543656993823465	-0.4600288461093355	-0.3033752102571858	-0.40072659484922585	-0.7227495839983702	-0.7640624139521197	-0.535490832672868	-0.7041095185338078	-0.21155521653708945	-0.9780597100629022	-0.22275727334770198	-0.8779087072331041	-0.6008825581240627	-0.4993738512436474	-0.41732360009810926	-0.2481804665027117	-0.41368858304851736	-0.2333882567264019	-0.4415254246632843	-0.46485313339114365	0.0565909599715926	-0.48920177823407673	-0.41721935323514614	-0.1592637417474614	-0.11674711729615103	0.11666018737359707	-0.14105693397668478	-0.8490211959636733	0.04045473205419964	-0.7756251345847189	-0.23218626748418858	-0.5445974863382502	-0.44422713196683616	-0.5325263641438481	0.3000645983553693	0.17957218576362188	-0.6172427161565651	0.07858686150061582	-0.2741996217407989	-0.09793713683812973
-1.055223934535832	-0.7291964713063347	-1.5741855626447059	-0.7352158313321862	-0.6664826839271872	-0.7474942522901864	0.16393263435615418	-0.43955845183233205	-0.6589625173826084	-1.0107892186966003	-0.5159263491640028	-0.5006940236712992	-0.28108308442965535	-0.4316657223040192	-0.7146767895308693	-0.8393353368716016	-0.48495712241771854	-0.7615846471004053	-0.18590076554897186	-1.017751551838439	-0.21826383642970396	-0.8825605153098481	-0.5542253641831117	-0.4939101715588509	-0.4227663888035599	-0.289095395823181	-0.4303205423111538	-0.27657404919439216	-0.4368665388192549	-0.5570381855200199	0.09591908050539903	-0.47419982351185236	-0.35772404328721746	-0.16560737276934628	-0.16484458411802524	-0.004385866005519689	-0.22051208610029865	-0.8400943465093723	0.08795411287379702	-0.7604145539313139	-0.0857331215806155	-0.5324068281326688	-0.3240901545679001	-0.5505018498414863	0.26652176303085856	0.1601537984260305	-0.6974354782630197	0.22719835965496257	-0.2937965038782498	-0.10037791534358491
-0.9884117565928436	-0.7115532020032451	-1.596154046049372	-0.7624619509920392	-0.6521269088427258	-0.7215951420090778	0.13596451375624868	-0.4457721900447349	-0.6980782923425899	-0.9472191303996688	-0.47905276622627324	-0.5335476518680312	-0.2797243949914076	-0.4603273121019333	-0.7209133763738645	-0.8639944049362585	-0.4351989947590935	-0.8106600152736119	-0.16362220976195024	-1.0398748303234377	-0.16853192904535366	-0.8764848648369904	-0.5013376284361947	-0.4891182066102749	-0.42114721858277865	-0.31562496185656636	-0.45880076653814045	-0.3125056163371664	-0.4314280660773246	-0.647648445877137	0.1389130321454591	-0.4794229996081185	-0.3243704025386365	-0.16088947102090614	-0.22047391255418675	-0.11653581211646587	-0.31597729527632507	-0.8096232348821427	0.10233783320360938	-0.7448948278283737	0.02756220131652637	-0.5240190741692773	-0.22370727006163693	-0.5730167468036675	0.2463875979995987	0.11980888478555377	-0.7780948245839274	0.3460637200346746	-0.2932562389571669	-0.10345655839879546
-0.9054640295672275	-0.6592550416332772	-1.6137404291708006	-0.773959712417503	-0.631026107558872	-0.7098770628826007	0.10598722641871301	-0.42551767529358503	-0.7339878562402776	-0.8913527616632093	-0.4535321786766836	-0.5550877364649052	-0.28961998266997135	-0.4965123585987124	-0.7295598499098501	-0.8257871200223936	-0.39850273264250635	-0.8426347668117945	-0.10634961835381443	-1.0544077944121197	-0.06642197920272122	-0.8432323964557014	-0.45396173845728827	-0.49379322122531216	-0.43453136875638876	-0.3172267729179238	-0.504452438749484	-0.3472603011798392	-0.4369379750688626	-0.7230936424827678	0.17242120377665354	-0.4899397992624504	-0.26581494323338273	-0.15055357480031445	-0.27805010991528706	-0.2145874058649687	-0.40252526365655283	-0.7727375728192956	0.024013212216287043	-0.7473742367872737	0.09371330144989204	-0.5102944354884755	-0.14302395216640407	-0.5901215107579456	0.1973494311393075	0.05430587046384504	-0.84100157471333	0.40937654132801216	-0.2897949244627668	-0.11196724430922586
-0.8193712206831758	-0.5860561153646875	-1.6003688905966071	-0.7807445708201252	-0.604171580117906	-0.7195185869373155	0.05913120644478905	-0.3978597861851182	-0.7450492844051906	-0.8443867813652417	-0.4448400415826389	-0.5609047386013378	-0.30562125616041225	-0.5212114260367542	-0.7407639759594957	-0.7507945572949819	-0.36307420751797226	-0.8577660538448028	-0.04187119628299117	-1.0476862985211048	0.07772883877421292	-0.796502065890081	-0.4206529413135914	-0.5178969848402379	-0.45395249854215847	-0.2953960818220401	-0.56819747005192	-0.38811548083057934	-0.45399570910580184	-0.7785082117938235	0.18255822870069782	-0.5038649142114556	-0.18639479966074196	-0.13771208338534757	-0.3259830032848732	-0.2972501418635951	-0.4670898919677076	-0.7338268939003718	-0.09270875466494562	-0.7585409451462507	0.11769677753052565	-0.48234095284532347	-0.08415114692869692	-0.5730495354885636	0.16030061428873812	-0.01885497569134318	-0.8913329470947966	0.408162084544274	-0.2808301457722667	-0.13369541573010596
-0.733725098699612	-0.49378143340923863	-1.5647166579105456	-0.7816598248225756	-0.5623771526155494	-0.7364201680910278	0.007289075482973473	-0.3767487334096301	-0.7456316784399237	-0.8118122499810582	-0.4417818284499585	-0.5633069118062022	-0.3312896651229858	-0.5280468473152298	-0.7598518431472551	-0.665297327551192	-0.3310204553913474	-0.8503411929816659	0.003591643271834091	-1.0204554203382723	0.23449305189772982	-0.7315270964227059	-0.4029978967196667	-0.5516116668908235	-0.463676432730444	-0.24840045772143854	-0.6354218621608896	-0.41627190753169857	-0.47414694334317664	-0.8316529088269643	0.15533854869389627	-0.5382466302105773	-0.13005351789896696	-0.12970479783480643	-0.3782648376702399	-0.3399239706620426	-0.5120492736933511	-0.6899115875245178	-0.16640183559997732	-0.7671158280192232	0.12275016431866963	-0.4642023814879126	-0.06458789602177642	-0.5150135632219701	0.18697472071818771	-0.09726063133554155	-0.9135498210501872	0.37427970668921534	-0.2712863271663479	-0.16173815493120977
-0.6739705737843334	-0.4023639873999829	-1.5067368995065356	-0.7815138333866015	-0.5131565368885866	-0.738383695481669	-0.039090633410908904	-0.37105383005784787	-0.7542783020705773	-0.7893426315077721	-0.44410209688240937	-0.5658526513925741	-0.35588314633530016	-0.5245954369819321	-0.784798190519236	-0.587220802711013	-0.31627559758602986	-0.8157379560655865	0.050943572615147106	-0.9838386695148331	0.3991797843549496	-0.6573340003038861	-0.4098669723132007	-0.5780994180740329	-0.47133258256338395	-0.18613950545884408	-0.6899546113671252	-0.42836871412454636	-0.5035538307906899	-0.8807067674645024	0.10098759296742157	-0.5940779210070828	-0.1059021206488135	-0.09552402948691573	-0.4271781686279244	-0.3495776213524465	-0.5329862526296572	-0.6424974354565087	-0.19776091071255775	-0.7808462577324277	0.10904897741912234	-0.4636469010929865	-0.058492636680878785	-0.4621618463562155	0.23412154564102283	-0.19189561930140084	-0.9124673456726562	0.3445367902853593	-0.2700506973468386	-0.1770789429839946
-0.6583162283172322	-0.3507561275551073	-1.4421851057159096	-0.7908030064216948	-0.4967401515434927	-0.7187852212853894	-0.08996931696082147	-0.3769252600633915	-0.7617662253742884	-0.765053133668569	-0.45224550586602746	-0.5722054637742755	-0.37109565852353743	-0.5079590213477123	-0.8042858946335152	-0.5250364069564452	-0.31003138869276337	-0.7653996128748888	0.09810494620146465	-0.9109500624867257	0.5648854830627656	-0.5760187442906344	-0.4418268322779661	-0.5887149098875235	-0.49154992816414333	-0.12314295755863029	-0.7391983224091592	-0.4393040729392606	-0.5309791387925425	-0.9316250347513643	0.03896903873735284	-0.6491510629289856	-0.10722344008175086	-0.027159964440786877	-0.43617368349873065	-0.3492390731858733	-0.5367838849926384	-0.5876582215828866	-0.22889631196556168	-0.7787571839370818	0.08325549666400825	-0.4763545833584611	-0.046757801924249644	-0.4559283530386925	0.23455450343393408	-0.2633169809024449	-0.9168905640256698	0.35788292942336175	-0.2644257381684862	-0.1852779781783349
-0.6570370794658349	-0.3306471769646794	-1.3923964182230084	-0.8030569286180992	-0.5227479831709949	-0.6782187979657557	-0.14057736921525615	-0.3896674144362067	-0.7647979211509128	-0.7477655889580881	-0.45482121669471154	-0.5944941445032953	-0.37693922548803577	-0.47820219149285237	-0.8295451578610329	-0.48175738091036385	-0.2943593471601553	-0.7128559460389585	0.11624538375940807	-0.819974233848248	0.691296302863946	-0.5102625776494075	-0.48568387588642226	-0.5829543562791294	-0.5246731002586126	-0.05460538083672488	-0.7797111938218431	-0.44709464790288395	-0.5413156535184961	-0.9800706979460163	-0.025068080048812124	-0.6849954024207033	-0.1436951735507363	0.045257046212389046	-0.43757781018740055	-0.33488597170798834	-0.5426961912533101	-0.5057069477111473	-0.22424091336824947	-0.7391459715395373	0.06157931947144864	-0.49132691646479004	-0.021893817494669728	-0.48402461280767983	0.20059173160351648	-0.30355939966178513	-0.9446989832070646	0.4116121726487396	-0.26171407356458365	-0.1962673066999145
-0.6438476335314263	-0.3205881899013273	-1.3407166258750516	-0.8109367227905235	-0.5574587061485732	-0.63227435986533	-0.17276084287353086	-0.39743458720171027	-0.7750192408476043	-0.7402608777887092	-0.4393385692341357	-0.634520964404628	-0.3770835110920974	-0.44563986210750894	-0.868907364855463	-0.4538956396606225	-0.2743084497780469	-0.6631946616205242	0.09573829075038255	-0.7540203781624569	0.735250285807274	-0.47548898571450604	-0.5346132549935243	-0.55625369551435	-0.5521544296938834	0.023216512788027572	-0.7996108157850224	-0.4556106453990295	-0.5433748810615572	-0.9859281992947639	-0.08892544345114943	-0.6877998823285248	-0.19515476050379346	0.06989329199845642	-0.4543783085720355	-0.31943007471720686	-0.5580550165517624	-0.393432344507395	-0.17073514383950023	-0.6938670925671764	0.048360800485095175	-0.5029450025709858	0.014946475224533507	-0.5495473347922799	0.15198001189263488	-0.3554013105405945	-0.9757324324787584	0.4692875950785716	-0.2702936873113452	-0.18723234855680862
-0.6391736642363202	-0.3303336090790983	-1.3006220808407927	-0.8192975400276301	-0.6072272957952607	-0.6099080217569416	-0.18838601134926364	-0.3988130301154301	-0.7849767583682844	-0.7351756896899886	-0.41072665564865096	-0.6840282928562158	-0.35641940783039655	-0.42119073406707785	-0.9010964104670622	-0.42274534913092754	-0.26329869229593583	-0.629613523043342	0.050475417113392027	-0.7035077968208906	0.7107428993035049	-0.464381246276501	-0.5606576937228116	-0.5183527912683876	-0.5684798248557015	0.08634368047436036	-0.8211357328845219	-0.47733473506975754	-0.5472976629422299	-0.9519959618770782	-0.15001280585680016	-0.6536362179968773	-0.22788644126825086	0.04995219280770176	-0.434846591191982	-0.32674070393796056	-0.5857774888944991	-0.26321217772504224	-0.11827318565543916	-0.6683797677277001	0.031580777351381775	-0.5137555056414805	0.06049539406913421	-0.6687305612034121	0.0710103939746834	-0.3892421918666707	-0.9995655541530146	0.5195442006040298	-0.2759393264866774	-0.16373621466240626
-0.6329423819745127	-0.345342005789679	-1.2957627441908315	-0.827768786684256	-0.68942909181567	-0.6291936984170956	-0.21029848608154733	-0.400085557036893	-0.7835380218852679	-0.7218578386755227	-0.37233697478513045	-0.7380066886176045	-0.32218283874662657	-0.4092104928287962	-0.9267011849517355	-0.38934207399469056	-0.25993929912288677	-0.6254486350668473	0.003269345263088161	-0.674749904295407	0.6362743947443161	-0.4910274396894865	-0.5397104684319457	-0.4947857996971388	-0.5856162906051764	0.1270283064877247	-0.8419845818390812	-0.5065638610476905	-0.554817104694493	-0.9237293546267539	-0.2049059745443286	-0.5724404863115671	-0.25284500436446655	-0.00500655869596725	-0.37345369036292586	-0.3426792834632623	-0.6267270391463208	-0.1335671636592081	-0.08984871158049831	-0.6397572708545516	0.019930929082910994	-0.5293773235172622	0.1138688343296225	-0.7887553638602182	-0.001697217338686046	-0.3756133011007	-1.0345743009318475	0.5449801442761678	-0.2745175766943545	-0.1355944462617972
-0.603249885462075	-0.32449538110871134	-1.313810753143624	-0.8206807152992273	-0.7708812290709001	-0.6880890059334375	-0.22625057716221814	-0.41285380665417726	-0.775707155752742	-0.6981967883871396	-0.3200327789490207	-0.7834505757354566	-0.2947228835336201	-0.4083371090910778	-0.9515149776904679	-0.3618970843818098	-0.2540949656759867	-0.6466148594257024	-0.0554924040978656	-0.691752419165825	0.5152148498182066	-0.5688818448268845	-0.4992893447280222	-0.48988288186802703	-0.5952154447030529	0.1574180309372135	-0.8438386475092949	-0.5244524720092347	-0.5735706731786594	-0.9092376501156052	-0.25677866342164013	-0.4315254348666352	-0.2879926541339183	-0.09815857054901356	-0.312232366111787	-0.34748264507414756	-0.6624594181557427	-0.015133633449401962	-0.06311222956582577	-0.6037371419617116	0.017740640598035196	-0.5372523263468755	0.17891868833069352	-0.8619287789873074	0.0015678703777819991	-0.3601131466476956	-1.0771267812899552	0.5233872959435514	-0.2948253337279668	-0.10539054041266478
-0.5615435417215129	-0.3048804691293785	-1.3542576502617258	-0.8025309851115789	-0.818617748765274	-0.7712642364850579	-0.22069505792864055	-0.4453761563345574	-0.776133297729376	-0.6682931590939423	-0.27147507159099765	-0.8173681333665737	-0.26032519552531436	-0.41009510979786745	-0.9461150061556793	-0.3178199158069536	-0.2511200681244445	-0.6811529945367567	-0.12935981414609152	-0.7318523423605192	0.386368950313485	-0.6625547557563035	-0.46592802748924395	-0.48863541164361673	-0.5893507804538393	0.17830688462792088	-0.8361355680396774	-0.5257373959631163	-0.6076147050029301	-0.884095284932011	-0.31990816485995455	-0.2718780678651512	-0.33062870211221373	-0.20179565129315424	-0.23407398252624181	-0.34484465094451267	-0.6791109506811573	0.08183551690921395	0.002916293781062057	-0.5965862017653872	0.010248318218218594	-0.5367395752130976	0.23681780996761842	-0.8929978795202329	0.09653537182595417	-0.3618262753752619	-1.1165326177057922	0.46059311534565595	-0.3336106680625289	-0.08623712817892357
-0.5639637725641568	-0.30708672374879054	-1.4164366426776116	-0.7916883134629201	-0.8418381436136195	-0.8780280812316104	-0.20351538329168056	-0.492814240750589	-0.7703722640547868	-0.6301228259759964	-0.24515031353474842	-0.8534750783156786	-0.21901622708245377	-0.41125774924293246	-0.9047927290105935	-0.2511421796767816	-0.2550682888778578	-0.7274517707256338	-0.18663240555422692	-0.7711071421000562	0.2935045873415217	-0.7552636988523289	-0.45201296650821715	-0.4914782043665511	-0.5932694694835827	0.18682810699080762	-0.8213303585626106	-0.5075786808671218	-0.6529487701892316	-0.8487475450252271	-0.3975241821490253	-0.11935260378747814	-0.3860439545642943	-0.25854953154355	-0.13538943772128637	-0.3136378843029644	-0.673203522560965	0.1363711779602295	0.09865765263404984	-0.6000960955560724	-0.008758559151369874	-0.5379060840424434	0.26944789479703823	-0.8818533698426745	0.23966210326158938	-0.3309021055238116	-1.1378984420540208	0.3792438390598794	-0.37296987231326517	-0.07772061702146342
-0.6157936657857781	-0.29451693771672127	-1.4720012282537616	-0.7931968916346481	-0.8333597693556525	-0.9853281503258081	-0.1840407552690647	-0.5402814904398509	-0.7473200123663973	-0.5706036058503937	-0.23946435501118835	-0.876268805065358	-0.18689584685825505	-0.41478217558002645	-0.8542198768861935	-0.1906121616321751	-0.24560530235312186	-0.7798391932295033	-0.22036077454245578	-0.8061705507473501	0.23709379871996522	-0.8677030294373583	-0.45643018292611154	-0.5044177092183059	-0.6053523415715014	0.1943765556833851	-0.7855260627654418	-0.47271981300116134	-0.7005812190585876	-0.7963160295530891	-0.48071261633674955	0.020941839065412037	-0.4542218258905836	-0.2528127046050659	-0.0678968144691304	-0.24041427342384353	-0.648998189503661	0.14729109134191046	0.17138446249571238	-0.584398376618551	-0.019845294854447082	-0.5344621055938982	0.2794184148690497	-0.8483906953123131	0.40179340308081335	-0.25251402043066484	-1.1536316617653737	0.2981361655825388	-0.42135848024506145	-0.06189633346521135
-0.6726284826878671	-0.26830356483577333	-1.4886175281063818	-0.812787819331267	-0.7822878389623968	-1.0738077962379555	-0.13911163011894573	-0.5815257918304269	-0.7263254176508976	-0.5171619972475152	-0.24635893450211066	-0.8746947022395448	-0.16218212764255613	-0.422566804907855	-0.7931360942532334	-0.14411025626104015	-0.2208833324491679	-0.8288999134965792	-0.2419453309675798	-0.828875674352566	0.18578011076397632	-0.9537231559768987	-0.4733416535423055	-0.5223231051556932	-0.61397999353691	0.2045408374611412	-0.7457268188390833	-0.4338132417489506	-0.7342121630046876	-0.727394453114605	-0.5627724224588023	0.13452327533219574	-0.5276020469507385	-0.23539237071077118	-0.03741220860488789	-0.17251357827262617	-0.6163292827151148	0.12382965344725219	0.2021291800739901	-0.5518475466593858	-0.024635408235393896	-0.53987163005526	0.27832788923617346	-0.8116965137260529	0.5509359691126923	-0.1535361779297959	-1.1673231089542804	0.22705984071145932	-0.47855935188963566	-0.054469143502309816
-0.7353494147013864	-0.2681637000234998	-1.482121315320087	-0.857021352746209	-0.6840692219133598	-1.158110675050065	-0.07504345975260444	-0.6149246347220918	-0.7117391865649697	-0.4867058578158884	-0.26257006583342546	-0.8535571162479683	-0.142984928022149	-0.43353324701650237	-0.7281886700151008	-0.11464212688376355	-0.20442252561301216	-0.8848711903670917	-0.23833182920529167	-0.8453779603865981	0.13216523844695155	-0.9907961207253997	-0.4960248061863868	-0.5456052177093484	-0.6276285586640061	0.20674762437399902	-0.7176597473673377	-0.40973152884752756	-0.7675853152674179	-0.6265534765575106	-0.6451003882518113	0.2067587608048361	-0.5957688612106433	-0.22263431485727203	-0.01875238036567951	-0.12300845082589977	-0.5675600732752925	0.06712518736103176	0.20440468880541154	-0.5167298726646841	-0.035597820385071983	-0.5834469305741946	0.2796170463236092	-0.7680875628138667	0.6673299983273564	-0.0410787943468981	-1.185034645734914	0.16596010114339507	-0.5111277621323141	-0.048996323917881425
-0.8078588810205991	-0.29133839706360165	-1.4968420501646915	-0.9139018622236383	-0.5527895117075834	-1.2227467373470766	-0.029109751233670288	-0.635651933902446	-0.7069866889017474	-0.44368076736785556	-0.28190800131122395	-0.8255949997640233	-0.14226350000184054	-0.4401692784384572	-0.6837437533949681	-0.1192036629817631	-0.19721378198922315	-0.9484610059706918	-0.19769640216102247	-0.8646788951210409	0.07655782188043095	-0.9941213675635285	-0.5102605161689631	-0.5798656679831138	-0.6517319127946394	0.1979101646341917	-0.6952573074736484	-0.40886719561728846	-0.8103290399244389	-0.4984523113996298	-0.7146686686026362	0.23806762561309075	-0.6421726045594277	-0.20799010964453557	0.009914914397765448	-0.08633128212645622	-0.5065662437948404	-0.03766444229580369	0.15545291905763342	-0.46308220778570675	-0.046951486070446094	-0.6510788051195655	0.2898173557254057	-0.7372589126368478	0.7406333335211984	0.062186262610649266	-1.2193080557917688	0.1162156935718212	-0.487526715579758	-0.021195332468511314
-0.856864494794135	-0.28453013894357565	-1.542190655385875	-0.9651055508637842	-0.4186462572337999	-1.2389622667618905	0.006080977379958605	-0.6562011714146585	-0.7189714246827004	-0.39595279441451814	-0.30183487342478205	-0.7999248180134281	-0.1530512536655193	-0.41935971735649114	-0.6500422811482737	-0.15265240193293056	-0.18991495653410967	-1.0130664097326867	-0.14367031624244236	-0.8838771513048573	0.02489464438637535	-0.9667322998569187	-0.5078556486573435	-0.6229723614347881	-0.678324926824381	0.1817958078624234	-0.679946754130667	-0.420076517196945	-0.8445687449541586	-0.4016876923942596	-0.770920316502369	0.22589027864491684	-0.6695913649261753	-0.20916832090647194	0.025192232958033006	-0.0824731738123403	-0.47744130606436197	-0.17945955749809547	0.043299863548009784	-0.3834257302887438	-0.059157133754111045	-0.7280427502997028	0.3029893474767899	-0.7122411460609096	0.7623202870277876	0.13910720669095747	-1.2654289722220127	0.07896376188177592	-0.43857716272990005	0.005682357326647297
-0.8730304998017957	-0.24052912017912634	-1.6095300447765244	-0.9949795163711631	-0.2864133007301684	-1.2173135230010854	0.04048146261079089	-0.6830055925275482	-0.7548688130953417	-0.3543757518648344	-0.32233885613723723	-0.7899802824086585	-0.1735830951234972	-0.33707629769365643	-0.629244241888933	-0.19375674216484917	-0.19894511084492134	-1.0708393790572748	-0.08929134929238891	-0.8959984858454895	-0.017543370950274827	-0.9157569733277298	-0.4979348791180298	-0.6695635750806076	-0.7048822893997202	0.15115515592907378	-0.667422421021377	-0.4400024850583376	-0.8767833876036736	-0.3425841281052226	-0.8221830157984951	0.1738296043751955	-0.6826469960595707	-0.23789290920445155	0.02324536403309415	-0.10432796634755978	-0.4879805285694617	-0.33455507926988126	-0.07641038609716116	-0.3043906663721603	-0.09358744489532844	-0.8166888754777586	0.3161886023689966	-0.6679946373868493	0.7559756649346709	0.17234483243091597	-1.3105084726855971	0.04202108178652873	-0.39438659418488925	0.008621194453144425
-0.8761816728452381	-0.23741600016400471	-1.7116876182497087	-0.9893232840697219	-0.19720390767383197	-1.1624924691065561	0.04226762916094745	-0.7202557864999737	-0.8188022850754821	-0.29167501601320445	-0.34976816603645766	-0.7981815119522675	-0.2036474054898169	-0.20402990554531342	-0.6347984983247155	-0.2265412042645359	-0.23205128241555592	-1.104304961930537	-0.03150590411851197	-0.8837165515205438	-0.04370515922839774	-0.8511033264714853	-0.48847020514126493	-0.7159088931533463	-0.7391968142621399	0.11635529501666222	-0.6693994081724891	-0.4672984371597102	-0.9236859443574653	-0.2799074155892304	-0.8772677271081346	0.12301014728955817	-0.679495732140013	-0.2775753679085083	0.005860104658414298	-0.1192978288417756	-0.5117468289836469	-0.4653663752331002	-0.1711854738767796	-0.22879679725747656	-0.147562149945829	-0.8807357650127958	0.33191553988883427	-0.6225932383669942	0.7534593012209826	0.1486509443373471	-1.3481972791922474	0.0034838231556038684	-0.360096574193689	-0.0033263872048249392
-0.8433745503993981	-0.2948192261819578	-1.8266904322478013	-0.9671194840061897	-0.18025286721956207	-1.0738708814553255	0.014650246719981936	-0.7695082579137968	-0.8981012191845377	-0.2091231931500393	-0.3920391521982987	-0.8293149072562949	-0.23164362219791915	-0.063698762864363	-0.6529954245349042	-0.2318124810289462	-0.27250022179804745	-1.1220598517060656	0.01758219989965001	-0.8419421781156323	-0.05337512625243326	-0.770351122006179	-0.47320897119683725	-0.7607998288731068	-0.7716366668138939	0.09149628730048683	-0.6882098092354875	-0.4869195732122238	-0.9537574995187267	-0.24713364568180438	-0.9130361016802423	0.08773274213327317	-0.691445656634967	-0.316734458090632	-0.034267805197342446	-0.11832575984864477	-0.5644283070877092	-0.5535484702004585	-0.26048204325584556	-0.1448278968735603	-0.18979193577525982	-0.9018782034289249	0.3296838570758412	-0.5881214009792665	0.7314696027915304	0.09101953688691705	-1.3688650935556543	-0.0349729012058423	-0.341580221898403	-0.015984649000420938
-0.7817500316870767	-0.3382043885955895	-1.9123989616043662	-0.9514254046390214	-0.2070046495505795	-0.9788172301830793	-0.016710507800039204	-0.8218338281174498	-0.9597477292234087	-0.14608466673984344	-0.4422548699244647	-0.868969992776939	-0.2567469125445846	0.07210819588905103	-0.6849671674690465	-0.21452865405297086	-0.3108706877065661	-1.1506427992024295	0.04514926607835349	-0.7772046683372638	-0.08056041960632247	-0.6969628063721194	-0.4434079635614679	-0.8010997143198578	-0.784768285852153	0.0894235575365411	-0.7005975629215573	-0.48095027184088923	-0.9504186313305054	-0.2707808637349706	-0.9197371466445668	0.053515403545016306	-0.7395245455409896	-0.35809574142543066	-0.10111263932879062	-0.10878272390573562	-0.6601423014281701	-0.5998043286032565	-0.36306483989373695	-0.0539672388419196	-0.21387413938359226	-0.9073817322648132	0.28716893633127805	-0.5529172829621863	0.6707318095573752	0.030591483394049608	-1.3708060838877785	-0.08367358464497296	-0.3585171394243992	-0.033326409407916965
-0.7150576470492188	-0.386541216540519	-1.9609098152742166	-0.936371441568045	-0.2639007055281338	-0.8833035825341764	-0.06433079055239385	-0.8735776278708801	-1.0051501129624951	-0.10283700111756275	-0.4962430934098149	-0.8882976168873693	-0.28438482000260024	0.2039891402844904	-0.7398534777409536	-0.18572985306216755	-0.34417679700038406	-1.1855357391508718	0.06445185849994972	-0.6860787710478705	-0.13633804211670625	-0.6459285215656585	-0.40873364394565626	-0.8281752158972605	-0.7849108916697631	0.1112748728091804	-0.7029569724576856	-0.4565174235646817	-0.9359201785838864	-0.29157897575509356	-0.9227959349792061	0.028573647427007836	-0.802301039938493	-0.4042887022743071	-0.17262855825496654	-0.09751342750950723	-0.7645954844369418	-0.5905819145585224	-0.4747168659579101	0.01979986170732776	-0.21352676474909543	-0.8966011396771222	0.22256697678656695	-0.5400932639804908	0.5968294951613101	-0.02630196091219874	-1.377704064914251	-0.15174759194988816	-0.40193220808268854	-0.05121865565972235
-0.6432141502907334	-0.49191581728423495	-1.9857907785617872	-0.9161104506140084	-0.370175300272016	-0.7886599851748352	-0.12063292526369104	-0.9213058300048329	-1.0411672269780956	-0.07989342844969961	-0.5526934977699677	-0.8909510312598716	-0.31383110703152217	0.2969946792740385	-0.7957654566504543	-0.15225333066854252	-0.36093860898023344	-1.2225754111200238	0.07973631224316838	-0.58964254974274	-0.20507401048656973	-0.5981841086309633	-0.38426757228433994	-0.8311319602272323	-0.7784936298773107	0.14783466347140953	-0.6982518113277508	-0.42383482329628636	-0.9127872574063328	-0.3010856497611585	-0.9227546796452131	0.02513178572195371	-0.8828434757491515	-0.4551489978646739	-0.2293363680380364	-0.09922292815259974	-0.8536581342341469	-0.5448932206400688	-0.5938992452944809	0.0709962217591799	-0.1896237333206611	-0.8515602255008045	0.14487092017853406	-0.5633841598185529	0.5223640101022848	-0.08371959332483077	-1.375942242920477	-0.2361056285433872	-0.4449207518032813	-0.06169536244268566
-0.5750862763863074	-0.5912469046072919	-2.0153214513101974	-0.903315611430471	-0.490116897326261	-0.704451734188781	-0.15150004830075967	-0.9552572780734906	-1.0540306269299176	-0.08622503752421376	-0.6039049677999688	-0.8968346892162898	-0.342808465847244	0.344581455594405	-0.842318209241913	-0.1260889051761962	-0.3581834232124089	-1.2757196421073127	0.07320801316091016	-0.5202897707528755	-0.28633713632479213	-0.5722807895116026	-0.37338485574037844	-0.8051419976431868	-0.7625960521683233	0.19204946107278711	-0.674992335553355	-0.38995990620582105	-0.873214681047147	-0.3081704026285874	-0.9180486247604167	0.024078428436001505	-0.9768865896151784	-0.503465773005453	-0.27390425954275477	-0.11399837684818999	-0.9331645068327912	-0.5029550017272476	-0.7281989952202742	0.0965584909500591	-0.15970197927769353	-0.7780787151042452	0.04347540472745744	-0.5929668399695094	0.43858830483478706	-0.14649624380831044	-1.3709852522261292	-0.3285944049834512	-0.4804127966189002	-0.06911090191152773
-0.5456191537191162	-0.6363510506814467	-2.0546644605706894	-0.8961414425319193	-0.5919962845890161	-0.6277348527654143	-0.15222967027336917	-0.9770928576365909	-1.0470236352855504	-0.1168828038783956	-0.6429119677877198	-0.9052820325567683	-0.3704439685451923	0.37434951868061833	-0.8908853576533918	-0.11805191300353028	-0.3487446049838818	-1.3273225878606272	0.045041049228702015	-0.47439509140615443	-0.37364143846387865	-0.5900478663674564	-0.3705321853128023	-0.7511829129844446	-0.745584366509257	0.22989826278224576	-0.6450233956132682	-0.36593607276178003	-0.8453048489175149	-0.28566717124180185	-0.9251386485881052	0.004071349284985282	-1.0491058187049704	-0.550455164213793	-0.31271558178020725	-0.12659169825230304	-0.9971315629352558	-0.4780636702734672	-0.866155067170606	0.08731847695838905	-0.13247877765849608	-0.6740244183561488	-0.06724799961911453	-0.6289105249903638	0.35824370869306926	-0.20701215005643775	-1.3771217678146144	-0.43830462960882954	-0.5143564266606984	-0.09004975235988012
-0.5586888063483941	-0.6674281096150049	-2.0810551856352335	-0.8814505863658006	-0.7026128115718305	-0.5659691678587373	-0.13572549134992268	-1.0046770660547921	-1.0372304868130005	-0.15581251112024924	-0.6693502557978503	-0.9126244274967167	-0.40181646838833823	0.39025296596903536	-0.9267402994336777	-0.12751848957900233	-0.34205657828750474	-1.3567665067284502	0.010811589175780484	-0.4479672121448888	-0.4358051879880239	-0.6169829553390735	-0.3728983538069938	-0.6740526686525831	-0.7394671711246921	0.25601534528051784	-0.6219926903727663	-0.3597043845169793	-0.843692874415481	-0.2526146450897183	-0.9557383191727787	-0.031068515588738695	-1.0699096891072433	-0.6068449620141487	-0.3498916741832237	-0.13280623588425028	-1.0248369617863156	-0.45179037465360655	-0.9840431204397626	0.04950280631319651	-0.11043328638084093	-0.5451914230682104	-0.15182215718307418	-0.6765889160169113	0.29224206018720134	-0.2547484088394392	-1.3876777690823976	-0.5613577720014314	-0.5530564560077214	-0.11018180609461506
-0.5881924761256253	-0.6955657516067493	-2.0964627840356833	-0.8610117853294887	-0.8100061864018183	-0.5291352865668287	-0.11209829672948857	-1.0324024957960023	-1.0375916928693854	-0.19041640438728963	-0.6879999159302427	-0.9309086316558343	-0.4391094875181484	0.3815303618232068	-0.9459020495317725	-0.1464920550098844	-0.34681773264067456	-1.3723941950247762	-0.02356137582994033	-0.4530063594756384	-0.4774012512556956	-0.6435141801113791	-0.3796402754861204	-0.5888078704090536	-0.7428629721565315	0.2656502731882114	-0.5918188812978494	-0.36479777676659914	-0.8508240756807419	-0.24592087500700174	-0.9874283092987011	-0.07373954959291766	-1.0506786863981532	-0.6625976155269336	-0.36555066309028666	-0.14405206854616195	-1.0200954092406287	-0.42510568507679186	-1.0792566089841507	0.0066190239044074395	-0.10612218433798873	-0.41173084879792315	-0.20640296510853245	-0.7228063889719648	0.2321846291990502	-0.3017057065258037	-1.39496768084901	-0.6777845547013301	-0.5798137870992337	-0.10963132025030593
-0.6209488386964102	-0.7057330211054101	-2.1202153286243637	-0.8446888197765879	-0.8872381634002776	-0.49743233628768035	-0.10580233027148234	-1.057826938980792	-1.0370722055073933	-0.2184530207482585	-0.7083974643109341	-0.9542535507630869	-0.48118557442260335	0.36165596725140214	-0.9614261528092491	-0.17366426173318436	-0.3625534905905607	-1.3821985268615882	-0.06191954395110093	-0.47943423873690383	-0.5213597730241933	-0.6831105591271129	-0.38483423646811266	-0.5119265203767744	-0.7497585576288845	0.26003018502228936	-0.561440203088102	-0.3727735659938451	-0.8702578414981363	-0.2575707139070455	-1.0164396495246357	-0.13800440795911667	-1.0059335030070309	-0.7085655531948823	-0.36548763495962316	-0.1675560264076583	-1.0082098199632965	-0.4049553694182036	-1.161735599123335	-0.035752638769797083	-0.11979046206163688	-0.2821073621787433	-0.2419618902091059	-0.7607538269587094	0.16850402510179832	-0.35197798151063775	-1.4119102868442244	-0.7818895941709946	-0.5836835315339733	-0.09191091878587751
-0.6522879855556467	-0.7003459699488089	-2.135486892359533	-0.8341231575192636	-0.9285131572912283	-0.45882418325724067	-0.12431784098292264	-1.0982546127209234	-1.019452249397333	-0.2387518766397528	-0.7421371474800623	-0.9738785623780682	-0.5276214913297887	0.3470948911097025	-0.977943329322701	-0.19933868833128238	-0.38823340387152555	-1.3808883530354534	-0.09103693412807776	-0.502771230345975	-0.5547950286367529	-0.7177367553688349	-0.3874740622998326	-0.44917816834364227	-0.7562441513756084	0.24059877315564995	-0.5424317618614344	-0.37986572883839165	-0.9020656081172728	-0.2800884261377091	-1.0446877660716967	-0.22267554775986126	-0.9445971915060968	-0.7545739444683911	-0.37031979164382445	-0.19140523635981843	-0.9999364937107394	-0.3887951757304635	-1.2238900912223634	-0.08177783857487457	-0.14911985093841093	-0.1721436086138505	-0.26841103154075896	-0.7965444981167142	0.08878770605806477	-0.4008680398127179	-1.4440896669466143	-0.8742656226337878	-0.5789297172283707	-0.06357400460977206
-0.675211145130689	-0.6997459047864739	-2.1340797141006407	-0.8242275585193566	-0.9378363246754375	-0.41184672472238126	-0.16508790438413107	-1.1547308618095409	-0.9956004741908784	-0.2512815496842318	-0.7837884493103005	-0.9949469288642755	-0.5793238327852259	0.33979329073006503	-0.9904404063032116	-0.22460394059500866	-0.4224007833575184	-1.373160768778949	-0.10441818284154973	-0.5231884652205631	-0.5827451140317359	-0.7433983455513815	-0.3836870870229142	-0.39952825366681666	-0.7545566492005562	0.21700127758436358	-0.51484613285654	-0.3822310693300709	-0.9254811683693646	-0.3150524236817197	-1.071609818311833	-0.2970009745992153	-0.8819450891054179	-0.790008774588643	-0.3813987363893406	-0.22398630743993087	-0.9928656290862813	-0.36840121899057154	-1.2722245211177117	-0.12532675210236074	-0.19483800941320342	-0.08806096852642263	-0.29643754030567937	-0.818738794604353	0.003849850925383508	-0.4600251567794936	-1.4863024739966006	-0.9473907393204044	-0.5717770232731761	-0.020403098872468217
-0.69495673652726	-0.7117652551057245	-2.136046641556017	-0.8170365444551158	-0.9152400112356677	-0.373086115749964	-0.22790684069054462	-1.2148696552101135	-0.9782686712269232	-0.2644998965031514	-0.8256336981450862	-1.0244164923540482	-0.6280057955956382	0.32843087721621445	-1.0121924043165855	-0.24631038645669653	-0.4546237135576064	-1.3684473980951166	-0.10558269024541185	-0.5539814992751322	-0.6177757666914432	-0.7706341217370845	-0.3661840742831724	-0.3729685330475836	-0.7501269559910442	0.17523044492853312	-0.4859459269031512	-0.4006328781470697	-0.9396814524219659	-0.34709853118426504	-1.0882769732450872	-0.3617287734286679	-0.8464104420125114	-0.8143264482309253	-0.3881182354306315	-0.2869361546502713	-0.9903387523181063	-0.34807915634024444	-1.3300844751128778	-0.16506599443355194	-0.25446577956824096	-0.02729141332145261	-0.32794983636140085	-0.8297120744830083	-0.05447574889112163	-0.538009119198445	-1.5283697067716775	-1.0048342230541376	-0.5612612448092331	0.026466838728711767
-0.7115775500154174	-0.7156431198202126	-2.169912582981584	-0.8264174300589614	-0.889774445466227	-0.35938085227633176	-0.30160732012554836	-1.2755764039314834	-0.9644251447288432	-0.29005938210130405	-0.8683635345371977	-1.0666326995733684	-0.6696923113691269	0.29636842662609264	-1.0578324856627277	-0.25616087969157897	-0.47151735260768673	-1.3629690812022368	-0.10734003778214948	-0.5989941961998044	-0.6504053808363817	-0.8037244548558758	-0.34669635479246186	-0.37938580775969377	-0.7573939107800901	0.1131894838846657	-0.48746537298647585	-0.44447463779872365	-0.9589630279684549	-0.3763208741305532	-1.1024599677100362	-0.43521554000850615	-0.8540398178177563	-0.8361334699781369	-0.40024064589491	-0.3646044672014318	-0.9861557468572764	-0.3283881640316533	-1.3836946257760965	-0.20013370552731818	-0.3311514725645899	0.005554569723168903	-0.37656001644686166	-0.8364811163205056	-0.09724091073682253	-0.6132257198267121	-1.573740355785081	-1.0571653913613663	-0.553061626006965	0.06329696307415832
-0.7176017319869984	-0.7030575425996606	-2.2219937890959445	-0.8586328735971487	-0.8815415178598034	-0.38479630922427016	-0.37217713673445924	-1.3381988505997602	-0.9623938679735549	-0.3269152124254509	-0.9123871393620828	-1.131083750128643	-0.7138413014519347	0.24652938741939173	-1.1237664640565117	-0.2619499387926947	-0.48507356966308973	-1.3519099120735616	-0.12464297102539626	-0.648814355520479	-0.6730813513841788	-0.854039448679621	-0.3394568743178275	-0.4113462348072024	-0.7879531491121113	0.04986982388194651	-0.5129237774747165	-0.5036428777651433	-0.9681472449289851	-0.41895247850809236	-1.1255894760323688	-0.5019796059480635	-0.8893505593163782	-0.8592122519501425	-0.44105836362515055	-0.4452828416692527	-0.967291977624589	-0.3169330390943227	-1.4269233270368524	-0.23024259870328373	-0.4209021083930929	0.009865952173021653	-0.4493720761133696	-0.8398729236136756	-0.15529957416972856	-0.6774519407719783	-1.6426604432703535	-1.1107335660477868	-0.5599325550033174	0.09063484738466521
-0.7293658406298501	-0.7016205444477533	-2.272545162745012	-0.9085937633464416	-0.8856018523899877	-0.4618075883286967	-0.44078974781447144	-1.3947794806662541	-0.9859919872415371	-0.3853084640225008	-0.9549585068602349	-1.2153290155342475	-0.7589065051205344	0.19119448977309492	-1.2010306040528664	-0.28373720921425893	-0.506765714069572	-1.3525853433006993	-0.17152909740716438	-0.702999669634457	-0.704782775781915	-0.9278581597377649	-0.34462872157557534	-0.4635120810183551	-0.8393506625424024	-0.01937928693802985	-0.5416566736346604	-0.5711804872690072	-0.979881425408147	-0.48321122321778215	-1.149997899708491	-0.5700654004566182	-0.9330701998003466	-0.8993826822712674	-0.4994679329361348	-0.5354874922697572	-0.945584252492585	-0.3404623769624586	-1.4857674460141532	-0.26218450580730335	-0.5113072711644887	-0.015263126308234704	-0.5378292838772497	-0.8447620808504468	-0.23445923319400439	-0.7300640274718988	-1.7222111854977211	-1.1760500799657534	-0.5879539509101861	0.10610670349561875
-0.762747564861318	-0.7163131173886844	-2.33374515158617	-0.9703911895200609	-0.9083161324374764	-0.5775321624925127	-0.5040503543951059	-1.4387468975678979	-1.0346269622605184	-0.4716388277849729	-1.0051836854158913	-1.3031942047021445	-0.7993906408601753	0.13659256047260024	-1.288690504138729	-0.3279911815138437	-0.5291060082380222	-1.3677914974094865	-0.2430533774064067	-0.7806588800916752	-0.7509539748206391	-1.0156647220786403	-0.3841874100339524	-0.5443247614934272	-0.9131967084281435	-0.09689525527423981	-0.5856591493106196	-0.6433638878854031	-1.0189384184005932	-0.5666281243783838	-1.1828813477106452	-0.6585474124766042	-0.9739232958241558	-0.966186755152987	-0.5604721602927661	-0.6404541837176705	-0.9371840945875715	-0.4046837695242916	-1.5611872891451135	-0.30118991803101075	-0.60661224456983	-0.07356293021883835	-0.633265855691538	-0.8489845348276583	-0.3368325916261884	-0.7737854153395274	-1.7997164225289268	-1.2479027551946076	-0.6411403181411659	0.11062418256717169
-0.8114019202994701	-0.7382628693793579	-2.4019676512629067	-1.0400833833467171	-0.9617093412406778	-0.6928072544825679	-0.5533398909779705	-1.4696605521774777	-1.092811576051116	-0.5654320062134357	-1.0696710644278984	-1.3851065164082539	-0.8346251853720388	0.08936243924770083	-1.3766415898123836	-0.3919032022357601	-0.5553571721566539	-1.3820862262479197	-0.33086899835867195	-0.8675881207221267	-0.796548743062812	-1.1049098663849481	-0.47060784438254466	-0.6452289095251056	-0.9972955184091405	-0.17416373348938136	-0.6405196891325831	-0.7090647892750097	-1.0803984404550284	-0.663479628447023	-1.2240954263698556	-0.75347704457175	-1.007462142434676	-1.041372309436678	-0.6340434965911352	-0.7337962707925559	-0.9594064635401207	-0.4938923523259925	-1.6353008769361481	-0.3466311764314104	-0.6999243845456935	-0.1625936187472281	-0.7416718930682477	-0.8572217811110713	-0.46874148430713963	-0.8162651509328173	-1.8976505828057397	-1.3150264581196747	-0.7245246509610791	0.10022320399559496
-0.8746446638285592	-0.7869335681664886	-2.4518210109737284	-1.1062717827100053	-1.0308815351698486	-0.7810187882208932	-0.589630465176423	-1.4912244341952234	-1.1522076506038577	-0.6433516469207632	-1.1384300079546936	-1.4565384822643248	-0.8618879502594938	0.05339363245447232	-1.4531799388660345	-0.4808304242392866	-0.5919831265024514	-1.3950479956284594	-0.4382554013164531	-0.9445996664753924	-0.8511213074906419	-1.1861661641209282	-0.5784315995845517	-0.7394069140150725	-1.0731202200142205	-0.2509509809135574	-0.6851538446409359	-0.7646406442532502	-1.1549250843400185	-0.7679227149188295	-1.2660373669930896	-0.8513923071907735	-1.025822401165993	-1.1203175206871063	-0.7201434246402807	-0.799625453399791	-1.0151611701460173	-0.6123857942771033	-1.7084601229263243	-0.3946299108234218	-0.7849470687699485	-0.2674854090138294	-0.8513982454076178	-0.8729639930485446	-0.6132321955565336	-0.8635972870416238	-2.01161284401744	-1.3872431482465717	-0.8304708604853419	0.06258045768950182
-0.9592187372509517	-0.8669159378303462	-2.4901047339062123	-1.1563936373758845	-1.1011648984362397	-0.8443589750110965	-0.6070223147490379	-1.509417424633316	-1.2026628606373178	-0.7115774841566879	-1.207151108163528	-1.5035000711295408	-0.8671158986466623	0.01924460914047687	-1.5204199063513308	-0.5805098384738121	-0.6356003098061571	-1.4144922772443949	-0.5476555786938422	-1.0192759333977417	-0.9252357836865942	-1.2497349786753715	-0.6868690106343514	-0.8275604769645586	-1.1330562567739135	-0.335936338598115	-0.7214976291598243	-0.8106123679365632	-1.23556729237627	-0.8755950295754833	-1.3012222732701502	-0.9506527808660608	-1.0303005130516805	-1.1993613376010872	-0.7900626309229816	-0.8502870077521386	-1.0891869519163904	-0.7514529281920176	-1.7765911805532286	-0.4429409133462773	-0.8632050890592792	-0.38595655847332855	-0.9385779802872708	-0.8931727525063472	-0.7502942625696565	-0.9135796479341007	-2.109782162738337	-1.457346619142349	-0.9520614877243982	0.0025425491776246423
-1.0511387797913694	-0.9434400372165367	-2.538863126065345	-1.183662217256657	-1.172743991700314	-0.8833561535486512	-0.6036816420376547	-1.5271836810736197	-1.2399462250977735	-0.7730029951864449	-1.27689870837204	-1.5244146164927037	-0.8531009569721372	-0.010427971479233357	-1.5770663683106336	-0.6662318615247574	-0.6764798842847359	-1.4393367535871797	-0.6461964304626894	-1.098356846863635	-1.009415104696346	-1.2930693124701371	-0.7919423713834142	-0.9135789466453426	-1.1792100354525015	-0.42121043475725184	-0.7640660208919722	-0.847288650764319	-1.3027888032578212	-0.9795747290431864	-1.329709081392457	-1.0336231176605073	-1.0344358558794509	-1.2548030040211289	-0.8406497089060634	-0.8928234061067297	-1.1695982195739076	-0.8799037015478577	-1.8345823565460129	-0.48893488633827076	-0.926079897903081	-0.501124736046072	-1.0020426773862678	-0.9139935674155486	-0.8665320363402623	-0.9614301152989395	-2.1943421530920713	-1.5135402110137732	-1.0687302756823958	-0.06441866542908259
-1.1333718077762047	-0.9919099623215331	-2.5867205673265494	-1.187534733680112	-1.2416155610485244	-0.9079015602070285	-0.5895763389173277	-1.5465908678867148	-1.2596948618434953	-0.8140563314437784	-1.341376626554557	-1.5395044686632826	-0.8224979803506537	-0.032436680008162806	-1.6236669274911328	-0.7320483109387513	-0.7136155699687593	-1.4651805426371038	-0.7270555900145085	-1.168338861074006	-1.0944704189638488	-1.3256820835430276	-0.8782771150505584	-0.9743481391878243	-1.2139286101314832	-0.4961277568222461	-0.8030218868799468	-0.8777023763033386	-1.3459083447062608	-1.0632812470813529	-1.3576124212197171	-1.0975055469483679	-1.0449262476116623	-1.2908319964730441	-0.8792754483143407	-0.9319642669094529	-1.2462118548684447	-0.9881162886911969	-1.8838383227428153	-0.5202241530488266	-0.9785188414115986	-0.589501666878894	-1.0469995966015926	-0.9377835799014784	-0.9517889130045625	-1.0149412285276853	-2.262108844399216	-1.5717374955098269	-1.159784302381984	-0.1329060947575782
-1.1954572261540295	-1.0077079184562392	-2.6251425550007945	-1.1777009002877328	-1.298119663458498	-0.9313350899092597	-0.5774802025346311	-1.5682008003358767	-1.259985044237108	-0.8433053278715377	-1.3960862382885284	-1.5605548893518015	-0.771978780848523	-0.0500194953838969	-1.660362830633175	-0.7768579520874839	-0.7481059257768171	-1.4958858089772926	-0.7883322048597627	-1.2172480773557885	-1.1825871708083109	-1.361207393513144	-0.9440073961526305	-1.0054599266355544	-1.2365078645864085	-0.5616060806587262	-0.8280739675841069	-0.9031230339855331	-1.3728832937431905	-1.1268195698081005	-1.3883181769489448	-1.1425013471919254	-1.060085485624692	-1.3207019274784428	-0.8909181446730134	-0.9765286023014379	-1.303864158120712	-1.064280088352967	-1.9229037078973268	-0.5320716059330431	-1.0190556329697482	-0.6497413792456264	-1.0545203287340357	-0.9507205376867057	-1.0083403624666556	-1.0758876132765853	-2.3014960174464747	-1.6297447191299106	-1.224600582914163	-0.20191779631874923
-1.228378050719994	-0.9862837874536258	-2.647124418864341	-1.1607022564221847	-1.3379276855018514	-0.9530232619309208	-0.5687767000720503	-1.5808999743060368	-1.2435826366317164	-0.8690559662663982	-1.4509424928795969	-1.5897527021908637	-0.712287826448204	-0.06770902645748711	-1.678194688345237	-0.801890833741567	-0.7860611364141088	-1.5304174339078442	-0.8299909868953044	-1.2487861890982377	-1.260359940091038	-1.3956066003873697	-1.0019619389671326	-1.0216860357323896	-1.24848378231112	-0.6085363948662681	-0.847987247489608	-0.926406010375084	-1.38299618194863	-1.1748308076864054	-1.417358985270589	-1.151602488328194	-1.0781831390293797	-1.3466377453431266	-0.8795485702138823	-1.0236638925821515	-1.338667251368865	-1.0932733770280298	-1.9589301108797301	-0.5311035747274271	-1.0334735085888886	-0.6833992182520637	-1.0205504552699398	-0.9392007797264436	-1.0450636471421029	-1.1487819727408186	-2.323414277504616	-1.6726179428295662	-1.2694348163651528	-0.2619906563128048
-1.2267638866932307	-0.9408683293779587	-2.6407196392137267	-1.1411225588360252	-1.3646128737801244	-0.9600414923633332	-0.565156735863733	-1.5768030209243906	-1.2186046290584431	-0.8876815805538341	-1.5004273615276518	-1.6385345076787623	-0.654549537222853	-0.08655838866830459	-1.6740485532593716	-0.8165276563816042	-0.8277316733140726	-1.5616256116918539	-0.8553325500355152	-1.2645328663109923	-1.3067353862623985	-1.42346438639829	-1.0514220474561093	-1.0257882935857385	-1.250284180758447	-0.6329279212426479	-0.8642436133383888	-0.9492683960409923	-1.380769234515184	-1.2047409907169098	-1.4405356425460565	-1.131407549279046	-1.092634724793807	-1.3673676898423017	-0.8629861781006423	-1.0547969160587034	-1.3637969920469595	-1.0795416059211465	-1.989003806879279	-0.5171514346413225	-1.0172163756944692	-0.6892616728815969	-0.9683804879400186	-0.8898574521446015	-1.0713829235006695	-1.226080683668744	-2.3363442592555357	-1.700328174271781	-1.2955743325469107	-0.31125477044320266
-1.1881721688860711	-0.8875076476115253	-2.600203609724744	-1.1235118739504333	-1.3871083447971668	-0.9582856204798682	-0.5684367871649295	-1.5631628831389628	-1.188728018001387	-0.8914993994250675	-1.530259722117362	-1.7025625501456674	-0.6072623352517038	-0.11125745610634666	-1.6525594914857205	-0.8302072131406104	-0.8717223666500988	-1.584328238649306	-0.8700171060252287	-1.2634244645208952	-1.3087619717006673	-1.4473926032290458	-1.0993811869119718	-1.0158475152349697	-1.2457445622311938	-0.6421881766059466	-0.8751802106527444	-0.9733616848338922	-1.3706998292442887	-1.2105007463694797	-1.4589473087453093	-1.1017525225025568	-1.0954459839220438	-1.3881254461953	-0.8493545940632543	-1.0703533719108433	-1.386790107195207	-1.0213353521862385	-2.0043895860999923	-0.4824303411727929	-0.9771549388993137	-0.6877917862980986	-0.9104774715686906	-0.7933894979922399	-1.0888770225916944	-1.2978710268418792	-2.3440261017622888	-1.7169150124136046	-1.3081684507072673	-0.3554480070342235
-1.1128790310188172	-0.8281711289465008	-2.529817935862389	-1.1128582424945095	-1.407674490971845	-0.9619393059858808	-0.575115967537333	-1.5449468674851627	-1.1516354028066633	-0.8850866158752391	-1.5429041207309027	-1.7645447716760922	-0.583536972423827	-0.1412754585901705	-1.6077321221532646	-0.8415832699431522	-0.9172071001154076	-1.6015867271615165	-0.8845346316600449	-1.2435680124997288	-1.2633896058918093	-1.4554934705261897	-1.145817243610475	-1.0140902615053915	-1.2347728271388203	-0.646732370217781	-0.8875304049974282	-0.9977173605002563	-1.3502348966934161	-1.1908212795389517	-1.4681413546066517	-1.0694104282545784	-1.0799937336498275	-1.4065975738341554	-0.8354638943775836	-1.0660092291001617	-1.4102685973211249	-0.9279728886541248	-2.0060328433883448	-0.4220345619862802	-0.9163534081371891	-0.6984057347673114	-0.8617192915759112	-0.6487148906677773	-1.111127146761244	-1.3613592846429632	-2.3524507463384503	-1.716692737829843	-1.314111364839176	-0.39649269760567696
-1.0215660765840628	-0.7692429252979524	-2.4359941581950353	-1.1025190541314518	-1.4252343913369203	-0.9713836887363143	-0.58277591572455	-1.528465418081366	-1.1124526626789248	-0.8682154176671769	-1.5396448649715577	-1.7984213103410647	-0.5887769446113333	-0.17845464606171554	-1.548812674187769	-0.8523910290590658	-0.9634893873556131	-1.6177173269016634	-0.911842918415668	-1.2167267862526079	-1.1766617345492738	-1.4443061374138677	-1.187576247631208	-1.0384489168729012	-1.2257232996296488	-0.6518712275927372	-0.9118688582152632	-1.0178902807131458	-1.3206540775077258	-1.1525592698016722	-1.4630492676680618	-1.0430664321826586	-1.05728528356284	-1.41093622303047	-0.8436085294844327	-1.038201351972527	-1.4333373236467986	-0.8427863807519677	-2.0001874998580873	-0.33960202080611573	-0.8458473270597725	-0.7064644734198621	-0.8418249882447253	-0.47513159282633965	-1.1448229822080622	-1.4074644106033078	-2.3558325487248055	-1.7047317881268735	-1.3189117091379816	-0.42928592575952296
-0.9444516743998197	-0.7145535278149204	-2.335045286174021	-1.0815019024064743	-1.4369435284965992	-1.0034178364066553	-0.5883725709150402	-1.526316397948618	-1.078014303224378	-0.8458714887040548	-1.5214304029957106	-1.7826059352067969	-0.6094482621532373	-0.21800966196448107	-1.4874311868866936	-0.87161717123956	-1.0110635798840806	-1.6397868388052448	-0.9466816863829338	-1.1960989287100674	-1.064584524633991	-1.4174447462888402	-1.2145411701321838	-1.0803981018951947	-1.2240803617725995	-0.6686146217555536	-0.9461878527849125	-1.0307356616214678	-1.2921603316856427	-1.0959572712926011	-1.442834154011392	-1.0351561886149028	-1.036066773171152	-1.399649667079218	-0.8785961451283001	-1.0119387293477657	-1.4641549761235257	-0.7857583912627051	-1.9876826399487157	-0.2336994069117256	-0.7748951438201603	-0.7161383781438145	-0.8529132970904352	-0.3096033819077797	-1.171431982202487	-1.4249353951993076	-2.3644774210501884	-1.6971712309082179	-1.3290293976600744	-0.4537927400135827
-0.9002256104615048	-0.6509691794481036	-2.2419128322154735	-1.0527359744644336	-1.43623953422473	-1.0554105697224294	-0.593168157470915	-1.53620496058802	-1.048927069447849	-0.8246116317660978	-1.499467087334405	-1.7126429610757925	-0.6350325045134417	-0.24453693780527055	-1.4211777735570488	-0.8967561351284804	-1.053426208902756	-1.6712847196216167	-0.9726537302993774	-1.1772824261119137	-0.9535376280322287	-1.383929913573692	-1.2252718548219623	-1.128560648227531	-1.2146594649467353	-0.7019639155694822	-0.996592488924318	-1.0399500712366894	-1.2701331194150718	-1.0237376826608489	-1.417285315031315	-1.0366188121074988	-1.023475538825902	-1.3863454875506582	-0.9234161491556725	-0.9908113125763721	-1.5049825728633697	-0.7524434689815775	-1.9669495643250676	-0.09818128348810336	-0.7042245168632453	-0.7426775222429616	-0.8818511737056882	-0.17443385001605674	-1.1804003936270826	-1.4291318284755512	-2.391281751002081	-1.6989816412860979	-1.3446867403729803	-0.47507236741317393
-0.8898645047651857	-0.5771972586260059	-2.1640006502330538	-1.0166835765192466	-1.4272740720381187	-1.0970178991286677	-0.6047425167159292	-1.5532083148811986	-1.023537124630496	-0.7996360786839153	-1.4691025550858758	-1.6074728955654887	-0.662384245523402	-0.2524507492936619	-1.3602113343699145	-0.9234762294699739	-1.085526100503962	-1.711647838737311	-0.9800571743396901	-1.1555593306960237	-0.8641431969024973	-1.3584481461368243	-1.2314941039813367	-1.1746810618126964	-1.1840437784785764	-0.7356810072022207	-1.0600507034379905	-1.0404324000482064	-1.2556129252011803	-0.9565320862219366	-1.3917158483842416	-1.0481218762270217	-1.0357544110457926	-1.3763408052255894	-0.9664888733385399	-0.9496894422048887	-1.5441881878939128	-0.7517405045502766	-1.940976555751082	0.04382577169445466	-0.6514345421451317	-0.7750833938977564	-0.9193146239293919	-0.0923491989715737	-1.1638633591309147	-1.436848228812537	-2.412804347646366	-1.7055049171138692	-1.365374492351086	-0.48969956270481757
-0.898505865894626	-0.511300629088537	-2.1120086471778947	-0.9729516547048297	-1.416004455626553	-1.1273356031764004	-0.6202053064143748	-1.5761444997551417	-1.0119460628660524	-0.7748464413355177	-1.411102939896716	-1.4952475678782509	-0.6910032950890372	-0.2419898025959127	-1.3097884210929593	-0.9456095300385068	-1.1092637616168592	-1.7560814482122127	-0.964859764584235	-1.1386042059258954	-0.8099133137749795	-1.3490266134287927	-1.2366825365322678	-1.20890552736845	-1.1318500492332955	-0.7597872324668137	-1.127186318921867	-1.0217952147711877	-1.2468697494338852	-0.9046182609184461	-1.3640718277992245	-1.0762505413311911	-1.0653514134902695	-1.3676483367308747	-1.0135113603763197	-0.8896222823534885	-1.5832572149910404	-0.7761964773505815	-1.9172522150453684	0.16835205691237298	-0.6305810943500632	-0.8057587304760494	-0.9560964956325477	-0.0729492270745485	-1.1103263376104455	-1.4419964002707615	-2.432247845031049	-1.714724480283785	-1.3910073486068524	-0.5005723862858025
-0.9119694151543343	-0.46375561645180136	-2.0867731017300013	-0.9310989047073044	-1.4028740111125875	-1.1534239691096184	-0.6226085123182218	-1.5989655585505447	-1.0118628637182336	-0.7506066955940875	-1.3197065966074446	-1.3885854374744242	-0.7211493672976587	-0.21512833812236304	-1.2580269233228738	-0.9551468281038702	-1.12467654324468	-1.802005889022194	-0.9383936872237282	-1.1294078936864451	-0.7892639286654514	-1.3581474589227382	-1.2416470676252203	-1.220747498320844	-1.0591091984340326	-0.7804492202132085	-1.1997168216229404	-0.9914740963639794	-1.2261221778084743	-0.8697592494925528	-1.3398667339834982	-1.1048018912061572	-1.085862271633355	-1.3743004264951548	-1.064809255610773	-0.8216310842270484	-1.6200676630463442	-0.8066396301652027	-1.8894540277772407	0.2658515354057544	-0.6254106971587203	-0.8493340309949836	-0.9874413181089345	-0.09828395093781814	-1.0296269113978451	-1.4597748695101704	-2.4665921758885	-1.722346243547245	-1.4104749807631833	-0.5081626831655363
-0.9215792746998325	-0.4427781504948361	-2.0830221130906095	-0.8999971137896855	-1.3992893483877198	-1.1683830512784792	-0.6140132623738322	-1.6242134750815729	-1.009839703952976	-0.7256206683860584	-1.2013043155386351	-1.3077268004611637	-0.7580480057763668	-0.1760058016266995	-1.2064783821766956	-0.9425811348106539	-1.1262606652052871	-1.8463857895079498	-0.9211801505084548	-1.1263538650011427	-0.7919236802148927	-1.3750301616195146	-1.24812362461341	-1.2112595276717237	-0.9737715004125482	-0.7959345395939292	-1.2641345065847354	-0.9658798003096386	-1.1783810216027573	-0.8554413151079432	-1.3239392282525504	-1.1363455808870768	-1.0908711227054941	-1.3997154041882531	-1.1079275001102311	-0.746228698018496	-1.6355460027865345	-0.8486537372836761	-1.8651690112635229	0.32808032852032065	-0.6253924142832206	-0.9043735922799797	-1.0125857234155395	-0.15215940340978198	-0.9413425855049157	-1.4956920042855528	-2.4943893970487485	-1.7145183125539198	-1.4215361941474538	-0.5133122015398145
-0.9235000283719307	-0.4567398169974341	-2.091063768877558	-0.8834102406409858	-1.4124787762055446	-1.1930598854730443	-0.5994901045332869	-1.6573759257586356	-1.0083827042423894	-0.7049656922157654	-1.0629491450751705	-1.2700124247762532	-0.8002491402043418	-0.12885712132911106	-1.1682352839711652	-0.9063136393338121	-1.1143478922920944	-1.881112719853577	-0.9270967891361591	-1.1288339469162767	-0.8159181794744859	-1.3789656266274064	-1.2635838820760399	-1.1905263326439066	-0.8968594294481912	-0.8032114366258908	-1.2990134767895871	-0.943148608080463	-1.102298309845862	-0.8574360513521709	-1.3149367250133195	-1.1803886630758238	-1.0905366464473651	-1.4245766731552485	-1.149886727318044	-0.6887961803346847	-1.6266775433955274	-0.8911950677256242	-1.8627115811263129	0.3504449720513584	-0.6218491930113603	-0.9439366151770978	-1.0326591845292696	-0.21844719470863128	-0.8581951573354025	-1.5404119851379676	-2.5080808442376554	-1.6897202002960534	-1.4272904033069271	-0.5190471572405805
-0.9226391408909906	-0.49864737534591763	-2.0959810875159994	-0.8854260454684683	-1.436169134797543	-1.2493634419757687	-0.5762656092805245	-1.6993908043682395	-1.0150731332755425	-0.7009750502680567	-0.9282836981128509	-1.2657669617802492	-0.838657968005562	-0.08585350340088645	-1.144284182861934	-0.8575435947511577	-1.0891513449353094	-1.90426617681083	-0.9561271353253724	-1.133088524808905	-0.8539081461448346	-1.3679492725191729	-1.277023497985804	-1.1786213884349919	-0.8408628783999756	-0.8122413886820843	-1.2998875850981968	-0.917172307607401	-1.001340253605746	-0.8656901323627675	-1.3163806617030818	-1.2282191349965457	-1.0796979571240444	-1.4439564785688577	-1.1845346913688914	-0.6650475292438827	-1.5963135579833567	-0.9119524890294274	-1.8734837142035012	0.3429567822737226	-0.5916239432350965	-0.9657071737321059	-1.055895169978341	-0.2738746449323572	-0.7853638437954873	-1.58479519709522	-2.5210556180731625	-1.6625350522908395	-1.425452468575397	-0.5257869680539742
-0.9357412798403038	-0.5501988380890704	-2.09727230179793	-0.8996957724923551	-1.4778627198771723	-1.322736806878525	-0.5584624001387825	-1.7459523955729863	-1.0215931055180423	-0.71110352996211	-0.828467216577376	-1.2784008033528984	-0.8706653245065791	-0.05685210835453527	-1.1362830982779937	-0.8097737540969681	-1.0445915980794536	-1.9167901365525744	-1.0084146940288936	-1.1297922800554576	-0.8952863458043605	-1.3489145927019757	-1.2797186081281364	-1.1841540388293113	-0.8090261296185304	-0.8289435344913896	-1.274985741759579	-0.8877811191487982	-0.8904090757355112	-0.873998516537908	-1.3286099214224956	-1.2639259342057032	-1.068013402222316	-1.4579584827933285	-1.2093187529709024	-0.6739067649295551	-1.5446711238013433	-0.9073312967168432	-1.8857619179351701	0.3225188331099912	-0.5397115465409732	-0.9769620611185417	-1.0770513672561413	-0.30755591069536126	-0.7225166020665458	-1.6207123318706025	-2.533679520579401	-1.6386969085251581	-1.4123775404852736	-0.5260957061465497
-0.9740223472121239	-0.6007757589144459	-2.1041520877387883	-0.9197265461819712	-1.538661187345546	-1.4012700168520031	-0.5638187347388879	-1.7912368548131283	-1.028729969002907	-0.7383807721991713	-0.7697627695912028	-1.3074935050912135	-0.8999288497703567	-0.0440181415334034	-1.1489909588556366	-0.7799191822927849	-0.975777867418963	-1.9142674416078436	-1.058086228019092	-1.1186582392708497	-0.9334919066702696	-1.3199542869060727	-1.2802686870187252	-1.2008179619952908	-0.8032297973235882	-0.847508730934291	-1.2352752744583138	-0.842681445956708	-0.7884384883052931	-0.8832481555651335	-1.3458104488880906	-1.2830473881226703	-1.0812597677508429	-1.449574473041009	-1.236732488246707	-0.7090487350122606	-1.4839212013448464	-0.8686602647631346	-1.8958153123435877	0.300166680304187	-0.4929073852614928	-0.9723002987272729	-1.1043651396252894	-0.3136036014651383	-0.6748489256635161	-1.6491619824489017	-2.536105758494556	-1.6122752253946016	-1.3895804288152853	-0.513149094622982
-1.0243741128721304	-0.6551718914685168	-2.1113730753810893	-0.9510529393087802	-1.6064596411009622	-1.4702537020460977	-0.5926983415419642	-1.8305132677678593	-1.0468369445148347	-0.7887875028378801	-0.7359237477124283	-1.33848077032835	-0.9151365524384583	-0.0536815288050692	-1.1747478452145295	-0.7790149575291728	-0.880798660435491	-1.8995544336721228	-1.0727519636871272	-1.1005341586935884	-0.9640722412510911	-1.2952478208153297	-1.2791132449269358	-1.2226067087514554	-0.8135865448275188	-0.862897804156818	-1.201587959721058	-0.7688388342286938	-0.7103213963965048	-0.8835920756072417	-1.3653006473903082	-1.2883074652703548	-1.1184087465358734	-1.4213985367684372	-1.2585962464613096	-0.7473482533416191	-1.4261688962127574	-0.7983837922135073	-1.8946164204562592	0.29165425105738324	-0.4504838009517642	-0.9483163644447886	-1.1431683784836697	-0.29033092156312956	-0.6447371994647849	-1.668530586558513	-2.5204098655203593	-1.5864043966672792	-1.367008212112446	-0.4935005363917144
-1.0703828636223922	-0.7179035156572787	-2.1218856559078985	-0.988205888079	-1.676999867142224	-1.5113537211626522	-0.6295171880291909	-1.8624906873431493	-1.0742459906024293	-0.8502418177137165	-0.723388148638024	-1.353065576478269	-0.9188783591037917	-0.084657164261761	-1.201882430548495	-0.8029516560899381	-0.7681656116302741	-1.8772147492776867	-1.0574910353460065	-1.0756754183085646	-0.9828312056774416	-1.2997404415434404	-1.2683134548488924	-1.2359480429543424	-0.8275678568623718	-0.8722818045806504	-1.1834502123174189	-0.6809932524447163	-0.6537532044783008	-0.8676305654424515	-1.3767342685255672	-1.2815042532451604	-1.1597704676133656	-1.3940721262126263	-1.273208268086796	-0.7660220338958688	-1.38188025880299	-0.7222159984356507	-1.883865163605964	0.2994203594714704	-0.42453308746735247	-0.9104710578458279	-1.1769162520867877	-0.24274725340406017	-0.6248276516343585	-1.6781094653070063	-2.490085624254634	-1.5668764470040955	-1.3459999201811619	-0.4798199437424014
-1.1138901677299216	-0.7867463297887679	-2.1444607201151293	-1.023678063650446	-1.73554935831506	-1.5254795527520846	-0.6602327575407914	-1.8899045091651114	-1.1014115269890903	-0.9151866350280674	-0.7266024654572911	-1.353647533060451	-0.9288821609854019	-0.13014894293473894	-1.226774452251112	-0.8447051185683607	-0.6430551306277096	-1.8426082572713558	-1.0291476308980616	-1.049439732231805	-0.987022810721655	-1.3153024788293286	-1.2549595296205767	-1.2262951423476685	-0.8412550443984038	-0.8652523976697575	-1.1755729940831952	-0.5977780272513028	-0.6130003770386281	-0.8468939970088117	-1.3781340030717653	-1.2607054788091614	-1.2016297566781562	-1.376244727912384	-1.2909716962454572	-0.7662700790872192	-1.3590359269393555	-0.6362186849678455	-1.8611130586098752	0.31087123182951515	-0.4268403863554262	-0.8501074306217659	-1.1861234042157864	-0.16711833009695318	-0.6035248260944125	-1.690710478836437	-2.459619541387715	-1.5437373406974888	-1.3227504335772529	-0.4697568294985488
-1.1570583958720808	-0.8588353610954449	-2.1757843743534737	-1.0628674057839904	-1.7673375537207718	-1.5177542421749837	-0.6811731246597175	-1.918139563680659	-1.1283558753974028	-0.9647030649697808	-0.7272079585446585	-1.3226423220256256	-0.940903556563808	-0.19066516854273935	-1.2489241141642304	-0.8934347508710776	-0.5105052086284526	-1.799395306640679	-0.9973530499623069	-1.0233119902723709	-0.9743004837709994	-1.3177551431638348	-1.2504538583057034	-1.1858962989263844	-0.8528239413520202	-0.8462162825242681	-1.181620048046268	-0.5266133050848312	-0.5889698438551244	-0.829596628996254	-1.3828046962417102	-1.2340327279155114	-1.250214506371266	-1.3666142414387459	-1.3102232886003393	-0.7601661562027664	-1.3498625837684044	-0.5304345204053631	-1.8245319444557233	0.31747570279686305	-0.4198746107900037	-0.7602947966143647	-1.1643829967775168	-0.07546666943714837	-0.567573052674003	-1.7116575041155495	-2.423423804367314	-1.5197381283928504	-1.2962593574468477	-0.46311022263763074
-1.1869742358347621	-0.9319034460880371	-2.214946747419085	-1.1012144896330716	-1.7703742425259144	-1.494791223052304	-0.6913964924777043	-1.950043302565684	-1.1632690787687703	-0.9677667467800294	-0.735500375592746	-1.251248811450316	-0.953316928033248	-0.25264171422666803	-1.2665995139485244	-0.9287247743269195	-0.39017785315743003	-1.7526359351812477	-0.9767424451840497	-0.988111676890908	-0.9435363267708057	-1.3139523342798045	-1.2407625186554294	-1.1289894661171727	-0.8567218337000286	-0.8079171862889772	-1.1925156715336573	-0.46766886568695565	-0.5815466857436375	-0.807679871786538	-1.4002969578548283	-1.2064240321722415	-1.295310751620093	-1.3680857413409924	-1.3250909243112943	-0.7487761891729082	-1.3455795764277527	-0.4118052785072973	-1.785553046526914	0.31882470112210853	-0.3892873600788437	-0.655467100239486	-1.111149766955541	0.020808195793045676	-0.4993740619860655	-1.7235264113511488	-2.3854177205948366	-1.5058379134808355	-1.2616513825020914	-0.47384615291341703
-1.2034569824627688	-1.0036698859728574	-2.2620392724476437	-1.130193789673843	-1.741919555131863	-1.4788911197243404	-0.6731386227595588	-1.98694965331687	-1.2023686197486898	-0.9077185832991532	-0.7630219285794955	-1.1627991020148527	-0.978920408473994	-0.29995327637887864	-1.2803200050031136	-0.9300912145423222	-0.29589513252834426	-1.7041529934337718	-0.9731101231000834	-0.9395815814114389	-0.8999454498410528	-1.2988206924179997	-1.2107597232863268	-1.073171171027819	-0.852033667446098	-0.7497845067403113	-1.1918464323598783	-0.42684069644966005	-0.5912744393859709	-0.7934777841529537	-1.4179070918507848	-1.1695531725228758	-1.3283492659767184	-1.380307786920821	-1.3362644112528055	-0.7383281234777733	-1.3451746907679873	-0.26249323682939346	-1.7474181446282397	0.29988876166773626	-0.35676943771490494	-0.5500070107996133	-1.0455935974820636	0.1329710004491415	-0.40664947722447975	-1.7247914910268896	-2.361827222712096	-1.500364804527066	-1.2139374594717427	-0.4929296621828015
-1.2212716682122307	-1.0661037334645207	-2.3063263612643383	-1.1482012717956709	-1.6927712415193086	-1.4796034569704768	-0.6220759099287206	-2.0253679932328823	-1.2400476874731623	-0.7975988612066728	-0.7979915195823387	-1.0744980863316649	-1.012959787232213	-0.33487458434841283	-1.2805177504395988	-0.8966323725211705	-0.22640908380967656	-1.6679840581068333	-0.973458299051137	-0.8825081039631704	-0.8559347315831035	-1.2664997648176048	-1.16777893600107	-1.0288349997107402	-0.8432396420268109	-0.6824500069958201	-1.1879231884278791	-0.4050394341690895	-0.616687108703203	-0.7904983505250058	-1.4328945653286014	-1.1318436526139937	-1.3591818955896533	-1.3889244049051108	-1.3297304950406903	-0.7394074552563534	-1.3430868466429318	-0.08789045208901498	-1.712504146307462	0.25960929547018574	-0.31671165749485014	-0.46262567175154456	-0.9890342644798154	0.2510029797016897	-0.3081532069979913	-1.721341806170355	-2.3463216960973963	-1.5064145388503027	-1.1633231668650557	-0.5003189880400095
-1.2419512413098217	-1.1091234426589858	-2.3488093182086973	-1.156090424393478	-1.647721316181364	-1.474330584218634	-0.5466477203033839	-2.05383329990551	-1.2856448789729955	-0.647651275580958	-0.8272704216468769	-0.994439319158231	-1.0364326502529813	-0.3603375115184785	-1.2527008346984203	-0.836435755786052	-0.18763874245479095	-1.6472670362026534	-0.9746133962941597	-0.8232230885014067	-0.8238406988081891	-1.232996723757911	-1.1092743142959791	-0.9954711686607698	-0.8415254012609564	-0.6114478411516113	-1.1879061159999766	-0.391985687214192	-0.6513585371544695	-0.7751703772798891	-1.4393569187176793	-1.1007192930628324	-1.3902329022636803	-1.3693549732154389	-1.3088716853538893	-0.7522856934343161	-1.3232474493144237	0.06298328897888011	-1.698552862106164	0.225878091976431	-0.2606746440879726	-0.406312778484332	-0.94082913677228	0.35536207735244724	-0.2257089283267404	-1.7077480565064884	-2.3289050405402976	-1.5295987443478172	-1.111245764472088	-0.5011665614828347
-1.2615465834762283	-1.1274367095305469	-2.390351182878489	-1.1504005017606587	-1.6105123648822617	-1.431182924088278	-0.4435177112728924	-2.069932530728553	-1.3381313657617442	-0.48546467390301845	-0.8574362764761135	-0.930257455568283	-1.043834501741346	-0.3730984623358141	-1.196060891819441	-0.7566694924909665	-0.1772156154352072	-1.6393799525238364	-0.972416123738185	-0.7697170324915736	-0.8064638066460109	-1.2077389977746766	-1.0261543532909196	-0.9743751277263331	-0.8570516096532508	-0.5395313368045676	-1.1839248258131088	-0.39180433158106165	-0.6792590515124133	-0.7448402497769154	-1.4164248466365998	-1.082376115866697	-1.4149537384326314	-1.322004027907406	-1.2784290982434225	-0.759700233478473	-1.2845686734556234	0.18070986064129874	-1.705710425612602	0.20885947884543982	-0.21588891226366974	-0.3849566937624614	-0.9160002049523287	0.4417201869950917	-0.19249162517735066	-1.6897821680558587	-2.3072891270531217	-1.5653849523333512	-1.0569685274004534	-0.5044083114548774
-1.2859945696979367	-1.1089271807449892	-2.417259285686397	-1.125518320352533	-1.581751344845586	-1.3466224473052417	-0.3101700943144805	-2.0685832530880637	-1.385834916174654	-0.3541531766905862	-0.8849980379881952	-0.8916996273920169	-1.028612370512838	-0.3732501109590832	-1.1161021986226287	-0.6841218726998025	-0.17627524900089417	-1.6475144230617496	-0.9661348413779581	-0.7284955435900355	-0.8159454124255046	-1.183277208534611	-0.9200886391663723	-0.9681857562282981	-0.8822363912340933	-0.4704850303893555	-1.1754090987753307	-0.3980784647612754	-0.6884681158641109	-0.7052206609260503	-1.3616230290457707	-1.0857978497255227	-1.4336622947550577	-1.266064276468906	-1.224214401184375	-0.7663270624419898	-1.2425654448603154	0.26514148060302506	-1.7196766214045387	0.1988950027902121	-0.18869496324527155	-0.388520314142221	-0.911271997386929	0.49874335321710844	-0.21366098252549648	-1.6806864794612935	-2.288215164366286	-1.601338671599401	-1.0149855485329768	-0.5035927768707157
-1.317762129902641	-1.0468520188202857	-2.427613530783124	-1.0787523970289707	-1.5801854332624827	-1.2315471251701917	-0.17344932888922737	-2.033572645096837	-1.4283821486702926	-0.25714182309563155	-0.8971268213945246	-0.8660397003829579	-0.9833523812787555	-0.3710203145354555	-1.0275491845324203	-0.6437373762042793	-0.18466164778541166	-1.6641088731627018	-0.9624554684897951	-0.6998877197154674	-0.8493579739122156	-1.1625858011260763	-0.815656576420408	-0.9720391197820648	-0.9032113302409058	-0.41220798160339867	-1.1638510650853235	-0.3933632182998851	-0.683060702361141	-0.6420950422498323	-1.2883358750164153	-1.1179822758447124	-1.4545352718222329	-1.1988000438239415	-1.1566272357362233	-0.7914533699334017	-1.1958109074383625	0.2993510848876265	-1.7371440586783744	0.19370198377427836	-0.16686155332341365	-0.39349827306598617	-0.9042225281172642	0.5166605479193753	-0.2672012593677164	-1.6783320256203311	-2.2678982213321475	-1.6351050801064102	-0.9856328778205699	-0.4931801478050793
-1.3543640606076268	-0.9552766609262047	-2.430461338448108	-0.9997766452224512	-1.6028502434422183	-1.0993389094177393	-0.06754805539303854	-1.9644217822681482	-1.4655620215078513	-0.16476788871943782	-0.9084396082573317	-0.830427546712977	-0.922884689376571	-0.36804069991899574	-0.945634767238501	-0.6369405358722103	-0.1951045488655302	-1.6795803171269674	-0.9605899041034057	-0.688643102030185	-0.8878381337008914	-1.1445180370561365	-0.7153072600131363	-0.9764292553795085	-0.9095721438972209	-0.3672266520992684	-1.1490834149496418	-0.3802978954535113	-0.675920183324192	-0.5471115670414861	-1.2057957389342986	-1.1627264780104154	-1.4807792188856368	-1.134200692445244	-1.0966174522189491	-0.8278322140108152	-1.1465709574423069	0.305414153107594	-1.7434158737008907	0.2011245972444368	-0.1564951629150283	-0.39530144788643995	-0.8911206415851358	0.5085580995627584	-0.3311455445268173	-1.668261171442382	-2.22558463209184	-1.6672575818530675	-0.9568333970273578	-0.48118596417087234
-1.3975850790198434	-0.8558350352837701	-2.429707572597862	-0.893697021821899	-1.6309148799559101	-0.9792693409075641	0.002298634394354693	-1.8758376373818948	-1.4921045789096232	-0.059015877105157766	-0.9323755068673268	-0.7761363813347328	-0.8706388721458349	-0.34098827051244	-0.8745268120944829	-0.650342258206643	-0.1944190481003299	-1.6918259666522286	-0.9577597982309891	-0.6981316532214185	-0.9287601814308631	-1.116465688730219	-0.6108199129565601	-0.9846427672657093	-0.8861342835821017	-0.3443510027144308	-1.135623512791294	-0.36585504152144455	-0.6729944030141418	-0.43196713694365985	-1.1083653740902064	-1.1910329390896028	-1.5108737893174125	-1.0984194783273844	-1.0516818966186936	-0.8718267158551019	-1.1159728212871396	0.3024984483641311	-1.7154745351626342	0.2153390425604496	-0.16441896115664048	-0.396651692538723	-0.8730958107674521	0.4867536241066655	-0.3921860826838349	-1.6558446486989968	-2.1516814251962106	-1.6907639244284964	-0.9276254862938051	-0.45682769371607035
-1.4434456109349436	-0.7690556869202311	-2.417995210924803	-0.7797712945803008	-1.654942014186073	-0.8852197960117898	0.0392668693566849	-1.7772237085332303	-1.503038164481546	0.05737522783821698	-0.9557295644636795	-0.7074347404126861	-0.8376191116563183	-0.2740157451841366	-0.819451448493189	-0.6807600761624617	-0.18425078674985884	-1.6968843769026953	-0.9510997568969811	-0.720728832709309	-0.9680936403514415	-1.0857484262716164	-0.5174889397814746	-0.9914438789699455	-0.8292494171283569	-0.33260209668928065	-1.1216992405939972	-0.3461528742285963	-0.6875239149997214	-0.31567872017945325	-1.0078320187679115	-1.1887886842351372	-1.5500185685848298	-1.0824377757808192	-1.0231686706190921	-0.9245061513587072	-1.1100946620098218	0.28519194335944065	-1.655425559661749	0.22717088203812413	-0.17196978873805668	-0.38663595372558507	-0.850031193632119	0.44529415364879793	-0.4356088195232811	-1.6507140477918245	-2.0471814918536166	-1.7037524914100133	-0.8945633411232471	-0.3935218216205164
-1.485324538250694	-0.7101139479672688	-2.396263115627019	-0.6730309663477139	-1.6684529961442915	-0.7886389567690445	0.05294782260570184	-1.6834527500551517	-1.4967961991476124	0.1838476789093335	-0.9768272142266395	-0.63229312180588	-0.8289860230132943	-0.18323157769470136	-0.7752107963898653	-0.7191896286159853	-0.17135809928128393	-1.6871760702282959	-0.9248924589595552	-0.7613000241235455	-0.9961208857743088	-1.0561277877702697	-0.45221199002642054	-0.9793230264529598	-0.7542060765655981	-0.32503302381994714	-1.1106363073131633	-0.3269291771167727	-0.7358831500607462	-0.21783165809418517	-0.914650953325119	-1.1542761372355308	-1.5967540239251463	-1.0730550676412363	-1.0128005431249476	-0.9766794405934756	-1.115655742155998	0.26015282961044306	-1.5810644394661166	0.24330889904013525	-0.16619240008012112	-0.369950177247213	-0.8382574115314586	0.3975939034989856	-0.46476999177065786	-1.647981827103245	-1.9123983766561683	-1.7099149737105201	-0.8608316810504864	-0.29455378720897657
-1.5224503108662522	-0.6732347552084267	-2.3670424235093313	-0.5913487579204519	-1.6598471418425	-0.6670763714477793	0.0639419483532104	-1.6163250361800068	-1.4779444898003293	0.30901086424957425	-1.008097620898847	-0.5670627108938507	-0.8439508449145586	-0.06951476839752838	-0.7223910345805673	-0.7525929037522221	-0.15777112257616022	-1.6634692479283282	-0.8687608495531833	-0.8164594680768008	-1.016148451835589	-1.0311766448288482	-0.4117521673050687	-0.958463884912101	-0.6744715987943752	-0.3229121709769053	-1.1158126674532078	-0.31265610292636004	-0.8025518064888058	-0.152081386465036	-0.8256425702347825	-1.0775756245412267	-1.642897926213897	-1.072711211993976	-1.0252871161219486	-1.0197622087614462	-1.1178484663013541	0.23340024006014942	-1.4935721725542979	0.2545849012449077	-0.14842875824451862	-0.3739923653518326	-0.8398815157775636	0.36817152358530003	-0.47921059905904445	-1.6463419090050617	-1.768227587063927	-1.709712027351434	-0.8375770244473324	-0.1754478738156717
-1.5520412876285785	-0.6497870961959846	-2.3257347168699427	-0.5561404899448045	-1.626373165558745	-0.5285202056974707	0.09241669073825107	-1.5798515594841316	-1.4528934293167761	0.40361578743117954	-1.0302265010762297	-0.5158018216395659	-0.8745345834555007	0.08856768812945538	-0.6487993098332235	-0.7797499558705449	-0.15060632130911508	-1.6313577825995922	-0.7886497977880881	-0.8771345931470467	-1.0301076086449863	-1.0185065110431408	-0.3786313368174522	-0.9319851299083943	-0.611071429048571	-0.32076725659431526	-1.1332060570002969	-0.3008872799253438	-0.8668102659735546	-0.11943794415251366	-0.7463262438232776	-0.9640814089414323	-1.676815477348083	-1.0731637867061792	-1.0471858899646977	-1.0425153271248004	-1.09614074116935	0.19186143275602224	-1.4055848408332843	0.24724660017007666	-0.13143299717990722	-0.379474529557147	-0.8497702464271099	0.34985722147706644	-0.47645008621401486	-1.6489247800096998	-1.6399766508688198	-1.6923552815933944	-0.8208391518922611	-0.034875925117824155
-1.5650378460377765	-0.6310271642787757	-2.2757943841764	-0.5664927801033981	-1.5755999570592283	-0.3797258348781562	0.1398551092600442	-1.5661592312097656	-1.4244413500101825	0.4464916215858919	-1.0344058225034887	-0.4717397609437223	-0.8925462363625343	0.2852278694314688	-0.5630864417373683	-0.7932072450898927	-0.14784674130561642	-1.585254311825791	-0.690165406984277	-0.9366328640601116	-1.027161911109854	-1.0287829387716139	-0.3452009141904093	-0.9004325296650192	-0.574790132284946	-0.3185845312210062	-1.1524671701599216	-0.2969746286063172	-0.9175020498804898	-0.1201656065573953	-0.6887220103304819	-0.8381649575776862	-1.6949490662185203	-1.0714369234188346	-1.0681637527871968	-1.0449723153039907	-1.0491642483555972	0.13975818840195073	-1.3383812841440894	0.2286416649343988	-0.11945405715244042	-0.33924920311223156	-0.8779369656305432	0.33447568507345304	-0.47183403997079304	-1.6478500479703548	-1.538698014942808	-1.6583053924578202	-0.8147437227826307	0.11259020343970452
-1.5669646908948816	-0.6076065758751609	-2.2324193966400325	-0.6087441990222362	-1.5151439732906826	-0.24937863303811908	0.20515735833376647	-1.5707458541788022	-1.3998793381760044	0.444519867395193	-1.0328376900155019	-0.44627211033846786	-0.8754556065614277	0.50140579020982	-0.4751788165992051	-0.7871529804016839	-0.13588343468216899	-1.5088313029065759	-0.5911728674951435	-0.9963338592910802	-0.9965180329766573	-1.0575486822525197	-0.2951603204400069	-0.876490697281147	-0.5530724546447481	-0.31987354226823567	-1.177556810205467	-0.30531698773031585	-0.9388863359045843	-0.14614062026398802	-0.6567226051996103	-0.7092796488952527	-1.7036233347970917	-1.0688630627650764	-1.0934555409973306	-1.0404639263530906	-0.9892387316400688	0.07592023098446309	-1.302984150286627	0.20266720181080577	-0.10733251069607494	-0.26504984112838204	-0.9166467308632482	0.33403850260816786	-0.45710696436830006	-1.629242834406329	-1.4703266304937326	-1.6214625748567264	-0.8257558211740752	0.24166020187735654
-1.5635779920311816	-0.589825697643867	-2.206385483812293	-0.6691509631839521	-1.4539307200080727	-0.16822212944233844	0.2823262484516193	-1.589861388259596	-1.3844327061467774	0.420725272002261	-1.0191596957801656	-0.44611059815927206	-0.8193261018213646	0.7346778808000373	-0.392944964369425	-0.7637668991550739	-0.10624211794076813	-1.4109295809643845	-0.5184182089661641	-1.0529334357364568	-0.9390633145660707	-1.097392686032795	-0.22191966574130212	-0.8571519100762883	-0.5456569521290253	-0.3307218592417215	-1.2022264685246111	-0.3285498019234693	-0.9335161934883667	-0.18480809362985867	-0.6359122360096101	-0.5810317220100514	-1.7059149118052612	-1.0570177413870256	-1.1126336005331057	-1.0273510508319585	-0.9230887076732056	-0.0003913509725235687	-1.295933950232786	0.1702725059170629	-0.10949720315525091	-0.18595797874306405	-0.9573233369695335	0.33880379147977524	-0.42969389990132517	-1.5839049558419198	-1.4322421605732263	-1.5870486708231089	-0.8399216191048537	0.3552554315805402
-1.5563132387132455	-0.5871863132832209	-2.201430253873691	-0.7225931871756941	-1.399091468916708	-0.13828293669882646	0.36770284449873714	-1.615870671923369	-1.373657401880462	0.3939324580856238	-0.9840789400308138	-0.46591250406575335	-0.7319347162012699	0.9738698843134375	-0.32857121919977694	-0.72712306432131	-0.058087886303284986	-1.2979274953465718	-0.4850662464115064	-1.0993809995865513	-0.8636598120219248	-1.153662465860991	-0.12571943684545675	-0.8288469306334815	-0.5546440895929926	-0.3511191700530854	-1.205378038715417	-0.3699992106699988	-0.9114548160549397	-0.2369499922244318	-0.6105284183655062	-0.44999608842221867	-1.708322588010467	-1.041250948619998	-1.1192900714437335	-0.9944649512057264	-0.8687291492443325	-0.058262098956128924	-1.3034911443683335	0.14504436362618606	-0.11915056141914362	-0.09749558938794545	-0.9893808958416936	0.3247046569743318	-0.4106730549089802	-1.525105106746534	-1.4165873270099012	-1.5413792972871545	-0.8533972221364502	0.4519982216267248
-1.544189750155001	-0.5936719799813904	-2.2197949336866465	-0.7505000116675821	-1.3521407590447174	-0.1389479600319353	0.4585202121101496	-1.645375183331619	-1.3659909047960663	0.36727842633645935	-0.925286980371857	-0.5067135569530723	-0.6276090101844687	1.1802131110419851	-0.28607333456965256	-0.6755696239579272	0.005933930354315326	-1.1651539915425717	-0.49546917921934286	-1.1292051693685417	-0.7808852574021936	-1.2120105249630173	-0.023249967126216586	-0.7981819534343986	-0.5692077087164196	-0.3729326743350058	-1.1805649720018916	-0.4147593243787811	-0.8688384342776553	-0.30142956980326463	-0.5726265536640364	-0.3074070710992925	-1.721281469812999	-1.025345096583858	-1.113435458417658	-0.9458145740805464	-0.8388285871776768	-0.08066509608774927	-1.3177406603824	0.13914561863454575	-0.10350773314151743	-0.018984844954242783	-1.0112887768592977	0.293522617637874	-0.39867719425575576	-1.4621761781539377	-1.420726862160528	-1.4877209242189178	-0.8793299383484158	0.5191254557737792
-1.5335261156033513	-0.6095466361744398	-2.2487234857854514	-0.7322492104857984	-1.3119008270021362	-0.14804011698538622	0.5441825948052921	-1.6772942723604487	-1.3386427361337052	0.34241023304420926	-0.8390893628874047	-0.5636042993107535	-0.5314859407585741	1.333777000257109	-0.2640344970220367	-0.6089070424327319	0.07592531617553447	-1.0456059194294638	-0.5415577944699812	-1.14265605950062	-0.7033553152660456	-1.2574378776009307	0.07121709863194448	-0.7645452382728385	-0.586127294784946	-0.38462658255547433	-1.1408101163880795	-0.4516208214701603	-0.8263152302172514	-0.3699529230350963	-0.5197814176283138	-0.13967501919607317	-1.7430030767251778	-1.0047719098062273	-1.0895828125243407	-0.8867194832222769	-0.8352870571898487	-0.06650994867565034	-1.34001559447806	0.16200676849362552	-0.05726302785233043	0.018676725821780683	-1.0353582354706385	0.24119187654325097	-0.3799949027255375	-1.3954490821089423	-1.4427906964935786	-1.4321200645708563	-0.9180558176916627	0.5674633556264506
-1.5254634170495431	-0.6343320344397563	-2.278965552930987	-0.6548400590883809	-1.2828639173183767	-0.1549242913308874	0.6160947426397753	-1.7099532383206963	-1.26205893519006	0.3194273824044199	-0.7380193214444892	-0.6269837293754911	-0.46231301741133474	1.4381926939937593	-0.2546991739985148	-0.5319620614308166	0.12910435630664904	-0.9686507032541674	-0.6042388758204995	-1.1397573650329318	-0.6507662174373723	-1.2956487371007774	0.1560757512057493	-0.7291362757491955	-0.6009880093617275	-0.38839049481338517	-1.0944243297769283	-0.4636288795616891	-0.7956224902767859	-0.4341465039473345	-0.456148011753368	0.0694935588093174	-1.7622838362329976	-0.9911415730828399	-1.0599280770471677	-0.8125003396157082	-0.8591875064672088	-0.01044054704725197	-1.3636773065030923	0.2117635724622874	0.016614415467249084	0.03799035186076662	-1.0627070604494147	0.17624477813794287	-0.36929466012929624	-1.334326991849522	-1.478654225553289	-1.3656825136217474	-0.9704201550427178	0.6035187221169435
-1.5203285480889337	-0.6587091176885969	-2.308170634513314	-0.5280895457020202	-1.2656845543975548	-0.14917039379659897	0.671232080255334	-1.7413028370143482	-1.1378243442687075	0.29249840485177125	-0.6383542131808564	-0.6803519680154736	-0.40876622498397586	1.4996440861119216	-0.25091158833045196	-0.44341875608670095	0.15991234261959278	-0.9284975374596801	-0.6655578363895307	-1.114946014748197	-0.6308339667046559	-1.3270174885232329	0.23768368631557218	-0.6963511989139154	-0.5910145149926243	-0.3827875934614263	-1.0414690729088867	-0.44688628185630935	-0.7451108499558199	-0.4747037274393156	-0.3954643622589362	0.32181623912836765	-1.767284394505348	-0.9914778436790573	-1.0404558862349635	-0.7259593835306941	-0.898734591331289	0.08080503495878594	-1.3834977927796692	0.2810027851142983	0.11232892528378624	0.06252122068594765	-1.0946711456958995	0.1401626520030818	-0.3710004487269326	-1.2898383565859577	-1.517582279733526	-1.3018639371160834	-1.0345695056723163	0.6208400941598358
-1.5282755141276154	-0.6793888069484637	-2.3324628576101594	-0.3742744661082348	-1.254066746224497	-0.12646234409412266	0.700546862181539	-1.7730699596195052	-0.9883641775781327	0.25904404689643934	-0.5433816763443211	-0.7127569512699953	-0.3621908319928638	1.5325855370554387	-0.2545166397494517	-0.33986734028061794	0.17510101822802096	-0.919835742301062	-0.7056121860019735	-1.075188353388925	-0.6241982043065615	-1.3411409438436899	0.3149905020597858	-0.6563541848437637	-0.5381196404774276	-0.3678006916856348	-0.9903303223696727	-0.42009966897989814	-0.6641238843671096	-0.4844058928377364	-0.35250577233372765	0.5758095306843745	-1.7519648290297443	-1.0001071034150844	-1.032839987113125	-0.6356809897651935	-0.9421012601905059	0.16448176698008105	-1.4016064284509568	0.37534835548615697	0.19951995854231802	0.087902401807978	-1.1467710078065647	0.151237941123637	-0.3635880810994182	-1.271960320890588	-1.5528784423884614	-1.2568388377359585	-1.0901237325574187	0.6332070936039453
-1.5445247653303666	-0.6925225639977649	-2.3460930850560344	-0.22097597159558696	-1.2470857868096676	-0.09522201874235418	0.6953529063587203	-1.8049307181018748	-0.8260142307181344	0.23427273926827433	-0.4653321982582316	-0.7274750690598852	-0.31481465389920954	1.5430605252923795	-0.27629254105734563	-0.2360810280973952	0.17665438053890742	-0.9376622440621185	-0.7093080266716049	-1.0282326623523965	-0.6247224386136616	-1.350474039135814	0.3816440311490773	-0.6113013178929496	-0.44391067221878455	-0.34223702459697336	-0.9458771345970864	-0.3868807190730958	-0.5787296127699477	-0.47529744203832347	-0.32667109282526907	0.7895840308350275	-1.7270145587333168	-1.0068577988429168	-1.0496579933118335	-0.5529914380702047	-0.9809800398089485	0.22672607207888146	-1.4109202079637089	0.4730632989898204	0.2588332632387593	0.11868028861302644	-1.2113612831480662	0.19761571431596175	-0.3398144663503005	-1.2841923528479275	-1.587428070300272	-1.2450743916505167	-1.1290900168655489	0.6536682737958597
-1.5635515968961529	-0.7000188667588142	-2.3481603659530124	-0.09492734011294535	-1.244096665185057	-0.0692466804902573	0.6660641050368811	-1.8282368414415266	-0.6686643497173083	0.23270685745414696	-0.4105871084136722	-0.7206531022529007	-0.251355440472813	1.5243600033969933	-0.3102417383563402	-0.16112887764992181	0.17067602290393938	-0.9581530371938356	-0.6729212872462755	-0.973818296087021	-0.6413753881612733	-1.3608506959356492	0.4342138821099761	-0.5688033659209757	-0.33094012608081813	-0.3022639326816797	-0.8988425957256394	-0.34846033526289366	-0.4965872434919182	-0.4571855265576149	-0.3087927991583566	0.944893846974294	-1.7053675870192322	-0.9992095390417208	-1.089145117172512	-0.49227734954406505	-1.0009121218065595	0.27992370424077306	-1.3997394973030277	0.5394109087502172	0.28438906661237484	0.1571793529075547	-1.2682438791057744	0.26591818814233287	-0.2932308120904249	-1.3114647765057457	-1.613840469512024	-1.270323495817464	-1.1553510280295596	0.6709721700976623
-1.5845540027990968	-0.7074565165340714	-2.3449780468160255	-0.012517046190891352	-1.2467509138587247	-0.0424433487601788	0.6264350231774081	-1.8397279590942062	-0.547185476911522	0.2508925584560083	-0.37036202662906886	-0.6874456854731681	-0.17195507255766812	1.4791574804313625	-0.3457881103346385	-0.12216638825471623	0.1590686493701154	-0.964334453580989	-0.6082593670390866	-0.910602535084605	-0.6770142433937197	-1.3583184379268256	0.4644875706010776	-0.5257356559138144	-0.22165950547351207	-0.24463310810073474	-0.8396661461299185	-0.329248214042546	-0.4165413728437019	-0.44561171208793143	-0.2996400086310074	1.0294240918514401	-1.6892519127639507	-0.975597275146392	-1.1143213538097625	-0.467130930280382	-1.001036514388777	0.3168173545357952	-1.375266594747266	0.5658974916083943	0.26981761483903655	0.19388378823385916	-1.3065330130229416	0.338220881526062	-0.21605364401263852	-1.3411472940828582	-1.624153846988292	-1.315902670971602	-1.1605210272743691	0.6822381978531539
-1.5993413696002512	-0.7175155035974231	-2.340479982555827	0.01889357276436439	-1.2610743432604246	-0.01959598586934398	0.5835908415276541	-1.838833045710355	-0.4643759446140055	0.2746033608421646	-0.34364227894160665	-0.6364719289818981	-0.0969770584070135	1.4255047591802206	-0.3886771397841845	-0.11476336372357729	0.12795086944212938	-0.9502220097966265	-0.533789706697146	-0.8469392009127912	-0.7243178793122832	-1.3347970332092456	0.4664750415675769	-0.4791324473619908	-0.13797068721814415	-0.16631623423384612	-0.7808174871499257	-0.33088813200170397	-0.3598986387519926	-0.45184571537751356	-0.2994484660088963	1.0450634283708968	-1.6816971721568013	-0.9464226404865572	-1.119727766795564	-0.4770527379344083	-0.9963461823181203	0.3328497365087531	-1.3468212444454308	0.5626780071793941	0.23267412497364873	0.24391548011228686	-1.299214807079461	0.39403815278133325	-0.12478093275209419	-1.3686539917547023	-1.6200516385748216	-1.3682048469418187	-1.14651549932018	0.6930149048581482
-1.5987464638646014	-0.7337668924299837	-2.3393827849276585	0.007549289515180665	-1.2803866185562869	-0.014441397900070494	0.5346801887584591	-1.8170511916505732	-0.4009639892433651	0.2906706698914692	-0.33702915912801523	-0.5811860536746387	-0.04574364516477705	1.364294881536154	-0.43500172456431424	-0.13916985503862142	0.08541686523215355	-0.923110363093835	-0.46322996818393103	-0.7852688837364722	-0.7850314741947109	-1.2943781862255703	0.45209835659294056	-0.4325382349896702	-0.09893828655645814	-0.06628553960602308	-0.7362721082666664	-0.33178719290637176	-0.3346599011729377	-0.47216233933868457	-0.3009808069857864	1.0320608397073592	-1.6819542489502388	-0.9148359595952046	-1.101022418239765	-0.5046561453772811	-0.9988950107184509	0.343434144139131	-1.320266683836547	0.5327190027062331	0.19890931050062371	0.30574044806761774	-1.2495919960491864	0.42559908358770465	-0.035464669864029644	-1.3724931571595556	-1.5932062492120571	-1.4236220884554691	-1.1236253276637855	0.6925022831195322
-1.5917375403169445	-0.7545751670817797	-2.34555117647139	-0.024660538967776847	-1.3079565563924493	-0.022968416447915408	0.4873695082081319	-1.7754538369524746	-0.34651522011459235	0.2897672765371648	-0.3414213492188022	-0.5310429312478042	-0.012824884598103704	1.2946151474517085	-0.4701178372412488	-0.1738840035053467	0.047343010231654284	-0.8895145766105224	-0.4055056890555092	-0.7301384004000602	-0.8624456762890315	-1.247397282981545	0.44270278800444063	-0.38502341358154707	-0.09684079265577696	0.028245374553619647	-0.7000990480268039	-0.32165057060352964	-0.3287803872377727	-0.500638918825244	-0.3146481097758207	1.0283539613602977	-1.68064122231709	-0.8866322114688107	-1.048449954140783	-0.546998129933246	-1.0160294791512967	0.35971815542556645	-1.3045230264405114	0.5086306390929372	0.172505181703817	0.3665014574203581	-1.1893092969575463	0.44270384754198294	0.04341503148964146	-1.351019015348885	-1.546827778295436	-1.4673618608947148	-1.080220599003986	0.6828673245323649
-1.58573772308539	-0.7818036877937458	-2.3601135758859133	-0.06495417529650646	-1.3541994666181287	-0.03538831861763414	0.4490286313151361	-1.7247246817045774	-0.30548383550726566	0.26801775421586027	-0.34913429046061945	-0.4945283603226341	0.003717459907568491	1.2335428768917205	-0.49237832351987015	-0.1953378726174221	0.008100288541775035	-0.8459907648608492	-0.35419208199885444	-0.6906650796425228	-0.9377833658682168	-1.207721310291494	0.4420421404926282	-0.3301527160665051	-0.1068974737518195	0.08509591778064193	-0.6704818001015087	-0.27888536885918186	-0.32864372658634783	-0.5330325665808673	-0.3512386442182217	1.0372336961880542	-1.6772522314702674	-0.8715227897921334	-0.9789439322702093	-0.596389290670433	-1.0417031324928108	0.37691681929591075	-1.3048749399795778	0.520321957911732	0.15754978954498333	0.44281591783104324	-1.1201193402859488	0.47200600227771494	0.08649595954520997	-1.3251405220745223	-1.490307632893465	-1.4959966257505444	-1.0106944491597853	0.6807556724840891
-1.5737299670422717	-0.8119084606935957	-2.3737014318786676	-0.10328628566497504	-1.4068506274050363	-0.04746125209181749	0.42016850996533456	-1.6688992787133063	-0.27457230822124146	0.23502949486072006	-0.35179514875471496	-0.4748956576515007	0.005203601629404052	1.1904381598813156	-0.5114574986005315	-0.1996215742908481	-0.023039462564583203	-0.806447928488474	-0.2994837594194256	-0.6608198475937375	-0.9982064759397838	-1.1800905136480702	0.4504702336454189	-0.2722952869564809	-0.10894149047089671	0.09588236222386061	-0.6592413135704883	-0.20175134532137515	-0.330706060053305	-0.549091822441836	-0.4013285133051129	1.066244631885235	-1.6744520294084146	-0.8621931770098481	-0.9135312373299478	-0.6315245568290477	-1.0680865552740337	0.408993565590088	-1.3188351711352595	0.5637740683186567	0.1528254945158357	0.5349487507187914	-1.05452422346844	0.5149263908070774	0.08482272416508571	-1.305505431273956	-1.4340637053464502	-1.5186589691818368	-0.9274678013168387	0.6814314011395373
-1.561896824969345	-0.8362697527539538	-2.381395195734733	-0.12752835077690863	-1.4435667827138303	-0.0521243010757501	0.4029996605801939	-1.6107452589067648	-0.2540079139773913	0.20445814004477575	-0.34144263608515507	-0.475600671132117	0.01385833311303726	1.1531775314824593	-0.5236546978861524	-0.1902863376251747	-0.02906176255629498	-0.7850668681730356	-0.2336949724517315	-0.6263488152000584	-1.0470351571153642	-1.1742477483704359	0.48077985693841774	-0.22262438119414826	-0.10039999618696108	0.06007191665042098	-0.6523952699815776	-0.09649562275687772	-0.3357034916020007	-0.5405408841317352	-0.45150678667913213	1.1111062464872696	-1.6758286341732738	-0.8516044457545064	-0.8561791399889842	-0.6532888463890442	-1.0942138756801043	0.46247877411023913	-1.3439850599060053	0.6310616051528937	0.16021543279285427	0.6216720591451783	-1.0255512942435587	0.5489865480399955	0.06978313767447583	-1.2933056119935449	-1.381067203932028	-1.5408509924793743	-0.8313109853626234	0.6808226628249303
-1.5554117433322605	-0.8498208483560068	-2.3825882866515435	-0.12968266030005854	-1.4512327095283162	-0.03337747731396534	0.40405837020810453	-1.5543396204796518	-0.2445719130662108	0.18713393589383048	-0.32428542180482867	-0.4846248436840093	0.05742296649939518	1.1135916241934727	-0.5222139811346171	-0.1656398983979986	-0.003515873463397995	-0.7771146826891936	-0.16161549296297104	-0.5849377658973638	-1.0826785511729802	-1.1858094665434336	0.5406721148398685	-0.1742639189127471	-0.08372105743565166	-0.010772130505327427	-0.6355447836417883	0.027366416040700735	-0.344014943947749	-0.5101854151519741	-0.4979219842310574	1.154783672802868	-1.6863300829718697	-0.8449675260923115	-0.8039533306086517	-0.6738363737266048	-1.1131239872473435	0.5224304565751391	-1.3857285667391754	0.717719134143376	0.17577781641828155	0.6997597838935133	-1.0151951954656364	0.5726818376584465	0.04791714147156974	-1.298995542109205	-1.3179924834854222	-1.5665092107352732	-0.7276395755060768	0.6901809221781864
-1.549196704230471	-0.8504118899820658	-2.384894185731883	-0.10899305346348383	-1.4124939977033146	0.0065528367305204725	0.41443545660192294	-1.5015028904872811	-0.2473093679542071	0.17746631773704552	-0.3082564114411984	-0.48524781923233584	0.13383421765039566	1.0952870737032896	-0.5085804111510105	-0.13525238965213354	0.05346637764387583	-0.7716103250743034	-0.09490686277323611	-0.5450774259874651	-1.100016863321216	-1.190756066006537	0.6146010592056923	-0.12402925256822935	-0.06547642564516458	-0.09106892534076112	-0.6247584236929746	0.14064809002884138	-0.35405018405578825	-0.46513550984676916	-0.5247762598510619	1.2005409765620665	-1.6983933423972637	-0.8525829173389902	-0.7576731748875752	-0.6959727310736274	-1.1208777915388766	0.5683827621553299	-1.434963656709084	0.818981443613426	0.18226458064560902	0.7781850698049196	-0.9978908905125315	0.5756255329246993	0.00921136584963279	-1.3152951566350732	-1.2299424432075794	-1.5882019215620429	-0.6274966901341132	0.6993323852618867
-1.5390690939594065	-0.8293667475030325	-2.401836076750586	-0.0695285736236815	-1.3139062593333521	0.058611283814388994	0.41641864273518764	-1.4555476299628456	-0.26480553996629264	0.15982527127922846	-0.29569479508569607	-0.4874090060110988	0.2252247192630668	1.109943632311492	-0.48176526075290543	-0.1214111837733753	0.1384069532292706	-0.7734803744236557	-0.04189707422529933	-0.5038427731691808	-1.1078985332283922	-1.1730391036863645	0.6973174447432846	-0.08340250593287066	-0.05639124668159097	-0.16096426036574893	-0.6195888925240912	0.22379771850388835	-0.35796986001256476	-0.41671156791793457	-0.5423186172268857	1.2508304003636899	-1.6961487579212278	-0.8694520708575292	-0.710286525317073	-0.718048753103835	-1.1280730487455521	0.6022888136173232	-1.476981536810001	0.9120841868245254	0.1743115298031977	0.8343313189536545	-0.9829117419980953	0.5493654395099095	-0.03239164613088478	-1.3181591564565431	-1.1199106874184304	-1.5924509096197366	-0.5319861240854991	0.6887537366559033
-1.5273090461065597	-0.7927447255280484	-2.436689942056801	-0.01681069175657799	-1.162830991277511	0.118061215533442	0.40923284057764864	-1.4252571911917624	-0.29293902741416505	0.13474235840711485	-0.2889019195117922	-0.4985046363533113	0.33140690005212825	1.1520879080411908	-0.4448955154688985	-0.12668246053778584	0.24250200211920453	-0.7828745648888085	-0.006867750501037978	-0.4667389574261029	-1.1115409404270722	-1.1490873035446998	0.8001877257144612	-0.041774184646182926	-0.06528331360048475	-0.21291656161329792	-0.5885170737415016	0.28721431064215	-0.35620258931572923	-0.36006974708819817	-0.5673164028171959	1.2832261688682771	-1.6717402838776365	-0.8950035794693927	-0.6497234948750861	-0.7424979642621002	-1.137634204084592	0.627819203645014	-1.5060740501455423	0.9692729723072716	0.15943658229656313	0.8588151855915733	-0.977735639976336	0.5254187699739196	-0.06916701595435168	-1.2944857673392018	-1.0010660889866947	-1.5671889199696731	-0.4452826517504181	0.6641508058258528
-1.5114638435092496	-0.7493708425347616	-2.4807406427666137	0.041948989537743196	-0.9761088781312279	0.1771457787018939	0.394103468635232	-1.4135527065401887	-0.32057331997512334	0.10570808155921899	-0.2818654275785179	-0.5127125807517733	0.4426511007836874	1.2177629951481888	-0.4116482058180878	-0.1440925758885671	0.3475967396250554	-0.7922996787113481	0.012505418126852814	-0.4488860535338291	-1.1067116304465165	-1.1365586696244445	0.9148833207255329	0.004340231485979845	-0.08560464260991771	-0.23742839568741939	-0.5434014757662976	0.32288349091145874	-0.3463816579565153	-0.29742923668190147	-0.5998344464325532	1.3090736780665633	-1.6247477517438824	-0.9295914122232313	-0.5578039694280121	-0.7686633799875486	-1.147005111944947	0.6335867072745487	-1.5245465286284072	0.990735160940171	0.13909871159058876	0.874176354974351	-0.9748807996588423	0.519968561906699	-0.10416498010165558	-1.2497072179832804	-0.8847373126392893	-1.5149028508533526	-0.3778606915988548	0.640497390261648
-1.484705267775017	-0.7093672503404541	-2.527801946724451	0.09576367885972574	-0.782230758345759	0.22558733998988229	0.3618658687178618	-1.4226016163134383	-0.34681554874574394	0.07159909073844908	-0.26356818334463233	-0.5320299501206673	0.5357682201249633	1.2986534941232157	-0.39223221158736943	-0.17448513616942476	0.4352595442107166	-0.8033100214862543	0.009096587362819422	-0.4591354791130387	-1.1010426378095677	-1.1228744534696624	1.0072744606202153	0.039215420692447336	-0.11575388921631047	-0.23933613203731938	-0.5067469730595834	0.33322847926087656	-0.32228279444729935	-0.247846827242808	-0.634583224893114	1.339362731999246	-1.558958206756627	-0.9527940833622648	-0.44226640279620105	-0.8003394213154355	-1.1575126265369327	0.6202942889372276	-1.5326703632082144	0.9805364837868102	0.1305898613329831	0.8820769953606529	-0.9721116434982171	0.5233822283231332	-0.1356992819056672	-1.1917683258894407	-0.7969410941741097	-1.456660467166391	-0.32639851911601936	0.6141585358167391
-1.4567995188645315	-0.6844058931177608	-2.569473155830084	0.14159750301514804	-0.6099386250855667	0.25979004200731676	0.3096426888920127	-1.4510592479141635	-0.37340274959268704	0.045110026471374874	-0.2335040324324141	-0.5482606422871531	0.6048233102288858	1.380341552524326	-0.3841159565843772	-0.21668060795966876	0.4909476929118915	-0.8210421256300238	-0.01159635632278179	-0.49610765568864723	-1.093630736307455	-1.1070058331419599	1.0692343517385525	0.06664477199696654	-0.16000031508436427	-0.22085686966423296	-0.46611459465158145	0.3394485916142005	-0.2819989615159258	-0.2204454504142081	-0.6609777982200515	1.357773002016143	-1.4883007882936337	-0.9545689853062118	-0.31527522419770787	-0.8371205008382827	-1.16882503430797	0.5929186172773733	-1.527883742613284	0.9338773796761192	0.15011231579166626	0.8762316324355792	-0.9675664884497651	0.5459189844085787	-0.17141341683823771	-1.1296154299683057	-0.7562101585892262	-1.412273199200537	-0.28491186017604403	0.5940119189644295
-1.4314480068668367	-0.6659369702454441	-2.5997129928991396	0.17460466934073088	-0.4643564150375239	0.27982748417446246	0.2584175972838875	-1.484516421352289	-0.39072846481411905	0.0406009152942393	-0.19572220986363376	-0.5398517542274354	0.6617103143902728	1.4476005252521382	-0.38454404285896604	-0.2631244206783929	0.5055870890610246	-0.8429277249344083	-0.03431013204862082	-0.5448904983696584	-1.0851045532261825	-1.095199438118284	1.1142634227319816	0.09106939934749776	-0.20378327204518465	-0.17978038429251028	-0.4249973592911477	0.3392325083066411	-0.2318258668996259	-0.2000274605458896	-0.6762363781783955	1.3669546545373246	-1.4296071156585746	-0.9469232538553631	-0.17399416775267518	-0.8634669225141758	-1.1819399149860355	0.5397050086511339	-1.5122176254885682	0.8658685034596327	0.20360435292897172	0.8636051357662862	-0.968890698146829	0.5784271438897345	-0.207088487909794	-1.0866407905203859	-0.7468038208258554	-1.3884221699517392	-0.25240807492392575	0.5948827933953738
-1.409369491612717	-0.6501367582266694	-2.6189139513921016	0.19316991361538122	-0.3317809748340642	0.27602397127719625	0.22436352011126742	-1.5013770193080778	-0.40199484697731763	0.062442086216705016	-0.16242009005842337	-0.4947232004118227	0.6926523621813011	1.5021940296291176	-0.39442044954935385	-0.30680756952385374	0.47549756028083856	-0.8701891057887581	-0.05650634892829881	-0.5974671818571533	-1.085127247352031	-1.0746731138861103	1.1445813386715724	0.10782928176150834	-0.24725130782544982	-0.12105647834351399	-0.3970088209877535	0.3258777881733572	-0.17362395901211544	-0.19160322961972365	-0.6787853684572612	1.3744321494111704	-1.3915348718304457	-0.9316444327054034	-0.03360250826256089	-0.8708077193933368	-1.1924279170161047	0.4698279477101998	-1.4910968485083216	0.8044516074852606	0.29797689968382307	0.8518930452855649	-0.9582347048198663	0.5958306491952912	-0.2341402116623843	-1.0753341409184494	-0.747188286218565	-1.3920558761906159	-0.23094999305834324	0.6135847489843111
-1.3936806294305777	-0.6397461562051848	-2.6278074963944174	0.22858032357929942	-0.2034428190723668	0.2458114092584142	0.21698286342098405	-1.493385734443016	-0.409931233980248	0.11875884236458586	-0.13654945181769976	-0.4176511267108194	0.6893361980479497	1.542234882787913	-0.4068371245392056	-0.34499717406524527	0.42566253349791233	-0.8988664509024085	-0.08442629613847594	-0.6591190695500264	-1.0875691352933268	-1.0364121398505826	1.1588999751200664	0.11969524252590986	-0.2920325055095407	-0.0670658209599459	-0.36510386772352066	0.30303855429040183	-0.1141827874900931	-0.20671761041763625	-0.6758886546490241	1.3771125076005837	-1.3734399826923542	-0.9059083545181723	0.07560773436319793	-0.8723462699721203	-1.193096222261742	0.4041526968927224	-1.4619029363564384	0.7663517728409996	0.4081604771708992	0.8509316369097301	-0.9112447342461076	0.6013100027601974	-0.26288144740385444	-1.0928871214193578	-0.7530000591937905	-1.4289502357241761	-0.21049489104625363	0.6437537033512654
-1.3832078520091369	-0.6329942951868817	-2.631342167615247	0.3031744606215327	-0.07437022604326018	0.20186729825876187	0.2731291145060856	-1.4728457070170866	-0.41218775720890005	0.20780724178435533	-0.10688738615881192	-0.3197285997812539	0.6660220491916492	1.5698321239151036	-0.41170253148745156	-0.38501038273883825	0.37689970021953034	-0.918823409232918	-0.10695422118773874	-0.7177221941242957	-1.07620845589358	-1.0015088397056835	1.1867079833578746	0.11713133136756679	-0.33093418417175025	-0.02425346737795404	-0.3212413859563622	0.2792037937404753	-0.04816326915630114	-0.22771121383011445	-0.6781341235420827	1.3783268876563632	-1.3698547289172083	-0.8788221372453746	0.1621278499500994	-0.8734054899784285	-1.1823204099434057	0.3396597044369779	-1.4155398187434882	0.7551163654932371	0.4984742255647963	0.8828290303568618	-0.8476164583021791	0.5984792462974768	-0.2797407587533932	-1.120493385547163	-0.761182079978437	-1.4734921294874295	-0.18260791511975	0.6891556787009545
-1.3626034035266272	-0.6312392173812553	-2.633866614190629	0.4016812462022207	0.06660748092931548	0.1507945576963003	0.422593366372819	-1.4499356173876121	-0.4091601199272916	0.3146826033957265	-0.06492151174802749	-0.22420055500040084	0.6267354839657199	1.5881731824071852	-0.4107420536530947	-0.42581668240621406	0.3364969003116197	-0.9321643966277303	-0.123767826067342	-0.7515876863476129	-1.042307970701127	-0.9784561532924141	1.25328687862784	0.09259575113649945	-0.3633710657689708	0.007277461518682496	-0.27783985974257164	0.24765948946726057	0.022676643064113315	-0.24075845416440886	-0.6971380984650948	1.3861532651981674	-1.3765857180787193	-0.8655887515265446	0.23700526917832837	-0.8661820117708521	-1.1589736296104236	0.27630104094992197	-1.3593231220366753	0.769168431381211	0.5697372176879051	0.935531301057052	-0.7852500763048649	0.5821031197853401	-0.2570218682516698	-1.1408957237436643	-0.7663369023797134	-1.506098844513946	-0.16057337833837132	0.7371586268494168
-1.3282064817940504	-0.653182201719722	-2.632236428283735	0.5138569478972116	0.20676322702230374	0.09980855930772234	0.6490771198823012	-1.4294401053787185	-0.4040890304053476	0.43287002092186266	-0.005878840107582284	-0.1384529699597375	0.5808526618741043	1.6032874951930343	-0.40701531273471936	-0.4565072832516144	0.32891244953767285	-0.9376947949646308	-0.14111310503436578	-0.772041780189093	-0.9938582814272156	-0.9644240833017284	1.3513723025155526	0.07152669874057163	-0.3904305196604792	0.022305611647985328	-0.2311604273714972	0.2102269150630459	0.07992503231554587	-0.24444744914239025	-0.7161361797689649	1.398270228627656	-1.3866863482208802	-0.864413068614956	0.2948055665595656	-0.867690394691228	-1.1252144584247983	0.2238782673088957	-1.3088533523619064	0.7838918737504995	0.6238399028669042	0.9895026308133437	-0.725302324371894	0.5649837830822184	-0.19161268830452283	-1.1465710117334476	-0.7753363787080814	-1.5380290716768426	-0.15158791965089202	0.7693489419356861
-1.2832251109149109	-0.6953920485334418	-2.6165366898644025	0.6326284678020893	0.32129167893204325	0.05898716656788518	0.9240103704334836	-1.4087696017304434	-0.3986202083718785	0.5553858709542734	0.07436791562758685	-0.05640991029904121	0.5497422808783371	1.6241335642768984	-0.39800159767383264	-0.47001256205338865	0.3723670461214271	-0.9259292712514311	-0.14077904432457103	-0.7922325956956329	-0.935511683870784	-0.9628204181599358	1.4763231371451406	0.06033545143889203	-0.40771256218209784	0.018655132362230327	-0.18568972289592117	0.1824795031940929	0.12009705198666301	-0.23531365686619027	-0.7134251149636975	1.4216722045091932	-1.3966321794336598	-0.8698540785627822	0.3367157718879735	-0.8893407175416856	-1.0869137384531289	0.15817106356272276	-1.2602057790631516	0.7919140420318787	0.6445324613575746	1.0509259437138811	-0.6813424571637697	0.5536862595418099	-0.08517017768332041	-1.140462316817716	-0.7997219360922492	-1.574379019548727	-0.14523916057826594	0.7857703133124854
-1.2328510109098796	-0.7422760871379813	-2.5767565856138255	0.7258533580966533	0.40348966957800964	0.02615131092680077	1.21788564661778	-1.3730528871241716	-0.3885226727731615	0.6643534392035836	0.1594113119142448	0.020592943896592684	0.5381272897513718	1.6526968633004717	-0.3769645254692905	-0.457262487732956	0.45809199277469553	-0.9073980424509758	-0.10577559854261767	-0.8007259547807933	-0.8773874887476675	-0.9671509036255488	1.6338640728804699	0.03693039109869625	-0.4166254257827264	0.007872125281804539	-0.16479307114323466	0.17194158332006826	0.1402793454629982	-0.20051618902677984	-0.6950753317654346	1.4449265761850554	-1.408557225529249	-0.8906977988275955	0.36198304915840473	-0.9150636742771565	-1.0499764587453682	0.07210185600535293	-1.2070220998921914	0.8000892216973714	0.6401262883621237	1.0955481111309466	-0.6661062561787264	0.5386690418592676	0.03796236755635664	-1.1314281251518334	-0.8154140963927308	-1.6095338388615485	-0.1323064074673747	0.7870227414238765
-1.1904624544485725	-0.7769873753065833	-2.5132573879217683	0.7706671138853365	0.4541886732758969	-0.007870021090694828	1.4831714327477534	-1.3135864300222733	-0.3678263774413056	0.7586127162322381	0.2273921022154776	0.09156088269814881	0.5423620722305821	1.6929988890882306	-0.3279236572209573	-0.40162993286333365	0.5662846664309704	-0.8907889444438929	-0.028595811878961742	-0.7981352959649848	-0.8356257583613018	-0.9664139251596513	1.8031004045257564	0.019231907289876986	-0.41459329288178326	0.00559315375030245	-0.17006845136511373	0.17575391024629877	0.13631618657167724	-0.13527636714433902	-0.6684184923866834	1.4521055080065133	-1.4300825695131045	-0.9255966186741768	0.36732993557635774	-0.9429251827975158	-1.0224710636539511	-0.005863290011625233	-1.1549329314740908	0.8041705661675007	0.6238581857424041	1.1119646932640852	-0.6641160468987273	0.5284681176692823	0.13767287279604803	-1.1244848290611336	-0.7967134010774573	-1.6450365662185178	-0.11589941486397112	0.7770149670268061
-1.1630744562636526	-0.7914430804202768	-2.4362996786727975	0.7777158798837569	0.4802535855200373	-0.05058922745307963	1.6898081695720422	-1.2345070941802885	-0.3415131250079127	0.8488499289356426	0.28885438099802	0.16679992134954963	0.5654814355213995	1.7520604112359806	-0.22754285839680347	-0.30834071039400157	0.6868163538608506	-0.8725767144880614	0.08931585597756594	-0.8001283129604797	-0.8112477283748692	-0.9549760193689242	1.9499631756663884	0.026923640764905516	-0.3927508351511763	-0.0018349872445335522	-0.18581947334798024	0.2018729800475699	0.11197506099857206	-0.05875234766977897	-0.6271513711551957	1.4555406604294914	-1.4626926225473338	-0.9529356709817248	0.3646547415859739	-0.9795051445976461	-1.0095293569628934	-0.04594823906010805	-1.0989548202174928	0.7876453366832433	0.6048037728965159	1.1297101554189326	-0.6677887814408783	0.5462687303808061	0.1937230027084545	-1.1262418841663298	-0.7485432467773361	-1.6727306908068367	-0.08529818933394236	0.7684926306223161
-1.146423186850462	-0.7947005770158094	-2.347221503754924	0.7734428228539126	0.49773167033459786	-0.10809666018728148	1.842801453531812	-1.1454010444046534	-0.30824564136535526	0.9421586790436812	0.34666714480474975	0.23134326457865076	0.5956082696494789	1.8141801806196631	-0.06977242245644646	-0.18861933107773382	0.802512184931097	-0.8573494022926408	0.2304894414288216	-0.8054254730594694	-0.7960086228676179	-0.9357998396862743	2.062403170804493	0.029688466598814883	-0.3568676462950459	-0.015302574665990309	-0.21006573545514148	0.24064835786304867	0.08084438578876815	0.007935558600485703	-0.5797814073022852	1.4891508089898584	-1.49709944886903	-0.9604802684186732	0.36622694328974637	-1.0161253299423194	-1.0098244844618791	-0.058397898903085346	-1.0406475185031747	0.7679693217587709	0.5905138774058749	1.137085225893112	-0.6629320476401753	0.5895388648823966	0.1920823205458422	-1.1431798953804195	-0.6880851306053826	-1.6821532003358386	-0.036788086419893416	0.7745974895094694
-1.136285424604387	-0.7948178829873938	-2.2628844714335705	0.7820862645375837	0.5234693203766801	-0.16871103987695582	1.9583458613484823	-1.0626161838480588	-0.272449715328103	1.0444463735340643	0.40036444778327845	0.2851550207900756	0.6249872233965057	1.8384467686506039	0.1325146399876041	-0.05227840163697097	0.9006991839568528	-0.8472097961599483	0.37536122008991885	-0.8058651478788189	-0.7899833324548476	-0.9044576194885913	2.1281168666133814	0.005287829060291645	-0.3124399922004465	-0.017035005513467035	-0.23422322093720935	0.26917521309141285	0.0547142480515556	0.06166672981069508	-0.5385997435483552	1.5731074102494955	-1.5260661985295951	-0.9579620314725601	0.3865184998005759	-1.0445063925796965	-1.021214942480582	-0.06170103290698087	-0.9988055951717909	0.7753856898663127	0.5803815078038876	1.0880704904300116	-0.6350184861729453	0.6464818809857776	0.14570700687804453	-1.175890404588819	-0.6192396965944232	-1.6731172553003337	0.024528104623549436	0.7961246899078243
-1.1389330596872798	-0.7983934592366452	-2.2086200204452715	0.8098639427591874	0.550828059931282	-0.22306158319193425	2.064234144542488	-1.0032418276089925	-0.25706598997161717	1.1514029096207499	0.4720325963782841	0.3578944661920173	0.6674673099923334	1.833860801950624	0.364502632386379	0.08955859787535668	0.9786199680524559	-0.8396612418672632	0.5061906862385841	-0.8025715359087211	-0.7966009395522631	-0.8464397267392869	2.147637756690459	-0.02321806505808145	-0.26859167423988795	-0.0031652466452747135	-0.246150019069911	0.2838843125274368	0.03633960228270409	0.11277324806797392	-0.49891800586603524	1.6905634569152432	-1.5567744361457057	-0.9352296334981623	0.44082423749280386	-1.049792436725102	-1.0397835842142844	-0.06349838514610157	-0.9684098088144522	0.793765792047783	0.5756535561996401	1.0057012937146266	-0.5931033545264646	0.7265809950004246	0.08856308885723052	-1.2114297725165843	-0.5616370758149213	-1.6376564057634937	0.09252651969090893	0.8261014111227973
-1.145347077499287	-0.8080012694862113	-2.185393773905875	0.8650505772423068	0.5735404372915489	-0.2676391749160103	2.1862412276951786	-0.966960227710684	-0.262804701923621	1.2429022544887187	0.5756192184655708	0.44389072871493457	0.726064098561851	1.8319764273911097	0.5935657307465922	0.2214162900104994	1.055125808260915	-0.8254625381912426	0.6119209008886497	-0.8003442011951296	-0.8139937176025352	-0.7637006283299212	2.1314864453451796	-0.04617331642312975	-0.2325242862026778	0.019449163167323962	-0.23940641004841484	0.2911076688087168	0.012647614803866641	0.15826843932243476	-0.4664647920612389	1.8234978173306202	-1.585102640222571	-0.8916939688645116	0.5142274987760699	-1.0280415550132864	-1.0648303965042338	-0.0871874876577147	-0.9529107015048867	0.8068685628179919	0.5918704667679602	0.909825377550295	-0.5494083292577532	0.8253842321548515	0.04109398708102514	-1.2480380156333442	-0.5408460832188988	-1.580773440545332	0.15478623559652963	0.8635664873944842
-1.1483297277575453	-0.8254302298027525	-2.1791785507560624	0.9560462906106577	0.5903259439575687	-0.2856158333157362	2.330494203336183	-0.943700154802448	-0.26186313108001036	1.3039899749599102	0.6844329488461466	0.5330685247994706	0.8054909188377405	1.8162386702651532	0.7737444187862407	0.34067040233998425	1.1508608237803775	-0.8080201370798357	0.6971463750698998	-0.7900078937653897	-0.8472201872572886	-0.6647981182064946	2.086719974827157	-0.07535092527772334	-0.1858624742988544	0.06364677395473843	-0.21117202878322425	0.3035749039288092	-0.016871085903903554	0.19636029914414455	-0.4508997439075174	1.9540839290193528	-1.582241624295604	-0.8372333023793008	0.6013603878555334	-0.9847476132364619	-1.0973139339545739	-0.14044503156091057	-0.9593763672057017	0.823240780918136	0.6234779019320094	0.7907731101391802	-0.5046811993722129	0.9195169033051492	0.006581065874651742	-1.2792638132778529	-0.5483898167981742	-1.5238872539563915	0.20525059822511676	0.9261209026232032
-1.1579883167830969	-0.8445578708231967	-2.176578281580361	1.0668088700728267	0.6021834907205064	-0.2682989411476715	2.493825602783222	-0.9286723640170171	-0.2394216828914629	1.3306335325832277	0.7767044188632536	0.6458527359004334	0.915684239419717	1.7811769469037035	0.8880782225298619	0.46803222833202646	1.2578033373872968	-0.7948614347390943	0.8032082978895506	-0.7702567530781999	-0.8773307534330463	-0.545947074968158	2.022899766656727	-0.10030332849242818	-0.1292093422987259	0.12818669774883512	-0.15985572499382458	0.32349315452921706	-0.04900186860822596	0.24521866638932685	-0.4350370679871305	2.0428477308865363	-1.5363713843998679	-0.7786033861710578	0.7071355973601321	-0.9296648209463916	-1.130548705038696	-0.203052801223622	-0.9717977222074989	0.8457365770641285	0.6565625934364421	0.6932948466817913	-0.4667425915513276	0.9995686558860566	-0.000932216727150517	-1.2763441733780525	-0.5748171467047883	-1.48575266667286	0.23571481877515818	1.0109219362584483
-1.1825053364348808	-0.8492523655706368	-2.1820152080386466	1.1800533039465477	0.6123495485437372	-0.2337965843477296	2.672128325496119	-0.9223496397835966	-0.18532194433402813	1.323647290643276	0.8624218992510823	0.777762039966486	1.043557356019385	1.7574776370561036	0.9472584337083048	0.6023247603334322	1.3550851238641337	-0.7808450161171443	1.0074323135042669	-0.7406010814305715	-0.8917369845216591	-0.42211405730035506	1.9617497906888552	-0.10867277415668004	-0.07380401120268562	0.1879452498984076	-0.10045391934979069	0.3413624723383012	-0.07855784040274823	0.30815241388415837	-0.42268109545616606	2.043615943684253	-1.4577832850726544	-0.7238797712497067	0.8060022234314493	-0.8857909897357343	-1.1401586417825267	-0.2577082857572449	-0.9827398474179659	0.8497773266772484	0.6986132070859749	0.6614359095696937	-0.43905492467947926	1.0643445244924612	0.006258789021281952	-1.2251787287147438	-0.6060111009462539	-1.4658961371902033	0.25627332077214426	1.1030394801630297
-1.2047361313141667	-0.8332919857829681	-2.2019610120759356	1.2896236200149314	0.6344911197376242	-0.19485986247682135	2.8483677552122897	-0.9259538535490911	-0.08730928970821863	1.3009708081845113	0.938737680333108	0.9094047207525957	1.1638554784058144	1.7387349905431424	0.9662789370660526	0.7255266472593587	1.4428643756951656	-0.7674584574588142	1.3322545978951288	-0.6916629045319453	-0.901683819881046	-0.29813069602550907	1.9149267438160682	-0.10488838131243523	-0.004827359797421516	0.2360133311903038	-0.05290720764126742	0.3618826692954832	-0.10182431630783093	0.3714916250075801	-0.4390211545270457	1.962041137561642	-1.353564905866372	-0.6779042485307153	0.8863245728364404	-0.8593875847050713	-1.1064799599148065	-0.2922893428379309	-0.9962944833082823	0.8301981148733377	0.7578533802804167	0.6908977351313772	-0.40869547000708417	1.1062120319179285	0.005897448306897312	-1.128341565017038	-0.6373618274837757	-1.4596434565078802	0.2771420227238184	1.1999715907376802
-1.220569151541463	-0.8063409388114801	-2.2253433639689333	1.377813677453481	0.6650311523261848	-0.14030166365466673	3.000233047932506	-0.9355016429960145	0.046592636340201096	1.2725518862301264	1.0018816215575186	1.0609082722090206	1.270282944721781	1.6939761802159665	0.9629824554490408	0.8309723886875346	1.5091536179607359	-0.747968604579361	1.7383453838343186	-0.6233737700152381	-0.8949209703782	-0.18272576409370866	1.8977388516468143	-0.10484639914142124	0.07578057860666246	0.27000884920924406	-0.017690203363945656	0.3748283745966004	-0.1263549032385935	0.4210704142357044	-0.4740498798968463	1.8389291661057172	-1.229156323442152	-0.6429194647723186	0.9563593306920242	-0.8380221786284625	-1.028012631238211	-0.2848602869162315	-1.0106513627749454	0.8063096028637817	0.7921776507437354	0.7678702261637445	-0.3818373815631026	1.1322207454151791	-0.00579566742346458	-0.9922225060175002	-0.6708999008186523	-1.4683347148700163	0.28413703170204574	1.2867794219746664
-1.2339230594710515	-0.7709077677408213	-2.244234341831173	1.4338931057181314	0.6936190278257253	-0.07819689570462607	3.1270357176410717	-0.9441652641597497	0.18947804110556615	1.2529102817355313	1.0627360420453207	1.2378102547653307	1.3539806188778967	1.6342013478772823	0.9492098117518619	0.9137468410705033	1.5418401400244688	-0.7104634547042782	2.1930561182899164	-0.5475469767692017	-0.8628836729179067	-0.10822018910534847	1.9179231534512353	-0.11025910047570124	0.1335923828748729	0.29504659979063497	0.013074311716398284	0.35575130544347805	-0.15120850625454213	0.4656315910600187	-0.5124085000818133	1.7027542224475696	-1.108357873192443	-0.6211807084844891	0.9883005866871561	-0.8079383192720831	-0.9158227174295834	-0.23911567537256123	-1.022696945692655	0.783848156212182	0.779522244322776	0.8776203334228961	-0.351719400423701	1.1449791870270816	-0.023113979139923926	-0.8336570680490828	-0.708898519243699	-1.4953104737745857	0.28698053128669115	1.3403367431659727
-1.2296754731264112	-0.7144317100751982	-2.267973505960974	1.462496197058509	0.7271748196599945	-0.022676647317579096	3.229918910930087	-0.9435773536520051	0.3390782258741778	1.2599593684305652	1.126918309306272	1.4249208325209684	1.4117020747827733	1.5802284795325714	0.9441966389829457	0.9603371483040029	1.5634290198926037	-0.6685020862752127	2.644019256191266	-0.46011750730236456	-0.8277781296428994	-0.07059006863662884	1.9708744661553568	-0.10884969902023747	0.17465394548296853	0.32087838117711953	0.03059403722996632	0.31547877899705057	-0.16006970712988589	0.5214914463203295	-0.5513211204661171	1.5750933577440296	-1.011763341258213	-0.6140381187527939	0.9827190955606225	-0.7559493879498055	-0.7898837646806067	-0.15431659673083684	-1.0155960462306433	0.7705455338382331	0.7522807598280781	0.994745511156227	-0.3096757425419169	1.1521854113298637	-0.049355127776461304	-0.689894819341942	-0.7552695248128898	-1.5298564540101485	0.3211025263024351	1.365262975206173
-1.2113308542813708	-0.6310655143079477	-2.286034895372647	1.4533492720892363	0.7655310913535212	0.030175622084861704	3.297914482656408	-0.9175373697006213	0.5170209105839627	1.2909392141545424	1.1940831030639822	1.6121467761188888	1.4580610393677929	1.5243150704715807	0.9772809716256642	0.9809221533974115	1.5909611035103115	-0.6234190862951834	3.000890195860544	-0.3701421363366587	-0.7951621319734696	-0.048852151806519965	2.044471704657508	-0.09216178604225045	0.21847552485272495	0.35679538499713015	0.03267004446291262	0.2791845005880157	-0.15811297507539343	0.6018890915323183	-0.5810279077507949	1.4682144942712985	-0.9415703195833643	-0.6167257551721893	0.9815110563895726	-0.6655168039302224	-0.6778572685780289	-0.03974138266100992	-0.9723792742423975	0.7807192295411264	0.7136271044464071	1.1017353081452053	-0.2683292421182931	1.1697455736854807	-0.08799905228512535	-0.5720754892630205	-0.815283452812684	-1.5635809846970292	0.3720451138611673	1.3826192987312438
-1.1915223206397312	-0.5256864017960939	-2.2804597041726	1.4187399433380965	0.8019998973235504	0.08904464409396635	3.3292644119246098	-0.8611148461153224	0.7253921616729204	1.3345377629926982	1.2599872412921342	1.7823011387443521	1.5055790983054413	1.473981769085335	1.0465157776900094	0.9902296066206278	1.6127367383946065	-0.5629395094266676	3.2425595939950087	-0.2981012855470581	-0.7513443137852326	-0.03354953094062738	2.1316965257255047	-0.07080485590222854	0.2538179999837502	0.4087511236074718	0.038426867151642986	0.24355776525411937	-0.14697202606037107	0.704322960916019	-0.5867417715088536	1.3934361908918054	-0.896183826341946	-0.6323003933128065	0.9782756123488472	-0.5572383739815734	-0.6038729510017278	0.08457148642876541	-0.9065117960744045	0.8158868664367628	0.6594183785895089	1.1777592095800826	-0.22796032002985483	1.1918925087393801	-0.12785070116348993	-0.47372140132449647	-0.8862490454941174	-1.592260848743767	0.4002138547465128	1.3959212503236247
-1.1743411181309618	-0.3986034286570795	-2.258145558913531	1.376864733119652	0.8299865236611703	0.1446437490027256	3.3383836040570456	-0.7803638796129357	0.9482826786800495	1.3804275268598862	1.3090132597099182	1.9141284048781144	1.568653550121007	1.4565421774093554	1.1436544205665153	1.010185695607502	1.6276090290344811	-0.5061642252640924	3.402939317719258	-0.24864708311194975	-0.7047736981315754	-0.023222988676473676	2.222072552498382	-0.05100726354271847	0.2816380182358455	0.4928462043287424	0.06086003741555655	0.20997610408105621	-0.10543650579890103	0.8153910334621199	-0.5666739983307311	1.3527343311769708	-0.8760572012557184	-0.6621045872091699	0.9608028139038011	-0.4487789380824797	-0.5648502662391512	0.2197283806945705	-0.8261442871696199	0.869497059140038	0.6223151110502209	1.2084601837150644	-0.1817921384151564	1.2004175668124393	-0.15990585444769637	-0.4027949435780826	-0.9499209937352229	-1.598297697583887	0.4270694158236766	1.4167144695962333
-1.1647109546354413	-0.26364967600157374	-2.232883252547877	1.337198111291578	0.853735865557028	0.19611602927519747	3.350562012353567	-0.6956372258649651	1.18468595484149	1.422386875002986	1.340927002787454	2.0082233495292785	1.6493885598737226	1.469193604220996	1.276441567679724	1.0721200403799533	1.6382760361339919	-0.45919164539320345	3.5144967744690545	-0.2210054907266113	-0.6624287287109041	-0.011298677098254299	2.2938150023795028	-0.023901774700305814	0.3068168579076209	0.607839739192809	0.07451456525199349	0.1800176969401095	-0.03205594783154263	0.9310350526737448	-0.5303781448454244	1.325796563641314	-0.8789983809139722	-0.7002295820991652	0.9492826722436403	-0.33701111564469555	-0.5454425843430439	0.3624621131772917	-0.724354787153692	0.9173896223675623	0.6219348272398252	1.1948765515960516	-0.1490958431008835	1.2065381213264303	-0.17953218928576659	-0.3595860301161365	-0.9925070681567709	-1.5777260237882595	0.4523532971304185	1.4402921569490519
-1.1721239267885395	-0.13735175051854628	-2.205761062397888	1.3044829278379424	0.8799434793427631	0.25808148403687914	3.369636106058875	-0.6239044688482173	1.4289140093929331	1.4582529004345903	1.3668780580788442	2.0724667415684435	1.7375013735141258	1.505114669780973	1.4221669162086792	1.1648460166976498	1.6499778857348146	-0.40811439671546834	3.5932762884753906	-0.20868933021812336	-0.6247542103898491	0.013793965708619224	2.3483280968584115	-0.0025478432867848282	0.3223995144360525	0.7234519993595458	0.060054218818557645	0.14773639424289622	0.050387696064400675	1.0430190385951443	-0.5101099886164774	1.2989292435674562	-0.9026494459102313	-0.7274523302907278	0.9322370644619802	-0.24168466703900454	-0.5153249450250681	0.49209115077877763	-0.6358783552597386	0.9427395492294675	0.637325351835554	1.1641029377171184	-0.13272627440452983	1.2137261296931592	-0.17165756596957943	-0.33299007267381897	-1.006164921282237	-1.5475546650707772	0.4437555883863	1.4451504129718438
-1.1885315488014638	-0.03322690954901655	-2.172207331679524	1.278236288008986	0.9042598220305585	0.34970750516535576	3.383453457480813	-0.575447134883511	1.6508771602890064	1.5040614898264641	1.372388991256837	2.0994623486625983	1.828687470521043	1.5617273474937063	1.5632159111187758	1.2596279677571913	1.6768420455300195	-0.3613192192632735	3.64559678274185	-0.19922447407703436	-0.587159121509264	0.06149415993536037	2.3861398011014514	-0.004260116118847546	0.33783659419234124	0.8241014192900392	0.035237737619451995	0.10656094826130866	0.12180220420557844	1.1370576387404354	-0.5003206872218041	1.2896670796613603	-0.9404231489459814	-0.7153440604765369	0.8891258230881516	-0.17429011815662393	-0.4707460582567946	0.6097937577446746	-0.5894347150573406	0.9399322587331808	0.6669326404199252	1.1448619514220835	-0.11504418021432125	1.2069315855451872	-0.11260602940255353	-0.32237453141325983	-0.9962248111775317	-1.516816345096165	0.41109670315683716	1.4516776022686522
-1.1935953539369955	0.04283698948711244	-2.1354244502180926	1.2346428708902362	0.9291507762591769	0.4791531141071467	3.3958960019217215	-0.5504801259841205	1.83227768275205	1.5600875889820904	1.3608207619977968	2.091917422577309	1.9171826410122095	1.6202103582267622	1.706418375562464	1.3552105871130042	1.72267612073144	-0.3307718248002712	3.679383965235325	-0.20485073209469945	-0.5435750528172658	0.10793264702848544	2.3874555676940163	-0.0017261922255140498	0.37466157563560465	0.9158686937644218	0.008116478653505685	0.0566109765406031	0.17464328744855923	1.2042161724367435	-0.4837272025278234	1.3129080327730702	-0.9769612248132737	-0.668915963045343	0.8394281420599874	-0.12855929997288212	-0.41681333711984303	0.7244967835292836	-0.5725697060452963	0.9120279785609728	0.7129360117525145	1.1118578701112143	-0.10403766079107661	1.1991315217270597	-0.003383474005814302	-0.3287848541220503	-0.9498202115449008	-1.4876178403539846	0.37185640888873167	1.4685446050432254
-1.1763897866881994	0.09175583552182545	-2.101705693840208	1.170971887954955	0.9802816899562916	0.6287991353609563	3.3997043255116908	-0.528055100898895	1.9884769804159645	1.6322412234106423	1.346634248177367	2.082254892364786	1.9927161547385015	1.667580894843578	1.8422694904278063	1.430761344457059	1.776228670894875	-0.3181762530729987	3.6944590428998687	-0.2323132952122789	-0.4984069341410442	0.13748548351096992	2.348994272801286	0.020110534154666047	0.4393659944216342	0.9989703766386274	-0.04637188224018241	0.018379665624515273	0.2066467272731447	1.2603656445746192	-0.4884745127466131	1.3589840274308842	-1.0019695447082193	-0.6017048257576755	0.7966040288369591	-0.1053335549611436	-0.35612926955981344	0.844056654475606	-0.5805414424005914	0.8682885814736718	0.7648557215968379	1.0608177676696888	-0.10123734675522608	1.2007745991590892	0.1316928467390682	-0.3448033398310876	-0.8643307854359762	-1.4803890843255807	0.31606177703874555	1.4758698531831067
-1.1258451335029822	0.12440750153549558	-2.073497456444449	1.083446278718594	1.0730738430502744	0.777393736325266	3.36794736677509	-0.4894602343291214	2.1340409918916006	1.7252278941488854	1.3293303910399437	2.082303602387083	2.0582266285026423	1.7133366544533584	1.9605017042049937	1.4652001842667068	1.8253122833774853	-0.31850013455299947	3.6942967176253916	-0.2613397316394012	-0.442202662064709	0.17720272699511078	2.300924564724199	0.026149969327651967	0.5321340497315088	1.0576358474201495	-0.12592939626593389	0.0037052938629201586	0.21617259586223678	1.3341745058220087	-0.5059284658353091	1.4205685276076703	-1.0156499000923336	-0.5080875974406884	0.7729264610843741	-0.11190340056989045	-0.3094137572616928	0.966983565283215	-0.6106181207182685	0.8287523134275296	0.8082958337843553	1.012849899104719	-0.08427188369519348	1.2018384098246162	0.2821668393671936	-0.36883692524499423	-0.7690020314126682	-1.4785303533860135	0.23936483824199367	1.4822747122922912
-1.0372955466662463	0.16005498159270293	-2.050077193251291	0.9751692970381306	1.1757066944526513	0.9164361839594687	3.317614275916861	-0.4304819118002328	2.246832656116578	1.8117703589597596	1.3143420719202263	2.085082637343404	2.11979570051583	1.773021620941216	2.0631533160085653	1.4800996867263416	1.8556962259478536	-0.32441951617492626	3.6898974674330227	-0.28779657151751037	-0.36334511356642507	0.22435460924322434	2.263137738420935	0.019465807956953858	0.6328702051003459	1.0906998401222914	-0.20128709302766498	0.0034081793150256266	0.2112248590958778	1.4143042554222502	-0.49549970676374155	1.4928006584392726	-1.016197224878362	-0.406501008828373	0.7893627969362871	-0.14358949778391333	-0.29893551151258163	1.076865692950893	-0.6404741074944967	0.8169267193124723	0.848704645214007	0.9487901907913375	-0.06303779172933088	1.1920564521638626	0.4152378819133283	-0.40247281680879715	-0.6720980890813667	-1.447228293525051	0.15883434500521532	1.4939951093161015
-0.9122313361096206	0.20025483570100766	-2.0413665145203366	0.9034107628869243	1.255214285367746	1.0160267137809076	3.2747311233605587	-0.34642759435093584	2.3166550043642973	1.8744920430630834	1.3099948207695176	2.073492215722068	2.179592464359128	1.8589698823330607	2.1357976010821993	1.4895889952092787	1.8587524168593714	-0.3277039022384532	3.68634983679661	-0.3275463345267345	-0.26209527109345016	0.273148479513357	2.234785179723599	0.02477055513719783	0.7115797035574966	1.1109871553242914	-0.27013336578737357	0.013429042703103605	0.21305735419452948	1.4711669091211295	-0.47421490123281984	1.5638922113179332	-1.0092755013217194	-0.32503503228148456	0.8507521962025283	-0.18431583663405363	-0.3119723419429815	1.1762672600064532	-0.6419026378776567	0.8304073345210021	0.8734486889154323	0.8570376483278077	-0.05622200652385412	1.1824821561741192	0.4817799138298975	-0.4383694526079524	-0.5630592245005733	-1.3962243299788308	0.07729570191569952	1.488571804331426
-0.7557508236836743	0.2275848711960756	-2.0505633499239346	0.8868089162576119	1.311815424826004	1.0590876317373799	3.2492008494703213	-0.2281608763882912	2.3606470610854764	1.8941807811239901	1.3231098956501917	2.0278278516611867	2.2368089206497883	1.9586451524386237	2.15875780198223	1.494655684806503	1.856076327333686	-0.3099522675531758	3.6761915681705957	-0.3657243258763676	-0.1588596926087336	0.3177769474942382	2.2190402080613163	0.024380720692069313	0.7417735144818924	1.120928008520527	-0.3300780746387074	0.045810669793112276	0.23550076026716696	1.49946609827018	-0.45844062959956133	1.6223501860472431	-1.008418578676927	-0.2577455161330444	0.950987933334369	-0.21957177342629858	-0.33805575908473984	1.2624642792786045	-0.6164425880216325	0.84303233505102	0.8749844504574149	0.7755529473181898	-0.06449831713050455	1.1714797307977782	0.5006282267694276	-0.4537231858021903	-0.468917460718834	-1.3169786088118367	0.003439677703971003	1.4714281023229405
-0.5819591634688164	0.2416480524817754	-2.0708681962745064	0.8985630985385678	1.3469980142344569	1.075287389847851	3.2453059238657986	-0.09369361665348747	2.3880966921232263	1.8657199626662173	1.3638316709830263	1.947048688894832	2.2848560268023292	2.0468737597951865	2.1553070354642245	1.5124951806316251	1.8630719505272684	-0.2735896543562874	3.6504053749307284	-0.375721004254035	-0.07741955258889296	0.36757016056412806	2.22567432533475	0.005944550164006935	0.7260185425905146	1.1127298982601457	-0.3725884201159865	0.08772697282919076	0.2723028525111026	1.5054792686906189	-0.42624084141786583	1.6646723373834633	-1.0149146051777695	-0.1996414967970823	1.0809064184458994	-0.2510802166519214	-0.3659221365716106	1.3107930839305217	-0.5917370646519114	0.8443095117061716	0.8719092707983487	0.7320075572820598	-0.08494177801253162	1.150658915888577	0.49894197010229907	-0.4382903851282182	-0.41736923670607384	-1.1851633378999573	-0.051525169267223156	1.4453601218649141
-0.41646978841802806	0.2607215522845652	-2.097586742581613	0.943337548940643	1.3699767678057015	1.0737970015874847	3.2674565541381027	0.04080127334016577	2.400205212002154	1.8067165932385798	1.417375235482341	1.846672715052721	2.3114646969513712	2.109173260880522	2.1463541651530256	1.5734267957081158	1.8779222699887708	-0.2336155185256196	3.6016936773461365	-0.3663535610968737	-0.028161952434776	0.42479801239799075	2.2650201691972716	-0.0024308929532470954	0.6924853787704169	1.082972648564497	-0.408136629494617	0.13646147594487393	0.3183419624218007	1.474906587052685	-0.3905844456094544	1.691982470074345	-1.0281277995071425	-0.1568668656180297	1.221697256096883	-0.2729450650732764	-0.36866609059110567	1.3301685410682447	-0.5758323620769812	0.85463309611187	0.871964119424848	0.7182700998229146	-0.11510260123036731	1.142567397093592	0.48138276457624973	-0.3986805062067484	-0.3836930544437192	-1.0237855473478545	-0.07900888525263151	1.4035785375441998
-0.2779095422816583	0.2774263738149801	-2.1251148066509655	1.035111883300853	1.3895630300614266	1.0440391788439112	3.2924282450344733	0.16793116433601557	2.400326966852621	1.7431465049416484	1.4614508748694215	1.7269357891901869	2.316707073898946	2.138918857504029	2.1171508583296763	1.6501570864728603	1.8994584190288133	-0.18683173388930402	3.5251067308153567	-0.3452965598683816	-0.003202952826622285	0.46876025184570064	2.329561837621187	0.0004118997696880912	0.671222257173851	1.0357879695103018	-0.4460818077507618	0.19060963764102373	0.36976363844430044	1.4097464098115746	-0.36819163967985813	1.7098425789609997	-1.0486441861834208	-0.1281928443270001	1.3495148035196307	-0.26687466180927577	-0.34972183204051277	1.3476667636451083	-0.5620689639177269	0.8841455571579244	0.8816467302895404	0.7118564377245694	-0.14926721141462024	1.163544869052854	0.4607505353170538	-0.3331804203102151	-0.35410414989997246	-0.8491840297473564	-0.0857686592652199	1.3557124827009361
-0.15833348941602793	0.2803251848435531	-2.145065070841214	1.1439915475759768	1.3861286796270393	0.9963704114687054	3.3054618482247067	0.27308578946013634	2.3795007996802675	1.7054579816126652	1.4865717423730538	1.6096241097009731	2.3341439891498013	2.15036552025303	2.0942862706077263	1.715097094565699	1.9351220357619259	-0.1398054450292692	3.420764514889086	-0.3014765138009865	0.0026453234045301314	0.4914709802507941	2.406882474443053	-0.0008625589932309216	0.6696803317709418	1.0103411727565903	-0.48560789283068007	0.23056575638709606	0.41580274835499836	1.3434784480137782	-0.34005255508692206	1.7329191546618445	-1.0513227605150448	-0.11372056693789385	1.453507717551578	-0.25041652816695564	-0.32076519015656324	1.3764483641675644	-0.5670285589640626	0.9207402594115173	0.9023429453553105	0.7097456122238481	-0.1810092968001266	1.2012227111860057	0.4505092930877339	-0.2573166377182005	-0.3453174359733953	-0.6724596288034015	-0.08494662938529517	1.3013396269254678
-0.06516881473925062	0.2877696022710169	-2.1525915789612773	1.2689489866589692	1.3496427494720187	0.9544660558306836	3.298596473521014	0.3655765459448495	2.3470916877335006	1.727346286101443	1.4785205764769649	1.5471778611160332	2.3629049195594303	2.1737278331600303	2.110744775398265	1.7690272821429343	1.9692366844198261	-0.10749379165008086	3.304302011801809	-0.2217584667645381	-0.009881834063828624	0.4961109966720837	2.4919456789661227	-0.00011587609448511609	0.6933766651304795	1.008488434211372	-0.5155665893140252	0.2488556649198225	0.46287613092307056	1.285370441741371	-0.3005918281224227	1.7596589983762556	-1.0142373598617245	-0.10209774039042312	1.5384066095553026	-0.24488243883019992	-0.2835401001605359	1.4354254823072516	-0.6027686594062082	0.9323878606919935	0.9296612179271072	0.7122580927793625	-0.21527127534445806	1.251323821707675	0.438318113129437	-0.20867549555602335	-0.35345466467345427	-0.5338537082890825	-0.07306597112072231	1.2360473455927772
-0.02165744984171671	0.30110638888652175	-2.1312229861297367	1.4194549270373518	1.287854884648586	0.8902295332436816	3.278524291597982	0.47288172621609903	2.3086942663912735	1.7814189607866033	1.4352869509145045	1.537548658813503	2.3956240850404855	2.226807659612154	2.1245934750325537	1.7702522793785544	1.9903400012459442	-0.08212524577684185	3.1898579882145603	-0.12324497939673182	-0.025254834913586422	0.48136847944027294	2.56052586628024	0.006457332395676682	0.7390105267656975	1.0110973925709648	-0.5232389384134187	0.24832317391190709	0.5060702145450147	1.2224837569891436	-0.25692011028104556	1.7674283470204126	-0.9504132084242981	-0.08113265930892961	1.606624056310089	-0.2448321593995207	-0.24421253161801512	1.535094655140636	-0.6361765870725066	0.9137579440058484	0.9715509422722421	0.7109933066493755	-0.25158188418483574	1.3216154757510932	0.42363986735321185	-0.20679251816828836	-0.3636411312433911	-0.4542697431902781	-0.06542471223689336	1.1635637968018888
-0.0157530611752666	0.3003213412305349	-2.067429418342317	1.5823196039764276	1.1956183162232132	0.7928653858852592	3.257276487327393	0.6023310239409361	2.2402761574189385	1.83146433408359	1.3659982009362632	1.561042271673031	2.4515708280154036	2.3035530962178177	2.114823546654119	1.6921909091433522	2.0003852239975326	-0.060776736363916097	3.075780960900043	-0.012325816886558228	-0.04738614644101996	0.4421081626049882	2.583615358607319	0.008298550467281984	0.7949238910869736	1.029958202214031	-0.5087342036674365	0.22120471881317258	0.5313741765258858	1.1643033464973445	-0.2148367227984071	1.7473743028948636	-0.8725134114795143	-0.06245826364227354	1.65513470754409	-0.25271932609206244	-0.21317536281972854	1.6627865464399592	-0.6592000830182144	0.8787495638569421	1.0790286541853484	0.7057546992326059	-0.28953996567773677	1.404344970931872	0.41290381621770705	-0.24414750970475657	-0.3832339355766987	-0.41965933553913215	-0.06143864281914506	1.0815996584701209
-0.024926385795288004	0.3011876007130033	-1.9621675784089472	1.724086646732233	1.0805913602615018	0.6931828567884891	3.240278676920995	0.7563298066536582	2.148044828942796	1.866793560565536	1.2911299267662257	1.6332228336612473	2.514063327894587	2.380556897144607	2.1133285042332197	1.5961132393582997	2.0037468142884185	-0.051442765068411646	2.9833049577921193	0.10742370097749943	-0.08139783285013077	0.4002271503449727	2.554217926439417	0.009039235913025283	0.8478633299201732	1.0611763310965396	-0.4800456958200387	0.18002155557060123	0.5373872451885795	1.1162993490409787	-0.1954319817737465	1.7005066129520663	-0.7848751033166591	-0.05238025915712735	1.6941946407413824	-0.2667808068720082	-0.1843894558525478	1.7987622345035859	-0.6789788168410043	0.824786508165813	1.2159198562025282	0.696597818568547	-0.32854573072507937	1.4980513891785168	0.4037498514532928	-0.29072996896867903	-0.4121509588516335	-0.42214301240985447	-0.03371452186885319	0.9930617288653062
-0.05725839581060915	0.3133964452940441	-1.818711218602294	1.8170850631325302	0.9838682553683811	0.5993383388491673	3.254832145466634	0.9376411002392269	2.070844136756785	1.8554972158395415	1.2431043910670212	1.7638631134621903	2.5464626602866383	2.4148379109270035	2.1058619842358217	1.5097850321082846	1.9982737937560024	-0.05814174080551622	2.935560154233766	0.22372163987049473	-0.10208579797360154	0.3828374064636587	2.4887613026748743	0.019918615658602673	0.8946618057325404	1.0807486748376764	-0.4509815945587864	0.15272174483873588	0.5319052895121047	1.058922625384422	-0.20052996233147766	1.6252184041347875	-0.7014523017128609	-0.049419560900201706	1.7270147890029885	-0.28495849704355636	-0.15579379636405177	1.9048978812817183	-0.6672672535535957	0.771969476514881	1.309308784255491	0.6838644987463837	-0.3551428719640513	1.5890582057020262	0.4114942618994316	-0.334278579750963	-0.4363834766134612	-0.4490865576066323	0.012052896445824269	0.9112606974503705
-0.10728529827026075	0.324590142044067	-1.653148110649214	1.870793066405147	0.9208284223533543	0.5109007497485993	3.2922247303002736	1.1152975245847434	2.01455078164344	1.8013590778678374	1.2324373058169147	1.906747554657405	2.55781072304609	2.3891812105160946	2.08716308884071	1.4195014729593396	1.9800465041787532	-0.08130170794327125	2.908063664261357	0.3116171119901754	-0.07613733447845408	0.4141029809008888	2.406100201447894	0.029202672905655248	0.9453076676658452	1.0837460551928348	-0.43138244732669156	0.1361064819395967	0.5134467837980603	0.9954168845563999	-0.21584453167166914	1.5523723739932194	-0.6225297261275188	-0.05844829999113425	1.7408844793117715	-0.3103764252329073	-0.11311738438262778	1.974191801273959	-0.606681460789728	0.7688343044812085	1.385391142360346	0.6588294246396538	-0.3579821333439327	1.6599072673886828	0.441163264339998	-0.35860500768240233	-0.4445244379872359	-0.4950458545127091	0.05485790519322575	0.8419402577966236
-0.14265680960390195	0.3332752957094417	-1.5178783616007099	1.92598344425842	0.8854194131655706	0.4707470088925948	3.3323019775850584	1.251577636302958	1.9769183866116458	1.7563910370751856	1.2459591963656638	2.045771085664225	2.5769021132235186	2.326539095874483	2.09759796341216	1.360080266845531	1.9547071441625516	-0.11758131633875264	2.8980512531283504	0.37057039674991427	0.01618010006056112	0.500535815381332	2.3144028796513916	0.031181832396305665	0.9935648821541809	1.077844103277919	-0.4184313035198389	0.12833520012843408	0.48582269666686234	0.9427029926286365	-0.23560583665441373	1.4967792627104166	-0.5469906128558071	-0.07725164152551267	1.7422886060004419	-0.34107704560561825	-0.03393784719608353	1.99075540068648	-0.524107036470458	0.7921482431300118	1.4367513962143756	0.6184032706673419	-0.33933803975615157	1.7142454046364057	0.493990625718702	-0.3386390048370244	-0.435461506205702	-0.5600112390157483	0.10309916814654478	0.7951868251360378
-0.16071514275362975	0.33543643264747514	-1.4285414978111541	1.9934464611588631	0.8673134415679913	0.5200638775715916	3.3740181679952586	1.3457185332467456	1.9795665546092998	1.7483469084246863	1.2799377654794175	2.1797108285544526	2.60216652249472	2.2427785062886914	2.1425622334314136	1.3237471014137907	1.9252459910837996	-0.16936817469126347	2.931833730541406	0.40311949729853225	0.1982823046939013	0.6699199980693191	2.235653143400206	0.031118859139785116	1.018719954189688	1.059371715630418	-0.39368652651792396	0.1386647539558832	0.4661280332422025	0.8992061578293729	-0.2584318235909389	1.46025728572901	-0.4886010095463192	-0.08528168222918184	1.7379431665474752	-0.36789609392989564	0.07895939698201412	1.9263902199455174	-0.45887180974553354	0.7864868219178124	1.4006171210765772	0.5742126687878732	-0.29781627628438695	1.7423598803414468	0.5601289977381214	-0.28466812885575254	-0.4117888895012178	-0.6306913352809932	0.1419232774754431	0.7904596371714149
-0.17040824849421896	0.3108066903829146	-1.365987852546625	2.065210610365299	0.8616263094636235	0.6424886275302464	3.4221255870794742	1.4091038820621478	2.018633627629095	1.7695648688592551	1.3288502539433202	2.2785793553907365	2.6109799681428205	2.1424376672254457	2.2044695932119334	1.284989199185771	1.8966834592004542	-0.22687097152499694	2.982208674054341	0.4126712352901512	0.45999096397852524	0.9277121175263545	2.1827681718688194	0.03370076265713422	1.0222167676756677	1.047169077716643	-0.3562159617574695	0.18530787934482795	0.4635904934191547	0.8550504446336493	-0.28034724637004255	1.4642727910515734	-0.44957785800913025	-0.07229101814371211	1.719048733599686	-0.389593344248987	0.20799352986498132	1.8081803602365791	-0.4268178545092033	0.7358556671827872	1.297816168716319	0.5329020191097931	-0.23582378878977334	1.7348002668792255	0.6388719755782417	-0.23286135907904684	-0.36833683477764506	-0.6949737891788536	0.13969500780093003	0.8105072248242191
-0.17043261323424547	0.25510665683700245	-1.370488146883303	2.1424850004372025	0.8897309024089619	0.8274807703663221	3.4486669394896183	1.4393405953299125	2.0719703691236036	1.8122259834341037	1.364683145637137	2.3386618860515727	2.5825965850638193	2.062692957848454	2.2590321224944305	1.2557559661856343	1.8628764070397594	-0.28050509359510106	3.0106814682138263	0.4091433056019568	0.7496111286441897	1.2037311884019632	2.144804435771597	0.02639886362723314	1.0116045180818523	1.028830747218054	-0.3101682092187877	0.26465289815462906	0.47401086809030046	0.8198257918998302	-0.31162762996560367	1.4973663248920785	-0.4249565354376393	-0.05244852461650974	1.6943732204449287	-0.40020565608434094	0.3409935909574585	1.692494781894584	-0.4341752333301957	0.636891651155748	1.2024892558603777	0.48696806337547816	-0.17613308932740926	1.7008421188882081	0.7249003634975796	-0.1852978773813898	-0.299734024558201	-0.7424020311602214	0.12352583516278773	0.8263664598626498
-0.1616795803796831	0.19211109421217604	-1.4374707240371494	2.2167497209059572	0.9658688342551922	1.0568402208685734	3.4536443902760547	1.4403460297491626	2.1264171090048687	1.866212246581026	1.3767054947117026	2.3923428943084106	2.53009345850584	2.0304395423253263	2.2844956502387572	1.2464914510098524	1.8261252169772422	-0.3228017363200467	3.022837043477981	0.40467283947467736	1.0252199400110051	1.426092331132517	2.1179252039520695	0.009180176058571486	0.9819959852005642	0.9821651099455437	-0.26721739510162357	0.35227853800055464	0.47988727610156995	0.8015654477693698	-0.3566430929713305	1.5249045731735489	-0.4272729908451735	-0.03100811366968611	1.6830771788049048	-0.3858894261889546	0.46405200175352557	1.5705943589213174	-0.4671537071861077	0.5010487688760484	1.0846963455902858	0.44738367584778543	-0.12418512185846657	1.6485805983505883	0.8019375527400637	-0.15008356464808567	-0.210818003978334	-0.7663207091953816	0.11549424133597594	0.8330014162295087
-0.15081087593280967	0.12681227395297373	-1.505644162031326	2.268621601118444	1.072628614240498	1.2650713806533225	3.4488596289719995	1.4310377025456027	2.1607621230740586	1.915870077221674	1.3896975788090051	2.4381380063238787	2.447848259430612	2.034329048681402	2.2798214696466723	1.2681372784516338	1.7916788035259281	-0.34615538132775214	3.0307133481004684	0.3988069981722169	1.2432060964359555	1.5735882533833525	2.113306199800441	-0.01278249683464995	0.9357471359769033	0.9199763423015938	-0.24679194235904625	0.4377780724453131	0.47623160367595513	0.7940136876868679	-0.4144300286575252	1.5760796222092208	-0.44003008118618936	-0.0087636873123564	1.688553623046999	-0.3438021907484311	0.5466389200647227	1.4956607470143235	-0.49600167043517934	0.3761821113955107	0.9381700681847136	0.42283998824425933	-0.06895778802208882	1.5648346539380222	0.8559889150972246	-0.15120515149023575	-0.13426086607089624	-0.744473372571213	0.11074818202924083	0.8228829621388736
-0.13680115041750493	0.05536391372187218	-1.5722899976366898	2.286554215837208	1.1650040788330234	1.4197063911808097	3.4320869838034382	1.4295487385964845	2.1711863675215275	1.934849193256446	1.4168477942382673	2.4565811589768076	2.3416492453210767	2.064939604119112	2.2410807483097672	1.322034631051419	1.7566567452012722	-0.3480400785832348	3.0507875737108856	0.3938652638253954	1.3655841700738618	1.631877354208107	2.1201697469629144	-0.04062267366980414	0.8842129586380694	0.8681340366634082	-0.25123418809928244	0.5307749259362924	0.4678704565478703	0.7836924662126528	-0.47554096553974345	1.6596202479801385	-0.4372022364583762	0.004752873645393892	1.717536058463762	-0.2906970560650756	0.5779980461346298	1.5159508567359548	-0.501357913792497	0.29417737755460227	0.7991690223348573	0.41538373217389885	-0.028140971477290434	1.451178142525536	0.8574993843897879	-0.18384537849442759	-0.09663178234369614	-0.6782194397565149	0.09964819365063463	0.7935528433441996
-0.11771340700165271	-0.00952659152085399	-1.6404991168545469	2.2828782263467944	1.2221455814621214	1.5433639314289036	3.410131208063878	1.4450984342712965	2.1688283819174865	1.940290501633965	1.4415405592074717	2.455922291833104	2.2541953359392215	2.1106757055740237	2.178215083721665	1.3759244063487162	1.7115652958288188	-0.33535824696430405	3.0796132489018446	0.38120684148148587	1.3879923499366469	1.6001607489497485	2.11598472464959	-0.0876427052052647	0.8412767237193084	0.8427937981562665	-0.27331908083398476	0.6271982433042884	0.44924112501954505	0.7714597733465095	-0.5096326054659845	1.7128651105362962	-0.4241687194577494	-0.0015578888219732131	1.766088728451539	-0.23717963005015044	0.5748833534387232	1.5558640587926995	-0.4786654551589617	0.2601120471608448	0.6879616038197924	0.4236689359105349	0.004570902774595426	1.3474383867005986	0.7919209277115777	-0.2375351256588684	-0.1078111401219884	-0.5785341209958386	0.08408391092413503	0.7517712590234857
-0.09279030834942548	-0.05504130849555402	-1.6594770676995072	2.270339808018749	1.239292598700182	1.6326899706740985	3.399708655612419	1.4758954277879561	2.148028594962734	1.9642264977258317	1.4670256686464729	2.461598291273414	2.212215439437475	2.1553558832817266	2.111207630101247	1.4139649906078362	1.666078365245672	-0.3157739964675644	3.1093799401767326	0.35235153597207436	1.3359706052541858	1.5167347866101666	2.1016964945719327	-0.14432763225340348	0.812238614108461	0.8475167346333166	-0.31284175142832227	0.7145885066901937	0.4177253152466349	0.7568123997636703	-0.5125293192742222	1.7236972464482065	-0.40687270336593173	-0.023018526571577505	1.8178173159121929	-0.19134825300504976	0.551997557381016	1.5832996421938585	-0.4460508241146271	0.2927690482844966	0.5986424438530842	0.43258225978604914	0.04234593175054992	1.2588324305489464	0.6796416251904484	-0.3045082094185908	-0.16876943457183563	-0.4262309319285902	0.06783718829732069	0.7164469610352237
-0.07134324594099578	-0.09265140769272887	-1.6182964754194789	2.251913068439766	1.2093519125863206	1.6934909774651588	3.407470361166735	1.5160974544141488	2.108178232404936	2.002951959513669	1.5019716075755911	2.467102523792991	2.210536916910224	2.197230561458946	2.049222041356843	1.43644937285833	1.6528209562161256	-0.2970490897971588	3.1444939553485467	0.3222772517718915	1.2407528614317356	1.4303668062347226	2.0694159856056182	-0.2005717465058975	0.8038129870513334	0.884695250598216	-0.36955977140608	0.8014385618071996	0.38158167886865496	0.7370388074479336	-0.5199199176781477	1.7174240677070265	-0.38471157806497275	-0.047012571369379294	1.8718779442073956	-0.1592062889528684	0.5200432981726584	1.604464463338529	-0.438079087759332	0.3911584909507828	0.518618297790473	0.4395941315404688	0.07850075121480253	1.1862091366906744	0.5630750639229702	-0.3745766385886341	-0.2759643583371105	-0.20996098329983748	0.04592156149857235	0.6884537364338722
-0.0630105048518927	-0.11479516571333045	-1.5502367713257832	2.2319740073189025	1.1568643829004417	1.7575067017913657	3.43887874679476	1.560758697815794	2.060655285020218	2.048917660793248	1.5182182170174934	2.452261349104666	2.2414645361408456	2.2267655349945783	1.9933643881167065	1.4368332895177405	1.6792369039725457	-0.27901426226002146	3.1581857393697153	0.2894122172213453	1.1316145408138305	1.3910770102608019	2.0158593097002964	-0.25400905275346813	0.8140300996921871	0.9357607122452707	-0.4208555882819969	0.8998220634652018	0.3587966211674553	0.7331362200227478	-0.536466253418993	1.6835052921711573	-0.3553578310809532	-0.05220327463280259	1.921505593979267	-0.1424632385366995	0.4823230769180024	1.5668678486122065	-0.45510215963214284	0.5211838179528611	0.47496976082225767	0.43844044148946715	0.1052264186890786	1.1609290606355656	0.45445799837195694	-0.43287865540421455	-0.4133155530509077	0.040983800395643796	0.024122259682831937	0.6565721594401787
-0.06346531333238932	-0.08818250135218164	-1.4540045110600093	2.232982845575182	1.1210691282067409	1.8321023427806657	3.487176690310992	1.6037222153125685	2.0104253214601218	2.096103597734003	1.5007653518156012	2.4108270659274846	2.291784140557358	2.2417759403904096	1.944792893651679	1.421640798028556	1.7120200992211145	-0.2659027587279234	3.174335927910149	0.24733507373125244	1.0363400616767586	1.3886479292372047	1.9483516380120498	-0.28549568101382133	0.8419273627621543	0.9900332333778336	-0.46604289045439157	0.9856457228712994	0.3444068757571972	0.7420962421724087	-0.5442929796394178	1.6105083031828762	-0.31127054313970337	-0.048989741341126755	1.9493080027274963	-0.14604313400105706	0.4431125837469808	1.467985516647948	-0.4821070502783072	0.6551093739091794	0.48840401773950826	0.41018785401827706	0.13426166366440995	1.169734644123849	0.3780914054102229	-0.4850163372257318	-0.5379569937630065	0.28711585614708046	0.008071997027320218	0.616613877439769
-0.07018998157973569	-0.014029336122435409	-1.3602275649987363	2.2755823979182646	1.1069968535182482	1.8869286537766428	3.513932382707155	1.6403983139066742	1.9651954237591966	2.1175231850911262	1.466124524637539	2.3436867094043308	2.35067911937527	2.2674944235737624	1.9037053033982456	1.399813115327054	1.73554903413948	-0.2590035949403657	3.212879946707885	0.1999081144751812	0.9719409407565387	1.3790966883191746	1.8863254057209786	-0.28393334450680785	0.883805937866974	1.045391961152862	-0.5180079465040874	1.0279324544346224	0.34264581690815377	0.764595853348224	-0.5508024819816312	1.5463843397402752	-0.2563058661427877	-0.052676076147785814	1.9596411145934944	-0.15858952793653652	0.40194839531407806	1.3938946632352973	-0.5262185177048575	0.7812094905065509	0.5178321341439814	0.36158331946220007	0.16529101265414342	1.1758114803913116	0.3606624127542221	-0.5387412254922761	-0.6319681139646994	0.499752098536956	-0.006021420914031021	0.5747274386725199
-0.0810119869415582	0.08629208430688114	-1.2855088525357043	2.3424970110912677	1.108910956862843	1.9346946775286278	3.5139583633115214	1.6847602295041155	1.9429122568762562	2.090395199147385	1.431197507367401	2.2496789300562257	2.4057721725261567	2.307175813329253	1.8773334504621517	1.378536049939708	1.7461479305860383	-0.25001303566636995	3.2829432992368277	0.15660409394426877	0.937468563592704	1.355309971353871	1.8432423424610895	-0.25295949847812305	0.9231710854364168	1.0933706710121505	-0.5605729237506551	1.0490738909010378	0.3677603175313679	0.8097181628728197	-0.5556765050119712	1.5031866270931205	-0.20551246743939164	-0.04538937044628262	1.951072790386074	-0.16520630101391723	0.3550889778718237	1.3679448910184793	-0.5895629547368311	0.8749992236055073	0.5392633208048434	0.3102612038970972	0.17741921558548918	1.1893859959384132	0.3898919467583745	-0.5961061462517521	-0.7046395385341727	0.6400911165304558	-0.0028780613731868255	0.5351477977290424
-0.0967698825537729	0.20993934600891756	-1.2249422054148722	2.374527157806874	1.122909026749706	1.9840720028742713	3.518961794702323	1.7490236065451836	1.9414410524331154	2.0262542709917915	1.386480896782365	2.1324236516454613	2.438589933169987	2.344107869711025	1.8609140601535554	1.3502322993781448	1.7000502012441558	-0.24768401859158923	3.3836202575161933	0.10599146683542535	0.9388642523323852	1.3252294582898037	1.821186666742454	-0.1957318019333055	0.9416801321803889	1.1465226118743215	-0.5888346209004893	1.052685569041678	0.42108281897823163	0.8571755084727816	-0.5443489690212655	1.447429138399452	-0.16507677567159412	-0.04144261555383037	1.8990465700861765	-0.16537389911618128	0.29778058352333314	1.4062404760600156	-0.6367611214255323	0.9107695379936722	0.5861186741357228	0.24567165274547786	0.14472292027121564	1.2163018630511306	0.4293887655658561	-0.6662682850274055	-0.7397378694821806	0.6892492346202249	0.022594524905990412	0.5039914639905496
-0.1164951700003219	0.35422794694164894	-1.1785231634832796	2.352108113959534	1.138600488263497	2.032192880973962	3.5311596884521195	1.824124185112824	1.9683164064261636	1.9428121474316313	1.3510713772082314	2.0304735749775373	2.4339511509994045	2.377917087776584	1.8416545238506052	1.3118507365070475	1.588623370131551	-0.2559991466384474	3.5052677592259203	0.052545964842628926	0.9831336836250072	1.2755246826358217	1.8062903092480653	-0.12025685462998856	0.9427437339033974	1.2178857008117545	-0.6111790145393099	1.0204544285408625	0.48570777748271066	0.8973598502348972	-0.5148661392639801	1.399900584172156	-0.1468574945366779	-0.06523439232383185	1.8158354313591083	-0.1624945637192864	0.24337712183014776	1.5220378896524447	-0.6453382683607473	0.9090739220431903	0.6315516197527182	0.1599353902516146	0.06092770958788172	1.2344886536069897	0.46645385902518105	-0.7457779569627017	-0.7310967298305122	0.6725528698719101	0.03993211737345985	0.4844186339706683
-0.1415157276126555	0.4884891431879935	-1.1530400795461038	2.295165838874577	1.1680274488276168	2.093319828054768	3.540200938771457	1.8971724494536892	2.02662074581972	1.8560104480060438	1.3235167113182669	1.9647535001571526	2.393402086737935	2.4082243459677546	1.8278536308053568	1.2775811231196401	1.4526415500706182	-0.27007903952029694	3.5705389873474536	-0.0018210113224568474	1.0518106472676654	1.2304982462833558	1.7806411533396536	-0.05039252461001651	0.9195019565874917	1.2762383715791485	-0.6225287646089059	0.9790706165127	0.5472827187212982	0.9368925540224922	-0.48618189490041974	1.3915106269359572	-0.15345579890157648	-0.09199698075214904	1.7274314749779311	-0.15048783567309706	0.19604208569118112	1.6931977463258847	-0.638079306037968	0.9054516117254015	0.63772757509655	0.07185756424683012	-0.040841700365894976	1.2495277304127963	0.5131254069723393	-0.8093687096449222	-0.6912728339585252	0.634447274925391	0.04064299226962131	0.46942444811615197
-0.16792304501150418	0.5981566913148804	-1.1563896544190924	2.189065626938183	1.2223377528714692	2.174728672520028	3.5766170858910113	1.9401543871230298	2.0935595333588837	1.8008248974496397	1.2801719210092977	1.9467051550533685	2.347745312092683	2.4231083775108617	1.839627089869938	1.2411267208480854	1.3095366739815464	-0.31175233246212547	3.5442611132037327	-0.054431920993494066	1.1340586981677112	1.2266600624329627	1.7433159510299983	0.012706678423731365	0.8695720946967708	1.292923330574491	-0.6045139386861644	0.9554635151618095	0.5970023484487793	0.9512937532594019	-0.4773178917110229	1.4025507505922268	-0.17656506764499907	-0.1039510211951424	1.634471985374909	-0.14227888062420874	0.15419251852096513	1.8977484134861045	-0.6300926580920343	0.8976292950477627	0.6132760574031215	-0.00706338109389556	-0.1451465824161088	1.2681844921188365	0.562147297223874	-0.8506770751680814	-0.6102887450243583	0.6022979945495132	0.026213524377357654	0.4694069723750629
-0.18760366376800403	0.7013227815551153	-1.1670940215231829	2.0470084729955067	1.2857524152690853	2.285361743931941	3.634646930792642	1.9404199446108623	2.1551106687648884	1.7928017170508344	1.2181538184942111	1.966504497274466	2.3102046026759	2.4340972860822156	1.8980858561592264	1.2044626798743523	1.1657331144202516	-0.3833545527192161	3.463020842137923	-0.10884102169217076	1.216059383096009	1.2465820643231003	1.7098413009544653	0.07354484167573552	0.8243125733327791	1.2723369648095333	-0.5600539219424169	0.9465462200944819	0.6197252876720579	0.929326313096112	-0.4876258315901817	1.4148555739198463	-0.20946536867181914	-0.11265613144159452	1.5403324691033544	-0.14325430157938507	0.12591149909337127	2.1230245490214306	-0.6135944742096957	0.8834491992261426	0.5680807891676238	-0.08204041563064206	-0.24382357325380136	1.304350411559544	0.5983887942801418	-0.8718671597367459	-0.5042770788269356	0.5986965020184274	-0.009371580424667302	0.47320794606195926
-0.17905570080866567	0.79966804754005	-1.1886633212379254	1.9347391870466861	1.3542529606091493	2.4255186970730134	3.677395850226388	1.8950341744216046	2.2153204715682504	1.8206262323634015	1.156450288559671	2.018429381043222	2.2813450771034955	2.43685223607161	1.9705258767160518	1.1926496652949816	1.0464559812754013	-0.4575315493650579	3.312161848642827	-0.1602671788559787	1.2656823586762864	1.2701565314902254	1.6892810658378832	0.1425155511984138	0.7941455009991851	1.213159326971912	-0.5036841794938709	0.9519984649798705	0.6161472633438436	0.918411377022889	-0.4944241212703474	1.4458625210346754	-0.2498706535070594	-0.11273956700306216	1.4725001942581777	-0.1486777761686467	0.10650869533774313	2.3273435574486077	-0.6073495000503287	0.8902628898411556	0.5097181939971726	-0.14455759761657308	-0.29002291274372466	1.3684049290982288	0.6223219197950691	-0.867969425828386	-0.4512059239382008	0.6356069684058836	-0.06343684752726432	0.4595943437534885
-0.13579407449640463	0.8673062195787317	-1.2126299531686882	1.8739786744054956	1.4216727796075335	2.5842726465846164	3.698020119992195	1.7956189680663015	2.2651182054091903	1.8853851339439682	1.1097161560858677	2.077435163842753	2.275989676432739	2.4119481621613703	2.0340716986845915	1.1982164568564386	0.9616208673461912	-0.5320535855775337	3.1233469714024498	-0.2049639417787233	1.2671325133180038	1.2805950944811955	1.6757557592466708	0.245854665148893	0.7673088686976927	1.1124377224227735	-0.4430053562427282	0.9610816811583598	0.5938746830854875	0.9284429816195402	-0.4836859471938305	1.476654771123068	-0.2981347482750212	-0.11017329140034668	1.4252851212655926	-0.15168113416121665	0.09733291309655187	2.4785927454286742	-0.6339875655667877	0.8982944261664594	0.4551730632310784	-0.18069800669572053	-0.25857682717285624	1.4482162313232299	0.6409423602120141	-0.8591987924282822	-0.4510192902524196	0.6874323815007864	-0.124453178614508	0.44214772889945725
-0.0734710999033202	0.9040590828297137	-1.2220208052260477	1.850107202938726	1.4693046515047377	2.7369783008808715	3.6958399142758225	1.6657552164587206	2.2892418997816875	2.0009802053229704	1.0719059510286166	2.133800350696702	2.295198899853485	2.370357123075821	2.106457393572053	1.186666122096664	0.9172940149810763	-0.6018655061964283	2.9290012721287795	-0.24693577393484012	1.2223320394805275	1.2458893045651565	1.6887392795938858	0.3777686439272684	0.7522728678034325	0.9883764245117943	-0.3887560093396757	0.9652528607203592	0.5682321753999497	0.9498348082386705	-0.44595205063790394	1.4806602125225161	-0.3425039914090732	-0.12745456602552857	1.402514458281999	-0.14320737411075127	0.11372346510633465	2.5785854416651004	-0.664699477645661	0.8706118563671505	0.4109943228733693	-0.19640955601991372	-0.19737497076207772	1.5395509346957024	0.65597218073737	-0.852627406334849	-0.45420326093184665	0.7346866694600805	-0.16852483717688832	0.42746810638454624
-0.006937086075635232	0.9254042578899145	-1.220192142512432	1.8755265579638318	1.4893152130108054	2.8710238735892246	3.671102048818746	1.5552203659308272	2.290027218567199	2.147670337810267	1.0382159372143114	2.19372649654911	2.297440136236576	2.318602817923385	2.150398167980487	1.162042414776953	0.9172874236275647	-0.6367079922459757	2.7361235579460383	-0.29186685457568096	1.1297241201306523	1.1645150902746324	1.736115169572793	0.48525199790211	0.7580216648258381	0.8673881289374112	-0.35322828687452834	0.9720479090170114	0.5489599176251487	1.0227386167436698	-0.38482637970783057	1.4677817455773874	-0.3681646782206992	-0.15757480371532945	1.422834027295346	-0.11728665161460843	0.1570389134905212	2.6230399537126905	-0.6837863136628283	0.8222665043499026	0.36874991074353847	-0.19434145978034076	-0.13417122086809102	1.631224454478771	0.6704225539910101	-0.8322807082166788	-0.46957814396650005	0.7792607769311248	-0.17210506165391903	0.4122758621310192
0.05023883718682627	0.9314545389627806	-1.2238070964865422	1.9539520343578354	1.4806617915284819	2.9697785242805113	3.646069736512189	1.4850563936109853	2.2709725844691375	2.2972329993111047	1.0023239153361814	2.2521349406541553	2.298690611471778	2.2515516599756085	2.1041648503248895	1.123804820653135	0.952078784579316	-0.6321752790710884	2.528989450091771	-0.3423452097337051	1.0093749013436	1.0730354272597242	1.7833970762236593	0.5584958926886936	0.7712513253637043	0.7599842911194339	-0.3451154691352502	1.0009567686640974	0.5336632424372532	1.1594522637981335	-0.32220372951571885	1.464098349717593	-0.3739696380725163	-0.19189715968268015	1.4835126093102158	-0.08072009766265907	0.2299646745828572	2.6047748608471357	-0.7008749965344481	0.7710482855288909	0.34781967487137055	-0.16292263405806917	-0.05866400499461705	1.6873477534597423	0.671268937646326	-0.7854874023401327	-0.5003316427095219	0.819263759266561	-0.17893721565593493	0.4016768251604318
0.08939906559460657	0.9322982396045599	-1.227000566005929	2.060565088005214	1.443772491682552	3.018695853249498	3.625627330976942	1.4570838265545087	2.228082409144684	2.444171892287268	0.9451473923126619	2.299816925112292	2.3295629212208433	2.187058870468544	2.012447909250917	1.0786112628449913	1.002533398592327	-0.6060303941729226	2.346764037979108	-0.39670692033209265	0.8892639708779564	0.9918498794564702	1.8177673321311059	0.5999562852913263	0.7822587119104802	0.6668455088907992	-0.3484206911771782	1.0841642765965265	0.5123938755973111	1.2954237676038378	-0.26299348480675905	1.4619849258636124	-0.35991887096452374	-0.2427599836233944	1.5841895433567006	-0.03993342349570382	0.3326788005108293	2.561262960196063	-0.7032041869921681	0.6996544227740571	0.36245328842140745	-0.10780188717689135	0.00898753158774438	1.688437066435744	0.6443995119118038	-0.7139664742831278	-0.5004809496581468	0.8505529336444072	-0.1911358288740636	0.40308944756514065
0.1139323284064079	0.9405705664853204	-1.2322189449691734	2.1886594712765635	1.38734639944865	3.0444267362842865	3.550855151611845	1.4849550826618696	2.1728807891905246	2.5727313129333993	0.8522727944155598	2.330845209315574	2.364227537596663	2.1388879661178066	1.9233777147883628	1.04336670320408	1.0518850594510734	-0.5649820785593371	2.2017017035610156	-0.4528799858748667	0.7727387122963721	0.9332748309869474	1.856621145629181	0.5805365324709404	0.8012995595159561	0.5794814961537538	-0.3494450368513293	1.2401648487631085	0.4906244550101098	1.4058872649180223	-0.2203914588396346	1.4388345480599303	-0.3401156650700406	-0.30593334540609984	1.728093270349897	-0.008297605712360356	0.4297757476771157	2.5195444176680235	-0.6873561484616639	0.6135527310564772	0.3727940828040925	-0.0540912059136041	0.04532540356894412	1.6495606157102685	0.5955566643565857	-0.6207400588266008	-0.4607503706290504	0.8720974614153363	-0.15956522848563345	0.40993120020155427
0.10485240195648866	0.946984044893284	-1.2489779697165153	2.341403947006542	1.3240630224693013	3.0724313156951184	3.4287809518978754	1.5397627711188462	2.133202912670888	2.66294757738511	0.7440763831592141	2.36447819786906	2.3953643709531747	2.113835051892136	1.8201220015414628	1.0120673923921142	1.0935841588829205	-0.5194661515758894	2.0747398135172994	-0.49623402928941773	0.6673698859818984	0.915354462610187	1.8693088949146222	0.5247902068176099	0.832197486664802	0.5032614135903596	-0.34013032018771294	1.4550751326531375	0.4620406373950422	1.496479424220292	-0.21504005265880188	1.4066434126586649	-0.32979665786678763	-0.3587278290123062	1.8887869910392852	-0.009410457111392804	0.5031063944292166	2.474990052718259	-0.6580280319940354	0.5437108409119377	0.34961870982054954	-0.001675221263107457	0.06414865493926947	1.5897176225871636	0.5232852661578792	-0.5416110821640968	-0.44599511143119097	0.8810496508105835	-0.1141778051154492	0.414434116155533
0.06508508544304506	0.9492173701215234	-1.2575972153117885	2.493586917213545	1.2764045129509995	3.102533478583503	3.3135959424416	1.6022578115935384	2.1240165092031646	2.706331406643402	0.6403833267401641	2.3838494046310195	2.435348316598735	2.121706738762952	1.7243328082919605	0.981556121038939	1.1192860433422573	-0.4824785610507577	1.9787420577152706	-0.5220774306471169	0.5829250436997196	0.9363111822664447	1.8374568393555504	0.49007095138919377	0.8533001767165567	0.43428385443100004	-0.31791226251537114	1.7018152594727998	0.41700784682665415	1.544943188469792	-0.2304695475722603	1.3743348648210667	-0.33021129785620296	-0.39896905314316145	2.037064169987965	-0.039936775457748784	0.556373249390771	2.429704764524587	-0.5943674692405277	0.48433930119459256	0.3088881197821022	0.050022911800100114	0.07680654174944118	1.5185151717410683	0.42937899960060283	-0.5050789781018954	-0.4786373430743184	0.8772387691788536	-0.0862262041983857	0.414014698369393
0.035875822941135435	0.9474758276203106	-1.2482063632544294	2.62639233182266	1.2655896387853163	3.1301017185741933	3.207928494384705	1.6725737503370535	2.138618974269155	2.711154741595948	0.5449093659406525	2.3585150656657357	2.442601072962902	2.153589457651422	1.6653655537374246	0.9666869277892582	1.1296081029413312	-0.45723370860706697	1.908711640749266	-0.5350096624593642	0.5024494040284393	0.982363492643439	1.782562283133419	0.4870362401701958	0.8602670650977146	0.3657256535323389	-0.28094704162083106	1.9336456380708467	0.3635735321195332	1.5342382246328028	-0.24904918191705633	1.3356122433186894	-0.35375455645521336	-0.4347477389106742	2.1734395369296893	-0.09079274360872266	0.5839420603084158	2.382542241770054	-0.4933205664383934	0.4426483830456277	0.2588149803632587	0.07386583952079566	0.08302643259123935	1.4439063408529602	0.3482270836645836	-0.5097937426341711	-0.5325744782650776	0.8543444870514627	-0.05794889332889921	0.40517488600178275
0.017092638775615808	0.9383981501269425	-1.2273952895428932	2.75024922008062	1.288760563765909	3.1369885214704176	3.1486407552216913	1.730285686002001	2.1607722693115976	2.6873941871120186	0.46881354914427203	2.2965559173037677	2.3768861945930078	2.197376593466539	1.636729406902236	0.9488726896390972	1.127936096267237	-0.43338203479091797	1.8403797578147532	-0.5336248184175805	0.410404298999606	1.0476273576694468	1.7141396561045448	0.5055923597582975	0.8609474136858963	0.30747266628593095	-0.24106243555496015	2.112292512595778	0.3104715512692869	1.4891231555301465	-0.28251904502382813	1.2949305114500833	-0.39926267742686017	-0.46331556948710884	2.287415406546171	-0.1629940060640333	0.5922105084204936	2.3261612990868743	-0.38739160886124285	0.44311366256058526	0.17996459490773475	0.05672713287425264	0.08921516555781227	1.37689355529918	0.2983588097577333	-0.5500713024956152	-0.5901248416125606	0.8110170500719474	-0.03679325641913802	0.3914185651410833
0.002264664074416972	0.9365393016541452	-1.2013056248031522	2.8549363097841924	1.3426218336255427	3.0896299230806146	3.2055599292866788	1.770650424152531	2.1717017963885037	2.6713268780627137	0.41175055607463384	2.2234319190942164	2.294972852407122	2.2408997483448525	1.6214312984093138	0.898822080935908	1.1151686445153814	-0.4006049035057986	1.7537921628520152	-0.5133497538438596	0.31851578343912695	1.1410555917481884	1.6337341547505322	0.5463420541801968	0.8453439604757296	0.2658840138581095	-0.21287927157347736	2.233276013046223	0.2695913809498772	1.4169976923836025	-0.332158052246365	1.2609379338113773	-0.43446561252823407	-0.4875902611734837	2.3616380335280627	-0.24096734716131465	0.6290794941615464	2.271645608616294	-0.29728683126957484	0.5016826731816613	0.11202908612558933	0.019629588345385512	0.09902600151929537	1.3208212609391592	0.2801485398814413	-0.5927150298987236	-0.6462791849904008	0.7517373849941011	-0.03242719205689619	0.37920884736677657
0.027526838692014353	0.9546157006984686	-1.181292918471463	2.9118954300348383	1.430339519900405	2.9947523847068593	3.3414081794153105	1.797583786473386	2.1654496848170313	2.6895858979455043	0.37952697083129705	2.1433577698084783	2.2052392304810917	2.2646046748081288	1.606424375504183	0.8424014866074948	1.0938983467336376	-0.35622988565541946	1.6662588467249289	-0.48891752436143826	0.22779828477242908	1.2558945242181794	1.564977057642456	0.5896916444784506	0.8043031945493688	0.2360855158089495	-0.19868184052973997	2.2991351182860065	0.2538008638625136	1.3087063216511539	-0.396354298749361	1.2140501160223516	-0.4287297593413196	-0.5205548930042253	2.4029109544242067	-0.301912721068578	0.7297838262121286	2.2353830286630085	-0.24282075530371133	0.6081348789863362	0.08965450308893794	-0.02580870795960997	0.10516799767303094	1.2580564316730658	0.30142206752562595	-0.5948410665760109	-0.6713851484016841	0.6664000516837418	-0.03585231655658276	0.37215156059026266
0.11754846190535802	0.9791100899188934	-1.1764112810567013	2.9435306511992843	1.5143108150365925	2.881580133295804	3.4823832688054814	1.8002194061647632	2.136991517767914	2.7147683150131643	0.386911148248333	2.071115679371044	2.082259800619183	2.2551350607773073	1.5957439489072063	0.8007566321314054	1.0723600005757579	-0.3100922364339801	1.6012534556471056	-0.4709751058352851	0.140736809779921	1.3667596688000523	1.529216401323119	0.6276345308954268	0.7532354570723008	0.2274749220134542	-0.20488596082951588	2.309132829891132	0.27291471951861823	1.176829276452022	-0.48284315965654123	1.157598216633804	-0.39501952820184155	-0.5646821916191921	2.4301811256246113	-0.35211170465867697	0.880457390260392	2.215084930709204	-0.2336292508341941	0.7212290279340602	0.10204663610270015	-0.07144355886588778	0.11636925381643168	1.1790284146983674	0.35771309124762196	-0.5450168406430013	-0.6351035598858237	0.5499313911637149	-0.04586143509453415	0.37091660821996036
0.22783748803084292	0.9894736213315507	-1.194807181940377	2.977892917520315	1.6023843038218324	2.7544923343532166	3.6331595411926934	1.7669141991503108	2.070578305333266	2.7243940366665615	0.4244398936282529	2.031757981354951	1.9648305569935132	2.2108845541688673	1.6092319260969172	0.7606070320130216	1.059489284285555	-0.2744961969912646	1.5573221197688747	-0.45593401456016946	0.07849590022789067	1.477890125629648	1.5204013179960445	0.6728463303507929	0.7012140431899658	0.24695789432198306	-0.23164528432392845	2.2821146991851933	0.3300078125752496	1.0411654905787304	-0.5749339055580844	1.1063225283669902	-0.3467360835677074	-0.6016492020500305	2.439169637369788	-0.37128827951971877	1.0444629122380413	2.2016846712375355	-0.2564320552384537	0.8037458815095523	0.12939050470019656	-0.09523093854709072	0.13999471270581593	1.1175350577688115	0.430235149221172	-0.46900077994186995	-0.5202641203509518	0.41927903510310766	-0.04216230063487274	0.37125155992416964
0.3161982481323723	0.9640926696720371	-1.2299219661947542	2.993832187632516	1.6979258399505461	2.6530959901845614	3.765515565084473	1.699832535706582	2.000678845680251	2.718855842624958	0.48737333139650857	2.03079147196516	1.868483844881323	2.1459143523292874	1.6360861909769642	0.7219627893223276	1.0661179888003285	-0.24548520512685945	1.5384759201479843	-0.4482936772802142	0.043172493344737904	1.5943268274137048	1.5242601628767585	0.7302179657676572	0.6533608785181912	0.27756073526461433	-0.26620670736979324	2.230320302089246	0.41616303552693623	0.922299483604197	-0.6404503227488627	1.0501423549025257	-0.28654141417096446	-0.6206598683129042	2.4198129981304666	-0.32850048401173154	1.186858271893269	2.1881885529797804	-0.3037942494241773	0.8530342832819485	0.17515254207618827	-0.09667946050001483	0.1634488032814633	1.0940037115748429	0.5168657716644847	-0.386020924173811	-0.34763542635079725	0.2846386220179171	-0.02558211305676792	0.3675467028132634
0.38107139884824276	0.9005534389865989	-1.2634288653070378	2.9675200388258784	1.7392693305814624	2.620128707007289	3.847434575700561	1.6060308769408926	1.9572204810536185	2.691722619618293	0.5738429477288015	2.056941062882575	1.7631697824766992	2.074434492920478	1.663268582899971	0.7044971070866318	1.0898732268559228	-0.2246347245223775	1.5599546122636663	-0.4529616021586983	0.027354687628350506	1.6741386473565256	1.524207642781677	0.7998334014880473	0.6270055408511327	0.32799372215782846	-0.30795903704820043	2.160702890750122	0.49603186851307957	0.8257194953582753	-0.6715038020074612	0.9928048302799294	-0.2320162555628292	-0.6309376124755028	2.3843071511900327	-0.2336198463580627	1.2681354094858275	2.1843262427237145	-0.3682331972090108	0.8624991303278264	0.21973716226999307	-0.10681911417048244	0.18872562955777464	1.093537383611872	0.6088025685622759	-0.3005870481088283	-0.15947134434621735	0.1478914324431651	-0.01739024925336696	0.3650301960964214
0.4193362230600452	0.8297795880921074	-1.280372986402221	2.9050207307485403	1.7300279787477675	2.6448002841004064	3.9177294309132655	1.5343733356287907	1.9310492759457698	2.6323683669747804	0.6553740110672535	2.092586544462549	1.6747756119083756	1.9926228689744812	1.6954511094312459	0.6952881587957648	1.1128616707863415	-0.21236954445560868	1.6167472854689986	-0.4659280601544878	0.029776150856383243	1.703435015332878	1.517894174509793	0.879296655037676	0.6315540722419867	0.4161861393278933	-0.35636278463743043	2.0944849328745687	0.5390054315384062	0.7872076910640963	-0.6773355381483571	0.966796298311816	-0.2231761309884915	-0.6290236512624435	2.344469871047891	-0.11397491311387278	1.263401174150859	2.1851769894502313	-0.4450666591324923	0.8069060349936924	0.24560743110220606	-0.14415166963566492	0.20914572203338286	1.1131523035543285	0.678150687828392	-0.21326726623093545	0.020536845589724774	0.029299888579680418	-0.0029969713558166897	0.3667078672409828
0.4265096086028817	0.7706438431092175	-1.2761224606313053	2.8285118598729606	1.708896734468373	2.7025548006026403	4.0050870480432845	1.5187975447095095	1.9382003441631894	2.5756300272615578	0.7076214419264223	2.1243762432248965	1.6657842140152652	1.9053181948967264	1.7231224323785288	0.6765393866720382	1.126747455517322	-0.1987030480356698	1.6864177637829	-0.48841202995835387	0.03217945878373661	1.706851647500778	1.499749863766953	0.9511071585567882	0.6523715506585214	0.5258483245006174	-0.38750630761721105	2.036296785053151	0.5538455359135874	0.8179577630395389	-0.6896708830123248	0.9455480019767165	-0.23237008168713044	-0.6116235441709293	2.2866450627269512	0.02017731186228481	1.1922315436310005	2.175115811027241	-0.5310140852541709	0.713996898023716	0.2757888019772704	-0.20653211798592236	0.20821877524543778	1.1493874435520397	0.7176670385663814	-0.13111615478749425	0.16386405092223527	-0.0681111424109186	0.00146732299207641	0.36369621452661427
0.42351477597460996	0.7396299489295894	-1.2531794338048712	2.735417987533757	1.6388264721707642	2.807849285494617	4.0517330581319175	1.5608738238943345	2.0066022191554627	2.563288888482325	0.7395375502113308	2.133864442831303	1.7381698968129449	1.811582495869215	1.74309689449031	0.6514989277154671	1.1193080145206291	-0.15779958393826582	1.7525029708170319	-0.5192998442135013	0.021853631522680057	1.6762847286492193	1.482083762310906	0.9854935553435948	0.6829783242630795	0.6382535251818466	-0.3967083462566703	1.9926556741870887	0.5482455551290639	0.8866476459759705	-0.7284243756797976	0.9063926317804288	-0.19245683630599628	-0.6072520264200969	2.2080629900408346	0.14829600515694077	1.0781342768950437	2.149237932899987	-0.6137316608435693	0.6289912674453983	0.31419381025214366	-0.30166027208016055	0.18243173876231672	1.183075995689465	0.7282989194058468	-0.05728762769233149	0.23651681212313086	-0.14997905939213743	-0.04538062516476669	0.36523699236597706
0.43489920075204686	0.7498288008052147	-1.2048179952591822	2.6294974573647147	1.5342738093621286	2.9123210340100596	4.030353185789134	1.6937369936014803	2.104438329248096	2.580217694382546	0.739707845142153	2.1055382830228218	1.875688506044137	1.7036788837973689	1.747942744197585	0.6106875765130989	1.0729883762771917	-0.11746087799945612	1.798438670954032	-0.5583545524184839	0.0044313511088049625	1.6019471847510833	1.4729369731201596	0.9798229635302302	0.7302135303918769	0.7500296884720273	-0.3888891742773157	1.9738024056025107	0.5190094934958318	0.9788399385267856	-0.7897622168989789	0.8590854838616446	-0.12027354268195353	-0.6248645149408013	2.1248238388112495	0.23442466991038557	0.9603027936223345	2.1136703291458288	-0.6889278301149532	0.5615757006775157	0.34306612724142316	-0.4079664008907672	0.14314555283794766	1.1944937444078265	0.6901302718728601	0.018494158994774083	0.2444860705059869	-0.20307369257402308	-0.1304943227320686	0.37879525482766574
0.46126794064585325	0.7957698798689421	-1.128696564690218	2.5423143664973686	1.4644109399716378	2.9667110055858945	3.9774415199475897	1.9155035911860299	2.2059554943198427	2.587052061497716	0.705303538701344	2.0474400448492487	2.053114108598723	1.5980696592294314	1.7151713274104032	0.5441613864326943	0.9890738547217606	-0.12765582066642014	1.8214182837235815	-0.6130637904189923	-0.023840990873226532	1.514237903567706	1.4719971398397562	0.9397389863915503	0.7834322389512297	0.8367474770040614	-0.35738371582600204	1.965487056891957	0.48662713095593163	1.0959863452907777	-0.8571115496428836	0.7933814844901155	-0.01149688785869688	-0.642990258582049	2.0267205534335235	0.26644931529098154	0.896757696671312	2.0547651050957056	-0.7470472457872277	0.5333653977370807	0.35782040776975904	-0.4836741057931483	0.08986948093753766	1.1979256267603142	0.5979265385914693	0.08930933658452567	0.22459465227542913	-0.22623212710530433	-0.22290805923304155	0.3882962327331497
0.5007083635639397	0.8610213265626969	-1.039941750861947	2.4945826536742883	1.3868269658372445	2.9603288844286295	3.938466283297992	2.1827741550671385	2.3059507237607546	2.5859051447174695	0.664877414290076	1.9725471037246962	2.2350293981996954	1.5015846268282025	1.651944940377724	0.4745663888444991	0.9009540496259658	-0.1803622420149134	1.8264974180365887	-0.6714905185088516	-0.06824204809576975	1.4323183252124179	1.487606664941039	0.8658773539457638	0.8287244408150902	0.8723138698192251	-0.3069859086577579	1.9579935964762274	0.4851145460185703	1.1938478882199237	-0.9182873163356629	0.7050973962913754	0.13492907800348553	-0.6659476797373743	1.907201709881469	0.26052975031901837	0.8923722483805993	1.952032445223642	-0.7773267217375865	0.5551554679073657	0.36978472149682595	-0.5167679185524292	0.024737837514001236	1.2145312740667258	0.4810474664358746	0.13410838491667482	0.1911274997411488	-0.23032004662404085	-0.3042941873448356	0.38286710250144457
0.535415935731856	0.9402953486289108	-0.9512984408576776	2.4710761607974527	1.2844966417030492	2.893200956045503	3.905589993523293	2.41985866115504	2.3737154150355844	2.585090781432865	0.6306528636095794	1.8835538929878122	2.3911945169957916	1.4095760371212587	1.5722100689386915	0.41254869374467534	0.825669806934979	-0.24913578884365414	1.8172942807357622	-0.7170797949870421	-0.10780471768741728	1.3572703340731576	1.5133387473153688	0.7819220080976583	0.8623883266346638	0.8589528406443394	-0.26230053586569735	1.9649391313620737	0.505321686886074	1.2410119967313513	-0.959477820518306	0.638712404789119	0.25469092827965595	-0.6981361080114328	1.7851547379772454	0.229014603169305	0.9193069010359608	1.8311944571295005	-0.7902640177754721	0.6009620800208525	0.3770283967698457	-0.5230106636061814	-0.041788120825855646	1.2427186135159807	0.3628304570405306	0.14576058868929964	0.14959777198112215	-0.22356805347095046	-0.3553013998941281	0.3695039858152517
0.5492266825369434	1.0600579779642525	-0.8545644133838992	2.4882601014855834	1.1917596665384835	2.7926641479635137	3.8552287570103347	2.5822984879463204	2.391658021499382	2.5589918783535914	0.6060641677647662	1.7986574514946567	2.4887965138633183	1.3404916642985374	1.469069526110843	0.34230962544496857	0.7553049110814389	-0.336227356061392	1.8078888249768905	-0.7493076959670338	-0.1307484789202261	1.2966995479179846	1.5359058029071646	0.7012022881441168	0.8732233978184949	0.8087982801373267	-0.2296648826872369	1.9735477359900302	0.527929706925201	1.2560539733098726	-0.9657722057618404	0.6206208256708383	0.29995026525765345	-0.7161556609380856	1.671280413682388	0.17381449220764977	0.9710566543085145	1.7398610045695502	-0.7995927088788628	0.6439301748249686	0.3780083588966351	-0.4974243820306385	-0.11331102340492798	1.2812016000226996	0.26060684340890206	0.13848345212861285	0.10722445996136447	-0.22209910839566013	-0.36066010411137317	0.34844571780279
0.5484815275711292	1.2397865176198501	-0.7592777055456533	2.5375490562923826	1.0889156168545457	2.6933075591564886	3.8111028655451946	2.6593454647484775	2.3817431181763653	2.5204889917400033	0.6079823509438873	1.7346063358592958	2.5245673198702776	1.2986141778134797	1.3757358531165964	0.2787512121725094	0.701868808163374	-0.42687510937863776	1.8022756640362534	-0.7692852560222722	-0.14453289096059033	1.2564339924552157	1.5496190761544575	0.6226146627327762	0.8509947159985274	0.7537111040229153	-0.2178814929489159	1.9745201108740489	0.5678190875217801	1.2651841453751032	-0.9550369784948943	0.6061992238481999	0.2905130590985569	-0.7195790473086043	1.5630891258356887	0.10385569236063079	1.021852731117404	1.6763984940642342	-0.7868969806093191	0.6801407872776235	0.38062281009310595	-0.44450846502470764	-0.19575086651597257	1.3443198184482317	0.20859656778975239	0.1153928196211614	0.05950595918083418	-0.22982395552405235	-0.3284975388094121	0.31906608440836404
0.536274792817794	1.443165745854093	-0.6778040914246445	2.57743279358934	0.9626095310451618	2.6298885158445726	3.778906401584737	2.645895668746236	2.365379266273621	2.499661192493235	0.6243401251322991	1.6833095550096338	2.5182452056523084	1.2717162053380318	1.3356587203133352	0.23879357038383087	0.6772479056799302	-0.48018697751386663	1.7670910726581437	-0.7774600483221557	-0.1446849416037749	1.221489421516226	1.5804013803031889	0.5645533202206847	0.7945703474974817	0.7167010188348536	-0.246416348945191	1.9836766410318887	0.6218497396169366	1.2895373045673337	-0.9394395154358923	0.5785133713610549	0.21725723003522596	-0.7166638593579338	1.4889435332357195	0.04769356829198018	1.0307260686488902	1.6229652090532134	-0.7498267662822266	0.6972187313534746	0.38341277689437514	-0.39560482564059274	-0.28260344370576285	1.4168156007541288	0.20265560559378618	0.06457585755371631	0.005180625923650289	-0.23151517518310444	-0.28499458016396106	0.3035621894387467
0.5308617597418805	1.6316967451466489	-0.5982795641471721	2.604235323886042	0.848571972438509	2.6236115367162585	3.715968387508313	2.570709129373286	2.3316998453869844	2.490734618740126	0.6374764868793259	1.6624949933764483	2.4818130906267326	1.2605672232198932	1.3304934356701992	0.20320298059595068	0.6662579222583538	-0.5064653211123343	1.691056973076671	-0.7818041408486638	-0.12387442820072239	1.1840627071040943	1.6317798543704	0.5388332430217275	0.7052545413555835	0.6892124285823301	-0.3005700902519899	1.9868677284488858	0.6647984552510949	1.3349057884378595	-0.9238273183290359	0.5569967037429098	0.09551340060964911	-0.7072457543134855	1.469891529961272	0.03264996263276801	0.9969498239715877	1.5964962017450932	-0.7145757660130208	0.6943364965057858	0.36269827895310497	-0.3465943631036071	-0.354040662127966	1.47170750245788	0.218854086627828	-0.009721217569498791	-0.05444883668343451	-0.21141060015045393	-0.2626162384328023	0.3109223890608062
0.5345509874609109	1.7441593336349381	-0.5019737113575572	2.625024130031676	0.7637673002994062	2.6780645935094625	3.6144859818046937	2.5085594671342135	2.2768716069742565	2.481954682748874	0.6674578555335052	1.6856758366191211	2.4302622490555605	1.2610755269386293	1.329004912329624	0.17754118283533307	0.6696964116735412	-0.5270277262295795	1.596447215998438	-0.7863167315095336	-0.0832950617710627	1.147033961063547	1.6793879384538761	0.5290753869875189	0.6057394483000327	0.6757964016027628	-0.36197619893177957	1.965610533067706	0.6787161002291583	1.3979046997301428	-0.9013932570654459	0.5314242751097452	-0.029326407403562814	-0.6862806732319917	1.4870176736876688	0.05095837932408205	0.9397243580112418	1.6089059204272016	-0.6892916729265299	0.6970438612002028	0.30307782194826743	-0.2719420709515864	-0.3980784240241526	1.5098735316772665	0.24534263971745812	-0.09242580137107669	-0.10670253602844797	-0.1643914722580374	-0.25784949912908756	0.3340340566512466
0.5273999362630989	1.7365705396270628	-0.37227469335614033	2.642301654973635	0.7003602486506753	2.7426296849369334	3.52419472143169	2.4933305894649322	2.2169377818319522	2.4762096247217924	0.714350456901268	1.6972585671843052	2.369450676463696	1.2452507122696848	1.3276924041577876	0.19372377518299852	0.6828747244609493	-0.5517566468684446	1.4974029206246884	-0.7905212865185232	-0.04504411265345656	1.1058457085614748	1.7154305447573335	0.522835037138967	0.5218367213182493	0.6825301953134914	-0.4266397268553709	1.9314307841683616	0.6698083104953738	1.4456118398870053	-0.8686777772088357	0.47409010512818667	-0.15195756640648866	-0.6665418420690371	1.5050682299971299	0.09975624277925473	0.8814257011454938	1.6451405415678793	-0.6704762278589819	0.7058904173470101	0.21111861475938834	-0.2090018692802882	-0.41133220519800273	1.5353977012754936	0.2565246699328789	-0.18714864209219617	-0.14173367884957438	-0.1293558436640445	-0.24787398558622747	0.36157873723130896
0.5345855041759486	1.635682892296445	-0.2126792700635904	2.6723047667512985	0.6652937231627198	2.805906786509766	3.436527502099645	2.4895682692182435	2.1545749474228346	2.484279938686909	0.7532084488245494	1.6605671019676351	2.2992316824870094	1.20915833993157	1.3270774375805865	0.23720991416376203	0.6791242443128824	-0.581626982559184	1.4214605701113991	-0.7814013249962057	-0.012593782102720807	1.055459964805004	1.7468956101421225	0.515254256544474	0.4595476885679899	0.6833826612860594	-0.47687022423017067	1.9026261075445627	0.6575057459432405	1.4373649992983477	-0.821788143315989	0.4171215910197774	-0.2702681767197048	-0.6529418455498197	1.503485523604913	0.18556647113839825	0.8387614845152672	1.682397656426812	-0.6762171902547698	0.6924191701824054	0.10630654609415173	-0.19005571488717637	-0.41318999350829533	1.549952234182276	0.23385135393567213	-0.300557763857075	-0.15801933427083992	-0.14777564177920235	-0.23819833199956625	0.39068749663885266
0.5724219150422831	1.4794561528709445	-0.0635830468389691	2.7273678700193633	0.6716258662350973	2.8669285915616216	3.336002048656836	2.4748014308775033	2.0905034866121657	2.4866549467227173	0.7906212990432154	1.6056016873333832	2.243787534366239	1.1644837788395435	1.331288763469689	0.29429983687864814	0.6617208739245763	-0.6156361655044075	1.3985609437089839	-0.7527118848378065	0.01575345049460993	1.0070670108203195	1.7593373442453402	0.4957205521170513	0.43029864118526095	0.6641334296474284	-0.5054665409668944	1.866084876784031	0.6354288388903332	1.3603196694441713	-0.767560953591494	0.3807841192954638	-0.37923003740490013	-0.6449092764958031	1.4774093853243002	0.28962478087204097	0.8020242085671502	1.720845017879651	-0.7268987045166044	0.6467280972773308	0.031957404586677465	-0.18989761662092788	-0.43155366621905167	1.5512127769571813	0.19384344961324987	-0.4228546560290706	-0.14806429347127228	-0.22093619354438912	-0.23724705213852149	0.4163477098047985
0.6143861189481266	1.318275492030077	0.05034264021927457	2.778659527858109	0.7260769691333234	2.904790236186516	3.2318912718115316	2.4494905787568735	2.0335851232664237	2.4834158233045316	0.8622184914170452	1.5299704048182217	2.201254543048922	1.1264312076302805	1.3348242780319026	0.36855234972969525	0.6427707325788952	-0.6438285021706192	1.4235143377145743	-0.7262339826929021	0.030965323050843145	0.9632757503766978	1.7371158155948692	0.45837441227377135	0.439728450874726	0.6528313807853172	-0.5282240873609559	1.8134956018067037	0.5811000181011591	1.2411133626384991	-0.7097445498095899	0.333849336531905	-0.4864476458679543	-0.6397413283855073	1.4212513209031283	0.3951009705508369	0.7727212187091845	1.7791271598202119	-0.7917193890217813	0.5891958168506567	0.006248025058863238	-0.20662612236044858	-0.4692469057725406	1.56821553166956	0.1498022016410728	-0.5459480798487555	-0.0989572380685296	-0.34746841637846837	-0.23371335765469392	0.433596266259819
0.6805830872054431	1.2280829910702498	0.1500315190290775	2.7986322793103513	0.8207318530169265	2.922853636760126	3.1474283270179493	2.370246996376171	1.9791099739200497	2.5095775711388866	0.9558665121249639	1.4102668068656803	2.120329557250858	1.1169587852916203	1.3297611256471713	0.434469829843534	0.5897762503461036	-0.6612530002856442	1.4564475481118833	-0.7080598792320014	0.016250451850691554	0.9233108821280152	1.705965870780569	0.4062745380456401	0.46121439406130804	0.6431139561706007	-0.5423122548661172	1.762939825098733	0.4944416354783171	1.1050549737695252	-0.6482682085405747	0.2638312687854252	-0.6019995181182597	-0.6369651997039496	1.3608003404712097	0.5104486884529789	0.7599917111289678	1.856025876841978	-0.8477541643228058	0.5400916532754578	0.017247002959540673	-0.2722710862624287	-0.5182504540327176	1.6192420117427495	0.10103422648613244	-0.6646049395278201	-0.023366862653438562	-0.49539054118607845	-0.22332165917262664	0.45236812481311295
0.8100491941268778	1.2145973161061958	0.22681082215964682	2.771741779815049	0.9411586353125948	2.9242047118321333	3.093276087317931	2.213234980434461	1.929310210831602	2.535658144497927	1.0361250938969955	1.2869355940946938	2.004403288667498	1.1403435646613278	1.312685481252657	0.46252352942298086	0.5141250889763073	-0.6625045824872557	1.4731905767851925	-0.6999746015659978	-0.021317404078875828	0.892113109709648	1.6750398274242468	0.3565856399243019	0.48076624584655364	0.6269583510453206	-0.5471300940202086	1.7254300780846752	0.40777704100768314	0.9976867568343144	-0.5928004119867124	0.2019414962741753	-0.716793981321233	-0.6327377979229252	1.3446196187047654	0.6187773978323062	0.7447889863258464	1.964621899129662	-0.9098012929692372	0.51112566145838	0.06902044979986571	-0.3527858330439816	-0.5840247286327704	1.6834531863314943	0.06127698193855315	-0.768818806242173	0.05529923590332582	-0.6161468462131489	-0.21812839493121508	0.4793594069253513
0.959386776935021	1.245676630923823	0.263591473544598	2.7090871218763537	1.080515252772651	2.8957480216968157	3.0527485095574702	2.0453934380380803	1.8852816276552833	2.533681153244305	1.100257691803123	1.1945096086285532	1.8790671939392471	1.1663990447852792	1.270035484748313	0.45012706255200496	0.4568396356075023	-0.6375396678051739	1.4653942585298398	-0.7151815581921254	-0.057378370052104055	0.8633090433485154	1.6379523476502236	0.3215155334952709	0.5053033593390841	0.6342111865377336	-0.552043538770554	1.6938086012016176	0.3266875799304044	0.9556199053680269	-0.5576125589000804	0.15601310582203548	-0.8256259214764118	-0.6071028537495937	1.3928221324110788	0.7003004667355381	0.7165860171459184	2.138437843000914	-0.9673272273341029	0.4948346330722556	0.14116833309716503	-0.3900842051002451	-0.65815710326194	1.7415911678399876	0.031607979497986896	-0.8541677579770715	0.14576431607517665	-0.6813602762661823	-0.2247485789641936	0.5120652563737513
1.1017093450105007	1.3350750606913875	0.2921609833301195	2.6451672048258876	1.231862605101133	2.8298949404147082	3.0346768341706145	1.908324328928271	1.8267804512534724	2.5277082829800515	1.1526446698972712	1.1232365912662936	1.7275793334748166	1.1687720649086615	1.1995381501279467	0.40470871143670684	0.41727174047772025	-0.5968429019387251	1.4236884256901015	-0.7472883511380441	-0.09161018948194463	0.8386232126548171	1.5962292784313887	0.2932225489584677	0.5201224805523957	0.6697088320970451	-0.5421961623563796	1.666520366361229	0.259111993724707	0.9627987837206649	-0.5586439422499108	0.11741796067910495	-0.9359533298600822	-0.5526674707678578	1.4847836766119282	0.754488285159519	0.6851683533902618	2.349315190042839	-0.987830664461919	0.4731101392094475	0.19044068256911797	-0.3865462222771744	-0.7150513834228572	1.797831048811701	0.007469768712733175	-0.9295571356906833	0.2383906143283736	-0.6972738479151642	-0.23813112200938327	0.5397963448587648
1.24713435664937	1.4687181447028457	0.33023061892052136	2.6096819274589054	1.365495939399617	2.7413863804445993	3.052196421714695	1.7881618682056657	1.7527575606646462	2.500043498086651	1.1643240639028207	1.065353702664981	1.5630745067639549	1.1354683422540006	1.124842527779125	0.3326965543547215	0.4021423870508958	-0.5587876418111785	1.3436032518673138	-0.7770651308197454	-0.12452801902515871	0.8264483283981928	1.5650212850909455	0.2751402281575223	0.5129743639446914	0.7132395945026928	-0.5177655180278705	1.668187294733832	0.22007053035174146	1.0005286224454197	-0.5785113323772094	0.11002097719017309	-1.0433119159195379	-0.4828951145781704	1.5983883805700585	0.7749587173700381	0.6422333999634453	2.549032976737866	-0.9786540715830402	0.4474541895793151	0.1911281186879104	-0.36154105865324754	-0.7640744053550492	1.8288673606597308	-0.009334202167034528	-0.9897743425709272	0.30333913698022197	-0.6748820996293198	-0.24692012072555988	0.5595381070425083
1.3534032006704628	1.6325630046291177	0.3623548706151933	2.596209538277644	1.4455952660405258	2.628639954250792	3.0886190639853406	1.7354724995938267	1.6911962790211021	2.438290670624175	1.126002974053104	1.0370890713057164	1.429086085312139	1.0700712776229964	1.068148259230782	0.2473685510331717	0.42461231117174003	-0.5276933921859633	1.2488758677785894	-0.8007996727145761	-0.1497389234302307	0.8230493837134741	1.5478002223353244	0.27892761972826774	0.49416227983829825	0.7571415920899429	-0.5024208198290838	1.690768000373814	0.21484636635863658	1.066543169475346	-0.5853980263445034	0.13323844781461647	-1.1304305419623262	-0.4244624096970327	1.703134130607154	0.7644771320544511	0.5866079640802453	2.730417770593861	-0.9462541674438988	0.41263317030891533	0.14799515880878963	-0.32188403138160304	-0.8242207887425792	1.827435588085922	-0.02832574926361814	-1.0291850885804745	0.3245556543798257	-0.6592971077998108	-0.25057531019164053	0.5798973454114027
1.389058967304415	1.8159302852878962	0.36559294166418066	2.585215260137782	1.4911227658710087	2.4948230654554053	3.133517878430366	1.8021504542554747	1.6565062928755907	2.4234409787045843	1.0754797793685087	1.0606390852436938	1.3522179297482766	0.991211185215076	1.0295183622593793	0.1614015285351024	0.4656764435486421	-0.5163005763065337	1.163756257906781	-0.8037036327489628	-0.17129834298628238	0.8313713445503872	1.5480849365349756	0.2879597839492379	0.4541999704076135	0.7925601783050249	-0.49875707680120307	1.716092192293705	0.22252421022959715	1.1265119641861077	-0.58970036831808	0.15087044111068304	-1.2093310034148996	-0.38199623726037507	1.7784772576897292	0.7525776667937107	0.5345118628336748	2.869289192820515	-0.868254619132494	0.35862015171685135	0.0853945930974848	-0.28497876852790294	-0.8899989580770352	1.8173548890738906	-0.05919596543038239	-1.0640743461193174	0.3242570404825759	-0.6653436207522683	-0.25179543001341564	0.6073313462979
1.3745213390885331	1.990562782831784	0.33135680754293106	2.5937220688108624	1.497808808766542	2.368778801150146	3.187780535698939	1.903771476275606	1.6416765520887289	2.481556665966689	1.0335966872157627	1.1337964113632375	1.3458813869699011	0.9204474443050383	1.0177535953018961	0.10701670280856512	0.5061451569916683	-0.5356179094026698	1.0893830517134435	-0.7755065230769012	-0.21147602338842403	0.8439265096954145	1.570016222554734	0.2735598992915029	0.37369007350313627	0.8023085391848745	-0.5050568026972334	1.7535517771113653	0.20447568646982708	1.1307186493327364	-0.6012813299318867	0.16213868035754136	-1.2897020546965998	-0.36641148571836796	1.8322227453316153	0.7620871831161673	0.4833230957162177	2.935839155061031	-0.7522692848287984	0.302087129308877	0.00960110442552634	-0.278261728675406	-0.9490197632220614	1.7845443450542458	-0.08825296738172031	-1.1123377214338774	0.323066317567292	-0.662428280197141	-0.25150591005570655	0.6378469028631227
1.3240538409134	2.14568413906351	0.2715617668841852	2.6046470946028912	1.4462745253785183	2.2671117162569443	3.210563360677481	2.0006922842625405	1.6463904940493037	2.5719405164319515	0.989012528243588	1.214360224557331	1.3957657298141608	0.8697294047449429	1.0242835407594573	0.09149838731238054	0.542993020239021	-0.5686733509042724	1.039358636691772	-0.7280979933042758	-0.2745929261982056	0.8511695340582538	1.6099176737389054	0.23840282979394267	0.27019687232717166	0.787555378078981	-0.530583496897084	1.8164088678282675	0.1580949249305667	1.0883766618327622	-0.5944476785368696	0.17321570506522976	-1.3602323168961727	-0.388928973913228	1.8728338708557923	0.79839563599063	0.43968569006041064	2.9529060131005065	-0.6130755508554786	0.2721937011431933	-0.07963029773878263	-0.3066638685606141	-0.9842476358983688	1.7318930034850806	-0.10288889397517935	-1.1648648838037134	0.31582493055898264	-0.6753814121000874	-0.2586560190112783	0.6681789641469089
1.24466336593167	2.249781909424213	0.20796667590348727	2.5397183392961447	1.3760139943587828	2.1855767013569443	3.1952348041015926	2.0949083969109745	1.687490873071895	2.6963390905853606	0.951904789775978	1.2727840507746804	1.479095475679919	0.82876461830734	1.0308699849131575	0.10247789861803039	0.5527570119074506	-0.6044386550400538	1.021239371995717	-0.6752448675650938	-0.3520797494952417	0.846936329750139	1.658822174906232	0.20088276381360565	0.18444621162552527	0.7502703038675105	-0.5708129660065866	1.9002298980089463	0.11572391114106743	1.0153533863657673	-0.5772913532148387	0.15372524063407544	-1.4166979906547728	-0.43759971810265685	1.8914096615874496	0.8501499299697384	0.42163900935797294	2.947569874008361	-0.4270594222775451	0.274407682190876	-0.14556565994125023	-0.35717412816390154	-0.9744757472809168	1.677853607588635	-0.10180487183202483	-1.22174075755891	0.30759065234231703	-0.7206062364685195	-0.2758566064987599	0.6884129597046641
1.2048635630981905	2.2828103080773943	0.14160629008756595	2.4066939375330696	1.291131312043608	2.1289997755789494	3.1751106609698296	2.143092498315946	1.7490967981606105	2.816325439225719	0.9365167506103032	1.3193021220684538	1.587882011622294	0.8020126778394845	1.0427238459683974	0.17544479581355032	0.5450297484740869	-0.6446015861052949	1.0198937189956983	-0.6303216852743013	-0.4327641751243281	0.8090084699811969	1.699118908911279	0.1574702002588313	0.12549356081643498	0.7217092564236914	-0.616621704554633	2.0288187591593925	0.08288187186455652	0.9226940865998792	-0.5841250046098557	0.11289590455979433	-1.4696336959701486	-0.49136508824230435	1.8870257049435217	0.8962461120164156	0.4207975301253278	2.9112513764298575	-0.19182907995659737	0.2911452540041075	-0.16055030470088422	-0.4085005166551194	-0.9290592494060226	1.6230673583139938	-0.08557058225871968	-1.2890066838361656	0.314413979894477	-0.7805623894099869	-0.30356521745131726	0.6798207203358174
1.2054483168588297	2.285014306812737	0.07622713792285327	2.2603038326380984	1.1663473760112377	2.109396044281222	3.1262757849633687	2.124472773880065	1.798308079471801	2.905153882002702	0.9327986446206875	1.3421189219865899	1.6890550771903474	0.809193520982074	1.0696824161336234	0.3279531629970009	0.5407805225769801	-0.6756860704597563	1.0167366100341162	-0.6041202253810839	-0.5015841117598313	0.7298894097963192	1.7278418724897153	0.10578714901433721	0.08564414765802544	0.7286802281671096	-0.6706525243805341	2.1815703644515962	0.03192297850256345	0.8597639593160175	-0.6090402795321802	0.08338512734794204	-1.5037115745669083	-0.531366119090147	1.8739578725192914	0.9098919495027463	0.42055850124185207	2.836836999614166	0.04196676734493552	0.3210293141258663	-0.13282980886809195	-0.44658510711650984	-0.873247705409175	1.5608562935039276	-0.05040008605860154	-1.3511566513321251	0.33087133830666166	-0.8436529361195632	-0.3516720604242714	0.6561469164070086
1.2176408388471498	2.2692840272000985	0.02666814830739387	2.0869259006238425	1.0386504258431075	2.121834346306007	3.049293089176805	2.099415199132223	1.8534934654458979	2.9807849262124586	0.9396175374756893	1.3386400009204202	1.75413509890237	0.8525229026195443	1.0949547175217886	0.5097579073679913	0.5360545221092048	-0.6897220196232137	0.9964882964481712	-0.5971670445553217	-0.5388092863890864	0.640196182582746	1.7581846663690814	0.06858194931660362	0.06462464433321	0.7596474295657575	-0.7230000028152463	2.2957626752358813	-0.015069650044212216	0.8366706335411939	-0.6228991249443256	0.058336022716715674	-1.499924529330247	-0.5549227592778309	1.849730559404808	0.8745790293557313	0.43395875313794524	2.751702415221139	0.22957843612117879	0.3529774665925028	-0.06146808921728434	-0.4702742094970719	-0.8005135404307293	1.5098626021156343	0.004448830127606379	-1.3898265057723151	0.34564152819938365	-0.924631754765738	-0.4027258029667671	0.6283138860989753
1.2558082040988459	2.2459965359565506	-0.010980002828284647	1.898514594074453	0.9281880165252158	2.1481803102101535	2.984811394190973	2.099762112382224	1.952733814813915	3.069694543464755	0.962068085855736	1.3454568403566367	1.7933783784470805	0.926024743671946	1.0988487815018053	0.6794743285025333	0.5375463651206502	-0.6892125979988907	0.953450925849673	-0.6018586644839508	-0.5350624862115027	0.564275608939863	1.782468299805378	0.06092620055958643	0.05250612079088877	0.8208256125486788	-0.7613719917689545	2.374517323580385	-0.04955782898561374	0.8289885458637875	-0.6331363413937818	0.039134057414835326	-1.4679779002790823	-0.5652991091039824	1.8011848925426601	0.7989353018799193	0.45089077874090844	2.6939155436753586	0.35170138113164456	0.37618523407681903	0.04667146278891418	-0.47890552024900873	-0.7033048644630175	1.4750738074405745	0.06886513694063315	-1.407932958631361	0.37387920485807485	-0.9985976492257116	-0.4384944427419829	0.6003527003562882
1.3134328446567973	2.272268561823291	-0.0442014521511256	1.764000330990416	0.821725055746428	2.1796466909241645	2.917837726236377	2.1073343383213996	2.080483062418744	3.165019562798343	1.0043603588839294	1.3698990168082672	1.8090333664877734	1.029954600152567	1.0962780908274976	0.8292624440926588	0.5545169032950321	-0.6695599906068741	0.9150245340624277	-0.6093094413627492	-0.5013435540258373	0.5099396606061821	1.7929916683303617	0.06061433300348364	0.030440841470265934	0.9186426455380599	-0.7811725936502993	2.4411713067015492	-0.09446638259816062	0.8525271575878666	-0.6485805703550945	0.03152908618154382	-1.4279568485007004	-0.5607050965225702	1.7326488035717418	0.7047116487871256	0.44389796436411544	2.657505181426856	0.39722646735071593	0.39247001710032714	0.16850488854446116	-0.48206321264786023	-0.599650403058126	1.4346927203970767	0.13767938343955013	-1.4080969504411789	0.4091268427547071	-1.0475367141024994	-0.47291629771392596	0.597314834030286
1.3369793354975208	2.3181239172923993	-0.08247625477768936	1.6880679391184241	0.7710089278635491	2.190097808601794	2.8093535476561433	2.1216022969884656	2.223565304192364	3.255691451724399	1.055224143430169	1.396658764847088	1.8010615868633653	1.128531821893346	1.0825793300406539	0.9317681921553467	0.57543346510499	-0.6328393174823462	0.9018408987265808	-0.6137746419233295	-0.4587875292347757	0.4873586404110869	1.8018288653816814	0.05769357339152298	0.007659562107059148	1.026005235002526	-0.7733465926997836	2.4571807646134234	-0.1483231029551399	0.8988043144117522	-0.6542237106834508	0.01876132239067076	-1.3707144158285955	-0.5504425224620559	1.6666723570183237	0.6006399312053021	0.41538035512328497	2.610754052629278	0.3834362283283127	0.421848202850118	0.2963972592406411	-0.48910072195896886	-0.4984262559207873	1.381534975805622	0.21349582702532918	-1.397727396895347	0.43200439995776296	-1.0745092516362895	-0.5078603226095947	0.6263187389912945
1.3186062911224492	2.329292799317664	-0.12453326711436516	1.6288515666654164	0.7889721979195332	2.1435566894870774	2.6928954885859384	2.130305828526095	2.3698233183156607	3.3490682836504426	1.1006290293606107	1.4302250975805892	1.7857841461533006	1.185107991604181	1.0439820284708694	0.9649668801243978	0.584507561772545	-0.5876309965276434	0.9142340805519271	-0.6218783490727795	-0.422138785402072	0.4856989649058859	1.7900394861436837	0.06761036193028339	0.001114549269663824	1.1169166061415479	-0.7394680667700191	2.410738288010069	-0.18692041921097494	0.9400493779879493	-0.6510175818702646	0.014759235632259837	-1.2980224971508698	-0.5514538626010568	1.6055105593350336	0.49464418740948846	0.3793504095446376	2.5502511821443816	0.3148518583460008	0.46172484315887985	0.3883930321805194	-0.483665559940918	-0.39126263881867607	1.3261111687691072	0.28325737215384966	-1.3911560108019139	0.4443558172827604	-1.0869791779223636	-0.5166002063329455	0.6680449834652261
1.2900690893662732	2.34622772102311	-0.17137825365364104	1.587114861142639	0.8367182310500137	2.037060956914347	2.5886374883158934	2.1234719445039567	2.488856947874571	3.466721520758381	1.1360030708241564	1.462391658094393	1.770879443253729	1.196403005729912	0.9855775878509453	0.9547122640901351	0.5856127120446466	-0.547845655931549	0.9521570287342709	-0.6375908001019918	-0.4035886069335276	0.5065672471462357	1.7370135396202369	0.0833716684194659	0.005817570296262337	1.185296064174993	-0.6983679038374884	2.3452341767755613	-0.21512220818683264	0.989769355443887	-0.6617439687084975	0.027721568603340276	-1.2298888540901185	-0.5581767461750665	1.532940670001652	0.4080898234762933	0.3318982980341728	2.458773941405302	0.20946866498621625	0.4912622856554013	0.4321768624274333	-0.45915178282019564	-0.2889207029076391	1.2726728987624292	0.3387443314032962	-1.3885760682224508	0.4505557883244111	-1.1006184618012682	-0.4984612639825306	0.7129052108411501
1.2467749767339769	2.344474899101553	-0.23060462480998228	1.5667247239183182	0.9076142596016531	1.8896413181235538	2.4849142554857133	2.1001658211643046	2.5483321630801172	3.61045533122536	1.1710388876334306	1.4710107683556033	1.7677316123251168	1.1786095672663037	0.9185179815879376	0.9309094312066648	0.5711446910868135	-0.5325483592957261	1.0081616009693124	-0.6605407725587014	-0.40958439498269505	0.5432569830924698	1.6692902591206042	0.08698513385315396	0.013836176582294413	1.2180919425793113	-0.6640796396380633	2.2623507938044716	-0.2434575518902189	1.0509762623062382	-0.6856190198522787	0.03148883048908653	-1.1661780375831323	-0.5639565550694583	1.4631125043521318	0.32850083667318764	0.26930931661705443	2.30506837203177	0.10962960102579337	0.5333466616492295	0.46386108566858136	-0.4088081673353859	-0.2197696935800725	1.225173023909206	0.38403887824969096	-1.3935924605477852	0.44613256997139716	-1.1134266320191528	-0.47280772772978497	0.7814217664047939
1.1800135586660434	2.2618170509319464	-0.2942822286204408	1.5615981784935506	0.9836875000823604	1.7234275416579479	2.3883400189568875	2.0586498222283742	2.5140480264361615	3.7458124595461983	1.2014412631999203	1.467970237490108	1.7828888150317965	1.1555028103725902	0.8435355197048737	0.9061417551396748	0.532862109891782	-0.5347683308470892	1.0440354866289	-0.6896172318694626	-0.4364474317495358	0.6004818870124684	1.5968595195723645	0.08931514434442005	0.01569896507482576	1.214046166572406	-0.6298425927223457	2.1632958904408377	-0.25914246756511783	1.0906718755874638	-0.7060580910363405	0.020083050959667482	-1.0985557838426607	-0.5728791034457956	1.4133237826907876	0.23280232028047068	0.21123017607286587	2.107012137628907	0.00446113457120183	0.5951414020619226	0.4859358295470361	-0.35178596833311315	-0.18910644962423312	1.2034596281333811	0.38967709552279384	-1.4025475847339344	0.4373159946550945	-1.1232034923338607	-0.4441762719120289	0.9023480694948883
1.0969176128052656	2.1583712310671634	-0.3408083142230741	1.562049254597008	1.056687900700721	1.5781081148954308	2.2987502349017643	1.9953565742758044	2.4025287003985634	3.8215325338256547	1.22922535420502	1.4705646870987772	1.798979064644742	1.141441613026112	0.7797224154430631	0.8812275845579096	0.48616237026251186	-0.5477284726825035	1.0461080745537539	-0.7261392024923234	-0.4636463415789338	0.6943139852905212	1.5135322424025102	0.10295035374440371	-0.002429799488852466	1.184532969635033	-0.5934134460639449	2.0873271733116567	-0.2484860426778749	1.1063039465540236	-0.7262790983121519	-0.005137140364500375	-1.0284899184312333	-0.5773264717070532	1.3753878511569946	0.13153619493054575	0.16648787159854211	1.9117158374421166	-0.12225756267402285	0.6149485696013495	0.49961507699598406	-0.3115520960359685	-0.1784660352348833	1.2139228618025375	0.3259769594950346	-1.4002546278216537	0.42997009278274784	-1.131321346697309	-0.41149670668558685	1.0845006314909245
1.0358900302235963	2.070202258117164	-0.3718643592838168	1.5835567878120504	1.1384558840346812	1.492356904634535	2.2112692099010083	1.9298897459603974	2.265509850178192	3.815525622652398	1.2649991157145233	1.4690700585198697	1.806599749299267	1.1367348890890843	0.7294450949600038	0.8556567144271524	0.4480907123798497	-0.583576781619692	1.042663955686573	-0.7689008696532595	-0.46945603779614375	0.8029033403697031	1.4471053789867276	0.11499923682536566	-0.043746864186832525	1.1294457935206215	-0.5602212317358621	2.0684584702051096	-0.21388294455232087	1.12015849393453	-0.7447290730358266	-0.05728168066017318	-0.9714935054861817	-0.5772961315028834	1.3474838970871406	0.039176232734927055	0.13530435858588238	1.7385988638860783	-0.2115630790074718	0.5824258437739607	0.5178284775688818	-0.2855299759967146	-0.1766432995342187	1.2328637921110135	0.21568340324214663	-1.3827309315724983	0.41509165535227305	-1.1285702960519186	-0.3872726752240311	1.3086153604655963
0.9951481241090882	1.9728518370066268	-0.39688358731314877	1.6534997874389692	1.2208593649005446	1.4674487579762803	2.1228507180927148	1.8711754459049608	2.1219060917950725	3.732512938251965	1.3045311917389757	1.4628300482950671	1.8050102028945205	1.1387512541169995	0.6746087643039116	0.8350767608687357	0.41531850272046694	-0.6304582189635453	1.045997505163892	-0.8125524175862926	-0.44341679779760257	0.8924874947703234	1.4185565609867195	0.12148548224699837	-0.0988907512839215	1.0518851394681075	-0.519882499087784	2.1040157501901464	-0.16730961573150746	1.1583951621950224	-0.7396193052398112	-0.12309973782699626	-0.9352981986768064	-0.5734479822739843	1.347091722051901	-0.05587870694509604	0.11256734581278782	1.5952859845707512	-0.23556477529905973	0.5517392545559338	0.5307105916460385	-0.26730594611700714	-0.18567518861507626	1.2305904432915309	0.07903150676967645	-1.3465765943579142	0.3999892574988603	-1.1043133740849482	-0.3785043565048338	1.5623689463275174
0.9569563941173657	1.9308946492086267	-0.41197674492991593	1.728904364119364	1.3176433557847456	1.4978637184007906	2.040539833360775	1.8206596576559577	1.9729370030013804	3.535929307292463	1.3343848391950384	1.4784839112501391	1.7757394633505403	1.1361563776743901	0.6379845710454302	0.8121832042838696	0.3865999754706818	-0.6725188676452746	1.0551183035573746	-0.856488306121061	-0.3927045041765984	0.9751027807974186	1.4083483130322239	0.128682425849365	-0.15946851422285996	0.9740357469410146	-0.4621230610079724	2.177669289024046	-0.09984894870996246	1.2299594926412847	-0.7108879119231156	-0.18481171436322838	-0.9171894882057343	-0.5625103386706868	1.3774887888457776	-0.14186994125468483	0.09063522621874509	1.5096241768542487	-0.2164212752374665	0.49573084260777717	0.5217885484021378	-0.26738713171318873	-0.1996378114502964	1.205219287556154	-0.07322965749986592	-1.3131515494067347	0.40510675316298006	-1.0783877820543804	-0.3801613412627952	1.8283060363521113
0.9298323472827343	1.9844245222802293	-0.42221948620264244	1.7650372445228446	1.4418279453424165	1.5464472214278617	1.9628903020621529	1.7630214026812758	1.8605045155852804	3.2925917970833942	1.3402363622346758	1.5192183083174726	1.7245012405881681	1.11670884589401	0.6241988891876034	0.7741198881172843	0.36433658042653255	-0.7178492544844	1.0780579231433567	-0.8938790952492235	-0.3444953726366814	1.0464983066596918	1.402988499118395	0.13524963688652453	-0.22480871727906776	0.9139059596098396	-0.39558156601510375	2.266649308172711	-0.014078860321382359	1.3287550500005776	-0.6827841890450309	-0.22621133941398092	-0.9152766157212305	-0.5616178309980183	1.4268713292206234	-0.20560414758362072	0.05845413347810905	1.4893700141774	-0.14293993888950013	0.3902060731517084	0.4945872862335399	-0.2698825205642437	-0.21569580139439948	1.159883465906092	-0.2102396393649694	-1.3037893741212152	0.4332884397159372	-1.0715713614857076	-0.39274511942466206	2.061193587353551
0.9214407247385668	2.096050177778946	-0.4185331697811714	1.7836586393497924	1.5507396645749754	1.5745254002589588	1.8795791640621253	1.6954209043769257	1.8166585646846616	3.105591991273901	1.3238643968020294	1.5504081046999496	1.6844042712194258	1.0787910734609862	0.6169366337070143	0.7226523238487701	0.3331133388423619	-0.7658341674234326	1.111240502802907	-0.9121216510772079	-0.29778405340276354	1.0744003113785665	1.4010701335401605	0.13101843379363293	-0.29894591670909587	0.868299030077454	-0.3275308683956519	2.3515391789997118	0.07566991657799914	1.4360834446151234	-0.6483742936851284	-0.22305462219716285	-0.9259632703817653	-0.5798548220545561	1.4881836941049427	-0.25253832014161814	0.013899637412230968	1.467701934405776	-0.037189920400010346	0.29093603435644233	0.44984908988553673	-0.2524147986068596	-0.24203199542836168	1.0902585151222335	-0.3028893517262774	-1.3198107882554277	0.47764006880497584	-1.0688815168851207	-0.4200866604308384	2.234153909536678
0.9209189132229966	2.2385137684999146	-0.3936299057288009	1.7981529685828697	1.6542116010419314	1.5859779957623377	1.7926025957961405	1.6205413678800826	1.8050817076527732	2.9424365329551136	1.3175705799837294	1.5689358589705535	1.6506991541106164	1.0520840659185444	0.6434258300889348	0.6647945678150623	0.29045849315134153	-0.8077825154914929	1.136170371406399	-0.9090491929084596	-0.25894759583826665	1.0852751656213482	1.4002325762343895	0.12421432336289602	-0.3736119460460941	0.8436222025892871	-0.25985917867563624	2.422240865507127	0.1660833611911284	1.5235006788970886	-0.608185704756606	-0.18815629147817894	-0.9272127188832039	-0.6091811577352411	1.5487992479891488	-0.2888233092817639	-0.048994227784831514	1.398855355415272	0.06661562667023027	0.21266602736042609	0.4022404820840654	-0.23566065531065045	-0.28068723437942333	1.023489823111571	-0.3420671490021411	-1.3722852389721083	0.5354442539651203	-1.024861485188089	-0.46300799416124816	2.356804485747572
0.9277999218855137	2.3645387320106015	-0.3645340978939947	1.7849501020526364	1.740401429478117	1.5830787043140413	1.7096551862572356	1.5144288937825083	1.7683807372270508	2.7751123725492186	1.3349477585497007	1.5834411908735662	1.6061581881367744	1.057827055447913	0.7132451803556377	0.6033325415643859	0.24699510809623862	-0.8450891048612489	1.1478460284677496	-0.893513138363657	-0.24501567197988744	1.1052708653580752	1.3948285348720715	0.12273295247140907	-0.4214324302179991	0.8409651211505974	-0.20265288725986638	2.4726731660393497	0.2619725496329405	1.5821589572368697	-0.5962894345187087	-0.1364277266712261	-0.9063894986147589	-0.6533716651088952	1.588717064076027	-0.31324905670571196	-0.12587128266523964	1.3055328330440277	0.1585306713654015	0.14580629786544522	0.3584383689616525	-0.22941791025689878	-0.3199111045533421	1.0053285348661871	-0.3330303758207701	-1.474138794995148	0.5863989828570965	-0.9355199879992513	-0.5062214328489899	2.4317812402671826
0.943478632092642	2.398607093219559	-0.33237416497564276	1.7538314659693282	1.7409969705783737	1.5565382276563384	1.6172118658225898	1.3719335088375104	1.7038811051922398	2.6740108728110084	1.3234670419634444	1.5783856032961991	1.5710510959084985	1.0901928032845736	0.7894619214466532	0.5585607869280954	0.20749752073724625	-0.8782242960740074	1.1450135700551232	-0.8778691397015292	-0.23648948889861487	1.118621967246272	1.3833515119890318	0.11901453161018641	-0.4376894934255454	0.8324129625225766	-0.16709443442449376	2.4935329224798393	0.35134550974090345	1.602341633392167	-0.6054157037599195	-0.05603710883505135	-0.861467402161486	-0.7099965994915685	1.5825052916428581	-0.3183775586349887	-0.1836162705866098	1.1791829647499155	0.2177774032899395	0.10804683548380492	0.32232603327445386	-0.22823430972309375	-0.35254897885156833	1.037016977224933	-0.28950021336353343	-1.5782589521038908	0.6057902228097609	-0.8224466522804441	-0.5274623747462909	2.4619880587398297
0.9622577554681573	2.3454900469325706	-0.30582956463397826	1.7371772121578715	1.6858856352143676	1.5381988292567346	1.5144022842459446	1.2291955916203876	1.633449982692186	2.6152065117744643	1.271370984376117	1.5449859101126622	1.5516013964809834	1.1341147378759295	0.8579904938092657	0.5378873799723222	0.1711549945924451	-0.9162160819416545	1.118215784525032	-0.8690256204308981	-0.2433816949187968	1.1071870093694085	1.3887776670755947	0.10944559534553985	-0.4279922978280616	0.8119984648972494	-0.16400432497413725	2.474864868158883	0.4218561940283399	1.5766562365631387	-0.6195132407473115	0.03978150313518173	-0.7881562877662336	-0.7602526193488819	1.5336269763133203	-0.30143339049610296	-0.1961165055643087	1.0028427395117205	0.2312992336808513	0.12038142665213791	0.30512916057934486	-0.22048322175081014	-0.38235538123871937	1.1120374882678514	-0.22184811672979993	-1.6392053368527908	0.5976529941097019	-0.6864758130634663	-0.5191748659568607	2.456247277792035
0.9805272496981157	2.244525699543609	-0.33585977451391236	1.730908938836387	1.6267805593729214	1.5283995921585949	1.4249921993710188	1.104787281121225	1.5361008920014207	2.570445334967291	1.2004691629698103	1.4995753509048027	1.5258488209160403	1.1731109005188691	0.9147716834285916	0.5316158992794466	0.14528173494180852	-0.9567826441980525	1.0612866639875302	-0.8601347110599784	-0.29956327286928375	1.0779997142060087	1.4245466160415234	0.09530360116688988	-0.3768859379420576	0.7873353868602531	-0.20087735475800406	2.4342180545547185	0.46946379550652784	1.5156158594053875	-0.6562982646213943	0.13113844252478915	-0.7098999004305522	-0.8032800855626852	1.4617048761006466	-0.2612835891177505	-0.1504936967335073	0.8363200516152121	0.2288835559974288	0.193086815556516	0.2846852491954724	-0.19460210827334495	-0.4036790520958541	1.226433566684112	-0.1269685089689104	-1.667271363733122	0.5726403475413087	-0.5431087065375689	-0.48954560028485644	2.4315103662803006
0.9937329387925423	2.1393135224528566	-0.42208791169032195	1.7048026753881742	1.5186146935310993	1.5114480685411311	1.3548250821297796	0.9997830874063964	1.4371486957795079	2.579508072356412	1.0826818358178592	1.4655373000606347	1.4860308037151506	1.1855882122445338	0.9197500877691146	0.5414310317693838	0.13178923430368333	-0.9883830603573396	0.9784372554182014	-0.8480870944531294	-0.3853856485904651	1.0498441888948657	1.4814645780320514	0.07626468661212922	-0.29210975032741315	0.7548144974793438	-0.26791395016004593	2.4004820481619698	0.49107791989892835	1.4411589803944467	-0.6980486626225165	0.2152929676056718	-0.6574009492373605	-0.8381839621099617	1.380048431263278	-0.18888120893972316	-0.02639136387491243	0.7351091499722704	0.235325363153223	0.2981806549920203	0.25216001368133356	-0.1483775935632222	-0.4052642089979278	1.3427241024499408	-0.027883025505451974	-1.6565006159382705	0.5318235604609665	-0.44502118768334925	-0.444858711812344	2.4036219961254846
1.0042585064840408	2.0630443379664554	-0.5015544569793139	1.638726577129481	1.3733806752445488	1.5049660624563639	1.2946561674686892	0.9529544036994368	1.4035829127533064	2.609794007243025	0.9249556169733804	1.4530393338133407	1.4592465860811668	1.1575837664807866	0.8684840401036291	0.5560956378518787	0.1238444562044391	-1.0226054517140208	0.8711284862873448	-0.8333935305801342	-0.4858321190084041	1.016951366004935	1.5501000496567812	0.06429676914669369	-0.2094875047495873	0.710094407547452	-0.33970350949014977	2.36986767383736	0.48244655739189024	1.3660287421431678	-0.7281061202461361	0.2725063705098596	-0.6204869331129984	-0.8585093705535369	1.2958078330687062	-0.08412904306270788	0.1680732672542499	0.6829699585734168	0.2516207494028794	0.4102224603388005	0.227057625620112	-0.09616670936623666	-0.3981757923842316	1.4286923910610394	0.040661029288114006	-1.5996335274586002	0.4871621194535315	-0.4068543866920266	-0.4026068929841366	2.3815064457771276
1.011588232442048	2.0102679301738746	-0.5639051652841613	1.573533914226936	1.2606597761950131	1.493182269561793	1.2366761187254274	0.9521715463653642	1.4354461571204797	2.6272543750299815	0.8088925259960028	1.4485759575596917	1.4604754184757582	1.1031868436524899	0.7945142086975115	0.5580783653363359	0.12019504347688273	-1.0637628128510235	0.744639456825803	-0.8020239169720467	-0.5975938805743934	0.9651859985603035	1.6286175918033963	0.07572791456845207	-0.13322013091900906	0.6597817283519798	-0.3960083767126668	2.384584490534368	0.4488777319237108	1.3071423905123045	-0.7585348758756949	0.3070558185608845	-0.5747493780138748	-0.8689464007880285	1.214603089834426	0.029385151600667025	0.38042360045003976	0.6776937312225753	0.2707612671463452	0.5152007605658923	0.22610691609412234	-0.045686360245753385	-0.3930074798312786	1.4800941194169321	0.0764956111254799	-1.5086795699381266	0.45331050152654234	-0.39076686102097086	-0.3776694016267968	2.359323905087929
1.007111211462157	1.9756017596866513	-0.6082257052480563	1.5449532831074775	1.1799801299516177	1.4654694592812967	1.1772195056340355	0.9569577212038703	1.4971799248021855	2.6510830113319166	0.7697696308469982	1.4379981916650593	1.4663021521197828	1.0445662258353563	0.7223219131929862	0.5537921378954138	0.12437176448536262	-1.0880897298438572	0.6132618488082492	-0.7419938238224034	-0.650087663074503	0.9145555779531545	1.690533255473244	0.10434476156736172	-0.06361957906170096	0.6019240378267223	-0.424806148098641	2.447900758279835	0.4104170763193006	1.2715339954157119	-0.7749692328528447	0.3175256532406832	-0.5199284428799563	-0.8676999240667099	1.128114488312856	0.14581220128138933	0.5681149335239691	0.7556349125430316	0.2890697181321874	0.5709499899654482	0.2467336562329931	0.00816105465320818	-0.37108791461046486	1.4878759672990065	0.09084832472658354	-1.4301392067358631	0.41541639796553326	-0.3767442340193479	-0.3741899921350399	2.3333491285823778
0.9834713224513315	1.95246766855979	-0.6041089840659416	1.5381890132406977	1.1184224902819584	1.4381982455223905	1.125513772845141	0.9621583499251205	1.574137107287262	2.6692503826135456	0.7868582541135214	1.4348602407549695	1.4539681377325766	1.0077633516141462	0.6542583685601302	0.5408046414303452	0.1355463058052622	-1.095338815833426	0.4936775248625371	-0.6569812494703143	-0.6429866710965151	0.8874966765992671	1.7208235292575285	0.15138578418832954	-0.016627991204654143	0.5259136343936769	-0.4186942189095378	2.479198110201553	0.3632815752733073	1.2829449003917652	-0.7730773811082989	0.294217607308212	-0.46080630892250146	-0.8515892756524218	1.0193209316620389	0.2597152235420161	0.7017393965977715	0.9301618090777588	0.2865943940862105	0.5638927302083768	0.2785385464524396	0.06910579982888577	-0.3364014100161923	1.4530252384413653	0.09380090155493465	-1.3774246251548063	0.3738120167311939	-0.3548614623166088	-0.3856234454649361	2.3171083398634997
0.9571472512475742	1.9196986965745353	-0.5450275678808018	1.5678421199090393	1.07712085876991	1.4074468306052395	1.086412963274442	0.9565847127094003	1.6419403542647402	2.662266759205055	0.8505982275958089	1.4213726919494287	1.4419347183538325	0.9942048413707274	0.6002477880783724	0.5204469554115871	0.15576198702515928	-1.0926012849321114	0.38973524077193705	-0.5670927603551386	-0.6321547648290373	0.8729280862854079	1.722363197308071	0.2220807614490754	0.0036071801233062395	0.43599909846451307	-0.38252457315525495	2.4645623247448794	0.3097043880669696	1.3337762826153574	-0.7728740512479038	0.26342871186085753	-0.40119766404413226	-0.8159774610078443	0.8927639468525612	0.3461153972211287	0.7549647873652536	1.1583736199369832	0.23084890364357133	0.5388925436530162	0.32994999235786854	0.1419591900865666	-0.30541100837049007	1.4000168645255509	0.08331225487252267	-1.3583225077361498	0.3466792114923266	-0.31400159535392	-0.40758043225764296	2.299591822045113
0.9254385724979344	1.8829932068890005	-0.4464693378463682	1.6347885517283451	1.0741907204491583	1.3575911090278743	1.0596745912811896	0.911571951014613	1.6795930417716114	2.645594569388086	0.947316287473271	1.3669328328189096	1.4367957460891687	0.9937723619636258	0.575940310578113	0.5164537170002156	0.18783771033015598	-1.0705708341115456	0.30714931670610807	-0.4897415855498	-0.6067645768297625	0.8468773714728675	1.702430439116934	0.2978165979579782	-0.008413301919407989	0.3444999382879545	-0.33609781271713735	2.431717661995814	0.26324287250641215	1.3548929732008008	-0.7621889197436641	0.24494799438216086	-0.35642760225364484	-0.7620654465480418	0.7593474004892062	0.39104174451400364	0.7386888716567296	1.4028215126895998	0.13487194165849695	0.5036905572629868	0.3982548152251099	0.2301523850964517	-0.2655717701608774	1.3480795876496838	0.05899500139095232	-1.376332322564409	0.3221891392441211	-0.242899499516607	-0.44034013247237985	2.2674568468056253
0.8618486314234655	1.88587848261316	-0.33693690145376165	1.715156837231844	1.136553196813414	1.3091784617978472	1.0564768118938181	0.8411147909480892	1.692010007271722	2.624612276785075	1.0404321365223708	1.2948522545606713	1.4028333196531162	0.990992137203687	0.5633019868572557	0.5322271350135085	0.22677722975850417	-1.0449744319207181	0.2627239473838145	-0.44488159005939265	-0.5752152030752116	0.8173599099567461	1.667568152845042	0.35788708722573037	-0.05245473192464715	0.2616148092696836	-0.2867892264490743	2.34291899848028	0.21947729888760015	1.3346053109273865	-0.7462496267744326	0.22068052111280317	-0.34640713584277083	-0.7090737516147301	0.6336763110718318	0.4119780994488164	0.6891976974259999	1.6507003511608935	0.03774976951239224	0.4398535832745746	0.43512771853310045	0.31914461728980753	-0.22138990309177506	1.291475387956899	0.025165697752334227	-1.407865604852328	0.3083819791700298	-0.14738263454414632	-0.47159019290763216	2.2222966192076696
0.7886934994935475	1.9250789800789292	-0.2834998088395496	1.7707496273765826	1.2139678317851144	1.2592307409451502	1.0799741034924228	0.7714404882156377	1.687519282537003	2.5839386275896947	1.1067336295891081	1.2188389829232844	1.3289470665731948	0.9782283780785137	0.5430624154789779	0.5574898615097388	0.26911129624529645	-1.0390762083854248	0.2685700098052243	-0.4459662967993451	-0.5632032022636133	0.7877156881444904	1.6347679713589751	0.40803479050171954	-0.11814550761581274	0.18320856397018695	-0.24024637350121916	2.2101087955714367	0.17054036198191622	1.3003943172650445	-0.7464706374922534	0.18597675957402737	-0.3828152911800458	-0.669947529987124	0.5316337675276379	0.4713044756882101	0.6222964398253552	1.8583344759402263	-0.05174363286310098	0.3775810726216901	0.4238874066758254	0.3891821492378219	-0.20207980992105856	1.2317380472629047	-0.025877747306704852	-1.4362010468487894	0.32227125806586426	-0.06000939490136663	-0.4911612250488594	2.1640062848047106
0.7368757886419395	1.9848418608329816	-0.30080743240097596	1.7770871530459005	1.2455904934025763	1.2329478622583743	1.1095768371170167	0.7082301310396164	1.6765369950248938	2.5274778522114167	1.1549223645970168	1.123390412389337	1.2525334106621266	0.95972443773181	0.5260975954499664	0.579691357800667	0.3126603688960494	-1.0399355522117593	0.3122331560995352	-0.49088158074008953	-0.5364354808253359	0.7410354721145511	1.6095721467975814	0.44704822227954766	-0.19030108037196733	0.11244357615866866	-0.2071941530819376	2.1027964229546314	0.13817663498539273	1.2386552393901678	-0.7483595424272281	0.16336983361851143	-0.4377467969778083	-0.6236989454306026	0.48227573809249424	0.6036164735015103	0.5491365279900224	1.9805943693613166	-0.1244018494078265	0.3324333462642835	0.3885868306608171	0.423814215398438	-0.19922496960356476	1.183771844446711	-0.10122216923855773	-1.4621176096504311	0.34214774560155903	0.01717464896697401	-0.49708862918303387	2.084477099731368
0.6886965456343065	2.0617291575542693	-0.3736015888617516	1.7166953623647974	1.2624483021830044	1.2428233273275033	1.1296511840904122	0.6563251547762299	1.669006457523519	2.4652720188060577	1.1828625592887034	1.026095988378866	1.1843199865818976	0.9281393994742023	0.5274405259966457	0.5887916980892012	0.3577979577430838	-1.0391022491074349	0.38155545846238326	-0.5432002514593435	-0.4757332330058325	0.6857001809811129	1.5968125279083445	0.4572918720069158	-0.24797622073163444	0.05299782402322402	-0.17273857908906826	2.0140865079404158	0.12996767812821292	1.1543984492846282	-0.7536814805123513	0.1577373913156011	-0.48490518510732883	-0.5669046115746467	0.4860084040528985	0.7770939171928813	0.4749961099183905	2.023587034921089	-0.14923561245703781	0.2859616030320992	0.32571202181701564	0.4156828370019358	-0.20613422843471652	1.1425856130296461	-0.1847179168354511	-1.4818024836789776	0.3575487573522215	0.09484511982296584	-0.4828711312598072	1.9953828590352138
0.6360930719168401	2.1339783566298403	-0.5214891106342024	1.6112876739067392	1.2634909747802587	1.252215139063462	1.138209628178617	0.6141045842396341	1.658052579476519	2.3910733113058784	1.1795299821008098	0.9653622816304785	1.1065259983919724	0.8914432409508486	0.5364433759236593	0.5778829082734422	0.41557556550741737	-1.0432248209106632	0.46925580494436686	-0.5701125628568986	-0.40340705392673987	0.6632695043930608	1.613193269142664	0.4420793324674139	-0.27083771586724636	0.0001002480077064577	-0.1264279111606877	1.9359453818441612	0.1343252893543291	1.0902446906930552	-0.7787234682462261	0.17780149936426426	-0.5310767300620403	-0.5185802513828252	0.5031730649702565	0.9602585311951092	0.3870700668528163	2.0126311744946253	-0.13934922786377107	0.26567666525248174	0.24914333922386617	0.3801235458744038	-0.23296894847227928	1.0959928917918902	-0.25866906105778387	-1.485310737039019	0.39205732585316033	0.12158571866065764	-0.4523216057222264	1.9230536792906139
0.5917898529684413	2.1870074234381414	-0.695256669957272	1.4898190558065019	1.196158679394053	1.2845515700670336	1.1374107245943652	0.5722892574994995	1.636043361007129	2.328946033844372	1.1618382309542923	0.9254021175491316	1.03416436319497	0.8674939917056385	0.5460046937317355	0.5435021611162051	0.49186608816783295	-1.049515282821234	0.5522745964088032	-0.5702915921246579	-0.3095305329419343	0.6717034859567904	1.6581062430838085	0.4114143552683309	-0.2604601716815809	-0.05450225995294696	-0.08299565457667228	1.880323223300015	0.1553120171197336	1.0424615261058328	-0.8099154475546593	0.24209319485876782	-0.5799710776139134	-0.47551485991380976	0.5112581735092566	1.1237638878017757	0.2767753106203196	1.952112327545381	-0.1277420457108311	0.31616105396601046	0.21156471692158374	0.3318522995552826	-0.26376071866342193	1.05200504940979	-0.32119402593335494	-1.499059693237178	0.4071634563802882	0.09891693248780645	-0.43965769257206516	1.8703643199067368
0.5466501112791288	2.236943673187941	-0.7862638610303617	1.3631808435247361	1.0903369242088323	1.387446188148226	1.1187220098538184	0.5265719242040467	1.6072321048916585	2.2699321902908873	1.1361993830360764	0.904220948906026	1.0172540903989404	0.8517028767307535	0.5510787112503397	0.4935298512053957	0.5742799782404703	-1.0510061141563134	0.6240223677279786	-0.5521517148472996	-0.2034604581387427	0.6930758614678142	1.71569038101721	0.3616984686084838	-0.22880168017214864	-0.11507890444716122	-0.03823174861626037	1.8390976151220297	0.1877099092791135	0.9944249467507411	-0.8316894234743574	0.34312827364319054	-0.6206997816408978	-0.4221919510849751	0.5164404864749214	1.193870173978787	0.15080708902846837	1.855151165418939	-0.11025373221010151	0.43235290277170585	0.21980663719689222	0.27685546753143486	-0.289695755053862	1.0127788527120865	-0.365339444201571	-1.5180271030977694	0.36670500597664557	0.08987776608152225	-0.45450334540353604	1.8383225486197254
0.4772451189183077	2.275846393956612	-0.8243557973855639	1.272647436370302	1.0181889274655995	1.4835407455070777	1.0823015326335361	0.47351108211211795	1.5646584921784186	2.200334242569005	1.077589544344804	0.9004523313914573	1.0759206170104216	0.8379449766308144	0.5499248340330466	0.44491135267250864	0.6497993125400354	-1.0589094732863866	0.6898793783617576	-0.5242573752604187	-0.11123153069053685	0.7456017906892513	1.771853712167885	0.30477664216676714	-0.19395238349369145	-0.16975015966366686	0.04379102399861533	1.8045821653698695	0.21556694070251278	0.9465548971002489	-0.8621830089144765	0.4360618943206879	-0.6560519871384616	-0.37439095941508665	0.5106839172076558	1.1359449178743195	0.02798038990515857	1.764269047976812	-0.09792184675213504	0.5863479314973598	0.2642413378115989	0.2175301613532739	-0.3129044773621114	0.9708129792319298	-0.3976061933996061	-1.5283234460142183	0.30494791935165544	0.07326515697346585	-0.4820646113776165	1.8278021524840398
0.40706654606164105	2.259360393180883	-0.8645841470086241	1.2363797946413073	0.997866325255244	1.4981765159369176	1.0274867875221871	0.4106721984161859	1.5133347642116282	2.150404084656335	0.9890054326214701	0.8722671742790988	1.1968824531755349	0.846089069361948	0.5425104666782385	0.3964444001893894	0.7136914992452419	-1.0987875839546426	0.7382923033397004	-0.5024921553109387	-0.02937835758025422	0.814568235527927	1.8192240737157301	0.2570878946215863	-0.17099581781300574	-0.21304374403662446	0.15908795859550556	1.781904993967584	0.23723075987724912	0.9044084009926312	-0.8985908411634789	0.4902192192391996	-0.6914511851681591	-0.3527432237397673	0.5013662585579027	1.009612820349798	-0.07049707101671332	1.699316732171069	-0.11183734313590103	0.7677663474737224	0.34933349696275323	0.1530047040933768	-0.3187699473732247	0.934563266485376	-0.4251038962321127	-1.5264609676027106	0.23522903969124012	0.03306889239128087	-0.5293028944774428	1.8270972975934427
0.3905431915335901	2.2011608400865983	-0.8694256430467447	1.2399678149331217	1.0284082605310263	1.4750294982635754	0.9575188549144199	0.3497735728972492	1.474604546278125	2.1169732934841585	0.9027108416347444	0.8021016690027537	1.3710327725179203	0.869662005356823	0.5287334769275104	0.3411907104441855	0.7561398158595672	-1.1628851936374403	0.7639279340061395	-0.5024000078937096	0.03593987543682907	0.8680080180470773	1.8552943221744933	0.21236188885937982	-0.1639100912505061	-0.23496036920232313	0.2832079239324186	1.7643829529027926	0.2528287096830594	0.8743968520549789	-0.9173855926069537	0.517536061212158	-0.7219963310550993	-0.3459116211008146	0.5361717929354087	0.8761510995549676	-0.1259005515081146	1.6379071973344383	-0.12593774324358303	0.9442040867631251	0.45054749572962843	0.09558085003631045	-0.30828142762559685	0.9092431153709486	-0.4480376379694168	-1.5271520759440875	0.1498329304252062	0.032402068639997714	-0.5951635148570737	1.8316875922528673
0.40948880729928705	2.1047917285460445	-0.8454144095863821	1.2564161833861542	1.0764739451146796	1.402578754664855	0.8695377032796194	0.2997858295951499	1.4677355434642871	2.0625340243943535	0.8296945248373969	0.7228632811522193	1.5877665831390446	0.901797471950742	0.5128921117409477	0.288417324380175	0.7688215800157725	-1.2254008294581227	0.7716466184345683	-0.5084238161971342	0.06177259889014921	0.8939408163050737	1.884075334279072	0.17180111420704303	-0.17911840750771224	-0.22319771372600217	0.41294813253484214	1.7454447944473863	0.2579068952530515	0.8606183291048334	-0.9296413736125061	0.5088676687698	-0.7418962862804463	-0.344692956233318	0.6218760443864992	0.762589977422959	-0.13928372991253107	1.5712334174952267	-0.12425273350144236	1.065314158629611	0.5560506570887563	0.06328607446050064	-0.29478227818434943	0.8933041713240971	-0.4524648755510685	-1.5253950208388916	0.07015900996522316	0.08116395812393255	-0.6567149408661557	1.8545138227388507
0.4365296079388278	1.9386887286667747	-0.8567142071106378	1.2872727835587405	1.1210824470172904	1.243464693704098	0.7757737021230396	0.26347659943799184	1.5011694254024825	2.017990185698505	0.7640363681759877	0.627681333898214	1.8049308458122866	0.9546554420836392	0.507120552627709	0.24436541348027987	0.7616018508027975	-1.2789372988206889	0.7531250693626335	-0.5081763345622907	0.04562799776154354	0.9068733144246405	1.8977775506642427	0.14369405071330135	-0.21036690729151553	-0.18089065247452393	0.5389699663400964	1.7223894772568713	0.26045996469557936	0.8564876683885652	-0.9440070702708544	0.48188293625961076	-0.7512091004427182	-0.3619767592088473	0.7202979719803573	0.6698747072505405	-0.12138339342446654	1.506360984011223	-0.12623001042009582	1.1173224158216575	0.6837675121801376	0.046672937726080506	-0.2782802885182891	0.8912056954907287	-0.3831037349979472	-1.4975808385236384	0.02054804361087165	0.1466995252548815	-0.7032087440747293	1.8951099692890157
0.5053843632540479	1.7349079530682623	-0.8837583445838264	1.3267353917134665	1.149658906393503	1.0613481853598048	0.692477719475559	0.2432497149456915	1.5756103409779114	2.0005036325969314	0.7294664972191021	0.5151381092233529	1.9712536711343258	0.9986082680612167	0.5027527688108377	0.226212722485638	0.7495989960582807	-1.3201207006797018	0.7046298054773465	-0.4931089154536812	0.004011509780608746	0.9191130527862639	1.9004284333580852	0.12488603809911698	-0.2490487353182429	-0.12356575318212137	0.6325268712459154	1.6882483146624483	0.2605407187168759	0.8484978627787463	-0.9449647833814108	0.47559298431324015	-0.7623767374909751	-0.4003293056301178	0.8088244830600472	0.6038745745789963	-0.07374835164603495	1.4282240910025075	-0.1326151535314636	1.1170788466796	0.8282314812293332	0.04953152529689555	-0.27365334404737085	0.9094908521012772	-0.2135828548034672	-1.4824086676902704	0.008846111512391855	0.24127252858905307	-0.7398252637260938	1.932796404947832
0.593621269260442	1.581521371685543	-0.8843515449275113	1.3596040533433822	1.1210957658278389	0.9297156222158536	0.6209747661598392	0.25352203118022687	1.6747999591582334	1.9604270085748312	0.7328960479092692	0.4298827517764291	2.093328911210782	1.013410858677012	0.4930980108514554	0.24253675781308628	0.7362207455476892	-1.3347669792652712	0.638459906995661	-0.45493355688739784	-0.03941823885561951	0.9381035138955071	1.8941757778278745	0.10818313148862502	-0.29883896234588747	-0.053615420352452106	0.6867250008652603	1.6368552151376838	0.24369418750486602	0.8232070689454	-0.9422949739101363	0.46075205236084293	-0.7677255933544347	-0.4447094392798351	0.871019241773656	0.5579258788623109	0.021258312324956147	1.3571328187711456	-0.1464024102357392	1.0943363587102415	0.9595975982704747	0.07945909980509505	-0.29004238641574015	0.9319547444425085	0.010191217696748888	-1.507760044433074	0.036882223790440045	0.35844666930971303	-0.7634831802703429	1.9591032205340766
0.6270903004770052	1.489946013791462	-0.9000602036527644	1.3711411201554544	1.0321146952380542	0.8491373997792978	0.5660127976237505	0.3118986280719457	1.7694400044261116	1.898535398944882	0.7442585041268989	0.3600095066338668	2.176105562260971	1.0235516582811928	0.4957621416770694	0.27797075001620714	0.7211924595413756	-1.3190155975393967	0.5688341269457456	-0.401290596143396	-0.07665022172262911	0.9576688182081504	1.8650824093683382	0.0926767167520265	-0.35477312334889854	0.01780954111524822	0.7286651272505956	1.5711504551175852	0.21652356526248634	0.7783960975641864	-0.9508230408084456	0.4076916950617786	-0.7509907233816258	-0.4974685259811766	0.8835163194591006	0.5024676668231689	0.2123326358211428	1.335285003775609	-0.18641319023672603	1.0502784481294802	1.0774161045662665	0.1144116354243228	-0.3125227933906043	0.9399442539955928	0.2542752426027902	-1.5437826025147685	0.09163681452492098	0.45853465941778204	-0.7644189501336537	1.969157596907385
0.6364991509172837	1.4227139008851881	-0.9576496986727715	1.3947093786398175	0.9380268121463885	0.8082213792134059	0.5278689403138627	0.4214203691086869	1.8294813796863285	1.8320299368793278	0.7197242080516542	0.28106594260249945	2.2053859208452216	1.036144110628228	0.5136222487372011	0.31624370488497106	0.7005505374610658	-1.2850389654966858	0.49829085621399916	-0.34365633584170563	-0.10931160764375565	0.966247247551196	1.8053532401831927	0.08198625677601123	-0.40449798937680487	0.07081023801454374	0.7736987775718677	1.509786654401141	0.18359456011688702	0.7263266031890048	-0.9674990361704128	0.3424204443841598	-0.716780159988253	-0.5589681198338355	0.8481995569106578	0.4387636281526405	0.5321410865608318	1.3220604854117661	-0.23943582422879137	0.9966245378878863	1.1421447969857472	0.1388527728010934	-0.34584224620937837	0.9386618520974235	0.4908785381245416	-1.5833251276572056	0.17056793291549516	0.5200563985579141	-0.7411539535320097	1.9603818622571019
0.6427710410791353	1.3888756398512616	-1.038146539295532	1.4438579570658725	0.8691799777320541	0.8032166186353861	0.49207849274945364	0.5650838999972713	1.8402323329825507	1.7434921510945993	0.66539539470466	0.22121414362622893	2.1948121908275677	1.0371691429892156	0.5339617793471088	0.3458153907295884	0.6786914120989579	-1.2432403515801833	0.43010953585291506	-0.2758700629447333	-0.12707883877052745	0.9519085945186969	1.729970318448275	0.06746642305823666	-0.45491805876556	0.09972189646320902	0.8250662986449747	1.4744570336151397	0.12680274167816946	0.7054705677933696	-0.9959593230065812	0.2684103538023829	-0.6740501269456901	-0.6134717682749539	0.7958722022087008	0.3957277874533028	0.9630272350799132	1.272597351791159	-0.28795217552992836	0.9479544270145606	1.1155176171078431	0.15782456475089385	-0.389303587413902	0.9232110951368071	0.6573036073336167	-1.6431528539891311	0.2803495995656974	0.5430924209995871	-0.7034827540347038	1.9428595191916842
0.604506216867333	1.3669552143534838	-1.1221111488447222	1.478497232778238	0.81812517152379	0.8341967174655032	0.434288968438208	0.733329151175732	1.8014270328912598	1.6481959356070917	0.5983725133893014	0.2126334886457794	2.174239468448439	1.0459816129858703	0.5573870079768957	0.35345078587037077	0.664491439517261	-1.1996140044875954	0.3641090202663366	-0.2024785942968908	-0.12124644842746939	0.8966470012318493	1.6522709840987169	0.031571666841434164	-0.504426045112518	0.10001063493778888	0.8749041301780158	1.475340659997839	0.05810902286990451	0.7159727998160634	-1.0297592287852988	0.16420513923698907	-0.6231903858439877	-0.6522870028098169	0.7417800598481655	0.36110872344966116	1.4520120367050997	1.2095901705197543	-0.3346880829088389	0.8960429729430753	1.037120646964714	0.1628794363447254	-0.42922072031157743	0.886046942400365	0.7445332089791526	-1.6775677066495707	0.3935242666234016	0.5366593435536322	-0.6768417479261993	1.9415430133629663
0.5376615526043089	1.3065922684370963	-1.2164032425728797	1.4987582237322745	0.8139925348791979	0.8769658662916392	0.3611275865437971	0.909366135349785	1.7242709841504205	1.6005622297863773	0.527033128619077	0.26767068647078485	2.1412557793599385	1.0757637176112755	0.5827397113557198	0.3337876859130468	0.6613385754209071	-1.150255443462529	0.286738677845685	-0.12964001015242185	-0.1032545454547977	0.7957428575950453	1.5714563788461757	-0.012743513390137212	-0.5386336156117297	0.07137396551253254	0.911357178235481	1.5050984183531948	-0.008972721436326459	0.7255192961427933	-1.0562392595897938	0.07349564556772815	-0.5861132779904555	-0.677967457289403	0.6846345547132656	0.3200673001672648	1.9328381483789876	1.1257976091319382	-0.36303501671246013	0.8265289643359216	0.9528219646102499	0.14631757472368329	-0.468031748638764	0.8499138116445539	0.8019701059575765	-1.6518180640829225	0.4883603077162471	0.5162938374878705	-0.6657598545449499	2.001318785758506
0.49659478328944584	1.2075070724775532	-1.3085879140274195	1.5099115951036468	0.8687937322261373	0.9062426642527667	0.2822028405808811	1.0615014106045386	1.6303574094903275	1.6090331790651422	0.46628277725566597	0.39799306928410394	2.092912887719071	1.1085535199315228	0.6033726005801934	0.29854312627213575	0.6696788347308438	-1.0963348734503133	0.19180191767828644	-0.04640193177782814	-0.08209454251367862	0.6830735897286552	1.4919630686172605	-0.05120517949178412	-0.5469285206693815	0.012656934289121652	0.9304851264574664	1.5464204922934832	-0.07983748104790869	0.7411260256325664	-1.0758267028078528	0.02580606857060494	-0.5782765821905029	-0.683368013631669	0.623444744527459	0.29688513066211475	2.324321117178122	1.0159634108573037	-0.36091757084180587	0.7517657284492818	0.8695654061592746	0.11933404630859534	-0.5114541424992558	0.8186188335045644	0.8677276053321034	-1.5896270986345082	0.561431128373292	0.5104534922652789	-0.6696864689713826	2.14538005742716
0.49224770758969705	1.110296516179289	-1.3885183152242555	1.4425440341421094	0.941383152404704	0.921188603668009	0.20363532792799668	1.1794411705041294	1.5358492653104552	1.6291984898520877	0.43461265053750064	0.5810325146498536	2.0371248589086206	1.127913994168915	0.5964167418748177	0.27119159005661125	0.6829208639355298	-1.0400885414535685	0.09582298219793658	0.04672488085710813	-0.04716147459511984	0.595523495893911	1.4274048149001612	-0.09374511363477182	-0.5250801210297074	-0.06967134195674647	0.9293856621005439	1.5765255273931313	-0.1496990272410772	0.761145792294233	-1.0742442660682563	-0.007931556349208628	-0.5923715775640328	-0.6550656598417219	0.5592330856326189	0.29064377733380564	2.580782035656192	0.9315118203151431	-0.35697792859513733	0.6826014601486734	0.8155687616581755	0.08801777081307953	-0.5549777994542293	0.7812360895354797	0.9400055141743124	-1.512843790537441	0.6119827285039805	0.5257839958032352	-0.6880864962836603	2.342433601325237
0.49727090482518477	1.0211936072247536	-1.4538573260123282	1.2996521086552761	0.9866119303414479	0.9237672119280077	0.1380234766522475	1.250744123494328	1.4531249614082655	1.6465253125344947	0.44452286942839764	0.7867118656422396	1.970224433825353	1.1413657887144768	0.5554986477098004	0.27248478301462675	0.6945326317050282	-0.9802274317327931	0.018247968779030295	0.13111348555538954	0.005520669149532064	0.5356425215828178	1.3846037016243933	-0.13469872145873782	-0.4751680848661878	-0.1575303349359281	0.899611347838546	1.570070038579787	-0.21147895945680267	0.7612761198891368	-1.0486247036584775	-0.03691565491808478	-0.613863750348735	-0.5739865208980015	0.48149488958483	0.2847577319822959	2.7263311131311587	0.908941070307872	-0.37168373928273896	0.6144707993611578	0.8017432512052289	0.06156835816234374	-0.5939913539703783	0.7547027570798864	0.9968173893765029	-1.4473700604674853	0.6423293658119992	0.550975115296158	-0.7122820927493699	2.559150266572156
0.5033458466718211	0.9432731155998966	-1.5132442626752305	1.1608030229338673	0.9975105227448668	0.9067552316438979	0.09719062679048779	1.2649998020463502	1.3919086518410437	1.6726373082710768	0.49257442240869986	0.9919425716924154	1.905673459328223	1.1586509234593485	0.4978460743538749	0.28459078662354814	0.7005285662826937	-0.9217432251883034	-0.025848044913888056	0.19575884791652895	0.05117217270632631	0.4950379560257362	1.3608894965873997	-0.1621400676692609	-0.40273918429294725	-0.24560931913383746	0.8633836558293952	1.5277524379725271	-0.2751597170968916	0.7431026608219453	-1.016360085666221	-0.05713407645449882	-0.631123830974803	-0.39389971069641816	0.39062583298214737	0.29565496059149826	2.7965202374147173	0.9368239947107677	-0.3967739816909312	0.5846304567777176	0.8022515151441232	0.05042456685489314	-0.6303019628107558	0.762193149985104	1.048410983811497	-1.4118658336418242	0.6564314071096244	0.5850314471732904	-0.7318738048875766	2.77085139412648
0.5111283507153229	0.8843200972265899	-1.5701491242158716	1.054233018043249	0.9634562268586254	0.8733279520899693	0.07814900884063754	1.2401648043836857	1.3553578457308972	1.6829569407618383	0.5723694235357158	1.1616149614656752	1.8656702756021208	1.1661434887719917	0.4266120836569319	0.28844510782263294	0.7037034015574191	-0.8723846641632369	-0.03452421320771474	0.23353139063035414	0.0700128359857308	0.47436423610038336	1.3608590902165631	-0.1869065498409046	-0.3160199924133659	-0.338627793664731	0.840824149599003	1.4818385937465959	-0.34462991687916084	0.7199912339922738	-0.9633617155328091	-0.08294132996032802	-0.634371844225224	-0.09360248322281314	0.3035174548423861	0.33157123390666354	2.8124912693432975	0.9925059670787331	-0.41639465265295356	0.6069388920452038	0.8111735583880243	0.054829953679272514	-0.6649728884674158	0.790114536767977	1.062167973532128	-1.3955779328166569	0.6612390908553475	0.618768863343288	-0.723953366044528	2.921043738293921
0.46563938108562847	0.8345056652165119	-1.6200894569094142	1.0297326603907468	0.8856610544426712	0.8311607413795722	0.06419742429614231	1.1857347294643203	1.3451933449644238	1.6623202943117783	0.6712256308779442	1.2861895616479315	1.8502004540866401	1.1566485999706253	0.3438197635460895	0.2843533644789121	0.7069265734245628	-0.840850977354101	-0.014353533448694212	0.2333128696123544	0.0638105313913423	0.4758116618074063	1.376827963336823	-0.2147017457785437	-0.2318706762052986	-0.4225544436091635	0.8084753132093043	1.4573015624471009	-0.4179452504447026	0.6972237272047108	-0.9042870240641125	-0.11718550567688919	-0.6165782601461078	0.29203668188040194	0.2319910312277662	0.37908529589849427	2.787929832031019	1.0764263401813312	-0.43362648679470184	0.6595560720923958	0.8149617701915822	0.07166100964554802	-0.6912584509541373	0.805343059308741	1.033820631722555	-1.3806546781231919	0.6716644485430843	0.6286262579274754	-0.6809518973258231	2.9777000909050417
0.3459536868898786	0.7816119514523472	-1.6660803241568432	1.1176101464215065	0.799113520808888	0.7894456413936601	0.0552514361928129	1.102226877134494	1.3544629475799659	1.646475560436722	0.8035731746151848	1.3875012806552247	1.8479159320223304	1.1362715182957603	0.27433288637589504	0.26471047066155695	0.7193293036154464	-0.8302979747594976	0.015361401941577355	0.2000818781762423	0.027710985404171745	0.4807936362368731	1.3934989472018555	-0.23691931042434905	-0.1673504566003489	-0.4916763720058127	0.7785951498943111	1.4601569490112818	-0.48602710224545104	0.6871486800764257	-0.8656690846369027	-0.15833353264978633	-0.6003381938940014	0.7145139115467334	0.19854060165952508	0.42099487735061736	2.7326239143491997	1.1870234146285707	-0.45885391583676716	0.7004663199142511	0.799567589020753	0.08990640415582936	-0.704200653375737	0.7998382034333599	1.050058176617611	-1.3558362747622976	0.6913132429821263	0.612281022594088	-0.637366218692455	2.979692325389208
0.2193646496865868	0.7153543804638505	-1.71890191566257	1.246105070299245	0.7284382039749161	0.7636043592284741	0.05483791157332207	1.0397809571199785	1.371039870471027	1.6502671939933375	0.9688846135033641	1.4744409793994762	1.8586676142849932	1.103408699971717	0.22953159336473386	0.2235126770322819	0.7462703625349525	-0.8407842480039498	0.022736615499371875	0.1389249537530563	-0.03568051632837593	0.49132063664375114	1.410203101653255	-0.24613739568838042	-0.11275916704649955	-0.5482519262094259	0.7933662145155731	1.488579621216359	-0.526233287079424	0.6957973640827049	-0.8334074134542174	-0.20490601418123383	-0.6099688987148253	1.1221042143669682	0.22501241653819176	0.45373013868481216	2.6398270480152424	1.3051134508549007	-0.47470493668539887	0.7211946784396674	0.7761070031794134	0.09203859428712458	-0.697680867984898	0.774536268254986	1.102231218324321	-1.3274364074119784	0.7302711585520884	0.5809403062837752	-0.6072458030921937	2.9517020134113716
0.10926851108631286	0.6302737128042146	-1.7713087129430132	1.3497702199510022	0.7033912293941539	0.7469104335819379	0.06133089761443631	1.0198365152736963	1.398245991807843	1.6553576191549813	1.1261850950207877	1.519026031913668	1.86997960564343	1.0621546578267667	0.19038886207453437	0.1717773814091783	0.7863611717099837	-0.8672058155734732	0.0025612306599317874	0.05613444854785978	-0.10582125108826038	0.5243579073129979	1.431136505866468	-0.23679636263780912	-0.06890787813140714	-0.5878090972268134	0.8607749888458898	1.5405862429893726	-0.5332402513888443	0.7224095349199404	-0.8222507924186271	-0.22245414145134895	-0.6320056320189599	1.4491159916122878	0.307246619239976	0.4717335268300058	2.5168905907311534	1.419005671073861	-0.48733505395613363	0.7020307832497792	0.7608919941884823	0.08268943194789839	-0.6618181536008808	0.7123288466321307	1.168656058657847	-1.3175676145711273	0.8091089600997717	0.5303518995680649	-0.5671524589486943	2.90145925777998
4.544233699259048e-05	0.5378523983842858	-1.8076188181906805	1.4219760868355127	0.7189285732430222	0.7620981996637651	0.07550115224567788	0.9847153862470719	1.4474166881688781	1.6558341918810195	1.241481858809466	1.5120938266351691	1.8678345596630461	1.0127621395663593	0.15294761074881746	0.1413242027084138	0.8348054229019747	-0.90252191725458	-0.024311836156874093	-0.041923567300500716	-0.16549091618165787	0.5747967135190137	1.4636740868771279	-0.20937300878629167	-0.051316856338299854	-0.612860597259375	0.9631378520638295	1.584100019049195	-0.5225714028060171	0.7507919889212915	-0.8677377449557051	-0.21704310545695082	-0.6435740877236518	1.6638892402312628	0.44315627832735344	0.45999830770948336	2.383714916581429	1.5380503010449686	-0.5253864509472332	0.6300935739472773	0.7391097763180244	0.058803774966054476	-0.6126159738861442	0.6257812912545294	1.2984457368787572	-1.32440255893034	0.9101561702554146	0.4637371732261026	-0.53942575299878	2.856220389347123
-0.07807197497834631	0.43901760555639313	-1.8155668107654672	1.4383402294600987	0.7322074273602464	0.844994803838668	0.10221787373529186	0.921836592177246	1.5113826281091425	1.652385585945893	1.3274902597041158	1.4709876951871468	1.8565682587458963	0.9409537081404654	0.10922413901783963	0.14831047560269234	0.87606949300206	-0.933568968071152	-0.04122895280570965	-0.15306388361202417	-0.20942901323689198	0.6358922283419052	1.5094467318482878	-0.16961289410971822	-0.06494462478366066	-0.6350728356252386	1.0940048409078194	1.60134038008806	-0.49716183941268133	0.7618517334332972	-0.9534574885648691	-0.2134335116999936	-0.6338880975709065	1.7800593536479752	0.6296670216490708	0.42870103809271265	2.253683203970486	1.636333515596186	-0.5830108018103127	0.5384397548632933	0.7017212959209398	0.007592755479937119	-0.5690183169775116	0.568302726631174	1.444870109248372	-1.349941354884365	1.0268768773429604	0.4010074200437904	-0.5408759377869494	2.8279970674880976
-0.10716956575513406	0.32811383295973345	-1.7896622423735686	1.4122302226417323	0.7350557501304832	0.9652825420589141	0.13687383490905583	0.8596316694204745	1.580273551750791	1.6480859572856978	1.3753478656798706	1.3877909771036236	1.8337831571044887	0.8545139928769142	0.05716493657963887	0.18994775277629303	0.8798287616214757	-0.9495400683889867	-0.04692680519390009	-0.25849632562205094	-0.23818247068691084	0.7172634947185653	1.566375750700938	-0.12701298543671083	-0.10695689284248981	-0.6604852587510248	1.234889930445009	1.5939896890005396	-0.4566077911023541	0.7456983520871201	-1.0521225666191862	-0.19305071275271474	-0.597872468090278	1.8215040725442413	0.8410738765828677	0.4066819994172749	2.1518495823989916	1.6878016954924344	-0.6268091258334565	0.4698125877477361	0.6697445466717948	-0.05128816638228241	-0.5355898115954499	0.5539959304547203	1.5307585183324077	-1.4085508563433546	1.171969637342961	0.3490757017131764	-0.5318672141028686	2.8191630803675176
-0.1289435217589209	0.22291744705746247	-1.7330406005458894	1.40944702693285	0.7654587892391124	1.0480082904367731	0.17994534684701174	0.7890378930740832	1.6308586336247497	1.6503038534338015	1.3529706387283724	1.262039645330084	1.8061500591666082	0.7615842781990009	-0.002332536507890276	0.2493689588901014	0.8428139174184975	-0.9589521618505215	-0.03546993437206339	-0.34074711024062054	-0.26365889636440987	0.8035224022810568	1.634046511105489	-0.09475568446560381	-0.17554137824932609	-0.6945426493002314	1.3483123124582026	1.5578266040282376	-0.4215077451534371	0.7004384745456808	-1.1656189372440604	-0.16234232869027346	-0.5413515089997564	1.825822494937776	1.051230673591839	0.39853337968520136	2.0851629629794273	1.712792879848389	-0.652588283729143	0.4295799617698119	0.6516518130771949	-0.08726620426906657	-0.523333082428801	0.5746491587522298	1.5761214269355777	-1.4814627863586405	1.3180851499410415	0.31005523746538	-0.4924950848540207	2.8338718291175766
-0.16474547683303245	0.132964069808941	-1.662753050048655	1.4452692076136173	0.8050061431331523	1.0723434130372504	0.23210141011158184	0.7094903778460353	1.6559969517511377	1.6673347820610307	1.2812693772301513	1.1382187686507417	1.7718702044016197	0.6601453907709717	-0.07050255945269983	0.3162512821874591	0.7822723354149911	-0.9659392130748634	-0.011161136383964595	-0.4058611080379529	-0.29270056921270443	0.8721262537145114	1.7013910940774295	-0.09050948774020745	-0.25558186433750346	-0.7326630026703065	1.4107700826967884	1.5176505433441136	-0.4114911405887739	0.6399700907211199	-1.2766812431633352	-0.16392907390127764	-0.47635807279217834	1.8146042044459059	1.23485262759148	0.40935016120531653	2.03196196291434	1.7120579624883931	-0.6580996076291	0.4052011887948309	0.6245456218611964	-0.09758104791024157	-0.5418097024372479	0.6390097040166138	1.568071016244825	-1.5333251962136771	1.422954617981483	0.28674539850747893	-0.45090244092952664	2.865951464510281
-0.20431990582126533	0.0495234298674162	-1.6031141147435108	1.487445759129392	0.8033565133123142	1.030473228558637	0.2919996934771939	0.6605633294808854	1.658444224245521	1.6853345673291078	1.1954383668884412	1.0474848155380811	1.7155964140574949	0.5616805013437257	-0.13689287346914245	0.38172927875697243	0.69837319368442	-0.9701057285964831	0.012533648609370823	-0.46225006181537714	-0.3274838559006633	0.9334782370435354	1.746832033184918	-0.10790210144592645	-0.3241069306536687	-0.7675144240246068	1.4311135877854329	1.476930415760599	-0.41070534184308094	0.600875432460841	-1.3555614417583406	-0.1973480079224751	-0.412802055214574	1.7824916266822721	1.3730383025083719	0.44789437276398064	1.98041221340143	1.677233264326404	-0.6460301661663695	0.41112803791824726	0.5922434374281554	-0.08015178228789063	-0.5776918904932812	0.7435108859685888	1.484093481028752	-1.5708090384578592	1.5042634495289091	0.266128625520944	-0.4331047185292693	2.9047213961166265
-0.23744580028245382	-0.04495976259151325	-1.5688266888632207	1.5276776298505945	0.7830205922914096	0.9092760117879738	0.3656806874589231	0.6527163359675939	1.6345173668812785	1.6871492096321017	1.0855437367386194	0.9835900847111473	1.6449469680286906	0.49341053779411814	-0.1857251311471175	0.4163373449888604	0.6163877415900328	-0.9861940121633633	0.02599488368997649	-0.5174700597856686	-0.3592760568017933	0.9758132280385439	1.761949527921755	-0.12758274347189746	-0.36480900776320574	-0.7923871811919526	1.4268864546367686	1.4275901076576512	-0.400552076626993	0.603130823894877	-1.4000317449934432	-0.23418532116146012	-0.3710892722793766	1.740146815062295	1.4715617754238544	0.4927570327779958	1.9280258627963534	1.625305761080158	-0.6280915226283597	0.44178340032318975	0.5916803248627616	-0.024214906518781925	-0.6238873352488015	0.8700715664814069	1.387133722668837	-1.608304594402743	1.570555734718382	0.24119521569035296	-0.4300182289801178	2.9404767623850883
-0.2613943093336162	-0.14822285584671238	-1.559649924147943	1.561747913299678	0.7866547248840301	0.7424497830037347	0.43666835878805266	0.6639449661612025	1.6042450525602052	1.680655251606959	0.9666849706469123	0.962947289998694	1.5814132070401958	0.46578802189638296	-0.2149414761311143	0.41568569697486063	0.5831321660064701	-1.0168439419692807	0.02561377217598492	-0.5893371468742092	-0.3845391576963166	0.9837519600731902	1.7442060284308512	-0.14565007064033827	-0.3657121779414029	-0.8021836651508988	1.4054912879893284	1.3939698601796668	-0.4019932253147459	0.6506316120264745	-1.4263025523184016	-0.2840587694743635	-0.3654363470903456	1.6955315448302606	1.5349995889366592	0.5222241311180438	1.862580730128721	1.5870780760120995	-0.6017576535609241	0.49071269374511595	0.6243116010547989	0.06878960329638982	-0.6659115194585702	1.0011534423227144	1.3040090817515828	-1.632235684935513	1.5979796885070674	0.21368793060722427	-0.4316312687444987	2.959743766935909
-0.26418204167166165	-0.2318439665137515	-1.5351190828677355	1.5776909267820323	0.7490005447751514	0.574774532335724	0.492671716549142	0.6859340471623561	1.5911259674224028	1.6816293453107298	0.8711589752852051	0.992480945623068	1.5289293185627577	0.4736849835377443	-0.2374257841675158	0.4006245453954744	0.5940891926604888	-1.0477412586342942	0.014495667144362545	-0.6796837402921806	-0.4053995981762356	0.9657136751418861	1.6891373266302931	-0.16653320199320507	-0.3301379683567611	-0.8054594718922587	1.3856736136800814	1.3807694852660677	-0.4115439412950064	0.7311668252553066	-1.4404266105919317	-0.34403304195287854	-0.37038991283056244	1.6405803783776343	1.562528875785347	0.5256062608217308	1.7959624046758642	1.5591432281000737	-0.5808516034858704	0.576230444058018	0.651355630494099	0.16911790847236324	-0.6819383515274484	1.1145950056897689	1.2101451343770726	-1.638350236701595	1.5924851927976695	0.18305591586832345	-0.43743976289604214	2.976610769710482
-0.2450577511457694	-0.3080748009709813	-1.444995002080733	1.585072852724085	0.6302252949875432	0.44114689919244643	0.5230517032543497	0.7041331776579705	1.5853588460052896	1.6703906082768945	0.800919411943207	1.0515892758379615	1.4948514636434556	0.5152423229292334	-0.2511375831150072	0.40138480141180766	0.6202107266267267	-1.076944300823524	-0.0027672729153171427	-0.7758514176956728	-0.42394977664477984	0.9480144003048945	1.6102327943093946	-0.17785039580792641	-0.2635321386692644	-0.8048510586779664	1.367419773766705	1.3533732087718993	-0.4038474618806697	0.8261937429952875	-1.4463467510199561	-0.3922459429519396	-0.3907404435110741	1.5885165880218561	1.5756842472799437	0.48966652377224884	1.7546201641154746	1.5227608246641795	-0.5744933012376514	0.700563123034813	0.6540285868921691	0.24633822921939008	-0.6697712012520716	1.1983664524128101	1.085694183828153	-1.6305284130582973	1.5857738454569783	0.14630973939060368	-0.42464918476438296	3.0091826384771987
-0.20621020356833036	-0.3992102614716213	-1.284382663913295	1.598906477125127	0.5108240611041379	0.3608052463210286	0.5134345495382344	0.712041571746483	1.572406159163125	1.6553471450291344	0.7620685156420434	1.1216906889797051	1.4897653961002812	0.591282874267478	-0.2654839058806709	0.3973612537904824	0.6548790489795965	-1.101728557996661	-0.014348828368274637	-0.8581337957144356	-0.4447580206352474	0.9269397640940932	1.5228559413872154	-0.1765969281305142	-0.17056800036017544	-0.8025549003325013	1.333404668413721	1.3250508609596174	-0.3920946458581315	0.9205328206510524	-1.4496707522159802	-0.4226758918082215	-0.458379282851123	1.57601895225415	1.567017879313714	0.4264987990289651	1.7513079067301642	1.4786697771805004	-0.5700943819993194	0.8340920984649601	0.6584896085141193	0.30555243931856546	-0.6195563905925211	1.258111079481226	0.9708334111583111	-1.6099884388785555	1.5889316874203963	0.11839656158930281	-0.3865204403339115	3.051456456171924
-0.14467705263110872	-0.4690885263907484	-1.1185898580827724	1.6189353791296668	0.42141488588956866	0.31134380735222505	0.46306681787418424	0.7080121589975806	1.55460762927238	1.6669367652788445	0.757801681542001	1.1852547043920953	1.5209575389383496	0.6839177166223674	-0.2988724622718284	0.3659583865111755	0.6819475407336595	-1.1125582432626218	-0.02316614907469021	-0.9026015064857823	-0.4472135250520524	0.9053345033878459	1.4408554876720479	-0.17705873201166608	-0.06542294846356098	-0.8069409752558752	1.2834234284862984	1.3352646558723025	-0.3879824026198012	1.0042574397440664	-1.4502483268918849	-0.4440617284258817	-0.5354359784840957	1.6073603831617949	1.5230662628643716	0.36704169626980543	1.7860061199580168	1.437242805126807	-0.561159356888783	0.9455343490005201	0.6435159334797858	0.34569230724118394	-0.5307447619979566	1.2966669297321585	0.8824416596475919	-1.5829678597858157	1.603268887162106	0.12469756283331243	-0.3312712434042527	3.098603093007017
-0.07345891753330677	-0.48753940219051406	-0.9916895860637794	1.6433926880254077	0.3163504002184122	0.2936589180828353	0.3998127064446416	0.6850897892530621	1.522375061858791	1.6853136190774136	0.7723193243945848	1.2325700818403116	1.5825001585907934	0.771691378109122	-0.35694008374169534	0.32248235060039676	0.6823056709411197	-1.110911167595481	-0.039617462761981026	-0.8991841536982627	-0.43420525211570615	0.9034950051369662	1.372794972877682	-0.17886696409176048	0.028690949250008875	-0.8162459163354777	1.228907751707966	1.3901073710570373	-0.376850771376467	1.0783812593458078	-1.4508818909496373	-0.4500430533967502	-0.567916110988308	1.651128656027416	1.474149430343872	0.31674215381834847	1.836309504578517	1.3992268082113566	-0.5638166023405482	1.0274079302264738	0.5830544642019577	0.3513325697127468	-0.44513071034836144	1.313833627869019	0.7976275067414564	-1.572325962698678	1.6506477146345149	0.15899871888966036	-0.2766786363786847	3.1383050641381183
0.0035072658157745294	-0.48736569911720656	-0.9127671794359117	1.6627271948665345	0.2174049566508512	0.3506853260345908	0.3279568499196178	0.6329729810051618	1.4991624996172872	1.6937845683561785	0.7923786481210044	1.260662946278844	1.6498045833654342	0.8599508768519055	-0.420798821565772	0.26922401717713035	0.6637202511564106	-1.0959670482519204	-0.05927528875526038	-0.8420738172831024	-0.42554063486675825	0.9147177132156517	1.328608987621085	-0.16839840987681817	0.10174672122982706	-0.8151081492511235	1.158449841754259	1.5043498440377199	-0.3625852629220488	1.1393238908073808	-1.4458428465833246	-0.4452526259943944	-0.5757638638546447	1.6905582796967227	1.4445472183089187	0.2762303405391058	1.8801200842213324	1.3777704165923403	-0.5727277689060636	1.0874695825129836	0.5318075641760269	0.3440429577608643	-0.39338137433397824	1.3072248862687932	0.7377523737713736	-1.5760743469230967	1.7443266268755173	0.16878524331670683	-0.24843234550466722	3.1519710936698573
0.08459718141436075	-0.46941562958074307	-0.9149348137744902	1.6668355436096398	0.177733928087429	0.46696189585039444	0.2541416228153312	0.5490414647063078	1.50859647128096	1.6871623022894098	0.8180080352097306	1.2530513643735688	1.7065040162415408	0.936294725436689	-0.4752505264827661	0.19482753557880406	0.6475670408174599	-1.074351621438391	-0.06135022922032383	-0.7548891966677591	-0.4263644316350582	0.9186295949126352	1.3135661267035748	-0.14775817537053135	0.14701812641195272	-0.8024311552719677	1.0747095828923896	1.675727058715466	-0.3610819957563754	1.1847068555217848	-1.4295528832751514	-0.43742624845259065	-0.5809883277212798	1.699630000743563	1.415449231319273	0.23928501487604031	1.9128060645015552	1.4212383819664576	-0.5771266881443953	1.1292260769694262	0.515766169212505	0.35974596123282765	-0.37661454272850525	1.2751539092529227	0.7195876783995981	-1.5891673358819827	1.8898598423739617	0.14751775343278434	-0.2630711983663459	3.1339594298539426
0.14229694658739458	-0.40720285872783457	-0.9761125018508473	1.6479277809659743	0.1652199542331543	0.5936396408800769	0.18529302124566183	0.45725988486540176	1.530274922406582	1.6506809219642935	0.8345195478773565	1.2141756392096787	1.7501672447906746	0.9859427997103838	-0.5189153264908306	0.11176514570127694	0.6474286223937176	-1.0582389246946255	-0.03883406687210984	-0.674776232128901	-0.43734838854572056	0.9069381685296394	1.3076037138040764	-0.13286949829313616	0.17237819431027407	-0.7828759983447935	1.0194836931133122	1.8721159162432408	-0.36484326959445534	1.2335217802353318	-1.4153875696676272	-0.41713067017230115	-0.5796144872230166	1.6599399569884632	1.3860431068019392	0.19144246060377273	1.9313283639007053	1.5529443599331505	-0.5979641449025122	1.1411859463807463	0.48489370564354817	0.3991594317159275	-0.40455147260215407	1.2103343223999894	0.7261699389805527	-1.6169668760713591	2.0488605446383743	0.1069606953233347	-0.30198578268202836	3.0955797897985886
0.17810499284651315	-0.3262594824506134	-1.0397789552789056	1.6043998728249051	0.14999084571413113	0.7416323037286479	0.11349778613082537	0.3733882341273886	1.5504070869312747	1.5793678361349643	0.8326959729931362	1.1641119910297504	1.7690277780016044	1.0221952455952825	-0.5471625015333721	0.04835575271108899	0.6828351763398797	-1.0519972891378238	-0.0043458273961079095	-0.6067424775970853	-0.47129199257728593	0.8822169628695782	1.2891332256286254	-0.11930625832917652	0.21821408085377278	-0.7570648411350643	1.0023702913838242	2.0417644644605097	-0.3757357446977963	1.2797989370592178	-1.395546700826468	-0.4090963048861373	-0.5937620036618727	1.5848100264124168	1.3647536048889377	0.11576186154546238	1.9221574597999933	1.729755890869604	-0.6540168141123027	1.1450924206976036	0.4401774487461447	0.45761306096666543	-0.47149806225754887	1.1169230023174124	0.7255221299520607	-1.6284550880341662	2.1276274253854615	0.03890279487231522	-0.35135152047109364	3.0516632524414797
0.22115748847354552	-0.26853366501080356	-1.0757188678308895	1.5514892073949134	0.15963556723873482	0.9173009771475821	0.035306992241246504	0.2902042698318549	1.5741918969699724	1.4705835650879764	0.8185496676980394	1.0975766642572342	1.7590359999203322	1.0438866153384816	-0.550711054256233	0.002596422983814378	0.7610921194645717	-1.052682485635715	0.04391653500840649	-0.5515988303439261	-0.5227373064631959	0.8489880777991974	1.2659414573269148	-0.10278627403524476	0.32416129047444364	-0.7356706951138428	0.9905971451022454	2.146479978756107	-0.39630627866113427	1.2991634455353938	-1.3666355521259452	-0.4246953857131371	-0.6324893786732785	1.4974049548992443	1.342641235714496	0.011606344912506195	1.8983667686834127	1.9131337486529787	-0.723215541628917	1.163138395979071	0.4059409360852248	0.5385380086552407	-0.5544013787625656	1.0209942398722351	0.6951955525177498	-1.5843940028462	2.0974226296786367	-0.03408702424157721	-0.400425153302827	3.0029845756375693
0.2577147504884822	-0.2494556534398759	-1.0841753178431213	1.5045342438786165	0.18434576618133264	1.0555785165211735	-0.039976139009713814	0.21367305786155683	1.5772296804891206	1.326909980844617	0.7961369626359533	1.028162318798419	1.735885374748635	1.0411120071942193	-0.5379314837950293	-0.030551749635314207	0.8652706588323182	-1.066960939022892	0.09288701201607771	-0.5239361756917925	-0.5654953089743093	0.8333552905805824	1.2266536619905355	-0.09216478476875246	0.5004161391314058	-0.728483169514489	0.9902795979432584	2.1831871306278003	-0.423532807533642	1.3088728513557537	-1.3544033455969604	-0.4369633079893383	-0.6625535421724968	1.4096332725856837	1.3286209782046836	-0.10891680238754686	1.8816054779972178	2.079564571879487	-0.7869775031987667	1.1624857555856072	0.36005823173093493	0.6196253275361794	-0.6429637443553299	0.9505532151531776	0.6594781622634276	-1.518343373016705	1.9912317951428644	-0.06794363113040278	-0.4182383857008185	2.9473855053623437
0.2955755260948433	-0.25166416394335683	-1.0724384253287824	1.4801387005904028	0.18030636121058236	1.1525404956188625	-0.0991772761581738	0.17525625295992514	1.5387287675239965	1.198698824882898	0.749492708042306	0.9855615587714899	1.7185470546605561	1.0312997796071224	-0.5298934577559214	-0.06292956316812484	0.9723054513883991	-1.0956317739560402	0.10831026563167578	-0.5000094406124556	-0.5818328101726269	0.8397994302863889	1.1515858608261058	-0.08387630472002724	0.7368387590016775	-0.7340757587780697	1.0176603578133228	2.1667107784263777	-0.4543777377450122	1.324501302111345	-1.3621564015781116	-0.4505496041934986	-0.6504211760821998	1.3296590227438219	1.3258687498323776	-0.22244775686114776	1.8654905409245042	2.1820655730185083	-0.8151037454609392	1.1430501871218848	0.3246552716131282	0.6734727424351414	-0.7300461108749051	0.9024084961636591	0.6423649358172948	-1.454702837106504	1.8086517930168569	-0.0398436138239113	-0.41100038675808487	2.8882475975165596
0.3739365908104484	-0.27135352009696445	-1.060710453120363	1.5016780524517472	0.16051460873496035	1.26110226906046	-0.14227260365013197	0.16449119710923815	1.4791094757453978	1.1202135813798324	0.6712492829516694	0.9776090067101352	1.7118161312310782	1.0246834063400359	-0.5215816303432189	-0.09325140195909074	1.0780769011881017	-1.1204697401183226	0.08480603639533607	-0.45164784326734814	-0.5780792017572889	0.862392242136939	1.067152897444013	-0.06682254710891952	0.9793191551658428	-0.7463162076825641	1.043528500571224	2.1234902582839585	-0.49008343885365335	1.3252036230394393	-1.3795632057136726	-0.4793391335821675	-0.5868789798375759	1.2439454176131286	1.3189006398312468	-0.3211161116259819	1.8376656276317065	2.205998316611425	-0.7661907458488206	1.1383286929835257	0.3421812360672333	0.6882527938663034	-0.8134791112587478	0.8603770453137095	0.6311145438450988	-1.3651105972925572	1.5776552801254984	0.037994368312595894	-0.39443570917771437	2.818006768832116
0.47261581831325017	-0.31973095395513496	-1.0455481631327146	1.5686787631382737	0.13740837511989074	1.3557484949705256	-0.18328298764172574	0.16793883940791812	1.4157076666122963	1.0729988405929984	0.585777784130584	0.9954138017024337	1.7113159411369978	1.0204681362747143	-0.511989890160299	-0.11399553040475544	1.161976042918673	-1.1338449059607734	0.044619944531143305	-0.37542086695220284	-0.5637841718853341	0.9093082912759651	0.990852256152937	-0.0518738955015041	1.150258966162297	-0.757305456530547	1.0564215981232086	2.079609912327383	-0.521322821399818	1.30462634388846	-1.413722622260045	-0.5083433599972723	-0.4961585144200654	1.1477189317375192	1.3082453841863015	-0.4178570882147804	1.8185872202179385	2.189055276170645	-0.6576433129555646	1.152071613421964	0.39515038296524463	0.6705372421942594	-0.8995254784270905	0.8298252773647045	0.6199553008819365	-1.266308460302208	1.3744597210681029	0.12526130271966399	-0.3720134224529748	2.746207686567221
0.5631287971171309	-0.3818783041700446	-1.0119253000434703	1.6613440195949383	0.08882706229927402	1.3759489072825446	-0.23008704640691774	0.18836220574092694	1.3548363291213976	1.057559979094514	0.501914626322818	1.0271804272963245	1.7278246190017221	1.0377757374822931	-0.5033890501865795	-0.13536857495695515	1.198744809923887	-1.1497053332100653	-0.001600412971244619	-0.2635854958364382	-0.5287989074773237	0.9646819052896298	0.9089789563521767	-0.041189432978491015	1.228145510213656	-0.7571988982839761	1.0732447685783533	2.044102794538744	-0.5349454036077598	1.271823612293277	-1.4626602888046971	-0.5266630547061417	-0.4051533295431561	1.0642505017154087	1.2859894509364593	-0.4984617195176053	1.8163969351428217	2.163137456882522	-0.5387710947042723	1.178733066433414	0.4602374197445217	0.6243725484497442	-0.9746782734698793	0.7992225047947494	0.6151764885511538	-1.2181856493960632	1.222241286944977	0.1765294186697739	-0.353553940149382	2.710487271780938
0.6489738978109122	-0.4336215170590559	-0.9759184851970858	1.7708638001662547	0.02631807901898111	1.3550361577243897	-0.2834966738321432	0.22190687499874295	1.3060633652718872	1.0768847412822375	0.41733954109592064	1.0635745050084435	1.7543202654275827	1.0781592041973636	-0.47270373910297847	-0.15134658013743413	1.2235854241910489	-1.1554652154096796	-0.043772048772527855	-0.12821040879369855	-0.4676654712666994	0.9930467324850877	0.8364652903380193	-0.020951027823336403	1.2324415104691595	-0.7491176583585436	1.08737390991048	2.0037608127434585	-0.5464559575664083	1.2169412139947466	-1.5073368687097655	-0.5420071828142483	-0.32644636675230987	0.9895276355453102	1.2268375503087718	-0.5466461739184917	1.800752738626342	2.1414134594856806	-0.44291640776243274	1.2274250360758985	0.530326651260543	0.5683715787889132	-1.028811186938978	0.7532090503234953	0.6167390429917361	-1.2149468111521515	1.0924114297681615	0.19857970165302874	-0.36973603778563624	2.7179756268376507
0.733123618677841	-0.4900050834778531	-0.9376303021116417	1.8658929948746468	-0.017156421299754598	1.3193062677364562	-0.3497731955695872	0.25448295018244166	1.2874348731504601	1.0962435443789635	0.3391694374338325	1.0918622095361643	1.7611666173403093	1.1249821207857065	-0.4272853064878417	-0.1512228175301243	1.235713514652285	-1.141775933357982	-0.07253420537782149	0.00635378097742616	-0.3664292452692333	0.9959592713823138	0.7876243661278967	0.013960146101142828	1.1784117313221492	-0.7395721018834581	1.0881285112237715	1.9529272146400536	-0.5447570171952858	1.147863968484572	-1.5313238986172424	-0.560625440575506	-0.28394576783722325	0.9197325242024948	1.1499817480902723	-0.5766160665653317	1.7628764168763547	2.128520452757054	-0.3832819744812959	1.2629517813220055	0.561572085489696	0.5502800096187654	-1.0711469499009971	0.6972751970774809	0.6144798496963937	-1.209520439302271	0.9848656346736183	0.18644157655720633	-0.4115432366787899	2.756230024081866
0.8253319773085736	-0.5658072999619862	-0.8846013134932733	1.9131380695778148	-0.038635857340640616	1.239464039502551	-0.4167663489774574	0.2719882541780546	1.297248314098088	1.0996214499646222	0.28233350427195686	1.0887268223114583	1.7362508982789244	1.1933503751096557	-0.3930949032168706	-0.12758163376640555	1.192924644773196	-1.125521640188287	-0.0902041348938006	0.1312108985393175	-0.2190967108483429	0.9887191949333379	0.7486959188104952	0.05444595259095506	1.100507361543589	-0.7280638112537907	1.079356697767456	1.8918952561459317	-0.5272396064217351	1.0836812482052425	-1.5402262103310616	-0.5728799442875548	-0.2738783088942153	0.8721009320058893	1.1009948843134805	-0.5965367770004251	1.7188804678953336	2.097022853295481	-0.3813882024702175	1.2623366131042426	0.5524781832160967	0.5841771324876323	-1.1139617651946008	0.6484200565818744	0.6045673949639461	-1.2306929533198836	0.9095552097871993	0.1318779983000296	-0.4423176571835198	2.8346902763252535
0.9074350600132668	-0.6403552449037949	-0.8128307621368265	1.9391488770871217	-0.05357385471480984	1.1356573143202169	-0.46746966344790036	0.254033190968945	1.3104282766611237	1.104484062889094	0.24858909068808313	1.0543811292212029	1.691522361019802	1.2868557928944253	-0.3741939163317232	-0.07575035897844903	1.1219577386322688	-1.1118274755012123	-0.09217556358963205	0.2237269054371933	-0.06500132692460671	0.9580844740629162	0.7252940701284587	0.0974416931620925	1.0469410513038115	-0.7199069493469207	1.0641485789918899	1.8232193506468886	-0.52705635691187	1.0249831475447961	-1.5487483836102292	-0.5634097926370986	-0.26604990589405103	0.834056844327014	1.0874823534117903	-0.5775747277102814	1.6680331706114138	2.0501638833635565	-0.429167921193817	1.2390882507629166	0.5288018594438599	0.6527362319999195	-1.1553705813686748	0.6187426535634389	0.5949023446845916	-1.2995021596645364	0.8610416495052405	0.06665490413465856	-0.4726060977592371	2.9545418213383634
0.9502093915249953	-0.705466826785276	-0.7512895715942258	1.9610288756324046	-0.06696116200364624	1.0542826410143653	-0.4838157936947873	0.19619998916793518	1.3145212688843175	1.109692321966517	0.24179148469943468	1.0119034260927087	1.6235085320251919	1.3774096791411181	-0.3901482789105633	-0.01782693298984213	1.0621851478717756	-1.1088702260079375	-0.07058394954387855	0.2628105742590194	0.06742570563900471	0.9004527580297423	0.7288460870852762	0.13850325514009404	1.0215185933602855	-0.7191988526116423	1.0484146294369256	1.7574297007559623	-0.5554507131692807	0.9775945859532555	-1.5538581514062444	-0.557176869588375	-0.25619805974553933	0.7922050610247998	1.0971781808455243	-0.5120271099148498	1.6008977622677723	2.005593541949445	-0.47655695624269	1.2127234524757688	0.46125029104720994	0.7607429854042247	-1.1883745607007952	0.6177553498293367	0.5970020272141245	-1.3613007161394566	0.8313818241608966	0.02946417848941696	-0.5140979266984571	3.104306009849119
0.9689458766054638	-0.7613022133753239	-0.7242967258800774	1.9622810329486402	-0.05902695629096196	0.9954136190052608	-0.4693294417104272	0.12083999316998476	1.309168113958792	1.1046856898116484	0.2684781194836811	0.9644675554314421	1.5382718114257514	1.4752735906909633	-0.4542178003317726	0.023418850221859206	0.990875491348248	-1.139901001373253	-0.02547399102052645	0.2580794625801496	0.15913266819269598	0.8203608862698804	0.739560186481871	0.16132956126559952	1.0102824433144262	-0.7252245495870926	1.0340567175709043	1.7148034097093316	-0.5849197190947144	0.956065191317283	-1.55356347044915	-0.5760769171968294	-0.2553245515011706	0.7613490733838756	1.1550275001061658	-0.4216448053259458	1.53539409191439	1.9419952314971742	-0.4713289525648624	1.1928101137718552	0.36249716732260634	0.8974253459650867	-1.2192169624391787	0.6525696468148714	0.5983041559146101	-1.3888981949917363	0.81598454508395	0.035526798295770184	-0.5432877424346527	3.274476038705008
0.9627876885637365	-0.808127598994071	-0.726591474578017	1.952804691405888	-0.04210826151945327	0.9443303642399039	-0.44752954959706254	0.0298520157638149	1.284967308180999	1.0952851618639619	0.3278566505710251	0.9271582420372129	1.4653787242537886	1.590287838209441	-0.5216750704945252	0.04945698733939959	0.9233294976798104	-1.2012203915265953	0.042516773583562234	0.23090124006430526	0.17724031120719483	0.7225520521898455	0.7430430980504236	0.1628948964991145	1.0084285676854956	-0.7383002776501918	1.0277262613046496	1.6882058697270352	-0.6220572511194205	0.9625055466321303	-1.5600317174573706	-0.5989589237174661	-0.25180287585773525	0.7426241107102696	1.280050800402832	-0.31227698771258133	1.4900590933718554	1.8593809343550032	-0.39772235885553336	1.1711793003483002	0.2839063986991794	1.0092093660548926	-1.2542150457857009	0.7608087388450342	0.6087407174490027	-1.4155234366858074	0.8051224645714852	0.07161581513454382	-0.5534442059510812	3.4573858828149087
0.9012585984165196	-0.8681724652567393	-0.7624555645296803	1.9589063847555566	-0.017721519404470698	0.9096702943965363	-0.4455528586148893	-0.06698590144657113	1.2442626324224253	1.078120688132183	0.40473535100771246	0.9165445845472033	1.4187816884220674	1.696582289889929	-0.5613588854515912	0.06703632911242126	0.9063809306838009	-1.2773260291463115	0.11003938268589622	0.19632226355330057	0.135766796219105	0.6275732154188566	0.7531297205215731	0.14367605835429517	1.010885547084736	-0.7639842524365941	1.0097046064107473	1.6700471546310414	-0.6805790691682218	0.9913079451059497	-1.5662170707467802	-0.6405162168970079	-0.24979048977577234	0.7234137047699433	1.4460248778166953	-0.1759392834829016	1.4574975056738495	1.787251191941038	-0.27215781872572176	1.1422663941134663	0.21376597513175874	1.0799732954424266	-1.2782377675842045	0.9912111844246887	0.6311959268888782	-1.430326625947084	0.7890197101622853	0.11635099114454565	-0.5601858849663133	3.645838449473594
0.8007702889667415	-0.9223655682446074	-0.8284635982617582	2.0198054020924148	0.024594244396513032	0.8946744125175428	-0.4682772272336079	-0.14643671076864542	1.2105994455158509	1.0528832819038263	0.478915349832344	0.9196850991426775	1.3962731341884447	1.7766976959015792	-0.6000778765207511	0.06402308848954535	0.9153297916346368	-1.3687810448458713	0.14946795660252613	0.15529033505291928	0.06072186086336493	0.5503555596759939	0.7701351744658079	0.10218567848665261	0.9988858617237565	-0.8074668917631449	0.9584907371887625	1.6717835383525028	-0.7399239570494676	1.0457957404087979	-1.553846364167961	-0.7071695796823091	-0.2742266064853243	0.7083877186547343	1.6259666892981515	-0.02069316135580269	1.428784770813855	1.720297823975741	-0.10693739445211765	1.0959164354523105	0.13328110060655268	1.119493589078397	-1.2928391268615376	1.3033266759533342	0.6584006507637752	-1.417675829189672	0.7768549265230689	0.1449245499555713	-0.570099358518236	3.81136575644679
0.6983124963648122	-0.9460343038958048	-0.8881359847141027	2.1284904111195737	0.06234165617923422	0.8795839028124945	-0.49812677659967813	-0.19927497577539693	1.190907627700346	1.0284680945544593	0.5416855882918948	0.9288784749299174	1.4062841503502579	1.8348886426194497	-0.6263475971984407	0.05012126419087999	0.9242127390503573	-1.4579461045536655	0.1487174962755923	0.09932789217809704	-0.028066637106212378	0.48914212829855863	0.7802411464456713	0.054562902924493804	0.9671085320329823	-0.8587076589126234	0.9006015486568918	1.6939899568347478	-0.7946845012601889	1.1221930524994232	-1.535140017011614	-0.7595724273379127	-0.32489561319189575	0.7066027033093972	1.8266972792101164	0.12408143134184484	1.4083965826814482	1.6713699019107833	0.10058423014453322	1.0159508125058125	0.06714828334868722	1.1246894672340182	-1.3187702685175746	1.6315231958300491	0.675627813471201	-1.4105421854625764	0.7605730037755196	0.1408173022121603	-0.5796974621162252	3.928054192322759
0.6089690250822093	-0.9693962393136275	-0.9566417041038026	2.218898415373877	0.07067732889560617	0.8585660112253898	-0.5149925189338831	-0.247526617813112	1.180609196598359	0.9978705544238979	0.5849405007207078	0.9290553692214173	1.4523834008479664	1.866661837502225	-0.6177706605192412	0.03306475628955598	0.9366286519482641	-1.5319310508746828	0.1038498493938522	0.04075109543732203	-0.11159463670411288	0.4229703058025658	0.7944326289797574	0.0045381474350454035	0.91238057857059	-0.8985123200510786	0.8481823660249892	1.7050333573032426	-0.8452613659829712	1.196497882649642	-1.524944055896151	-0.7814513961881691	-0.4013911627058594	0.719464421527144	2.037165715309591	0.24753084150742696	1.3927353126732913	1.6890638361759067	0.3383942776459262	0.9001711576328308	0.03197568746217781	1.1028804523439768	-1.3505318275750964	1.948349328422141	0.6748367702856557	-1.4152920910969562	0.7318911389446685	0.08864398107310967	-0.588589860817298	4.018590181658769
0.5287521793345766	-0.9845693155612402	-1.0471471279688882	2.274137457039141	0.07136610166970493	0.8394091335506999	-0.5076096971932362	-0.29647055133644806	1.168750274162888	0.9563956346012221	0.6019581677660549	0.8930919906538202	1.4929252508292319	1.864746571556489	-0.6193069904488572	0.007759091745891561	0.9594303408625224	-1.5889179159035904	0.05103296914312061	-0.011001526861811117	-0.1594724340066424	0.3377991784557387	0.8271802903707428	-0.05883693843679318	0.8250285733753634	-0.9243509761631483	0.7834471339042072	1.700094310273308	-0.8613500517643523	1.2553263109049921	-1.5194011070932063	-0.7767951544273363	-0.505985482169212	0.7519486667918602	2.217860362796194	0.3358483374764393	1.3627567003589696	1.7916567019849279	0.548095976793913	0.791664227527203	0.028308142636918398	1.0735767250485413	-1.3846341220088996	2.195448500988474	0.6559884573461257	-1.4032943331536427	0.6953109365315585	-0.017252140549760115	-0.5962957446916869	4.094868878889524
0.45371487123760257	-0.9735245071597667	-1.1029101903517595	2.318107082858284	0.08296678565777113	0.8088285744305924	-0.4742765817917701	-0.3413559068376514	1.1536344094774293	0.8969130739160842	0.5958512023301846	0.8242647291479542	1.5053001461375888	1.8449143016022593	-0.6535104318804754	-0.024209547452547633	0.9885751089727204	-1.6267550849843027	0.03298898573377967	-0.0664795376003435	-0.15973341645389988	0.23219311220650946	0.8562294313817895	-0.12037680369002823	0.7188763678918779	-0.9384441636128606	0.7314650054266092	1.7036288158041046	-0.8138232043074609	1.2989860551978858	-1.5202321073922125	-0.7501794324313334	-0.6217197960148602	0.795843357174857	2.360219900588135	0.3798160236243645	1.3041263299406425	1.969530667800506	0.6973848576294375	0.7291606384574947	0.05122755536346381	1.0493791444603155	-1.4301285145718565	2.3044708782689396	0.6147565520452465	-1.3742853533668562	0.6580849815656462	-0.14702184101688162	-0.6097222327304576	4.143439788623384
0.3984657928322458	-0.9748509669922967	-1.126952644882843	2.2856090148735326	0.06645146057717143	0.7547487718401602	-0.4209340709278229	-0.3951412757171922	1.1392429861522482	0.8150839657363622	0.5756405053319235	0.7438624281330565	1.5013419110661634	1.8327206289682654	-0.6876682397498282	-0.05938338560356736	1.015797398975386	-1.6434895039660595	0.03941847812722539	-0.10547369178828976	-0.1290010312298938	0.10097557031041497	0.8723033446922122	-0.16559460059839654	0.6216370260090212	-0.9351271085179895	0.7198557544528947	1.7213785160679322	-0.7459059664732011	1.3239799917317279	-1.5318012817677356	-0.7193368627273693	-0.7341259328788003	0.8277637803120796	2.480414545763415	0.38580262783723324	1.2191052195303735	2.1894506936632525	0.8156934177545974	0.6987176183815258	0.0879944179935553	1.0319498788379646	-1.4809119564542634	2.2906012645577705	0.567290705590792	-1.3407051018813838	0.6157900556939166	-0.2711509212497181	-0.6176142365776596	4.161393199969002
0.35061750420997406	-1.0130949696128402	-1.1830390683553176	2.1699276470300974	0.01226102582825892	0.6813333501258236	-0.38475607934828915	-0.4648677689385817	1.1199103451456214	0.7274338621171677	0.540777348660844	0.6518799602383587	1.4631687497515766	1.8353913297225095	-0.7087900599985784	-0.08295384787739465	1.0560705689309031	-1.6483086650830583	0.05891868392644652	-0.1182242615494287	-0.06908626957733217	-0.04634347710860541	0.8846013395878394	-0.2006257235829151	0.5306842239191404	-0.920229578174806	0.7110088223138081	1.7183842188060343	-0.6845298043639584	1.3266553276382325	-1.539863752753836	-0.6998631715014059	-0.828705314464471	0.835978390591116	2.585573480212637	0.36554672119761145	1.1165398768870136	2.370452052374901	0.9056610087123916	0.7071707166834699	0.1541820838779201	1.0167553535736653	-1.5339270811496637	2.2098609495940393	0.5322308903302145	-1.2964741680332486	0.5627263661526126	-0.38998728929241777	-0.6000956941366219	4.145219401590966
0.2812470285641903	-1.0675271963120143	-1.2122129288669243	2.077488864467699	-0.03961574125959276	0.599348853052062	-0.3914612403250587	-0.5305372191522191	1.0906709178060088	0.6494827990322991	0.49132322770863207	0.5546470646771053	1.3891694729484738	1.843386582138212	-0.7277345074192169	-0.09932334701977308	1.1223400371359384	-1.6453742012215422	0.09582533473814626	-0.13313634644042371	0.009966448403248774	-0.16863768373961474	0.883589636703641	-0.20811954110887929	0.436591122887305	-0.9107630810439504	0.6948309896333786	1.688645753603139	-0.6168392989741083	1.3337690421934174	-1.538464018207638	-0.6845492351626418	-0.8827660762844609	0.8077695857640272	2.6705529081610977	0.32336227885777435	1.0062134127414029	2.4424539830740843	0.9468915568276008	0.7758197425681861	0.2258290163865247	0.996668327907897	-1.5983148303022028	2.1234736944537094	0.5090660207485745	-1.2385792023170386	0.4992746456607298	-0.5067201022163347	-0.5636885594546721	4.077952361515197
0.20450012787534844	-1.1345359766954646	-1.1948852346171772	2.050725639557605	-0.09016252997977874	0.5349940456824913	-0.42966138894440575	-0.5736573081158078	1.0580020621782467	0.5863028719231685	0.42762346275167734	0.47181951728888666	1.315021101021174	1.8551365421337516	-0.729077437965897	-0.11205321520023684	1.1945702860332448	-1.6392009225600166	0.10584480349178164	-0.15882178079715897	0.060615198471877366	-0.24309019627843015	0.8613128237425579	-0.17630005420691683	0.3557336243024035	-0.904128970854208	0.6930110688189703	1.6560171741616334	-0.5779065429375033	1.3527606689397296	-1.5296795788766568	-0.6906781643391849	-0.8937678573369514	0.7354764642778788	2.7478989291736466	0.27635101117273586	0.9031236699965397	2.423845396225052	0.9648630058650154	0.8377518809584508	0.2602776104032424	0.9723596512406857	-1.6660637352446421	2.0600749506129516	0.48013597634553384	-1.191624833055849	0.4231057058197173	-0.5994955806557423	-0.5353336985965129	3.961639654072646
0.1272314156709364	-1.1989978639650947	-1.2300423903246749	2.0737754412757536	-0.1690155964907573	0.5281598138007417	-0.4799100428384449	-0.6218920649953368	1.0242333544012674	0.5350948706571642	0.3608938671505125	0.3930554112344036	1.2614670943136126	1.8611013879823475	-0.7014408834470075	-0.12132783344600324	1.232081678867426	-1.6402360412599193	0.06261452459607819	-0.183243479146183	0.058870020194129714	-0.26794405806235294	0.824543228754553	-0.11838265056687311	0.2875769563483971	-0.8846219370061308	0.707085578381809	1.6052954763425	-0.5939175806214843	1.3573402358162234	-1.5022153136754668	-0.716418325024253	-0.8723199128177868	0.6304816593971289	2.818133276109665	0.23582914200735766	0.8183562228911839	2.346151850101986	1.0018437506482771	0.8420361997136284	0.26782843798465844	0.9506061843901374	-1.73244169367718	2.0026328178617043	0.46682496570481885	-1.168809472514878	0.33312214055718153	-0.6587784671043677	-0.525782124991727	3.8181521692364213
0.03482001753998162	-1.2415077433599817	-1.3326348287114627	2.1312417881821544	-0.23382302593434107	0.5595657378481066	-0.5280261221241159	-0.689316036645925	0.9897747024716429	0.4860445393156426	0.2976907957417887	0.30794618385437106	1.21500712980575	1.8533981995818305	-0.6685542962407741	-0.12891018746936683	1.2527433750082702	-1.6498255371401478	0.0018413533557258888	-0.21304658666137835	0.032662843664309625	-0.2507046577880817	0.7728800404876902	-0.04793956633221025	0.2159026782266759	-0.8474193595016832	0.7285217188562151	1.5128233965984512	-0.6118387615015173	1.3470226345529774	-1.4692994507680321	-0.7245801666698637	-0.8341951479243317	0.5179144452256086	2.8590175235333835	0.19608157607443868	0.7474744026595919	2.2320559299625913	1.058952160475267	0.8189314807124906	0.25290229842662443	0.9327880824913377	-1.7994622832862348	1.9462289934655082	0.4698849681509604	-1.1582349292067735	0.23791283209277353	-0.7040226196974749	-0.523158350374986	3.674102548061827
-0.057215757515562404	-1.2732615675142187	-1.4336483729503973	2.2152804481208372	-0.251363899427204	0.6101758534831884	-0.5717211685668538	-0.7606896002976277	0.962645692540122	0.4458710296294571	0.2276924835517887	0.22572110253140626	1.1784066815754362	1.8330295428304813	-0.6453420242348945	-0.14492860492978368	1.2700193125620196	-1.6603850499152533	-0.053081050382796854	-0.2284904937889516	-0.013998548492741913	-0.20060780959024233	0.7085014607800801	0.022878358715075518	0.14626053300589864	-0.7947589615188557	0.7625060938389749	1.4050248365396363	-0.6156217768068688	1.3288057329541512	-1.448550964579022	-0.7253584433906946	-0.7859006462238127	0.4098502230229908	2.8622109488203336	0.16831392249134694	0.684546390479176	2.1423400944178494	1.10959788691957	0.7690934870298085	0.20335936239727506	0.9162262208702948	-1.8470014114108344	1.8937160930103496	0.47431871637611406	-1.150281326430586	0.15622326782635412	-0.7333370937877046	-0.5407906327994096	3.5497859512004313
-0.11537845274910193	-1.3062132661090566	-1.503561270598989	2.3383418702212486	-0.2533560129478709	0.6907540759197437	-0.6134546793799652	-0.8404673676827557	0.9463711275277202	0.4458291331260689	0.14373708265649374	0.15966005755494178	1.16761652315169	1.8018545175172687	-0.6365238815837184	-0.15923707779532456	1.2619800583957765	-1.6684055922943721	-0.09863799154601527	-0.2081417112814478	-0.07374310420143945	-0.11792177363042142	0.6546932412614741	0.07868765762492641	0.09475903616693385	-0.73429918735959	0.8071061044915225	1.3285429215550004	-0.6347822213214135	1.2966618797554281	-1.435033949077106	-0.7405012930365169	-0.7589379898454227	0.31005370645670693	2.8259732752516404	0.16632956096054202	0.6286624131505836	2.116965474917549	1.1500440853671985	0.6562210484549837	0.13560302579502748	0.8989165971791593	-1.8578287730515346	1.8148848081450293	0.4825449144414325	-1.1440115681302114	0.10611958854153969	-0.7428014811368358	-0.5811114569096801	3.448522769459179
-0.10215855088965997	-1.345343831168689	-1.548256463411527	2.5031474845847432	-0.26081454685523836	0.7741317048770929	-0.6553310835170894	-0.9380543719108424	0.9414096173711964	0.46422431664487035	0.06610861148271488	0.10510483258213958	1.1832594873920441	1.764627588812472	-0.6444076227218322	-0.16410928329534746	1.2452138521802525	-1.6769485766588186	-0.125882759715973	-0.17018487373316454	-0.13109116022053832	-0.02227670832626132	0.6237533768274994	0.10482455780752067	0.051273174659467326	-0.6783561079098179	0.8442591220929898	1.2915579482878732	-0.6535140483383071	1.2695971825469972	-1.4192302093481384	-0.7442853281274538	-0.762998697475098	0.22483818634447209	2.747195115047904	0.19014189933020478	0.5871835846567792	2.1085059370454204	1.180010417914151	0.5244220384697119	0.059882668625067983	0.87303121077558	-1.8412800465726362	1.705658412380765	0.4862820238118265	-1.1414755519283784	0.09645569629179016	-0.7555871017592667	-0.6139745571093129	3.376959609698988
-0.020362057830301806	-1.3882462343915696	-1.5271153383809482	2.615897793598246	-0.2708207789518829	0.80406038341771	-0.6955836998813439	-1.0299234475714392	0.9416247176070213	0.48250952184227824	0.006796306201801538	0.0532312225210642	1.2182439368568672	1.7205624305213612	-0.6797519032100958	-0.1660187635224171	1.2593786708765546	-1.6882079338379465	-0.12195166502535934	-0.13438691853138823	-0.1851508374041928	0.04968481699782137	0.6172906409169628	0.10889382966935876	0.006337487339632292	-0.646488317459505	0.8652445504707693	1.3178467978307986	-0.6489048572766138	1.2758384262585187	-1.4079174074052878	-0.7192999616759504	-0.7578378117401733	0.14988018359205602	2.660811560410773	0.23579227042486028	0.5763102095288608	2.0718399513673544	1.1953454977266935	0.41615867750614255	-0.030054452533533144	0.8170387869669786	-1.7936046027439267	1.6111468497605537	0.48039965740738255	-1.1324413602624956	0.1149100351418331	-0.7812710909813985	-0.6249091055120857	3.3380760857755627
0.10792235919984221	-1.4279768646135376	-1.3866963427400807	2.6541905985801058	-0.2596329780908317	0.7889987877706226	-0.7411969809464315	-1.0958016597408293	0.9338222609396043	0.5322825678672427	-0.03881435277005063	0.004416089123172859	1.2796422709052493	1.6715995833602169	-0.7261655820879828	-0.16110109420746418	1.298080901578488	-1.6990018131111433	-0.10103523001982487	-0.09789654130871998	-0.22960862994135697	0.08102408928164119	0.6408445214531822	0.10132804270737077	-0.037151345122367396	-0.6386683171063109	0.8781103321381096	1.414806464837202	-0.6348598694188132	1.303840758108065	-1.394798211195449	-0.698065083905003	-0.7144471189811418	0.0844742884525055	2.6256628728774327	0.3075946493967825	0.6030009551602677	2.01076192816594	1.1891571876117522	0.32061087483053535	-0.1133000412592089	0.7298924588552247	-1.712083916952021	1.5486443299736314	0.465926496901484	-1.11513729590149	0.13865730532062953	-0.7986536077056705	-0.6292105448837677	3.328176078448542
0.2701976189621189	-1.458947896995856	-1.1695114244275235	2.6490696682105686	-0.20444553523797496	0.7572564092306179	-0.7969730084193187	-1.130655696265241	0.9139782495610163	0.5924407096695123	-0.05805767995294775	-0.041632827745317055	1.3755296738445097	1.6259870474501905	-0.764580349408704	-0.16405119064293688	1.33983053472059	-1.7086385078000155	-0.07838732541986106	-0.06696660251998252	-0.2690396736030839	0.08900409211037812	0.6845440047763942	0.07896354046301696	-0.08307041839280557	-0.6449827525563407	0.8875206543979799	1.5421914332741014	-0.6186469466815911	1.332780724598728	-1.3808539083057458	-0.6858978008599437	-0.6679079265691484	0.03529281749288066	2.6140797030866088	0.4003032156451104	0.6475481340154272	1.9365871983154637	1.1500739085484744	0.2342562459269717	-0.1789904129299794	0.6390415038019219	-1.620043553537262	1.5214078623863716	0.4535074444206016	-1.0960146795066064	0.15341256451848925	-0.7975454561576438	-0.6167508467037761	3.332792586719601
0.4210722107869412	-1.48327535079518	-0.9693955114930309	2.5773691562967365	-0.11058597461286138	0.692168236209121	-0.8621063835646625	-1.1234748989931016	0.8764818141122438	0.620102876031451	-0.04945069032431419	-0.09145548949914421	1.4831114249929693	1.5815174928303617	-0.8023432086970563	-0.1645159318622239	1.3927481178290804	-1.7182182384094902	-0.05807314070804117	-0.052078212679131895	-0.3108082122272037	0.06960387097409595	0.7284867390662988	0.044766063445772296	-0.13696947554033959	-0.6539886430729863	0.9030838796739189	1.6690786383775151	-0.5876249788081476	1.352308142568535	-1.3883505918542247	-0.6726402594775136	-0.6324893786732777	0.0049905385780592585	2.5880350788713273	0.5010229711816552	0.6819487806740543	1.8538970129676418	1.0747554642338557	0.17914716619564536	-0.23674601663383782	0.5631201525937999	-1.5325639241085682	1.5325596584383516	0.43459728036779816	-1.0765670079172611	0.15154622766067763	-0.7811293506671155	-0.5719812382433465	3.349199394978826
0.5040260289975637	-1.4971377583987453	-0.7774885100814876	2.4303819838623344	0.008115070373117105	0.6123417792795582	-0.9372899224988867	-1.0832974325969973	0.8140337513077991	0.6311635529258879	-0.02273567305159772	-0.14509804247522112	1.5840488240743889	1.5522071839217948	-0.834180223971176	-0.17226246077283563	1.4504312495264153	-1.7239748655188536	-0.05311633848594437	-0.046059669942406053	-0.35312594869685665	0.020264636639198915	0.760479769617431	0.008907291946981685	-0.19313834195150015	-0.653026181491055	0.9407149252566576	1.7658723842727568	-0.5641131349152797	1.3377766157367212	-1.427431180384072	-0.6730528803251954	-0.6019055330539922	-0.014548552907442554	2.5555125634489655	0.5972008181468463	0.6911391973366824	1.7629709602485584	0.9655847268519142	0.16638164500674776	-0.28496892905210214	0.49600530210832205	-1.4394914560769805	1.574263222439337	0.42076867356864034	-1.0428549772988995	0.12910166060863384	-0.7460389587698774	-0.5129217518702632	3.374743103204177
0.5176804353874804	-1.4971242230943318	-0.6008954438582339	2.2827509517615865	0.14199004594870218	0.571646556974461	-1.0179661942061378	-1.0178873998136704	0.7460235210845274	0.6472413361010394	0.018790272787896616	-0.1818792366803333	1.678086966521592	1.5484468597262815	-0.8428071402661905	-0.2035440912123288	1.5101467152231414	-1.7322102438545557	-0.06495432082177258	-0.04123904362965677	-0.39878879931657507	-0.03772082905760614	0.7776870112953991	-0.03825068100752414	-0.23529915773700666	-0.6301505321062171	0.9836623248882412	1.7891090570964021	-0.5628707653568716	1.2803383484936819	-1.4973943332174036	-0.6853241572424346	-0.6086669291480606	-0.022343457028793763	2.501241841384884	0.6798501462972916	0.667246065270041	1.6856488669215772	0.8307153541637338	0.16817718675910023	-0.33308580079246775	0.4264207003284783	-1.3409546756778012	1.628025736107769	0.3973726761426637	-0.9993707918704727	0.09921040949392138	-0.710381605615509	-0.46306227915331843	3.400409141617152
0.4853037566821105	-1.491572492400699	-0.4775164626011903	2.18690195898965	0.24852150346745577	0.6206401139144365	-1.0952303465399993	-0.9289087562316196	0.7017778084248761	0.6579956448144515	0.0611866149404817	-0.19787919716225316	1.7561094069179481	1.563951527301657	-0.8320658689195263	-0.24476209098157292	1.5796547351201808	-1.7517944943512958	-0.07630297479395765	-0.046170246843080895	-0.4551042726095679	-0.08422417025573012	0.7712021616606182	-0.09140910569050298	-0.26967904359916445	-0.5846054751040987	1.0129142228564219	1.7700782915091857	-0.5717568136233835	1.2036695205803398	-1.5868476845529529	-0.7003596583750391	-0.6496692955680591	-0.011592911351211812	2.4101276753851764	0.753526272052525	0.6062863827729426	1.6367648801335755	0.6872181351321685	0.16872365598807698	-0.3891374404997453	0.37879893877880944	-1.2608399890054247	1.6866919797618145	0.3433896755422789	-0.9519332324553547	0.07695994147509026	-0.6864274925017788	-0.428477569205164	3.4279013949739463
0.4160794694764868	-1.486050088199962	-0.37346778427295035	2.1242173540897293	0.28588457243148063	0.7152994825781205	-1.1629942578773915	-0.8360603413962421	0.6942046567258385	0.67070337799833	0.09299155847888119	-0.2028296736388735	1.8126741732302638	1.60402888846235	-0.8287541761150923	-0.2898142058099328	1.6644217383964386	-1.783601608741538	-0.08735520869970488	-0.07526776842063707	-0.5261232700397883	-0.11620313984794879	0.7519328151968246	-0.13988651830544283	-0.3091778841226162	-0.528105542881923	1.0372902354156426	1.7377584025070512	-0.588342447228128	1.140692330553874	-1.6767460041337148	-0.7217153032233565	-0.6899805953390317	0.008803290902093256	2.3239717223309975	0.8169286341389783	0.530687400698059	1.6132994481228302	0.5560885893761014	0.17735786980591012	-0.4241272076312567	0.35021306307066385	-1.1985359227585604	1.7396420626822582	0.2714014903359284	-0.8933705857991703	0.06401129635559241	-0.6724403005787265	-0.41195683661837484	3.4602897684592264
0.33577734713876123	-1.4793185301382799	-0.29915494572928164	2.084616241239336	0.2609517590839946	0.8268551752940695	-1.219631975395082	-0.7759092678806253	0.7289494325540605	0.681373893704966	0.13539499625358403	-0.19743567959081074	1.8739258169145163	1.6597092079727607	-0.8429961935955765	-0.36144497200000336	1.7519351389691713	-1.8197282278952094	-0.10557328008457259	-0.1114685394748716	-0.5990236105028478	-0.12205769678103748	0.7310408742165706	-0.17835418186009155	-0.3454859194770431	-0.47942904837573436	1.0523481168256665	1.662341469538245	-0.6130997666033002	1.114434940391655	-1.7392890904674114	-0.750206269559637	-0.7030472835388116	0.024686387785106106	2.2791552198664395	0.8623544237766	0.46727889168045167	1.6412103313383344	0.44834638237731983	0.1906198973228493	-0.42319843755586745	0.32669915066080957	-1.149941321610712	1.7808938714691156	0.20548122487384077	-0.836421501414591	0.10792620261990242	-0.6828066717460188	-0.4225036350777868	3.485947069001658
0.2617024462728387	-1.4824564648781595	-0.29888956662815963	2.0778257677814844	0.21921631488549745	0.9428583758346034	-1.2563079285582957	-0.758230507260012	0.7845508142672528	0.6843092674735888	0.1597731886422421	-0.18910882946338298	1.942117598154136	1.6980987761226225	-0.8697200768691499	-0.42934770536579536	1.8266129771370962	-1.856846022030392	-0.11299554444656346	-0.14109261772230766	-0.6411666022034672	-0.09861293782391019	0.7028596968821317	-0.19768097415894673	-0.3737902033181058	-0.4530954120215279	1.0506852623479606	1.5519228993752694	-0.6320987030752517	1.1234311646510118	-1.7718955383698973	-0.7834876632982738	-0.7004433444052827	0.03256472746792467	2.2693333361713783	0.8997522643157779	0.41438521446554855	1.7386947226721652	0.36737644521074286	0.20035954032386974	-0.40346390174138624	0.33397594383434803	-1.1228768122433639	1.8240765694776488	0.15670022843189585	-0.8018777980464369	0.2544709726952799	-0.7189504518880379	-0.4561732551596096	3.4973383395682887
0.19308930796288246	-1.4980581590988684	-0.3432078765155743	2.117138641130084	0.16303566930313942	1.0074155816099026	-1.2733815157274282	-0.764838744168212	0.8306979318416946	0.679986072030238	0.13976826468539066	-0.16562547134539124	1.9730644554652994	1.7075094156888397	-0.9097254997888509	-0.462389795750087	1.8732028608745073	-1.8934641598120048	-0.11224273157942015	-0.17257544101441913	-0.6515673200798237	-0.05783739326274044	0.6729425921944774	-0.19346476469856047	-0.40792944186304636	-0.4451035435287033	1.059620971112141	1.4370591868853533	-0.6433732068178029	1.1502098651928474	-1.7903396194744299	-0.8210495790014807	-0.6935022709824676	0.03266586148182473	2.278216801032116	0.9298830511407911	0.365006237465838	1.8668179785088768	0.3428110907930233	0.21294394599687747	-0.3668835244413926	0.3980570167783036	-1.1177747101752638	1.8679405434945842	0.12696286423455377	-0.7913793937928908	0.447259837433516	-0.756273253735225	-0.4985569089685594	3.5077043666576864
0.13066278322468491	-1.5203101995547783	-0.42131407515175495	2.1702795238244956	0.08345387358641534	1.003585783205399	-1.2872529934084618	-0.7890827612943705	0.844807289763294	0.6556023070584118	0.0844744467304044	-0.10398934734181468	1.9768543573319863	1.6832765273519592	-0.9524558982838537	-0.48341681015531757	1.877195023984664	-1.9279534685692898	-0.11474583436267165	-0.2009436816041919	-0.6528563464280173	-0.007793607514445649	0.6641662078848312	-0.17123220642025025	-0.4459517179833277	-0.4656555356657348	1.0986075674703404	1.29767387761791	-0.6558434912603217	1.1985324412145346	-1.8006033572100246	-0.8600674089152079	-0.6881672364519889	0.022881145636988655	2.282478202977531	0.9255690759885165	0.3147638296013267	1.9676374567752983	0.390277666113216	0.220582024477318	-0.3143239139545758	0.49183492622025826	-1.1205672347423081	1.900987894682925	0.1164579409433852	-0.7999274668796693	0.6274994531398262	-0.7765195690821586	-0.5383219581600132	3.506635433827732
0.07675782631079682	-1.5473424583527478	-0.5365844983274501	2.2055439423524406	0.012991657721225148	0.9629457604655013	-1.294683446257113	-0.8345944026628318	0.8267104604889053	0.6045409435542652	-0.0022695336571023406	-0.013639947036763434	1.9759645961069396	1.6169302546716018	-0.9740862067978521	-0.4834370162952868	1.8432978899926447	-1.9607843088435555	-0.1075635291020824	-0.22140040822902102	-0.64053116667971	0.026416932872510197	0.6746923406253453	-0.14638475863307995	-0.47493337945803804	-0.5113793355330692	1.1509721183329547	1.1643774872670578	-0.6659936505525138	1.2797808360043699	-1.792788418227883	-0.8876895232226303	-0.7084458962010021	-0.0013986027500809128	2.28214555451014	0.8788192613430088	0.254372450470044	2.0191256072519814	0.4807522511527164	0.21817755986982018	-0.2935289713611068	0.5699269238947087	-1.1314958594774898	1.916886763670459	0.09417851887807502	-0.8302630232708793	0.784775660147621	-0.7790161314359976	-0.5741061079329632	3.4729888069840316
0.025490352504789725	-1.5664497964165713	-0.6374463973657433	2.2092367770085435	-0.04087151482562936	0.9032303451233492	-1.2815589109515995	-0.8882585054063107	0.791007879837011	0.5505468248129571	-0.11070719606544595	0.09390409113918022	1.9362307455084191	1.5359807812319703	-0.9686297365669251	-0.45547424434570016	1.788097501451324	-1.9979655772386373	-0.08346410719265794	-0.25661651831058013	-0.6153452258130713	0.03335042627967276	0.6810832069320861	-0.1375355167286699	-0.5016630573963228	-0.558698071736176	1.187322731823004	1.0783030168789711	-0.6713575811209394	1.3556604579263474	-1.774353177552063	-0.8910139724913522	-0.7595848282289112	-0.04182439645630357	2.2674845110052493	0.8273431802136585	0.18979562680769144	2.012818897950711	0.5823926352622596	0.19956637927152587	-0.32323498747317664	0.6210183014496111	-1.1472890074821804	1.9121105452372191	0.048932801857948655	-0.8774399528453933	0.8787158595487172	-0.7676930131472988	-0.6071889331005005	3.422472264742242
-0.021921401192004877	-1.5661294608787835	-0.6866686454327195	2.1693736282474285	-0.10238729537642052	0.8326432439877672	-1.264141080774619	-0.9301904932393656	0.7328618217490617	0.5186688227975992	-0.2053154909666118	0.21962465868811115	1.8676085122166817	1.456814583269673	-0.9389744401744664	-0.41785546325843254	1.7184708371910766	-2.0292063059251597	-0.05538889232863285	-0.31162852639626915	-0.6040753229167182	0.019840137042842088	0.689643982430346	-0.14676559689870472	-0.5301634242365992	-0.5975230844787366	1.1823853856735946	1.0215927245360428	-0.6782030373877665	1.407092795170886	-1.7570819266567654	-0.8689538530250411	-0.8072822483446718	-0.0911196431815658	2.263741340356401	0.8145018136181947	0.1259554023576833	1.9526874802618988	0.6492383137761325	0.15655768961039968	-0.3524510225218523	0.6340806365826154	-1.1529908986483626	1.873157587580319	-0.024227299178839555	-0.9389075972755017	0.8704293239000332	-0.7410426126914232	-0.6221095509210217	3.4090130314800584
[truncated: 200 more rows]
[truncated: 4 more columns]
