# Supplementary material for: Obesity dysregulates feeding-evoked response dynamics in hypothalamic satiety neurons
Source: Sci Rep. 2025 Oct 14;15:35837. doi: 10.1038/s41598-025-19800-2 (PMC12521569; doi:10.1038/s41598-025-19800-2)
Supplement: Supplementary file 2 — Supplementary Material 2. [file 41598_2025_19800_MOESM2_ESM.zip › Fig 1/Fig 1ef NCD and HFD/matrix_MPK134_1.csv]

-0.5886938648738538	-3.224690755511854	0.9302030036106963	-0.6036661127796725	-0.5539192742980659	0.2565440115201019	0.23251795721420798	0.0022243413596602216	-0.8637171064725667	0.2300432313577078	0.6221445536350416	0.39249397618359366	-0.20981300924791704	-0.13413132318211254	2.162724058229945	-1.5584319455893385	0.1766051747654045	0.7028517632038279	-0.876637617558081	-2.0599159135182545	0.33386527638767355	-1.0869434338443926	1.135511071478842	-1.1666511471746628	0.35602180696667174	-2.2467978263820463	-1.4864162434512287	0.07599733337006379	-0.6748839580559991	-0.3953563484122782	0.22267431429324494	-0.678894480064089	0.4752192917231194	-0.2503189606424939	-1.3538433378350976	-0.3888716760076947
-0.5984175780122389	-3.3630760479956954	0.8611240614275948	-0.652188702557924	-0.4897262824203999	0.24683052700283103	0.16110190296578566	0.04905697787394	-0.8476587691535065	0.19331824695312236	0.675096056953318	0.37469646797606676	-0.1262964503591827	-0.16259710143927286	2.2031057238550344	-1.4723436377899912	0.14005748511408556	0.686868656079811	-0.834180037533834	-2.082056527200281	0.40508960066596633	-1.114596893916978	1.1282008706818512	-1.1475811612946059	0.3867485262584333	-2.311408350083271	-1.5063117979518443	0.1511506155790055	-0.6066137113496486	-0.45858289316392	0.2729176930344162	-0.6948084918804556	0.432429623221117	-0.25820779396345617	-1.3812697832823013	-0.456775656045045
-0.6046452282845144	-3.486460678883688	0.7631374559481507	-0.6854008879763197	-0.4179796134159548	0.22277365012096548	0.13080579960724578	0.07416278518282192	-0.8140550911809479	0.10177872364768438	0.7146275595780186	0.35671077570079035	-0.05533207855581692	-0.1924714305769157	2.2019054195689383	-1.4357798898899834	0.11602041084930294	0.6379193659543622	-0.782889295884403	-2.0874549145922154	0.471024309811709	-1.1638890812701064	1.1309240381212	-1.12533786549454	0.41860902302461045	-2.3735696532418813	-1.5150522005234446	0.22704083302063946	-0.5161920440633075	-0.5129762107664242	0.3176502092100055	-0.706468333349845	0.34383181627879456	-0.2842286027874737	-1.374907409914746	-0.5356034235278148
-0.610131523581224	-3.571715266462	0.6779263936079659	-0.7086966759674462	-0.35287474216609266	0.1998711428802284	0.1175738534671367	0.09942668039583089	-0.7668768260003442	0.01882187513760794	0.704428567193602	0.34193479793108666	0.01949798531466168	-0.21415883898191476	2.1425475147541397	-1.4391445587579794	0.11106838524410828	0.5858769347771565	-0.7274119639098124	-2.066171023957093	0.5155189035955158	-1.2289673115459494	1.1327889270174936	-1.1199010617265244	0.4385041182304338	-2.4351958596181955	-1.495159396306835	0.29043372647891474	-0.43922245023253736	-0.5361281157437419	0.3362664661103811	-0.7024773809005909	0.22051152107051147	-0.3108294449639707	-1.351878929969641	-0.6329503498795692
-0.6187587945174048	-3.6145081136843666	0.6155302690501424	-0.7310904896052384	-0.2874502157472129	0.16085593486666525	0.06706957934656071	0.11117900759532481	-0.7245387891406576	-0.05300019590810887	0.6717990765580295	0.31917275878621093	0.11093695051442794	-0.22293483099332906	2.0689059889347976	-1.4433146912535626	0.12632883657058142	0.5444468769070381	-0.6758851241417487	-2.0267303850276894	0.537231056307126	-1.3002993486674315	1.1238343913812803	-1.1264143807585438	0.44027767013684177	-2.489126537841262	-1.4462554962795677	0.3370266917580174	-0.3850431680623385	-0.5174268941728941	0.3256566477870383	-0.6869816721216864	0.0874380049568543	-0.328141019774369	-1.3189747218999135	-0.7288781379059911
-0.6430333837841543	-3.6972618669267048	0.46802485591594056	-0.7726238735338519	-0.14909656147252331	0.087245993271487	-0.03583640240761582	0.14659166354214628	-0.6620716621655831	-0.1659996490261803	0.6486733816831192	0.25168618840943935	0.3144672888078479	-0.2432422645500854	1.9901631698995472	-1.4008378212262493	0.16149067317961704	0.47548345807624387	-0.5941833415591496	-1.964766393975546	0.5860026817552519	-1.427780536886981	1.0894328687725698	-1.1384938460641794	0.4580698780746409	-2.5915485657933686	-1.3675269664326182	0.43073098569479396	-0.2751107500844122	-0.49747609919418984	0.3117813417040314	-0.6639607770668084	-0.1444853596490948	-0.3624395026086709	-1.2649557635399595	-0.9059293583532206
-0.6820808401030096	-3.6794993954797377	0.31724702483783285	-0.7907672660430418	-0.01590381285196913	0.023487501232788026	-0.12465834159088858	0.18701196503833026	-0.6107836834025966	-0.23313259623533833	0.5827993387283832	0.16309383391408333	0.5486188978405464	-0.2643948286351312	1.8934815175218567	-1.3607983785664568	0.24715379804251372	0.4022882042669223	-0.5470935049955076	-1.8558952678107687	0.5989835346831325	-1.5655654800924805	1.0396252974649112	-1.174722601545887	0.4806347492856958	-2.6805697972144147	-1.2515683920509797	0.4935874843805069	-0.16202103547187016	-0.4436042162140826	0.2433822854520895	-0.6137644125713759	-0.4023984899154896	-0.40385103602146977	-1.1756918658989495	-1.0815409285598265
-0.7249353705028889	-3.566441450909219	0.21935240718336596	-0.7986916208752484	0.13034041652846384	-0.02723143020825346	-0.25693097473596327	0.22959867421000474	-0.5699449874595988	-0.23310016799303876	0.4870776323465992	0.08560339849568208	0.779671104793241	-0.299982114139459	1.7788896104752037	-1.2929094349491104	0.3711387722485405	0.3535274328408847	-0.5473477351442707	-1.7081260251665313	0.5823370471646949	-1.6850107495950468	0.9895427496705146	-1.2156341984260082	0.5049650739926268	-2.7548596748148744	-1.0970992409013813	0.5283545207116532	-0.04864603741246471	-0.38216384472274884	0.1286244051885987	-0.5381483131531715	-0.6435937336727287	-0.4518151426129219	-1.0727839890299782	-1.2432969384983263
-0.753819587420266	-3.3850221958935363	0.15067860286772156	-0.8066197313258584	0.294403100434122	-0.0818655857349517	-0.41450509243897066	0.27986917958900026	-0.5305088798145859	-0.20462168560530697	0.42764144315614877	0.017097811392040273	0.956656942696933	-0.35801261035030973	1.6884695454566476	-1.16502163193172	0.5193031998241778	0.33013799976955516	-0.5873191275425527	-1.5461669715941089	0.5429823105785173	-1.7589174627479445	0.9390059996435596	-1.2353175569956663	0.5141243763038015	-2.7980268651769786	-0.9221327731106171	0.5572586884851713	0.06940856811145837	-0.3293464645885733	0.00438140526843418	-0.45523894376887897	-0.8277298116204481	-0.5154612245829113	-0.9688856291146699	-1.3699804354177452
-0.7699988082741127	-3.133845209721452	0.07626240964811827	-0.8229078483435266	0.4239231305359669	-0.1311041895931313	-0.4993899015399229	0.3667542916973421	-0.47968323571278704	-0.14376684610540064	0.4153932858732713	-0.04466419964375403	1.0453215614799158	-0.44420512384569316	1.637596648797609	-0.9786299623645602	0.669162786773274	0.30840343302045076	-0.6462638762683254	-1.3664706543614564	0.4822355460406996	-1.7837803225118354	0.8812535719869297	-1.2322302076228568	0.49508501314414455	-2.810750801810273	-0.7567680968421853	0.5870114293393992	0.1971987709270851	-0.29672667797151175	-0.10117373676327608	-0.36341715864764207	-0.9508215367220434	-0.6009294713321583	-0.8572681247288202	-1.4577762030740462
-0.7800306593467099	-2.8103485258614107	0.04079033858630947	-0.8616695858900695	0.5231501963009352	-0.17160625056303286	-0.5199469131711922	0.46657702825276387	-0.40788110439890046	-0.08143976440508138	0.4306511866230604	-0.08088869176543349	1.0210693272118572	-0.5586379574541086	1.5914935327421287	-0.7664279284292453	0.796570215448939	0.27175293891530256	-0.7150251152427254	-1.1490331064215957	0.42152450357910176	-1.7820605045840334	0.8218267339378403	-1.1817191473923077	0.419084129775794	-2.80977797655797	-0.6085013861832959	0.6166795010392322	0.32652566861195165	-0.29409416022847656	-0.1688318434644293	-0.2429458838586041	-1.0115243789381745	-0.7042350252495833	-0.7395541821398324	-1.5176433284877984
-0.7803545460580509	-2.445893891593572	0.04690459316571205	-0.9297176357501427	0.6377485639486513	-0.21582591002188564	-0.5220275103691666	0.5450745512859444	-0.3036220409153456	-0.07673766927160233	0.4596839713728631	-0.08709029771815902	0.8937737139430718	-0.6898599975318648	1.514113916431802	-0.5589100184338152	0.8930309431456234	0.22855674770798004	-0.7958359471238043	-0.8905570794600344	0.37395368946236485	-1.7693096077889205	0.7405318997514558	-1.0575864936479398	0.26361354386141533	-2.7878739667104844	-0.4752776289245405	0.6555219460019007	0.4149515504401924	-0.2948968787069399	-0.18774415838292668	-0.1017614947179645	-0.9981812628277622	-0.8158110383598153	-0.6366764111385311	-1.5590926620558032
-0.782867906938056	-2.056679787168315	0.055066066147820905	-1.0083527738907803	0.7266299437454229	-0.26847635201185155	-0.4662106002409418	0.6171829094365956	-0.18078907202643674	-0.10763529853490275	0.472156922773601	-0.09223901381181962	0.7316333075930332	-0.8171560957944998	1.4386290661730983	-0.37068396739558696	0.9446061001336978	0.16693080451688816	-0.8878397766355504	-0.5964157752755208	0.32976273332642647	-1.7507199165017693	0.605788510955335	-0.8957235866394602	0.04630889406853178	-2.739520948614543	-0.372309195960833	0.6986919255225105	0.4267512573768495	-0.2713812159512089	-0.16429684605097122	0.05312729869761822	-0.9289298986215053	-0.9214268527790328	-0.5526780297529721	-1.5846600489335125
-0.8021866696471666	-1.6634104769976172	0.06634729642812676	-1.0638683251370744	0.760695104350704	-0.33000503071414766	-0.36384521810059745	0.6730895502922014	-0.07154043054208675	-0.12425477271357836	0.45726743460586156	-0.09608361431596746	0.5925036136551431	-0.9258566223372331	1.402719962947391	-0.2120997258164615	0.9568042848826813	0.08554482304139706	-0.9912106712672066	-0.286543797314127	0.2918039055648389	-1.7219300128645565	0.4222564369408087	-0.716440413224529	-0.20229071348841013	-2.6818257197623607	-0.30976333720617333	0.7378166009998273	0.37427828187307993	-0.24533773786267687	-0.11319304869463336	0.22172618758593315	-0.8310642461180107	-1.0021925574417916	-0.48168839378754147	-1.598266604090417
-0.82664875333237	-1.3272603595994636	0.0894616839386079	-1.1029981132871984	0.7684344732769125	-0.378016864358822	-0.27296046460138396	0.6976383089251663	0.014809658284788686	-0.12459526925772728	0.42230882713801066	-0.08080400893494555	0.496304747581091	-1.017087517831939	1.3730324369379485	-0.09072201361612019	0.9606900293548606	0.009514411922230187	-1.1041896332327386	-0.0008128297394573769	0.3096676915267676	-1.6695576425462655	0.22383389513996885	-0.502507105591895	-0.45636484656467446	-2.612572400412579	-0.26434184678751527	0.7812180095424484	0.29467221349871153	-0.2384722512487382	-0.042571143790326296	0.37362141096471313	-0.7190003563990839	-1.0414009134332556	-0.42952997804958193	-1.6031551182275627
-0.839319201480024	-1.096150869995033	0.09246009559534439	-1.1322280913246705	0.7655138065458911	-0.40439428834161345	-0.16941785567039105	0.7364106345291659	0.0863078954674445	-0.12224422169098773	0.36280707299651727	-0.05431521955835106	0.44473609744315157	-1.0957953609617688	1.3304673606591035	0.01246334656380661	0.9666994095034266	-0.054275398079497925	-1.2171044650706537	0.2206998297536268	0.39197135513724024	-1.581955521724543	0.03307877805415882	-0.2759448278472239	-0.685574159838926	-2.5266549447965	-0.2169731552924905	0.8278650690035251	0.21086121095796848	-0.23946692414596465	0.026045128942302476	0.48884540139266364	-0.6222829325491857	-1.0397263163239683	-0.38520811966607565	-1.598023323234645
-0.8336792542132088	-0.9767215231926979	0.04421150280039219	-1.1401411793016658	0.7516665037884589	-0.42533141523776496	-0.06361326414467679	0.8072243613550256	0.13660367287889374	-0.07025202081163187	0.3163433776909401	-0.03639633262712563	0.41709389215008896	-1.1532912378607938	1.3170639627976972	0.10883008081687132	0.9688926725790399	-0.11327027594402092	-1.3151869145357027	0.3453759478391124	0.49781311912455983	-1.4558380657825454	-0.13362817217807432	-0.07355112114902436	-0.8637526888837502	-2.4452516042400476	-0.1798355203004089	0.8661543421574824	0.1410698520916612	-0.2606392472440697	0.0646010542642776	0.561724034674552	-0.564831163968179	-0.9956354275363101	-0.32246749144217507	-1.5845369774417686
-0.8162152827377099	-0.9568886253045328	-0.05224262465867048	-1.1547017118535452	0.7318903271492523	-0.428765626078612	-0.003837884475690452	0.8622302631904745	0.1601931301424126	0.04327925548015693	0.30377363993390116	-0.034397817827612906	0.3800390140629245	-1.1847149729669673	1.3428962257548938	0.18651361173845604	0.9736755393104743	-0.16450474056494455	-1.3713374219867844	0.38685785845231907	0.6216835401948226	-1.2977587659429546	-0.24368505584783354	0.12480324320036293	-0.9825752676727213	-2.377158983802406	-0.14619624656417246	0.8923490969903767	0.10483645700010566	-0.32310669952151183	0.07321730799820221	0.5611492236979034	-0.5465455554331523	-0.9058018364858457	-0.21994195909261088	-1.547698531622559
-0.8067124466269691	-0.9888871404290176	-0.16381407041840715	-1.2144798899882534	0.6985215107918306	-0.3933384412806896	0.022384753371601302	0.8863069303112668	0.17696704723201892	0.16001119928694174	0.2993807882140415	-0.02858293013411505	0.31530377516466723	-1.1876904804499546	1.3708404526821494	0.2398873808714294	0.9692167077831293	-0.20256666597612139	-1.3825533232344573	0.3893276980988623	0.7665008371899862	-1.1250142932593903	-0.28975589311249633	0.33564438124258716	-1.0452272710149126	-2.3140334340974213	-0.09845791689871869	0.9000972653858558	0.10720502881103955	-0.4163915612112671	0.07997515406402579	0.4836521834105672	-0.5520581285944469	-0.7851716071683918	-0.07946496995847382	-1.4777509923967294
-0.8141164968482208	-1.0259164939025278	-0.27924509045169754	-1.300408439069245	0.660572738838488	-0.32932266308779024	0.04632762574213862	0.8854554278291891	0.2020110405082633	0.23575060200248088	0.28571205699190644	-0.01722413980468013	0.24699072269110242	-1.1464167895380308	1.3929974982300126	0.2726734435859871	0.9291889871589666	-0.22950188988942558	-1.3739186596233224	0.3963681035908143	0.8824629401555828	-0.9622755748048297	-0.3013073607027038	0.5350375024847777	-1.0739334368790543	-2.255396263334279	-0.054215748261905325	0.8894101365645053	0.13870847230039623	-0.520266323821869	0.10416582946322195	0.3824086203503073	-0.5513589729739898	-0.6518508936349783	0.08124918342331491	-1.3722501026957057
-0.8199162282259644	-1.058507091408578	-0.4096994837729177	-1.389994960475624	0.6268219279222407	-0.27246615179437667	0.04679709382783549	0.8403576552154689	0.2327900614918243	0.2940111821183985	0.26736635926206004	-0.028091769717285768	0.20022086270544168	-1.0503041177010009	1.422087729963756	0.2851130182407106	0.8642105558199231	-0.24901111633895562	-1.3304521752699763	0.4472958502845315	0.9511427534662186	-0.8099870862845486	-0.29719007884323967	0.7154365562741122	-1.070086691876572	-2.1937453931784203	-0.029806427650367267	0.868107377318849	0.1807026751466831	-0.6230167819797161	0.1622977867280163	0.26466342930200815	-0.5169416930269595	-0.5142172381588693	0.2317243312105985	-1.2181216631175653
-0.8275772285715466	-1.070657813490644	-0.5198147818351266	-1.487426968727728	0.5412909587351695	-0.24910904353480506	0.05888589703452766	0.7759649522085429	0.2524314924350889	0.29680001095618613	0.2485117526265011	-0.042863278115380245	0.18381986003208914	-0.9054708859519766	1.446030942604025	0.259597164659195	0.7972638114643036	-0.2703202865446056	-1.2304641448700564	0.5354371688642797	1.0027858842720154	-0.6731491793829047	-0.28068657934454205	0.8823269502394064	-1.047762073511286	-2.101054191361121	-0.01873928480954922	0.8354551883108009	0.20905841136098263	-0.7241044661464604	0.2805504388141188	0.12490753080630682	-0.4439955602725959	-0.3993808870032083	0.3467377774696033	-1.0201912209897261
-0.8545138067313939	-1.062093099795041	-0.5931310355305226	-1.557525586236325	0.40429020185632103	-0.23445864788476417	0.1030550194305024	0.7207968594241263	0.23983676899633072	0.2113451068476107	0.22209532163735363	-0.03431878051915753	0.22636619767577532	-0.7261493083951546	1.4298496976805102	0.19275163068594242	0.7387044907385011	-0.29374168583018356	-1.1120066377167706	0.6236007828871764	1.0343477125382377	-0.5770994947307896	-0.2763262379119794	1.02537654795503	-1.030747312984515	-1.9545178839123927	-0.036374105857095315	0.7976043132229302	0.20374830350549775	-0.8125505807346707	0.4463131622594122	-0.0032354786017603832	-0.33177032694894754	-0.33460701514329044	0.4178779427733832	-0.8040748193610512
-0.8844582128172268	-1.0436715177723683	-0.6634997644510847	-1.5733480065719117	0.2822628358614427	-0.21319338792238632	0.11284271770199952	0.6507998798769945	0.17748912176515835	0.11193308725317822	0.19207594048138468	-0.03501317972915759	0.33589307970181254	-0.5477025624395009	1.3682312197935642	0.08257654783643942	0.703486416614706	-0.3178810954665633	-1.0080860562769784	0.7087966256998834	1.02671692748728	-0.5346419631563316	-0.2798002712042522	1.1409219840449727	-0.9983104793355093	-1.7496506655021726	-0.10141942271656008	0.763766756053359	0.14775843038367123	-0.8871186401377693	0.6267186900194739	-0.12285022812361421	-0.19341818590084098	-0.32178666421273283	0.45270441049382804	-0.5995013788067968
-0.8975108472842633	-0.9993249197719626	-0.7471303976706325	-1.5460709501044625	0.19529142885879996	-0.20846901752569483	0.0770386630148044	0.5693829197624037	0.05320940902073536	0.04838346081815448	0.17886928605707367	-0.0464199569958691	0.4488568933904295	-0.41506027105861315	1.301845819170408	-0.08120510791071364	0.6950936370311022	-0.3484776803810455	-0.9224814973566146	0.7858992226497452	0.9819049567955203	-0.5461427720303551	-0.2560737286342707	1.2574627950693178	-0.9256056490534966	-1.4854977261606082	-0.20551437200919392	0.731161605464419	0.030722694312832078	-0.969053261975214	0.8022054712501967	-0.2560242563768022	-0.059121147451384345	-0.3570352245906713	0.4734895015330701	-0.42859800869129516
-0.911781295785941	-0.8974234457371063	-0.8312150984517753	-1.486709645612586	0.10416981013891483	-0.19450471828685506	0.011757703068100889	0.486274539751441	-0.1317764031690701	0.02154584749079528	0.17728323866994627	-0.029308379715293664	0.5336355194140137	-0.3443717176061626	1.2405902904366382	-0.28510754739206495	0.683096300549116	-0.37727923941852265	-0.8699474710307268	0.8360020379469744	0.9080179639128414	-0.5937547065279314	-0.194044434549981	1.3878520912585035	-0.8263866226912129	-1.1691133357727839	-0.3378558381587706	0.697156591522823	-0.13065184301633165	-1.0648659389977702	0.9482014949529569	-0.38981577959005353	0.059576653481646945	-0.4216746730091634	0.4807540474017971	-0.2825779769296279
-0.9429219234589924	-0.7413706384146613	-0.9168185769389415	-1.3951852251098	-0.02566456965196392	-0.14942370952915818	-0.08900366311277914	0.3936548190903304	-0.3478866886454588	0.04493958148590962	0.14527193185849008	-0.023290253228624776	0.6074048109659185	-0.32613795895588005	1.1717271188228977	-0.49905701199477354	0.6483174146358224	-0.3824946502200671	-0.8563518839761655	0.8763022900733188	0.8126702467780988	-0.631032580877835	-0.10016697094812081	1.5241895359661073	-0.7108088070552132	-0.8260431648528745	-0.48947789530518443	0.6720851141382294	-0.3106273405489748	-1.1640839372674727	1.0469287989417333	-0.49543587374974507	0.15363728597380852	-0.4850997537279954	0.4423178861477409	-0.1331033570160077
-0.9676128870868768	-0.5611727860477436	-1.0038116587396075	-1.3074389567213265	-0.1762261333691255	-0.10810504467853459	-0.20208856654320084	0.31903829376457954	-0.5550749541152202	0.11563963534805144	0.0895479677532655	-0.03281989441952239	0.6358805675759518	-0.3506953460318937	1.1186565221733646	-0.6920934058814461	0.6070738925021015	-0.3694376811695243	-0.872084378497355	0.9175463826262764	0.7232249157756785	-0.6119074984002373	0.024851579776839727	1.6601028015249102	-0.5966860058447142	-0.47975083198618407	-0.6423540819584108	0.6522085597599292	-0.47653764494927964	-1.2612078873324877	1.1070881100262748	-0.5486229626830859	0.20991393530043148	-0.5338111635192385	0.33236523624403197	0.039774881222814494
-0.9719486505293595	-0.386914376439298	-1.0784039988581056	-1.2632691286731823	-0.2986354939228287	-0.08070593364862881	-0.26573705791918595	0.27834574317548655	-0.7373490955955879	0.18489338960361973	0.04265653919564749	-0.03713025049135339	0.6002844042934858	-0.3897792578433611	1.0947590354106613	-0.8279273904088328	0.5624641534135015	-0.3611190886463631	-0.9107685876199184	0.9316197617957973	0.6649100002728258	-0.5337883677677894	0.17087391482363293	1.7760362651316535	-0.5249043943632975	-0.15439483093823342	-0.7893490612928487	0.6235734517437092	-0.5795369559664556	-1.353966744056542	1.131404288280979	-0.5364722554044293	0.235683198034426	-0.5747738593394802	0.15272954503176273	0.2562061169001344
-0.9687184203949201	-0.25983264413937024	-1.1284062318909398	-1.2392331708882898	-0.3911060309285665	-0.07700325029905122	-0.29016718125745367	0.2665405591042311	-0.8718443264436688	0.2264274823412725	0.013901624952644447	-0.03771738478273562	0.555627772998737	-0.4023428116712545	1.068686711596246	-0.8977348614362877	0.5168930206202067	-0.3478334382169693	-0.9636049416902811	0.9011567546407899	0.6225353743200647	-0.4209445726606333	0.31723997047884855	1.8398342551766427	-0.5018023285869834	0.12649687941120857	-0.9320183939423858	0.5904188924195868	-0.6011441803915047	-1.4318877735016693	1.1210382351192962	-0.4826591347143431	0.23219548711237756	-0.6157001013450977	-0.08889111712589437	0.5221721969402127
-0.9659783388169766	-0.21656594482232333	-1.1529454520947007	-1.2115167070675854	-0.4727414514376127	-0.1225578147318707	-0.30305977073208146	0.280228316690285	-0.9418880276136001	0.2441203313400732	-0.010057681442665712	-0.007186401630854727	0.5133250436624753	-0.3668635300683055	1.0249241888986529	-0.9502727809081317	0.5092741763587665	-0.3091198938230442	-1.028630600731057	0.832496698829764	0.567732213694822	-0.3072471821649353	0.45887495747384566	1.850257975736674	-0.5018752142817677	0.3600495747054698	-1.0637481969289913	0.5571025209337328	-0.5548994939209406	-1.4715475507497269	1.0973061278459952	-0.4039413325013528	0.17868319154663778	-0.662408829695438	-0.3703839904254583	0.809798859527084
-0.9483265130489003	-0.2516254141458451	-1.178103143632357	-1.1974106043425763	-0.4837158367838768	-0.1737577594177219	-0.2735970917782002	0.2877586107494765	-0.9681164287859202	0.2699688832772874	-0.028356547064624527	0.030393015778629972	0.45047116530709896	-0.29936379180406497	0.9860743401720102	-1.0078061642943084	0.558897088191625	-0.25953537764523066	-1.12150934841242	0.7372208384425487	0.509661857021474	-0.23707558019444464	0.5975760435612342	1.8276776663894068	-0.49561244347070793	0.5494751224442163	-1.1798321842613106	0.5239705400507824	-0.4528902842781729	-1.4514471808992593	1.079535406209332	-0.3233454350181256	0.09053580216749425	-0.7176910395726465	-0.6461567488677566	1.0832379550309144
-0.9083265041983053	-0.308737159341262	-1.2229736303440668	-1.215948336784175	-0.44431071057501104	-0.19610063819986578	-0.2082876792202423	0.27224330872059566	-0.9626619187382005	0.32396190670654434	-0.0288155017219232	0.008163772775573137	0.38082266970247186	-0.2327361850434584	0.961971086960262	-1.0622990744165122	0.6428837995193153	-0.20164456364204356	-1.2371153552485012	0.6382315481354053	0.4525477528500105	-0.2429876121606478	0.7282512534419519	1.7812445102484695	-0.46788078634052876	0.6951878741237991	-1.2855553016855954	0.4866634290878009	-0.3315105683273617	-1.3690164690704658	1.0747831923151867	-0.28493838674177363	0.007645525242170858	-0.7591435835268971	-0.8970921664824552	1.310344927085024
-0.8591216350114032	-0.35307258597597746	-1.2844723843114114	-1.2101045945477227	-0.4250160062443248	-0.21550523452534595	-0.13338973666956794	0.2594476013538615	-0.9180388317763801	0.38743370536004873	-0.041981568319398206	-0.07025252825616143	0.3232195776360406	-0.1991388714220357	0.9392538994122198	-1.11314846537829	0.7414092474007341	-0.11846355628954756	-1.335351258947488	0.5592858612186146	0.3783090349091664	-0.3279355059014308	0.8445417558601779	1.731687853102723	-0.40704822589775735	0.8156946720439798	-1.3847613461288657	0.45244391995507216	-0.22956368952172382	-1.2404369234736143	1.0718266346613894	-0.2956406841832317	-0.07111973352245705	-0.765880704142084	-1.1232534655916604	1.4721868008549728
-0.8059415962539778	-0.3820622799413112	-1.3558979946253402	-1.1490307280636722	-0.3996054098624394	-0.22588990031444345	-0.03100657164718996	0.2452298269167185	-0.836800398079939	0.4251250513851693	-0.08468308429133646	-0.17927602698721584	0.26073844934142165	-0.21410281195807404	0.9027875120536819	-1.1412980868517526	0.8452236996464219	-0.0023376767451176892	-1.3864286152318157	0.5062202292541181	0.29885489384022823	-0.45437874233195463	0.9306928712141355	1.6985102953618245	-0.30631209729589853	0.9039155102018878	-1.4767154417046737	0.42751167629103837	-0.1493127367170505	-1.09508504892303	1.0484469007900923	-0.33325950156586315	-0.15635218177631108	-0.7376495030792545	-1.3257906903403598	1.566771535451151
-0.7473375347039641	-0.3745923600833203	-1.4126368679470038	-1.0771369249580165	-0.33356014228546815	-0.20228296347035882	0.09164907889391374	0.23122927250051326	-0.721790755030902	0.4257995588250063	-0.1175623461689765	-0.2935188108373372	0.1793996900202656	-0.27789801640502027	0.8504028035676321	-1.1137066334405876	0.9374719696899445	0.1331253034798146	-1.3806935495335981	0.46731468096027495	0.24263658942627697	-0.5834509515419822	0.9583574698977604	1.6739271856017521	-0.17093096844009997	0.9550814859718157	-1.569316404078732	0.40589846347926894	-0.06994879967153297	-0.9717181876071319	0.9961797885038519	-0.3850920854255172	-0.2264828686282959	-0.6631470194415721	-1.4955245616760262	1.59803169435391
-0.7016392789785122	-0.33020107662015485	-1.4246344289494808	-0.9897399290811044	-0.25463847478807944	-0.1749733432766966	0.1730484431162076	0.2259696517268623	-0.5772202649089617	0.38833196767175465	-0.13772512968486267	-0.3696148023137055	0.10314441971669115	-0.3927412648386751	0.782451291637855	-1.0288678928359813	1.0078625923303484	0.26962103831891415	-1.3161076399393306	0.434089516126335	0.20178152563886642	-0.7051590064532272	0.9229959847326692	1.6358281856912391	-0.00425758129042052	0.9967945856790232	-1.675714991254932	0.3863022580788526	0.033860812228331164	-0.8954175526061073	0.9110116199428593	-0.4343494022858307	-0.2653801226664081	-0.5382494154497033	-1.6262261755777736	1.5768490871355145
-0.6890681560890026	-0.26788719880180034	-1.3850640067067281	-0.8360224678099082	-0.18205552950120524	-0.18898238793365843	0.20886672410902968	0.2197195076577338	-0.4227329560431203	0.3027538362424395	-0.18544392548182867	-0.38872489439379343	0.0427266244355598	-0.5486097952110827	0.6875500906178731	-0.9249672921742157	1.0463183405181442	0.39738261984962775	-1.2161310613479135	0.40911366525727855	0.16053901471707166	-0.8084213195955074	0.8525602666252402	1.5683595999438391	0.21073902150097376	1.0319218128448469	-1.7878517709815998	0.39497049795208505	0.17858342668426871	-0.8593924447418996	0.7894259016364348	-0.4733056511487824	-0.2713283235604489	-0.38589981068259216	-1.7349986754688254	1.5172309668329635
-0.6992986576778893	-0.20604996591954886	-1.3221560775482282	-0.6603797062968055	-0.12185955360625242	-0.23152782299778824	0.22519852296902756	0.2287384829270888	-0.25964050823056634	0.19683671124265625	-0.23620056401043898	-0.32314933322503064	-0.003922898916312556	-0.7197095757754408	0.5641988201500666	-0.8402295266964577	1.0426629020587892	0.5124609911425453	-1.1201603253707868	0.3879775851526575	0.11868648064752393	-0.8833988151292982	0.764314910707107	1.4624883405771254	0.4782592155297767	1.027788592328449	-1.8858850943246406	0.42262344377732913	0.3409888201659646	-0.8375719638661531	0.6458554619680148	-0.5218344946921556	-0.2411920272586776	-0.21007394929766213	-1.8339115036980123	1.429154710660597
-0.7188376633507119	-0.14084270438750585	-1.2695116410319771	-0.547737443508949	-0.09975559762420165	-0.26761127392816325	0.18589479709754733	0.26820880886503606	-0.09587533751212726	0.11018196216898576	-0.2583989831491743	-0.18587846500425104	-0.03711232952301774	-0.8911225676537982	0.43475171862930145	-0.7882385558283727	0.9974559741229834	0.5956592110719442	-1.0425674516790036	0.36186714395449704	0.07539956782514907	-0.9422261848946695	0.6714587883417028	1.319359209271101	0.7737000296011611	0.9994428321991806	-1.9671988911373872	0.4318636708269154	0.4600359244041858	-0.810638515290629	0.4990195345399311	-0.6024503113676432	-0.16433869020999178	-0.016659122356679323	-1.937439561440982	1.3264157742045068
-0.7378735649985846	-0.0669329489830176	-1.2430113186871918	-0.48357645869690147	-0.09913883557609761	-0.2819857394997866	0.08636756292982492	0.2922101730452366	0.04150039411829709	0.032740076732704106	-0.2696917654311441	-0.08375943971897162	-0.059436242610619416	-1.0584044103044143	0.31815073083711176	-0.758863208509563	0.9231501492645737	0.620226476191336	-0.9899876181191042	0.3355560437680014	0.03338216263458627	-1.0018162345634125	0.590991338762736	1.1455421626145863	1.0607400924811587	0.9997979906246245	-2.0167260055204523	0.4328401884075985	0.4878570538231024	-0.7589180175493849	0.36391812410185964	-0.7237069714515074	-0.04993800728269134	0.1594059671867209	-2.0631797283507427	1.208988398315258
-0.7384090576946682	0.023555113105306974	-1.258954570224904	-0.4414046196396265	-0.07777101494178465	-0.26677602612322376	-0.0026464313794146376	0.3021125097330738	0.14228155809999637	-0.0757680648268375	-0.27386294517366894	-0.03152989263509149	-0.09109945249611104	-1.1978833486425826	0.21637064311086052	-0.7436692567836019	0.8377628560216868	0.6065326417953902	-0.9690697447078322	0.32535216262044714	-0.005596118225274713	-1.0655883965499826	0.5113340877607655	0.9664132361628557	1.301611116920832	1.025163508314299	-2.003366225932093	0.4359165010172655	0.41078737105194085	-0.6595429656643312	0.27061399158090627	-0.879261635008356	0.0763859680334786	0.29373599571253506	-2.2002667967852583	1.0684321683614433
-0.7211912401197886	0.14953460399049673	-1.3288770603349342	-0.45281418835064313	-0.021172154475774176	-0.19918061448058202	-0.04313805377076383	0.35065104747845494	0.2211823446331292	-0.2150570939774003	-0.23931958239575532	0.033650481991394754	-0.15040780271451384	-1.274201605454405	0.1291142372463719	-0.7222653347565	0.7414440611003472	0.5803769017218272	-0.9694407833033241	0.342710403747156	-0.04068069277717492	-1.1480815721911717	0.40664170072960404	0.8183698930136171	1.481533503700115	1.0657776757920536	-1.929020548677372	0.42038253349102106	0.25039814041740616	-0.529475150093434	0.23137021407008848	-1.0385696435067846	0.18253392557930845	0.3905892244415225	-2.315108639598545	0.9203914744330166
-0.7059879978894489	0.32389727967871473	-1.4229747337243426	-0.4980055446046457	0.07233693023677153	-0.10313830326701626	-0.03632720995175327	0.4095205694196579	0.2814261094173237	-0.3571608945595905	-0.18816330987983715	0.07145007476014804	-0.22740563809975578	-1.2837491503362946	0.06350903440917853	-0.6739992241232449	0.6228016507964547	0.5410240330429417	-0.9852694730159378	0.38624349513000944	-0.05893192587348804	-1.258397411724569	0.26965185224271987	0.7132698684629057	1.613699563574891	1.1491009307353255	-1.8228067805863861	0.3990421435100783	0.04128057918667174	-0.39109845039608154	0.23785533277682705	-1.1662431290972928	0.22909768990173845	0.45839104127864194	-2.401232495241593	0.7794459951099679
-0.7106195778616229	0.5121794770165689	-1.4950501303764157	-0.517249333306175	0.1818698908700584	-0.019274203352262504	0.008510548808698531	0.4114726533411557	0.30548829088497836	-0.45709176603082036	-0.18511922286714158	0.050124115282295024	-0.29126623512316374	-1.2486748833635157	0.02250149583491042	-0.6039056569030543	0.48742991884011405	0.4874929188752746	-1.0232253471177217	0.4441274200860071	-0.07251730624508833	-1.381936403489935	0.11220571726027664	0.6450469186611039	1.7158772092513643	1.263953503577968	-1.7057260903302318	0.40588152964838964	-0.1697045098180683	-0.22824382293465328	0.2911361219729408	-1.223997404255983	0.20843226319707964	0.5057126493873472	-2.439563285958805	0.6398628885792383
-0.7355070327610541	0.6549495305337028	-1.550023620333604	-0.5190482745216379	0.2587661913836733	0.02319665601499746	0.08799647492413673	0.3683182758480963	0.30422076664531755	-0.5035354946526714	-0.2332033091056312	0.028264653972369057	-0.3141536758616754	-1.1836187333679715	0.0022335006039735706	-0.521305198276908	0.34735565945913804	0.4343749065532748	-1.0895565123278206	0.5049072753798274	-0.11098173877778746	-1.5046015964256108	-0.043168273482818285	0.6154628331410162	1.7937596233332105	1.3561763080515663	-1.6006674415218374	0.4345580314734249	-0.3403040110424488	-0.03367184391580221	0.36009752755821706	-1.1989191412005267	0.1478826974054331	0.5341329546135384	-2.396785858586761	0.5081334604983504
-0.7713720879301974	0.6998286302986614	-1.617714916390971	-0.5166108781775143	0.27912729719108226	-0.0073942948409287945	0.2068785978976322	0.31353538656747737	0.3102181303120721	-0.5097876597680828	-0.28530559020087887	0.022901408041473132	-0.28180953673133463	-1.0764464620297491	-0.0018789705095794106	-0.4347330513280815	0.19895021396310403	0.3959318455106794	-1.1777743739485307	0.5700074921015026	-0.1780073451742435	-1.6028837613246818	-0.1646857842962727	0.629484846139458	1.8452844106050617	1.4098669969762798	-1.5189422022217678	0.46536631445243754	-0.4653420676648037	0.1540196910019334	0.39519488380436135	-1.145137322098278	0.08067232979889469	0.5483226019559078	-2.2805862411415654	0.3963015442918425
-0.8021197330601553	0.6220088969027024	-1.7068765622358035	-0.49811070191995493	0.2910327942744838	-0.09120992055271712	0.3470823964298574	0.24739044205831692	0.3257478996336513	-0.4885504038859085	-0.3330680959652069	0.009340864119354707	-0.185234985556676	-0.9169517006685476	-0.012493089839485763	-0.3725996899410603	0.05497949820237524	0.36955234193737974	-1.2687567021418242	0.6376890256854628	-0.269398155404636	-1.651758410894066	-0.2325018603380798	0.6581386296627428	1.8655898252778158	1.4364910108256788	-1.4492478052782771	0.4802511517949908	-0.556201249480998	0.30752838189268017	0.38438715713194793	-1.1060018005049854	0.03807224003243968	0.5610085294450398	-2.1127791453367677	0.3024208931135434
-0.8072047544282068	0.4766172962370015	-1.8161933276896918	-0.4766398315049186	0.31096813531320067	-0.17380250483584317	0.48506689128424335	0.18665862047093656	0.32732970754749013	-0.48751918578077336	-0.39747161073227155	0.01063368866480236	-0.03292402765922473	-0.7154677225487871	-0.04584154392152203	-0.375314798907413	-0.05673498587854851	0.3481841571823489	-1.3583579422296759	0.6970122453602583	-0.3671255123860218	-1.650081525278706	-0.23548240904254522	0.6527086545363268	1.8523327272376804	1.444005957219129	-1.3727987108156396	0.4610914629238973	-0.6206273616743598	0.4382792560446303	0.32754884468546835	-1.0611978459142495	0.05235921623046853	0.5546541738834037	-1.9016286318477333	0.22078156217211475
-0.7818876098250636	0.3333072933781881	-1.9351355425742782	-0.47521269651144077	0.3013665429127166	-0.22995800457868235	0.6298977957217076	0.16849033791966447	0.31492978803900773	-0.538457468785384	-0.4625713628365988	0.039651671911967126	0.12320541708110914	-0.47775383571149516	-0.08928398547615643	-0.45770489268595965	-0.14018342385068566	0.33239530628337827	-1.446710935190719	0.7603313039015278	-0.44690115214093834	-1.6033635930519694	-0.18839759598303552	0.6097966673522001	1.81731520009929	1.4420011136436162	-1.2708423823662014	0.39856235163517634	-0.6675313166145669	0.5301680855979273	0.22451341382972928	-0.9965629126291443	0.13635469684812979	0.5154936635236335	-1.6613115537601797	0.13237329918481372
-0.7501488713584026	0.23641059117241486	-2.0292332159636866	-0.49168108321249593	0.27815639435406625	-0.25819609219837125	0.7683730981202309	0.19181976816842913	0.29275330861642235	-0.6151697187699185	-0.5118824503017441	0.09127432537735099	0.25402894824777744	-0.20773598197179205	-0.15294583851681348	-0.6073556404036887	-0.23317081551675942	0.326400411642093	-1.4995679025163864	0.8574205269981409	-0.5111404365922481	-1.5015180462202564	-0.12060361626605551	0.5454467623920094	1.7730006976706882	1.4502238032761758	-1.138690135756249	0.30234056150773675	-0.7228283585082964	0.5418773051424697	0.09867025250183598	-0.9209297396175741	0.2718698795132284	0.45531525066974615	-1.4015701698520588	0.026222706492494842
-0.7284484616985656	0.22178727348431365	-2.076193979208943	-0.520032246543457	0.2908338387750945	-0.2510517404382597	0.8585109705740175	0.22212340922278365	0.26409894916573534	-0.689495250121185	-0.5736009242165847	0.1600508975385536	0.36129291455063056	0.06665602977375415	-0.2439717714131135	-0.7795574997840958	-0.3551339171683444	0.31775478015777886	-1.4911645654370094	0.982438508545234	-0.5733215798828927	-1.3389737858867543	-0.06045005464487285	0.4394911492172954	1.713660944235898	1.4754503459298067	-1.0038404105930472	0.20000189535948545	-0.7924543009222209	0.48240135030029485	-0.028020053100737276	-0.8076663668277956	0.4310272783900855	0.37308000160496013	-1.117470128412289	-0.09512292223852999
-0.7127529116669881	0.2905507530943136	-2.0969597414008323	-0.5273519468126378	0.3011039216535233	-0.22675124961328774	0.8879843192571192	0.22404942674176906	0.2406991010610179	-0.7436309578165611	-0.6499154050897362	0.19284008950344306	0.43322780619723	0.31069624513431193	-0.33692104903451514	-0.9190181742840995	-0.48963262865746904	0.2993815837838326	-1.4279276788843756	1.0894987492720745	-0.6216150790800767	-1.1167132043773278	-0.041675543983382066	0.2913104298664562	1.629259309676161	1.5076230667738222	-0.89768384840939	0.11565260221491935	-0.8544063583495056	0.3890940523797752	-0.15834994151304688	-0.6743216026409498	0.5866243617227697	0.2583165580785474	-0.8101885688667589	-0.23056166783800158
-0.7151518325756528	0.40093874126494267	-2.115126358240146	-0.496600943321591	0.26582115339198503	-0.21729132246537392	0.8372319739321693	0.1982552733220922	0.23639783028053038	-0.7506776148683192	-0.6858449982611237	0.1741562343368102	0.43684377529056695	0.5277840869057797	-0.41817879133587094	-1.0001404692477787	-0.6153850676130743	0.2877680122535661	-1.3326692453961246	1.1603041221682624	-0.6432186916370191	-0.8372819352767411	-0.09312560876986045	0.15432466589165048	1.519911871209095	1.538665972047042	-0.8338156531045652	0.04618814641290651	-0.8988434505433046	0.26187813103049934	-0.2898359043059029	-0.5751297163834791	0.7308601662230292	0.12398880791614753	-0.48917572307702484	-0.38393736782710813
-0.7339610135255872	0.5095393109251856	-2.1558202062602914	-0.45708808209427004	0.24357394945037486	-0.2290034356587507	0.7339810042665336	0.19636111473951084	0.25875872409044376	-0.7303386212978509	-0.6737123601777026	0.13234267540293393	0.3802239215733795	0.7380784832805188	-0.5012512794031101	-1.013208333580666	-0.7154985557922209	0.28905895552127525	-1.2392431012683272	1.208407779396524	-0.6255390117602233	-0.5124004998815128	-0.21213150399462588	0.04476594006092581	1.3724398154297033	1.569307393882803	-0.8081412018501899	-0.006207007863174999	-0.9204914297464766	0.10724762860152728	-0.410137631859821	-0.5136050226898431	0.8567807825273963	-0.011849497189732282	-0.17030340447861508	-0.5491823114501411
-0.7523923266456239	0.553029437556031	-2.2422261317313095	-0.41950560872654846	0.21149436472898944	-0.2622343661838624	0.6535205762156338	0.24530512985731007	0.2898961843057113	-0.7102849962596212	-0.6449262245294414	0.05145081295993794	0.3152274641286067	0.9579906270730436	-0.5787366368053073	-0.9581404262083572	-0.7763073771083955	0.30011434777197976	-1.1892490860683675	1.2301086773942358	-0.5599615233766786	-0.16468917598800342	-0.3742301429267913	-0.06877187539861067	1.1720770404688066	1.593108155611101	-0.8113601342510084	-0.041197947069275834	-0.8996393673866544	-0.04191341934996416	-0.5130548004094082	-0.4944541421312117	0.94865789823567	-0.13991630469047003	0.12657356720022572	-0.7158669053137966
-0.7699491456450404	0.49856530602912413	-2.3689970976778705	-0.3895507963371264	0.12847023483421255	-0.3121143210351214	0.5819124668412436	0.3361870903509151	0.32162844585475436	-0.6820464828649078	-0.6014847612528786	-0.03967920368903709	0.2577241634170243	1.1861974704914633	-0.6260314835448402	-0.8578973690301904	-0.7972571903446853	0.31076893287480434	-1.2017498802300577	1.2135654585781717	-0.44648897433840123	0.17288507130903466	-0.5540500343703518	-0.18354125645495048	0.9407567415159995	1.607955321961723	-0.8410037953830847	-0.08057851154654024	-0.8535864681072589	-0.1717369292969811	-0.596487650641355	-0.5311396030765126	0.9968727454464098	-0.24542275766581553	0.37682859220558673	-0.8848869953928571
-0.7964905820170521	0.39879011526391545	-2.5093744329701444	-0.3945044570118563	0.0507940287629957	-0.36539865644847885	0.49895887872918065	0.46760230675159226	0.35795288538682973	-0.6326031418303203	-0.5556173947877362	-0.08989894492933947	0.22810080622623233	1.4163078826716853	-0.6418326321110907	-0.7407017100001294	-0.804953695936031	0.3193014531394718	-1.2565903007884156	1.1593924862706408	-0.29897053881061536	0.4895437061566521	-0.730059537354826	-0.27130054818961025	0.7016835642143289	1.608802040236876	-0.8861744599003802	-0.14062963891664898	-0.8173171129173591	-0.27396387540365646	-0.6564056100806885	-0.5621594766232648	1.0010865025897022	-0.32473486647044447	0.5587222234930924	-1.0643195060989312
-0.8298271615929946	0.27905541779938964	-2.6222415370306376	-0.4353242734437307	-0.02239374124201839	-0.40505801204375347	0.4543451842823575	0.6232911364253788	0.39222539018666847	-0.5557092936889068	-0.5275150079146339	-0.13771369378378734	0.24992282749974332	1.618526287320822	-0.6132482428979171	-0.6113104995385608	-0.826669410563805	0.32154154707639193	-1.3210410790423495	1.06608110215194	-0.15356245363181636	0.7841578612806531	-0.8887946246188548	-0.3409117206602167	0.4535212708260902	1.591767303874462	-0.9329336884596382	-0.2038135249993543	-0.7825173270797897	-0.327062954879653	-0.683183575116514	-0.5505408963378425	0.9673791345034435	-0.39000086482778545	0.6733262299517879	-1.246974772612046
-0.8755880354159723	0.1488047414320885	-2.682260657047269	-0.4676676591380266	-0.10116420255987153	-0.4171392749366355	0.41700824516383384	0.7451776345742323	0.42202779413311353	-0.45429320872034307	-0.514067948669833	-0.23595706819374068	0.3098475360863286	1.7519678075719134	-0.5163551083364862	-0.46735923675846447	-0.8715897949720274	0.31269428254835935	-1.3517365065533382	0.9306288532114266	-0.034360633138283116	1.0382489643202049	-1.0071990087788805	-0.40722104407481313	0.210255816339258	1.5708592817852869	-0.9763177684865276	-0.2590836674513201	-0.737245960604407	-0.32608822529866177	-0.6737225906243614	-0.5411618023822335	0.9195999150254499	-0.4487963110893765	0.7450444279148278	-1.4174888933583136
-0.9273839982936011	0.08520243277082955	-2.711180063470205	-0.4733837103487465	-0.12226144371501646	-0.3894754201828422	0.33067235288890995	0.8067290997072861	0.4568976976524642	-0.356321003084024	-0.5050199854259435	-0.3343161758053605	0.363456038918967	1.797963969071627	-0.37163270584147445	-0.32358468045035127	-0.9426391999281831	0.31459258388678113	-1.3101068922838464	0.7389326330220484	0.04355471080118523	1.2450463370602758	-1.064568433471839	-0.45370481250055067	-0.010806495940261373	1.553361295302729	-1.0023420558664873	-0.318517650762731	-0.6785614774466597	-0.29600123984345983	-0.6331706871965165	-0.5297794068050379	0.888256230748351	-0.5046389983664283	0.7748131098667435	-1.5691330060798714
-0.9677856266662589	0.12076088976183393	-2.7216236173868795	-0.45942783235989354	-0.08339349735450001	-0.33851784651181716	0.2312198068257297	0.8267683707055733	0.4896351474817299	-0.24909377709532682	-0.49552867822738456	-0.406104633970914	0.40550341978840976	1.7697371494462673	-0.2428314823413226	-0.18299645036721343	-1.0405594250317165	0.33778776073306577	-1.200932221102955	0.487925579515179	0.07488846735000387	1.4069870195894543	-1.059640953035379	-0.4805968064910301	-0.2180016299196029	1.5325510704611394	-0.9912925148433086	-0.37252904511936535	-0.5909794592595612	-0.26020548011595596	-0.582619585107705	-0.5062007743668777	0.8673460995765321	-0.5639220143986149	0.7619458620246631	-1.695564635760374
-0.9910039853799135	0.17997657549551857	-2.6984309423657784	-0.4307461746093896	-0.060800110843954216	-0.2879480664645146	0.13172458184566843	0.8234231823831243	0.5191440468398937	-0.13713527055508073	-0.4489619522844547	-0.4787455659633781	0.44022200615617785	1.6870277617703515	-0.14082276522724352	-0.034994963054665575	-1.1458119508691067	0.36936300359144925	-1.0488430427385542	0.2252530546988089	0.06501543505324776	1.5127116271217598	-1.0051317748339381	-0.5040712662030996	-0.4091457142254269	1.5133210432515973	-0.9430217301942608	-0.3983456110626308	-0.47380228013523534	-0.2243822983286289	-0.5496871531190757	-0.5044421942502011	0.8332219271780776	-0.6294705298192912	0.7388606826954466	-1.7951523696022966
-1.0021759176764307	0.2297971426839831	-2.647692806733118	-0.42163128874314976	-0.04146163630340223	-0.24538398747616802	0.017995938085617186	0.7955350279616027	0.5501931959401032	-0.08331087398578282	-0.3674366188736736	-0.5498819663341752	0.459880903061352	1.5638088107847676	-0.059436418895234086	0.11190982218573002	-1.2417558290253838	0.394343370556508	-0.8468972708762277	-0.006986190220084653	0.0378666571261824	1.5682407851195694	-0.91585771223774	-0.5181920936623414	-0.5841955573348978	1.4968164709155705	-0.8607486343201627	-0.4025376749735406	-0.33974543084817016	-0.2013004027010113	-0.5521585939660054	-0.5293127285863731	0.7666945808315244	-0.7030206575499232	0.722922636351045	-1.8800860095436405
-1.000752975391273	0.2942484751376753	-2.5690686598177033	-0.4607122538540235	0.015602780031177288	-0.21876792126339306	-0.08547198274083319	0.735162343475507	0.5674034738335273	-0.07725003549994026	-0.29925531407034034	-0.5894401392160592	0.4775469079094029	1.4203148274128412	-0.02410174700644365	0.24106822888262208	-1.3277911926764494	0.41040762268592335	-0.604292998105449	-0.2120671081128463	0.03118662887307545	1.5838201636755311	-0.8037826975670989	-0.5140973188111294	-0.7510147158741447	1.4804894777922655	-0.7552499400707806	-0.3996626867976562	-0.2027949923143464	-0.1990667512826782	-0.6075946533538265	-0.5809461205234261	0.6406825364844819	-0.786818863916711	0.685693720390548	-1.9594442246962487
-0.9832674114683517	0.3481205242830168	-2.4395341447462653	-0.5056219387277335	0.07433842256061957	-0.2159937053398425	-0.1761895771489272	0.6461745415644835	0.5706683877049479	-0.04936498994629577	-0.25276351950003006	-0.6156127793588324	0.485518476137897	1.2728976023233278	-0.03191229846811143	0.33618399350862777	-1.395096785935771	0.4032447317548062	-0.3440758438573158	-0.3975478542067611	0.055433675070284696	1.554979751435446	-0.6798247704338427	-0.49946554828628614	-0.9051679603420594	1.4396822894311176	-0.6599096948265796	-0.3751613150526521	-0.09509929245342515	-0.20268397026482257	-0.7195818167303297	-0.6780151900057497	0.4647561589569741	-0.8756818721528126	0.6194969385581528	-2.0383931555856174
-0.9637543167324363	0.3919160015760535	-2.2308274701850737	-0.5282758289399941	0.11262939797291027	-0.22212755640737028	-0.2485872464856246	0.5382712202301597	0.590133196418096	-0.019787190144598864	-0.20692113015909466	-0.679593480553408	0.4553814869736196	1.1360458588862	-0.06353174280469913	0.37843647436516814	-1.4409705301180087	0.36823680927409475	-0.07081966044785952	-0.5595837031944721	0.0913755794514608	1.5010870721706986	-0.5609318119804161	-0.4906252692078599	-1.0351609467242047	1.3690469405562395	-0.5751151385756271	-0.34477449630884777	-0.03386883433291266	-0.2007245394447225	-0.843153859076816	-0.7915574314871696	0.2786974030529984	-0.9642851469597188	0.5450993183724993	-2.1242283657571726
-0.9502028967299347	0.46889043496814226	-1.940427778292174	-0.5553050145927868	0.1371327572775853	-0.22466313010093794	-0.2866959626844219	0.4106761799310501	0.6151278393653368	-0.022196608547478174	-0.19652440220804146	-0.7554523601044104	0.37204983559534	1.0075968189763453	-0.12306969326241206	0.3696824918403898	-1.4727741837028452	0.3104468117927668	0.18098041455069241	-0.7134569427184319	0.12483617346136781	1.4575133004727623	-0.46653876746592166	-0.5069537563279083	-1.1345392418269418	1.2999454643013948	-0.471502039040874	-0.3319932170688067	-0.008013523623475844	-0.18161385666242247	-0.9286164766449622	-0.888259418712129	0.09487863419456333	-1.0470877085145902	0.47053611591466105	-2.2056873826525587
-0.9364960111059901	0.5519234723527287	-1.6088057976824435	-0.5658169905052736	0.1327239034111382	-0.2574205049509268	-0.32029138342299773	0.2788004570859838	0.6122031830254641	-0.00857674678153943	-0.24333777725251346	-0.8056212916464197	0.25940594125020866	0.8993850100873513	-0.22264922313082064	0.3301086567099506	-1.4939355571137058	0.2329656263346509	0.3818634585839562	-0.8801129029807699	0.140034542966894	1.445833186058542	-0.39322561683655366	-0.5572310360048572	-1.2137497952359608	1.2412388060202304	-0.3499790900579577	-0.3270635907462827	-0.013210956504148616	-0.13814739892798703	-0.9685432793117184	-0.9746347275496776	-0.08174420989332264	-1.1102826745286083	0.40984569727907516	-2.2559177240500508
-0.9230611903195719	0.6001502580360989	-1.2850047393836257	-0.5395802403357021	0.08384849543138502	-0.3274060676782405	-0.3367441058808266	0.17161830622117497	0.5956136803231855	0.033116244343383075	-0.2878282797457591	-0.8331149839448031	0.14624547989174305	0.8183253820049975	-0.34751802116033437	0.2539930451191421	-1.5051964499500348	0.1403521268394275	0.5388929471364783	-1.0565838127712968	0.11567483483699159	1.4791082536308156	-0.3281396644845044	-0.6395989143539011	-1.2887329783475148	1.179217335768256	-0.21356280312484296	-0.32251779792368024	-0.050842000751346685	-0.0839265079137655	-0.9619374847823761	-1.0376021398827238	-0.24694392676697471	-1.1429931380633547	0.4026202890383191	-2.2508345852282874
-0.9112738732715069	0.6373099441093248	-0.9929062085102764	-0.5332407564699361	0.018312553932847718	-0.40864510306318247	-0.31058548640885697	0.10585856521581145	0.5822215594631652	0.06312858259189812	-0.30039489536227276	-0.8385008119638293	0.048400056462689085	0.7373575572388159	-0.46154407047211327	0.1349489802948392	-1.506291742499395	0.03177027385753313	0.6472224748498605	-1.2236138410242348	0.0648120940039972	1.566955341176469	-0.27023747284849065	-0.7511628507062316	-1.363073687556899	1.1297885479488687	-0.05824876472854975	-0.31919688553465136	-0.10148580591934468	-0.029583464087603612	-0.9090718204160201	-1.065395104283341	-0.4091480307129768	-1.143644749999758	0.467543592668281	-2.19470539861027
-0.903060106271903	0.6792435271207079	-0.749032784178693	-0.5643335212357372	-0.057855569453005365	-0.49137565238551717	-0.2926069926725139	0.05371417512285561	0.5560009504480559	0.07001309843215738	-0.29153738269045937	-0.8114728752331283	-0.03587667774680364	0.642646236022177	-0.5290068870854079	-0.012816898388397224	-1.489827540559383	-0.08545966954823228	0.7263796655831305	-1.3803731018001733	-0.0010127010610691488	1.6886103620546984	-0.2228089391805584	-0.8801012613978137	-1.4414986951443578	1.1084841896457927	0.09381993854046564	-0.3109068345510476	-0.1401620903584122	0.013352002852071882	-0.8321409835059759	-1.0510817418450171	-0.570021049920032	-1.1085556750607997	0.5876298776296504	-2.1160770260249757
-0.9101359512923297	0.710541969995291	-0.5568682606114542	-0.5977097019911027	-0.13724279281896315	-0.5635239103220501	-0.30213861744272197	-0.019888656771850515	0.4933831751002347	0.06462676738615146	-0.26071873355987446	-0.7561326455093285	-0.11133948729128604	0.5491472585985152	-0.5307873384431172	-0.18811252346083637	-1.4411231748009268	-0.1994561074358318	0.8390929455913965	-1.5312166383274204	-0.08777612849498617	1.8026840416417946	-0.17219853473751268	-1.0028746137789775	-1.5382018153015085	1.0751456226660807	0.22601398946731202	-0.2909851232904037	-0.17696605234369486	0.030695209233034614	-0.7626341232025298	-0.9921636167385586	-0.7101157018991235	-1.044754664378658	0.732833487987949	-2.041821984588136
-0.9261769804826709	0.7335251930080128	-0.3852033216999975	-0.6325843744896202	-0.16252207857125256	-0.5807658114383111	-0.2981339124086721	-0.11652260341989926	0.4171005533900073	0.04182647022512388	-0.19389555988528226	-0.6912345469844681	-0.17940012633788127	0.46884905802088195	-0.46333881116656117	-0.37313541908628123	-1.3676394888487606	-0.30799124056613286	1.0074620149234221	-1.6711403622549053	-0.2020840245464038	1.8836998406489687	-0.11017906124203518	-1.1036557233600761	-1.62988662039928	1.0109391560140932	0.3444940242258045	-0.2596462469438523	-0.22856160144786744	0.026694081413364396	-0.7182978259778239	-0.9072167985459482	-0.7959182308896582	-0.9609131691070047	0.867238123613084	-1.9825330089728053
-0.9463313709070407	0.733018757763403	-0.21675208509948174	-0.658340405503494	-0.163612354707901	-0.5294428168526248	-0.3144123626225682	-0.21778478464740564	0.35371395186403126	-0.016242783261224858	-0.11426848791421333	-0.6316234798430651	-0.24385360141068374	0.4104675491305499	-0.35514566911173906	-0.5238071375310271	-1.2935452241649217	-0.41721733571210284	1.2055920441926056	-1.7974688204048288	-0.35958815430363844	1.9337084083528364	-0.06458206738755522	-1.187002105881923	-1.687374537292524	0.9322664175547135	0.45084640663070086	-0.22474562150243899	-0.2903482424227689	-0.0024505823497281685	-0.6950339408962266	-0.8186959081420981	-0.8080163121836412	-0.8558099864559366	0.9571041386074904	-1.9540634245921296
-0.9684031706625487	0.6985848849185167	-0.06571590523632914	-0.632291436254117	-0.2054009677994395	-0.4481478496950306	-0.3950648457994351	-0.3221083200366679	0.28100533292792873	-0.11128996144209728	-0.06453591147807883	-0.5879581896825217	-0.3110161182636412	0.3839066896839586	-0.2550945911309359	-0.6115124497922573	-1.2292255751416303	-0.5209477009469687	1.4147226807096085	-1.9098279447865898	-0.5703044383683253	1.9414109702908628	-0.0703050155177938	-1.255494987869326	-1.6930488236049581	0.8479934998651457	0.5532911855196344	-0.20506851002115684	-0.37069988350280564	-0.0487888776220204	-0.6849888854226704	-0.7467221753085964	-0.7724077786217555	-0.7395952254348078	0.985611384704041	-1.946727791258695
-0.9782925115821562	0.6501793573841084	0.06374815107555135	-0.5696815218428755	-0.23970885411397402	-0.3660213635173399	-0.47698347017712095	-0.422435007040667	0.19284226885662065	-0.21595859911333637	-0.06020862470926219	-0.5671459727096284	-0.37932036561766047	0.3761304087846819	-0.1730023515640086	-0.6405792620012543	-1.1782181492549355	-0.6069982907631152	1.6097607216830276	-1.9942781288895586	-0.8180562719169184	1.8914655383405854	-0.12353997232086762	-1.2959317933158458	-1.646488361988942	0.7601587034740247	0.6585060504595798	-0.20259617071283756	-0.4827467552633678	-0.07771915073558558	-0.7050621017546181	-0.7065138629321532	-0.7186615348291701	-0.6381875482412418	0.9523323585818245	-1.918160894535711
-0.9706120780338934	0.5795874975895251	0.17852938477069807	-0.5111727427286816	-0.22549945234765442	-0.30700588579955035	-0.5322277715038518	-0.5002461148076833	0.1423854535294771	-0.30140053192499155	-0.08404616762406428	-0.5524224512488102	-0.4317783328296917	0.34678034858498225	-0.12553603278360465	-0.6165275477590321	-1.1588188846398666	-0.6611539755783978	1.7407625398703146	-2.032148177712734	-1.0731888359829302	1.7889204473590923	-0.19465331105633005	-1.3050950269734731	-1.5740912713071282	0.6873177693049051	0.7339980460880711	-0.21389856205612126	-0.6179926851356795	-0.09172683747622512	-0.7554177090108112	-0.6829352304939927	-0.6419910538658347	-0.5548586847377373	0.8709923253115104	-1.8701258050955907
-0.9538066762047874	0.4945734046892598	0.2762713417794561	-0.44769528046614243	-0.2130249425360026	-0.3017855870186756	-0.6052656245937732	-0.5532014596454754	0.14683997006844796	-0.3704921449690603	-0.12244849609191832	-0.5358359075172598	-0.4534389269115352	0.27983683041284296	-0.15193129560832716	-0.5406419350682652	-1.1757597664668855	-0.6820574207570538	1.7688446646809577	-2.0095876665180805	-1.308402220778365	1.6482337849185789	-0.2703258581477995	-1.2834185084262089	-1.4880051673568304	0.6282019067509467	0.7511664189681714	-0.25078044571036573	-0.7663400775047062	-0.10583673371256974	-0.8236936759236967	-0.638165423089988	-0.5463196743865436	-0.4817460027825925	0.7786756926887807	-1.8485539485079614
-0.9176846709113136	0.4500145507407459	0.363996411804417	-0.3854045936192321	-0.2189259626478624	-0.3421422253796817	-0.6827456416157799	-0.5931641509642155	0.1892760582397066	-0.43592260945747563	-0.15371361131769765	-0.5472455075449874	-0.4479533374347108	0.19808057716659572	-0.22428678112113767	-0.4286380804769627	-1.2101824814533706	-0.6877056049207251	1.7126483499958642	-1.9194025989830685	-1.4904748954187876	1.4973166049662807	-0.33865997024944383	-1.2126721747107994	-1.3998026787876217	0.5709750752424649	0.7298462173523603	-0.2991095990387469	-0.9140497774630969	-0.08844865487007812	-0.9187186456749832	-0.5390219120137207	-0.4414812890990306	-0.42525626029596586	0.6909742895798342	-1.8696449676394782
-0.8700517318967858	0.4551943406323037	0.44880527205879195	-0.38190435726680694	-0.19509905204110814	-0.37409791148832244	-0.6994579941513045	-0.6240557342085762	0.25720808480544893	-0.48685764963785594	-0.14374773875921093	-0.5872496766674404	-0.4210947877811943	0.12826145512024473	-0.28211858477218554	-0.2869615629155761	-1.2714920844485922	-0.692205464311025	1.6048547669204143	-1.7698150390865106	-1.6017848849197573	1.3706132492309646	-0.3874805723814882	-1.0934513227008464	-1.3337115504397024	0.5216466582824422	0.6917382821629029	-0.3392822904937912	-1.0337441634715128	-0.03386130542003617	-1.0455803109456538	-0.357925152781645	-0.33936154355106324	-0.38414319249040085	0.6014665344106989	-1.9207625686286072
-0.8317294562109361	0.4809629574903778	0.529891561183198	-0.45281794396904795	-0.17188492437247058	-0.3755782390711845	-0.6787800589222042	-0.6440805238721341	0.3158051070323794	-0.5246041236748862	-0.08940376076640899	-0.6313581403075373	-0.3692062182997698	0.07667879182171046	-0.32894474126667156	-0.11236715400180246	-1.361930042112244	-0.7110704485964796	1.4614529304862611	-1.5817926124736856	-1.6592122442211488	1.2802483078321267	-0.43007492120667495	-0.9540578600348335	-1.2682817922851921	0.4764077104385815	0.641245268036872	-0.3651835255914512	-1.1146903448441725	0.036915030983860994	-1.1847557371548363	-0.10576809796113777	-0.2648638231313014	-0.3388789465445341	0.5162428442109782	-1.9883946465330369
-0.7938757366341596	0.5800008381200522	0.6116002360170307	-0.5446090133785103	-0.18817142155240482	-0.37395994644911335	-0.6619432262124415	-0.6259122413208615	0.3512308510994496	-0.5883904762786991	-0.008396702682917406	-0.690164720559306	-0.30120134501029644	0.05868264175446132	-0.3696321986979801	0.06974990186213317	-1.464378726142348	-0.7631655420625423	1.3271323781948534	-1.373976786888062	-1.6814203842218114	1.2033565362494762	-0.4912179071506747	-0.8188700372248325	-1.1593149791131085	0.40787757599858104	0.5899733734802945	-0.36382881912113907	-1.1552149783381291	0.1195027964280058	-1.3113736372638471	0.17019808280796828	-0.23833624545511892	-0.2916393595187325	0.4401382213284456	-2.0394578670955816
-0.7521159433186126	0.7806311183338278	0.6823643168662226	-0.6395961140496824	-0.2511607326587702	-0.3665881388135493	-0.6325587919395097	-0.5599034213581555	0.37368005602442145	-0.6842580889897578	0.08184252493548835	-0.7351934042907038	-0.25578160335494016	0.07353857838912048	-0.38220109929381446	0.2393516517262093	-1.5715460054584476	-0.8390975955994076	1.2497845732050308	-1.1696018913616641	-1.668780264944028	1.123850944468184	-0.5804428668028127	-0.7213257037621437	-1.0119131095583236	0.30823504876733987	0.553658623462858	-0.33123495775278483	-1.1549848337087265	0.1992885259411168	-1.4094348107118497	0.4317911435619705	-0.268892035129164	-0.2733851118457931	0.3672790109807196	-2.0292944515797697
-0.7172916441152442	1.026598524305848	0.7311491791089197	-0.7443027551501203	-0.3706772802513668	-0.3440737359286046	-0.5974055907347582	-0.4872418762208487	0.3606100109957906	-0.76610697255459	0.14444456461914199	-0.7259940261387086	-0.25624827469084993	0.08676635621049399	-0.3770369329962536	0.3908984879369696	-1.6696429770369385	-0.9029710095460921	1.2242928474777286	-0.9911169598734044	-1.6431098314020596	1.0406380212360644	-0.7031413034209194	-0.6836822144148318	-0.835130206595102	0.19549541119491057	0.5198851358671208	-0.28962289067303426	-1.1271133601521286	0.24846126503332489	-1.4762385325889669	0.6575182758522296	-0.34552486925139836	-0.2919925058479015	0.30124480083374133	-1.9324286011947707
-0.6967183602108733	1.274036826760374	0.7622841220823948	-0.8327926359825639	-0.5207573716600088	-0.33403584712995127	-0.5892290215755389	-0.43662381880835177	0.3180232744517855	-0.8234595618861119	0.15972119821208627	-0.6876270584056865	-0.27507949035875096	0.08056423217381421	-0.35119609643701394	0.5332145146350586	-1.7280228733108896	-0.9331717051918101	1.2243088800096324	-0.8311644961843323	-1.624952025274321	0.946853647422772	-0.8571428668775262	-0.6832387543956302	-0.631897894835862	0.08461649493839381	0.47423482181914967	-0.24787347140948798	-1.0937112234702013	0.2653358034827623	-1.5081500471183662	0.8442948504773252	-0.4349845199489383	-0.33355896797285195	0.24548271273570457	-1.7559440820351029
-0.6869931218916789	1.4922247700501352	0.7510224636797437	-0.8835948861319768	-0.6465131637134254	-0.33215653956883695	-0.5933084147141319	-0.4068820535414906	0.27982611980332645	-0.8750691095063299	0.14174703520481508	-0.6199739451289554	-0.30398082774681495	0.05379816531460323	-0.28292164549693016	0.7008444446609676	-1.7428294075539479	-0.9349421416732395	1.2404765432539295	-0.6805860277034043	-1.5945992518955385	0.839911782561245	-1.0228112898428818	-0.6959785895124683	-0.4254235193938274	-0.026144035176308367	0.4250883467425381	-0.20396216640373552	-1.051215976586986	0.2614294064152092	-1.4895901056018725	0.9972144894580535	-0.4999360770893846	-0.3919488655467519	0.2069110750771342	-1.5262497465266727
-0.6926028397321023	1.6249554896005975	0.657398429729585	-0.9121526084751519	-0.7277267985637674	-0.3084563831036656	-0.5768379093742692	-0.4276714576787509	0.22487582715115684	-0.9210004718998432	0.08743427861727052	-0.49066608573504833	-0.3724523723721981	0.014538747163394755	-0.18058713150519717	0.9024749437882431	-1.7227258350159413	-0.9065389308440839	1.2389763563400586	-0.5467935506417112	-1.5387546553558873	0.7451450164220864	-1.1827076617339385	-0.7023099453300871	-0.22184567545190817	-0.12764985733524076	0.38505081229435356	-0.1725517916601402	-0.9907286938322521	0.22781245398639163	-1.4309633774644022	1.104345596630618	-0.531933202965603	-0.4659592226870112	0.19581405225403956	-1.2702639058286493
-0.716725921992769	1.6679466285639595	0.5063505067398395	-0.9114352853600088	-0.7609205340817276	-0.29544665278475646	-0.5515719905804042	-0.5107508750202552	0.14262701040301912	-0.9477083722580026	0.001787719712378072	-0.3130015073715716	-0.48187652800353825	-0.027250662377612256	-0.0707278527865806	1.1261432643500537	-1.6428337503581072	-0.8601485771515158	1.1745942889371415	-0.41849070713742986	-1.4707563093454452	0.6759659084980363	-1.3243230075513115	-0.6730174829748002	-0.00650354047783488	-0.1895915456220789	0.36021464760505845	-0.14255633256331504	-0.9286136172924738	0.15670455995008534	-1.3667614263226273	1.1709183827627403	-0.5551774382857164	-0.5422524999680951	0.18830564885718712	-0.998819713342144
-0.7496544043124225	1.6418465945237508	0.33319419075107637	-0.8407658138540208	-0.7436591549547902	-0.320869507847617	-0.5049737264985896	-0.594099645187723	0.06616257169120057	-0.9374675333397086	-0.08730880447356958	-0.1367567777992743	-0.6284641581964371	-0.0718292726717287	-0.00616862939869921	1.3781379128573108	-1.502065894961766	-0.8480678071053174	1.0353425879044147	-0.2735752812161786	-1.3875568459774599	0.5979882019536313	-1.440230507005866	-0.6197950503442425	0.21610016927285497	-0.22242053746963214	0.3568989052072228	-0.10089346399092758	-0.8840302873654087	0.058902537133076416	-1.3186383217846078	1.210691318508356	-0.5892720310233053	-0.6132212419506693	0.16048782713027515	-0.7242729744126254
-0.7859253974931132	1.5321549548144602	0.1583820939127054	-0.6843893747528715	-0.7057621114312884	-0.3489211562251317	-0.44467197352139787	-0.6561058242312743	0.00942527765196838	-0.9019877934394385	-0.16633330332315152	0.026568174601595572	-0.8241843554530298	-0.11306786231570443	-0.019717778494845694	1.6384097169014538	-1.3280563123888856	-0.9009473022902362	0.8359116331893102	-0.111806977546248	-1.271993181554315	0.49685735185256225	-1.5344664220993673	-0.591534114555359	0.44444025315005453	-0.24441462372936776	0.38091438514907766	-0.06114976291814872	-0.867090683705429	-0.058139800021760356	-1.292246519381115	1.2115250789843857	-0.6388045176725983	-0.6887079785831982	0.13017723956030278	-0.4572021130745738
-0.8258735844698937	1.3821570276959503	0.038719633930417455	-0.48975820658970404	-0.6915527096649692	-0.3793741420418488	-0.40921290674566196	-0.6982204418907763	-0.036748448594846723	-0.8445346765567864	-0.2317546359016402	0.14688271739769468	-1.039387347223888	-0.1337722102100281	-0.0958227859680325	1.8333029311762725	-1.1386162269568076	-1.0035244248726154	0.5976659187347094	0.04756332734950665	-1.120729423727482	0.40946989259304634	-1.6180371777429514	-0.6057850878898011	0.6808382555061385	-0.244285943140439	0.4312511831435586	-0.03433598248979255	-0.8821531702318446	-0.19268239717291177	-1.2943004218818348	1.1748823020224985	-0.7175536420767541	-0.7774798522827401	0.10387073239041589	-0.18116134347784746
-0.8566428220472748	1.2346652102805442	-0.001015192084636772	-0.2894522990182597	-0.7053562422125363	-0.4403658757266836	-0.4003001262702363	-0.7125511707388068	-0.0765845536433591	-0.7430213068613237	-0.2870040346469362	0.16770057989262116	-1.2369360743060887	-0.1402524442927586	-0.19278736721315978	1.964194744217386	-0.9529092413139908	-1.14348480554829	0.35167191064709297	0.19499318380359765	-0.9501290312576567	0.35695104732642513	-1.6997444766594434	-0.6698795213171912	0.9109464923493913	-0.2219444192905951	0.5087541864373598	-0.026760915476631085	-0.9310013678225249	-0.3037990764913898	-1.316688200491327	1.118838231799282	-0.8262293160965439	-0.8695553529325768	0.0656483227968151	0.11086727153462787
-0.872770221027307	1.0543556442567275	-0.008111954922316995	-0.10596029504102819	-0.6972110040675753	-0.4880421187354444	-0.40424792608177806	-0.7063966034788904	-0.11225185458397151	-0.6058303849875613	-0.3412043941755502	0.11283739678056945	-1.413149996729628	-0.14045225151031	-0.24758411574079314	2.079247486666565	-0.7975303439878023	-1.3117328268939157	0.13541824924132892	0.32752472969167934	-0.7730052380996878	0.3238073021216198	-1.7798191026859271	-0.7946484437847607	1.1238968967464822	-0.1965274293653494	0.6105410973920179	-0.051104238133432275	-1.0024540832323314	-0.3506558979857948	-1.327937600674471	1.0285217684931296	-0.93452583264524	-0.9564612469960554	0.020658114151039166	0.40143906354019
-0.8809235291741274	0.8657383059481759	0.001145543208468492	-0.011833230984346457	-0.6580406453479886	-0.4896529537878288	-0.41860938161241207	-0.6968360262906631	-0.13550624908741601	-0.47398039462058456	-0.39009087052918107	0.04727030389485515	-1.5573074139279783	-0.1132136675825666	-0.21626760534307699	2.170716927267511	-0.681822996358967	-1.4766416083204006	-0.031210145198266613	0.4384941047838611	-0.5968019753673841	0.306073731653154	-1.84333867112245	-0.958111663036445	1.3133727084828084	-0.1623833218989424	0.7337208174602498	-0.10423507328436359	-1.0798953536863822	-0.33464390796352605	-1.3138909349233665	0.8903565597793411	-1.0207102081669468	-1.0380152654000567	-0.03472464001435745	0.6655161392883967
-0.8817850678262943	0.7387124304766971	0.032754125621192495	-0.01810135810043783	-0.620402243973692	-0.5085243338806913	-0.42216240144279943	-0.6688841539963329	-0.13711662824436166	-0.36940255602778505	-0.4157173999652907	-0.03434136260728693	-1.6622849841888587	-0.053530711680619715	-0.0992665161221884	2.216761585110114	-0.5991859853854999	-1.6203690843982277	-0.13992903440074506	0.5239079474851299	-0.4458624640785461	0.3061242402560263	-1.8656878761115372	-1.1224618023265318	1.44779282595553	-0.1290215924132234	0.8668499649491931	-0.1709938792192811	-1.1493990317659368	-0.27450234494200465	-1.2938032374927062	0.7213678238425076	-1.0795199520876873	-1.0999776368071028	-0.11338224047529073	0.8865926082470923
-0.8607086798969739	0.6423966392867995	0.056561357600658446	-0.059916413409343006	-0.5937262906156957	-0.56476559567493	-0.39272461852376517	-0.6183153331219158	-0.13402833660305757	-0.2869051076169567	-0.39471163850742735	-0.11483239298597381	-1.7537701762662388	0.022009917041275435	0.09802064050178787	2.253415556155871	-0.531379610447131	-1.7383440864899289	-0.20710534307835293	0.5825028493504133	-0.3604180056127456	0.30676569951250465	-1.840240275352239	-1.262684342419747	1.4983107108512934	-0.11260967010122531	0.9986545756607658	-0.2451584138585709	-1.198043455466	-0.18812036358412915	-1.290974596210869	0.5242588796322123	-1.0985181615435646	-1.127700762828611	-0.20523524273590493	1.0415539269902845
-0.806470611215835	0.5424576018248058	0.07763244108396396	-0.12208692046732934	-0.5721117651621409	-0.6245492030704772	-0.3284501697001841	-0.5961646835201094	-0.1309919926764935	-0.2220551086657081	-0.31356408410027337	-0.14751149727122925	-1.8298111886608737	0.10653107016282126	0.3313940881270379	2.2979820503360067	-0.4613505146873228	-1.840481058891508	-0.26203737810473393	0.6256792136428935	-0.3479674881241288	0.2994545792467388	-1.7791635783827207	-1.3536466687496163	1.4502763385185369	-0.09536904479652492	1.1274316737383494	-0.3206155642549503	-1.2162440599079143	-0.09732841642376361	-1.3224082344827564	0.30413188596593327	-1.0782023126491342	-1.1344492752608681	-0.3107803936127523	1.1017358864526814
-0.7185461653105053	0.4663210208594609	0.1216887376852277	-0.2048494832338413	-0.5628961464304709	-0.6938449406017468	-0.23443918553939863	-0.6045262061927579	-0.12456086559165831	-0.19555474905826728	-0.17864390341654546	-0.17975871912099667	-1.8773705743657783	0.1879930127778114	0.4947612171994088	2.30673883772542	-0.382192195698253	-1.941167256954138	-0.3299305699946191	0.6662990337876974	-0.3854564331908253	0.2972953364739482	-1.6877928200751438	-1.3895621100873228	1.2919254179251063	-0.06583427602555297	1.2506355963058353	-0.38292453574224544	-1.2136525354872465	-0.01735073249188964	-1.3892964294356962	0.0911075071398246	-1.039095311924885	-1.1369554750162643	-0.426555518323804	1.0653897266004446
-0.6114368298700855	0.393599154006667	0.15693377496623867	-0.28642151496632057	-0.5514601843256257	-0.8012786895121495	-0.12819357853924201	-0.611103628426767	-0.12191672691138278	-0.21867608581806297	-0.0008504890319581571	-0.23648492450378056	-1.9068295693250548	0.25665919317694363	0.5492150216453004	2.274940087362263	-0.27618983633073896	-2.04360176104218	-0.4306973233727314	0.7025464698039667	-0.4508278326731018	0.3162966728745084	-1.5760639811601282	-1.3908009060105266	1.0459685916716244	-0.02503995572329803	1.3559406705611827	-0.4252798098439037	-1.2053913022276528	0.047305498742356414	-1.4690365994959609	-0.10248143123822291	-1.0124198359443757	-1.1393204162399921	-0.5200432691988895	0.9714775920172812
-0.5068624477570934	0.28862927819564776	0.1748851011513473	-0.3741752945916016	-0.5303151938506271	-0.9314803986768538	-0.00312656919433153	-0.6334425353800534	-0.14228282847527296	-0.25389964260416475	0.18441108549044277	-0.27584550411452635	-1.9291916379306873	0.3123136035574601	0.5375034812538202	2.2305110315492245	-0.1450278840506666	-2.1493410798955574	-0.5695825665333679	0.7349640441416448	-0.511319046973347	0.3506172685262386	-1.477106817995221	-1.3588428633224323	0.7565421971549989	0.016817266243509914	1.441184073161942	-0.4532338015514393	-1.1921196285987754	0.10824728732781227	-1.5348338850125607	-0.27398283099872256	-1.0171875394638759	-1.1436219663656175	-0.5748841177462296	0.8488010738988014
-0.41562140192763336	0.18548033499208458	0.2113827386022749	-0.4370556135279234	-0.47157955132118545	-1.0368036553658464	0.15355129125416295	-0.6596305811043652	-0.1736228847780277	-0.28660676778779715	0.33952527109531544	-0.2757467074789573	-1.9421850593399448	0.3613608752711258	0.5047951894577027	2.193127795698456	-0.02117948666619842	-2.2497543356673004	-0.7271663226174274	0.8028957821431586	-0.5258771669589333	0.38706175092874906	-1.3888000833970122	-1.2929215674246368	0.461949016719249	0.059652460686178	1.51078826079003	-0.4687715321512124	-1.1731878354905305	0.18949386475514565	-1.5692675242343832	-0.40274048976795856	-1.0434381439519538	-1.131977250956682	-0.5975658784486704	0.706504670294293
-0.33309290863324237	0.11249035536273304	0.32632054731866156	-0.3908014172656207	-0.3220804099707577	-1.047076457609639	0.3549459868652785	-0.5843131591777198	-0.1584463599166821	-0.3046757843972762	0.5178369608071927	-0.21767404509141675	-1.9164799803468846	0.4427283144724091	0.4974447546390385	2.2024539706087056	0.11416010956742265	-2.3103622778815702	-0.8371632336488215	0.9512224108661048	-0.45569153074303104	0.44975050338370826	-1.256037998393728	-1.1749178203586872	0.23219710993938397	0.13185771274598873	1.5949513518331664	-0.4491546298463886	-1.1152417330187827	0.31858196491599305	-1.520179013115532	-0.44845219040597595	-1.045866365203002	-1.0551850120879336	-0.5647986520768409	0.5934220042763483
-0.24784376696358795	0.07968377812001129	0.574033974046144	-0.22837843253420936	-0.08584064999697713	-0.9098795480785627	0.6173252981236905	-0.3792893183484451	-0.06961836509669936	-0.25406178381566435	0.7665435529552248	-0.08227749018543418	-1.7951131475720452	0.5896082201525625	0.5730867876018739	2.2845916265701325	0.30883831780279625	-2.2881629715560905	-0.8279582699742457	1.199707602025752	-0.28204926609048686	0.5892956713993069	-1.0478095986640275	-0.9637537277372615	0.15842598893738508	0.26788081607922215	1.727169605259267	-0.36869259165691254	-0.9600067831469083	0.5291858772733475	-1.3400317316158428	-0.3759491761781348	-0.9641512075320622	-0.8603644349205151	-0.43932642738934086	0.5571531218724153
-0.13459138023140407	0.1141697840047838	0.9510783683174531	0.032362886392624704	0.21755852835034944	-0.6423877097616953	0.9152241379567541	-0.1202066549750123	0.07041449214268565	-0.13751468098998904	1.066662433142294	0.10812338588341304	-1.5544516201553995	0.8008017490062805	0.7334645874283965	2.3920067226191284	0.5578848129259566	-2.1480132525344855	-0.6720396068464984	1.5358683847304933	-0.029609597001046283	0.8095838919665699	-0.7647360364502748	-0.6417125797715079	0.2591540191287128	0.46440181149151094	1.888758691644032	-0.23602355286778698	-0.6802372180294967	0.8289987360649056	-1.031610877721016	-0.17534299092674596	-0.7527184807256576	-0.5332985317510894	-0.2076647862568597	0.599661442694954
0.04299138510729979	0.23277244974606487	1.402719017082791	0.38541355006865763	0.5441479597063867	-0.28424165433009324	1.2281139473444544	0.160235977124012	0.2413900056670625	0.026812194040291337	1.4045717022541526	0.31382362666039565	-1.228964506077594	1.0748913498279657	0.9069885770550188	2.469805252990734	0.8209505170855451	-1.8907516192058758	-0.39421186148271153	1.9099636253163943	0.26522393300527347	1.0871564444814554	-0.40171797101179835	-0.2306251419718901	0.4974929405421902	0.7097416487316633	2.0431926391583515	-0.06262488774137764	-0.298551939525012	1.1701515964973292	-0.6126920001006191	0.13580332897257724	-0.40818534720480937	-0.09967357170905178	0.12275614317969208	0.7205806143964503
0.2689066847570277	0.4111195791970198	1.8280315760267065	0.7526153838905466	0.7967577781698438	0.09303306734857084	1.5380802509257703	0.4176417019358019	0.4039395998605809	0.2506027369758142	1.719386497896359	0.5154844964231087	-0.8611805327432241	1.3779097956339739	0.9932761658885869	2.4957670800491614	1.0922831359147531	-1.5663806074728588	-0.05464741648016156	2.2676667606453482	0.5882888946333212	1.3897585351497108	0.014073483555584331	0.2236610859590554	0.8506862195841824	0.9780046460836183	2.1855495395447884	0.13797703592360264	0.14014208155438287	1.5027986325554763	-0.11440704747002975	0.529898856640713	0.03806955097236089	0.3890786694980427	0.5250668740250019	0.9268885043459683
0.4658276460075232	0.6225190559358748	2.113671387273926	1.01355950621119	0.9124185681842933	0.3852430203928806	1.788189373580743	0.5750074701712314	0.48260402429164595	0.48685221060294126	1.9219384866508715	0.6733445834964973	-0.49410096897249184	1.6528607275691556	0.9391081481774801	2.4507097345579583	1.3607047938609431	-1.230553396341258	0.2758288732945415	2.5497189801005424	0.8894424842785329	1.6478878009889033	0.4102654980012611	0.6521880710355246	1.2547780088169203	1.219707969880639	2.307081289436524	0.33214974846489387	0.5789823403670439	1.7984408453393652	0.385159482396614	0.9721362264025973	0.5266610110282757	0.8793437440120311	0.9704861967867242	1.1941997844120764
0.6024473793405788	0.8503888494902299	2.2255755549537968	1.111712593196841	0.900556841310757	0.5590118516688288	1.9570378384932874	0.6235952444546923	0.4734170709398436	0.6642963096435127	1.9696323053236309	0.7535138191193302	-0.2089706528114009	1.886483966641724	0.7714284972772071	2.333278466898586	1.5753098281593663	-0.92955214616311	0.5606307700365523	2.723316254996395	1.101422780270998	1.805545353994511	0.7450665566354335	1.004116978230167	1.598946959056597	1.400625157079403	2.398788959565379	0.48070836522872096	0.9549571552544787	2.0243088733601717	0.8186777210356414	1.405128245356905	0.98126275168967	1.326814318520925	1.4156466090864857	1.469819821234704
0.6982746610026254	1.044007235839301	2.2184787921161164	1.0920707089444988	0.7986558136340088	0.6547185722464813	2.0358978071611302	0.5919535280713581	0.40505647572749454	0.7850396270227892	1.8705792750007741	0.7516225692384357	-0.039328284608626606	2.0704848132257845	0.5573885222601469	2.193469989183884	1.7167632456403923	-0.6894194857923313	0.7989772604059786	2.815346889769797	1.2210312828630336	1.8697771442672189	1.026772601857104	1.2771051817893757	1.8721144446960623	1.5136762016770404	2.487409710925712	0.557909700205627	1.2469291804100018	2.1803079858657783	1.1848467830793818	1.7975989360563958	1.3548350450001883	1.7102492109160354	1.802555178031917	1.720796938431553
0.7565289249043909	1.1675290262727092	2.144387492065585	1.0110807980646221	0.6613765190560164	0.6912755788519787	2.000872642707023	0.509320135839514	0.2905818941402816	0.8211614461205967	1.6660197498881453	0.699203897166466	0.06542915766361726	2.178847827576709	0.33796718302708906	2.0809808930107856	1.8237966261118275	-0.5063858608872116	1.0115503105589327	2.881903742110497	1.282852457539463	1.8781262163220105	1.2805194307307874	1.4976445976428288	2.121977404295925	1.5619417169725098	2.596470573019882	0.5710503529676536	1.4861237678957748	2.3084662289071636	1.4949957147538977	2.153091069124473	1.65145181697903	2.040830628833258	2.112449926891187	1.9253990002629569
0.7796673915625815	1.226104220373505	2.0618333121170593	0.9116733345320721	0.5393133410712486	0.6820170060856132	1.8824208654787493	0.434080913120407	0.1735722640737481	0.7551699730403931	1.4340041209912624	0.6215328050430244	0.14525637146280146	2.2472953000755487	0.14476677671053503	2.013560361787427	1.932147571214766	-0.36106745091565523	1.2456115341865994	2.954480364101247	1.3162608423610487	1.8773610109884948	1.528125936449719	1.7056803690418447	2.35337598788387	1.5507310640650203	2.7199561246695994	0.5542557558093134	1.7180855809345963	2.4400522294264597	1.7583127731922565	2.454200961723604	1.8887855704632837	2.3326661985320576	2.362385829699248	2.0705403588161326
0.7909084196908511	1.2266925789665077	2.0099012919474486	0.8341498594389861	0.44582017279865427	0.649561662807946	1.7232534015454988	0.39365192282338546	0.09575458739294809	0.6647470622114796	1.228189495387245	0.5079082058554641	0.22130618897698132	2.317905550699499	0.005351433880476053	1.9823197794865681	2.038455219948116	-0.23633774185938922	1.5172415607886538	3.0395027979116898	1.3368862195999713	1.9148686994814674	1.7935101630657155	1.923004699756089	2.578428117085264	1.5043211228619062	2.842081935906667	0.525690264653373	1.9540605409486242	2.5814528344479615	2.012412612300124	2.67608653550656	2.074973401251036	2.585382268412539	2.5548375887785584	2.1642149367989543
0.7951405393857048	1.1601335821859848	1.9555736739528728	0.7958125067720827	0.34799773285936836	0.5886892502381021	1.5328414138785629	0.3502223999704708	0.02740697910928421	0.5906712283259232	1.0727849507134697	0.37624616377399545	0.3239973631958895	2.400609538180346	-0.09151597987482496	1.967431558005785	2.1457724659702406	-0.11221539087383574	1.7957930604498196	3.1348727946144197	1.3603199016001752	2.0081505126961803	2.0749461420950537	2.154379964774374	2.8255457155149326	1.4359351106815061	2.9546191569846334	0.4951322260640154	2.195738772560033	2.7271611957762483	2.2939662010503983	2.837366544038738	2.2316729992159794	2.8006306519498496	2.700610200035816	2.2312545542663877
0.7576862800862486	1.0549849645239262	1.8572484749899985	0.751668968052766	0.21380224852189658	0.5025356764294507	1.3549414620107278	0.2993060270625526	-0.05813012798190749	0.5296250621964483	0.9773879469463729	0.2784346717995301	0.45977524162680583	2.5135330172669925	-0.1638886125917222	1.9497945691830338	2.258603666415671	0.015568321112896	2.062899622693256	3.232851358165506	1.4054698580900151	2.154307256827764	2.333581169049949	2.3981311384806965	3.0750982360444192	1.3608757231592512	3.0512971403694342	0.48905109924172574	2.4481786629358977	2.880256062855117	2.589576109617586	2.9699999085020092	2.368064815466728	2.9816808006430735	2.8339189820777695	2.3009158807207224
0.6618525206899755	0.967025354870086	1.7346424046084077	0.651551692641881	0.0598982324150098	0.4305291123169698	1.22911690189117	0.2664073308247227	-0.1401789460282954	0.5240895612358635	0.9325165433089746	0.23633601400301102	0.6167617180028986	2.6692071406169173	-0.2010580353178307	1.926948946733716	2.3754545101779456	0.14888956498321013	2.3158242652867855	3.3287490136894133	1.4645266936374342	2.342699294681168	2.5480088154672744	2.6461530249806313	3.313650415601894	1.3036205819212054	3.1546308110491617	0.5031739141947285	2.6986023904646013	3.0552835919635535	2.8535279228828427	3.0812514428735183	2.4835196099448713	3.123941812213009	2.9691605608241245	2.393133635696631
0.5458103897507753	0.9090869286136153	1.6190508951783467	0.4817151171811916	-0.0782166752604139	0.40182492659184527	1.146223775578023	0.22387275445807303	-0.20836032162479076	0.5686719087497033	0.9320794436353574	0.22832784099987782	0.7996117655238703	2.8528299735461524	-0.18728883043590003	1.899001275513949	2.495141331470225	0.300773343573401	2.5480371670220956	3.413526197625224	1.5167688561829173	2.551052332389706	2.7257418317882687	2.9070955047574047	3.553895162960461	1.2738696297608327	3.285168090890692	0.5130519822074201	2.916956902290001	3.2460538763250852	3.089702575301112	3.1832035600584585	2.5876830411526357	3.2401861919585193	3.0957798190698447	2.506267820013445
0.45311401296502385	0.8581939103189186	1.5198723623497163	0.27031135722625355	-0.2047006444415921	0.42076715359673394	1.1035448586964953	0.15876177724857793	-0.25656780090368414	0.6083219206097349	0.9485019028012855	0.25511019752216385	0.9811703955115074	3.054154645911379	-0.1360358374195978	1.851944061538233	2.6136016393453727	0.4678484507500798	2.757632746964313	3.4860755696299037	1.5635895066990382	2.7558697678971824	2.865064070118021	3.1785436487934082	3.7940697240944217	1.2583661924066731	3.4367527441746217	0.5158893396480181	3.1001160671960446	3.4312001455083148	3.308314068497597	3.2837129586039895	2.6917658005580396	3.3570297812819114	3.210802297089151	2.615200400844702
0.39317985665377037	0.8163422506559279	1.4397372664793398	0.08171171221973236	-0.3267916761962746	0.4661091772934755	1.1081541817197005	0.11052155499861813	-0.275398847497002	0.6453193022496381	0.9657329963634064	0.318379562940641	1.1369212201113867	3.2664390141690234	-0.05560687664911725	1.787297541438555	2.722680994163289	0.6437093489658524	2.947556410260368	3.5487777875774027	1.6344428709550491	2.938728588305925	2.9707336057359846	3.426136535926942	4.01100724594321	1.2381890760626146	3.6035431676718517	0.5169881571183822	3.2662349401667456	3.6033957237113654	3.474856357756913	3.383516648623734	2.7898035529065695	3.487429632918581	3.3188642985031955	2.6994299573681664
0.3714556953017686	0.7981738862555605	1.3781093381194727	-0.03736016927558321	-0.426993623908246	0.5006265385895883	1.1470844670684675	0.10463344429771919	-0.26057556709588964	0.6975385008250928	0.9866763150107536	0.40922730348799	1.2718273917073022	3.458075736580568	0.04901393122089446	1.7257307627077356	2.815122078543129	0.8197645034066706	3.1114638549996902	3.5925264015773566	1.7376851669343725	3.0848171458236306	3.0532511032294734	3.6463578174187945	4.1927031846289005	1.2007404510725124	3.7735481231154893	0.5168715018389947	3.410614735018469	3.745043127271277	3.5898700707643236	3.4837016488953148	2.878098840590041	3.6257490757823034	3.416172483985581	2.7441850484469463
0.3673099453966056	0.8013540016886236	1.3153618983577426	-0.08251396934554626	-0.5044032296102827	0.5048512518172534	1.1819424724314556	0.14173172760702113	-0.2267783838859243	0.7552413151734528	0.997210417144944	0.5063923831897315	1.3747093435163618	3.6247446570908592	0.1482962428851268	1.6717146795734248	2.882028653245349	0.981316832337113	3.23466699159655	3.6081010072521984	1.8451811378358713	3.1936884393148803	3.108590121185535	3.845948567582586	4.33488157939084	1.1423915248285703	3.9179996398010233	0.5236393895802619	3.5376401864093103	3.8444156862418013	3.698780000664425	3.573468911614868	2.956008978249648	3.7677480755596293	3.485232333833376	2.7413715769031435
0.3588867316570012	0.8308091692243703	1.2613630879077706	-0.06320633513115112	-0.5777183311349063	0.47656841877944256	1.19249839120682	0.23496835312759715	-0.193583794166945	0.8111086910076413	0.9915874420579026	0.5929297676652499	1.4357493672453727	3.7626224375910864	0.22374679873565606	1.623987102950025	2.9235801427218	1.1214911407542938	3.315367886116001	3.5947460368063453	1.9325326056014067	3.2766841755546485	3.148690040452453	4.017519392837494	4.4197043312982185	1.0766408911094356	4.006435572076141	0.5438771990173119	3.6715627846625574	3.9125644907317216	3.8103906554744045	3.639620549110634	3.0224099387725034	3.9075211142814803	3.5272932415548786	2.6953285283526327
0.3578287017332878	0.9060148030488889	1.229038174772876	-0.0008893589554137161	-0.6328369626854673	0.42253832639738825	1.1608270783043195	0.3692132223343629	-0.17303847298720093	0.865150356800348	0.9909723803743116	0.6650315523036087	1.4617274049443427	3.8532971129936926	0.29601654822803086	1.5920565239490387	2.9399479374936535	1.242013604227607	3.3676911991654364	3.5567694653103494	1.9856568286443177	3.3402846082914537	3.17785227892992	4.159274762127513	4.450256934763551	1.0096240403952395	4.0472695887725125	0.5756808149446505	3.8128380243572364	3.94535878136584	3.9017663883501457	3.6788101370829183	3.0765864321776775	4.025920825816631	3.549493308374602	2.630887722850379
0.3694108905308367	1.019281279778953	1.20483559086478	0.05541487215569797	-0.620553450153228	0.3656296121161657	1.0551683064112838	0.5069857446811649	-0.17618910188619327	0.8981460933404495	1.0072168775302663	0.7383104282857482	1.4716096841142026	3.8996172861975418	0.3677518765263582	1.5707030894853609	2.916799505227963	1.3345090746240682	3.3971818964219276	3.503126629095457	1.9899846955709504	3.379729301704578	3.188421687638919	4.285834395433489	4.448915298085493	0.9506960515011172	4.048363101693363	0.6131252780914275	3.9261626782789607	3.941943488460576	3.980386686776646	3.6809756378414797	3.132231152385811	4.1104002628442045	3.548824958112332	2.5565267826880866
0.3824052253898315	1.1581376315160532	1.2061821360474396	0.06552499689896854	-0.532603182093594	0.31930318922074513	0.8787336640230479	0.6500091990007802	-0.20617851760570316	0.9009284365297769	1.0364838228195072	0.8073777448316257	1.4791820869233026	3.923812860203937	0.4348174495783024	1.5397373839186979	2.866306250904782	1.3904106065252049	3.4082878603079743	3.4398372978117187	1.948269554102247	3.3976320759926666	3.19631744104383	4.384764541456182	4.429897530687254	0.9047725229241543	4.004902013714302	0.6567618787295888	3.998339390335429	3.9255899691477816	4.051356138050052	3.6302499919517084	3.2078986139397982	4.164404310846161	3.5224973768350765	2.460579675299589
0.4126929513896858	1.3115726154784944	1.245881732682715	0.031112265464129284	-0.38908464305478135	0.27837977556353016	0.6776306076772894	0.7891082116087781	-0.23965362498427942	0.8772655481235733	1.0694910924587067	0.8556215533605449	1.4781812383349682	3.9313974341782654	0.5049952401720528	1.5022671972642552	2.818665041972966	1.408402667267732	3.41583460211134	3.3717742644227755	1.8901222575724255	3.3902401419623045	3.214436427402114	4.436960267737937	4.390806503051496	0.8702063431260605	3.9188467272749223	0.6963625830082789	4.026270797389268	3.9055893158784896	4.091965965872747	3.5380127493919042	3.288495122618008	4.180300452385613	3.4769742943315443	2.34615467138333
0.4688095629966014	1.456651417904878	1.2870374770155173	0.0013602564685170487	-0.2347031337493623	0.24759119911089936	0.48128269398741425	0.9044462501930802	-0.25811064803146805	0.8455799125723862	1.100684398452392	0.8794964660360817	1.4671630987437432	3.930203991068029	0.5705661486010729	1.4726674607746724	2.767301445159463	1.3843984993070169	3.423122533042542	3.3141777029562456	1.831312728706528	3.3532223869171935	3.230301588628028	4.43823521529314	4.34368185216845	0.8473938483207366	3.8029651608454573	0.7288548413913597	3.9977496447225844	3.884878181968322	4.064758394908451	3.4263799047685586	3.3425963223409796	4.150339973491561	3.4179728148722353	2.2363434173435817
0.5324619387540476	1.5737943585293432	1.3056346751632388	0.006911060469466071	-0.11452605389879607	0.23713568640977628	0.31647094329658165	1.0167750674206517	-0.2718196499514034	0.8243588708113616	1.12532120934181	0.8825591617387248	1.4505742535200872	3.928178917917176	0.6098475352972408	1.4458894181075588	2.7054990944158734	1.3282682860270292	3.426122906870284	3.27727131273137	1.7758528314492437	3.301173271657285	3.253151643646531	4.393939825657808	4.290078472860168	0.8200183398319927	3.674731518887492	0.7523176048424584	3.9181411790083276	3.867622227595887	3.9789289228395894	3.312581559386652	3.3607071419708925	4.0916288266762875	3.3491658543128673	2.139363081849985
0.5936743679527263	1.6673359272395778	1.3121521104223335	0.053950180978180995	-0.039722765238747085	0.21572873262334666	0.2093753145352016	1.1459485732052461	-0.2778689613328979	0.8416950091448638	1.1412753474288613	0.8732299365799815	1.4303665041632452	3.9032624178690782	0.6217648421377657	1.4252007365622956	2.668711725832604	1.2523067252154731	3.4232828583615813	3.2467240783466913	1.7163288610589507	3.254258355879346	3.278068932609977	4.315878811734377	4.236653258583582	0.770579257565491	3.5509533370195188	0.7440482507632622	3.817004601085378	3.847908259497475	3.8613061985474793	3.203421540202452	3.3318454601464156	4.02245999179077	3.2693160614922094	2.068310761326181
0.6533343001817111	1.7422138676705248	1.3124222023339713	0.1480246663772083	-0.013182101620335368	0.1496024622090368	0.15988199725825702	1.2844335772207254	-0.28534943225548487	0.8891148278599406	1.1496926382865307	0.8558643108079431	1.4195890378395961	3.8544122532754286	0.6129654685737422	1.4267378023820902	2.6671852790034234	1.1695707859228919	3.4087665459033927	3.2051579405038133	1.6347258997127903	3.220331727330021	3.286190559557565	4.208706093615659	4.202753312098545	0.7119163506845624	3.4507263871531584	0.6995818924120345	3.7155899317352334	3.8297224480055783	3.7181195079949405	3.081430715603859	3.22686724373481	3.956733764023803	3.1777279908670892	2.0282009035287762
0.7081683204117172	1.8101320472766542	1.3176557224189014	0.2670852810173122	-0.02280756868074643	0.05081203656582498	0.14356442470388658	1.436971268457435	-0.3228323058262668	0.9352180599376432	1.1580412420526318	0.8397463454050923	1.444575032069777	3.7911381676526346	0.5813117298289798	1.447213314215119	2.693729385969818	1.1010327636355521	3.371511522481982	3.1506876956209715	1.5416891261242696	3.209866344814879	3.287310106682142	4.075540352088864	4.210997494019655	0.6642427660981658	3.383747070580557	0.640262682843247	3.6094620921621177	3.820603366657072	3.5786930760747424	2.92772284572941	3.051424897021465	3.9084187894665954	3.0927210629145923	2.0022843370698418
0.7551016641297489	1.8965313895224694	1.3364329818410483	0.37319276778240146	-0.025982898450985344	-0.05479833655611542	0.14254013069872995	1.5977285652864464	-0.3926266579654448	0.9782503374695495	1.1803801575150301	0.8362489445059446	1.4982891963369613	3.7127705368121484	0.5382779633050871	1.4728217283295784	2.7482288937253756	1.0687813123988448	3.3043718595915825	3.085718774286726	1.4592398263569006	3.240343235788027	3.2866251206124995	3.9208667996308058	4.251270889593016	0.6343991639137643	3.3619670214789146	0.5741511255552566	3.505470282430643	3.813181960103079	3.4808998029529206	2.7587170361992106	2.8375720161442484	3.878194020416519	3.015222538358947	1.9713332879602987
0.7912193509337383	1.9947314177253994	1.3752009570999486	0.4728067903271653	-0.023555641358446632	-0.14824914230346123	0.1511826113672388	1.7636528023468414	-0.4754183283326177	1.0156725290835813	1.2225633981596782	0.8375333007683434	1.5577061430297583	3.627109942531056	0.5139718015116419	1.5030245107156133	2.8220901744194977	1.0648347144089914	3.2126405831222042	3.0282312127644766	1.4061485775381928	3.3089566473599072	3.289043440607474	3.7611802208687335	4.303465145468809	0.6417056477531498	3.3688273299038998	0.5031419280697349	3.406946804987368	3.8079642899930675	3.4238201388612324	2.6049408719512988	2.5989017998008896	3.854316771837836	2.9379046490093206	1.9198722316453751
0.8131615960047096	2.110626889181157	1.4357132884334844	0.5746892063878785	-0.04765711055435689	-0.19313998303414104	0.16108767666015986	1.957051027655503	-0.5475451328636304	1.055205799271333	1.2718182870953592	0.8283310998553322	1.6087230056761819	3.549965455873685	0.5314790968845571	1.532685954227159	2.8971404768542444	1.0740262304750796	3.1136969576577433	3.012825061548977	1.3909254773645139	3.394669746434205	3.311537499281539	3.6001873631370573	4.376337342901808	0.7038763874882815	3.3743895042779726	0.4499998036982175	3.31893086828025	3.8079991907964788	3.38110089765942	2.4752270919535784	2.3504514719513714	3.8275277748160668	2.862086031869651	1.8564904133976559
0.8180414891222452	2.2549199722206836	1.4857820658503456	0.6755688723347533	-0.07718210666359479	-0.1432339266889778	0.19568249536904467	2.1610119385156534	-0.5852955371653239	1.1106094512406337	1.3245293855931461	0.8097912055005289	1.625593614725292	3.4837509640358526	0.5894623675050409	1.554740604849502	2.9476015954547057	1.094280515610545	3.0218374209331325	3.0518767688590147	1.4009413979661485	3.4703972947206503	3.350053848602511	3.4605384289382437	4.452813333021341	0.8012695780250448	3.3744841140477844	0.417071028785814	3.2592610784278726	3.7971575055081646	3.321322922174308	2.3856021091787403	2.1245596691019033	3.797776905356102	2.7938179663415723	1.7920810913002676
0.810009098680992	2.3957387605306453	1.4985037863260555	0.8064671961839164	-0.0934765620635039	-0.0012940028369920365	0.26318987214640055	2.338561791096662	-0.5662930631133634	1.1704460439323248	1.377540209581414	0.7940656038789379	1.5923807037997986	3.4179819882912086	0.6886160751386202	1.5654187245136586	2.9576868564348753	1.1161970438869075	2.9542786218515302	3.1341073177329934	1.4219239959672691	3.5169839045799187	3.3708955932089437	3.367165993808367	4.490465543052662	0.9001940675700624	3.3779274696235064	0.39607872310627074	3.249266568428091	3.758006282824102	3.2447082559194866	2.348358910850157	1.9279275289685558	3.7680784382546584	2.7393022611650664	1.7380956383407518
0.7931540342228145	2.5103718676634426	1.4958028672096741	0.9585321853574007	-0.0932855647840912	0.20067935699505335	0.34646355213507435	2.4809886144254336	-0.4846754110993189	1.2258140248350955	1.4128453746476328	0.8021669279956075	1.515426894012284	3.3537736689214874	0.8237531905489511	1.5662545741747875	2.9413244176168094	1.1268245806545996	2.920892019342376	3.2493326451950457	1.4533786580048322	3.528242272160155	3.3720519675415668	3.3170598318562186	4.501538769719457	0.9807712787455906	3.3811111983890454	0.3880614949534936	3.289537083893749	3.687052949488618	3.187865116440103	2.3463271532396273	1.746410595537471	3.75119348699353	2.703036732970004	1.7112889501624664
0.7673035561683301	2.601895142972366	1.5091508877703412	1.097523866866946	-0.04320448647804465	0.43669279366324576	0.4662134797518275	2.565261293748625	-0.35339834117939245	1.2812501050466956	1.4145531855152684	0.8426622575348899	1.4111038376376164	3.298281264393039	0.9854256042840486	1.5592508271820373	2.9281353814173046	1.1270606388521238	2.9088103613718888	3.380229191918916	1.4981109409881017	3.5031293948120465	3.3559363813009453	3.294537365120152	4.506360023455902	1.0257219820702506	3.3704775003075995	0.39357816074648655	3.3688530741414744	3.6021617310193172	3.1561732319078426	2.356258293380731	1.580834410252804	3.750717309040005	2.6709529097942792	1.7057507330340251
0.7357397165257933	2.6507959343856937	1.5557436997156853	1.2395275543364106	0.0734510810333467	0.6808834554931941	0.6591470800911801	2.557122783630806	-0.19901492774303092	1.3182118156200693	1.3781240498597467	0.8877586875306781	1.3060029957030999	3.249233992679373	1.1506160527243465	1.5480453929665643	2.9049280336599623	1.1279483160323962	2.903185233035298	3.4934305885973926	1.5558790339395903	3.441407882102092	3.3134647898359098	3.295356802112154	4.4868347556643515	1.0251660819260775	3.333399271450051	0.4060753279351152	3.4681173296106396	3.5276809236247466	3.1407677563942173	2.3728168333466555	1.4273428609617267	3.763558165241289	2.6233103742067927	1.713927831915657
0.7097920724579063	2.655510250706839	1.648036845985309	1.4040499297555962	0.2248800907278418	0.9171429919610571	0.9115430813757218	2.468586799363334	-0.03336665236526023	1.3412715387194958	1.3240954080600538	0.9312743713573601	1.217370662358451	3.1926642492346717	1.2858589092265473	1.5422617620898929	2.8604414815084542	1.1194280904655165	2.8924388559362413	3.5691483908005965	1.6383530643751114	3.3573363126211433	3.2669544812219073	3.305028568726583	4.446531665919041	0.9973504858231961	3.2743055691799325	0.42191410441717975	3.549955321422234	3.479051639899945	3.170927057979406	2.398566657741166	1.2705330115335571	3.8038419087641593	2.554268587879599	1.7635428158544335
0.686418248122808	2.642521676198029	1.7881480037414754	1.5820474640079374	0.38867219515433166	1.1472090168038955	1.194226887340521	2.34972400390594	0.14975943163684682	1.380986407064127	1.285899140866905	0.9835265005293703	1.1322750520312304	3.124589390195589	1.3739269494178248	1.5476891751579624	2.793821450333817	1.0973861562717198	2.869203136483997	3.613394936364197	1.7403972968750618	3.2626427839561485	3.2404806289317465	3.300565047228969	4.4043362475795265	0.9589521980867982	3.1991062037696976	0.43107342538590043	3.6056671031168657	3.4589412983913603	3.240564248171265	2.4331321475102152	1.1237856249198102	3.88968836384013	2.460181730237884	1.850007694123279
0.6532414526577932	2.6365487193424872	1.9511308577252024	1.7922043586527843	0.5399539777792789	1.3459420626069554	1.4996123205098857	2.241354383593335	0.3347634255268116	1.424527808000141	1.2627234917435817	1.027107107859426	1.0424657677073372	3.049310670934538	1.4194927864119098	1.5462727185174583	2.6902533719623136	1.0670772672854694	2.8356653701026056	3.6395524457201147	1.8429004206618362	3.1541199998247187	3.2253446464251305	3.274099642496091	4.349383133182656	0.9101359298707126	3.1051807046182693	0.423789996571209	3.653539583372474	3.4506349071794338	3.2985417403831256	2.4816780646469536	0.9968646782661738	4.012334944778971	2.350951621158251	1.948839826248453
0.6150616871249338	2.65632203661364	2.086650452983521	2.029450528844886	0.6628647061914416	1.4998215555277703	1.784543882763779	2.161979291675564	0.5039389507354414	1.4449803004186592	1.2565541420645183	1.0639300253165527	0.9679216256354316	2.957693661492403	1.422847922678283	1.5238674598157829	2.5471583546456937	1.027330968277377	2.786937924923059	3.655815732861094	1.9294495156384344	3.0148551545550606	3.203336706897263	3.2321926706815667	4.276532531511075	0.849370382166685	2.989552164317371	0.40556543147198365	3.700009619792662	3.4409075546857566	3.326987445287339	2.541797032486806	0.8735658955385196	4.154242810019737	2.254194373054223	2.0653427348857702
0.582148319518476	2.692774202859838	2.166178820646594	2.241128448943308	0.7507910995911486	1.6067183594207122	1.9961495092388006	2.0988580498578635	0.651192540323712	1.4412348384330258	1.2900328549231197	1.108857089651365	0.9042811566006602	2.8612731785364436	1.3919772395868315	1.4833315561156553	2.3909037588753956	0.9822290989129605	2.712574461229074	3.663797501508198	1.9863905051328328	2.844035059640931	3.17081091675166	3.1809633980286156	4.18183511769557	0.7676144567965677	2.8690941253016433	0.3813726317563281	3.7413205807704104	3.4214777788436948	3.3463414337165673	2.606699452067975	0.7589958018262624	4.302985765502491	2.1846829351913803	2.1855292018922374
0.5612749005949297	2.708894483550387	2.1984998194059577	2.3980494527130216	0.7951382804048223	1.6471943188967093	2.120931992471167	2.0221591085980513	0.7657034853112428	1.426272447435873	1.3571463876666159	1.1529824898575591	0.8414126030460409	2.78450130533883	1.358960298117146	1.4289536454434728	2.252377370138747	0.9427139402232768	2.617345802442931	3.669029498833674	2.0076946018199315	2.6666690497945513	3.118805988697299	3.1171388967868263	4.05748672345391	0.6597440927092096	2.7679254781915716	0.3505643487773156	3.7836887686394767	3.376356025861745	3.366786331582135	2.67381005639112	0.6822043131593862	4.433132718800208	2.1476978767590094	2.2656659157833134
0.566644942268961	2.6826901834304064	2.1910703346481433	2.4715168599299076	0.8063633496803153	1.6383757427418746	2.1512909286795603	1.920699981218228	0.8114070847396588	1.4093222051857393	1.4400704400329736	1.1770013633449252	0.808173276761911	2.7249938557766233	1.3332394919865158	1.3616172601591547	2.144208527464553	0.8968547174751379	2.5105118809200184	3.67217563358905	1.9840933008466959	2.500109355532701	3.048876030913692	3.051128426863431	3.9204211252075503	0.5552271447693402	2.703082582234961	0.3104894972340161	3.810980085942789	3.2976247991945664	3.388331792949851	2.7385445856375257	0.6473056914582723	4.5185941304592125	2.1404694579314865	2.28248950249183
0.6054033853927495	2.6016568205043145	2.147264558080862	2.4434323455056224	0.798795082483581	1.6202463908328657	2.0782032835199447	1.8014606710578753	0.7961110801344108	1.3998953151491715	1.5356891157774046	1.158763504418862	0.8237348580385963	2.6675924822913046	1.3062555084881373	1.2998821895502557	2.073327835052675	0.8412408815022339	2.3901167277680537	3.658305390679325	1.9089395481842217	2.3502907376928754	2.9696582512610616	2.9824716574776273	3.789880146379437	0.47419440430900384	2.7021804890809378	0.2614152553469634	3.7822623514051585	3.1937899232164346	3.418623837939905	2.7979208521659658	0.6618642627242484	4.548878136958054	2.1424985934124323	2.2492172678054567
0.6783189210945441	2.477531776323651	2.1049971310972584	2.328108571177388	0.7681241026978657	1.6108983272302564	1.9276285081855082	1.6777147695297905	0.7580801581731198	1.4107263480773224	1.6437713765009963	1.1001883905704273	0.8682858278988	2.6140819493531584	1.2688603142415495	1.2556298402092012	2.0303730856841353	0.7894113535083851	2.2696207987012635	3.617318934358303	1.7978219083244356	2.229350413545289	2.889765306127602	2.906247146459802	3.6574711341887145	0.4228946007265896	2.785958540363211	0.19790398186726627	3.6887852744295118	3.0639215408078884	3.4409488651216433	2.8429154618826202	0.7487504829264908	4.534027764225625	2.1388106246228795	2.1760212136231516
0.782338377308772	2.340969278341548	2.0864625629580322	2.158444754163277	0.7203509081847246	1.6311008835122416	1.7432200214932405	1.5633527729062369	0.7036623295970372	1.44917327214803	1.7399083275727172	1.0110060790226727	0.9324281887476629	2.5813810681131804	1.2190905543787802	1.2170096590545472	2.011396941418208	0.746547119141331	2.166007125729347	3.56693618738599	1.6724346729408388	2.1440843156064107	2.817743562927022	2.8388990661524023	3.5190423035028786	0.41632674346765597	2.9373187704722374	0.12113163727262577	3.5504995175771747	2.9087750050713326	3.4304235198741226	2.863500524283978	0.8998272562669133	4.4816595811549185	2.1340809928119513	2.0682134489838724
0.8906828007417709	2.223990184413868	2.1045822072909726	1.970419718772551	0.6680534656154908	1.7051359065795766	1.5487464235697461	1.4659715893861605	0.6456393296179853	1.493243253433532	1.801127259003423	0.8918686275703547	1.0234437744492846	2.570815586460795	1.158452324992146	1.1821676305627826	2.015740619939141	0.7295632236173957	2.0800727547241022	3.529338638423515	1.5320441655449168	2.07086704488272	2.7616680008100545	2.784915039141042	3.3773525128430095	0.4435915866499215	3.117785806275336	0.045619922310081294	3.376390310754406	2.7537331717450106	3.3695980782488073	2.8610561548337756	1.085711223265775	4.403541334779223	2.119699419826079	1.9565275012908274
0.9786547500314304	2.1701106876914005	2.1851713707229434	1.8218737440435109	0.5892869834076258	1.7977663796613563	1.3727492400795456	1.3760309156499542	0.6003513119074902	1.5375142898212928	1.8259951082917536	0.7665832026246199	1.1238514876660686	2.574771229348795	1.0923469953690788	1.160390661539271	2.0363476521330885	0.7521387476951792	2.005134410243275	3.5044916056704265	1.3795658571266103	2.0015389365801965	2.7177650585256585	2.7304489903696814	3.2316216153278985	0.47140203552924553	3.2991373334148184	-0.018527310595956865	3.1800242003965042	2.624762238567045	3.2638764035819037	2.8324038195670798	1.2882888752330843	4.3135254746556395	2.075504006086786	1.8737719405405655
1.0452933612674395	2.1803883441261243	2.315555305284606	1.7405383162704766	0.5215386567558898	1.8800606611570039	1.2297535290679866	1.2844046145512675	0.5558243282179391	1.5910727748037323	1.8270972238973755	0.6638883340920232	1.2028011245505543	2.5982728782888302	1.0312172127986146	1.1660396589134792	2.0646592238490613	0.7999946293640419	1.9371564749704688	3.491433907799886	1.2171293329990232	1.9331502882910983	2.6748859126249216	2.6831144535375406	3.0955089300540846	0.4950123499859285	3.4529838202654206	-0.06347910543237954	2.985048547174576	2.535807569414839	3.136013128983619	2.771601907992596	1.4840013568195227	4.221866914510564	2.0041350361887154	1.807662514580493
1.0992615243557946	2.2113590936071357	2.465385857484215	1.7021671630379385	0.4995978442833381	1.944982534066869	1.1061055937093873	1.1891579797702776	0.4905779985042643	1.639585425284314	1.8041245139082314	0.5846873054977678	1.2526175558989459	2.634945603002015	0.9826448993545936	1.2063399539842954	2.0921058090284985	0.8538011447621534	1.8797668818393802	3.481948435376	1.0402665857826614	1.8629660591698898	2.637084011140028	2.647828050596636	2.978635368733038	0.5209697983846758	3.5542492773725094	-0.07337222573918611	2.8054350479652634	2.4907057597491242	3.0056494513409797	2.6845038170358952	1.6441348845049404	4.13206749891131	1.908380313478093	1.7544584224871609
1.1394796169253594	2.2485448462003044	2.6086480875428273	1.6884065772060874	0.5041181132294422	1.9793321000450252	0.9882655476230822	1.0962833876179325	0.4113629282969531	1.6616723011147443	1.762862304718706	0.5410700022745004	1.267873893031388	2.648143679750509	0.9290455972457081	1.2794431409574778	2.1185588647805207	0.8984751586435575	1.824131705770926	3.4515498372789772	0.8597876653120462	1.7920519807371758	2.5988082662449528	2.605947589978912	2.884032436373734	0.5374640762735885	3.5982648226072143	-0.05288417191248124	2.6467455313124617	2.4893221921853135	2.868969601143248	2.5661951974065254	1.7570700296893602	4.046521787805987	1.7946915253965599	1.7263952602420094
1.1628404857920043	2.292340323493341	2.69213780324326	1.691929347268936	0.5493367191304366	1.9748202703844118	0.8680034730037505	1.0256955696138488	0.32764139383593105	1.6590326421915358	1.724366312035076	0.5444714292990952	1.21680713470754	2.615990918310029	0.8574017207025116	1.3669184543186654	2.132061224276542	0.912375543962337	1.7591060467301491	3.387108574765908	0.7110601748968204	1.7220066502738653	2.5471323279157962	2.558292508676371	2.818359725903277	0.5467831245238228	3.589386905835306	-0.022913172793592396	2.514513057681389	2.519351840606339	2.72405483281102	2.421550560010419	1.8171839677482606	3.955107012546209	1.6822370778894893	1.7078973288202437
1.1744788149528522	2.3182727870481994	2.6767621361575404	1.7021821855115538	0.6607040494680845	1.9461384573683485	0.7585213814734119	0.9949024594456471	0.24964709492501463	1.623384275431306	1.6842749055427415	0.5644650455772728	1.1039636576527112	2.554258588379418	0.7911192033038776	1.4501696415400531	2.1301277249595794	0.8968694711124836	1.6839821829515766	3.287665943781416	0.6199468977201354	1.6493550759023445	2.4951593167750747	2.5153925720362436	2.777554534705011	0.547210344079067	3.5325616378134748	0.013534075868093978	2.413565869609718	2.5554367784192524	2.5797289624930997	2.285789882362313	1.8270823978978832	3.8425285195338175	1.5946470664909218	1.69552148858077
1.1746040511479037	2.3265619403901177	2.5731251295991155	1.7068466635691846	0.8066418873794596	1.905390296598777	0.6890116521790306	1.001951973191829	0.19175136684707614	1.5365025286615372	1.6373772327040714	0.5742684945867478	0.964194125027851	2.473792981754648	0.734021871561227	1.506701688251655	2.1251948915221197	0.8593411355852932	1.6137665642973176	3.1583201689920855	0.5883356081176085	1.5751124805403456	2.453728707724119	2.479252990580137	2.729498566610837	0.526901973534301	3.429718617800449	0.0571575057489054	2.350997695830803	2.589886364300886	2.4316307659605787	2.1787669079477316	1.8154575911777477	3.7146417027427865	1.5453005387933236	1.6846826109242283
1.1469829924047557	2.3447228572133594	2.4025718733384593	1.7089798548225936	0.9610950206646581	1.8415423137238345	0.6715026265283842	1.0460302598406122	0.16031520727205212	1.4262432620178038	1.5914162020231548	0.5703561478182099	0.8173628865275278	2.382794294647907	0.67683880379814	1.522630514511898	2.124394176431023	0.8008601760882964	1.5569518519530716	3.0262964637534933	0.6169654782817884	1.5292557199925823	2.4155904510724127	2.4584296505480747	2.6659503391698216	0.4843936277875123	3.2925344515728114	0.10198323762211856	2.3296302053947153	2.6323855711979185	2.289759441874423	2.111886797135025	1.8059732762802423	3.5726996620508102	1.53564859761838	1.669705096591859
1.0925311584941315	2.3626119374714785	2.200977619117072	1.7017578006319138	1.1316834449502557	1.7515779218051446	0.7003678006459241	1.144025451953207	0.14222701299951937	1.3331482640233825	1.5545125010077048	0.5553898689099932	0.6839477151746443	2.295848453940406	0.6533128397906569	1.4958580815740539	2.117356453155429	0.7314443123789152	1.5255601544851107	2.9096665233730956	0.6991070186232634	1.529604229352401	2.377098653223472	2.451114970340053	2.6004207006187565	0.43357251599591373	3.1412886332784415	0.1481298083038861	2.3382126821995164	2.676318203949349	2.1845156434650312	2.1094509644815047	1.8040936232852445	3.4185228098256735	1.5545099237135207	1.6444181982302148
1.037487691524125	2.3694264705423285	2.0244627689227217	1.6625228551664804	1.2918903712777672	1.6301873312255886	0.7703683374844429	1.282015194320947	0.12070507478266009	1.2757470323284108	1.5264881676477486	0.534244566137181	0.5895509635675642	2.2185419614309674	0.6772703417676651	1.424704275521961	2.114362474988719	0.6496378522390843	1.5399344645178645	2.8112792100309574	0.809587156815126	1.5733371031493846	2.3406863650554888	2.4483481654376447	2.5325614193047827	0.39324401942558185	2.9845730501526058	0.19739032233060705	2.377493096290766	2.7154120895992357	2.131082802732436	2.1590127604235088	1.8034509379264398	3.2596730342384306	1.5963179421465967	1.5995743811922711
1.0014088711254963	2.3813910031962298	1.9119244724068316	1.5702623334565322	1.4159072922665288	1.5001496885939969	0.857315960901335	1.4284938951069523	0.09489225532826158	1.2564651994569176	1.5042116949958673	0.519718637947501	0.534774314875228	2.1576304611508355	0.7126164451258467	1.31496394669083	2.1428186574569295	0.5482533153421125	1.5968339202450317	2.730084160627645	0.9224579262616999	1.650557180650705	2.3040261070199994	2.451746418845654	2.454641212640457	0.3847511005562714	2.817487796209915	0.25196241464300917	2.440559916766719	2.756353224915399	2.1039307426465386	2.221849275207417	1.7846490298563065	3.096829287586451	1.6644896688981319	1.5357603816595937
0.985430460032681	2.4114903861534285	1.869062060342518	1.4257348704196542	1.4922266218319173	1.3825139843518266	0.9371397617754189	1.5725629017940173	0.06138857670657816	1.274599072550996	1.4892691304391885	0.5133871849880272	0.4970238323439714	2.1137565763132167	0.748545553422989	1.1826472624153097	2.1961827030097285	0.43066682570050296	1.6829904563352323	2.649800747121955	1.0186162597414303	1.7419777518495736	2.2660523452308956	2.4557640702152668	2.3752578931400983	0.412124035433237	2.6375950197073044	0.3022050908607057	2.520070091545503	2.793435328540068	2.079445618240189	2.2722818244110763	1.7341162128577445	2.932691430515322	1.7442190382481109	1.4555721494696485
0.9918693278541373	2.4644203167922525	1.882781946578629	1.270605296628596	1.5130373670679436	1.2694385839732356	0.9933443387319839	1.6971747871389087	0.015147318430600808	1.316733087771196	1.4748198640855923	0.5120379052222541	0.4717590093281843	2.0706630196630593	0.8033937435628837	1.0411586707844456	2.244962052121198	0.30125529572667903	1.7837915651388527	2.5576710214901155	1.0820009622154814	1.808777904578338	2.228606440090441	2.4493580010248484	2.3054765890599724	0.4628859541539282	2.452949752442035	0.33060500678138577	2.6117371769044966	2.798969598795313	2.0475872010727363	2.2902290166374195	1.6417927131764103	2.7817908648795124	1.8202754917423718	1.3655381979402512
1.029787824773182	2.5452414237702365	1.9356534168756774	1.1494265132086983	1.4878137888554825	1.1669193734865417	1.0165332169042807	1.7833503138455196	-0.033421197465737046	1.36711036218402	1.4444445589096773	0.49628689875151666	0.4599014483402918	2.014514491433735	0.8606825524178403	0.9117730700521461	2.2669562763458755	0.15927120779514808	1.875238836757361	2.461830343209809	1.1198691108605112	1.8308425877431038	2.190436266525096	2.4433158582632304	2.2338920389014896	0.5246294743338156	2.2696554246805962	0.34533179503573563	2.7062403153528973	2.760743247401654	1.9981342489696208	2.269626880642695	1.5132341289348574	2.6497505915847652	1.888489366708645	1.2826910491031112
1.0872431681203067	2.6380494061335	1.9855069036383342	1.0808301430616578	1.4270249255723517	1.0915047000271185	1.0299841888747756	1.8368704307377512	-0.07982868842888323	1.3990975803885957	1.3913525592677374	0.44879112189190645	0.4765783447594023	1.9552797517225105	0.8889125660798809	0.825669335497308	2.2494744431864095	0.022057462605246915	1.9332949251433138	2.3788863401550833	1.1359138187872455	1.8143237491737172	2.144984126355594	2.4507245327144527	2.1499304179806327	0.5830375936486643	2.103300646169944	0.36228820435580744	2.7986841388361237	2.6809151383415437	1.939835759069633	2.2179678783155934	1.369347902244826	2.53992891830331	1.9502365012994414	1.2209406436529175
1.1338742175744203	2.7091961104240148	1.9755409035364397	1.0748361760890501	1.3245668224973164	1.014415802172972	1.0662043630015656	1.8622301441155522	-0.12395827210067227	1.392829201152034	1.323898713206925	0.37281933190025385	0.5261130122823389	1.8961152145471825	0.8992151778688722	0.7864629376340099	2.1765317085666904	-0.08141717291563497	1.9475776207080446	2.325810799104743	1.116137527821548	1.76064068061089	2.082618477104491	2.4662456333864986	2.07166197966345	0.630816696317982	1.9710317875181296	0.38338211302062414	2.871966024581702	2.5592359801620423	1.8805235922597716	2.150356448587052	1.2330636483972242	2.4585070449773214	2.00787117436654	1.170186532883588
1.1548685542035342	2.712190036428912	1.9079748674960644	1.1380507450633175	1.1961291103121439	0.9333259181817691	1.1201576270926306	1.8453651816899082	-0.15732169189255718	1.3467746114377812	1.2557142862630664	0.28405196622188944	0.5882008452372604	1.83758250019492	0.9044908009929991	0.7607956213622222	2.0657197026988086	-0.1458389303836509	1.9149193532196709	2.317249348935782	1.074677936590418	1.6783697428223388	2.0114707663081863	2.479696450599339	2.0175672967829223	0.6685304033212777	1.8810292934730986	0.4186270596899083	2.896579513228321	2.409755839150789	1.8226378136730894	2.0766440548291336	1.1144734098673397	2.4000875286790393	2.0620225985442415	1.1212069412975316
1.1460372432076402	2.6223461897620393	1.8133761540386892	1.241236360710181	1.063517311749803	0.8916418324164834	1.1753556929260731	1.7710672457281997	-0.17479690313115595	1.2649419419940993	1.2007989565540351	0.1933312499202722	0.6424638619561117	1.8007477696296665	0.8790472079951106	0.7246521356799743	1.9517530400506182	-0.173411019642358	1.833380186317812	2.3409593140883054	1.0301489946564	1.5834085185621214	1.9397583716551872	2.4808002804297415	1.982633453220025	0.7096129681427334	1.833684804477328	0.4771823653323809	2.8599265836560837	2.2653363146341956	1.774688482319619	2.0169490812245314	1.0144914670819236	2.3663062343397145	2.105676106665477	1.0834640631203958
1.1070974235255011	2.463671835291028	1.7108978026374366	1.3470471536213628	0.9133974292412838	0.8784083750069656	1.2402596557736563	1.6327589139964167	-0.18656046313407149	1.1473409212936783	1.1852631852974462	0.11227284457731732	0.6873934519567702	1.8081217359963067	0.8162912989037212	0.6670710695950081	1.863856482458709	-0.16020159633924785	1.7204195472458852	2.3896500846528066	0.9654398275101986	1.4881770732765376	1.8767985767809527	2.466522795898499	1.9662962597077265	0.7630488695013683	1.8224020393704266	0.5473317005166072	2.775370008409672	2.145579193556854	1.74380995283171	1.9947391818545293	0.9416986107520449	2.36036881928284	2.1281772321618995	1.0523098029430913
1.048083105474456	2.2730213084269115	1.632430230743262	1.4459926760902344	0.7586180089370884	0.875544668247171	1.316221014669962	1.459336241813234	-0.19527988705321186	0.9990692690260552	1.2261725926075513	0.042104651235097754	0.7203040537778692	1.8616970712752796	0.7494172029640824	0.563955831030948	1.8140782479660396	-0.11381861946535296	1.6092614228323037	2.4594050944495622	0.8816523238105946	1.4109443686244987	1.8314544630883838	2.4403899861800213	1.9765947384336715	0.8154012803012215	1.833031336997463	0.6128223506723716	2.642691629559132	2.039253895963862	1.719435850182156	2.0131018315194398	0.9184301738912234	2.373022849684177	2.1226136678165175	1.0131301366530472
0.9881424714289757	2.0816297476386976	1.6126430624341204	1.5153589480100726	0.6314774866079286	0.8872977980738265	1.3758719141647102	1.2694309144412599	-0.19265393007309534	0.830215411370715	1.3211324967010296	-0.027521571991999894	0.7330010361624294	1.9494934427061388	0.6833890357594069	0.4182795765005346	1.7915698521778487	-0.0626013674213318	1.5135151423018325	2.528050286631822	0.8010028671143015	1.3697546029821352	1.8025794768336698	2.3922962650758786	1.999416059311559	0.8551507142213737	1.847706852454373	0.6505076505249819	2.4791043475118584	1.9410106272751513	1.6903578039674982	2.0527808625015433	0.9534390470555636	2.402926369492879	2.080179447335909	0.9709624090285885
0.9410795730264081	1.947193532926241	1.6393117029267383	1.5377086331316185	0.518466783845333	0.8840985006781192	1.4005189886637925	1.073191451258727	-0.1756228717955251	0.6580733299461698	1.4434673289250894	-0.08506355530848353	0.7379994090244045	2.0634375586608154	0.5995563549776397	0.2711223534430197	1.766814633776179	-0.014774993027159667	1.4059231110560328	2.576894648026901	0.7245576240038797	1.3711410641309802	1.7816935395775821	2.3168405787652553	2.0045423531780253	0.8825828421692465	1.8640237374061635	0.6478565652240518	2.3084065553520037	1.8511186222598954	1.651886351721346	2.0948217405659153	1.027471560081714	2.4476073544047625	2.0093313089485276	0.9368859164543124
0.9076307127238671	1.8828278476095057	1.671397839154243	1.5211426003520616	0.41132526831469446	0.8364409015935763	1.400511875510979	0.9174504887799154	-0.1475685084500872	0.5106123837360436	1.5499354429968206	-0.12139531234878069	0.7356983377831894	2.2055787931679722	0.5039063927125218	0.15905679182975477	1.734989556376196	0.03659225432987149	1.283734604692524	2.5898532550390048	0.6441417347290231	1.4118787777776363	1.7545936247506524	2.2277147553409917	1.974232702028638	0.8924243336105325	1.8712008785486582	0.6200455703106046	2.132312351100638	1.7593419738604212	1.6077962331747522	2.123898070067861	1.1160196194125809	2.487246321081472	1.9396332147061315	0.899741222969603
0.8804695731108232	1.8594275602776933	1.6983992015669949	1.4806194777740946	0.32666174510495666	0.7632075672675903	1.3784326491776027	0.831147526327688	-0.10705448572421535	0.39483383025287466	1.6209454071165665	-0.13970938582228293	0.7273892399721194	2.3564764439794184	0.41101427243807737	0.08664079669206512	1.7074117503289874	0.09106022446896138	1.1702013751954554	2.550519138782421	0.5692572715642059	1.4833661288529503	1.7173858688888903	2.1276518581822956	1.913130194568149	0.8758760098742702	1.8477728592705205	0.5842117026340874	1.9496110781135094	1.659241483847315	1.5633754628742234	2.1080537754244046	1.1952581527510564	2.508965959507099	1.8868696710280086	0.8467718253488974
0.8534142364901506	1.8704574220022043	1.7098096062398227	1.4194104090275048	0.28314619827872683	0.681621754892204	1.3173093270504412	0.7960100157407215	-0.06256906020645644	0.31573810445930095	1.6395252653858514	-0.1358647853181357	0.7136356432421029	2.486159428462526	0.32929927136106574	0.06562675084918099	1.6925918262014623	0.14570277931663728	1.0579072313783935	2.4580252542458263	0.5025174417775082	1.57225874447806	1.6769790562215938	2.0211250492219794	1.8300189067531043	0.8447764851419224	1.7960741206361857	0.5442854924951692	1.765171733706414	1.5581488138515116	1.5105701364191688	2.016453947016924	1.2385170622367883	2.5101529868457915	1.852073309175233	0.7825342309144061
0.8281467545160796	1.8874863071022006	1.678322369468559	1.3302370056455532	0.2894252338394244	0.6123931354881172	1.232556111276541	0.7986977514664633	-0.037314678685514836	0.28325797697176724	1.595740366651446	-0.10552010439332841	0.6908245135396516	2.576372387186737	0.2722448076286329	0.10207596677660694	1.6943298332052144	0.2014641516629939	0.9465864912840717	2.330589455752869	0.4395696477741454	1.6543579530168457	1.6276747900905548	1.9266295033913	1.7375593537144816	0.8036450216966735	1.7253214144071218	0.513326686575011	1.5860377024750238	1.4846676651832265	1.4607937731114748	1.8742650614665965	1.2451160156698702	2.488524482956724	1.8432462687744426	0.7227873148646825
0.8089640242257318	1.8882459599691148	1.6067754135131689	1.2180341502109522	0.3458808463458749	0.5815635424022083	1.1484750884435244	0.8315703813017803	-0.044143205788112344	0.27863695244403797	1.5020168302062007	-0.0559947623630264	0.6668276277384114	2.6053876352921614	0.25184535049969564	0.1630453093402437	1.7068092055279949	0.25907464655662144	0.86527865091397	2.1982412279528956	0.39893166429607074	1.7098416532720706	1.5587268911881553	1.8569604883094937	1.6575389592523089	0.7504098620567677	1.628775444654617	0.5013770465848006	1.436057721641173	1.453055016036038	1.424668258856744	1.737306386683991	1.2227295905148554	2.4485824939459526	1.8626013310993685	0.6704389989581221
0.7953780563073541	1.8959690974494106	1.512979147039646	1.093764492844654	0.44480152064178513	0.5726331027020684	1.0526609200444947	0.8739746256558666	-0.08489878538752609	0.2662234212916541	1.3939064702178765	-0.0012755400628038204	0.6568572973730971	2.5529841423431483	0.28325331265254283	0.21268860850911744	1.7116081401207892	0.30904029836585395	0.8209441194761098	2.0944509855544777	0.39519183770105726	1.7328659998914102	1.4811614256031571	1.8136845746965649	1.5913290542165932	0.6892994503744104	1.5157365717739266	0.4913070618221481	1.3352447846033204	1.460491380077207	1.397127622622062	1.6251300326718343	1.1826383938018095	2.3999758888717535	1.8953866209918009	0.6072546675227353
0.7777694154341233	1.9426579584561352	1.3891204764881393	0.9585772527782488	0.5654003861510546	0.5762239225063418	0.9448717588837898	0.9044839016633762	-0.14915291374966327	0.2381373206357508	1.275393137997448	0.054378016133800965	0.6558681889441562	2.4301135039395114	0.37283030680348384	0.2441115070112299	1.6775174942690732	0.3356607780157927	0.8001567966817706	2.0313623132590743	0.4094861638930206	1.7284161919783603	1.409805027294596	1.7889881898228919	1.5215558485469987	0.6213458049728114	1.4177802563830588	0.46321007332052416	1.2868353002124389	1.5085921659217774	1.3709023528537625	1.5488281439201042	1.1492026207834976	2.348942826761648	1.929020896352521	0.5338496780172372
0.7614541621615138	2.0207234618972727	1.2260867356225105	0.8209789056965462	0.6660042239717907	0.6116399209497339	0.832622650908965	0.9013269706924076	-0.22137322416720812	0.19475806091123607	1.1373508167878785	0.10257101496442782	0.6418885941458067	2.268690872938697	0.4989994344762678	0.2594344825103855	1.5908795858170155	0.3346747432532187	0.8092930495053292	2.005358394733734	0.4090987167586368	1.7029649069910069	1.3453181308600832	1.7603006647764068	1.4476092619834824	0.5414943523188424	1.3441936575140403	0.42081716848358	1.2786579738489814	1.591695964673506	1.3391815061240777	1.5446707239355335	1.1308470966864252	2.3010060605311637	1.9481019952816516	0.46770304439687005
0.7536009890338695	2.1250267795554607	1.059682717424701	0.7020234483717507	0.7116247199815495	0.6833780125534841	0.6939837459957288	0.8478908455416058	-0.28657539832335355	0.13358866746102144	0.9955150948394111	0.1216415883902883	0.6070408660247056	2.0895448017216154	0.6137113719515298	0.258104976673556	1.4634775130951372	0.31415243370598167	0.870910650335663	2.013109777134971	0.3781661466042869	1.6645455382161896	1.2947396433306761	1.7121515111698642	1.3748369449470401	0.4444666146546378	1.2960526862700836	0.37313902687565426	1.2832273036785768	1.6800149406207177	1.2958516452598887	1.617096906993229	1.1150623140245712	2.2637662105293925	1.9273379783497788	0.39094936546487286
0.744121904615294	2.2565249250914685	0.92030746226836	0.6088202664424257	0.7159699080881923	0.7922286997044102	0.5206290987757767	0.7476713204146032	-0.3356296253525123	0.07555832786543289	0.8749879819798144	0.08513199740596619	0.5636374967452608	1.9274579467273216	0.6940860332424007	0.25248683281032924	1.3309524705763751	0.28287718147361784	0.9961453377609246	2.0362549243944033	0.296563185258126	1.6241209779073418	1.270097330853969	1.6496477495504789	1.3208637382244854	0.33944781241794547	1.2751857314584896	0.32578827266472077	1.2772363512944431	1.7445689623592586	1.253878180641769	1.7344949349764236	1.0957871313805903	2.234534807927818	1.8510587414347608	0.30517425997533154
0.7285321575760878	2.383677409374099	0.8121689238492996	0.5482684309165158	0.684316088135499	0.929373406247678	0.3400012528039307	0.601053598815197	-0.3696112229498056	0.04243936400459186	0.7872527110631339	-0.020732831747892255	0.513609742527778	1.8139296457929543	0.7334988818365697	0.25652303301960705	1.2303971162098346	0.25830253953555343	1.1714129765350554	2.0451433743962055	0.15408980603338632	1.5928687798801042	1.263188546624672	1.566619501390233	1.3153595185332136	0.23508528118479083	1.2746114721580013	0.2882440880694347	1.2533780247130506	1.7801952038987643	1.2319103538949385	1.8727227468658865	1.0918557255455597	2.19680055306521	1.7297320947253951	0.23459705265221084
0.7094228416069776	2.445060340051627	0.7437886976984789	0.5235677286741344	0.6251666181673295	1.0634120350163252	0.1599389024807652	0.4198399685476969	-0.40377983232016346	0.027995824884236842	0.7287094540630739	-0.17903891506185055	0.4455226881225471	1.75180850181738	0.7267771778344322	0.2762861092354317	1.1817838016657503	0.24402101858535516	1.3781410236281644	2.016575479908807	-0.01812907127439891	1.5765848063140737	1.2478340560169872	1.4657564481099343	1.3780655112789484	0.14035577883885703	1.290835947567185	0.25857789790636576	1.2179213677457283	1.7789013812580112	1.2281307871309814	2.022202056783407	1.1159201241896703	2.1465740316036594	1.5817075645664347	0.18687965938845083
0.6812403792308384	2.401983553951309	0.7229407336204391	0.5250136417596323	0.5504309743770724	1.1578584263168803	-0.018711487008903294	0.25808925215626094	-0.4463354002353242	0.01797874083781185	0.7058147975870761	-0.3510890217639838	0.3569255752560797	1.740681399877825	0.6986186108560879	0.2937996840142581	1.1686483250041113	0.22736416202257265	1.5864677431882686	1.9464340157641473	-0.18865252388775108	1.5631267890787488	1.2124873017351143	1.3776452804904733	1.4986319478023777	0.0752279591701378	1.321612725709802	0.2295213256549374	1.1900187287705652	1.7287239976104594	1.2386947486417346	2.172785459071915	1.1703278767616108	2.09116651173868	1.417443929386374	0.16278054402851452
0.6340133782278577	2.2661025092762905	0.7224318648014108	0.5533910944194216	0.46354710779416053	1.180630115356025	-0.18159201671084713	0.15796820010541718	-0.48172997567355047	0.003648700565506281	0.7095707326396639	-0.5048928012570052	0.25155470965550186	1.7897907738347834	0.6836633910248008	0.2806841369825809	1.1683724933841013	0.20283378099654384	1.7624751687916824	1.8381747756502187	-0.3331071044166826	1.5400923407388345	1.1643050378758553	1.3234684447751128	1.6387182531770024	0.049347719124747946	1.3641673200804312	0.20147137557242142	1.1925479223541031	1.638310973458561	1.2639449577633939	2.3002312967508796	1.2470118030253399	2.0317354020845846	1.2557724094126854	0.16975268714214925
0.5790325293553774	2.0618266400590395	0.7065669007743186	0.6032056169286111	0.3497485412539868	1.1088249056250923	-0.313985573453753	0.127233015276132	-0.47861051540340205	-0.019602349163489227	0.7117655974293303	-0.6312000656906264	0.11874415651140713	1.8883119326725608	0.6859325376989919	0.22588549661519902	1.1774294112372434	0.16922007724495888	1.890107864917437	1.700379027907669	-0.41823006419650455	1.505009065183733	1.1048241865882993	1.3071327273286646	1.750516810564949	0.0500709040345287	1.4131861819791565	0.16153199467615326	1.219086474932079	1.5274186564477277	1.2796255741525564	2.3854029172561395	1.3439416626214538	1.9767744414487491	1.1144223501161235	0.20254694650012467
0.5294562700728045	1.8219625235422765	0.6821490262120188	0.6434883799287299	0.19547844702822484	0.9600985933579695	-0.3970565285872397	0.16813409708532573	-0.42118231675812534	-0.06026412218327637	0.6835539356378233	-0.7105111819645161	-0.03142422229664741	1.9952330949400778	0.6785678135435879	0.13424776413617373	1.189839156160798	0.11855362766182691	1.9687222399276727	1.54899544620194	-0.43108176807959014	1.4527755935233408	1.0341994221462376	1.3438627854407739	1.8023817310791248	0.07333378090110367	1.455129113186814	0.10073954182090168	1.2539270155477715	1.4034609743883637	1.273000471491597	2.421078190593965	1.4584552860720588	1.945319356155115	1.0053879291763437	0.2553388922025032
0.4884155052564342	1.5885591801828494	0.6693842476054683	0.6679449669748582	0.006586116798895059	0.771194624402328	-0.4363495847294999	0.2668417708665982	-0.32273100778252317	-0.11102729267946829	0.6168025711953253	-0.7427245306820884	-0.16419955496256036	2.0711085357562475	0.6513752057288155	0.030551918592738904	1.200816183446437	0.0660577270478847	1.9935474704001102	1.3938389800612205	-0.38870714212682894	1.3644537251106876	0.9682492579787262	1.4262595850954178	1.7937380275717913	0.11992130131693993	1.477666040446953	0.033378644121401006	1.2766010562236962	1.2799171161408787	1.2841629850824665	2.411138513656179	1.5576063092931627	1.9462215880670577	0.9403502232492364	0.3198340781313403
0.4622908031196814	1.417793684246784	0.6551985506811697	0.7102294745842495	-0.1756849744107886	0.5730693705287555	-0.45392262875546885	0.37656974037680335	-0.20381489658502444	-0.15854763894567453	0.5183458697129042	-0.7452113831374144	-0.26220640558328107	2.0982148149048014	0.6177152441058642	-0.05501608681687921	1.212160093566458	0.037944671086518715	1.9730487331800426	1.2364480150627455	-0.30576597684843276	1.244119504197569	0.9221489589476274	1.5290724163949223	1.733456159045166	0.1667919190284201	1.4772281952331714	-0.02583143631505585	1.2619988589560855	1.1860439266221876	1.3448629238522736	2.35644325730886	1.6194815817035988	1.9764349653000637	0.9192279464920924	0.3730438944801026
0.4555949851738947	1.3261698666466508	0.6300447735190436	0.7709916247407771	-0.3064066957289394	0.40064663058130456	-0.44981122642921473	0.47313417661815194	-0.09115329024224415	-0.1910180379605187	0.41423497173818313	-0.7228155972343984	-0.32096296831016796	2.0719536662845366	0.6013025119271743	-0.11288044422994566	1.214728273407133	0.03477509799684854	1.917608237856136	1.0875838184327786	-0.20062491512542519	1.1305736395104877	0.8882826584291751	1.6446756950960648	1.641109983753985	0.1949112013211734	1.4593205460122134	-0.06740587265952018	1.2079915859229662	1.1345054116415887	1.4373657689111363	2.264834892104696	1.659325384889406	2.0332983593865857	0.9230062328846544	0.41468785273272457
0.46007973650359413	1.2646156416952108	0.6185521669600643	0.8244415858649321	-0.3893631807539252	0.27636996053289364	-0.4277746790127188	0.5635063941292888	-0.01823947783291776	-0.19104073773012883	0.3228030864389058	-0.6776796485843827	-0.3404780482627665	1.9871814040922853	0.6204187866169283	-0.13421704950581517	1.1877396222764507	0.04768698961349612	1.8335588345304565	0.9727375135042475	-0.09915773154902531	1.0415269726466172	0.8561619675720695	1.7558973959987942	1.5478054965499055	0.21071060402986969	1.4291202273972883	-0.09000689227255912	1.1239600281123792	1.1328600880521917	1.5383086810029223	2.156574082171095	1.680289297262799	2.109730616835923	0.945709067694464	0.44145160899528635
0.459213879361943	1.213044893881993	0.6172721661614311	0.8824208227841777	-0.4268543550586742	0.21302163482697795	-0.3983902447397866	0.6476226750374046	0.0032331100549385207	-0.1539849852540855	0.25345097893838203	-0.6296785975028618	-0.3379392387938243	1.8574876192190402	0.6904679731800256	-0.10082794089480492	1.112236741746736	0.06550938352655324	1.7259759647314588	0.9116430447348899	-0.005392777176023156	0.9748606677154642	0.8337857559637494	1.8452449494326584	1.4873508619319398	0.20506152617588896	1.3971223231559329	-0.09547651964644392	1.0213251127584235	1.1816339608196977	1.6345669576612214	2.0453851509752594	1.6747579006809534	2.19408702223914	0.9825044591605152	0.44264511625242375
0.4430432954870652	1.1899536810009355	0.5957196144878145	0.973502080315305	-0.40762729559777944	0.20025800430773905	-0.3365840599425207	0.7203653156491959	-0.00925771795433968	-0.11256763418871178	0.22007217457660735	-0.600491248594721	-0.34929784300747396	1.722010225426958	0.7952688266929521	-0.02342770130132124	0.9847730755563113	0.07103216177279043	1.6113067158309096	0.9281144226785873	0.07336890518465289	0.9520686606693374	0.8205893397475187	1.919685979938479	1.4703334019349918	0.14493423419294868	1.37954690824292	-0.0857884868469485	0.9210252064569475	1.2591561239401234	1.6949869285225874	1.9297371663120593	1.6572494305086654	2.2774227208328868	1.0151663149955008	0.40582956745493376
0.41563384272866016	1.17646239503608	0.5808058437147524	1.0866475959692827	-0.3533999846844783	0.19306517834466258	-0.23590449501899685	0.780842265745342	-0.04284970769108143	-0.08441667704820832	0.21953516640616244	-0.5960115268619149	-0.3799719444640248	1.5962774836367815	0.8810905831488217	0.06695906155064528	0.8243033441559586	0.05951694782482599	1.5094589117301298	1.0213613977393041	0.13316216507260306	0.9864978498172426	0.8100690339825798	1.9889814281562845	1.4923718764614962	0.03170046315903199	1.3793730902937298	-0.06824127498287912	0.8366700077612632	1.3453436579647067	1.6981317404596474	1.8138473057428428	1.6464152074516618	2.3485942371593063	1.0436554975714494	0.3407390589613857
0.39886514806017337	1.1374668812011446	0.5898637086934574	1.2010775331173908	-0.3002629499078258	0.1598864508073598	-0.1314158367637969	0.8324942904575048	-0.10149608024701537	-0.061129956252682735	0.2205842056228453	-0.6169479453195237	-0.4176872065170997	1.4684386657697173	0.9204948581409471	0.16018715227752392	0.6598702069535208	0.04208798424097563	1.4289091810829158	1.1666459371082332	0.19929746741558046	1.0554294655872187	0.8148344747036411	2.0494727489276636	1.5471900173495083	-0.10536495294452561	1.3860485796334996	-0.05146361165541763	0.7800232635096839	1.4212803274444403	1.6522025223765684	1.7117813646021296	1.6490827550497127	2.3948723548244013	1.0755285796734855	0.24924542229736096
0.40229834720038654	1.081431310900522	0.5927212028310782	1.3087511127569018	-0.2262077339254776	0.09776862409979314	-0.03804859293264179	0.8702471300965675	-0.1881266867334881	-0.05134311272658669	0.19286584203442217	-0.653302284447951	-0.46420171803594207	1.3314222163829865	0.8964201836026777	0.24521101394801725	0.522492670304098	0.027826134807237925	1.371082128867019	1.3341193969526768	0.27353893320844075	1.149304754885681	0.8479986031220296	2.1006731002750154	1.6211150081516066	-0.2680841312569583	1.401918818462689	-0.03614225778354157	0.7570207872688819	1.4627150598374228	1.5895476352805764	1.634822142505816	1.6661071944078383	2.4041657991900927	1.102608807642487	0.142742787896102
0.42599173975734095	1.0094579255489522	0.5787468821854529	1.3734266172902823	-0.10784512822933374	0.0019873278252714064	0.037674475344408466	0.8916099950891052	-0.2854767041565984	-0.0688965202834976	0.1572609514777224	-0.6964368955374373	-0.529788118490261	1.1966225470720562	0.7984925010613255	0.2811805980229157	0.43820066961057125	0.02514097281040273	1.3333827752756984	1.4876309548433413	0.3267840617400957	1.2539358511658005	0.9015797356807289	2.1439417835615435	1.7032166941203861	-0.4456993745438057	1.4367616164800245	-0.023236797117055334	0.7578358828313492	1.4736140821599135	1.5284301581645596	1.5841021878138328	1.7013446376788663	2.377925887751096	1.1082084990290733	0.06194778463058579
0.4716576068116587	0.8914585135549261	0.5634847319901325	1.3552869803994962	0.018571196082051877	-0.10092340506998798	0.06669258224744049	0.9076668990368582	-0.37041381514254057	-0.11195149758501366	0.11621104784395435	-0.7394642417083064	-0.6198527512809726	1.0742487266147618	0.6568880318428155	0.23915531120178266	0.4169562789160186	0.03461772586516547	1.311518982482093	1.6066811894410633	0.3583046722260647	1.3379695391945952	0.9584998684355354	2.1796836970656495	1.7715429837750112	-0.5974009208321416	1.4791731960823327	-0.01997044929419213	0.7746843875755239	1.479512317936449	1.4655604681043326	1.5614626030107908	1.7565913769953554	2.3296769857328945	1.0915960812488676	0.04278870170666503
0.5145488443721562	0.7341061040238875	0.541290222729433	1.2485109935585146	0.11167043246585688	-0.1777512879850905	0.03283041827835527	0.9240539774164371	-0.4221952971955588	-0.1731825046955982	0.044635976289030974	-0.7700234524703496	-0.7201988286609387	0.9491991095008062	0.5059383363968429	0.13361386472874007	0.4395610818723682	0.03672011918686316	1.2931250876648457	1.6940941902112996	0.3749154376682827	1.3666685273466377	0.9970604104061611	2.2098437985889388	1.8049327303965614	-0.7177224187042647	1.5223460542975487	-0.031483572755079924	0.8106372938999954	1.4932682203096201	1.399152562925357	1.5655744934130527	1.8142502032024204	2.2751375223286487	1.0601444812942094	0.08604403786280743
0.5206832586849517	0.567027158765495	0.5212094762554672	1.0835679888780938	0.15545655877125494	-0.24259858519808558	-0.04140955763706231	0.9153593840450164	-0.42281087761522995	-0.24873058078156834	-0.03720781545538607	-0.7564657313092475	-0.8222032035553001	0.8211361835383816	0.341508080671072	-0.007552167469138116	0.47888449457359245	0.032429269658953985	1.2573954451360125	1.7376421452229185	0.3692328796973141	1.3329085771867906	0.9900362342583213	2.240160557184228	1.8029108272338532	-0.7987911897295014	1.5752021124416786	-0.05737351863215397	0.856289837417826	1.5176638818942256	1.3486473176491351	1.5752609120492462	1.8609537986489422	2.2346350559180346	1.0246195574438242	0.1894584364596273
0.48824492492179417	0.39500302229503326	0.5222272138935242	0.9165180822730903	0.14245282733122994	-0.309705526026231	-0.14046376714268144	0.8550127659614333	-0.3750085905113102	-0.3432589070856428	-0.0983611819350494	-0.6885331646919065	-0.913136608141164	0.7129000737715775	0.17968991570123438	-0.16293325363548003	0.5088135643331188	0.035549663957473304	1.192500336712169	1.7256422422661928	0.35731819335199455	1.2502941808987083	0.9360598229999357	2.2672935620547086	1.77276044482492	-0.8038998091099806	1.6504542833048326	-0.09574746094050618	0.9120807313288152	1.557640259287516	1.318739021774962	1.5737954286186826	1.9045300172239579	2.2223979660214597	0.9980420974649091	0.3503672565945002
0.4284122531134276	0.21868535761108002	0.5321697277422326	0.7793666537814508	0.08318398406342738	-0.3656037396148698	-0.26597890511484756	0.7546773901565972	-0.3038428187029911	-0.45063206016468965	-0.1709634377229746	-0.5821658840771538	-0.9696009047463818	0.6141548068384389	0.05255197099752971	-0.30156929793289294	0.510321265324047	0.052304878102557816	1.1089319093436087	1.680285879088098	0.361915349776284	1.1492744497239578	0.8513105966989027	2.2827303089187545	1.7143466096609028	-0.7358843970256963	1.7421751547969169	-0.1397810658359397	0.9878870159781528	1.599149779116381	1.290252287091064	1.5629508512325092	1.9276397995401369	2.2367493771662232	1.0040421968915036	0.5295822455942367
0.34908376052708423	0.06263627407719877	0.5259654425256167	0.6515704707338997	0.004214567246185999	-0.4103827168002453	-0.4217818477672711	0.6228566963835024	-0.23638351634138494	-0.546340774488479	-0.25892974703856747	-0.44824563318267596	-0.9842174031918531	0.5040529296753149	-0.05159157302539179	-0.40825232431224256	0.4834156314770565	0.08710133178132028	1.0088522644756661	1.599259284144129	0.38026550554520583	1.0608667166864219	0.7563675992109319	2.291768216918781	1.6370229859057335	-0.6237727207272401	1.8390423577213422	-0.17354524307170224	1.0759101447049395	1.6115719722163284	1.2571050521382001	1.5322582215586014	1.9104351931567394	2.260314489957188	1.0314776740990086	0.6916044334102283
0.264039747107946	-0.07298038160982542	0.4922822410814692	0.5118013762147499	-0.07468720470126346	-0.4478048014894308	-0.5926611178080949	0.4809193421685781	-0.1833604839060764	-0.6178839626504169	-0.3340172266850628	-0.31405439723063705	-0.976328016079117	0.4043680288001806	-0.13857648149183505	-0.4942214253646167	0.4419712610763377	0.14568802567929146	0.8930057696610255	1.4753065293252339	0.41035173727834806	0.9983042357386436	0.6751611503238559	2.28458368258596	1.555291127351228	-0.49018168052476396	1.9387500539673375	-0.18912060440676193	1.1659014894810955	1.597756239894452	1.2313914478577412	1.448532165291645	1.862169253804505	2.276304044396614	1.0535964550760237	0.8217997610358996
0.17641759546653463	-0.20051269232591312	0.43362140937409077	0.3657979551451428	-0.1249473429567595	-0.45841692315398036	-0.7520846552426346	0.3668527647735004	-0.15707753763327903	-0.6677553564833625	-0.40902977495893805	-0.2183261028861728	-0.9635752679374354	0.3277932627225829	-0.18195033423012058	-0.5595298935180745	0.39042020588030335	0.2095491449281881	0.7780800002500127	1.340877393498083	0.45791430783903414	0.9675419711592672	0.6283439483094757	2.2496997678146564	1.4803673325835724	-0.369126703295746	2.030125489788248	-0.18635850843673687	1.2436640034803543	1.5840801107862217	1.2092377803441008	1.300191094931844	1.7944936788043553	2.267445767442996	1.0569472381476746	0.9027121115377288
0.08017573881397197	-0.30833499017642507	0.3685997174288571	0.20455799021095605	-0.13951884373196585	-0.43894147991647403	-0.8769596094615778	0.2959898014095615	-0.16718916030745593	-0.7195302881393097	-0.48805427380851985	-0.1714993203874165	-0.9470832790287794	0.2511212931337445	-0.17880668014748796	-0.6022087137990839	0.3117760584547475	0.25785009465696584	0.6788363374027767	1.2312308813660362	0.5078730053584655	0.9578822008599392	0.6154593357880289	2.2199011826113684	1.4254655081200673	-0.28939106317181307	2.084378692207512	-0.16607366058057874	1.2902011654174506	1.5799468584964937	1.1810816974141376	1.1019837495483498	1.7207865420477255	2.2219741904264563	1.0360357024642188	0.9235197800254648
-0.02275977653963516	-0.38755486807218703	0.31047906954475424	0.042232651558045946	-0.14822911549518963	-0.4072691814559378	-0.9589884877078741	0.2562182637092458	-0.20843824319690132	-0.792305749508642	-0.5575250226490258	-0.16292659518103153	-0.9258541358046637	0.18197719547101093	-0.15272292486368091	-0.6154392602807821	0.20521667989342687	0.2936694671916652	0.6122669745758189	1.1458517204652205	0.5471040886038823	0.9511393023764871	0.6150493262051245	2.213017911878548	1.4037590684253562	-0.2549406959037554	2.081866032739477	-0.13441492298409258	1.3018330585618347	1.585550930358561	1.1545330164412602	0.8694072607195134	1.6867860664128909	2.1497272865686297	0.9858281469512635	0.8848581588518277
-0.12316465705529926	-0.44538530446032176	0.2544721844473853	-0.09725101596240864	-0.1583479921940838	-0.40139261654260994	-0.9952620104807657	0.23057761243769836	-0.27606118085993947	-0.8692612113104253	-0.6236956689537166	-0.1781186949705486	-0.874496808535816	0.1506452636810094	-0.11687955258697365	-0.5795930902498085	0.0755731405118562	0.3081206549713331	0.5957099498424256	1.0932047473776205	0.5806361267662287	0.9418002617053981	0.6177671741588672	2.2015771254049143	1.4288020532590635	-0.26128207532617403	2.037458847062294	-0.10576852574728635	1.2777302033117022	1.6191977977617313	1.1341363889047333	0.6286098366850471	1.720576795361589	2.0659974311042624	0.9189178560550937	0.7972799129018634
-0.19523808730760778	-0.49270348573424505	0.2203505729437675	-0.203797910080753	-0.1873954951047894	-0.4421407773121814	-0.9916307459694289	0.19297248241287407	-0.36498527895219157	-0.9442709785742179	-0.6892980856827045	-0.20631525476198104	-0.7732672841614547	0.1608462321662408	-0.09159885802791212	-0.4859835379326163	-0.07560401106874398	0.29334734610962704	0.6179424908698221	1.0781553232524952	0.6040890437305508	0.95176308362196	0.6253388481329798	2.176738544112041	1.5061958632388395	-0.3058544577193828	1.96902958076164	-0.08537831183232616	1.226110680808634	1.6783795886894382	1.1161146615570534	0.4234307740105202	1.7876231303033272	1.9781346244069051	0.8645978390184414	0.6783871276225566
-0.21732068328682713	-0.5213990004030775	0.21361393265493794	-0.27926706190691186	-0.25899560022468504	-0.5281899451452157	-0.9545890026926698	0.13403634633191658	-0.4650573566276875	-1.0240541831045489	-0.7467329827960902	-0.24503789038305152	-0.656162129246621	0.21006631012211202	-0.10711993559407348	-0.36502655542747453	-0.22961714017934956	0.2574787947837769	0.6650552310504694	1.0786730729878282	0.603228966049258	0.9771865888777341	0.645156796355754	2.1384539658239277	1.6319101893901533	-0.3753831535294719	1.8919248185919322	-0.07649745830472525	1.1768884981951746	1.7367362249079163	1.0955394338030733	0.26524677707533945	1.8746706941102906	1.8928395332771217	0.8226693971146861	0.5444796203505865
-0.20329854793051055	-0.5465420207825161	0.21310897821144065	-0.33676182405205557	-0.3566787713143989	-0.6501174807422332	-0.9023784610409342	0.07733323206620403	-0.5672411089073723	-1.0780893632487956	-0.7967559183011279	-0.2696495436838326	-0.555164473020291	0.3070889148282583	-0.17054458564485958	-0.2489752811683556	-0.3536904876228555	0.20064286585077454	0.7100608384665958	1.0700397819465008	0.5864505816340084	0.9982436254151972	0.6805305572568605	2.072465186879732	1.7826755987857055	-0.45023150488588326	1.8323844701992118	-0.08323524145776316	1.141796236891073	1.7896358712215616	1.0807300968531115	0.13359229863170688	1.9813430183714638	1.803151757485153	0.7661516517381375	0.4168458970298019
-0.16132714863022063	-0.5911120460967199	0.22149357059881628	-0.4002580644066149	-0.47906027809818835	-0.7983068479918944	-0.8699851631278548	0.017114049728238136	-0.6703339461950104	-1.0813419159514714	-0.8388985711189404	-0.2569301825445599	-0.4773125410391391	0.4438677556319556	-0.2643483656032676	-0.16277057148666985	-0.44088541526872016	0.11781840473412211	0.7232808062022639	1.051876427594991	0.5462934722588931	1.0121966269586709	0.7459332235980995	1.982372909826665	1.9188368745227091	-0.5092392757451412	1.8025625906635363	-0.10473744360043788	1.117851606073655	1.850388198302784	1.078789629625639	0.02006428514475847	2.0651906006847973	1.7003451651553934	0.6769329128986319	0.30863171025499947
-0.1011122905024715	-0.6487898071537596	0.25370888121884383	-0.4608662342085831	-0.642784737654886	-0.953909039510398	-0.8615738599257876	-0.06840112811471992	-0.762808670589754	-1.0608861807087233	-0.8685776389575928	-0.22219046271743403	-0.4417369230356126	0.5870323271046765	-0.3760309636898115	-0.1269804987483893	-0.4983521214220562	0.02302382585136061	0.7058992512566666	1.0243217371351103	0.4753192025141383	1.012201677818958	0.8467538434900991	1.8933844626040013	2.0163660325540773	-0.5220635832378001	1.7743050726705687	-0.13969075207125223	1.1126493785132026	1.9167171751862504	1.0884268008187938	-0.08386836887061364	2.122204052472979	1.593640293024286	0.562337938200237	0.20120174647409517
-0.05710688265496071	-0.6879082060112841	0.28573630181338394	-0.5049459274150337	-0.8091155142535718	-1.086746999559444	-0.8801783111097269	-0.1733589459651216	-0.8375718216438306	-1.0481094532425808	-0.8927149073628758	-0.17289094156843315	-0.46588349586912586	0.7245023928771985	-0.4851557705000312	-0.14016336253129819	-0.5238330715618107	-0.0718518980368003	0.680199102614613	0.9946167750471464	0.4014789231157465	0.9876570222531619	0.9655093137001565	1.8204859017301853	2.0681958599559502	-0.46051823116486307	1.7289385879320338	-0.18074776580552782	1.1179834597675833	1.983322865582479	1.1081983275942313	-0.19245073147927078	2.167858914488815	1.48198225883115	0.43029360260041577	0.07761793386997431
-0.04541241313081385	-0.715985571778608	0.2947237080325311	-0.5515118400048593	-0.9536805592191676	-1.1991176596026174	-0.9456406564531769	-0.29139920160989574	-0.9001714152914928	-1.0484661639078792	-0.9160060756856554	-0.11035549401418358	-0.519691581411461	0.8647049573546054	-0.5680653601284434	-0.1764106282050285	-0.5144039149204993	-0.1638186964283906	0.655245611886944	0.9931304121705906	0.33612126289355454	0.9444342853451883	1.0792734696464754	1.7630698797876154	2.0738836436192694	-0.34615207094837175	1.6827294161740096	-0.22469482000980232	1.1124120418641312	2.054169003593199	1.1460639872109115	-0.3040494289158843	2.1928886857011727	1.3738442961126387	0.30256945901121324	-0.0496408507201506
-0.04416436966978047	-0.7383729886212013	0.2804910386018603	-0.6152972629765177	-1.0882580381154656	-1.3017561912043027	-1.0471346773738568	-0.43024623899360553	-0.9711345910123249	-1.0686916586302977	-0.9338553530718929	-0.06290205856981736	-0.5790439572275909	0.9966155223036515	-0.6276461785963743	-0.21457642128886745	-0.47367724232718517	-0.24119660642508994	0.6444717504474806	1.0287634848645506	0.2746600568313403	0.9050931345679516	1.1779949386798934	1.7206302739282893	2.053186805770824	-0.21761045705546794	1.634049389264844	-0.26789302258187664	1.0952351015550803	2.1234745204247565	1.1981066424671087	-0.4048803801364712	2.2095796816095414	1.2849220504277732	0.20144686009506177	-0.1661752427623328
-0.0431387284172012	-0.7414264952431121	0.23068060997004441	-0.6927230919911025	-1.181735289948109	-1.4040293018913275	-1.1409998419019634	-0.5779066166935153	-1.056554815745351	-1.1186181804751532	-0.9617267015460829	-0.04688853532456804	-0.6487628937885817	1.1120419918047524	-0.6621863633624628	-0.24203324119756847	-0.40661266698826004	-0.29691863573852617	0.6469842772330022	1.0934475199807907	0.2194886840358318	0.8881247694330018	1.2467513361004565	1.6903014647889996	2.0310457513775857	-0.08238774698537304	1.5953231902308	-0.2962590708407988	1.083337103682949	2.1837806158052184	1.2451581457004042	-0.4903479429267382	2.2375055705266376	1.211406098148351	0.14069020855060288	-0.2567529985575718
-0.041519294860497026	-0.738525663952297	0.13399944873018382	-0.7819227847018809	-1.2052637673057807	-1.5211839928886886	-1.2157555213963656	-0.7045256150318764	-1.14866850352265	-1.1918800654789834	-1.006579372340326	-0.05626857018160403	-0.7214902461942726	1.226177814684376	-0.6496860515829768	-0.25056283455157397	-0.32344541658991927	-0.34122380868629965	0.6315289164775809	1.1748902965301948	0.16891721551662933	0.8962819087968791	1.2734093244308433	1.6747924146609534	2.0011599170460164	0.035457936355757	1.6004431189366817	-0.29359481478251837	1.0916750518190101	2.2429150413568673	1.2751509146504003	-0.5492063104564167	2.25463757228791	1.1488855277048757	0.1170932294709995	-0.3012533602697205
-0.03278514987800569	-0.7514062485927708	0.0023237702432949425	-0.8850783554015129	-1.1688827646876185	-1.6565761705555198	-1.2502507559658598	-0.8023093796574251	-1.2440626894857925	-1.2577645253595968	-1.0330957118263007	-0.07116428006441392	-0.7830292266975263	1.3343923236709048	-0.5810029256121512	-0.2470427294350738	-0.22766757300102647	-0.38010947884925267	0.5760907115153746	1.2412985125832388	0.11963448959335758	0.9175889629185605	1.2644087547845735	1.669846871403339	1.9600091936650714	0.09870187220255577	1.645670989361306	-0.26439148266347273	1.1218791370881982	2.3074391481210554	1.2825652371911898	-0.5687157364757297	2.25571857443954	1.1097683062499715	0.10692647795890191	-0.28932114982606544
-0.022597833183964647	-0.7885733822431229	-0.1265296434857516	-0.9774590569003857	-1.0979988993655205	-1.7784925197980068	-1.225713935335388	-0.8844533027754219	-1.3260231964171225	-1.3075937624775524	-1.0244130390239348	-0.075282688387139	-0.8091334711099816	1.4211734584288025	-0.46550793248357836	-0.23213206903721342	-0.12631150354338888	-0.40101538296746597	0.4897853019146371	1.264981227749692	0.07016216188091959	0.9331077311510756	1.2223987309937052	1.6714833352785434	1.9121367895429455	0.11014415017011796	1.711658003464482	-0.2106529111376652	1.1706050703445083	2.372711129244061	1.2644252475373576	-0.5579479902597028	2.2519700246898586	1.0894999853190594	0.0935654938870373	-0.23530707558940062
-0.021440478002106397	-0.8278258374889262	-0.22458475053698823	-1.0279683688142955	-1.0458049136559695	-1.857904450609643	-1.1755946606108472	-0.9736699097751671	-1.3968383211509452	-1.345401850174952	-1.019380148496278	-0.07824094193218087	-0.7876137589408656	1.5049736855086444	-0.31673021622197023	-0.2040245205332706	-0.03385435130218896	-0.3958245615614966	0.39456580457529616	1.253117574723317	0.01967862462625876	0.9410173783608782	1.1615405421252551	1.6704783199089406	1.8611842899486564	0.09033506031039609	1.7998453100654426	-0.1296226488453635	1.2396101017270236	2.4373972754526596	1.2164300593712984	-0.5259776866822544	2.235927092260452	1.082785648338012	0.0746830936845276	-0.17004483943295523
-0.03331632408460401	-0.8464261613626374	-0.2774601352095673	-1.0231348879284896	-1.0393786510257244	-1.8733975516343109	-1.1275133041673997	-1.0832617547389176	-1.4777962371877897	-1.3576435116431473	-1.0191522322378916	-0.09490934573320303	-0.7159430208806304	1.6081552126909187	-0.15788709116124186	-0.17163113886756526	0.04393016554061728	-0.3898837635904773	0.3000082217674188	1.2161814572409098	-0.000968735428799071	0.9586852876456093	1.111740336259206	1.659051994088107	1.8147561023713226	0.04488764991247066	1.893029332648809	-0.03678950643046812	1.3173198742487109	2.499206598294343	1.1433391271365134	-0.4806501418949676	2.19788495932736	1.0952847500271963	0.04481807295606797	-0.12240758574521357
-0.0533411598244378	-0.8470592054183992	-0.28443163803025595	-0.9794457790360435	-1.0681237415773595	-1.8021964050480217	-1.0813276029487733	-1.1997119598304238	-1.5660943653174226	-1.3271544782328246	-1.0096921464445914	-0.11655992272792584	-0.6189340838083959	1.7392881495500372	-0.014553612197283971	-0.13402070898138946	0.10969056613250447	-0.4002531117046275	0.21955468631162894	1.163395756951498	0.017711162582151514	0.9923720003312916	1.0926368358725107	1.6154772269839779	1.7809749325740813	-0.015980842262699753	1.955793013896757	0.04574222219976267	1.379341454532795	2.5394497175422774	1.0600004040461977	-0.44803104176961933	2.138123288138767	1.1117299771494222	0.007929353300240274	-0.09672285163119092
-0.07105776293478246	-0.848213579873024	-0.26490281850615915	-0.9046263491937578	-1.127591540344551	-1.6486152149146858	-1.044118700580895	-1.3140131348481148	-1.65761065437521	-1.260939250280753	-1.015555526352122	-0.1410501973050077	-0.518077309494793	1.8958290042085273	0.09186765210187228	-0.07625171696590187	0.16857124408550267	-0.4236327090177272	0.19254445077685153	1.1207965969094142	0.03961703886095389	1.0421153978700795	1.1008296620889868	1.529402601300523	1.7665732591788212	-0.06465298821918444	1.9716698534075607	0.10097661545320644	1.4269046779426444	2.529281119176898	0.9713664258600186	-0.43146965620480016	2.096735964467797	1.115744453484884	-0.03622391222431472	-0.102905047495498
-0.08638840060491608	-0.841689502310113	-0.22665154081734934	-0.8232721433287047	-1.1761486195252826	-1.4300263898200842	-1.0227863552929448	-1.423153162168314	-1.7594463569661354	-1.1659050433968006	-1.0448193495008373	-0.179640163158314	-0.43259720894742004	2.054305828799234	0.14443526409818455	-0.0041835250429095305	0.2371783341149681	-0.4610356386274831	0.23881662821339145	1.0972947225596088	0.04731377236031713	1.119373356823554	1.1456802911937487	1.435728902570646	1.775635380563618	-0.08126050502635458	1.9247478080351381	0.1220460641400867	1.4512328831424	2.46393684353254	0.8696560155364713	-0.4000997739940493	2.0662258888150893	1.1112036752007894	-0.10104485590420001	-0.14743975474022614
-0.1076699167847525	-0.8322422507250071	-0.16464783240650732	-0.7636554567853633	-1.1636382977237398	-1.1726134569351483	-1.007670905564071	-1.5267033942830361	-1.842674388137126	-1.043618141684051	-1.072987301324982	-0.2261620874673139	-0.3771161506914459	2.1776435840763346	0.13357822604371053	0.07764559580870459	0.33671337928516154	-0.5104308164593663	0.329682147959956	1.0739588253976862	0.04600854265228485	1.2170620456388754	1.2233881553165218	1.3706174032296532	1.7953307149763298	-0.07649674962420522	1.822052203244842	0.11979762770672149	1.4322627325959214	2.354208717606932	0.7632561427465326	-0.3512806793634577	2.022673871780781	1.112135525837114	-0.16702487548937284	-0.20578995246505083
-0.13915602361656815	-0.8409186780775085	-0.07253474741130986	-0.7273536492933675	-1.1229439398788374	-0.91095716689833	-1.0068564495669148	-1.610993451207903	-1.868923568395342	-0.9167231867404924	-1.073752225753813	-0.27052742235989025	-0.34730788599019896	2.242810438070792	0.05527551858002859	0.1728791647493661	0.4709121573622367	-0.5475460501408896	0.4523997278762952	1.0471250209329352	0.028820728286516197	1.2989364908948793	1.301974962137976	1.3432530279143722	1.8069627319698018	-0.05656155278733264	1.7109033255331898	0.10689028550347066	1.371813807279422	2.2059725409458437	0.6612512834158315	-0.2881254575033885	1.9883937338977635	1.1135093789757537	-0.2105188225119587	-0.254969892991154
-0.1794086641020091	-0.8462660384544153	0.05488991924892604	-0.7071709559908654	-1.0809285175179963	-0.6653010926248928	-1.0401460047345064	-1.6588021296829318	-1.8324095197044645	-0.8009867899723133	-1.0257680480121505	-0.3083834703489686	-0.3316377082391198	2.23373811035497	-0.07373432923651602	0.27425258237530176	0.630350867658669	-0.5510574158290584	0.6028696205183954	1.036175481075642	-0.009899254483755216	1.3655977449657455	1.3544635541913317	1.3649488273320363	1.8057236751584758	-0.01239580105513948	1.6121813310750046	0.08407477069929918	1.2837571157941803	2.044975134808811	0.5534588116330432	-0.196132936448494	1.9804179817043974	1.1204675008420988	-0.22426516168999738	-0.28378293269762433
-0.22164780975034043	-0.8125136189166142	0.22773308519521054	-0.7155760299787701	-1.0466524640833639	-0.4644165379671441	-1.1239318317257592	-1.6664743408224703	-1.7495866807084475	-0.708851667949968	-0.9300494637708923	-0.3340282541817011	-0.3241328113465354	2.1532374024622514	-0.22142891377328994	0.3605722915070094	0.7921783333439256	-0.5310023047977539	0.7394965670422733	1.0517401776646402	-0.052543169934173385	1.4325418472126958	1.3831593147002248	1.4381703427850532	1.7914515763317205	0.05224560598742767	1.53112716107244	0.04570459146447552	1.1818893492048996	1.9095400742561381	0.43860439071146945	-0.09098236610636139	1.997934519056922	1.1498014297973025	-0.19521299938862305	-0.2800220968801707
-0.2579533508469076	-0.7604550548016029	0.4068275088644821	-0.7309815766715244	-1.0532020791232304	-0.3411317246870989	-1.273589010347243	-1.6474226968527155	-1.6469483859247862	-0.6526924379350809	-0.81041216096116	-0.3462451638600791	-0.3181130446172861	2.031643910192419	-0.36717157491148394	0.41799348030779904	0.9163507659324838	-0.5175297749619865	0.8233489992617041	1.0908092258749047	-0.08318721562674798	1.4864698824994542	1.3920199409559224	1.5355869404813416	1.7699475969002971	0.129644406616411	1.505109474374095	-0.005721571377979934	1.0824884453620274	1.8148068292248076	0.3219494865166438	0.008115615387597086	2.042551403882387	1.191251695388139	-0.11940040342248756	-0.24578818728157215
-0.28970504478202225	-0.7077448276880131	0.5314690545221863	-0.7414897969656071	-1.1056348114320482	-0.2984259518746997	-1.4764561285907711	-1.6177388569247715	-1.5305517388921863	-0.6256537695054627	-0.6795008087126131	-0.34094966419357325	-0.31381614627909904	1.899733345243373	-0.49942224430048804	0.45060003168573903	0.9742191686198142	-0.5215919431110443	0.8650335822120097	1.163388325137115	-0.10537886851530905	1.514100613700748	1.3737438251766445	1.6425451589168585	1.7434037066480776	0.2227448127065048	1.5439962899940989	-0.07129500915137418	0.9894500815861779	1.7559316667842157	0.21235894497705612	0.1066900066850048	2.1055238128049245	1.221697465689373	-0.02940493319710083	-0.20880663507661518
-0.31242461796021165	-0.6285882541978274	0.5793575247682873	-0.7690935922341952	-1.1559029079075203	-0.3426791703971438	-1.6898684958804444	-1.5857380034401531	-1.3904565443951138	-0.61292568440277	-0.5534443849817503	-0.3173711414247439	-0.3185533005945593	1.77132750689407	-0.60768111730431	0.47469942862675063	0.9692113518293425	-0.5298515210848246	0.8840183903480032	1.2633041149706448	-0.11970891678349209	1.5231366027546027	1.3294136872789224	1.75110609970438	1.7339906541402481	0.3231362609653124	1.6101241186383912	-0.15471670467112916	0.90167627620791	1.7535334830069427	0.11645304172076076	0.21231294644359097	2.1792766635828924	1.237614112499552	0.04163889333013576	-0.17622703529726164
-0.3295344732979778	-0.5375416238250071	0.5803909199084683	-0.8032133854335314	-1.1549996499402968	-0.47456629031110154	-1.8799746179763956	-1.5740081223094888	-1.2510184884895041	-0.6007845504857044	-0.4623153473134797	-0.2906028987075393	-0.32893453653866256	1.649139993166654	-0.6922597014638656	0.4872568075961302	0.9112358300662798	-0.5360259183138096	0.8848406301985061	1.3606608833850378	-0.10590920395457248	1.5171715367553835	1.2753464355740252	1.8510026993558761	1.7634904642364808	0.4144583013164076	1.6912618972747437	-0.23525588586794277	0.8229140714746848	1.8129570866440006	0.03151415722271558	0.3339110783947709	2.245233929192765	1.2370080678314292	0.07924413263650507	-0.15195333014671314
-0.3584467603970046	-0.4729413398287826	0.558196410647769	-0.8240908681407524	-1.1164022830589486	-0.648234444396275	-2.031456320294564	-1.5977662000662378	-1.1305205693781666	-0.5860264574150409	-0.4333106618284096	-0.27828436963257563	-0.3460986495726219	1.5413845007609857	-0.7599397159955968	0.4889313117830233	0.820029293034251	-0.5421462188725291	0.8847284024751785	1.4389550479076052	-0.05755250416099887	1.487022951700906	1.227318845988556	1.9325607811481178	1.813411766223087	0.47362048888238045	1.787484433628124	-0.2793515814765987	0.7468584634768277	1.9082362799572672	-0.04854218349277192	0.48060170139587893	2.2680317805398174	1.20588106686941	0.07283158282283422	-0.139380003094908
-0.3970000752702771	-0.4321062744435739	0.522947458991226	-0.8550934980648595	-1.0828663440820405	-0.8057234010455803	-2.130140645853877	-1.6442628696148003	-1.0298666772975804	-0.5868825630117566	-0.47393283221013743	-0.2889995704503031	-0.36574874135825064	1.4490357648870087	-0.8016845843456093	0.4832907290027192	0.7421992505842583	-0.543331427739264	0.8940707878517881	1.488416249896454	0.027784788076142004	1.4442699447996448	1.1882721848717324	1.983729801081069	1.856689672103651	0.48887685950579646	1.8673086766231308	-0.27862154521204174	0.6860115797386523	2.0252013367616932	-0.12561783138994081	0.6392353029563591	2.2476325707829474	1.159436628675093	0.017867300218047756	-0.12624283688325633
-0.4349142536998373	-0.4246549735283992	0.4715830232736078	-0.9055690094131339	-1.0848360035259854	-0.9349444397964488	-2.1788586294741408	-1.6940033581427063	-0.9508490084062824	-0.6104027671518406	-0.5685493008457734	-0.33029938687922006	-0.3866462250794875	1.3811256117975286	-0.7882497499433768	0.4521202683177262	0.7281398718944309	-0.5449174437538782	0.899118745039836	1.504186560016709	0.14854464066326328	1.411310555995323	1.165088229833619	2.004606163506731	1.8926358169829918	0.46437864898550324	1.9020260616897844	-0.24185631683718517	0.6698822769613606	2.1525094959485562	-0.20936685227711022	0.7892211294770652	2.1947172465546747	1.1261975848282995	-0.08077758578887759	-0.11672626223102467
-0.4740376091850699	-0.4803144411841271	0.38597954478644175	-0.9553947987775352	-1.1347698547624847	-1.0373182276742468	-2.1955567557040387	-1.7448299467753035	-0.9108103072702832	-0.6464240586985185	-0.6924108597869691	-0.4029798375259121	-0.42512166245332006	1.340853657070894	-0.7100899358470879	0.3773706258039977	0.7929040650820103	-0.5745550422409195	0.8839909060075961	1.5054499684617817	0.2718215256978735	1.3940972241364422	1.1734578266487126	2.0165096908699662	1.9078716266630003	0.3909972563428815	1.8964990909509905	-0.17604204235795773	0.704861863290651	2.26764724640294	-0.30726873363927576	0.9244553713297258	2.112483100288549	1.1171433686210777	-0.2134210281553283	-0.13954886863009036
-0.5109542165436999	-0.5925419809050294	0.24783340354683053	-0.995692584251269	-1.252404283330867	-1.128792777454547	-2.1960191106369216	-1.7999285291530196	-0.9228725666329547	-0.705184033745854	-0.8273310404706968	-0.49606885032017267	-0.49244267145809567	1.321534459211754	-0.5908711415642693	0.2722414944322503	0.9385458384241583	-0.6425053779740069	0.8421116423127423	1.489773794657042	0.3589201910778531	1.3734745615836808	1.2164523644679917	2.013458493129157	1.902799322200077	0.27955471910685603	1.8630182335735088	-0.11033501547429639	0.7748737774268026	2.3498884967274996	-0.4092253226409353	1.0256505592087826	2.021251358999159	1.1323924549509556	-0.3699564871045461	-0.20834010825907753
-0.5287571894437354	-0.7261664097106851	0.05743817771959849	-1.0242878627784842	-1.4107609235140657	-1.217373790196305	-2.202737483469355	-1.8575410712397271	-0.9760670265269061	-0.7959247413493059	-0.9398623514436132	-0.6023853212366326	-0.5937984025459417	1.3196821923031066	-0.4574287414912125	0.16223189859619214	1.1570392951716535	-0.7353598535458691	0.7756659590176154	1.4387841161768011	0.40160532430852464	1.341815769303321	1.2739690979931315	1.9908878242170907	1.9113782384231581	0.16692832045268396	1.809506507722308	-0.06286007983691748	0.8680631736156975	2.3981837299053623	-0.49651497216330576	1.0921607421652302	1.9370111739143383	1.177305832931067	-0.5354544628590691	-0.30917859191243613
-0.5365477444738541	-0.8331173410373831	-0.16841346166731816	-1.0482712419057227	-1.5568459884949886	-1.3161604870546735	-2.2238493210200843	-1.9217686870307396	-1.0626326983699532	-0.90170891055566	-0.9914182579468388	-0.7094300644952879	-0.7446271653199064	1.3231005157817468	-0.3233661842036727	0.0729502524102825	1.4022562833373944	-0.824026755051239	0.689335355438172	1.363110904859894	0.40128107777052957	1.2951963288521857	1.3227283214451007	1.9680881949690228	1.9461258185438304	0.07966486587640773	1.7519793672221025	-0.033118628203275824	0.9747975401808855	2.4101671700481377	-0.548567281485311	1.1621226365804627	1.861093629773033	1.2359714124780605	-0.696629236016206	-0.43255060706564985
-0.5540030789703834	-0.8811951751782209	-0.38808430209080563	-1.0539384700771917	-1.680130753246002	-1.438296834602926	-2.2477032789804516	-1.9950297594258366	-1.190221480543326	-1.0171631816158297	-0.9916742734699578	-0.8058838084209314	-0.9226608124495087	1.3228737075888515	-0.2138412759647538	0.020914403708042706	1.612209671772154	-0.8839289816124947	0.609843771896619	1.2760620629944142	0.35504571973401033	1.2348233958389216	1.3548907498046572	1.9206789447640822	1.9852114472392324	0.033607509486958856	1.6892508896094334	-0.01923853149287086	1.093719982744847	2.3912883283170716	-0.5606855475912036	1.2576152442753448	1.7918906686481928	1.2838443845329528	-0.8358779057494145	-0.5607624801848561
-0.5745072670430014	-0.8640322336899458	-0.5642507728628974	-1.0402943084158616	-1.7737751276981313	-1.5604928427086748	-2.2628542944733936	-2.0792908536812447	-1.3541165205486154	-1.155547462806227	-0.9771625643058455	-0.8896012546412051	-1.0954847638480445	1.3316382241857443	-0.1696272102262005	-0.0027249954328846604	1.7521607442160387	-0.8949942096214292	0.5748287222183627	1.1801371574844364	0.28010629952885474	1.1790719999884733	1.3601496751135251	1.8116769540661597	2.009903500949906	0.04763884090377133	1.6078006787099806	-0.014679567912917885	1.216039455932385	2.338877293251187	-0.5482776595110608	1.3767007124028585	1.728299775907559	1.3253356606652416	-0.9346913846152903	-0.6610285382952238
-0.5963653015690247	-0.7879552333416135	-0.6937500585545564	-1.0138810441813064	-1.8335055477245152	-1.6436633886425405	-2.26552172677849	-2.174995098639678	-1.5183725971713493	-1.3267912819190666	-0.9665972407663966	-0.9712355032314776	-1.2549308036171707	1.3700606121012666	-0.1939276562849504	-0.013010434048188718	1.8054096367624262	-0.8354632829333625	0.609005499514212	1.0885895906459144	0.201935405351814	1.141920397145751	1.321370625041831	1.669092507348937	1.9969892356222725	0.11497481947851078	1.5274769841394544	0.001048197900051781	1.3354221877551513	2.256680915388156	-0.5123959104179903	1.510893465060206	1.667330716743638	1.369294404374888	-0.9865427205030176	-0.7016736139753259
-0.6311420973880628	-0.6672262843306849	-0.78283341688877	-0.9671273506712861	-1.8858149276237117	-1.6700184399162716	-2.244918479653932	-2.2728136184685774	-1.6687846078158235	-1.5006682743066537	-0.9835504638217174	-1.0594524305116708	-1.383145084358533	1.4207711438961668	-0.2647656142360535	-0.016956878589157315	1.7740612392494506	-0.7037428087150077	0.696160633305859	1.029868347936124	0.1356901889281598	1.1363644508297976	1.2512221591571548	1.5341890773773375	1.9332817394408035	0.21464050921575936	1.4695670041055908	0.035414466900397304	1.4522613419550425	2.1534717609569016	-0.464972725651074	1.6415377558963624	1.6076147595763821	1.4230728943988589	-0.9938734992806181	-0.6846124706664684
-0.6588689591235817	-0.5339816819584865	-0.8255549114339674	-0.8779051242500844	-1.9551509191605674	-1.6549168613001697	-2.193632647867963	-2.3611555528506782	-1.7991941508995886	-1.6418284130379182	-1.0459308315280365	-1.1460265108804006	-1.465737105694993	1.4715221771540836	-0.3726215279438291	-0.009751181342711902	1.689868323700976	-0.5303408500567757	0.8139722584595855	1.035325776964544	0.07794133094079037	1.1854790162628253	1.1838946574087488	1.4126448804841776	1.8435999412145	0.3345476555915313	1.4025920879873992	0.0729492438118618	1.5465295410942614	2.043581595586883	-0.43197030168533457	1.7291622826485078	1.5606315018816783	1.4947615992202559	-0.9528843604481608	-0.62319407203121
-0.6478309000010858	-0.4227260510526077	-0.8064605875938102	-0.7583450123622634	-2.0124501029844253	-1.6232035462063554	-2.1066316758049686	-2.430636996881449	-1.9006532325586476	-1.7564525210952127	-1.1395045052280413	-1.2190541611320924	-1.518776210797025	1.5250921122379881	-0.5065726284048028	0.002884733836437667	1.5757302705316145	-0.3459548083950084	0.9486936240485928	1.1023508336113592	0.020291395626029347	1.2825136186709503	1.1149860408615977	1.3048840958182584	1.7478578324404261	0.4572651860295113	1.3042595337444876	0.10398707427612175	1.598781961328187	1.9426085854884907	-0.4142044070815752	1.7503619944110345	1.512526906134165	1.6011953461050976	-0.8578521785616138	-0.5189181729921878
-0.6087831180818328	-0.3483061366149465	-0.7226498930998368	-0.6280438318393186	-2.042436675852244	-1.582828263921132	-1.9833820770039299	-2.4643118926607652	-1.98356698005546	-1.8282097356563294	-1.259541442025081	-1.2786228868582512	-1.536568422358561	1.5638763132231295	-0.6296209649337373	0.020726477777519604	1.4397881294970012	-0.16675221132053708	1.0707538701568695	1.1926473783621128	-0.038683004360881956	1.3760252460287323	1.029816984388848	1.2286668151268325	1.6460230194764545	0.5730905841244569	1.2072537165061512	0.13447549600519917	1.6084959825608842	1.853309894131229	-0.38855114071241925	1.703822224494776	1.4411968984870882	1.7297565584666728	-0.7123836365678213	-0.3906032632752431
-0.5688219756365985	-0.2920471390005264	-0.5718368326419505	-0.4975849153434103	-2.073883582085574	-1.540495369593081	-1.8376300192771058	-2.4614011443801926	-2.0602937547267164	-1.8389629408029609	-1.396665853920053	-1.3193666193669649	-1.5057563740291307	1.5723168181158858	-0.7076750379381558	0.04606282002241725	1.3010555365395686	-0.008118643644896261	1.1551536988227358	1.2892956471386814	-0.08167864486946479	1.4412065980354396	0.9533587901924117	1.1790523153698855	1.5478567864832717	0.6820084082056967	1.137574721153095	0.1579551932871762	1.5783758041878322	1.788234853256045	-0.3582277200084884	1.6144334264281652	1.3802869986448985	1.8477780616751005	-0.5363395753685615	-0.26928339369365295
-0.5352457198942635	-0.24832986126731962	-0.37616111422341697	-0.39567245433546583	-2.0549788305336887	-1.5348499893400493	-1.6716766075596923	-2.453317663334345	-2.1425867270323833	-1.8238189516489292	-1.5126471301740243	-1.337178241379573	-1.446629996281334	1.561181615883727	-0.7465534653382772	0.051226575814828854	1.1658739409426517	0.13093684727360327	1.1981758530061724	1.3765055116491216	-0.1019138271219859	1.473615443068453	0.8962545213973788	1.1282640926273346	1.4700985480295763	0.7757650852993278	1.0925404707225055	0.16607590596199126	1.5220670848606879	1.7603366467576471	-0.3384368851014338	1.519074561881315	1.3597479577639375	1.9246773836243072	-0.3482953153161122	-0.15766613706576643
-0.5139663629591698	-0.24594291279824093	-0.17134924331555781	-0.33302873935858907	-1.9322431829609876	-1.5786632112509629	-1.4893558312182127	-2.4623829788748335	-2.2224978966172126	-1.8240491921692583	-1.5976349174279643	-1.3410849426260782	-1.365546585426997	1.5401586564803358	-0.7706510028153297	0.0063178881492637175	1.0417122202616669	0.2501659085396497	1.2094673361899637	1.4239006692395582	-0.10134502175448587	1.4460150170288828	0.8435596969789698	1.073660667654373	1.4075896166067763	0.8379461194815738	1.0895327601333606	0.18509824264928915	1.468153308083263	1.7695629234309174	-0.3180016413016742	1.4504045693640943	1.3696060520123794	1.9298674954813912	-0.15589774679860718	-0.0637482782271731
-0.5059102208257515	-0.26590986707468467	0.015057233845597618	-0.32024461431174933	-1.7634891283797507	-1.6397183342781372	-1.3223212202731331	-2.495403318324389	-2.2985935065543757	-1.8399325452477266	-1.6563842357027294	-1.323493495972739	-1.2585526427902047	1.5008020348178863	-0.7866664914326688	-0.08833787867665732	0.9505672766981842	0.33168467275124824	1.2012289051530267	1.4355240269342233	-0.07552345635158732	1.3617792945885996	0.8054116197384517	1.0312548033182474	1.358173115543303	0.8654245724414615	1.1613327745119726	0.21945886703934164	1.431222287083831	1.8061339795770615	-0.3083934323059446	1.4124755817019845	1.3915864290955124	1.861723924132173	0.023783103215166367	-0.01986327397373981
-0.5126772938480331	-0.26324363446335763	0.16791359833065908	-0.3716327409321688	-1.5997407941631265	-1.704021228903984	-1.2150193100801594	-2.5668339500097126	-2.3720631595114217	-1.8616270393463292	-1.662769013078076	-1.2783773066498372	-1.1625885799040316	1.4405007565805454	-0.7996269198551583	-0.22013285813013111	0.8944020673149925	0.36703192889089953	1.1798415075931388	1.4475338389767929	-0.01700794765149989	1.26240866929763	0.8010316371282649	0.982568195449303	1.3209042302771434	0.8528550525148818	1.2817204062571428	0.2500789963419219	1.4210048244743159	1.8582982161045372	-0.3251649581314473	1.3888912580660353	1.4273482390818835	1.7549712063693714	0.16395301249907146	-0.026766726022215824
-0.517466498686393	-0.2375867312621825	0.27102999294346286	-0.4790922503226578	-1.4180029036918032	-1.7792121752727983	-1.191624150476269	-2.669356007358661	-2.4345952211299213	-1.8657908256576305	-1.6090307303472868	-1.209775745671642	-1.1102127938077584	1.3490349526003405	-0.8312149276509203	-0.36317253990396303	0.8590768741154655	0.36059688406881496	1.1519678056972478	1.482857252738137	0.06158062003211151	1.1610884119357903	0.8174860336829026	0.929119212591545	1.2949488245235492	0.7917343463854103	1.4041982538470008	0.2899957987970184	1.443551806136092	1.8988454709250573	-0.35509256213723683	1.372873381890027	1.4768565241904685	1.63824153521668	0.2422071943332292	-0.055276380190900753
-0.506404687871732	-0.23796283390707643	0.3558192813201838	-0.6138513498910194	-1.2564868501783164	-1.8565620880659885	-1.2456698855539101	-2.7775489553875694	-2.4764988452250933	-1.8276973694279914	-1.517751829933776	-1.1196506319444561	-1.098983331347442	1.2279625791546616	-0.888483731434442	-0.48720365404869403	0.831560661536803	0.3063551363690187	1.1282946271601948	1.5413753591881314	0.15989601734511585	1.0646397093209838	0.834458466297377	0.9053314387354746	1.272154498347434	0.6935433361972876	1.522354855206368	0.35098581301252374	1.485299082973749	1.9168368350836613	-0.38704993347922584	1.3352204173206637	1.515312772375677	1.5387362914738005	0.25945785650803443	-0.09137639705965146
-0.4886448998665422	-0.24307187181593165	0.45356515270447223	-0.7579619392850665	-1.1825470283856137	-1.930708974678628	-1.3548496680896716	-2.867550450729638	-2.506205145899269	-1.748831884154746	-1.4175186304921503	-1.0313716039219052	-1.1388264972906705	1.1047544285592157	-0.9729651481041703	-0.5856628173192162	0.7963747231357275	0.20371654029770103	1.1021867941354409	1.6172938203796712	0.28452759342406225	0.9840759623095169	0.8542101255456694	0.9207922866875202	1.2523079936047996	0.5784823008005798	1.6351561035489255	0.41367485492621225	1.5387765438912644	1.9030909043686073	-0.41686168869531565	1.258631123080609	1.5353408918416889	1.4906582667116486	0.22488126748924855	-0.1383954311609622
-0.47381736622135817	-0.21594407213225103	0.526666115745664	-0.8959734043911964	-1.1677288227911664	-2.0057843287172945	-1.5058441194401098	-2.8993688393966686	-2.5201505099212724	-1.6423245651451055	-1.319274234565486	-0.9862300097498569	-1.2338190619869942	1.0001769509516192	-1.0719188050233999	-0.6484833705417294	0.7365460413625009	0.07764179130346008	1.055861938379788	1.695615234888308	0.4205792424852849	0.9127022555906652	0.8768367621686981	0.9672664146780579	1.2528424886998812	0.4715564522359602	1.7422455620674746	0.4681491073268699	1.6091408669911886	1.8400949542109344	-0.4262744028584266	1.1491182496335162	1.5718287480493038	1.4808111800363561	0.13784821464257246	-0.18354835799212138
-0.4528165518580173	-0.17955521029163002	0.5550609958474475	-1.0054722145749975	-1.1650508817693983	-2.086986076253802	-1.6639659499097632	-2.8568487443647492	-2.5023298463796513	-1.5401464164824958	-1.2442679305726625	-0.9867860936700602	-1.3530697310310729	0.9140357393093907	-1.1567917495197835	-0.6630658617773347	0.6584723030152182	-0.0543172000519762	0.9755549860728336	1.7523051150001396	0.562832793548672	0.8530389684477571	0.8953338411962477	1.0373210471678653	1.2886131680177055	0.39369182787505413	1.8477904610881601	0.507283190488008	1.6808261243702876	1.7319797439858415	-0.41666136682979243	1.0165987091260174	1.6342902355568925	1.4692348155298405	0.004873607731753738	-0.2026759575111779
-0.43314367301117407	-0.1467709757802882	0.5669763549637736	-1.081662445134703	-1.18843611116751	-2.184702611862092	-1.7853305632152012	-2.751360909663258	-2.4702365482131645	-1.4848270779431747	-1.233409125823785	-1.0203289628262913	-1.4581999233640743	0.8582571244422891	-1.2291729558387243	-0.6562304066626646	0.5859982143518264	-0.18934494797522367	0.8618316565546182	1.7682760841087297	0.7092603318257444	0.810985505696277	0.9013440415492397	1.1182790118689048	1.3615231580331841	0.3573524295615195	1.9299843487828803	0.5170634185889549	1.7390479209293406	1.5981351629029192	-0.4037056105150282	0.8644900658301644	1.6778314963508851	1.4380987011141655	-0.1498615203308093	-0.2194852335811194
-0.42788159357425626	-0.10363088527439368	0.5531038080819537	-1.1142950134460983	-1.2676641701339566	-2.3071894651856315	-1.8667405971667157	-2.6038627229123157	-2.4279537058003897	-1.4740706299723139	-1.3023709657585785	-1.0820034682705812	-1.52791005480552	0.8503539389588919	-1.2827436792741311	-0.6434654677103202	0.5237138277674431	-0.3144262853882179	0.7290296140706858	1.741548802316799	0.8424459712333301	0.7703412329649344	0.8900626401513645	1.1855981708707044	1.4561395877433738	0.36971091332225575	1.9697798582385222	0.4941895761450897	1.7854772025714047	1.4542491220956157	-0.38096545850353214	0.6924650758731137	1.687165223883985	1.3746986823928877	-0.3093774601793389	-0.2756001095605629
-0.431606290754676	-0.05688616743921874	0.4878668254825162	-1.1046881415689491	-1.3801814632580691	-2.4366379598119523	-1.9137300846532779	-2.450502491862987	-2.37366314912542	-1.483247822543173	-1.4103158522990333	-1.15127402360963	-1.5439882030955387	0.8712364932904908	-1.292663336838511	-0.6195399723766576	0.4537436474992875	-0.4206770636695629	0.5936577857587177	1.670124111555379	0.9366505819290378	0.7241132341860589	0.8571833088085261	1.2199470414884064	1.5418990558022336	0.4133722371458478	1.9845785864189085	0.44059588295013485	1.797696443988744	1.315331459945386	-0.35571042234896894	0.49807367860687385	1.6830617182039187	1.2663214915159064	-0.46950755972833325	-0.35828125499023583
-0.44514475528872344	-0.04738678281422619	0.4103935049732118	-1.0688595419958433	-1.5011185531162987	-2.544675771867	-1.927149047436112	-2.3252592203239013	-2.3207310251909066	-1.4983399265095245	-1.513664947985449	-1.1964099722596457	-1.5003177451898817	0.9007566596348623	-1.2904399160418856	-0.591735349253258	0.3762376402533843	-0.5214812908309552	0.46109165052994366	1.5533678303304743	0.9988317252196822	0.6862696634839859	0.806089240366485	1.2199205302916063	1.5979184609190917	0.4436198963794859	1.956202256156874	0.3642976856201038	1.7500349296434206	1.2082882029679305	-0.34663077345624466	0.30421725393276206	1.6791383795491235	1.119490082937494	-0.6188416951309307	-0.43112526746360225
-0.4697579861058858	-0.09374422663881672	0.3582775091536444	-0.9955686488439411	-1.6310404733269082	-2.61808435908063	-1.9489686436917926	-2.2452614310127736	-2.2843338588581945	-1.4953662566906278	-1.5904664827806312	-1.1954953976903768	-1.4108225101297773	0.9402509862715698	-1.313279991885885	-0.5782804136007866	0.3086455034664795	-0.622324861025268	0.33894437067704597	1.4045705200299519	1.0249583021964574	0.6445243032100271	0.7519876166007451	1.2167632877635968	1.6177244736090675	0.43173753079778693	1.8682085695499477	0.27959466356384527	1.6618607685035882	1.1363377038206903	-0.3547691509326581	0.1360765064664292	1.6629690612960186	0.9441290076890191	-0.7407072368715862	-0.4805771101226262
-0.49108484642530953	-0.2174335875575733	0.3083300773782436	-0.8699169239050113	-1.7455552796648803	-2.644883135750735	-2.010049286902072	-2.2287932571587104	-2.2668144920620663	-1.47478729412714	-1.6212851319112154	-1.1576252358962174	-1.2933651504331247	0.9747366319818329	-1.3608006101458983	-0.5748051863184409	0.24745105347766927	-0.7281674553400616	0.2280610896675323	1.2470878959874228	0.997537486919718	0.5870202588399098	0.7057719256511044	1.2206989954340088	1.582990390839281	0.3732933809180375	1.7563446179966917	0.19299128937562118	1.5693450248236736	1.0846221919085053	-0.3828914446322919	0.002888250218769828	1.6127024612452459	0.7505888707602664	-0.8253890214532499	-0.4985884798328496
-0.4823377459743644	-0.38440454294763	0.23941749615520877	-0.736528625054069	-1.8106415817348	-2.6195535003089625	-2.085192633224815	-2.274565859970812	-2.279159866470071	-1.4746932522244705	-1.5846842785267719	-1.1009752450608725	-1.1426361790140092	0.9633233197036242	-1.4558818568087948	-0.5697311861943383	0.1937388709287408	-0.8498652919218793	0.10958296925894102	1.0922509978651629	0.9071221641553284	0.5407341751677313	0.6675870212025409	1.2250323710564215	1.4881822987465116	0.2706345806823021	1.6415059592623653	0.0967751438584745	1.488871119409267	1.046256237301201	-0.4449091633849348	-0.07643566455870598	1.5424131198486186	0.5436770189547688	-0.8927478897777004	-0.46983268268067835
-0.44824758998336856	-0.5486534088979107	0.1723329283051448	-0.6440465218582907	-1.8157865709489847	-2.5663698420863783	-2.157864158944836	-2.346648151718951	-2.312481728090164	-1.508833705717757	-1.4891655112791677	-1.0450704631338203	-0.9658645990192569	0.9030517425391624	-1.6137304440324716	-0.5646291374238891	0.17801379061128025	-0.9734220868091985	-0.02663171215883493	0.9365990774322585	0.7596367028517457	0.5218540594140644	0.6263110864253758	1.2299996052932358	1.3545747217971211	0.14428825763652556	1.521716789316937	-0.008178858392184452	1.4358875105090108	1.0084511884630092	-0.5401151468701275	-0.10908606627189114	1.4832000169160762	0.34599937406619874	-0.9551784275646014	-0.3940263680223316
-0.4205250467373339	-0.6881241857479561	0.1316860527913705	-0.5904425803795761	-1.803180750507736	-2.520938327553393	-2.2198375028332213	-2.443725227209714	-2.348525649962643	-1.5676682657223822	-1.3847018114250267	-1.0090379187612468	-0.7869475048952594	0.8247057124789514	-1.8090056620435633	-0.5645954790482732	0.2081276407764446	-1.087428360455028	-0.1766000155885114	0.7773204315805586	0.5685400821877925	0.5072747511949739	0.568654409509664	1.2345571210340496	1.2006131397117863	0.024432583496325367	1.4042664608903537	-0.10193019074806883	1.4209209175781794	0.9463003363307992	-0.6510741522380448	-0.12098636084784897	1.4448970451553527	0.19043499852193801	-1.004512912915132	-0.2980992955278382
-0.4023074988467822	-0.7979685007883424	0.12886378803352855	-0.5846664392743935	-1.8121695599701042	-2.4949225957004186	-2.251505259159315	-2.5652583807911746	-2.3840604842306674	-1.6761861357546137	-1.3010940102835091	-1.012365953999419	-0.6239031062718867	0.7339365336626398	-2.013231720588114	-0.5674171728707433	0.2502281155160217	-1.2025337800830784	-0.3272691696985614	0.6117965843758638	0.36078048689330017	0.47410575168873265	0.4790808189546971	1.221945021683612	1.0438953985755501	-0.06067418440950192	1.2895268123802492	-0.17743814263708474	1.4299660809816757	0.8681873524669086	-0.76106775102513	-0.12680845618558453	1.450923228791675	0.09128973619847036	-1.0527364917486461	-0.2088409806091947
-0.39367483836717776	-0.880148790591932	0.17539788434590836	-0.6572888323504043	-1.8295264377367473	-2.4794518673848116	-2.2612573916667444	-2.6767936208755856	-2.4168732582463064	-1.8250447392078641	-1.245363801897233	-1.0596274416946792	-0.49562425465385773	0.6233054373827598	-2.1899593795116727	-0.5585678249483866	0.2825727204333052	-1.3095960084184124	-0.46693542619909056	0.44686480505033044	0.17199480977556778	0.40939918054902524	0.36237785180636395	1.191177572742721	0.9329714695250104	-0.09766470650301724	1.1745363379687819	-0.23988446630817575	1.429673605515143	0.8055628465741149	-0.8523565973085967	-0.15728766594241989	1.5372097885963716	0.054872375389152094	-1.1095462640415925	-0.11481722304514781
-0.4258475850270355	-0.9469312146862527	0.2917761832576976	-0.794969803036992	-1.8352046276892917	-2.4781728941834977	-2.2862885764177596	-2.7506397391937423	-2.4425743901140144	-1.9598619137452773	-1.2319417197766396	-1.1459644101380426	-0.43057790153166026	0.5126014384694488	-2.3060288039771626	-0.5271337069877353	0.3017095433128308	-1.3957105306630548	-0.5800792942070626	0.30070331158423363	0.023690488570945883	0.2926460195795527	0.24075722481038273	1.1662136657922473	0.8964449385575758	-0.09736616753670226	1.0719947490828314	-0.29160603042262984	1.3964416799653783	0.7694205717270262	-0.9158344935147478	-0.23356963550188975	1.6998064953138616	0.08215122054493099	-1.1440295248706016	-0.003972740900299665
-0.4749963138506385	-1.0091408264248352	0.478190489169915	-0.9519884528852065	-1.8463700103149676	-2.493378878775217	-2.341575556661372	-2.7894149610646872	-2.456961309711309	-2.0480537615039593	-1.2638125302644327	-1.2576413042243826	-0.4331401913193904	0.41950477557842386	-2.3668470790067113	-0.4730194535912111	0.2832689944255636	-1.4746252778832174	-0.6526127589022951	0.1836720532271661	-0.07801850598294151	0.13264739283081428	0.13594944586067936	1.1542595261442121	0.903674119692066	-0.08410691965346355	0.9702760451715264	-0.3411506565007631	1.3439375390430441	0.772920623726289	-0.9484821305620313	-0.33561281185144765	1.8812857819038444	0.15800477368711327	-1.144746044521144	0.11749595932246822
-0.4797919964232256	-1.0720207201048122	0.7004800468236327	-1.0913970080375837	-1.850790801511378	-2.521158325859158	-2.413023620097456	-2.798683015291384	-2.4615456955371307	-2.087574060394792	-1.3065046798147937	-1.3725587279573903	-0.47831338962747355	0.31714677814416314	-2.3778270053571426	-0.4055708737215065	0.22055613153825188	-1.5456468291236733	-0.6830287622858149	0.10690388792452903	-0.14820963790287717	-0.045221177614144695	0.05046613054594331	1.1540618972226118	0.9142101517936032	-0.07991450606615827	0.8662206999685813	-0.3922795365344559	1.2913039417666705	0.8418173025750265	-0.9455593621385626	-0.44632652803193446	2.039034113299473	0.25681511658872336	-1.1232293808975249	0.2549152973006904
-0.4570184421264793	-1.137376933179388	0.9116488635938153	-1.1949018512487775	-1.826172048017058	-2.5630698674998964	-2.491154490601906	-2.779292508088966	-2.4703794044286993	-2.060327851214454	-1.3336610581085657	-1.4702290818810422	-0.5545657248911994	0.20943718739658074	-2.3653152621082656	-0.33705644529063006	0.16380980116921418	-1.6118168926171008	-0.6831730550729507	0.0671932264058845	-0.20159765473941174	-0.20593197566338275	-0.01682454399441762	1.170694058051461	0.9124959882310932	-0.1125273145243106	0.7952039664749255	-0.44096053723776524	1.2488686283806953	0.9825473135881226	-0.9024829205018421	-0.5448468529503507	2.1542952954519516	0.3687830082061626	-1.0650829080800388	0.38925212372990414
-0.43673665626231506	-1.182494355412398	1.0915339911203454	-1.2535345657702996	-1.8350892334996458	-2.612919992072407	-2.554465107219246	-2.7417453034030586	-2.4807221944334708	-1.9693925741572038	-1.3346726316389383	-1.531900764564316	-0.6620263388639008	0.12748652712785175	-2.3797131978067227	-0.3058383019068479	0.16154155474058882	-1.6968912834289036	-0.677325761651405	0.03853862741735324	-0.24646733032352683	-0.31386886000149444	-0.04621265601456232	1.1958363130531358	0.8914779134315627	-0.19398470092811274	0.7668672403025802	-0.4895606318602086	1.2449082228830606	1.1583551249442585	-0.8086550549107876	-0.598184758625089	2.207845237858793	0.4860139193099336	-0.9695690323107751	0.4747496028310946
-0.4071787549853491	-1.2124373392499375	1.2146450159454332	-1.2740289754003244	-1.9284670075825954	-2.64644176781531	-2.5698970922483255	-2.694156741215914	-2.4787170126444993	-1.8376139259232869	-1.3005851013777974	-1.5629370219381076	-0.7965274749607252	0.056965379722538345	-2.428108323475177	-0.3388571683860828	0.21946083898889227	-1.8073984860843524	-0.6766386531412356	0.009029369774802268	-0.29488723071348866	-0.3729235184797914	-0.03018791022045344	1.2031582235875573	0.8438970520885724	-0.3064566828755701	0.7617209088702396	-0.5275827267936325	1.2881993866096264	1.3206538324656325	-0.6796429464813131	-0.6056857573104609	2.1848134382848947	0.6008479921021805	-0.858559666451856	0.4884992643737469
-0.38660331183623575	-1.255003966317083	1.2500975151295877	-1.2555625997084	-2.0713051188134997	-2.654861363991892	-2.5274671357152734	-2.6345544637374125	-2.4639664590440233	-1.677146011726689	-1.2327316213296773	-1.566801381769369	-0.9610276533489479	-0.013231755978638937	-2.500926783498339	-0.4219428685940252	0.33565557841230814	-1.9420524751948534	-0.6805574620109046	0.0004926923204510221	-0.35922268998539053	-0.40591068701569294	0.013963001931447644	1.1934671761027285	0.7738565988714374	-0.42591602080186935	0.7888431096254614	-0.5483210250099922	1.3513477166418262	1.4378931098682917	-0.5587040505840457	-0.5803030151733151	2.103248867978361	0.7110410386201169	-0.7391116258850862	0.4365745433689998
-0.41321600328474234	-1.3137355595375382	1.2094780402445309	-1.1938690561877079	-2.212814207308489	-2.6332120391906355	-2.434971253103783	-2.5612702212067493	-2.437901693173134	-1.5219736294976578	-1.1556834374329537	-1.5372837698223258	-1.1666389348949462	-0.0632429625121107	-2.6098829761350357	-0.5338906258926345	0.4989934230653863	-2.100954067282266	-0.6949042877032514	0.025114293370594943	-0.4422847607525305	-0.4285057105106178	0.0854937156914232	1.169457672237057	0.6888961739850235	-0.5457948574480771	0.8654066159027559	-0.5707075494318983	1.409698969554918	1.4886488496866617	-0.4557144765408962	-0.5374511414240681	2.00631363026209	0.8070421594322695	-0.6151597475149118	0.33748481974947936
-0.4618249209227773	-1.3673283245406311	1.132161294756466	-1.0980068964284295	-2.343595615276456	-2.5772392499051273	-2.3026310450069785	-2.489002568374077	-2.3974318260047918	-1.4148599023570099	-1.0872398728254495	-1.4743785405749457	-1.388093561543084	-0.09493130717666207	-2.7319682113677457	-0.6527383501925108	0.6715435082314181	-2.2636301315905047	-0.7158565165400311	0.08086528759873574	-0.556897668377825	-0.45123710723329785	0.19326731246237414	1.1185393036193063	0.5869803769157365	-0.6533152103335484	0.9720120244362196	-0.5968345689412773	1.454140856428496	1.4651057648711074	-0.3658833941944858	-0.5200673777787956	1.9058019426411736	0.8883091040461075	-0.49812318694849483	0.21610484548587516
-0.4989056308818203	-1.4069047493914422	1.0337225789031925	-0.981038161239292	-2.429226062213221	-2.4987259562407704	-2.138726221299878	-2.4319692796765375	-2.3512061520432366	-1.3438420517203293	-1.0284218674591155	-1.3907175495749977	-1.5953602055636293	-0.12921174547430575	-2.8450082964445165	-0.7658613457730427	0.8144992707495854	-2.407758414816211	-0.7194203193461124	0.16667053919083066	-0.7135472161578005	-0.4825271867126896	0.311033358349615	1.0362437285342625	0.4437572871952278	-0.7272422086732285	1.0829562810178128	-0.6129329974968182	1.470600992110554	1.3874140835626838	-0.3201351898453128	-0.5527974562610217	1.8079739369787806	0.9647345264052026	-0.38928445414856905	0.09730651042116184
-0.5324754088899284	-1.4191485661875909	0.9121029311554109	-0.8362515605325458	-2.431701068625613	-2.423963820128957	-1.956512142250602	-2.404020303649154	-2.30689215398412	-1.2786483134007036	-0.9854861909477393	-1.294867876506834	-1.7735758251638374	-0.16140230828026916	-2.9696456072188546	-0.8785411727412988	0.9017665037715693	-2.5212925720669928	-0.6885920508564906	0.25175738205925685	-0.9042481461313185	-0.513483909413124	0.40437068956681044	0.9353903156891633	0.25844675794229144	-0.772182617550774	1.1709829710328137	-0.6170629706945057	1.463058960817843	1.2856956920200038	-0.31807163327878457	-0.6122477083607143	1.728568681915427	1.0381912412358605	-0.2804517425221774	-0.006107888175657822
-0.5620376286563792	-1.404327887705635	0.7903462802640446	-0.6698551315298198	-2.3848908187295117	-2.3693371221719457	-1.796444864486432	-2.4115592865091826	-2.2658248880962653	-1.2363132430782442	-0.9600657227863355	-1.206761036906275	-1.9124002749574849	-0.18395352288817068	-3.095226014217982	-0.9918464845230843	0.9338486669533091	-2.5833758780157874	-0.6250665787295853	0.30782051249147413	-1.1208063635839554	-0.5367860533482611	0.4582930875867297	0.8256556519160382	0.06967280845203216	-0.7881261425190702	1.2057399601891563	-0.6031226648076421	1.4520120186065233	1.1841169036909698	-0.31654629088107	-0.6844490891057597	1.6592124443661014	1.1037670970175049	-0.1781730782875055	-0.07944418661599649
-0.5793418160209497	-1.3741540289771703	0.6676345217431171	-0.5145340212001634	-2.3281248356440143	-2.3210157993852625	-1.7017261216206947	-2.4433776751762126	-2.2443523002084094	-1.2150922013172194	-0.9516140883828816	-1.1670814853006921	-2.009283005316235	-0.208721517571873	-3.198472187893679	-1.1082006841627468	0.9258977535570999	-2.588839641712643	-0.5248747061383149	0.3165405080339336	-1.3347706087326292	-0.5579542088120432	0.4720247258932188	0.7268484214421458	-0.08626208633282137	-0.7560151883577406	1.178100706040775	-0.5617345006028456	1.4432209732313255	1.1088957006811708	-0.3112775844661796	-0.7753204441963003	1.5634066118828758	1.1635581880910126	-0.10532591028684753	-0.12439104025167876
-0.6006773133193426	-1.3318480671094561	0.5414898558815135	-0.370374608766866	-2.26582788967552	-2.270263308880629	-1.652282596413445	-2.4696526089088997	-2.245679564320021	-1.189801415147563	-0.9543459613429934	-1.1968418546951338	-2.073936063098734	-0.23871960117984597	-3.2941564445669713	-1.2363633639143339	0.8795982110488273	-2.5605987208942844	-0.3857902015097292	0.26309089899299326	-1.5161590682208415	-0.5916333452072949	0.4544237755947713	0.657777113342741	-0.18561338673378672	-0.6719713221164663	1.0946064840679384	-0.49445639052097495	1.4439977113555593	1.0544429686157155	-0.326197943172937	-0.8737696291423589	1.4460398956887903	1.2125931254870432	-0.08025976486495723	-0.1529464884638031
-0.6333207753330158	-1.2938616999751766	0.43635755787025143	-0.23416584049460357	-2.217095729655327	-2.2431960597017935	-1.6048236408411864	-2.4546412573285963	-2.2618872513189596	-1.1826963872596652	-0.9573619490909566	-1.2855132464989452	-2.109180021599382	-0.25928084390484285	-3.3772889478485153	-1.3511103761183356	0.8016878292920356	-2.532537302663627	-0.24193487345886414	0.16213713241733554	-1.672335985453909	-0.6460083816294728	0.4171276344337006	0.6198010289810285	-0.21989935745416114	-0.5483427331088695	0.9841418770170206	-0.4067843034506158	1.4605489459534218	0.9991775464136794	-0.3710845221487174	-0.9696122455012397	1.3459692139207777	1.2320435139523305	-0.11177759772848961	-0.15596603320308233
-0.6662470984079265	-1.262820198511462	0.37124583528780564	-0.12076494278916076	-2.208055191763118	-2.2286724427364306	-1.5540463994813885	-2.4026503693837697	-2.2908636866010363	-1.2330769044967178	-0.9493099486748106	-1.4027283976991893	-2.137418039981688	-0.2677510498704784	-3.429150666609909	-1.426294772650437	0.7159256192840869	-2.5256989917541057	-0.12980105496084138	0.04612898717363037	-1.7993472013794984	-0.7258523810500096	0.3802930609467978	0.6020794989745765	-0.20090048634716218	-0.40030600999322996	0.8889204440418856	-0.29551210074536277	1.4741730285460717	0.9538513744403193	-0.4474264610444538	-1.0526212108468325	1.2721330022803712	1.215878525530026	-0.19292194285894965	-0.12198685297111508
-0.7004408981465511	-1.213781626921291	0.33612997239931675	-0.05929673637270172	-2.242363078077653	-2.186921238843963	-1.5017718394543311	-2.3386631437492618	-2.322538805663865	-1.3207045008393832	-0.9350324000501361	-1.521380334256711	-2.179541731887192	-0.27332135108409217	-3.4648740084580063	-1.4788747650918015	0.6260393248604552	-2.5480556702112684	-0.051420296844063226	-0.065729728373024	-1.8680352582461848	-0.829559169897566	0.37080146185992446	0.5891613158065383	-0.15410787029590847	-0.2573856270934053	0.8270874589016246	-0.15976486780980617	1.4715431466871702	0.9371912266404095	-0.5420628546469553	-1.0986032433798087	1.2372747164804374	1.175458080202316	-0.29639279945334646	-0.08390051946818453
-0.7324992048350686	-1.1286893344611966	0.3302584091028352	-0.06385230149661958	-2.317070868097996	-2.127883388417113	-1.4457059689776313	-2.2681245622832575	-2.333042633584331	-1.4148372025873996	-0.908294388586827	-1.616919503613086	-2.2311661477822526	-0.27240331792237227	-3.4825470601370965	-1.5289780620607594	0.5228916888611996	-2.6056120684346302	-0.005457318237100229	-0.15491645550928285	-1.8777351758658753	-0.948650879180026	0.39391667277635356	0.5695068785424799	-0.0975404727330831	-0.13220515018332515	0.7872105410394001	-0.017225287155045975	1.4612777372798633	0.9407909952208484	-0.6367499320949506	-1.081919497062534	1.259290051344594	1.1276215619620473	-0.38786345719455395	-0.08261256199645375
-0.765676000300083	-1.013322640981428	0.33059504539850054	-0.13719577330617758	-2.4416329271550827	-2.059146968612366	-1.407028200553746	-2.1977887195034627	-2.320297261772826	-1.514975614809349	-0.8450054779874877	-1.6813546693312786	-2.304867933417642	-0.26427062414854563	-3.4731303872259374	-1.583064266810937	0.4142568782075714	-2.6846891056655906	0.0018489355877057433	-0.20601761120526474	-1.8459177973620804	-1.0690431849864477	0.4187627624709118	0.5395974283343914	-0.04658527366861652	-0.02827241211719283	0.7591026384963682	0.10904652663538403	1.43577004085442	0.9613675117464293	-0.7251063558891403	-0.9882936022423119	1.3066470883902348	1.0806485434556834	-0.4465247403491941	-0.12017798825526198
-0.810635794323678	-0.8630863913948664	0.2940543498167326	-0.2730702915404944	-2.579513067341228	-1.967467335665674	-1.3980727411614384	-2.1393565338710814	-2.2831208797190112	-1.5950960730595984	-0.7431581318940021	-1.7194252471575928	-2.4161939948708024	-0.2437849841545142	-3.4521993667703006	-1.6613901117338592	0.31075039330461357	-2.747438784234478	-0.004268620514506316	-0.2356135733489483	-1.7716653401611524	-1.1679920634434333	0.4200492596052944	0.5034120548110843	-0.005145706978712888	0.033566331698502164	0.7333929836067137	0.20296907883682175	1.3833042573703196	1.018186019700275	-0.7775617224586431	-0.8231179688238386	1.3305877902707266	1.0446663500584383	-0.45524339962637334	-0.19773592507516238
-0.8594714326596516	-0.6801552782224825	0.21808414951132668	-0.46653721799845604	-2.6850828344266984	-1.87272264157764	-1.3931575525672497	-2.072009638579396	-2.2258407320607443	-1.63034557243954	-0.638260454506769	-1.7200998870404791	-2.5439151889176186	-0.1898856371714038	-3.4208657091684977	-1.7925680209677073	0.232210686977896	-2.770262661207574	0.0002617149292135218	-0.24689506758200547	-1.6604844997049781	-1.2397445846838273	0.38776161873838366	0.4686197241741811	0.037940536519271206	0.0499834012340576	0.6915974676217871	0.25947350940618297	1.3227402597391182	1.107090830561893	-0.7616976788191225	-0.6175689782930528	1.3296412411230312	1.0231289807059303	-0.4206638000208205	-0.3146652907420088
-0.9095421589882051	-0.4856841442924142	0.09460517338632614	-0.6980072470853752	-2.763431510085848	-1.7939744344681436	-1.3629942280612304	-1.9743243470300063	-2.1875786427688593	-1.6502759701570304	-0.55704109086752	-1.6739279850974955	-2.6658455493433673	-0.11245224007784457	-3.3822159111562042	-1.963460008563727	0.19565362440745074	-2.751948479383008	0.003007858608192248	-0.23441952850478173	-1.5352483961823113	-1.281396504042472	0.32362335320669994	0.4389729758252933	0.07478020602725848	0.031136842179523942	0.6352386477674018	0.27381834569737606	1.2647701838684744	1.2028810713536846	-0.6908513168847719	-0.40346042628821566	1.2867480438079997	0.9953557306893142	-0.3580706905485024	-0.43885301229398577
-0.9737904862945186	-0.31479203954519647	-0.06982991391939669	-0.9491191604246361	-2.819540940023363	-1.732990158352996	-1.2902302313546319	-1.8525594920928783	-2.1911552429287204	-1.6830057951102735	-0.4851007288710729	-1.5956810497267366	-2.78128360162426	-0.030455678151029363	-3.3677922546516164	-2.1302204305528916	0.21266145565680183	-2.6803564541652034	-0.00888828006454856	-0.2166104239721848	-1.4170193153027633	-1.2729817708039464	0.24308470435884527	0.4116302914892122	0.09499383871398877	-0.03093095308446469	0.5898809639376867	0.23991493474105355	1.198800184786204	1.2947549434198051	-0.6045560361406583	-0.20748403043785127	1.189293817496543	0.9364737066179909	-0.275150099225523	-0.5365946737597614
-1.0446374655332165	-0.18392321427638722	-0.21577740559226594	-1.2216831660869132	-2.8251912762059934	-1.6963250169870374	-1.1832697524967097	-1.7131592677225118	-2.21901739972962	-1.7300429605662118	-0.4331420662400136	-1.495487147454547	-2.867438761336785	0.07016885666610112	-3.3864569863004106	-2.258977741607027	0.2853149687720441	-2.548990067243134	-0.029641247433379155	-0.20498458900605918	-1.319363402473817	-1.210891545293024	0.15096021585994124	0.3780550657963129	0.09844376160042582	-0.13880389078360142	0.5665475544293612	0.16746636163082546	1.1210136973880493	1.3720003930274682	-0.5272655852792543	-0.041511629328974745	1.0840090482359694	0.8514087301930212	-0.19822358615560456	-0.5961154817200036
-1.1164258754795444	-0.10412614915331324	-0.3113781991855743	-1.4929927952022921	-2.8136558363514546	-1.6655886435222151	-1.0786921798313398	-1.5769449369925739	-2.2621106264923423	-1.798784348593442	-0.430073002103111	-1.369769840073324	-2.9052273993860718	0.19527247573074574	-3.431082584937054	-2.3328971441888955	0.39339276023186587	-2.370761210233449	-0.05789973009496561	-0.17921105672658444	-1.25436571086584	-1.113667535624128	0.04113166088006297	0.34059956493540205	0.07437258603050388	-0.27244640322164904	0.5549853604674333	0.08253191055255496	1.034038206193022	1.410747763557769	-0.4768810158256362	0.10587047420344789	0.9925998289813863	0.7632542929786723	-0.1398633616776626	-0.6057894733965574
-1.1964518041176417	-0.11329411659617114	-0.37773469318687375	-1.7322444656220704	-2.837625994917768	-1.6074718029517048	-1.0242089858556624	-1.4629420774703044	-2.315338852400875	-1.8850402302868239	-0.46438220434158667	-1.2399454154134413	-2.903029054539554	0.3191259496369301	-3.501011741071541	-2.3455611080143925	0.5059427731034998	-2.1606964627722816	-0.09868878162034965	-0.1400354858434999	-1.226164505616298	-1.0066802130200152	-0.08714732533050756	0.303695978989693	0.019594937195149514	-0.40692791309951354	0.5569765660878985	-0.01988766167656204	0.9376291825323817	1.40110517015809	-0.47187055567111835	0.2380969180248344	0.8971946664498842	0.6843545679519771	-0.09959977425604813	-0.5767703604946101
-1.2806450751083251	-0.18281352528452233	-0.41156664090119877	-1.927450243401033	-2.8531007536601973	-1.521217551952279	-1.0324353470845768	-1.37046427388954	-2.372390430114285	-1.9631728372840918	-0.5089351496453498	-1.1189223596022606	-2.870834602441486	0.4356216577616811	-3.566222558214732	-2.313271506340169	0.5934296002307342	-1.9354207152081657	-0.13004841402450246	-0.11441306712314218	-1.2366475610608076	-0.9245178687276401	-0.23191262500935447	0.26351705518477403	-0.04299497833296641	-0.5125051890921577	0.5699909100050833	-0.1373614095570215	0.828825911642461	1.3434041704608404	-0.5273669529702415	0.34429751435896294	0.8100260949393807	0.6337612299807731	-0.09408738988570427	-0.5333690558250044
-1.3416351020985495	-0.27469428429552306	-0.41397006747722526	-2.0650110342986956	-2.832067178264856	-1.4266145516882975	-1.088213134872327	-1.2912832318571403	-2.4303043398923827	-2.0227208186193137	-0.5585927947088638	-0.9810163701528216	-2.8015617919374654	0.555784098338244	-3.5740845512886614	-2.255238857049023	0.6225981245525638	-1.7205856250053682	-0.11941197428707276	-0.10683261645270854	-1.2952097832451828	-0.8718474976524023	-0.39192193367175	0.23296410592708358	-0.09812085882117713	-0.5626365729270973	0.5694056495685708	-0.24001429234491437	0.710399718435649	1.2359271463552708	-0.6359510581493122	0.42373525309221066	0.7632821635916791	0.6221461332962195	-0.11180770359615913	-0.4770738657995185
-1.364408656395296	-0.3997875135026456	-0.42910304328002324	-2.1257168501791655	-2.7975324826810186	-1.3205194365367048	-1.1529783912400455	-1.2217062110171557	-2.4838806154896735	-2.058826423595971	-0.6296527130770229	-0.8291094860627275	-2.7023779903375003	0.6631372762112766	-3.505241384746357	-2.1960113354235107	0.5682566174337105	-1.5331750876878256	-0.07387729331811513	-0.10050566514150339	-1.3941379515579582	-0.8239400878280229	-0.5457467265297395	0.2378011942886978	-0.14482709182676068	-0.5623869325845752	0.5500876547092501	-0.31902754722586246	0.5977654984021326	1.1020800723578188	-0.7666357334800777	0.48797180253211375	0.7285905995166231	0.6322597884909495	-0.11970146209918539	-0.4312626495939197
-1.3421490023472102	-0.5425985286939757	-0.4741301050129721	-2.1136162476818336	-2.7459313843596442	-1.2098826614457505	-1.179670497173034	-1.168354077607783	-2.533503669995237	-2.079781553770137	-0.7273663451142939	-0.7058423352436197	-2.595747992641921	0.7380973839632605	-3.3626109411499696	-2.166097454094846	0.4270335059655082	-1.3713621111642849	-0.01769930152662656	-0.0902472840218088	-1.5133370241994748	-0.7777019873285729	-0.6573110705821527	0.2751627009064084	-0.17421352417555153	-0.5374203247205809	0.5262437924893801	-0.38315408322749295	0.5144267718196425	0.9731440399832646	-0.8958578178408827	0.5368734195306397	0.6961013756460066	0.6416922130248948	-0.11187092591826601	-0.4121350500748632
-1.2740183529942914	-0.656944904107399	-0.5110935531520874	-2.060928677093668	-2.6737821620614364	-1.133200201139543	-1.1362340295168591	-1.1405817738640955	-2.572838479596507	-2.1151023952831376	-0.8525142259521367	-0.618285934041231	-2.491706700092709	0.7801352024774395	-3.154023777032603	-2.1640779515578896	0.20891228800618186	-1.240123589099208	0.0352790549691712	-0.07921351693484421	-1.6409252890486155	-0.7225667964331668	-0.7078551860507168	0.3176625594857343	-0.1884802240619525	-0.5110408039901468	0.4907761299458436	-0.4216559700358188	0.47497854393612055	0.8605141615454471	-1.0144435351973722	0.565554210786278	0.7056152702043781	0.6454036670262947	-0.09199202149588566	-0.38660487085744827
-1.172253148290996	-0.7593267468669215	-0.526872400917498	-2.00229971819055	-2.6131842960577196	-1.113844079017028	-1.009161111078517	-1.1486797362446723	-2.5917838111622533	-2.172905737182628	-1.0002133278081347	-0.5709510545595479	-2.3874687598736473	0.800053821989232	-2.9022256586157775	-2.166989401048668	-0.05530762419441959	-1.151776349736318	0.07364490381535596	-0.060445708346868465	-1.7422853063963557	-0.6286435239619754	-0.7116582090681944	0.3478684530762237	-0.21022175686896727	-0.5121474570549358	0.42694973895791255	-0.43580512650352193	0.49182465134040554	0.7755331981530885	-1.1167911138642685	0.5873941823000219	0.7597594948886081	0.6334627643735393	-0.05441688805718607	-0.3519731255064708
-1.0530520422938512	-0.8598913808075501	-0.5356680027356266	-1.9590162160857236	-2.5642889925280277	-1.1170359188430488	-0.8068523753308552	-1.2083949681340616	-2.5848332069300164	-2.2212400323305603	-1.1487897511518943	-0.6046632893767553	-2.2874690171958028	0.8059103335414994	-2.6347664271327464	-2.163603929434632	-0.32687590499023783	-1.1005517208736246	0.07671169813241419	-0.02838238382810282	-1.7886443177736358	-0.5062207723200869	-0.6853513067878396	0.3519825087978358	-0.2535887452653781	-0.5545785944483669	0.33923328097880795	-0.4438844453695217	0.5601536328740513	0.7200608640451133	-1.1895176051147893	0.6274659059295387	0.816318495523493	0.5956829422426508	-0.003119500134583314	-0.3320298195886517
-0.9335205718511389	-0.940187433598107	-0.5362355871876195	-1.950250602731046	-2.514944049569718	-1.1121101940648088	-0.5431393479198956	-1.3137003380179648	-2.5664852740837825	-2.251998220151972	-1.261986078056815	-0.7257512686913101	-2.2075185317229824	0.7914405108542691	-2.3748805441215124	-2.1401720902766703	-0.5836403295198906	-1.077054094461763	0.03204277388627077	0.02312752165893206	-1.7997841098501872	-0.40713046977505896	-0.6114268245049197	0.34522215361381603	-0.3199147275187125	-0.6217575827046129	0.2412527630886859	-0.45176432133850336	0.6620309888228905	0.684691392702135	-1.2291378911921318	0.6881084639659424	0.8666630783165475	0.5335542503063828	0.05676709183421824	-0.3059701467439698
-0.8258627882461822	-1.0206324379311964	-0.527776621665156	-1.9990511082711855	-2.4854707818903217	-1.093078476223677	-0.2584567460144783	-1.4395344480140022	-2.554968465725883	-2.2601182520238554	-1.3038508603678278	-0.8868095439961227	-2.158682403683986	0.7482605510830093	-2.1494205311824524	-2.056477734443006	-0.7967751545038914	-1.08468664284837	-0.04781755788907272	0.08945398775376566	-1.8042631086377496	-0.3682944050265452	-0.4849351854581476	0.3574775568618526	-0.414909083053708	-0.6959059116572507	0.14449997197891684	-0.46674699859280155	0.7777865453926782	0.6681783268594591	-1.2516125563938991	0.7671478188539884	0.9077438491385477	0.444921356775095	0.11417296030702698	-0.2790318006907962
-0.7404517032208575	-1.1041830819260823	-0.5213570457943368	-2.099945796691676	-2.4568808766282095	-1.0336602897427918	0.004900623755801914	-1.5766118662938016	-2.5564645599104003	-2.2304918098587088	-1.2542431695527276	-1.0727702169863913	-2.147573277857458	0.6825401770939853	-1.97252425808537	-1.8974643485747769	-0.9341259113843812	-1.118433129336062	-0.15935588234494835	0.16391085878335837	-1.8251852538944984	-0.384747582412198	-0.3271232335424543	0.41004443989880823	-0.5431636106417491	-0.7667857536510934	0.06683415187195037	-0.49330112694768147	0.8854510798350346	0.6720622876962481	-1.2714058048174055	0.8748082074208925	0.9089297246332458	0.3344549066474793	0.16676490053943227	-0.2784450645092299
-0.6958287513770572	-1.1922320625054417	-0.5154776537467936	-2.2226380943283406	-2.3776528176617626	-0.9134069785404973	0.22108000748996037	-1.7146769116021336	-2.548937336044547	-2.189256056950215	-1.1200317147683663	-1.2681137475947115	-2.1844461834740163	0.6022689774916972	-1.817836472148413	-1.6892957099841055	-1.012047005048746	-1.168022563392991	-0.3012048535461174	0.24720663438553553	-1.8944888296129725	-0.44014289261239625	-0.1370874745871288	0.5162434740623227	-0.6902901342384616	-0.827556448578678	0.029236669394037552	-0.5276090683083332	0.9644889786555652	0.6835546236767336	-1.29899471138113	0.9882793089299551	0.8594752207262344	0.22042053941354528	0.22550746953678075	-0.29291312010833676
-0.7046125589886213	-1.2860566391464883	-0.5144051148513029	-2.359327581756302	-2.242446639387397	-0.7592030813382991	0.3768153751906552	-1.8337714084151944	-2.520301158294019	-2.177607832316107	-0.9506118812740866	-1.4222844860198467	-2.2690457720668427	0.5166758856489669	-1.6692159385909366	-1.4619754556679652	-1.0633677542319568	-1.2320730209878181	-0.4606094471821267	0.3339359082325563	-2.0187549413736696	-0.5153198971275319	0.08691770106917551	0.6651086643123636	-0.8251205711781153	-0.8779143102501322	0.04404419848324342	-0.5525563642664817	1.0134402618614986	0.6915967659485445	-1.3434975412410295	1.0623616305441324	0.7677433142622097	0.1256747968425049	0.2961809938916783	-0.31855206017892035
-0.7487820694365445	-1.3691306382052715	-0.5320902635003042	-2.5205412573616615	-2.042074576843357	-0.6135530165670485	0.4731274642866364	-1.9433140168408651	-2.484428663880183	-2.1874108899633535	-0.7837428365894195	-1.5238333135798419	-2.373832564737571	0.4320575290161803	-1.5260024900555877	-1.244657348639028	-1.0984760313031265	-1.31170823749834	-0.634154733957432	0.4017958053617033	-2.176750936641931	-0.5719905495502562	0.2983770745180493	0.8091608672887901	-0.93547491202127	-0.9243448403474754	0.09750091865432048	-0.5680790425721403	1.0342707481623143	0.698933413408538	-1.390785569086629	1.0792047303994876	0.6505325635526884	0.06467161643275124	0.3784753831671258	-0.35687022602676255
-0.8075912592370738	-1.435745491814244	-0.5626028207643516	-2.7101098519163864	-1.7843555811556058	-0.4981806847248723	0.5351968357380047	-2.062958804373636	-2.4422704959827843	-2.2132497134278766	-0.6209169638857178	-1.590151260895881	-2.452955368973118	0.3597948187011329	-1.3658476038821976	-1.0692326997933947	-1.1232580294737295	-1.4093723988447526	-0.820791728213174	0.43928435437989666	-2.343935749054738	-0.5696317977961195	0.45776523093808114	0.9250557691547332	-1.0258855671954117	-0.9599173023509942	0.16723711991470452	-0.5867137826859876	1.0196997163132686	0.717777354336193	-1.4205949107862668	1.0448811165364542	0.5240714461725068	0.047982604425227185	0.4730921040798296	-0.3999223511151431
-0.8753526777390643	-1.504021155122451	-0.5986150756494368	-2.9091876722697587	-1.548147654061728	-0.4314428935962315	0.5732344204086666	-2.17931343265593	-2.3837176293133826	-2.2756059805462656	-0.479012554845682	-1.6136027594189783	-2.4855900770484594	0.3221527589730726	-1.1826154388749366	-0.9483205951224075	-1.1520543150073894	-1.5176616380192995	-1.0044100257475694	0.45600593674114764	-2.4920751991383447	-0.5044782255209921	0.5705203213839585	1.0119401913949901	-1.1030391243294186	-0.9613224943820982	0.2423440757823326	-0.6152811553786923	0.9710624846328741	0.7439504639802532	-1.4242924179908532	0.9776566882575372	0.4107544544569147	0.07597457732958704	0.5683831964283366	-0.45482654707116
-0.9395405461925943	-1.5696752712820905	-0.6310182762949511	-3.0822202789921587	-1.3649534093348819	-0.4390346995375607	0.5806178730291711	-2.2710005553604793	-2.320099860456813	-2.349441845438803	-0.384892506553655	-1.5807204163405526	-2.473844047574809	0.3203085923570292	-1.0080826220745238	-0.8797949472329929	-1.1940824843708477	-1.623673899163564	-1.178882909011604	0.45126196189347406	-2.598672622430315	-0.4079714380128827	0.6285796424409658	1.073207567199972	-1.1678048128203424	-0.91017453389462	0.3068151333413093	-0.661412673766345	0.9035845587600395	0.7747030576148022	-1.3983398755816387	0.9188267767168021	0.31860036556053717	0.13835616760480876	0.6386803974373614	-0.5124898341443951
-1.0010639066341598	-1.622612649498042	-0.6571858767196023	-3.211312150389051	-1.2103411116501728	-0.5223059226622009	0.5745325707971464	-2.324706033337245	-2.2764689748465297	-2.4129525579830675	-0.3290998553568617	-1.5279517219025665	-2.4213596650041413	0.3334418667646958	-0.8664238533764046	-0.851017036081366	-1.230497614165948	-1.7122768682404377	-1.337602684499144	0.4301258817888528	-2.6418056555397427	-0.3128561625139049	0.6252455525392652	1.1174186030273028	-1.2327702621043777	-0.8129717906294717	0.3532179250933679	-0.727670990921953	0.8295211402104476	0.8230431632541938	-1.3555265072381952	0.9011869091710432	0.2464501945894631	0.22498410133177993	0.6785646509263357	-0.5444483522096025
-1.0750007650990494	-1.6574784818162722	-0.6834356790304044	-3.3074484702918134	-1.1022127768425682	-0.6552669326110819	0.5706523459373339	-2.327425627999391	-2.2354666436021	-2.4819728288940768	-0.310423210731276	-1.4707456471470177	-2.3512298228643624	0.3507062904001036	-0.7505459060232205	-0.8447846268631487	-1.2428270197827036	-1.764841619161991	-1.4543378396536042	0.42169820427878235	-2.6077075598619133	-0.24644240059711345	0.5827543198966056	1.13673080484176	-1.309769949438285	-0.6862317049815727	0.38679119201345596	-0.7990245096353454	0.759720191984582	0.8856901053777524	-1.318208715856137	0.9290282487528634	0.1895523723846642	0.32596800293034267	0.6730883935971954	-0.553672989834908
-1.160195925650147	-1.6453165883685166	-0.7061547146122555	-3.3701072077423055	-1.035829284916636	-0.7985156599431292	0.5761045775689493	-2.2941735871941686	-2.180724141808891	-2.5594244428030484	-0.3457190093759176	-1.3766714907580824	-2.290186864095504	0.36777090681796	-0.6398807087125106	-0.8422714681504916	-1.2305270719117745	-1.7754888274461433	-1.5110471953596245	0.4485642132725257	-2.5138546742243695	-0.2254333472323789	0.5295169079463286	1.111082426992084	-1.3912966482593252	-0.5535954747489493	0.4048792598652186	-0.8552542358371158	0.7160142884571138	0.9388564935460424	-1.287047804943335	0.9892923421363253	0.14137517201502572	0.42314248090070344	0.6137617707670523	-0.5420613376953283
-1.2408782646898955	-1.5943937797653134	-0.7169466479511877	-3.3890543025899276	-0.9504216681391855	-0.9317824302491757	0.602174282630749	-2.2436511065908844	-2.124553077860327	-2.6102557126080703	-0.4189207161448042	-1.241974980584133	-2.2347087408793778	0.37090031986041194	-0.5286210749934488	-0.8272149547916288	-1.2045640859312265	-1.7554435521730691	-1.5044372114917908	0.5130996121011098	-2.3802513613102136	-0.2376311748260397	0.4689508815950386	1.0471398304190949	-1.461874296041719	-0.4527536444288904	0.4017945413239012	-0.8933666445352271	0.7066215107696243	0.9705414372145829	-1.2528434497844596	1.05358295795522	0.08754825642007993	0.5089889359766737	0.5224958329259995	-0.5059069403999937
-1.2988388713067116	-1.5166299031978034	-0.7364911249774087	-3.387987706963223	-0.8576089276744991	-1.0118021529903	0.6537019616123796	-2.185664946068163	-2.069327462320035	-2.618498971800693	-0.4953101283905753	-1.0999223552018065	-2.170942065131121	0.3568085108280076	-0.43287680310585214	-0.7968214416104369	-1.179608019262559	-1.7088540243763402	-1.4412781972369757	0.6115637208585369	-2.235115313481088	-0.25281153541931023	0.3995094981048323	0.9690498951900631	-1.5215379858977707	-0.4047815208761789	0.38465697162467005	-0.9163345638173086	0.7199818859744175	0.9847959224936318	-1.2054347461162562	1.0960791318426797	0.03126622897329919	0.5978656143932592	0.42178869498369187	-0.4668045515582536
-1.3179352318073685	-1.4105987476462414	-0.7664517552915873	-3.3753312729421148	-0.8051403833757913	-1.0097662364657587	0.7298838282459065	-2.138539786592353	-2.009704472726985	-2.5962564404072226	-0.5685586672673503	-0.9401879548136206	-2.103527134851194	0.341774367756073	-0.3582893231943727	-0.7716590009728888	-1.1732049765106776	-1.6289163583002406	-1.336755250669935	0.7475312422629233	-2.111533416872601	-0.2672468941202149	0.33565357450149574	0.8878677903706229	-1.5711434498736465	-0.3935837360275817	0.36488572996113283	-0.9351781545119959	0.747527321306029	1.0003866099604337	-1.1142158918098997	1.1207561654540394	-0.020081373229102882	0.6955003217732474	0.3233093912489507	-0.44858710865255336
-1.2820399472118331	-1.3127077938940659	-0.7495651392509076	-3.318170760834917	-0.7939869380800777	-0.9694282420289706	0.8182540822255164	-2.1129136166555353	-1.9435049024478275	-2.554326723113512	-0.6335023123453859	-0.744951689123918	-2.020104497237611	0.3403001145022517	-0.3114888875060174	-0.7612445385843902	-1.1722328708984093	-1.5191345428142662	-1.2027484779315045	0.9095175458214158	-2.0073486076514784	-0.27810624373776005	0.2948858551953554	0.8370602867576725	-1.5846650959911455	-0.40154649087050504	0.3495875502052269	-0.9588911623527492	0.7713472904491876	1.0267292377924924	-0.9745288001128767	1.137451294166891	-0.07302896617831975	0.79371373346039	0.25352097940354584	-0.4602302441969979
-1.1957586865553729	-1.2486698019709008	-0.6674141399820727	-3.200957910449527	-0.8146544353565448	-0.9334864849226477	0.890555723999231	-2.091458071120731	-1.881009204229646	-2.496150456427573	-0.6925825775158904	-0.5454671681047424	-1.9112526743767257	0.34800619286563206	-0.3041355948200049	-0.7575365075373679	-1.1619628295126017	-1.3848125105440328	-1.0576563545623336	1.0667103291030162	-1.910335692194489	-0.2713633452543073	0.278541940264854	0.8372868369848732	-1.5500794840811039	-0.43008527188316686	0.3355170972296738	-0.9788843720104374	0.7625059009363083	1.037466220670573	-0.8208553805760508	1.1515057071058332	-0.12256414188769119	0.8885893427460282	0.20123009784783927	-0.4946616406079284
-1.0807465153582365	-1.216414345435548	-0.5609861836700534	-3.047368140204064	-0.869637777167522	-0.908052443505257	0.9322459126396698	-2.0708916795383003	-1.836279624452608	-2.43010061251123	-0.7552720371342682	-0.3573132098048393	-1.8032226626734178	0.35673830829211134	-0.31534415055826365	-0.7770219021543612	-1.144590793405761	-1.2351762027094346	-0.9303145343725511	1.181826656620788	-1.838210072454649	-0.24343208786592382	0.283683018507977	0.8713609551993743	-1.4779901329994891	-0.4715718937538595	0.32602311684038326	-0.994162450536734	0.7184116283467233	1.0370823118330474	-0.670691213960549	1.177258377099238	-0.1605901404603106	0.9777622084064334	0.13916986223327701	-0.5464919113980814
-0.9568145041307734	-1.2200562106504607	-0.42982720275325514	-2.8851554701032702	-0.9467131376305863	-0.8985179406604733	0.9487590968964144	-2.0631383729242794	-1.8070226715109352	-2.3578958882063756	-0.8134312708496496	-0.1859744388788041	-1.7121982718522506	0.3670580810688595	-0.32493229551029296	-0.8170557350848846	-1.0858761500201475	-1.0907774361323985	-0.8416317293266264	1.2444818064105292	-1.8101682426220875	-0.20063867408236513	0.3171270337075097	0.9054519441754755	-1.3670500071278866	-0.5089844881790617	0.3269186093127915	-1.0093558599086363	0.6473376926394746	1.0582421703585052	-0.5144353318199977	1.2164422738737337	-0.19596203673527268	1.0538846084314675	0.10269660355129288	-0.6114307271227369
-0.8459092164334392	-1.222517634890806	-0.26749022073214185	-2.738423459063309	-1.0211344317318092	-0.9142944293332457	0.9417668676806578	-2.0672771383898887	-1.7818332246334188	-2.267229765560214	-0.8694986704127162	-0.06715313666030706	-1.6333807117609465	0.35291227008576576	-0.35277363921302624	-0.859731750501259	-0.9627749081889098	-0.9763506838222297	-0.7845765290038208	1.2599895257559264	-1.8302220666414932	-0.13342940167033482	0.365270015211521	0.917586841983511	-1.2170188536205273	-0.5375773150390741	0.32505721709741764	-1.024771290618728	0.5742787595036296	1.0844825886948593	-0.3668632818740298	1.2534236771040415	-0.23334803900916617	1.1046305967514092	0.12354792749940854	-0.6607566361623031
-0.7740840993264918	-1.2034257709267382	-0.12516744080096726	-2.635421868718237	-1.1128767916097861	-0.9264577254926838	0.9170913405703212	-2.086821147740437	-1.7792981761540978	-2.156578117184652	-0.9502622015351921	-0.030779038204765897	-1.5807818626361878	0.2932725157443704	-0.405809941454386	-0.9279853265211122	-0.8045841351247557	-0.9012227035206803	-0.7511578614308586	1.2288056326057895	-1.908871087069476	-0.017704090769313584	0.4070369794292903	0.8997689076250582	-1.0593778936836953	-0.5625284812323972	0.3062166715415673	-1.049605694371017	0.5234623458635801	1.1096136600656348	-0.24565165861767718	1.2837321509272193	-0.26243291282017367	1.1314059235926952	0.18728505994318007	-0.6663606822281887
-0.7569310590938805	-1.2077192991402292	-0.019248353307976862	-2.572075853099833	-1.2106435240092437	-0.9251228205187172	0.890904268487097	-2.109533673129737	-1.8031032164337883	-2.0361169255133844	-1.0555439022071034	-0.07196594419303257	-1.5628282238829847	0.21910893676505538	-0.4669797341677202	-1.0417478312383475	-0.6420630734241344	-0.8647148279098695	-0.7427316207344753	1.1666954825374514	-2.0417489670511677	0.13235696836429894	0.4458332155314058	0.8532104258265203	-0.9312745364255767	-0.5648550262802324	0.279912955306581	-1.0967099672658247	0.5009489269602588	1.174175160547764	-0.13962829439426314	1.311909271178567	-0.29269828400572184	1.1573428126976304	0.3123267707230015	-0.6388470485043088
-0.7912133878669383	-1.2084975709499601	0.07345971676793075	-2.5124403884644724	-1.275642285659432	-0.9226170771038973	0.8566544376896713	-2.1229897293601234	-1.8135239280106692	-1.9140829640905737	-1.1666140514139252	-0.18543246876368183	-1.5442552917217507	0.15900746574526528	-0.5473915477341136	-1.180622289029707	-0.4963945203130531	-0.8428892803971358	-0.7342229270168718	1.1026134243862165	-2.1922185956451146	0.27353608968281673	0.49542227873799566	0.7807119430135054	-0.8446593363205507	-0.5147287896688503	0.26241454834574085	-1.1608967124439136	0.5156278391043371	1.2766164973039669	-0.06018981389050866	1.334073640966261	-0.3402812020979718	1.188011862613436	0.5249073129263524	-0.5871942296324828
-0.8598989631186214	-1.1614400548754682	0.1443490576341146	-2.4192522290087632	-1.3258586537050625	-0.9386247504369656	0.8084806102596473	-2.139631679230937	-1.806744751237075	-1.785803323200811	-1.3046594947640204	-0.36290509937805265	-1.4974971718954841	0.10938507325675736	-0.6412610586415223	-1.3337314348419733	-0.40191281754051766	-0.8073403912137659	-0.6991162628705925	1.0497707468532034	-2.325231120375635	0.389652842256098	0.5463101148149828	0.6992840070964641	-0.7878138933294754	-0.4170808115660078	0.2519282654870252	-1.2297421426504642	0.5621242462633107	1.3958401346720204	-0.0413740396300946	1.3506151073388206	-0.3936348431190697	1.2129143747284168	0.7683644330118681	-0.5092985617422179
-0.9297915561812345	-1.1303724868918101	0.18351238482164484	-2.2650615598186774	-1.3830901926591284	-0.9586856128948986	0.7431676411252826	-2.1716180513808263	-1.8031317876768944	-1.6519849385262328	-1.4886066481250424	-0.5583276672948283	-1.4265778040364616	0.1031559482447332	-0.7161057466143081	-1.4882486227008396	-0.3622948273810301	-0.7683637402871841	-0.6514011575626958	0.9970618419790801	-2.418998822600654	0.47776762539697437	0.5709597927332993	0.6283496848946543	-0.7438773167256794	-0.297222563814029	0.2471537724523179	-1.2981623455482787	0.614851339795379	1.5255938430122142	-0.08510213070887693	1.35871652739089	-0.4402389433426799	1.239368452328329	0.967240784251918	-0.4283175201752291
-0.9747513502048293	-1.1326737882239326	0.18758724974940283	-2.025201479217469	-1.421683580430489	-0.960423226631961	0.6393618455401867	-2.2148622131492064	-1.785731900624669	-1.5094530851456844	-1.6881707483963244	-0.7294773132327744	-1.3588605646521401	0.16699435425223105	-0.779513249461007	-1.6215357901399532	-0.3688317689775766	-0.7458152645445335	-0.6161318777356763	0.943485892093633	-2.4573670803127614	0.5266725801280816	0.5521558203053724	0.5650240761744667	-0.6986503933771908	-0.15433821147910465	0.2556136460552896	-1.367933491842876	0.6724162652246789	1.645699972123671	-0.15692838032277207	1.3540440540064513	-0.4880988346230336	1.2701377502343507	1.1230356388564584	-0.36773200070502265
-0.9851934577784581	-1.1108412158772725	0.16581549304605026	-1.7071081116448397	-1.4296139466361102	-0.9455752053852157	0.4817948409899929	-2.266995018174379	-1.7455217720300271	-1.3486057605141786	-1.86540217748626	-0.873102216501158	-1.3002272735988902	0.2582036489666616	-0.8618055397422839	-1.7240620071307344	-0.41939465069998355	-0.7480922425748167	-0.5827635981201268	0.891681191302748	-2.4247143547958263	0.5416130248577088	0.4683714668551259	0.5121366486671096	-0.6463346613434254	0.007655208311768413	0.27818577695070784	-1.4490954617086802	0.7466187294878672	1.7328821790454803	-0.22010941400531733	1.3332996380670123	-0.5275715475179834	1.280795934285026	1.252490869836675	-0.3290360339988062
-0.9596280000299536	-1.0812035827019242	0.14260716052282524	-1.3732486580126817	-1.4295144688864156	-0.904487725194888	0.322897676863658	-2.3418432448557978	-1.7160102752861275	-1.1829914842645937	-1.9952082919886593	-0.9910089441503864	-1.2295603191668376	0.35783994808617586	-0.9533315994244571	-1.7845573275711135	-0.47992228444236174	-0.8023807101262062	-0.5318236635378332	0.8369632192738139	-2.3276794565227017	0.5384941186303441	0.31176990251052106	0.48007738140941464	-0.5975444373610579	0.157820308368293	0.2978778104348673	-1.5488018579236444	0.8167624973179475	1.7876913978886377	-0.23381818745313052	1.299087002560857	-0.5447600195409089	1.266920701093788	1.318046396687703	-0.3246627028503526
-0.9127400004515097	-1.0913993157882547	0.12305876912107352	-1.0768101861568784	-1.4333941011244895	-0.8279954329156978	0.1924068884983864	-2.4428273844565025	-1.7122102999528828	-1.0327481948651396	-2.0364611347566064	-1.0749635022960256	-1.1545964663965982	0.48729612437638775	-1.0520623426905544	-1.7977345816247532	-0.5099852530465533	-0.929815252695767	-0.4603689592035674	0.780394725463568	-2.17529457507297	0.5219298223183724	0.11264764375682032	0.45306729208773494	-0.5742264139705695	0.2811915361980319	0.31101756730273344	-1.660830438408155	0.8685929857313015	1.8049224231157779	-0.18334914492368956	1.2559847161089117	-0.5491915905505744	1.246091902763033	1.3308714963150456	-0.36295510954875987
-0.8650811505000748	-1.1192160163561469	0.09876224020023397	-0.8463429071837967	-1.4394503065258724	-0.7575288569435752	0.07237599134549658	-2.528574263655128	-1.7205790767975266	-0.8994713618369694	-1.9695037090394032	-1.1290504261286052	-1.1061418935379055	0.6326234739742198	-1.1794289167820868	-1.7632179174306093	-0.5051782845230788	-1.1059663057793296	-0.38250582283111767	0.7262638667708735	-1.9692908572172825	0.49820845697939536	-0.08768500256796907	0.41477548347322146	-0.5925288217718557	0.3858474591739448	0.31580526170067	-1.7735758843998723	0.8976511425332564	1.7902391565376738	-0.08405949160157809	1.221117592857067	-0.5527411498544323	1.2357868650415271	1.3405023633826205	-0.42817727591719634
-0.8282919385812388	-1.1496542640726064	0.10318548455024976	-0.6864211643093762	-1.4249544088404338	-0.7053594281984188	-0.02621230665083233	-2.575233124152658	-1.7306647256143344	-0.7777681684856171	-1.8132499421425987	-1.1586781257552823	-1.0677691825587696	0.7852761881830718	-1.3033831972602887	-1.6658021638041813	-0.4573389053011585	-1.2989266696782424	-0.3086966266686701	0.6713427584821432	-1.725248623891518	0.4796414945635368	-0.2568323691200036	0.3774019263115108	-0.6476897953723698	0.47848976236745167	0.3031693568627336	-1.8675266596527753	0.8897447155773243	1.7669254198588231	0.024471516215546513	1.2005922880324893	-0.5441334685425764	1.2579393925158142	1.3553596090776754	-0.5180108785065463
-0.8006061024958224	-1.1909138413540319	0.1386849562407758	-0.5835134644244007	-1.3863530628490974	-0.6054876549505975	-0.09228282655984403	-2.5960920386966184	-1.721885561823243	-0.6587208481786229	-1.6024367695567086	-1.1927008642842785	-1.0221263778749279	0.9626374949298679	-1.3861698985927435	-1.5232926014463004	-0.34916738465007113	-1.4859314819687905	-0.2404644612471012	0.6068569050827775	-1.4691488159155537	0.46944128221347536	-0.36385469084683053	0.3499025849034295	-0.7100016654722363	0.5557315726779418	0.26994372584102483	-1.9294517976401486	0.8439914837841298	1.7495797205633312	0.08464530839880044	1.1825085070592198	-0.5224569552483336	1.3350209835381404	1.3564644944211577	-0.6360450254713657
-0.7887151417001286	-1.224602956486257	0.16510307669941102	-0.5135838497439783	-1.333204090742482	-0.46108673310191345	-0.14874347701769802	-2.588518300633239	-1.6676027973054843	-0.538065087053556	-1.3607549935918202	-1.2517022150461692	-1.0218592892487155	1.1551436487475124	-1.4531697406956867	-1.3760512324497454	-0.19473113519032403	-1.6346186391341786	-0.182935156052278	0.5229418116153688	-1.2179401845296884	0.4762523673108058	-0.3937878455460453	0.33378618735778165	-0.7345776419652912	0.6143481545468559	0.2245288361039818	-1.9648886610593936	0.7786232170141516	1.7415674932658731	0.06615777237586902	1.152922815355194	-0.5066022570244335	1.4673437738962234	1.346225488826653	-0.7659684509641158
-0.7915912556968352	-1.2364148138090627	0.19186957658030362	-0.45392585139819425	-1.2688181120304105	-0.3156715817758029	-0.19323624786669016	-2.5413815560896458	-1.5501386247349742	-0.40937036466235543	-1.0986762735716074	-1.329709215730546	-1.0896763199878858	1.3236351350935716	-1.5202067350741524	-1.2425116271935122	-0.011632499041581767	-1.717266056602688	-0.13331905053291151	0.42092777285443467	-0.9846750268142423	0.4954532126927118	-0.3669702726474626	0.33707598586979115	-0.6897988306662144	0.647648117349889	0.16996320142161792	-1.9858395729301221	0.7067989139214556	1.7385311233690768	-0.01567491644834893	1.1069037900365928	-0.5013343883302985	1.6253573901105298	1.3345323698236953	-0.8952106900607065
-0.8042746593129431	-1.240038060081159	0.2521235591287941	-0.40935792779923813	-1.2248171137856727	-0.14202207161484637	-0.19803406943945492	-2.477513077399917	-1.3709995278391767	-0.2541006977064245	-0.8189387267372336	-1.4428680593504228	-1.1788340254654146	1.4290685436195958	-1.5685504191303454	-1.133107882118541	0.18901759766585186	-1.7466061234032673	-0.07199690636195097	0.31897814315148404	-0.787937065959574	0.500589937604825	-0.28873700702324323	0.3544408197738426	-0.5797657267741447	0.6438932177649426	0.11163077776440697	-1.9971626611778135	0.6285401505650479	1.736656451642976	-0.1379822761739454	1.0602359681700912	-0.5017565707626516	1.7789031356699894	1.2983692015787098	-1.0162386226153706
-0.8290325595278378	-1.2580984346131907	0.32328299190661647	-0.41153618647349344	-1.2191866731529815	0.05706893753318783	-0.16429282906820017	-2.415837072788192	-1.1572398764547818	-0.07387425547652561	-0.522778720736932	-1.6069015247663745	-1.2611354778568749	1.463848499961117	-1.6082176179184724	-1.0429118500617314	0.3917859740958866	-1.740266977223926	0.04825166364117804	0.22899373460480668	-0.6437847491525022	0.4674108363780086	-0.15877870012580741	0.3635269299498696	-0.4270809940826168	0.5981241058946942	0.0701234915433269	-2.007398221175726	0.5414951365132223	1.7185504134160206	-0.2774666324889938	1.025900971911481	-0.5150996868730636	1.9094829780163654	1.208322551378285	-1.0966586871502275
-0.8565478152786146	-1.302664736138831	0.3820455973778006	-0.4736616261106329	-1.238127236694756	0.1804581567888503	-0.11293586575409498	-2.351415407111808	-0.9438854172453602	0.10290182177266904	-0.22821100640480943	-1.7876203305494456	-1.3405635262366649	1.4366612178865286	-1.6465073246449375	-0.9549877583589976	0.5779000122264855	-1.6903185379915964	0.2403557512761715	0.16274406392526203	-0.567347749598131	0.3934081568796536	-0.0030806299519141487	0.35159207117223457	-0.2577216341066423	0.5207201580421537	0.04328291987033646	-2.026689617620322	0.45687143574990197	1.6702875881270398	-0.3948576592017037	1.0197914710854215	-0.5475969779239164	2.013576845675033	1.0770188201231417	-1.1088456269605138
-0.872582366734729	-1.3762430743611849	0.46630253068230587	-0.5767495956789949	-1.267918833173174	0.21024741890342766	-0.05768445127455092	-2.2754665989909695	-0.7611333567893828	0.2797070844399334	0.01569061147395191	-1.9483596338594207	-1.3862063309205064	1.3599730477124827	-1.6713364761630392	-0.8675376887795224	0.7338493186309473	-1.5955165822901618	0.46517994616545427	0.1528647053390892	-0.5465794840543289	0.28071336215097065	0.14793301935861772	0.30701951902490265	-0.088391968302617	0.41732015761418706	0.006686540770668414	-2.052064022423972	0.38342173621205067	1.5887443538707093	-0.47956001908744456	1.0562122913335528	-0.5884357333388355	2.1000840261410625	0.9517181988813596	-1.0500088675241461
-0.8679335128046167	-1.4721678677519354	0.5820819301378539	-0.6935380611847457	-1.288188419450863	0.22547577620420817	-0.0049261968561689785	-2.184610704899876	-0.636432867555564	0.48134913788465594	0.15521282729277025	-2.081740737399793	-1.367574697962303	1.2539618183140822	-1.680761722676241	-0.7822698038858128	0.8669340583204095	-1.469368065109195	0.6899400109271213	0.19787177324119348	-0.546150819139691	0.14627966474604848	0.2903953909610326	0.21808168408703907	0.0656371005371469	0.28952231752529234	-0.04157104251514966	-2.085645690593595	0.31970763396590296	1.4884344590371346	-0.5511280224409674	1.117617469873628	-0.6359083999678595	2.1785258001215446	0.8519202581426804	-0.9295762575341924
-0.842255774329514	-1.5707439985997593	0.7007227381065546	-0.7779793853777968	-1.2722122928499755	0.2289174446147421	0.03644034333125105	-2.0896305266779036	-0.5746046974717938	0.7064400533364028	0.194873378392539	-2.1728227671114917	-1.3061648592123825	1.153083474328711	-1.688069289484688	-0.7053491961448561	0.9837179526603516	-1.3205161589934518	0.9051904939080373	0.26920232768709784	-0.5324967424676681	0.012540460630620753	0.40829892509164234	0.0907508159650621	0.18742909652101677	0.14083447062967225	-0.08946778853935848	-2.1272709284306965	0.25753981594855296	1.3859008844433442	-0.615317906000482	1.159601435960114	-0.698009553424905	2.2532971306420784	0.7776942414027447	-0.7626798662196301
-0.7953720932405547	-1.6165354265627276	0.8285466710709513	-0.7947557327879713	-1.2166519800907722	0.17047247097800536	0.06453374036851629	-1.9927243309369451	-0.5606879046928975	0.9495805284522489	0.16394857648407596	-2.2041413005869095	-1.2202885282854634	1.0863964654223466	-1.716979475575516	-0.6662942609718296	1.0919805245258112	-1.1594482411558455	1.0853182802107701	0.3727968656401027	-0.4858244759604605	-0.12060779283120089	0.47261887151634935	-0.05769019513617744	0.28805724631578855	-0.0269959006750183	-0.14912254874673528	-2.1595900854314594	0.19774296708202674	1.2853741060457125	-0.6631634561465122	1.1619092166633902	-0.7692319986688343	2.3238876642979287	0.7330683137557739	-0.576664461769156
-0.7432803138332345	-1.5882718713672388	0.9714018060743402	-0.7398485917231078	-1.1159009152004893	0.10997293689251046	0.08097223652071808	-1.902444793968075	-0.5818591958352609	1.2003286692116402	0.07833011684391596	-2.1753237333718993	-1.1180082596453438	1.0497129403190235	-1.7915812448237347	-0.685563681011954	1.2146827477999471	-1.0140290146624302	1.2116958581246144	0.5040922530691823	-0.39340596907574404	-0.25157660007908306	0.4846196310447092	-0.21494256401024323	0.3899001576902915	-0.19955142320517977	-0.21477512831476173	-2.1669788803049523	0.13671148817235174	1.1880656803055225	-0.6891497877860555	1.1040838015323424	-0.84639188856649	2.3852508261270944	0.7099620603191886	-0.4043758218396148
-0.7036365803651142	-1.522290061814028	1.1038486165408332	-0.6146625634662599	-0.9485077162350695	0.12470909459395138	0.08472442462988602	-1.8260528570045225	-0.6233134721979303	1.417640049335652	-0.03470698089418649	-2.1143464498986253	-1.0292056939894823	1.020770594847029	-1.9176217684658656	-0.7628012384566271	1.355324738282303	-0.9107240459710187	1.2905323982198051	0.6308715746249935	-0.2624735683220244	-0.37597676352342213	0.472029636187625	-0.3589923568778702	0.4785075667860769	-0.36205956535176875	-0.2732615678763179	-2.1495088114482206	0.058879451316294365	1.1043261883487998	-0.6990476187560348	0.9657791584727334	-0.9126530179652539	2.4291708376587033	0.703450161142207	-0.26555976553649413
-0.6882195729052896	-1.4504432852736113	1.2218474669224517	-0.43388587159504055	-0.7304485097954014	0.17007721978459678	0.06139683997772412	-1.7582946918065279	-0.6721832848397613	1.552463709521525	-0.14920524039838282	-2.020441659170666	-0.9684063435280471	0.9874513912716575	-2.085852987764274	-0.8981976641010068	1.4841140030349114	-0.8510578776072872	1.3187817194345892	0.7483140600445751	-0.11552668601375593	-0.49675293471167337	0.4518311401483827	-0.4601759546285697	0.519264167521154	-0.49422482462891193	-0.33532557687309694	-2.1131217719629927	-0.021067039322398517	1.0310868523898655	-0.6975826142696222	0.7828384511571527	-0.929863002468808	2.450106719069917	0.6897188748980032	-0.15543940170353032
-0.6883448091003415	-1.3840369638241838	1.3158277090459305	-0.2168524396526724	-0.5059033540756711	0.18989571122770332	-0.00010703582496390251	-1.7038506657585728	-0.7223388034214115	1.601378470206625	-0.27219884427339486	-1.8786148546696406	-0.9179177880543516	0.9308384462664041	-2.2561104350123053	-1.0769909553728687	1.5770933607703053	-0.8154868579678993	1.2985532448951882	0.8578812994898728	0.02872455346592436	-0.6052327865306626	0.430945202892295	-0.4947802967790723	0.5026570269911371	-0.5860409984414943	-0.41690560117764086	-2.074388456132655	-0.08721444155649957	0.9637731742672899	-0.6887250088904893	0.5954956023520912	-0.8891291203969567	2.4571947076508596	0.6379638777868195	-0.061819204147292514
-0.6856198422355937	-1.3474358460354536	1.3729541055451622	0.035006841748962805	-0.31274143882946637	0.242307510987686	-0.09145770083346713	-1.671206841011977	-0.7788085667297315	1.5834034954998157	-0.4056079089426151	-1.7023334292041312	-0.8719756093059644	0.8241062908263	-2.3767553051017005	-1.273485747354079	1.6335344017735067	-0.7932703390655166	1.2391069069569913	0.9176801552851668	0.16966463126522854	-0.694771912272538	0.43094274774509217	-0.48645096076624766	0.4270124736861745	-0.655845070711891	-0.5253393985184044	-2.0577425003786964	-0.15570883954252848	0.913625705594091	-0.6785158342981917	0.41425371757640644	-0.801245258905524	2.4578508763140907	0.5627503885873134	0.026328605217947866
-0.6799345508291905	-1.3355569605185091	1.3996110029111868	0.3068047012568474	-0.1742365783752418	0.34623620214521617	-0.1821539557831206	-1.6565720041346332	-0.8532418497952079	1.516643473077106	-0.5206525430388339	-1.5098408872222349	-0.8268112161174266	0.6767349673948732	-2.4278882676893927	-1.4564947501718373	1.640269513660158	-0.7838083396480992	1.1329829975612546	0.9078875012001264	0.29818441794810213	-0.7788990412166459	0.47138393247323085	-0.47515237071181415	0.29517035023266025	-0.7305235636909162	-0.6612364318311544	-2.0661830743034466	-0.24639781022656077	0.8976735455205276	-0.6748497028074825	0.2626117524992189	-0.6846234123532332	2.4493616942335397	0.49901024555677526	0.13231319450279916
-0.6687388668405085	-1.2995963343626677	1.3849203515433905	0.5832745500591701	-0.10911048520544513	0.42199019502539625	-0.2665728533747825	-1.6546286090139728	-0.9477788984651369	1.4383519676925682	-0.6006979818403658	-1.301656616750942	-0.7662378637243253	0.5069069327692509	-2.401307243487061	-1.5831792662609578	1.60446496259673	-0.7990291755092775	0.9803212287717121	0.841459466975395	0.3917845012000901	-0.8624124906358557	0.5390453342412475	-0.47490653961421303	0.12610793197617598	-0.8179877599859215	-0.7996681268839889	-2.0887539893282563	-0.35568054909440316	0.9108361342357041	-0.6763533235571281	0.1499971762573405	-0.5750038782458265	2.4357234108373573	0.43711559221439716	0.2564637083944816
-0.6494999961868622	-1.2274888926228191	1.3165988410255343	0.8688104616884822	-0.10350391923267988	0.4785073868980527	-0.3380778220333757	-1.6696718195306808	-1.0375731207792867	1.377127446230444	-0.6311107527025912	-1.0829970801483042	-0.6911624794398434	0.33694389326690527	-2.296892202066094	-1.618439219583287	1.551845394620268	-0.8433269716383782	0.8126782040987663	0.7160153947370226	0.4470932665964442	-0.932462871959453	0.6175854932658443	-0.49892809402388394	-0.04595089817697946	-0.917897942842135	-0.904594762060088	-2.1090426002579425	-0.4874958855846837	0.9368696406661184	-0.6693034420006031	0.05808148637259232	-0.5030742102012045	2.4211920089828878	0.37302019994535474	0.3744520613158616
-0.6320619356482705	-1.154446779953581	1.2473770241355513	1.139601815464124	-0.08980782265478277	0.5517668227179433	-0.385803520836144	-1.7029615118061994	-1.1050454100695786	1.3267501718176207	-0.5944287236644757	-0.8656840005504233	-0.6178422489847579	0.18966167305411566	-2.1439362837419327	-1.5705096927061917	1.4920060009394678	-0.8982326330187108	0.6579528194170138	0.5340474195747007	0.4631242352630941	-0.9833477639231548	0.725926229040693	-0.5589349829264617	-0.18510318687029936	-1.0087567330730862	-0.9519414512830634	-2.102005652759378	-0.6404221971428644	0.962691249361535	-0.6374136491192723	-0.0038529735618231366	-0.4748767262161621	2.3899374196696845	0.3460935119014693	0.4655450000997927
-0.6345860927519869	-1.109433623800344	1.2073642774577968	1.3404597989409404	-0.03488416749362263	0.5999352653260435	-0.4191215286149898	-1.7389621099430266	-1.1587177889391398	1.2511566961924305	-0.48950606915303563	-0.6539317601545768	-0.5550470714263512	0.0626004832769795	-1.9788858708016792	-1.44917966320464	1.4101804169646708	-0.9551570837757841	0.5252630046564091	0.3311465005675538	0.4298010338540329	-0.9966769842211555	0.8669326983517169	-0.6232198149490523	-0.2739913408645112	-1.0555449952076519	-0.9353319361130163	-2.052231479195997	-0.7867126718866064	0.9760208633501805	-0.565063666435276	-0.022796125401171034	-0.48861244509806145	2.3342815581925804	0.3758230562254145	0.509424280097796
-0.6363307625037429	-1.1255613520680203	1.158505042080011	1.4719627773531296	0.02458363127356881	0.6048982779527178	-0.43660565823078895	-1.7544079015652065	-1.20735383686464	1.1317332082747587	-0.3370269701519735	-0.4542383548201978	-0.5098914833573591	-0.03938490069752479	-1.8146213713820836	-1.2505896373413372	1.2951479195129472	-0.9994499620257695	0.4316101147202553	0.15453686357521496	0.36367122721508915	-0.942110015108063	1.012950123104104	-0.6651870394835767	-0.32012258672235544	-1.062089689960578	-0.8909423522534723	-1.9670693621692432	-0.9111346121573323	0.9861819829719721	-0.4659815755280439	-0.0005236228554937217	-0.5202331025632645	2.2673318492722965	0.4445487309420745	0.4847241179177188
-0.6196160489538128	-1.2491166565984972	1.117286667738713	1.5408220407884432	0.07780024824997685	0.5829320064397654	-0.42959564613299805	-1.7600816885121127	-1.2483094151658032	0.9792361560354654	-0.1424458061599352	-0.2786372147596081	-0.4791381358248986	-0.1034258140201082	-1.647261801624769	-1.0226971906397262	1.1567741754592165	-1.0012843309356954	0.38273379603017144	0.024851702595737154	0.300712441803659	-0.8121311764764781	1.1436253329848216	-0.698962304206877	-0.34317066309512595	-1.044033229722068	-0.8494702696676706	-1.8711354471667447	-1.0094135609318677	1.0067510207539647	-0.3497779989097571	0.06668088623116299	-0.5355580559516638	2.195857310611815	0.5428052512560587	0.41342279228271417
-0.6019253567803757	-1.4625158077958473	1.1188719898287631	1.529697899076122	0.15630013008866178	0.5239948332036889	-0.4158957138140277	-1.774105413063884	-1.2960130016117168	0.8087090010774531	0.12445974311322905	-0.13265248328163018	-0.447090435719255	-0.14820423153177548	-1.482188525745733	-0.829531772979859	0.9966231233091662	-0.9761687222949714	0.34154622156888836	-0.05544657453871937	0.2567632966452087	-0.6308179193156278	1.2542149835976357	-0.7330243718773781	-0.3575129481464876	-1.0205902000309925	-0.8178112004158746	-1.7913883929477108	-1.077032929858189	1.0407394174476612	-0.2133853571698227	0.1521996698015271	-0.5280528892720667	2.119165319733282	0.6886200107280549	0.34277975602215005
-0.5928997137576774	-1.6828747198180156	1.1091251947566045	1.457240753209883	0.2234038409223796	0.4508882775623809	-0.40431550103350683	-1.7740793466613716	-1.3597970031554554	0.6112177626471121	0.47652479736925385	-0.02605091350252774	-0.42085117947376965	-0.18355120835553512	-1.3304214802382759	-0.6730315458242867	0.8227340496964842	-0.9794661602416337	0.27125960170191143	-0.08946198896869484	0.2109318728551756	-0.4325236698691093	1.3322935749480647	-0.7792502586615152	-0.372349236240274	-1.0312732625238739	-0.8134547505501055	-1.7452549930232935	-1.1070020758181958	1.0913306249070913	-0.07424613370742172	0.2151443173434183	-0.4994117103740418	2.0406597515772082	0.8764475085332817	0.3015336335219071
-0.5708020030652622	-1.852746506498887	1.0602111581213847	1.376348488408508	0.24583010481343984	0.37158075272636315	-0.3870483225785221	-1.7568233881980393	-1.4218615353412938	0.39038143258510616	0.8954629795482845	0.025721346296717868	-0.40205224924420213	-0.19801833094523089	-1.1809778808846194	-0.5334446524157229	0.6695377035383353	-1.0345906672425875	0.16163143890430803	-0.09684921246517628	0.15386997787203321	-0.24389424158220607	1.3651287136412482	-0.8611626264473576	-0.38034236743490696	-1.0965786614053143	-0.8347771523931211	-1.739960348568491	-1.1002751400879518	1.1588911015680765	0.04211914851315414	0.23930629755491023	-0.451164594442358	1.9708894287503962	1.0563481313810452	0.3105436115685905
-0.5349563810987991	-1.9585505109480867	1.0256902803136057	1.3228008812058527	0.24376096761980062	0.2772275810468948	-0.3851989028469892	-1.7371577356357661	-1.4807650490851914	0.18950468565866013	1.3742182520619184	0.030997086636109977	-0.37826081623235597	-0.20499268287676936	-1.0244753491817784	-0.41585631233680986	0.5737973516259489	-1.1365727264520415	0.0038942285863113103	-0.11303570419086695	0.10485379359440221	-0.08980764679967065	1.3576994382049108	-0.9747004419068942	-0.35788277556076187	-1.20655423992755	-0.8458134920530705	-1.765336634908905	-1.0583792281771385	1.2241580968620231	0.13436857434454902	0.21794154105651414	-0.39657129672498825	1.9178103962945219	1.1883232234852257	0.376321030713728
-0.5189866069849527	-1.9955873119987237	0.9834776545874359	1.2875544024853496	0.21842199521769476	0.22157546725792582	-0.414394838570361	-1.7113635822160895	-1.5519879633797244	0.030593327092455123	1.8971736679998947	0.019855648904927303	-0.36103800240142675	-0.20816799757730714	-0.8713679638881813	-0.3190071413665837	0.5335500368965357	-1.2763609813586885	-0.19435718985300166	-0.15416584225662197	0.06460600510272897	0.02733948127220572	1.3189203881332163	-1.083044472902415	-0.2974038457112012	-1.3483036294681217	-0.8394614361124262	-1.7974111921303066	-0.9827311679605153	1.266794414058172	0.19339353269661258	0.16345685902737356	-0.3472996489033272	1.877749932386223	1.2632115693138977	0.47234255342281484
-0.520487282080832	-1.9817236471775377	0.9075583411639332	1.242862543479065	0.15525362416187977	0.21761922653899152	-0.45827943485379147	-1.6665583325638995	-1.6278472112148195	-0.10281321890491465	2.3830255659287665	0.0034497618784171758	-0.3803534996443283	-0.18312459294508876	-0.7320097784050796	-0.24300933409043085	0.5502981043872373	-1.4407632212363204	-0.398458192075561	-0.20989701831307492	0.027237965524777048	0.12531859455404284	1.2484502979649454	-1.1601800050466435	-0.21095331328698372	-1.503139834902767	-0.8333382038010949	-1.8238806513307921	-0.8851834078523106	1.287946793840042	0.21620609020167086	0.1092766560799228	-0.30242192525023	1.8596688403327477	1.2641207665175258	0.5680606905941159
-0.49204571033562094	-1.9784913987045887	0.8467446029145111	1.193821678361076	0.056404573845749525	0.272652362043942	-0.4969856558889303	-1.6084389437616697	-1.7111012162431798	-0.2337033332998156	2.7763934172011533	0.004892192757726818	-0.4204901695724056	-0.1380302640218888	-0.6177636733075166	-0.20255757632934318	0.6439603462304225	-1.604872847306605	-0.5931458077087933	-0.27535643939658433	0.009203812737800108	0.22033537827741964	1.136647804633839	-1.1922971149155388	-0.11216620215304955	-1.6612393800726502	-0.8288189371221606	-1.8387316210115876	-0.7935834480102268	1.3008825273330442	0.21441767451067978	0.07277046786496244	-0.25411564999681524	1.8733435775435545	1.1836116551948987	0.6383116153577314
-0.4368597332126248	-2.0313989866120337	0.7973882418442898	1.150928760570254	-0.05224900348024133	0.40769776272032887	-0.5319823677317833	-1.545135237126381	-1.8168667634542	-0.3475621348388332	3.0640174910038036	0.04997450894843407	-0.45792073276017664	-0.10606650940882112	-0.5543847491342963	-0.22637929167152326	0.7936405087276682	-1.7432054099951877	-0.7798034152198404	-0.3328885918051306	0.01662026533143856	0.30751322683501503	0.9771958143865295	-1.158283249421038	-0.0280615093128019	-1.8275667620986507	-0.8242138615822336	-1.8269964762125095	-0.7304159392589101	1.3108342421343668	0.18801621804137877	0.04742471851344237	-0.2010604946444506	1.8918848990066572	1.0408285565972535	0.6622790728427803
-0.39601330042305893	-2.132291313946234	0.7062498363563081	1.0799250390263195	-0.12844498063600876	0.5810452413089633	-0.5518102811996599	-1.486607474684787	-1.9368867635899278	-0.44352378945256127	3.24403386944279	0.1370482180170416	-0.49208166155673216	-0.09370546289601309	-0.5631183917493194	-0.3212818865852943	0.9522195884413509	-1.867551524480477	-0.9559986504827013	-0.3715265947811938	0.029892390573111105	0.38891794208430597	0.7774622239792769	-1.0490016861023141	0.026729636873438607	-1.9934128787220566	-0.8188123037941205	-1.803514897393768	-0.6996173136970988	1.3094182666816736	0.14639995385816648	0.03498945134535626	-0.15468765358760717	1.8891782032708293	0.8779678548506068	0.6526308403156607
-0.364125574069181	-2.2609333136541867	0.5997905650400412	0.9976244173234863	-0.1641535136662377	0.7538371309559191	-0.5163654407295509	-1.4374027955418611	-2.0604755717283068	-0.5465191298211275	3.3283222972189415	0.25262899058887034	-0.5078340204235688	-0.10677393496285274	-0.6519694875939075	-0.45952805469848956	1.1048160677754004	-2.0037472686935565	-1.108124474634311	-0.3953183098919276	0.024748411597456228	0.47722465791609725	0.5555144616791032	-0.8867652122298336	0.07592478138238282	-2.1393829915794975	-0.8064646287200304	-1.7775854392446433	-0.7114218153135353	1.287493083395693	0.10156888576078431	0.045922242297252815	-0.13401684876279113	1.8669937787087467	0.7241449345784393	0.6270605913102364
-0.3358696973718054	-2.3908339538965366	0.5083311807585182	0.959779050667492	-0.19934078328806942	0.9147602984460714	-0.43790025204286237	-1.381835017918919	-2.1944487280432488	-0.6476693032028324	3.334254364218041	0.3693953227875293	-0.4925982285700661	-0.17779190031450876	-0.8143277894924879	-0.6072294214951287	1.2385649457344008	-2.148160788907938	-1.226007101000755	-0.39729764978920745	-0.009094133842800795	0.5606598190008552	0.34139861895656176	-0.6979163169876741	0.1371784591727942	-2.259539778297791	-0.776097092837531	-1.7251789957479757	-0.7563239914459187	1.2471253184212887	0.05821730324852673	0.0804848864674072	-0.14576535224654602	1.8274345547515272	0.5999431775066059	0.59334186470033
-0.32485538994147406	-2.4734275842306532	0.41141515698679926	0.9544348056787577	-0.2265658538243774	0.997405085717007	-0.3700834531181144	-1.3250218455092642	-2.341626993445146	-0.7228801255688839	3.2768850320556977	0.46244763968857805	-0.4569668448094184	-0.2945765188754484	-1.0202514212416605	-0.7394984230718602	1.3220642652675108	-2.2911850082723086	-1.3039183349689172	-0.3710336177604696	-0.0659169657004719	0.6260027985367536	0.16230054079068884	-0.49868467303508385	0.21742290965967323	-2.3493099307464034	-0.719538052307497	-1.6511010117998448	-0.805747550610105	1.1874898170492334	0.012855261531686873	0.1346280966292325	-0.18259740814423148	1.781088086184012	0.5068678770185973	0.5582321440209543
-0.32743352816374693	-2.4752298978952934	0.32127100288368815	0.9513739766795879	-0.23463548887957025	0.9943623972847261	-0.3240471281085728	-1.2912166177173856	-2.482104003645559	-0.7849250815611948	3.1630486663429798	0.5293442530129512	-0.4139655759892166	-0.41254648025402085	-1.2278611947260627	-0.8331893164634575	1.3379901938519685	-2.433355975610212	-1.3288535028029818	-0.3293361845301628	-0.14678350270610085	0.7024122129619735	0.0457178758553036	-0.3126290938921326	0.32669476296177846	-2.403489605909047	-0.6497050410500956	-1.5881146870773937	-0.8538022286973245	1.1273507469422412	-0.05226382586187846	0.21786186428747517	-0.2266065653919151	1.7503233450048181	0.44806810687267606	0.5287121587688894
-0.3345223286526271	-2.402277156151574	0.2638549425951633	0.946307647452741	-0.2539500887601956	0.9756215246613857	-0.30597971996205897	-1.2791681472226788	-2.5902903143634726	-0.8408962277707429	2.9876749108659206	0.5705226907181689	-0.36624182805279704	-0.5240443078424659	-1.4008336159545498	-0.8844874857667815	1.294033881125334	-2.5510162334385478	-1.2853160172369178	-0.282203617714584	-0.24936906205338266	0.8184961349433882	-0.007308393435513522	-0.1535570928740613	0.46831436739704174	-2.4221482913037446	-0.5806311081783966	-1.5435222657629564	-0.8932264831819502	1.0937337945134238	-0.15176345511532063	0.32924714180701636	-0.2627098860082782	1.7399567914711347	0.4176792440467619	0.49663629346736826
-0.34705242589203344	-2.2637596691737354	0.2542686369197756	0.9211788047123163	-0.28660664442980666	0.9292988305508091	-0.3746749932592847	-1.2698074124537144	-2.652856141996554	-0.8885073731153887	2.7638798779735794	0.5726962167006902	-0.31776377487531604	-0.6209589086472334	-1.5175546341753487	-0.9043767808911662	1.2114557856435197	-2.614090492029031	-1.1914157682371032	-0.22593982829403184	-0.36888138982482654	0.9316581342486396	-0.012690076104532825	-0.016554458137655593	0.6175815708442588	-2.42557891580459	-0.5110401219135384	-1.51854110214305	-0.8952666194280077	1.0836000969514552	-0.2606902796305869	0.4628906938777636	-0.2874357934317443	1.7514534132581605	0.3977280855419733	0.4541880773268435
-0.3586475701580357	-2.0764382092852136	0.29435967110815	0.8662679080290486	-0.2946126137251958	0.8348151514018187	-0.5137406873413365	-1.2694453790854838	-2.6589418167783667	-0.9578746262190065	2.5312085995662708	0.5355063403114494	-0.26572845340146745	-0.6710376176190671	-1.574223285815823	-0.8816882308613891	1.1339845920972293	-2.6113684459388335	-1.0750699745717391	-0.17071897015852963	-0.5200489728310684	1.0170782834262788	0.0117558245959332	0.08462913961304407	0.7473208070297492	-2.4213092938639282	-0.4605713102867616	-1.5243701030389203	-0.8662923695221888	1.0881496659675913	-0.3716541120314079	0.6124952101466331	-0.29741489538372723	1.7736651781812114	0.3588433468596365	0.4028615410145228
-0.37553502328734767	-1.8558670413149372	0.3658283395529195	0.7842564689433144	-0.2870722002983757	0.7528490029723972	-0.6445693504652528	-1.2882045000937083	-2.610866804172061	-1.056466211283253	2.300301330556063	0.47518393739394826	-0.1944480756410812	-0.6409180296220431	-1.5787958735723795	-0.818626459280295	1.0882474247365503	-2.5432017235246827	-0.9354770096456277	-0.11569133919697978	-0.7043776339773734	1.1170247067899925	0.03708312314228303	0.15188563578604325	0.8460512292899629	-2.3873093086571218	-0.4585647030758618	-1.5551689783341112	-0.8269688033129267	1.1163146143206337	-0.4872736176682914	0.7585825661821491	-0.3011150420519916	1.781119983271808	0.29663559249349203	0.35558777754658133
-0.4109984589344287	-1.5971382119364683	0.45842289273842846	0.6812511229798381	-0.2856158460428528	0.7209604349909388	-0.759279609313579	-1.3118670010412454	-2.538171172164643	-1.1592767106707103	2.076799778873151	0.4028506863522562	-0.12917865949039878	-0.5188196191132646	-1.5461361655211752	-0.7231320379286098	1.0695096204141263	-2.4257258861631628	-0.786289719555844	-0.0484829644620566	-0.9049296134315121	1.2438593848927764	0.03609615396666931	0.22013268667584523	0.9006480136234462	-2.3339094378633876	-0.4852358572540723	-1.5951798576274234	-0.787383927055697	1.151479666672202	-0.5774956896799389	0.8649595896477245	-0.3174941069912339	1.7804569795183354	0.2241527054916383	0.31878081513223677
-0.4674173648052628	-1.3004751484636063	0.5752865742160604	0.5942785119825661	-0.2871796362680458	0.6955487662826093	-0.8509041307054058	-1.3272954150617506	-2.468917076258763	-1.2492391404589651	1.8949538260860213	0.33435921305369554	-0.08920635179383658	-0.32321375332604785	-1.5087181083358039	-0.6034260250505267	1.0679296140470789	-2.2793206249071734	-0.6413166949951027	0.01800204700627623	-1.1119912543137094	1.3874982751711755	0.005333159512834251	0.29570646831766917	0.9037011143938374	-2.2726497566978723	-0.5105648728372729	-1.636586837199863	-0.7662537732686803	1.1587440196108432	-0.6379953065842237	0.8893919017541749	-0.3559315317558917	1.780557227508551	0.13063785933565022	0.2830099429507064
-0.5190751360193862	-0.9775742707736941	0.6959785149629979	0.5412341576460321	-0.297035891707747	0.6665984807578148	-0.8884580209847434	-1.3302727774820773	-2.4314913451741953	-1.3100810086619517	1.7649572610115456	0.30405405078311565	-0.05232464105773277	-0.08721982861821348	-1.4899504934624876	-0.47674992355531	1.0594913088562892	-2.1174215854991187	-0.48766548995091574	0.05179202973330711	-1.3097624075267356	1.5534392390478402	-0.03497544726634124	0.37097898635949206	0.8718149726609769	-2.190976186904669	-0.5258058466858506	-1.67712642832395	-0.7769842666145719	1.1636076958576818	-0.6838014353282464	0.8170340130699426	-0.4221254346526887	1.7759686035927622	0.024192543015475042	0.26318970852463025
-0.5519647519336782	-0.6516943622331374	0.8438323075194575	0.4865035306461506	-0.30850766580248185	0.6847725780849461	-0.888589614311794	-1.3216332131826278	-2.4464289105477355	-1.3530646438304081	1.649350641620675	0.33414186045544325	-0.02251931139633421	0.16312781458286843	-1.4819427491538182	-0.35791902844324175	1.000388358821147	-1.9566954602600102	-0.3250933260830232	0.040022513022447685	-1.4898236544907804	1.7331210683359153	-0.07198433620465837	0.4718902418157908	0.8362386551959101	-2.1041348046600796	-0.5183448762339191	-1.7102358307657284	-0.821150459400845	1.188826019236986	-0.7113179363984086	0.6811737394605365	-0.5311130396416056	1.7690902244459068	-0.06287663687240541	0.27221685933760376
-0.5868905356399334	-0.368086901463225	1.0570326851902228	0.4320095076057145	-0.29231268815226635	0.7671414352774633	-0.8968942202216585	-1.312802495264753	-2.5018337457038817	-1.3889173085171267	1.530955950740228	0.41506195050860184	-0.03623475260831952	0.3856671532764341	-1.4892474580949169	-0.256963535647871	0.8805381809383761	-1.8014847364484665	-0.17500592384491748	-0.00834125770921133	-1.6589154762033225	1.8902331284305016	-0.09642041631631235	0.5977316626993636	0.8141677870272794	-2.0353292937597716	-0.47269236195874303	-1.7286767725928507	-0.8916586228941457	1.2092479750617446	-0.7241409493083085	0.5246800282685691	-0.6859141611910002	1.762134380942976	-0.12163124821682206	0.2851021583103391
-0.6228808270041286	-0.17024946267192947	1.305415470133504	0.4002482427640216	-0.25718510518025134	0.86680439657405	-0.9198981564208022	-1.3065581437295153	-2.5764618326996347	-1.3969822123771	1.4251309976168205	0.5154873191841249	-0.0729550361527562	0.5357952762905562	-1.536885248916192	-0.1862753371251324	0.7230570717509466	-1.642561013905036	-0.04139767404238569	-0.07369663339136175	-1.82116514639376	1.981684004791094	-0.10960946709093382	0.7119443086229018	0.8212673935932653	-1.978220848393104	-0.41449415216103286	-1.730588413945402	-0.9682728110862813	1.219738159401416	-0.736671926727507	0.37615968517842685	-0.8690794884503161	1.7530482676479582	-0.17091756417908047	0.29383164784095744
-0.6415453385563306	-0.06570782254569008	1.5563817429272366	0.38978133427238104	-0.21303290075597853	0.9449522693237453	-0.9520673900202536	-1.2979504383664704	-2.646591247598887	-1.3867802873495667	1.3156468957971261	0.6065919309839538	-0.07142588039169406	0.6193875958602437	-1.6188803209932927	-0.13513704510598462	0.5344766169016181	-1.495027099392135	0.07530312568656591	-0.12190681329244309	-1.980298752397022	2.0226161765588087	-0.12845026672690643	0.8094115186039905	0.8623695265110218	-1.9407156039438735	-0.3751672911000421	-1.7241328613070124	-1.0217478746639075	1.2318711744159547	-0.7337467447875865	0.28037113519853735	-1.06414928467795	1.7386262272373607	-0.20873053397237137	0.31607896656931705
-0.6500916292462446	-0.04376353654212996	1.8043261178110466	0.41183432554001964	-0.1320420960649509	1.0037253760267089	-0.9802070225508077	-1.2954191010558034	-2.6806040138250244	-1.3868483866583963	1.1682631301342383	0.6600663156760055	-0.0486910617253037	0.6618196286144553	-1.7138015270847091	-0.06550628055051343	0.32626391344750305	-1.3730489437007578	0.16829868181465715	-0.12173340429017816	-2.1049468155880695	2.0723924046894635	-0.17411109440866457	0.8865735619450191	0.9223058628549687	-1.929319650988326	-0.34735421900247115	-1.7214178037560957	-1.0382367784246405	1.253554544992585	-0.6913098850106671	0.2515537551959726	-1.2578879961666367	1.7072599981168726	-0.2429247784717501	0.3323100928408375
-0.6516484447054235	-0.06431512562301307	2.0352468735105917	0.47495875967259416	-0.03457379691457607	1.058232752868729	-1.0067639785803386	-1.3071200195170087	-2.674248210926563	-1.3793477342144398	1.0037669122492108	0.6493172417260831	-0.02046771854224032	0.6763488534474436	-1.8227520039867102	0.03104276990380452	0.1078079483765143	-1.2695669313612035	0.2576250784984414	-0.061652139548339445	-2.1560843416227553	2.153173338693281	-0.25781442800121146	0.9306978338555497	0.988917988947084	-1.9261206515475522	-0.3063309827664762	-1.7178014900950678	-1.0246774240090102	1.2707282331855492	-0.6103315810104857	0.24899271619110377	-1.4229559490964334	1.671218567270864	-0.3080889290430703	0.31880943640938636
-0.6360219905055986	-0.08294523980523086	2.2130534676301683	0.5579466595433397	0.03118099563328881	1.0801207198999685	-1.0246286618716645	-1.3150905461519682	-2.642791272265643	-1.3486738598230077	0.869009082872827	0.577113837691139	0.041696425448740956	0.6887180002528549	-1.9476636700264414	0.16345762444153838	-0.1211269402779596	-1.191820180430873	0.36306416974570876	0.04731560020341417	-2.145568311954043	2.2437226364926026	-0.37043448535092305	0.9518537689020125	1.0572037865490516	-1.9190406455446811	-0.2530172773637197	-1.7136395307723873	-0.9868545925706433	1.2551948827529231	-0.48889550072409016	0.23761601181169706	-1.5432806313770668	1.6476078872116187	-0.4153591461373981	0.296281629164961
-0.6102449267723513	-0.08380543496335409	2.2902762681054902	0.6332017411204766	0.05422402157245265	1.0376386741781785	-0.992231807382178	-1.322151644965933	-2.5964954688891884	-1.3159894344089849	0.7552445263922033	0.4718954208100044	0.1346960980879408	0.723981274053046	-2.0650362820025503	0.34385529828442646	-0.3477373449890487	-1.1431479308289068	0.4922199564023397	0.1676564932322791	-2.0801831732116813	2.3102677207768623	-0.4934815528718589	0.9617328048732418	1.097876703708636	-1.9007422657989856	-0.2006760723855443	-1.7223152967926776	-0.9181660100535559	1.2080538690021674	-0.3229710716765072	0.23026867546661753	-1.634235399478353	1.620130824438822	-0.5476563710256457	0.2775032092271291
-0.5921353411189135	-0.049092277976219914	2.2995846531181785	0.6659357111287776	0.026648789357220915	0.9510339174034657	-0.9385772957092838	-1.346083498739433	-2.5488983752584917	-1.2895993308253633	0.6561134425562002	0.3383957613069495	0.20759661784469285	0.7910462966142371	-2.144887953568765	0.5566940364918095	-0.5351635917973645	-1.1045548744733014	0.6550578022274979	0.26492407987407873	-1.9711016916964255	2.3359462944771407	-0.6103416494411855	0.9576356199132292	1.0919540661399014	-1.871217791475128	-0.14100591058773335	-1.7271339124461065	-0.8540899094840771	1.1441081184087971	-0.11897824763026914	0.21956353242626542	-1.6887453363332834	1.5931732285244165	-0.7043363381396791	0.25671843776111264
-0.5804581455527045	0.016680999417445486	2.30498257697541	0.6311136172879142	-0.06931938532776534	0.8644589909075006	-0.896389186371894	-1.3735893459241035	-2.503753213763532	-1.260709009760423	0.59905008016539	0.17630435547018514	0.23657720130866608	0.8848233840839491	-2.1906224047363736	0.7769348124700641	-0.6789575610831352	-1.0626594622919179	0.8294528131937131	0.32667750285204267	-1.8686617685060405	2.327319425106551	-0.706765100692577	0.9371521052219686	1.070846908824524	-1.8328297981858443	-0.07898370590784808	-1.714642389867771	-0.8409428975294595	1.0556320888462343	0.10250050311128675	0.17825112767883422	-1.6888233190755653	1.5800293499890712	-0.8832615308749403	0.24939711506625292
-0.5705752823673238	0.08658395832781687	2.3060512014953694	0.5637603568325608	-0.20103190503287047	0.7611567356036751	-0.8380186543835908	-1.3859477169820151	-2.4507016100851162	-1.2238283697927994	0.5683906602016237	0.01648809501252736	0.22958887142941536	0.9818270881073543	-2.2008964378518865	0.986763930924455	-0.7956182684859854	-1.021169775137529	0.9720827977347751	0.36033123564872294	-1.7986849690434237	2.2916199445964076	-0.7843821243688381	0.892998912005838	1.0473102283496842	-1.788779858983687	-0.0312761794232637	-1.7108906055597128	-0.8765673682890547	0.9626538556435941	0.3318617985853353	0.12212168948878872	-1.6528705858236084	1.568058828611934	-1.0568850803135468	0.25425700792624967
-0.575725081077643	0.15015275289200572	2.3357965411553434	0.5045567883136468	-0.3263380576576695	0.6365482037041936	-0.7629535527417971	-1.3876101742089293	-2.3834189299536264	-1.189532260736474	0.5270753746231593	-0.13866778700728308	0.20950439374621058	1.0468562371275536	-2.1383405794748462	1.154354592845479	-0.8915755365267289	-1.0030031296864164	1.0573873192723648	0.3707754121279871	-1.7508283783169278	2.2621936325630037	-0.8573392786537679	0.8214427817336262	0.9994486221082669	-1.7535805706880627	0.005240991497026675	-1.7314539208569903	-0.9486290080308221	0.8993786990586298	0.5603831903340604	0.08964202370926107	-1.5861818958723344	1.5405954360196215	-1.1969526296473745	0.2536302019566743
-0.5930487016448942	0.2184060734688326	2.4675739934060372	0.46315109541076555	-0.4169423920791446	0.5245541509302118	-0.724005484510996	-1.3864661487653218	-2.296214301219275	-1.1778937645750567	0.4788664027636359	-0.3139076136577917	0.196901332636802	1.0774267414128342	-1.996241699205158	1.2602185987515075	-0.9713578241319378	-1.0156740452264255	1.0735939186655716	0.3621000074718239	-1.7263752432184503	2.309154006083527	-0.9240284421293892	0.7292030977397532	0.9429865038823513	-1.7230317988763304	0.05484511383226465	-1.7565216351680557	-1.0621862039218382	0.8601701393403915	0.7685200221285191	0.08838426899798076	-1.4743761559209605	1.513439622488199	-1.2846540327563207	0.25195299511570934
-0.6072414173358501	0.2969668407888889	2.6575816960557015	0.45462208601553283	-0.42634900809022797	0.44990760714854555	-0.7363645875246053	-1.383355558065486	-2.1954720980236306	-1.2016928515989198	0.4333362274752851	-0.4960039268167987	0.16947338525267913	1.0682113085276845	-1.806082063746714	1.3204390424576895	-1.046911586222625	-1.045304266894794	1.0200338102978304	0.3467037653421684	-1.7322061851983321	2.398127435473233	-0.9743736906745089	0.6328035659570678	0.8894587097390311	-1.6648939087982317	0.12033927704153582	-1.7819411968540497	-1.2009538260919859	0.8467757095739821	0.9451701182891442	0.11996187992801555	-1.3277067520494952	1.4977576471096614	-1.3055354625721063	0.25865037396870816
-0.6156473571175166	0.38417796894150413	2.760036561203769	0.4614986233130546	-0.34631716890625186	0.41052418163168874	-0.7805194836149525	-1.3806938887422566	-2.0866364408714655	-1.2336119704946662	0.38212687857042776	-0.6563395753014484	0.13994394933703833	1.000522563436031	-1.5756350722856602	1.344737584787762	-1.1157034566577284	-1.103357370908779	0.9212367679822048	0.32132907376790343	-1.7678513215616818	2.4627683454292075	-1.0104054310260242	0.5604304088016535	0.8073219306579482	-1.5767477053819028	0.1947993661109133	-1.8007753798649149	-1.3386186719129134	0.8603596008446253	1.064653663765807	0.1885721148684561	-1.1627302271623734	1.49091572177743	-1.2687430816928222	0.2806801709907306
-0.6057515384636825	0.48001339140673516	2.7265334210340475	0.4418755171527319	-0.22547955679771642	0.3810705101530249	-0.8591909537332354	-1.3899358765664418	-1.9821306257428948	-1.2457563472359612	0.35128637445616223	-0.8081984724542657	0.13942738232370447	0.8964068025068294	-1.3231796443788302	1.3461400171050928	-1.1562935524294842	-1.18712360587597	0.8091144012926851	0.2663485109641109	-1.818708566690642	2.511185892142597	-1.0362949582818657	0.5268118011503541	0.6821043070192359	-1.4792927481624543	0.2797281362213669	-1.7837211306330978	-1.4704915445605447	0.8750503461663177	1.106043057402524	0.27172620575765805	-1.0066007099341103	1.4860582509787896	-1.2057044053789907	0.3172696116987391
-0.561841137384832	0.572493680376428	2.6184692557500755	0.40034588884252226	-0.06089560948366064	0.36576384837053144	-0.9707109635446676	-1.420627617391539	-1.89598832777498	-1.242448666521376	0.33818899495025523	-0.9492941818520796	0.14684422802083422	0.7719674074356645	-1.0907635823151085	1.3470487932467232	-1.1654709792428253	-1.2505740822187572	0.7070742068090576	0.18139296348311346	-1.8691206597928633	2.5396651678721454	-1.0488824979917475	0.5268359022383539	0.5118109303619572	-1.386694196369184	0.3776272457049062	-1.7188288091683883	-1.5930052022791412	0.892116839034518	1.090133156950414	0.34091125167474684	-0.8891748344182945	1.485206143061955	-1.1356299877907223	0.34227888367203174
-0.510844095061844	0.6633280548011399	2.4698521599650727	0.35522213371978983	0.18253042312802853	0.37709935429471664	-1.1000458645777307	-1.4524807612619193	-1.8097707056206918	-1.2219637458605583	0.31663998104089497	-1.0345302734991013	0.12815976434535742	0.6122026363210156	-0.8892153454754913	1.341503575863997	-1.1593678699029932	-1.270759517046611	0.6221407238669595	0.08856217002783219	-1.9282022260084344	2.5332354227265013	-1.0502058223341748	0.5643179142960648	0.29632572346849334	-1.3257896736291128	0.47082006919709185	-1.6276796421575614	-1.687637797081581	0.925105577001929	1.0479014460719216	0.380889070540752	-0.8191920458706369	1.4922440076477896	-1.0658716818129874	0.3356587822673364
-0.46510265444154664	0.7604965935720348	2.3157940821919976	0.3017947063060582	0.4652979161887785	0.39033281170423456	-1.2110110484697028	-1.4727488373489286	-1.703755809378918	-1.1770117163845002	0.26823431432824335	-1.0510349571611801	0.0866847162463696	0.41546542966685535	-0.7214899686976521	1.3008246240675017	-1.1488782344119355	-1.2540534816926772	0.5412863751135699	-0.005115850267085764	-1.973376913166426	2.5199844907629525	-1.0451261227711275	0.6189671313362267	0.05103566634877552	-1.325076783166446	0.5259511622711239	-1.5366433673525943	-1.7340814627629828	0.950311435808586	0.9740719778028002	0.40899505081974186	-0.7948291615577927	1.491508096265069	-1.0031250324155532	0.2987716802769729
-0.4026054746212159	0.8771442703175808	2.2337331135603753	0.24799171705193826	0.745140763408519	0.3769502029009781	-1.2953943802972967	-1.4931559342493377	-1.5807514130313662	-1.1316348769343147	0.215579414359921	-1.0192619591621446	0.041511517938286425	0.19409793330325095	-0.5832920773577766	1.217508924959517	-1.129363816790455	-1.1890833807033299	0.46806809226986834	-0.08783689889032797	-1.963880336595987	2.516658499263811	-1.0296537850976981	0.6520000825491247	-0.20861557211354462	-1.3725676413165635	0.5251128757060441	-1.4727219188582743	-1.7367832648185726	0.9451535956472792	0.8780840149871343	0.4540323445198102	-0.8000351818701181	1.4760425654108613	-0.9429464135303546	0.2267748576072342
-0.3412354205563517	1.0024534792613753	2.199830707086492	0.2176087641644724	1.0253019394272815	0.3391142230941659	-1.3623611574608205	-1.517131232027025	-1.4229160739505193	-1.1221593445342974	0.15879392247591056	-0.9366171621280506	-0.023162085123153025	-0.0524236716914855	-0.4440910745788066	1.090942213185052	-1.104777310933063	-1.0730976607136795	0.4166792467942636	-0.14194546213987408	-1.9069805648818423	2.4968136691952827	-0.9982156251630323	0.6598088350611475	-0.465186715103702	-1.434697203263238	0.45841078776126426	-1.4653180716906664	-1.698555282938862	0.9378842568795793	0.7701684538652896	0.5340420486308121	-0.8013689556691437	1.4694854355053795	-0.8781284804372367	0.13133720895199863
-0.31779250038950113	1.0785379271868338	2.127289499746232	0.1859789459669158	1.27106370960179	0.26270769286637596	-1.398033618820964	-1.5375209513257597	-1.2155875496509594	-1.1271435653757849	0.06498921037699401	-0.8231591058404499	-0.1332025991226758	-0.3167308191457825	-0.2724246987282855	0.9326749213096427	-1.0837685822051202	-0.9334225170266798	0.3863502771553654	-0.1809104649487799	-1.8172851793458829	2.456962381529036	-0.9588080574073649	0.653578703813129	-0.6827910060862526	-1.4977043668264076	0.32727504611999125	-1.5123357938943152	-1.6249761270469718	0.9418504838958386	0.6223164360108803	0.6544592570408583	-0.7824756195563353	1.485315504505826	-0.8248561475954947	0.045573551973317424
-0.3100818374148465	1.0849167769957762	2.039685775362732	0.14396859850100865	1.4368851601220411	0.15909594842054206	-1.394939397347053	-1.5563988192787637	-0.9955863803405312	-1.1290795314410864	-0.04386734119700658	-0.7443476182664386	-0.26099423412585565	-0.5850989132919239	-0.06230285984512468	0.7756838428430048	-1.0692137777900317	-0.8030765900209902	0.3675899244660272	-0.2350487554558575	-1.6887076877706542	2.4062643713959617	-0.9246741458437834	0.6138552905714116	-0.8508897134894834	-1.5561227805883715	0.14560008558138343	-1.5920489804515912	-1.5369146408819512	0.9463128009034459	0.42231074114347866	0.8118777878734728	-0.7501719408311476	1.4978191629218385	-0.8149513171321244	-0.018563867991149945
-0.30676523749071627	1.0303297604462802	1.952770981072686	0.09991519462338491	1.5059346557397775	0.05290761364786188	-1.3521182174092536	-1.5801597933024591	-0.7967772812583621	-1.163200527988993	-0.1434167918634724	-0.734882900578915	-0.36657055251582804	-0.8420428947697187	0.17484011481193673	0.6310145347164346	-1.0518417416831913	-0.7026313680349989	0.3463582715017782	-0.3166698955504484	-1.530489116489023	2.346805644094686	-0.9079914205992653	0.528672405143959	-0.9762720048090042	-1.6137305066400824	-0.0599825437660376	-1.6821595391685118	-1.4523916283939944	0.9676845571639017	0.1871811413489593	0.975377363543204	-0.714020217133368	1.5068551522217482	-0.840776130419294	-0.08302470838740728
-0.3471970952897658	0.92137170708396	1.8464721991531896	0.061784400968694496	1.5002246329073305	-0.03859303762634293	-1.2730306278513757	-1.6002338195040964	-0.6474405883090099	-1.2355803648022667	-0.24724045290981533	-0.7840130560669404	-0.46788519304579507	-1.058952530103912	0.4301534100666148	0.48568327853608456	-1.0341429923953682	-0.6405480620862046	0.31563765001208344	-0.4188573433136472	-1.3694897189662798	2.2693633287407278	-0.9205470433955073	0.4236278130956476	-1.0628440133911952	-1.6969070657119758	-0.2656047772031474	-1.752133891433656	-1.3803012205735516	1.0315480415778022	-0.060556668391225	1.0814043783447804	-0.6884338104847239	1.5317508292464868	-0.8983536023378204	-0.1706573347639555
-0.41835500577135054	0.7896166201370839	1.7559444362480416	0.04735531506095124	1.4542261214487329	-0.091772967064083	-1.160767293570924	-1.605896021383219	-0.581020240242207	-1.3092022032956252	-0.3591535800586151	-0.8740478414416062	-0.5670132288886383	-1.214758958233026	0.6908623588740295	0.3423238421939018	-1.0279166961184445	-0.6325196244308332	0.2761426528475191	-0.5265046973767271	-1.2110733023394316	2.187802036822532	-0.9668805814108928	0.31414380063772346	-1.1221945647066938	-1.8177201234338072	-0.46832711118415427	-1.7834182032140422	-1.3250473307978352	1.1172095706366847	-0.28636526764781206	1.100965025144191	-0.672447348316969	1.5583666706487935	-0.994319066122132	-0.271269710327833
-0.4752770156671338	0.7118155056839414	1.7024584089926287	0.06249421284702975	1.3708319343250932	-0.0969447916419923	-1.0264816381796034	-1.5901606030664543	-0.5937552225107637	-1.3834109929746112	-0.43774722351563095	-0.9783234561433091	-0.6493146812800982	-1.306227462310766	0.9351385704313188	0.20125317539360235	-1.0133190440730633	-0.6598212303382104	0.24733677373949758	-0.6211835353418589	-1.0435120342003077	2.1144105114189324	-1.0484282957591886	0.19176570609976112	-1.16579640700852	-1.9582573418266676	-0.6689900325013428	-1.7918907632637855	-1.286507694732475	1.1963895219191538	-0.47148922007168964	1.0443461439443258	-0.6706349218239384	1.5615951116064264	-1.1054006860634584	-0.3694521394617121
-0.5194141374439226	0.6900648566856736	1.6611460896385861	0.10551106604517954	1.2474397336044107	-0.10176983922945815	-0.8703194813100937	-1.541966721087628	-0.6733832770502592	-1.463038541941903	-0.45861248864983156	-1.0479270972822765	-0.7303804818953442	-1.3340573675985583	1.1428112169973739	0.0398808983676231	-0.9692556122706968	-0.6928447885959857	0.26222412479317825	-0.6935248165438208	-0.8543031878719717	2.0392941172272425	-1.1643505260969613	0.0499115223489409	-1.2078055619058088	-2.10225092083816	-0.8580225528132498	-1.7990462475785027	-1.2705869605255795	1.268636677895391	-0.6247282066471411	0.9117810738545179	-0.6896331312798154	1.5515771476750841	-1.1870357568369367	-0.47271198316192453
-0.5523015941134725	0.6729503244487214	1.6104744983899526	0.16062852174066156	1.1039410901155373	-0.1087202941777087	-0.706592486423333	-1.4512614328777194	-0.8055746267496128	-1.5092098733284351	-0.40740626188550005	-1.0575724716748407	-0.8090190045558907	-1.3098968948601115	1.3179013179306167	-0.14807869053031236	-0.9282879217569855	-0.7210340716836358	0.32968214795995554	-0.7340975685308674	-0.6471755985413686	1.960566357930184	-1.3030393364483353	-0.0953577855714893	-1.2505651695123536	-2.234480520409768	-1.0215676411832006	-1.8133233485461802	-1.286220013945722	1.3322782929161758	-0.7544450618806227	0.7190258959524998	-0.729915251258448	1.534703588231027	-1.2474431803164265	-0.5743747595971913
-0.5595480194685385	0.6512220181818337	1.5452727451702943	0.21858146933108005	0.9281280944160004	-0.08360319947201379	-0.5571415892334431	-1.3687728539931672	-0.9631995775857616	-1.5261698440512588	-0.29663583816915906	-1.0241114625880807	-0.8723160739283891	-1.255889543975623	1.4540015346371722	-0.3467023747692308	-0.9214805044942157	-0.7304739406450355	0.43049470857207883	-0.7408778605194222	-0.4372149737813321	1.8961906181392898	-1.4545906629963283	-0.24177189517192305	-1.264794076816274	-2.347583037242977	-1.1555900809173476	-1.8343570480345384	-1.3208591780106873	1.3687994907717322	-0.8752222521756007	0.5172359415610829	-0.8030442400981617	1.5004164972137952	-1.3047677629465264	-0.644794549895989
-0.5498746030231584	0.6239676096870002	1.4808421239302398	0.27208025349448534	0.692146976591425	-0.05143870141213791	-0.40402030519174204	-1.3297427606309877	-1.139081552767349	-1.55481371047472	-0.1528737555162472	-0.9864191347379456	-0.9302919160555779	-1.192655959815847	1.5517320243315227	-0.5390459670911423	-0.9408074637331655	-0.7056779941467927	0.5490438301933875	-0.7322619103783214	-0.23605571903145642	1.8508566216312545	-1.6093017639946077	-0.3973492384299836	-1.2208278060405289	-2.452390803313826	-1.2531327535936878	-1.852820568302833	-1.3647880341478893	1.3674533169258616	-0.9907307360556883	0.3283564693530998	-0.91168226727685	1.4517073657859656	-1.3279462704655192	-0.7043697382828153
-0.5371091481068442	0.5531299798472393	1.4449864440663944	0.31267473282212643	0.4190009714810981	-0.03087072421549104	-0.23842255111500749	-1.310473896640295	-1.3356802765873232	-1.5797704857486878	-0.012689645905949915	-0.9803812489241629	-0.9669036031256212	-1.1391319263900281	1.6238588804565055	-0.7160245109443778	-1.0032712747694001	-0.6438995967031333	0.6689900724520417	-0.7121340797582976	-0.05422210751650567	1.8095279573309924	-1.736107661883366	-0.5467181414192258	-1.111847495517559	-2.5425006725172112	-1.3207457356013101	-1.8552722107067445	-1.4090189551111818	1.3476196889300387	-1.0857122625108375	0.13965057867766903	-1.0293716706803766	1.4013099670683653	-1.3097382416988133	-0.7783814988638837
-0.5255377555330069	0.43643389385037124	1.4151275875160219	0.32817792559338227	0.12472589233572359	0.003635450726091602	-0.07443592615055106	-1.319730365799209	-1.529938755858252	-1.593730844058775	0.0683923435501617	-1.024797393515032	-0.9649576717060734	-1.1078782974285262	1.67765823327974	-0.8722302273133108	-1.1286086273065439	-0.5384233843824131	0.7579981088594469	-0.676055098201371	0.09273851405184728	1.7547564283762669	-1.812708254617577	-0.6756179903700077	-0.9254274840218016	-2.5921996895733486	-1.3749395318860402	-1.8258976587421458	-1.4330738635635218	1.31727344036378	-1.1647935425796843	-0.046320691460340416	-1.1287243734073815	1.3468274627494694	-1.2832179828684709	-0.8425332294669259
-0.5201590768800066	0.34101925949279377	1.378516433174695	0.33505446289090396	-0.19812317563181234	0.04508089426139415	0.08682636128630125	-1.367793915765472	-1.71534794192319	-1.6096109543130133	0.08073728718934	-1.1081507035642075	-0.9427863806905927	-1.0896310382905712	1.7204633704158045	-1.0061877574001086	-1.2911055872151254	-0.4026136936798676	0.810367229142894	-0.639173480691104	0.20467776166468926	1.6740184266848908	-1.8430538740468994	-0.7907223765495489	-0.680901376962226	-2.6012304933043824	-1.4269353011930417	-1.755022050366891	-1.440191565695772	1.2618060920848637	-1.2265795637529275	-0.21526674341375948	-1.1934796291620844	1.2864326053712527	-1.2672438094828653	-0.8996269531248849
-0.5162098182463905	0.2591554917170848	1.3480743346702053	0.3526082233106833	-0.5302077578809576	0.06817698758192128	0.2556428170111841	-1.4001452175505373	-1.9027726993200471	-1.6181914672255548	0.03445467603426102	-1.2016066752905818	-0.9092447453020684	-1.0709895649125833	1.749822241680245	-1.1148061403773746	-1.4467121125772446	-0.28155272244345275	0.8492690226270121	-0.5971961157857124	0.3076590117024061	1.5659805251410337	-1.8151388503485666	-0.8956536934842598	-0.42158757227205335	-2.581614424328054	-1.493650590501051	-1.6519288879761465	-1.4537748935102992	1.1969928072352662	-1.2534444153810278	-0.3357636285928458	-1.1998553906086358	1.215322604857011	-1.2626466434896844	-0.9745316975530202
-0.5095528667059648	0.1673789987858568	1.2981190741437427	0.37474008256480373	-0.8528658285690808	0.10481602745397516	0.44141702904366104	-1.3935243513123408	-2.0799559647558765	-1.605450410825942	-0.05446076400118781	-1.277855095861828	-0.8582513629744332	-1.0567006487601627	1.7704303231255754	-1.2106736087254693	-1.5793790878713518	-0.19922496711742338	0.8749691712690659	-0.5303494226840844	0.42639094950104817	1.431857455643776	-1.7158551526056574	-0.9968059598205598	-0.15771436245262216	-2.545522092745263	-1.5790260067341062	-1.5326093525298872	-1.47911477614347	1.1502880535271538	-1.2653237433581648	-0.3833135861165801	-1.1524365051811851	1.125910511038136	-1.2771245552521002	-1.0483373849386117
-0.5085725695929733	0.11200998663806676	1.2275976845774719	0.41369335664994517	-1.1713338964400843	0.14095541015700308	0.6529230713792916	-1.3642662626254352	-2.240274404601304	-1.568767583136347	-0.1351556080320954	-1.31002328040314	-0.8223822409860574	-1.043351366549738	1.787080258294137	-1.3077864369713543	-1.6786704371442547	-0.18466066811810816	0.8779237378627964	-0.42421815875509133	0.5687873888693147	1.2932264933401658	-1.5587527382316373	-1.101833681107271	0.10213663680280975	-2.5116739506333925	-1.6597831460640051	-1.4038783701884878	-1.5091534449602755	1.107566977237006	-1.267428329704378	-0.3691311212273943	-1.080264821729482	1.0293739748236945	-1.3008299154553147	-1.1181418177786937
-0.5171814783804132	0.09568489757653506	1.1863245089787395	0.44562737993821716	-1.4619402361767373	0.1565342732330708	0.8816180474889581	-1.3098627843147213	-2.382216340357391	-1.5237539399999191	-0.15264583925786113	-1.281171840055935	-0.8218304534945418	-1.034338440979674	1.8105490649546625	-1.3903868955975	-1.7228490219530337	-0.26696137510900464	0.8681118283375708	-0.2691508743869652	0.7401379449397563	1.1657149999588927	-1.3446909087475625	-1.1959026376803497	0.3186989322969688	-2.477820661297965	-1.7173322888362599	-1.2648685525035963	-1.5413545143575085	1.0667106010148415	-1.2235988709346086	-0.3032981908077895	-0.9971325293970772	0.9396246832195481	-1.3155155577046518	-1.2221400904293653
-0.5268851242521849	0.06684415515373343	1.1933390699302695	0.4362345783100894	-1.6709549256142089	0.16778028832101194	1.1179276536855707	-1.2542921104248337	-2.4951480748168207	-1.4797034156597975	-0.14224286702575617	-1.205679919437047	-0.8441543665821436	-1.0439885895678738	1.8357240184218537	-1.4523547699710768	-1.7148338371113852	-0.4276137321613864	0.864600703850603	-0.0640501383225163	0.9343368905307999	1.0537273256704223	-1.0692479440407947	-1.2628385893829475	0.4876209781042398	-2.4285437165735138	-1.7538934643006485	-1.1254786643923118	-1.5473910161995446	1.042821001079702	-1.1405618374008024	-0.18309155671592203	-0.9295376261992878	0.8565304911476851	-1.305550515505942	-1.3529879831740468
-0.5361979468256057	0.05139415640457891	1.2150638541272505	0.4039174819446205	-1.7824694830214038	0.1527420990472492	1.3488312637438564	-1.2241883117897427	-2.5711086206956586	-1.4246272889377258	-0.13569261620253986	-1.103750019139857	-0.8871703106015879	-1.0693803067820384	1.862845179552929	-1.5200024952298432	-1.6579027263367094	-0.6325097886726031	0.8815974780305051	0.17370351286839908	1.1199020850847141	0.9652261517175729	-0.7584042118136876	-1.3121012132550929	0.6252885582001106	-2.3575737981674205	-1.770645994239016	-0.9992764674621618	-1.5094746885054826	1.01759270604228	-1.0510348581273539	-0.018638705416600787	-0.9135619202718473	0.7827548054390674	-1.2629356598193144	-1.4859023321289266
-0.5448500405078909	0.05362842954256235	1.2453102338551907	0.3772601025138138	-1.8215761759811866	0.10146384987968496	1.5197638824307815	-1.2081893331809064	-2.599752590603398	-1.3464427967527774	-0.11834912558148858	-0.9821398290372944	-0.936255917027706	-1.1038632523947676	1.8900349295003527	-1.5931056822030254	-1.5415044606694028	-0.8697581129423859	0.918834178558311	0.4224512948029039	1.2652002561828368	0.8991684754510313	-0.4376171334143514	-1.3448955636967899	0.7216299493535191	-2.2464812721332814	-1.7765558045114687	-0.8847510876913958	-1.4333351736114899	0.9646781022414587	-0.9748353167022902	0.17562463989939547	-0.9409177284522634	0.728648231083481	-1.1970640213577528	-1.6273343731635184
-0.5409785146849966	0.0427735858805267	1.274945971000297	0.3502797399002718	-1.7893254895303277	0.06009671082609562	1.6147920474439097	-1.2143033527035807	-2.5754982025912043	-1.2912531711826563	-0.08567280283802839	-0.8573907286846492	-0.9646876480400122	-1.1568229654358817	1.9000488966872116	-1.6446170212185833	-1.3591904717503978	-1.1126988822878765	0.9608439928700967	0.6566277660042422	1.3546291000731558	0.8480057861715318	-0.1267120225071688	-1.354123870292017	0.7892813714638491	-2.0970213417040875	-1.7857901580905768	-0.7761770087061807	-1.3266032043861917	0.8916456781884641	-0.9374185711456973	0.40886130767170953	-0.989180978744419	0.6916248256060396	-1.1204686728322022	-1.771316569992137
-0.5278157587361043	0.04177933433412419	1.244041976183151	0.33883261500521666	-1.7177333426304073	0.05477573485444687	1.6575741050412343	-1.2409808675417398	-2.521950498237019	-1.2622234086758268	-0.06640919579358451	-0.7588763692171347	-0.9778160812823001	-1.2295716933071335	1.8320259380737387	-1.6642286347441366	-1.1226206709731241	-1.3301478252403396	1.0060167966903646	0.8496641900539814	1.3935771545608309	0.8308000306030816	0.1390846688389351	-1.3594092388904333	0.8625233963111206	-1.942882585061437	-1.786808863286461	-0.6753623873370307	-1.20682251414175	0.8135326943245731	-0.9381426260813213	0.6836181089107387	-1.053635059770309	0.6726939039991435	-1.0494338780652668	-1.8962455826222873
-0.5079895735125595	0.07903583890999608	1.129703066923006	0.36631623048487993	-1.6655950644606847	0.08312941480428411	1.651456793621548	-1.2589232412712366	-2.460680766086706	-1.2293703564018443	-0.07627515985524466	-0.7089953592987837	-1.0029224121462685	-1.3190259246241576	1.6710965698490816	-1.6406846010007883	-0.8524261923235692	-1.5261326847950278	1.0536150935515323	1.015505128005675	1.4018564326877792	0.8497836889926369	0.3507871018609081	-1.3719032429096703	0.94682784994448	-1.786136759687086	-1.7652356355420828	-0.5828886184441211	-1.104777344400638	0.7265748497104089	-0.9600187392029726	0.9784392279534696	-1.1093470064804098	0.6646512811477363	-1.0030527783331453	-2.006091182194615
-0.4781941553139436	0.15122892778680055	0.9972288558277956	0.38661159233949854	-1.652085986052213	0.1307870138888275	1.6101613849622634	-1.2653558501579536	-2.3896214870936046	-1.215020859184159	-0.06950011491416816	-0.7042926394456928	-1.031307182520999	-1.4375656065825038	1.4946661291296983	-1.5650514261271407	-0.5838251099255284	-1.7170570467402968	1.0774050805353137	1.1626723936849077	1.3939508624351309	0.8844805737357655	0.5084419243556082	-1.3727684719688733	1.026823949175058	-1.5992333514913468	-1.7333103387984903	-0.5036063038058748	-1.0172696437501174	0.63162970694408	-0.9968272786136418	1.2591347940849005	-1.13754986858561	0.6573810234936737	-0.9785827290911178	-2.108967500781023
-0.4474227584918208	0.2625553106753822	0.8856260950638111	0.35457992297272467	-1.6546087417844575	0.15949865718363868	1.5558489066541124	-1.2714959360831402	-2.3119518613998142	-1.2439792795579288	-0.03485059935837594	-0.7146437040923225	-1.036610799527217	-1.5820883271150639	1.3251202908512805	-1.4712174846391757	-0.35071257731750566	-1.8934097328675776	1.0667457371808782	1.2659622272482183	1.3709843152778012	0.9428887220972971	0.6084989934674689	-1.3407622271047788	1.0851001113600387	-1.3887041871682533	-1.7049582110357104	-0.4483399244274374	-0.9318692048625634	0.5515822214053832	-1.0268755584420355	1.5086056035491895	-1.1434227757974476	0.6496573715202258	-0.9706709070674894	-2.1902891355460916
-0.43274637197859567	0.39534933463142086	0.7521693757103235	0.28682105572975114	-1.6605774067661094	0.16380913246270323	1.4818543345107638	-1.2796576163365259	-2.2257108627738935	-1.2929167400126387	-0.01880591919607482	-0.7128597191300454	-1.0069757021770311	-1.7349327482488637	1.150384565469171	-1.4132605666931652	-0.19104891696203624	-2.049586819925235	1.0541487478277642	1.323105448037399	1.340598567674816	1.0234120622264662	0.6682253594753264	-1.2572085752261306	1.0894624551663632	-1.1685497147932744	-1.679497181820214	-0.4334437978642983	-0.8709288248686933	0.4947911355113604	-1.024828896490672	1.7200905133734827	-1.1309374698521346	0.6456337817311077	-0.9914740616273334	-2.2403792326855507
-0.432083483842718	0.4913634989476908	0.6199143696448488	0.21377803339250495	-1.6753796959206064	0.18119272740301623	1.4107761550209865	-1.2856963329186089	-2.109945380475387	-1.3320057432808832	-0.0126303252359597	-0.685151496994426	-0.9443008612524126	-1.8766770684184528	1.0180624493964703	-1.4174903025622345	-0.13869982465179792	-2.1949814570230752	1.0597257785686431	1.35619931748391	1.2927969339886585	1.1027964333608646	0.7081337772604096	-1.0987318710816611	1.0330975178668265	-0.93822690228113	-1.6505421918032819	-0.47717071226714697	-0.8432707145622702	0.44532672541921386	-1.001943933492051	1.8724894077565537	-1.125209771884546	0.6464699411040444	-1.0456646234330058	-2.26561175062061
-0.44401547028851507	0.5328465035429143	0.5346984143352506	0.12824757986232624	-1.7093772116560957	0.20652609162963315	1.3541519020484194	-1.2688835032979906	-1.9492710987839885	-1.3590281975893514	0.01981495910858826	-0.6067069683525284	-0.8366435996098627	-1.9984136658576126	0.9329780227163458	-1.4902933690195082	-0.17888822388955855	-2.316325206308607	1.0625475041837409	1.3636782000244456	1.1926432236763418	1.1786805583162132	0.7310083837509433	-0.8782936797978085	0.9443200421498787	-0.7103644626293073	-1.6109072989336006	-0.5773456111364275	-0.8431700262869066	0.39346911737885326	-0.9627991101557685	1.9421951982712993	-1.1464210777851769	0.6584154004836273	-1.1239037523333284	-2.2730046265083432
-0.46276851087515	0.5532491410812655	0.46850632410625226	0.045147011439464084	-1.7732379478497826	0.237269922664142	1.2670157800819668	-1.220457919963497	-1.7565684535695283	-1.3660035125080499	0.0271238900795841	-0.46718635960178806	-0.6804378438334676	-2.10793232195329	0.8306892346021778	-1.6165599602780643	-0.2723362275812796	-2.384383735382227	1.057281962634139	1.3369880773044287	1.0300308370196725	1.2359497376829742	0.7553708094465066	-0.6379913717842965	0.8476601135155629	-0.5020408836004561	-1.5414307244833987	-0.7192887446368974	-0.8663211376008644	0.3460239680555124	-0.9024322366563483	1.9183661531304406	-1.1846837136447204	0.6889067380531413	-1.2346391547964524	-2.263482327600682
-0.46892667688011064	0.5731118292779378	0.4147071468083599	-0.025026718437210417	-1.8630305438337538	0.2997830005651182	1.1477708863149783	-1.1703061615292814	-1.557722991087041	-1.359080082777031	-0.008203129970315743	-0.30408722808221844	-0.5063136697820518	-2.2070475022486518	0.7018708638979387	-1.774039085191133	-0.3994062311683887	-2.39582026326435	1.0644095682463013	1.2876011934594076	0.8156131962882084	1.2677246997499396	0.7912159586105926	-0.4021598155947981	0.7534513038021274	-0.32192408966482966	-1.4194743307411102	-0.8884200843818238	-0.8933247741174242	0.3096822600460723	-0.8270412232427311	1.8004189245606466	-1.2459754600180828	0.7261898769597785	-1.3812426880013977	-2.237479897310299
-0.4566751222124573	0.5680921622946018	0.40858897785342607	-0.08806101772809102	-1.9686679557890152	0.4125265390926402	1.036186858128224	-1.1085490614430722	-1.3626281536087952	-1.3473670016583235	-0.04998361448713043	-0.14503029033793494	-0.3341589074689715	-2.279040202810252	0.5710891383257282	-1.9332992991472124	-0.5486284596168792	-2.3495528565496593	1.076385869578562	1.2271607243557343	0.5470353923034585	1.2868093753452396	0.8343897221756922	-0.19362274156538095	0.6770454999071995	-0.15992294903862034	-1.248980924857977	-1.0575175564649921	-0.9051172890344124	0.279450685548166	-0.7623010579321423	1.6103129992292207	-1.3229578719505455	0.748226207899952	-1.5421133918950694	-2.2015115383164368
-0.4343593278010728	0.5483970445832784	0.4236084367658252	-0.1180421194463405	-2.0497900711096393	0.5487502357795678	0.9330781515188594	-1.037022852948535	-1.1743696353903579	-1.3364581409486525	-0.09687192090422253	0.027578723045418106	-0.15008494833117977	-2.313647352909567	0.4517017298693869	-2.0685975545293784	-0.6883492260479399	-2.2418734343853823	1.0640224971189054	1.1713973437702894	0.24633519824103728	1.293067391241118	0.8865959723007005	-0.038498498761721525	0.622389327229818	-0.014552487725588504	-1.0601816286297931	-1.1993722577375394	-0.9025761087514266	0.2431064846241963	-0.7291779581437989	1.3862989174733293	-1.371619103134346	0.7335125369723634	-1.703670509571613	-2.147843781533281
-0.40443435491792046	0.541928823848817	0.43874532694415436	-0.09560229948310137	-2.068722676431439	0.6919132010602153	0.8373777935648471	-1.0015754417983636	-0.994053922755695	-1.3295379540418637	-0.14087536947543663	0.24700322788346254	0.023860188289478335	-2.3086008706176404	0.37705137687625495	-2.1700579229589883	-0.7857284998190266	-2.099045930185615	1.0366755784141448	1.1372902702962593	-0.054315534485079954	1.2816701250029825	0.9186724705081513	0.08241183951703698	0.5622370332716964	0.1039237305012933	-0.8698927785838688	-1.307349889568464	-0.881290127871585	0.2022077288550319	-0.719441832776109	1.1452425439394822	-1.3624816769869899	0.6761957485664558	-1.8554281673216309	-2.0523059584080223
-0.3730087069388892	0.503815847903385	0.47479672558454905	-0.05205214847159938	-2.0268942722400225	0.840229346994555	0.7681276943481615	-0.9885509293429079	-0.8406393341992382	-1.3111446550093864	-0.1643913319160772	0.5332791818696195	0.14597252118583323	-2.260995450987383	0.36524552686229583	-2.2228202316016055	-0.8404958052639155	-1.9454335170864723	1.0075605004765469	1.1309360689989842	-0.34331812251151805	1.271424454910336	0.8974550883796562	0.21078387464061707	0.485806934145174	0.17946438342614282	-0.6865456453695111	-1.3836104561632088	-0.851893946145195	0.1599802496417032	-0.7267475470765549	0.9123388112378011	-1.2863839658204133	0.5841042993727211	-1.9726754689617365	-1.9231753422923148
-0.3542513478627693	0.4096896443887112	0.4961457297305545	-0.008881314918889816	-1.9212091109649072	0.9593080909711516	0.7138721212625196	-0.9634113322529914	-0.7272634467787803	-1.23918962817024	-0.19312751331592531	0.8926420640888107	0.21163816771606148	-2.1803030361697173	0.39079200308470696	-2.1970884034432214	-0.8697660927076903	-1.7952513246700996	0.9791164985172148	1.1532810575765373	-0.6049411130414698	1.2665529001633022	0.8321039801296806	0.331968965322576	0.40756549052976343	0.1952843750290675	-0.5277310454901684	-1.4275800888086554	-0.8484393793642682	0.1102466047803827	-0.7583356504013755	0.7174323605716928	-1.1325159481183202	0.4823138571256038	-2.046669670520615	-1.7856701404826445
-0.34530343765079263	0.30852548048939	0.4786367279804479	0.02187719980896466	-1.731731851567376	1.0193676284451156	0.6587843092976878	-0.9615461363398689	-0.6474821464808015	-1.095464415473057	-0.24148634792068951	1.3160787986161135	0.24072147757473186	-2.0924364622029623	0.429990511627787	-2.0749561826561562	-0.8745596713466984	-1.6848695279320853	0.9410025894580922	1.1953228315399127	-0.8348731262604048	1.2310024200316314	0.7208268883000205	0.43417444920447945	0.34035678152849125	0.14934283116965438	-0.40696497466574916	-1.4431027671143142	-0.8842484452953633	0.048075809331937926	-0.8085609277691563	0.560619942303564	-0.9050886919639254	0.4021268567700004	-2.098424667631799	-1.6407634764020955
-0.3296294800666376	0.2165143888786735	0.45572588799757796	-0.006819480415155154	-1.510879309916294	1.0310909279930232	0.5824601796078894	-0.9868537169126445	-0.6090927852878034	-0.9071698265589545	-0.2788115379071283	1.7712490124882243	0.24417895451625063	-2.016906633871205	0.4635104377506936	-1.880248089447225	-0.8628328105309352	-1.6379726326906638	0.8919590743638673	1.234228379833756	-1.047740978454332	1.1726397294126853	0.558824000108773	0.5435692876368035	0.2846262197205921	0.061963564063342004	-0.3326368992286678	-1.4449146870183562	-0.9396078180262226	-0.02120976418338414	-0.8754563632714525	0.43676240483031104	-0.6360724326326586	0.34820938657777545	-2.144248808812028	-1.4873734657744144
-0.29542920259378613	0.09860434781016718	0.42367889552538324	-0.11585259391687348	-1.3297860352629893	1.0197032190810291	0.48437335888491867	-1.0139482941910054	-0.6345627498249168	-0.6992107515142205	-0.28577703342028105	2.1935905157412177	0.24600748434185907	-1.9453972507682753	0.4760421860710059	-1.650605407213585	-0.8626667759635506	-1.639403735513153	0.8504187842006969	1.2517030527191286	-1.2327071412685602	1.1209921575456119	0.39630307585768854	0.6520796161395246	0.23339567469805336	-0.052801505978829245	-0.3227952829409978	-1.4502563698922672	-1.0046524439111035	-0.08567404099886723	-0.9731434416693829	0.36099548867070885	-0.35969890492612266	0.31992578315642434	-2.18359717785648	-1.335557625389959
-0.25598843813143934	-0.03446151271099275	0.38574859663011474	-0.23903312194604318	-1.1822525742465193	0.985819751208308	0.4093153703959388	-1.059857021549561	-0.6978428585356755	-0.5125246034181908	-0.2853649108708697	2.511859643085679	0.2546188912573236	-1.8668784144658581	0.44516864511220644	-1.4189376127137194	-0.9045583685054506	-1.6803844221791309	0.828609960087905	1.2606484799645328	-1.377480472631453	1.0751480241485658	0.2692811250150638	0.7251324239765411	0.16334442360020937	-0.17505063907310806	-0.3759087676681052	-1.4647893598598922	-1.0789484044299873	-0.14742353389184543	-1.0965755000616482	0.3247909339385438	-0.09997872628685488	0.3237420418748685	-2.2134983256261433	-1.181952955183656
-0.22852932274396198	-0.17015264416928316	0.3770469398247296	-0.31565524862219607	-1.070889223018859	0.972213415314443	0.36649419045813925	-1.1088357918707108	-0.7596944050910792	-0.37346905761218696	-0.2762232834112049	2.7103307929000158	0.24246782628458236	-1.7702014222441238	0.3687006884858435	-1.215551268325146	-0.9898760343491114	-1.7463036738376894	0.8144394922465015	1.2938934629701602	-1.4961079920534521	1.0239802840087793	0.17842840276732377	0.7766967017526943	0.06895744885507957	-0.2565208935358033	-0.461922249790591	-1.4967886556107206	-1.156090007397837	-0.21732485729592715	-1.2310059529260415	0.30727058154634557	0.10607588036218826	0.34856708963377353	-2.222551160034457	-1.0173605766796334
-0.21174119487279466	-0.34311517535769864	0.3834078000625835	-0.3452945890656919	-1.0460953886850768	0.9964952622151977	0.31461441041223526	-1.1214895821570985	-0.836696502650458	-0.26751950437010386	-0.24790546884181963	2.7998320764426086	0.20700080475545005	-1.6435074457316756	0.27956666377381917	-1.0591828698074026	-1.1036177469382638	-1.8047084062084024	0.8045611622319591	1.3654444945760866	-1.5777604147359172	1.0045167938919373	0.12406653339806413	0.8218452699032278	-0.043702239519387565	-0.3007844425155827	-0.5534935058327404	-1.559968778619897	-1.2269074277368974	-0.2794632448554899	-1.3584927189578013	0.2973451326030313	0.21742985822034408	0.37807873093526895	-2.19129825880642	-0.8506731206882627
-0.19762621199256028	-0.5509696053842863	0.4047411467064655	-0.32873606752294293	-1.107087186577583	1.0189089879093673	0.26288400657541666	-1.1085954017142057	-0.9323867905876195	-0.16734542108162448	-0.25485223151181763	2.796377016958705	0.1513407090687182	-1.4863860701032738	0.23019700533974857	-0.9301675112068788	-1.2436946842961336	-1.8317173983084323	0.8174307046274409	1.4700076456703137	-1.604870722734746	1.030122130118051	0.09600174572034745	0.8462548518296998	-0.17785240997439164	-0.35478911207728303	-0.622809463696982	-1.6509109765866483	-1.2918585573660835	-0.31904075592407777	-1.4570245281139598	0.2789426445536007	0.2432824818167773	0.4244320345930258	-2.100194892650784	-0.6942836002153069
-0.19304429464945833	-0.7670498843472162	0.44738826811657423	-0.255430151897424	-1.1916432738176508	1.0233909872912326	0.22241728021891455	-1.0847678135507561	-1.0301186237140705	-0.06320860658410347	-0.32515971401324933	2.7266209467248594	0.06127020619830953	-1.3087385530178233	0.24383760619102635	-0.7925468279072132	-1.3925768096791749	-1.8177899646545204	0.8455517655869936	1.596918262613554	-1.6039776708292504	1.0765799430399952	0.06542043215953557	0.8542660534809234	-0.3241339994056466	-0.42275562553777435	-0.6416940137969307	-1.7615999028949616	-1.3521876156881025	-0.3411853156886446	-1.506294052966717	0.23257930176878866	0.22389166958941295	0.49227258360818277	-1.9469439838643432	-0.547980217809859
-0.19378491559605765	-0.9736382262622808	0.466412133197173	-0.14693409182746195	-1.2600799864972703	1.027940104800281	0.17165782174115116	-1.0605839845529679	-1.1305803092501177	0.03566186136392123	-0.4119552206316516	2.6152489108282757	-0.04841223293969743	-1.1210493732016755	0.3007634658928061	-0.6266839626011411	-1.502743423115771	-1.7765609250932308	0.8716916636755562	1.7209131310472845	-1.609272781665835	1.1397737815236775	0.008763000155452649	0.8512751084601147	-0.4743946078780662	-0.4947755775495276	-0.603900711097779	-1.8846542888184004	-1.3912594612089555	-0.3516879646009625	-1.5037091768465396	0.14730523970333412	0.18126737828224987	0.5641822896807368	-1.7364016089022385	-0.4122896049714712
-0.19721163700204372	-1.1400990226191643	0.4617892556950768	-0.04340295928744105	-1.294117293332637	1.0220747262414835	0.13170324238722797	-1.0434062252971734	-1.2273251357965043	0.10574253579813601	-0.49507284571061205	2.479149488429244	-0.1497797041869371	-0.9511106345771398	0.38733969932850676	-0.42219811127578	-1.5430041277296507	-1.715721842560552	0.8706655816337024	1.809544949376296	-1.6220695285085824	1.1956362963004448	-0.09528613830851727	0.8336210615000624	-0.6414675166139683	-0.5893172062356249	-0.5377728824534864	-2.0040208626837677	-1.3813440634255312	-0.36587514118771863	-1.4523592008120896	0.02903076726069511	0.14044744628788128	0.6309656780717994	-1.510559431990333	-0.30354020031397166
-0.21239976451918743	-1.2250684300566694	0.4526844182100004	0.05265824824724372	-1.2863659870764657	0.9859092420445521	0.11297075445264389	-1.0240620583658884	-1.3034025640335083	0.13998027401832194	-0.5928863862447098	2.3272990595594756	-0.26175147440676516	-0.8363294883867779	0.4940953341073609	-0.1970011394880787	-1.5094597891641688	-1.6238484838721488	0.8483322646914813	1.82878839408477	-1.6324701483925854	1.2078189713132446	-0.2430516278694542	0.79577271290475	-0.8348791558686244	-0.6887358292421296	-0.46799707710341354	-2.0996179826054524	-1.3231486376052646	-0.40083577454787694	-1.3564412299735333	-0.0976865971013288	0.12586736254127578	0.6903694473649276	-1.337011147220901	-0.23213870020894373
-0.23373958030706507	-1.214891315913155	0.434396455729226	0.1380497438964786	-1.227383639727782	0.9241083620486821	0.09772726797312473	-1.00946487295884	-1.3618982882166957	0.13154893102035944	-0.683568957817785	2.160468237976409	-0.38020087757220666	-0.7938164527065317	0.5695458899578906	0.011969690388106292	-1.4206928890819366	-1.5320611880682589	0.8238322655805241	1.7721455821306962	-1.6388671478879506	1.1568381130040852	-0.4142465871888075	0.7244166216629391	-1.037271932402761	-0.7541673351007209	-0.39534117434208216	-2.1554582306970085	-1.2362043118288022	-0.45711082713431556	-1.2428080483767114	-0.20075418905283487	0.10626142550761705	0.732653593965287	-1.2296897501515343	-0.20423295498811472
-0.25536657564566484	-1.1301192692695046	0.4362636128575071	0.21792048049199528	-1.1104574927372226	0.8715362245404294	0.08509075199978569	-0.9967473647996439	-1.3967214387927802	0.07747807980958296	-0.7433891702929145	1.968424514996098	-0.48699523749930174	-0.8296791481593754	0.5571827558111011	0.1861237355542384	-1.3317251407327073	-1.4703442641135382	0.8035556934454107	1.6727624056612656	-1.6363528632924784	1.0728751370193124	-0.5966861206979902	0.6074034293137925	-1.2139819496711985	-0.7925965061784617	-0.32253125567640534	-2.1548523758588964	-1.1326224472184512	-0.5329178650585209	-1.1542344081018343	-0.25277742803840736	0.040035253889876096	0.7420245026870538	-1.1790878077721048	-0.24099126123130504
-0.27214606653786316	-1.0031678695692927	0.4791573399260683	0.2892321627450486	-0.9408479295086162	0.8357809066762807	0.06814722199781896	-0.9723057680436753	-1.3870487743081574	0.019963349266561896	-0.7968995367653173	1.7575614443203738	-0.5842066923210822	-0.9342107241088857	0.48896832008532254	0.3232928356477239	-1.2974738162673938	-1.408895364570589	0.793821656218004	1.5474496288103228	-1.605684086931752	1.000567021147323	-0.7721677670338154	0.4716685118061906	-1.3214073653721117	-0.815985490022187	-0.26050465054211	-2.09256033820248	-1.0280696599528079	-0.6170487445963577	-1.111978562058821	-0.2279524232845437	-0.0710067929991524	0.719830964671315	-1.1849704943147872	-0.3498064948262482
-0.28587022611974633	-0.8704408738073941	0.5562313941312123	0.32575930734127756	-0.7327842473582205	0.7657729712399058	0.028758138292575952	-0.9548383820932964	-1.351082774007789	-0.013547996326107297	-0.8542157925387212	1.5490723156593251	-0.6576766098084411	-1.075568930331046	0.394804448841086	0.42410247548209246	-1.327017257354285	-1.3375098902756175	0.801794405297675	1.3916515493612234	-1.5468553231017366	0.964140216755818	-0.9219783942148678	0.34849990158182526	-1.3476786091364361	-0.8067668126313172	-0.20996103119036574	-1.9811489017766668	-0.9457545975031811	-0.6902631514099977	-1.1202545099730026	-0.14085717792673744	-0.2178402295354172	0.66586792721081	-1.218457250923926	-0.5045932237788284
-0.2956991081865702	-0.7505013679718868	0.7075259227794102	0.3209934275867422	-0.48383123097352254	0.676602810492877	-0.01661310692889457	-0.9867233849000812	-1.31334535663478	-0.032865500264130244	-0.890644928194243	1.3586714395904775	-0.7016112213004624	-1.1975755375236523	0.2541802281228879	0.5028855133404644	-1.3886000139926236	-1.2708922997827174	0.81993636032786	1.2273316560865384	-1.4851523060620337	0.9581978796278914	-1.036191842099339	0.24910219445193077	-1.312250762531114	-0.7709704464030627	-0.16550544051467403	-1.8353373286887504	-0.8965420042492799	-0.7510229572348079	-1.1878305571147856	-0.030598757569338532	-0.38378481605086356	0.5791625291277629	-1.2392724478308381	-0.6826891208420169
-0.296752819620799	-0.6621842746159701	0.906607147909904	0.29932350939630015	-0.18154620342277142	0.6163232747131471	-0.0659748308787885	-1.0571605970229812	-1.2671144879017506	-0.03836533015818533	-0.8923621054834561	1.1925942951987527	-0.7307502969162541	-1.2699138505696652	0.08914410451937381	0.5870118183278665	-1.4270263044345928	-1.1926611377595517	0.8397250854207522	1.0706863497978023	-1.4611690536584483	0.9765931127939842	-1.1183042403043288	0.2005288616965868	-1.2246988462746065	-0.7388234616768331	-0.13661205685948047	-1.677389843470955	-0.861816535948288	-0.802935409394815	-1.303848292966262	0.08492402074251323	-0.5304918667634303	0.47279941150875465	-1.2502731318773899	-0.8741626028449136
-0.2915317658339843	-0.603813888886156	1.031910223032345	0.27888167842392975	0.13762616691606724	0.5779317059646567	-0.1226951114143388	-1.136949855114008	-1.2157485875666538	-0.02142157355651168	-0.8860054273728416	1.0620811168509021	-0.7484045616049111	-1.3113306466509156	-0.05633563282281786	0.6981994573104819	-1.3981255778020938	-1.0941314296888849	0.8519327132847705	0.9186884047697639	-1.492653942068197	1.0212629211742492	-1.1690374021075256	0.19792112397497913	-1.102253578507859	-0.710696458548744	-0.1358331764289337	-1.5240690571566287	-0.8232936812621554	-0.8441532582237411	-1.4395434284515456	0.18461673240538085	-0.6553395480964042	0.3718496853614021	-1.270028602242324	-1.0607876404986734
-0.29077171168470445	-0.5574080358102421	1.0933502613667245	0.28811298846068994	0.4335008482765246	0.5502119194382118	-0.1712068136030087	-1.2317272946497717	-1.1771852015292759	0.004615062186040983	-0.8829644625006715	0.9787560344118894	-0.7312228383318606	-1.3503929576821077	-0.19162421520258444	0.8419740136185947	-1.3007489820079008	-0.9888052126811748	0.8430209159078672	0.7937942867957168	-1.5774911252382602	1.0764410443820966	-1.1861080406101208	0.19619789618297404	-0.9966692014677833	-0.6853077783530627	-0.1595934300150162	-1.3848278104497256	-0.7715351130454894	-0.8749233022599958	-1.5703391255391068	0.24659672192210486	-0.7766349810654412	0.2825469529863991	-1.3085400281655553	-1.234888007271782
-0.29609424997440564	-0.5249701136352878	1.1591783146713415	0.33812280312688203	0.696336979408545	0.5465726254309732	-0.20831968840790455	-1.3408673219699707	-1.1372659801371792	0.04628211071712372	-0.8626924040663806	0.9205140063633728	-0.6733233072407322	-1.4088500693034047	-0.3293734213688479	1.0064316417427015	-1.1603078397925422	-0.8882198311404037	0.8396403420378314	0.7080980351479023	-1.699754052878631	1.129881671651137	-1.1729386310131236	0.16578232312688418	-0.9197262030075966	-0.6760633648444072	-0.19928552879202596	-1.2643398406728221	-0.6996868365538971	-0.8995059324343057	-1.677311001728188	0.2831512853182683	-0.8934450618232394	0.20844546130957992	-1.3750348580878813	-1.4102505723671865
-0.2977676646496666	-0.5262995061523876	1.190583349556454	0.3863937664720726	0.928609566724521	0.5480641393683661	-0.2518628533562832	-1.420569692052622	-1.0693910960576514	0.10554796634433683	-0.8281646519910962	0.8590342714292053	-0.5984181552674628	-1.4929014054539524	-0.43731221322971126	1.1659639275683429	-1.023827425402375	-0.7987832815535233	0.8582999188123447	0.645182771854764	-1.832895726653946	1.1966212140564547	-1.1393203003621764	0.07942330460502843	-0.8349250468616358	-0.6837250071092368	-0.2518137530826209	-1.165510240590032	-0.5923195722578526	-0.9196935542933019	-1.7508363669243476	0.31256339548974144	-1.0225038112394267	0.16105550229845447	-1.4677759834447548	-1.5792248684028078
-0.29890558662884426	-0.5537401040753858	1.1450669908821314	0.4045747151653011	1.1170442993052574	0.5363408398204591	-0.3055138084527699	-1.445240093897312	-0.9892929146997569	0.14441645756494173	-0.8010207622594276	0.7914940685931244	-0.5212236722123726	-1.6022364549172863	-0.5112823937940557	1.3091466574385424	-0.9505338758096338	-0.7202865540581429	0.8583182417059494	0.6005027037855022	-1.959791532794826	1.2834227735226513	-1.0990878031462947	-0.07744103675223617	-0.7290194328704755	-0.7052970210372858	-0.3229889029350315	-1.0874847925103528	-0.4483089677491291	-0.9392504687763623	-1.7818790155309983	0.3197855254834721	-1.1695012804404912	0.13418676255719492	-1.5778400250588418	-1.7260033640089385
-0.30646294322679735	-0.5904417641553251	1.101848370644499	0.373718554358945	1.2514825093519835	0.49775910304495097	-0.3484665817176205	-1.4356882055099223	-0.9161972852888397	0.1492742082614597	-0.7724500543074495	0.7357953482202594	-0.4373637136613654	-1.7107479746326066	-0.5592831337685076	1.436027514052089	-0.9679085898933673	-0.6525919480390401	0.831834789362302	0.5726358771215447	-2.0777320892125983	1.352071541116542	-1.0595844846497098	-0.2700786230280069	-0.6023144011641364	-0.7512154023906911	-0.4162213305169059	-1.03040084861758	-0.27302266704056216	-0.9589444935585394	-1.7663794128757413	0.2896591699895298	-1.2972047435770235	0.11923386347113638	-1.7049771042284825	-1.8507406140821874
-0.31535039458599046	-0.653381238452315	1.1125972458525912	0.2799933414714793	1.3438456103880518	0.4186864916540715	-0.3646454477921259	-1.400527524787389	-0.8494288875332776	0.15638572179781787	-0.7249779076120251	0.6874358064896732	-0.3897456271594915	-1.7700313160994523	-0.5668993502505221	1.5063426655784182	-1.0560086737291672	-0.6144513365620221	0.8195676120940693	0.5603337470465859	-2.1921306643805734	1.3790658639216447	-1.0265357481498634	-0.44668175545733024	-0.43770070975964626	-0.8182785781169011	-0.5204966984403445	-0.9860756055236768	-0.0757983090021802	-0.993204617935939	-1.731740624755492	0.2296084965231405	-1.3761286568862934	0.11613984595492947	-1.8476126840745457	-1.943284651617602
-0.32149776436724015	-0.7456455476853361	1.1080565702366458	0.1585516647633094	1.4046344736711824	0.3488649954598711	-0.33946488683202425	-1.3366098095595813	-0.8109356309107995	0.1639512307263736	-0.7026577249927822	0.6415207757991691	-0.40727662017451205	-1.7438430701126175	-0.5413671633648498	1.5042334073731527	-1.1781485218557102	-0.6160225989392908	0.8200508784128887	0.5780759652497383	-2.3047101615133547	1.3755529905918764	-1.0111837126893817	-0.5749477457937101	-0.23043808902587526	-0.8943571159034734	-0.6213045082888069	-0.9423543357311213	0.12530254763770063	-1.0539818741624551	-1.7031428683147982	0.15569406524372664	-1.388845221998373	0.12155095906317101	-1.9938248409997832	-1.995512758160134
-0.334062409522523	-0.8125434092251199	1.0651667575436155	0.05218504032835251	1.4120793884582958	0.31500017151136783	-0.262390319520392	-1.269795827385931	-0.8233277582620712	0.15438489924791665	-0.7108689545757458	0.6168554900390792	-0.45502384842971927	-1.6608609725857204	-0.5377948291800403	1.4592265494453744	-1.2860468888636807	-0.6511042896067281	0.8079050903147857	0.6376840711425402	-2.4029568625259365	1.3671433082136377	-1.0143189356676374	-0.6257600696242605	-0.004937847775070603	-0.9665726624103987	-0.7160902962773648	-0.9046502205108679	0.3172455658992736	-1.1267026838992762	-1.6653158249613516	0.07049114315062947	-1.3340394885347875	0.11123908625142365	-2.129740791181943	-2.029603561372985
-0.3554454102052459	-0.8366810066924668	1.0211809197019086	-0.007518025438278038	1.3404195966885841	0.2767353814475556	-0.134975969746998	-1.22593186449114	-0.8522054928861411	0.16262815844054004	-0.709226708659153	0.6034643117779366	-0.5274195413325308	-1.5298360396279809	-0.5669422182607402	1.3717063582500324	-1.3439742070426637	-0.7162956951562542	0.7976007530239384	0.7285925019441426	-2.4645527133369796	1.3756817875292007	-1.0074592543824008	-0.6028784966769927	0.21985513228931314	-1.0116932241124448	-0.7914458778191504	-0.8877257973157893	0.4780183709161455	-1.1960904669103036	-1.5982104135277244	-0.02977922508778033	-1.2443270661898518	0.06557612670810763	-2.2329918749423503	-2.0570628146702807
-0.37831181202591013	-0.862836897561125	0.9890086672127222	-0.013801175027984608	1.2234457003781718	0.24652476664566425	0.010552023666197808	-1.1967577675456644	-0.8657118987185898	0.19231621426605688	-0.6999945391242387	0.5878770254461428	-0.6150598312083909	-1.3235971897500167	-0.6035429253846265	1.2374402930534218	-1.318517358694949	-0.8161581484671079	0.7997239183203632	0.8381052414173	-2.485546302746168	1.396998943371456	-0.9683561248799079	-0.5441634260912188	0.4220481480303384	-1.0187912453977657	-0.8188629090198335	-0.9001796891588381	0.5876055719499684	-1.246198048951033	-1.4917260676619635	-0.13575217351036545	-1.1581884046894821	-0.019709850968019603	-2.279008693675667	-2.057849899791894
-0.4031107378909077	-0.876950056216053	0.9402198905944937	-0.015104374614134136	1.1077650148137834	0.28249262524589164	0.16193414184497673	-1.1645454865739995	-0.8901870645184289	0.20708079298518048	-0.6902971706509737	0.573495058068292	-0.6725308464816402	-1.0786119402523948	-0.6626693429442494	1.0984059579778862	-1.1833063053522062	-0.9442885709314528	0.790273885943827	0.9487971621058582	-2.4633381627455058	1.4032771627084828	-0.8960495846037777	-0.4620992214509757	0.580261395644733	-1.0100589806330473	-0.7951312583874149	-0.9461211723332943	0.650396698338617	-1.260814006836844	-1.3288764585743305	-0.22845609428883482	-1.099580340274643	-0.13709796914735647	-2.2768380606166727	-2.0295978371175547
-0.42081438553279815	-0.8486083014607345	0.8815708020137081	-0.022777103013280058	1.0050761233594572	0.3522619184522838	0.3159765791760372	-1.1199082204046684	-0.9420906237010864	0.19403166828371893	-0.6540178977406919	0.5694133456387785	-0.696163787341668	-0.843020330077197	-0.7461790847157097	0.9822480988626499	-0.9650351206868549	-1.0851218751500544	0.7685062883416454	1.0476080888678148	-2.4034954415212506	1.4069668161483044	-0.7930978969395575	-0.3542613133034565	0.6899030763611116	-1.0190846371405242	-0.7275688816055058	-1.0235238317439823	0.6835806770905892	-1.2285083274504855	-1.1013301274722458	-0.29994322971141124	-1.0956812031605563	-0.26424659619225394	-2.238173094768326	-1.991880718089854
-0.43060440119426086	-0.7931499183874253	0.8340620261941133	-0.028342929487844004	0.9218411006353276	0.4151516036224513	0.46971315093611343	-1.066556086995296	-1.0037317820117921	0.1550885921058242	-0.6046631003081849	0.5785506230484156	-0.7068884229480441	-0.5801955361693247	-0.8082090955007455	0.8768917734554954	-0.7169714430835352	-1.241581740256829	0.7589371571566796	1.1397031326992013	-2.339335844778431	1.4114343020723594	-0.6805293976811092	-0.24224427649672484	0.7515778714991633	-1.0694476460355355	-0.6117995267634917	-1.116430354092686	0.6983195227319074	-1.1566326157391273	-0.846223852003862	-0.3512806793634572	-1.1266672424471904	-0.37598437310487975	-2.157856660998786	-1.942431737558545
-0.4567226255967872	-0.7239619268812084	0.7802785063983451	-0.06363447562919387	0.8771676328026574	0.49674114478268044	0.6155363401910735	-1.0124103764427625	-1.0833026940650736	0.09346844608764152	-0.5912753617333752	0.6134907589076961	-0.6994979926095508	-0.25995586828846096	-0.8530633235252166	0.7829708811638554	-0.4694942424198486	-1.4172877252804768	0.7586966691781203	1.2421581257801804	-2.2918062484419472	1.37350234131526	-0.5849161450067143	-0.14849586439404708	0.7643517643775831	-1.1756734721963815	-0.4650949774201057	-1.2113839884409727	0.7123247823670055	-1.0625076418529682	-0.6234200807301141	-0.37221859602770835	-1.1369851659690875	-0.4514756664642364	-2.0598560405599953	-1.889968936543386
-0.5005768863123385	-0.6287148630089792	0.7181808529747595	-0.10590396076497008	0.8777048126510053	0.5744229194269411	0.7403543891875086	-0.9600574551297058	-1.1896760295385544	0.029896119883007378	-0.5827144524115171	0.6883362672538601	-0.6670159066063307	0.05314474171126129	-0.915093334310253	0.71627400501624	-0.2577358975590044	-1.5982435462594746	0.74146398774306	1.3526939783667	-2.261082515040883	1.2981839127120813	-0.5135793878757771	-0.06346240571219516	0.7352919679202312	-1.3329571824324553	-0.31656643972382914	-1.3026742707091237	0.7437730870389011	-0.9614498726605764	-0.4528086027325922	-0.3320330484424193	-1.09936252640827	-0.4821697783775961	-1.9852386475403516	-1.8603087070332887
-0.5465018627357289	-0.5473873207863866	0.6714353803837063	-0.10404117403664079	0.8797421169647428	0.6168415758063921	0.8233613259456728	-0.9177256174492656	-1.2834208755586958	-0.033896718369265465	-0.5632541505139452	0.7917932812608476	-0.6171495795805148	0.32088641322940575	-0.9632198204480098	0.6799257642156618	-0.10069933253586291	-1.758770497394422	0.706322968171272	1.4394331612995643	-2.2620772374710034	1.2373235716811002	-0.4557189337422143	0.023605184796862903	0.6824012487387262	-1.5211499701292626	-0.17530525248544973	-1.394103786697834	0.7956611116096057	-0.8667390638600103	-0.31163478490108787	-0.2196660393043449	-1.015687043939972	-0.4817277758752807	-1.95165555215467	-1.8486169153176903
-0.6078870315137895	-0.5128715245931079	0.6201727184298937	-0.08861309363346255	0.8351084402319507	0.6381254796929872	0.8602785890481947	-0.8984712347933019	-1.3272439677135173	-0.09037374515869082	-0.5653896946336211	0.9089096358255228	-0.5590475307398404	0.5475785019309873	-0.9777806545852943	0.6752388354111428	0.015522186656485549	-1.8864706054361975	0.6661477335816397	1.491094180345716	-2.3008906472098505	1.2047606754093263	-0.41072345095247415	0.1062622762019078	0.5962881500866564	-1.7123410155481138	-0.04591429101768931	-1.492511922545416	0.8595310409485786	-0.784410561526922	-0.1916395739365839	-0.0592767032260824	-0.8862491370526904	-0.4761640124183013	-1.9642759318818572	-1.822640244176742
-0.6799971689267168	-0.5006649456825923	0.5343813499172403	-0.07381971274054205	0.7508786400108806	0.6246011770656775	0.8535708859449815	-0.8809719899065189	-1.331869911711131	-0.12373592083678067	-0.5740630010144095	1.0332748406799568	-0.49451774463097686	0.7157162755000306	-0.9745312594107913	0.7007294452109462	0.10530939593506487	-1.9780439734985804	0.6180959451037602	1.5326776590888203	-2.3764043684865404	1.1828727723546137	-0.3838690508458461	0.18841324475895121	0.4547225350549368	-1.883416711305592	0.07166365058678022	-1.601251576765891	0.9243071647658232	-0.7100668644314683	-0.09520511057728298	0.13275569255678366	-0.7137029080440833	-0.46351453874379356	-2.029981988071235	-1.7671664848054482
-0.7297137791175373	-0.4885589090632861	0.4670736626619106	-0.05965352012107082	0.6592954445324147	0.5733341142526436	0.8062506368525874	-0.8362391469279752	-1.3236777570966036	-0.15726023772637004	-0.525610502193871	1.1670426624795565	-0.42918669264347586	0.8007936487136771	-0.9478930778615021	0.7487655569441587	0.19174110016633863	-2.0262539424637285	0.5748630776438717	1.5578789416608205	-2.4902671125112184	1.1929997472305107	-0.3651731048948519	0.28832671517204694	0.2634245809490134	-2.0212773734487306	0.186541913410796	-1.7207705551091685	0.9693244132129075	-0.6289549043887224	-0.007493095675798605	0.34788581456467355	-0.5184341213706272	-0.44156250724993845	-2.140864909285941	-1.672862238725336
-0.7635253925367799	-0.48613099892001116	0.4228333904106895	-0.09733363956729361	0.5571676075863637	0.5224175572148964	0.7511485985821281	-0.7710528667778884	-1.3148232691191386	-0.2147230830817115	-0.4375505286625027	1.2982925814526518	-0.38824288675706475	0.8118208470444565	-0.9011755203262343	0.8031238335638988	0.29520473743900366	-2.034579911805562	0.5572845515920255	1.535479453111127	-2.6160720214013855	1.2412935478668634	-0.348352891406965	0.4175133670700296	0.04147954192155534	-2.125086578149491	0.3074884028660197	-1.8447882878559407	0.9674137333208886	-0.5502984651574248	0.06236613802965165	0.5514428858694502	-0.32482448476571674	-0.43189313292093773	-2.250076954844972	-1.5256801831113962
-0.7980063718261271	-0.45981126135456807	0.375755195899503	-0.19626789518095347	0.4463096033271503	0.4689244098503039	0.7052260840176044	-0.6820100357948937	-1.3292387599595403	-0.27351224354711673	-0.35803273160983784	1.4164561803543598	-0.38770577446479126	0.775353329743891	-0.8752946736241245	0.8628169627187647	0.42034927563983004	-2.0256170771183255	0.5561279189332395	1.4765278241554705	-2.720278813438644	1.2976560978120664	-0.3259447628850053	0.5538676825392332	-0.18725196513133535	-2.2037953471737715	0.4317770374455382	-1.9575920614873525	0.9081275178508493	-0.48597628447011676	0.08075713339449993	0.7163083490084448	-0.1464134157255083	-0.4375822063656867	-2.304637818822983	-1.3396361573837723
-0.80613376903604	-0.3697290922196438	0.3624619765962695	-0.3048653569478216	0.37382215667998275	0.40666861810352845	0.6560244060060164	-0.5666922710792117	-1.3767085816891234	-0.32981415782812357	-0.2483519349370154	1.4989287889664618	-0.42354261101483315	0.7067708523683274	-0.8712965172044853	0.9168134118006325	0.5688645181884897	-2.0183853358795973	0.566675034564347	1.3946094114855683	-2.800026974673391	1.3325903729886952	-0.277418778417323	0.6687382881651733	-0.39380732467868496	-2.2728273359105944	0.5510007489992986	-2.056060406511393	0.803373354034479	-0.4222972757313914	0.03799203538009775	0.8371154044670097	0.023661567070790913	-0.44828823604805573	-2.280775908107885	-1.1353632402395886
-0.7742050170320587	-0.26986080674035245	0.3807421103259812	-0.39860934792730685	0.3433700279435945	0.38578742298002927	0.6081279915357223	-0.4502304809199219	-1.4313731619102217	-0.39938570885823005	-0.09595401158962549	1.5393196763481423	-0.49944567653658895	0.5891546037667708	-0.8715651567351832	0.9599213763707454	0.7307187636426791	-2.0270334263034693	0.5920247578662138	1.28742035264276	-2.8304319572404943	1.3353077358232253	-0.1951934434409937	0.7586666778198395	-0.5636633871672607	-2.336488196865523	0.6575269493533844	-2.1448501264197595	0.6808045574984218	-0.33816639619355443	-0.041890532150839696	0.918636121590884	0.1743591829401192	-0.45542862698751974	-2.168899493260075	-0.9218656854700997
-0.7276797705703164	-0.20556214961775598	0.3831416225264763	-0.45565343586398355	0.3084772124608575	0.4247383094550422	0.5746250417837235	-0.3593485204263166	-1.4811624491029538	-0.4506158460435394	0.043433952186582005	1.5521293658399355	-0.6099822122705063	0.4251236785476579	-0.8797215101459406	1.017583783530116	0.8943190500313001	-2.0604012360993003	0.6187601499969233	1.1731314337929377	-2.77138886095316	1.3076163942984849	-0.08887329381423047	0.828675518242447	-0.7069917562246795	-2.388168894991167	0.7522027259816954	-2.2189789118605274	0.5695440132216518	-0.2309561139426294	-0.13170471988208582	0.9838174098636948	0.28973330561590194	-0.4593109582449695	-1.970733640497033	-0.6962241228060482
-0.6737958180269105	-0.14348659426745297	0.37667115977375415	-0.4594954334911626	0.2796286650495407	0.4931316810541895	0.5324120364114855	-0.30132760470024506	-1.5208505031644566	-0.47609795884276435	0.14287725007516916	1.5386252771381421	-0.7386514241883843	0.27538166948096554	-0.8750403234301659	1.0768926462300328	1.0482464838813201	-2.1195018483647976	0.6346987770711638	1.0672181697525058	-2.627239291998105	1.2508826061221705	0.03208689858413888	0.8795938868601979	-0.8407343066829291	-2.430602605996376	0.8282403779570104	-2.2782698983778493	0.48121162764910563	-0.091624627980521	-0.2300072449752967	1.0503275928201423	0.38035463026743177	-0.46395881960952207	-1.719647693543985	-0.4715785805868015
-0.6162195569742187	-0.09733023502528064	0.3481040471486073	-0.4406985633796964	0.28349238084766304	0.5798781316529544	0.45439853292845933	-0.2626161007021086	-1.517959612839165	-0.4896626925967934	0.22722812066183734	1.5383627603636303	-0.8768536455341522	0.16585491309268402	-0.8347100994173383	1.130591779660627	1.1605822586014896	-2.200634559065862	0.6600004027773192	0.9670620845872664	-2.443490427627368	1.1702026893240973	0.13528655611586438	0.89037430352263	-0.9847807348074784	-2.4598414094128116	0.8779897152877737	-2.3323923034035787	0.41637317299473137	0.10006803475688475	-0.33849239597983233	1.1103782662865318	0.4609592061258773	-0.47191258628778365	-1.4372937924290645	-0.2565440632343801
-0.5728424893467097	-0.10406284474773679	0.2571261310573957	-0.4231635810519365	0.28363562880722215	0.6822742922398135	0.3361245845205256	-0.22840249927086642	-1.4764897521620737	-0.4634866154123512	0.29816627554948927	1.5818473938191333	-1.0156663551684058	0.07862826224159858	-0.7654954101198129	1.211958097847522	1.2245510926517587	-2.2904276548885854	0.6930319992228855	0.8902765783844029	-2.251014385250927	1.0851007443445533	0.18893643279624833	0.853743059871322	-1.1456475616060418	-2.4571185281510752	0.921397997813917	-2.386638889855753	0.36522352911002637	0.3248017866668191	-0.44022694146790037	1.1499036349283436	0.5208983552796637	-0.4834433835260198	-1.1367017566797686	-0.04355024294272294
-0.5503517961112011	-0.10264780509368132	0.11668225138109531	-0.4186943951513073	0.24748541456835094	0.7774440678000046	0.17464890249926532	-0.18908857174799457	-1.4299601840692884	-0.41706234373588025	0.3354571219901441	1.6345878606469573	-1.1477548885097724	0.04046508368938565	-0.6775388267551014	1.333013250614877	1.2630282646547006	-2.372826719461784	0.7058992512566672	0.8429606934807155	-2.047137504856328	1.0186112195234536	0.19660631265848155	0.8002796163607637	-1.3038581097502586	-2.4211420090983204	0.9616489543009802	-2.4421141198150296	0.30319715414616316	0.5332817358451336	-0.5306662299602352	1.1648231099311526	0.5560793282890393	-0.5178512278041938	-0.8502384046279177	0.15347862895490522
-0.5467544943705753	-0.06485507496469352	-0.03838182090344346	-0.4475225220195629	0.17232002689941567	0.8414412020686859	-0.046090012188402876	-0.13957109577491816	-1.360594400576717	-0.4087834134767275	0.3350137780354748	1.6700473845332293	-1.260721637238238	0.07295265722414056	-0.5589116110132875	1.4469580715333654	1.278863142024787	-2.4370738922212145	0.7048594270446105	0.801932123544858	-1.8258007727462864	0.9677995650339165	0.16129638558465345	0.7472499924342069	-1.4286006266377875	-2.378502409150825	0.9843024936029809	-2.499143499141637	0.21336403380272118	0.702154258980508	-0.6136356850333827	1.1526866306469679	0.5818001879416177	-0.5895262624451069	-0.5851682821422395	0.3135660184355853
-0.5605261573367882	-0.028283747484469594	-0.19033005026531616	-0.4950386060655726	0.03621456976781451	0.8700521681727231	-0.3177306484101067	-0.07915496728463492	-1.2400601180650614	-0.3953127216253681	0.30850056069002607	1.7044286137112898	-1.3391723173484809	0.12730562059304168	-0.42921873290060725	1.5312162051585962	1.2897464401191598	-2.4733309559971564	0.6957048513274475	0.759365168031766	-1.5901889494083996	0.9235489780574919	0.0754398878950581	0.7047694147252811	-1.4861803255170556	-2.333538837767272	0.9987777883842417	-2.556759917938713	0.12209730420529326	0.8154248164523791	-0.6598086682781215	1.1215102491610296	0.5916179462888799	-0.676949345003563	-0.33320324385323297	0.4474534908135507
-0.5816932335452838	0.008846148280250116	-0.3231565551583152	-0.5205279881727701	-0.16387099685710624	0.8505431658716252	-0.600247295283786	-0.027844702072081683	-1.0722118569680432	-0.35121679774602654	0.25991068768635006	1.713309019868447	-1.3981490080640042	0.1747355338835593	-0.3269070818476562	1.5962554063071266	1.3144882686363633	-2.4754628565935444	0.6653483973481423	0.7388434512494549	-1.3315940918010818	0.893064510793913	-0.04115505277634207	0.7141857098069087	-1.4665713741500137	-2.2605023091029794	1.0167206412404786	-2.612186227942118	0.052169296965277924	0.8597064572379249	-0.6674257262008851	1.0927810827241875	0.5623771069933092	-0.7653817425544196	-0.09200105325618622	0.5645889296758735
-0.5934740728591218	0.05369545773670176	-0.4165926990829868	-0.5233747469229183	-0.38786703539852435	0.7915836199264877	-0.8609123367141231	-0.013224346529466583	-0.8525847112037445	-0.33313805266385804	0.1935527129501085	1.6781091899956706	-1.4341971674831375	0.220323980655568	-0.2604616660101949	1.625675631460091	1.3306659270487917	-2.456383944566584	0.6122761360226212	0.7490498096684705	-1.0383488202605349	0.8818793806878412	-0.1556336565587395	0.7663934866326629	-1.3814678773442093	-2.154073167611626	1.0209648795187964	-2.670361463158197	-0.0016845463149067126	0.8585173370074062	-0.6636123702065991	1.0918078879023372	0.4858088103129634	-0.8548621872757141	0.13916083047297617	0.657931500843761
-0.5901250842638575	0.06615525426952236	-0.4520804276469196	-0.4983585727346111	-0.6069846850949391	0.7032002327814337	-1.075068028472816	-0.04117332255685057	-0.585194239121581	-0.3422309318047373	0.12193080928729727	1.6295153591007345	-1.42297064006267	0.2315482861063641	-0.2439660556784174	1.6169300635292168	1.3335554641166627	-2.4280004052538886	0.5501042676607504	0.7601133040129664	-0.7491648740009808	0.8807833440055124	-0.25706069780988494	0.7927576667959411	-1.237310770942396	-2.0389966905442463	1.0053586679541993	-2.7327325253587156	-0.04619116136550435	0.8413760567033239	-0.6462688409819537	1.1274490140534308	0.35618266922017444	-0.9349922285459673	0.3610862340010387	0.74383826420819
-0.5689601673001037	0.03461104134976153	-0.43971491534453044	-0.42588264877635257	-0.81052809829923	0.6009569523731575	-1.2134473033083564	-0.10767740416729583	-0.30422982917780633	-0.34736107973657393	0.04414267808594842	1.578115703755635	-1.3834151080245936	0.1843991829594313	-0.2802352501899539	1.6015481858727327	1.3288368688306673	-2.398158714783571	0.4956005302723754	0.7638391202901996	-0.5140559075821884	0.8991230177084455	-0.33791360549972566	0.7597825581942435	-1.0564165748993277	-1.9125937480393411	0.9762760647593816	-2.79134992171441	-0.0885977066728043	0.8139390393928633	-0.6260387460806205	1.1974621292487604	0.17241230344315547	-0.9839952688542022	0.559676579498225	0.8279161279627619
-0.5388019959847858	-0.018382193694639205	-0.407902785404195	-0.3397024732623005	-0.9838024218265705	0.4989560429797081	-1.2672511911903357	-0.2243564143475239	-0.05189380482734858	-0.3656246657998518	-0.031153984975778277	1.4971589178092657	-1.3450688124040944	0.10086356543796775	-0.35301941580494106	1.5984403958575277	1.3008091626653842	-2.3897712719527986	0.47423145560609187	0.7823517699176998	-0.3366765641866475	0.959334323192518	-0.38277160004609617	0.6574348778931403	-0.8671351250157585	-1.779450516286338	0.9304497325350157	-2.8389471572414697	-0.147998994457545	0.7655316250611778	-0.6287177493424291	1.3098974327602977	-0.03419356052201748	-0.9995678827888673	0.716157847885637	0.8817269911316655
-0.5048737833494605	-0.068895385555879	-0.34534715004348354	-0.2676546898020848	-1.105117527133638	0.41870140679344525	-1.2500338048050463	-0.39316822955292396	0.1347491394626685	-0.4064356087342184	-0.07403346295768984	1.393718840368376	-1.2920003569035778	0.0003335340345433979	-0.4332083157182021	1.6089277847265273	1.2516763206039998	-2.409654257215075	0.4897303332338236	0.7988726932906154	-0.19569801645910642	1.0647230485157224	-0.3850426112088894	0.4946272082350582	-0.6643050343129182	-1.6908539308087576	0.8702295139359715	-2.867904008044389	-0.24262679458020556	0.6883086116842796	-0.6293138879060924	1.4725148727727961	-0.2205239114939402	-0.9856448039659353	0.8113435696972997	0.8971595837707131
-0.46994584039846315	-0.10939903375895295	-0.24098598401182586	-0.20911211012225586	-1.1634313840043766	0.38271117548415734	-1.1841873492096628	-0.5866070025988267	0.24471206202469625	-0.4532068626032979	-0.10011270277004665	1.2761395529970339	-1.2304349610416874	-0.11384819050316645	-0.49506685446236764	1.6390604454966955	1.2164207548036987	-2.4482645261475833	0.5242277611677523	0.7769983862906382	-0.09034537013079706	1.1821757536349762	-0.35497196826630556	0.3091283642249091	-0.4383458831319926	-1.6730188011832055	0.8101809130589117	-2.871802552220065	-0.37326024250490886	0.5877793403721185	-0.6075294884096198	1.6648517476373528	-0.3620625887352833	-0.9373070457745877	0.8510411668067217	0.8808082481351643
-0.4471247827173867	-0.15944302826121595	-0.11019886877047176	-0.16898332747669662	-1.1632722196048655	0.3894714624053905	-1.0922960845873264	-0.7900321040739964	0.2957428995997191	-0.4937713508961856	-0.13507443237842282	1.1439101359512964	-1.1945042032164939	-0.22781390723811876	-0.5265205424927807	1.6701299310548408	1.193288390399369	-2.5026734817372924	0.5653855609269277	0.726987230037463	-0.021473207178978018	1.2732528663343134	-0.29335513891212267	0.1416812351268131	-0.2053762079009281	-1.7080816880545648	0.7630498461020198	-2.838994195660578	-0.5226360936865782	0.47641336960070124	-0.5968183023952898	1.8568699154257478	-0.44612529585491123	-0.8629184803076054	0.8657809996178646	0.8262704045266618
-0.43585784365221014	-0.20685430424922205	0.034116328305975066	-0.16045807369986748	-1.103911856807344	0.4328894331228949	-0.9737304969140352	-1.0128448164846382	0.3127817500345007	-0.500458054458416	-0.14858705657426602	1.0368625699316252	-1.1868995149690604	-0.3317757626078556	-0.5438020663452161	1.669759688923066	1.1736347179794369	-2.550276092631728	0.6032429494755872	0.6776251189070509	0.018840529761101232	1.318644947735652	-0.21185898265509057	0.021257738825656073	0.004569686188960498	-1.7818722849699806	0.7272719515225875	-2.7597513932943825	-0.6527972656530284	0.36678745317079775	-0.6114755878087706	2.0251074132544864	-0.49334787989661777	-0.7797627724235646	0.8799939797447855	0.7394735194428809
-0.4121061514872145	-0.2506125436566255	0.18082712320738695	-0.16273022283422103	-1.0056596729893792	0.48347412830957126	-0.8262357167478817	-1.225294685763054	0.32606997546504063	-0.4853335222497641	-0.15181847201851242	0.976054652119327	-1.2090708059845405	-0.423759985314679	-0.5632612851167116	1.640333854040832	1.16385206838821	-2.546592601174532	0.6287369655645902	0.6432703182869286	0.027977137717325302	1.3122000500091464	-0.1434340301069345	-0.04281982384013351	0.16006996627528822	-1.8735597781936342	0.6946425820734159	-2.6358446712167054	-0.7451092354423262	0.28378337100024487	-0.6357821119976664	2.1407525523187934	-0.538607450080888	-0.7005486332457375	0.9081249024954634	0.6395337438920184
-0.3906734881754191	-0.3165459439585133	0.3129138111250294	-0.15687145812415348	-0.9228424568139661	0.5321832447199765	-0.660922488783691	-1.4011878736510412	0.3676229524857161	-0.46294182094171477	-0.17820055946187557	0.9273930749600007	-1.274255105979617	-0.5013094866022204	-0.5996133577813356	1.5689079761191773	1.1608982598748998	-2.4649312184685956	0.6366089387294368	0.633586664146169	0.021231161015812457	1.2512816240848617	-0.11315469965209383	-0.06787772503380766	0.23990949623558983	-1.9366055459334828	0.6562090132576283	-2.4794344015353618	-0.8068623136587736	0.24630489396540298	-0.6693637799119052	2.1765957159913825	-0.5791880557282538	-0.641912672423126	0.9657023744139905	0.5375561334081068
-0.3965531116086269	-0.400245539495932	0.4330068524157259	-0.16111906253895253	-0.8901381518245014	0.5772754398322043	-0.4740777472527696	-1.5628748721696686	0.4376588614984362	-0.4191409940673019	-0.22055863997597122	0.8729702425664859	-1.3779823492650414	-0.5679073922899474	-0.6728576400393264	1.4562085150984787	1.1519886307508895	-2.3267265206370054	0.6269733870551546	0.6410878421298533	0.035687610476773324	1.1598408494448438	-0.13409710529385102	-0.07222315120022059	0.2525106230226706	-1.9523122986181505	0.5953375274059234	-2.2973543257783695	-0.8477992896137432	0.2468807572216921	-0.7220074007646703	2.146631559634415	-0.6203790780134799	-0.6241163757964	1.046804571329713	0.4395940881082795
-0.39790048032780495	-0.4722263724246275	0.5357200663488381	-0.18163600587940112	-0.8968031610540128	0.6147609138637289	-0.27229894138971966	-1.7036739934748766	0.505115566474306	-0.36701908021874613	-0.26361607996785585	0.8352553326282208	-1.4878995915909279	-0.6296937241712468	-0.7582107062501483	1.3417588185457516	1.126920089052703	-2.1622160874188423	0.623776042121164	0.6567640159345933	0.09153770272045858	1.0790346611395898	-0.21748372489720857	-0.06822719080980899	0.21876724580790957	-1.9339264160719825	0.5011237984906487	-2.095843619856222	-0.8743450342113872	0.2560671472624924	-0.7739486883298798	2.0850812555507297	-0.6859760095728097	-0.6448677097710789	1.1228550036504392	0.3487873620958443
-0.38818819747706407	-0.5572925983647791	0.6218950436635284	-0.20433496351250913	-0.9227031879643945	0.6321892542221639	-0.07623199723598112	-1.7742444338772851	0.5400452098656073	-0.3258287268494711	-0.29415998073216604	0.8021415231464613	-1.5761298244763342	-0.7043217199264905	-0.8367163222955272	1.2492487731653463	1.0988441793033399	-1.9861215899451028	0.640745331960659	0.6811923898107848	0.181351245893145	1.0120425757199105	-0.3534816939140727	-0.08327108993945358	0.16348479604942243	-1.8968175078366527	0.3797306629128233	-1.892791935324094	-0.9020702700347192	0.2452753202647655	-0.8055874755001942	2.0087110724255366	-0.7523796591557438	-0.690446369868077	1.1625646431069288	0.25296046407137485
-0.3936035832906833	-0.6649882874041382	0.7161962645805477	-0.22879906179544465	-0.9395348232126528	0.6259248956851138	0.11663758472804972	-1.770236000424239	0.5550503072683103	-0.2778543851910669	-0.327136028966107	0.7609659082022596	-1.6346486489754934	-0.8143884958216663	-0.9178454605662301	1.193720867992953	1.0807089197819093	-1.833382100388888	0.6624190247331171	0.7045010369866378	0.2839423009444606	0.9433811809753015	-0.512884581217323	-0.1430441982884308	0.1091660571441884	-1.8686621949789992	0.23817684545618753	-1.701911912120367	-0.9302342190578499	0.21205972707517984	-0.8413244136061394	1.9215276135020065	-0.7980614117723662	-0.7381894752083715	1.1547461492730773	0.13841238866337244
-0.40747457151504074	-0.7830137659181071	0.7934503800601168	-0.24470035011751284	-0.9167623767526575	0.5801018587435637	0.3032084698756483	-1.7329176008270526	0.5689307366468885	-0.2216238130431199	-0.356877539615276	0.7424570642186352	-1.663171366223103	-0.9566053330597881	-0.9940390619271998	1.1666819729148163	1.0577024202915646	-1.7405620499708312	0.6901003362461609	0.7231796638020199	0.36766935189969224	0.869295162282207	-0.6826260933924884	-0.2495613668135463	0.06324806943034164	-1.88452593798216	0.08495302290458179	-1.534759949051508	-0.9406075087601895	0.165090724426952	-0.9047274908022761	1.8217068498888955	-0.8482876759219588	-0.7504516271025005	1.1074347782299583	-0.008566455882806101
-0.41702491101011124	-0.9243389894726789	0.8203773693377799	-0.22332337016257395	-0.8555079576009585	0.46385326246316894	0.44647448069412354	-1.6697847739415685	0.5745307002958807	-0.18907234342252616	-0.3619135522834593	0.7679296596293758	-1.6518245021688471	-1.1080376031830599	-1.046235151168292	1.1236581542837434	1.017455105562151	-1.6882358161863593	0.732838485578727	0.757041487401418	0.4175263788944982	0.7796196633125764	-0.8417638247978119	-0.38012660094513295	0.03382654396924728	-1.9468124902473274	-0.06931590756936772	-1.3895053108458308	-0.9100821799457937	0.10524332531989819	-0.9874700753289283	1.7001713211133904	-0.9017219887454175	-0.7087780818970921	1.032591591202791	-0.20536635756323732
-0.4381423245895347	-1.0677495346227022	0.8423096154379026	-0.18480199219387963	-0.7291712154893278	0.30994766804844953	0.5238869227644009	-1.5849241524283708	0.5846163491126879	-0.16275358197196477	-0.36668106086641966	0.79467532025845	-1.5988118124254513	-1.2538320696543561	-1.0827043963941776	1.0662313557536842	0.9829734750840142	-1.6263787326768586	0.7817858054815281	0.808321006642587	0.4354698525649172	0.6720767460768684	-0.9634433753266658	-0.519611647745546	0.021538555722719812	-2.032809727828543	-0.22554524048291347	-1.2779471145524004	-0.8226008500340587	0.04732793497312145	-1.0887581202733616	1.5571742854770827	-0.9376263189159582	-0.6186186848784266	0.9428941690673358	-0.44074774084128643
-0.4667566359141274	-1.1765474650767995	0.8784901884708203	-0.14610034454179852	-0.5097034041139896	0.14764112138136554	0.5438677690177688	-1.5129779852266867	0.6217745494663437	-0.12219233650330785	-0.39508941751105425	0.791894900657433	-1.5418544291256877	-1.3791840976921723	-1.117670403395095	1.0121142974925257	0.9626154947411436	-1.5366741586782064	0.8100534495899169	0.8535658926049404	0.4254429405552146	0.5694382141800614	-1.0548656917255061	-0.6554935818899483	0.027963294744410484	-2.1214140341414587	-0.3840562090079757	-1.217024835660411	-0.6964528250428145	0.018397661859556113	-1.2010638678215395	1.4089413478752653	-0.9670527033569577	-0.503663858825238	0.8579173469825083	-0.6846181949218979
-0.4727917249687786	-1.2623249346325423	0.9217988393456661	-0.094993889301671	-0.24364817300186498	-0.011413924902202166	0.5133132211070011	-1.4707793758257552	0.6523587665196287	-0.08791244156813198	-0.4039469301828678	0.785958634240236	-1.5243792018677889	-1.459444496904323	-1.1370838962890253	0.9379873349276922	0.9277937611975566	-1.4173246093738403	0.8153556369267276	0.8921791228663946	0.41214883249740647	0.4801970891951323	-1.1340662853477146	-0.7679347978454815	0.07391097663020654	-2.179919950703894	-0.5394890596733353	-1.1955753165471372	-0.5568341472118553	0.02662178689201213	-1.284899775300984	1.2548237117600374	-0.9843326034225578	-0.4002831189151513	0.7970041449261656	-0.9106490069551836
-0.4306972487181796	-1.317280606249805	0.9781932476206027	-0.03736392489398734	-0.003540718119974229	-0.15728398797921775	0.41761997630580233	-1.433834594664583	0.6386965175429593	-0.07247984105763128	-0.39281962134876763	0.7875055072771471	-1.5632508696211675	-1.4910761395206509	-1.1405019056370516	0.865529266820482	0.8607881013502844	-1.2658637683875464	0.8041603489343597	0.9298138309007828	0.4336507745297233	0.40190117845263185	-1.2020787731657636	-0.8597623532345535	0.14265568416229465	-2.184305385174593	-0.6958394050831521	-1.1854319518506757	-0.41347082447332645	0.06687737071259373	-1.308754971913341	1.0873687536272314	-0.9661330448100489	-0.3294419652837609	0.7577069558567524	-1.09519327776017
-0.35273555805369405	-1.3260687472592054	1.0314952992260598	0.009138142182972145	0.2000066741943045	-0.2865758736421129	0.25075963760465564	-1.3786027840073587	0.6157382250135334	-0.07001529464284253	-0.37420541953369824	0.7941869826026375	-1.6635118308455272	-1.4983637027661876	-1.1469921223840138	0.8124864717143986	0.7639765586805776	-1.0927175394432989	0.7860367167977789	0.9631455184075424	0.49150130304171835	0.3387881537335452	-1.2637766223776457	-0.9518068184156261	0.17572419383276047	-2.142587138243828	-0.8560753517368827	-1.1732998027943258	-0.26189421527299583	0.12883377551151098	-1.2746302627973845	0.9079765081328406	-0.9035505495989202	-0.2867135378176726	0.7314365757280693	-1.2342554770467777
-0.26980760448198265	-1.3410383772836934	1.0660983789199896	0.04896647535621984	0.3829900260917988	-0.38098497709423357	0.03546584139578881	-1.3141637407292994	0.6057460820832584	-0.07301490705557898	-0.3066953749434206	0.840677856540459	-1.8241612369525342	-1.5068879106825126	-1.1805320535783557	0.7401686468389215	0.6352515653734085	-0.9226179366108443	0.7585913125398938	0.9944458433163426	0.5658554307672718	0.27952135912318454	-1.322489012590656	-1.0498620949439166	0.15912245224309823	-2.0690899330711705	-1.0139922589166128	-1.1573876463784527	-0.10736408332866657	0.19595799212985265	-1.1905385225740197	0.700913658990288	-0.7866624860988404	-0.2652217357334443	0.7018455183954055	-1.3526788733808317
-0.18363214681789397	-1.3653286500821356	1.0745025431850197	0.06926183721083846	0.5352984190935904	-0.4495051273780589	-0.21986077884795058	-1.2517028477752505	0.5926708422831535	-0.07041740484736027	-0.19834461013460675	0.9159129059068676	-2.0313280896182313	-1.5262530101997385	-1.2423134299041292	0.6624206040307395	0.4744363749538202	-0.7796010940651464	0.7263453101576215	1.0239402373301278	0.6512559236008016	0.21572141740503453	-1.3704846852624861	-1.1336278363969647	0.11681095668596501	-1.9839394137651076	-1.1672930894203912	-1.120880188540308	0.032134727507812	0.25156743653694413	-1.0788458082046701	0.45486325939694633	-0.6127125677291624	-0.2567348320163079	0.657990300960782	-1.4629194465778237
-0.10957652989217939	-1.358413574720077	1.0539559860228664	0.06338053879034805	0.6580539622162298	-0.47786253611273966	-0.5213375345462488	-1.191567657178714	0.5814501358992733	-0.06674652781901705	-0.09150808348082598	0.9711656300391635	-2.250103024884699	-1.5622372100416333	-1.3162264531215164	0.6163759461881366	0.30618712067842957	-0.6798837181881875	0.7181091694823853	1.0566104933568206	0.7191361119745165	0.16575578201360866	-1.4014735532589995	-1.190434100813133	0.04555304241892123	-1.901491186826552	-1.3133243692390675	-1.0601121956629924	0.13875402175829837	0.2920847763831118	-0.98110080541189	0.19196122315156652	-0.3915051075367549	-0.2507427362374973	0.5919560908138035	-1.563185504688191
-0.08251903402676446	-1.3406920649473062	1.0320981130578324	0.021768286875253368	0.7491079360663221	-0.4291683348417082	-0.8299523390929824	-1.1484451386220584	0.5819540287322532	-0.059190747363151316	0.008565886793981159	1.0043584768293785	-2.440763213442498	-1.6216447559950642	-1.3827547471120647	0.5863526751387201	0.15488410418384385	-0.6389571281924757	0.7217256506075798	1.0925779976980055	0.7338618509331346	0.14255212985407245	-1.4090673235579387	-1.235074136006865	-0.045888810362903765	-1.815007536619185	-1.4413379884765392	-0.9965463576171298	0.21465859734310982	0.3035172824148922	-0.9186727888623935	-0.06118040888636844	-0.14297679694495433	-0.25567311466538545	0.49072511077404074	-1.6513104170317114
-0.09644616261442138	-1.3322911979484888	1.027201229268567	-0.06382976778619541	0.772783640493541	-0.3225772913059316	-1.083770970940241	-1.150455147882473	0.5723930518343221	-0.026927889099026697	0.09587654659914704	1.0068368610016558	-2.589238074257975	-1.693451149826786	-1.421690331859143	0.5713017715091268	0.009697586913556665	-0.6674218125105696	0.7084713274464028	1.1310079098713512	0.6917784972941657	0.13856195022716056	-1.393290547631335	-1.2733273828805785	-0.1189337738872415	-1.7162091540513178	-1.5450809014163835	-0.9616664290801242	0.25469657083947583	0.2596469725266958	-0.8918151777836496	-0.29291460044249246	0.09931827238446503	-0.28771829608324484	0.3507840060844266	-1.710064174764345
-0.13574873541326254	-1.280552879649922	0.9995813955219193	-0.15641327267887845	0.6839699055665617	-0.22351093558430177	-1.2720667956451344	-1.1843096122124313	0.5462763382486933	0.017044807459575328	0.15275570269893263	0.9661947478895273	-2.7063461642126567	-1.770517333655657	-1.4247939757989054	0.587101573996175	-0.14779155620455264	-0.7589681322378199	0.6866075346527977	1.1759282732723229	0.6220517523650877	0.16278335073457367	-1.369247291072164	-1.2949677497958425	-0.14269451038678793	-1.5973211579398634	-1.6163946655827055	-0.966915916652583	0.2461764248718043	0.1777597160653092	-0.9073582237350433	-0.49034509732784376	0.3162581942320067	-0.3541189194207558	0.1974758961494131	-1.7276462253173246
-0.20144159745215612	-1.1901318457557373	0.9338551159811083	-0.2142197511515449	0.49009572963254683	-0.1373834632695548	-1.4033933794660018	-1.2192009401090012	0.5260089373428091	0.03731894454544397	0.18617509488754316	0.9045117741621886	-2.7971739073639754	-1.8611137062297622	-1.4095958372430513	0.6010782144706935	-0.31649338857491177	-0.891512351207951	0.6698581195365572	1.2202243642651414	0.551984273785913	0.2266716825077503	-1.355351157903073	-1.3013280269190617	-0.10921838071956766	-1.4635473913011081	-1.6491164445744844	-1.0166769194586134	0.2242095994633136	0.09488277253575532	-0.9581555045019666	-0.6365690421102863	0.5010638481393176	-0.4505073620132875	0.06124684494348707	-1.710585082008467
-0.2811868242737581	-1.0977856131743238	0.8509447278592619	-0.2508370305894676	0.23325611725209283	-0.08183575545620328	-1.4642641846682811	-1.265008298124453	0.5071908776781764	0.01765770123904261	0.20625982489028377	0.8184711956255326	-2.8737843174892164	-1.9685586874189664	-1.3934660339317984	0.5759354078855878	-0.4738379209407831	-1.033004651227974	0.6254067796519676	1.2379393324822234	0.49895622556359387	0.30931133309726927	-1.3658248158711546	-1.291338125943032	-0.03432158065368398	-1.3396537202803178	-1.662333209394523	-1.1118713905127329	0.23149032070805725	0.024931590841085927	-1.0264266443819483	-0.744243658671662	0.6341481204932892	-0.5650589177421989	-0.030226823384487612	-1.6731398651136868
-0.3577903499953541	-1.0073422365487592	0.7643626554893492	-0.27726531729763815	-0.051190560223494996	-0.08840587435041834	-1.4674864428928367	-1.3126258229810568	0.4794585901641274	-0.04675451644115752	0.211377013212139	0.6976090371922787	-2.9552874390418875	-2.070287562127696	-1.3738124801806493	0.5261069876508265	-0.6027396607229096	-1.1411906149411037	0.5452051839832395	1.2170485022522342	0.46339352476075113	0.3884179069158705	-1.4150259658196673	-1.2532825079909193	0.08211736596883622	-1.2394321303988964	-1.6774201673387554	-1.236427242774101	0.27114471982208543	-0.01813849348317664	-1.112956036221914	-0.849434067398315	0.7037114156686722	-0.6853838463621769	-0.04580962049038519	-1.6487058808111006
-0.41160736595174985	-0.9025585501659051	0.689543281590054	-0.26124760480505005	-0.31056088655616904	-0.11390330511014786	-1.4518161672445022	-1.3347011696422717	0.4586119722388903	-0.15589825154977632	0.21601963617406578	0.5819548728340267	-3.0567077410063996	-2.125167044515819	-1.3636641932284417	0.4847380391542039	-0.6949129474134199	-1.1782812592270524	0.4778960343269986	1.14464776653521	0.4242778513000446	0.4649409656975535	-1.5057829373264895	-1.1832037744131116	0.24321634720263705	-1.1720626948710353	-1.6983069241951942	-1.3676474982546987	0.32629072930276937	-0.016236399697252497	-1.2055168056756267	-0.9602843723257282	0.7207950143485287	-0.7872973202336498	0.02113679744698871	-1.6646565185665547
-0.42580008164270566	-0.8168741753242449	0.6424494295767429	-0.21529010239665453	-0.49422068715158396	-0.13642143677993596	-1.4204293804545454	-1.3404589483306073	0.447173085453101	-0.2704802028920804	0.23493356347961553	0.4922898691524912	-3.182392017398365	-2.1085182431182714	-1.3596746104108461	0.4546726951352674	-0.7549906810377236	-1.1495288789807259	0.4413029254370516	1.0048503834522324	0.3414988092906464	0.5270842252414913	-1.6158398209962488	-1.0622837956991533	0.41762371640993956	-1.1454927268689858	-1.733290536753645	-1.4896595128107033	0.39430326197098653	0.014705655441530347	-1.2815377468832367	-1.0656625905794048	0.6974082588442452	-0.84693576095842	0.1568841547701974	-1.7044286452935946
-0.4154378661245405	-0.7654561028421221	0.6403356667900096	-0.1695166252900499	-0.5877496674140689	-0.1627764880536667	-1.3650641555299838	-1.3592470320082901	0.43609783267049307	-0.3663964579665886	0.24402523669086698	0.41999331400401035	-3.321245817590497	-2.009716274136909	-1.3501950644180347	0.42279821342697427	-0.8086385921412127	-1.0888594632775173	0.4138827151578724	0.8255900659967029	0.18394521819710724	0.564314116418666	-1.697426817699793	-0.8796602114874122	0.5693663340096311	-1.1308179925075286	-1.77149968239453	-1.6000812608984831	0.4758919304340619	0.03328784034359957	-1.3410212733611957	-1.1601108634800794	0.6374852440509311	-0.8595305539109923	0.33319013701818456	-1.757841672710119
-0.39399008809954966	-0.7011313791995821	0.6727427818110552	-0.13215948902656152	-0.6031130110768407	-0.16800424440422856	-1.30909075603986	-1.3847139072630865	0.43002514481736476	-0.45156923636715546	0.24652607125206633	0.3895752412927798	-3.456140249027018	-1.8144317199562934	-1.3381434378121608	0.40257513941106493	-0.8848859502472646	-1.0055923930405073	0.4071719553752132	0.6432306819435549	-0.029755233157943272	0.5863510198518522	-1.7082736580427338	-0.6525219177395393	0.6996913552235696	-1.0874886646033735	-1.7648593966900392	-1.7016974169292347	0.5612036677457006	0.005910652981843767	-1.3819545123884693	-1.2198513666669903	0.536242132088614	-0.8422013217841355	0.4997960087029565	-1.831094969446724
-0.3585158562287574	-0.624436229949741	0.6862904355238031	-0.09601917312593315	-0.5392244211132391	-0.14760406252553876	-1.2521001756973933	-1.3925106578812958	0.4398146916601532	-0.5162343943372945	0.24302302958207161	0.3982213582855879	-3.5642465717663883	-1.552327852090125	-1.3442621318039027	0.39981795747519255	-0.9829320402647828	-0.9182729904126695	0.43635574416382816	0.47410735930613424	-0.27473448402147443	0.599897427142204	-1.6390065900039417	-0.37469180560111637	0.8124266287629975	-0.9990439222207292	-1.6940230818271882	-1.7905492275508237	0.6384795217473686	-0.07511904088143244	-1.3854999680565747	-1.2147349798550409	0.38833038246079843	-0.8187546838906987	0.6119524081200959	-1.907158875599417
-0.3165142275020756	-0.5531033362310602	0.6644599631874857	-0.04545728255436932	-0.3970587794702677	-0.12051444063764243	-1.1788631543286914	-1.3671075004993074	0.4612223449045841	-0.543684901444121	0.2035622954759569	0.4224886347423852	-3.6432343641689053	-1.3064731711864024	-1.3767675150183234	0.397122482561283	-1.0943760486794833	-0.8607338047662108	0.4578736923406481	0.3300713647535118	-0.5394295731063311	0.6039886239748604	-1.4886214583773831	-0.03787187047371874	0.8978459635795322	-0.8663587933643131	-1.5591667559823719	-1.8644917408519237	0.710080872230331	-0.19898697801773818	-1.3424114588375935	-1.141637235458291	0.20719529556088645	-0.8033461121218413	0.6539621358665599	-1.978760724644492
-0.2783970800667419	-0.4786573552734562	0.643686372244535	0.026222450302265055	-0.22055739774284694	-0.08305133931517861	-1.1047974506572074	-1.312770636328348	0.475876795232791	-0.5516752203468048	0.13028253519392397	0.4584336735234551	-3.7051871852907956	-1.1152630641853039	-1.4256999197481732	0.38213048108901687	-1.217672782823932	-0.8346518328793737	0.4448598571580308	0.22678400846166133	-0.7979804650813781	0.5851261862321989	-1.2656842717543921	0.31419923314012416	0.9604817701006605	-0.7125391645822068	-1.3507260314957417	-1.9288591135593876	0.7861964137254281	-0.35714744742032584	-1.2416736956442347	-1.016191853802019	0.0041685705604370795	-0.7955427174289037	0.6335593893467242	-2.0677900693459392
-0.2440650886646117	-0.4181755814282477	0.6155615840543895	0.11673660945440481	-0.05749347044411847	-0.02261892335686614	-1.0353944186550295	-1.236787073004159	0.4859676388210724	-0.593815721215465	0.041576278573706646	0.5018166875823729	-3.757630477303585	-0.9657505634090416	-1.4874098493902508	0.3691102994549183	-1.3389342545294722	-0.8122754829057508	0.40855991456575624	0.17656228413430772	-1.0294622668378497	0.5407670057595986	-1.0020824820077876	0.6393976236338874	1.0015164162639874	-0.5682496202161781	-1.088194921403013	-1.9826616573351816	0.8620003010348757	-0.5348498738187974	-1.0782520831574587	-0.8684227488199717	-0.20934011062670882	-0.7893729093038011	0.5638673162778629	-2.1727500169088363
-0.2197541521113672	-0.40763353600553015	0.5380178047855271	0.23705160064140776	0.09702730771087234	0.04471920213157463	-0.9636653856828085	-1.131024092942813	0.5040792095652388	-0.646021948494	-0.07169810184435987	0.5374455771296212	-3.8075555051263708	-0.8588213008489213	-1.557236122300216	0.364821661428521	-1.4442965774194874	-0.7765003712830869	0.3429135675041266	0.1734483539079235	-1.243824950528976	0.4794546127329092	-0.7292223321585969	0.9332911109243576	1.0213872162382154	-0.4618179051130455	-0.822559290724123	-2.0305034926416035	0.9332132824557213	-0.7146937137980146	-0.8716864505733041	-0.7294664636135686	-0.41273792591801595	-0.7794415231821908	0.4695636963889256	-2.271396110732539
-0.22214011755157798	-0.4047736663889115	0.45544013858381527	0.37322656834803575	0.2668795966487324	0.08129858144613275	-0.9004721360868932	-1.0127666172771006	0.5150921250901582	-0.6689616870969165	-0.1742323188535307	0.5557398912760098	-3.8599958620993107	-0.7804860711788486	-1.6194718995342974	0.35815449819193096	-1.5275334552170539	-0.7331886099165605	0.24949200409973016	0.1986645001086898	-1.4517576605005331	0.4153213142358023	-0.4600301722307168	1.188208318701113	1.0274610241368722	-0.40959932212567873	-0.5787037091468745	-2.0789718796905445	1.0046923686043139	-0.8864031736678342	-0.6392430945899494	-0.6147802913766404	-0.593652509891476	-0.7527710010579489	0.3578287791191638	-2.334554683018491
-0.2614750790215533	-0.37800707419587115	0.41870763860102933	0.48348776906782653	0.43970030163746704	0.06429905134469828	-0.8447299140632113	-0.9201555854168275	0.5081311313149734	-0.6889115417597869	-0.22739924986809062	0.5697718362878442	-3.898016368296628	-0.6993778413408742	-1.674002866398581	0.34050348504600614	-1.5713398012376634	-0.669942225557049	0.1520577269959418	0.246884589095615	-1.6518809750400336	0.36712853080519436	-0.20761157799386667	1.3925614438537182	1.0215383865681376	-0.407975373093395	-0.36120024880312085	-2.124832456784135	1.0597233057702962	-1.0430803589254347	-0.402904323052938	-0.5353140966544496	-0.7541893965886959	-0.7001294143775619	0.21711094304366796	-2.337665815844649
-0.3417212506233627	-0.3396446044166976	0.40143349938278117	0.556481968365822	0.5976073023920476	-0.00703260271111239	-0.7689961760569402	-0.8776354903849077	0.5029311650694808	-0.7196081159208289	-0.2486828818327545	0.5826125761508159	-3.912738528176645	-0.6087652681815625	-1.737081714500277	0.3254638008749514	-1.5604350793281436	-0.5688134183740613	0.06880536954205947	0.3101813521937361	-1.8424527559687576	0.36395911597495745	0.009875181838420488	1.5605002351470152	1.0001126917718526	-0.4464328539007	-0.18035477392077348	-2.153642547719437	1.06663723401193	-1.1849072523314628	-0.19038454538150237	-0.48361241034393315	-0.9033515591530976	-0.6292153531169237	0.042469815277821586	-2.2744328282381074
-0.4634400359899969	-0.30038097780520384	0.3855372203514414	0.5974144533498136	0.7400872937240528	-0.11652091207027386	-0.6749674090141211	-0.8797613503231565	0.513629796920222	-0.712308518579132	-0.25730311182460347	0.576348869455732	-3.91451422728498	-0.5118749682546051	-1.7977342332236508	0.3332192515897906	-1.4923180590701521	-0.4492179751139413	0.003559835778029097	0.36416357459877535	-2.00622748402858	0.40983860539401407	0.19351528232987975	1.7169259367026786	0.972583494904962	-0.5104720357870798	-0.0360770751844294	-2.156415932910048	1.013843014962953	-1.3093385881514106	0.004782048999479515	-0.43829055675443485	-1.047167870281083	-0.546080150503609	-0.17114034759983715	-2.152995611420204
-0.6213067375870122	-0.2747315221811554	0.3758413121611856	0.6145363176531459	0.8511482325926426	-0.2547544237878381	-0.5637568213500802	-0.9349670945778685	0.5404789732836879	-0.6577285439642475	-0.26006308404944767	0.5468735989239332	-3.887500120519494	-0.41812488176023743	-1.8629078980913196	0.35609572755008967	-1.3557117797659999	-0.3383640619808793	-0.028798394327570663	0.41039689187403805	-2.121205855972123	0.47623721472994374	0.3537651954181714	1.8672058608183242	0.951608611628267	-0.5963714761207097	0.0774304460909125	-2.1387276057886546	0.8977494334687307	-1.4053781203961413	0.21279579145488237	-0.38932064538244504	-1.1739570529908638	-0.45060077491326167	-0.4198810474614062	-1.9962798083877427
-0.7877780294819829	-0.27460118958143986	0.36411384307034694	0.620988470071028	0.920114166900636	-0.3795046495113714	-0.41167050104275615	-1.0435423498436283	0.5926162971826768	-0.6107983917078985	-0.2548147658255077	0.5128593286779858	-3.824114999951541	-0.36585099349287914	-1.9605640832346265	0.37977719966053664	-1.1641427027037483	-0.2222308056177767	-0.02519565537257999	0.4689472028530249	-2.1776961977357483	0.5298091643664519	0.48877865040662466	2.001699572293922	0.9379492925317316	-0.7259991541841742	0.16363094752581792	-2.0990873892379134	0.72757905608459	-1.4811253283716417	0.43439521801904235	-0.33429814516228185	-1.2585898408471725	-0.3378946935496876	-0.6787553823806357	-1.8358546878366977
-0.9355632173773285	-0.30402284302011673	0.34706673763289586	0.6194035991045866	0.9549035255236907	-0.45932301787094676	-0.2247688542893264	-1.1686842520396092	0.6744313505127343	-0.5736842683957154	-0.2548303765281371	0.4621907684360978	-3.727343801107034	-0.36511926706103737	-2.0869304037544123	0.4020702637768262	-0.9389917953995077	-0.09313401990731802	0.008220721838681394	0.5338987832870448	-2.1599120994823098	0.5502525213790164	0.5936649940668247	2.1190887416158697	0.9344885717645861	-0.9012672635289579	0.2289996977844077	-2.0380428104562425	0.5395820592813144	-1.5522556586387126	0.6630252180081104	-0.28791772878410427	-1.2954514764057237	-0.20616655604265763	-0.9043145641364448	-1.687450503688471
-1.0457062916806408	-0.36009192741780793	0.3273617712099054	0.5934297422232871	0.9796257358776929	-0.5075026468335775	-0.03743686179067378	-1.2787539810494237	0.7449425811153267	-0.5396216426839486	-0.2580493034102799	0.3913168848398128	-3.586913884516263	-0.40195129752875614	-2.222516204338355	0.42053188280216836	-0.6753717500230061	0.027912197691751583	0.058297190059861594	0.6006662037019234	-2.070054590677353	0.5381708635719616	0.6839530324578702	2.2217497360609744	0.9424115167346121	-1.0958065778717407	0.28683046963889397	-1.969033686551196	0.3597767728808335	-1.615705319240734	0.8989343836166512	-0.2678647933759799	-1.2824955849466417	-0.0805694944826921	-1.0661817722499876	-1.5514937129725916
-1.1002768840520896	-0.40526148269070433	0.3204020115158094	0.5353190586599054	1.0116814459391512	-0.5550632975121901	0.12735354944171812	-1.3768968827762567	0.7784540518942211	-0.5305190350703797	-0.25178941165596724	0.3258965755269444	-3.402332163484684	-0.4854842149526856	-2.3537180364106995	0.43178780458106464	-0.37715759913884817	0.13819809578702186	0.09866252467064088	0.6785615275192818	-1.9376493412425695	0.49789277821144323	0.7700108522181128	2.302037690515612	0.9528800620817194	-1.2986252013062125	0.33363590296945544	-1.895444902161789	0.18420758606529214	-1.6707738011949478	1.1267462015284646	-0.28342737372890053	-1.2227823168394645	0.02162649645211674	-1.1469889316625452	-1.419572522334802
-1.0942029285920771	-0.4101024078230015	0.3444362772760723	0.4678794189812624	1.0523559082341147	-0.6298813653966564	0.25213958925049146	-1.454763019615244	0.8098642376118754	-0.5508872140589182	-0.2485954618980312	0.27167698192660034	-3.1975691084548985	-0.6097319030989032	-2.468812928110573	0.42757770276443774	-0.08054487843688354	0.24854546737123062	0.10593900379333979	0.7589539409692534	-1.7892076274371025	0.4616730590917147	0.8407289122538893	2.3543491020197664	0.9456346841261656	-1.4923615487740782	0.36993745162366165	-1.8097766517454328	0.007303080931238515	-1.721305178705673	1.3227382185360574	-0.34421505730891344	-1.1383162507080342	0.11415539142133876	-1.1572550325379531	-1.2883038968160219
-1.0424976539936237	-0.410426377428009	0.3633466254662725	0.39246284581275837	1.0845747618050716	-0.7182461086174925	0.3263475559782476	-1.500581962698479	0.841726368447769	-0.5813503048754012	-0.2518487323259583	0.2336826186477255	-2.999227920613605	-0.7303803612316705	-2.5659404077945283	0.4004434422887223	0.20340368953666282	0.3754316664194599	0.07566729319695588	0.8300714500695181	-1.6382763597043155	0.4586703226509565	0.88561145827229	2.3796793455078418	0.9172902472657667	-1.6646854462441674	0.40101126043894475	-1.7144391838972246	-0.1717158779854504	-1.7583748177576943	1.472576560430528	-0.45911749506180843	-1.0425991572074056	0.2083611618632621	-1.1287267123340339	-1.165847762531594
-0.9716096491048228	-0.42710895019161804	0.34725854203391393	0.2790506812521045	1.113311894136731	-0.8082664323088349	0.36652975622220646	-1.5336109909488713	0.8306692973653199	-0.6001748995304668	-0.253890612229859	0.21637909361804475	-2.8418657591369056	-0.8151931248869392	-2.6532082451284085	0.3597111980641683	0.47980839660178143	0.5294202972709057	0.004920310628165192	0.9036042988441857	-1.49449225506751	0.4966603683013592	0.9048156196943091	2.383453575888653	0.8703437614144139	-1.8280274386070166	0.40792877477125733	-1.6190847822181378	-0.35398083511267053	-1.7784602301209855	1.5848026619357876	-0.6090663287968885	-0.9506413696967717	0.2939114296954134	-1.0885383895815939	-1.067547986161402
-0.9040792697902553	-0.4302778942589914	0.3029908691539761	0.13835019336878984	1.1224399724486704	-0.8944722091052952	0.3754389801212253	-1.5558774912285118	0.8146849855397644	-0.5928558452433899	-0.25380631443566126	0.18286162931095976	-2.7383380985611785	-0.8610353808271878	-2.7393272197884544	0.3000938002544385	0.738077844145469	0.6979289662096312	-0.10635920295554632	0.9900709819163481	-1.372679975157912	0.5651803389579255	0.8980197722363512	2.3644884297413973	0.8066011721206415	-1.982655181487597	0.3720540701948079	-1.5242214616345389	-0.5407695726115833	-1.784864527546987	1.6660512797786027	-0.7654746720220266	-0.8973388208171686	0.36944373359622207	-1.0461433067289563	-1.0225295793328462
-0.855181013356756	-0.4418849432108149	0.23940966740414643	0.005258588371754957	1.078522535513676	-0.9517314291618051	0.33719511401896984	-1.5615541744423642	0.8136797972595422	-0.5593153142326508	-0.21413327477378924	0.12481154901154931	-2.6580618236651756	-0.8849636451776692	-2.8300273558070996	0.20114098080821613	0.9594635159377287	0.8656237261548105	-0.22537326800206997	1.0825475255527166	-1.2956934052001585	0.6367207240662554	0.8696824632190989	2.3173539319396577	0.7349140420954265	-2.126823766100032	0.31429370561087977	-1.4320826062856786	-0.7202536154668564	-1.7645697103632272	1.7103730959045962	-0.9128823859444974	-0.8911862513571478	0.4421554235905031	-1.0174283301454838	-1.051042095629246
-0.8323124522913499	-0.5119182347209021	0.18349281294399028	-0.13731219747669715	1.0025016391973698	-0.9692679042807008	0.2755027396667214	-1.5663359111699502	0.8113577344106557	-0.5135947354140866	-0.11108078243732858	0.0670183399646185	-2.5715251087723474	-0.9082411860223438	-2.90776134766856	0.0902338282890662	1.1277609737971985	1.0261678898666606	-0.3385881372227597	1.1634453023807172	-1.2806296804434605	0.6902446905300353	0.8147166276378959	2.245701397315446	0.6558438611356214	-2.271887967611413	0.2558996755919306	-1.3417669600614466	-0.859138707291595	-1.7278116856273793	1.7282765609461244	-1.0247827168639068	-0.8980783123388056	0.49995066831334967	-1.021573908123618	-1.137257968786891
-0.8419448430866266	-0.6182994263974144	0.14257584551857821	-0.29502188111122774	0.9288244386638593	-0.992546708058559	0.2200557134848038	-1.565542334026789	0.8307731927948003	-0.465766320846032	0.006970472985275711	0.0038421256596778363	-2.4501788212764484	-0.9420734081292658	-2.948926068946959	0.008845071185094094	1.2492554294924563	1.1542392977816243	-0.4578747553116509	1.2169766613798678	-1.3284890190219734	0.7323436110241003	0.7337164111158738	2.167230664896013	0.5632007441249504	-2.3955680288545813	0.21277742260242877	-1.26616304979745	-0.9513284127465225	-1.6996965955649244	1.7388381089404255	-1.0784962415926918	-0.8841086452300606	0.5227844264484219	-1.057926743334923	-1.2501431479925031
-0.8792155665829897	-0.7515216860382331	0.09224480494114098	-0.4188596423610786	0.8720664137983384	-1.0309643783009539	0.17711360994917325	-1.5354385353916982	0.8709339710604388	-0.43600368006322593	0.1225708480950948	-0.06215684966152416	-2.2753883931794254	-1.0035006270384805	-2.9433818062921335	-0.03194046546751885	1.3273854053544984	1.2274296337118316	-0.5887002156479946	1.248353781703957	-1.442461677127328	0.7693234846170575	0.6449579294323098	2.080560742338956	0.4609934042765276	-2.4707174927890865	0.2073120582253727	-1.2240091001295748	-1.0252839510010812	-1.684447437388649	1.7269877431607135	-1.0635255458097852	-0.8141312348025604	0.5055759475825068	-1.1262188935571378	-1.3522810376284524
-0.9258660492397837	-0.9225590185394191	0.044156701542959156	-0.49059570949377107	0.8168483044980832	-1.0741437067884754	0.14452470033372006	-1.482176186257647	0.9074973700803195	-0.42278592850180524	0.20646588616499004	-0.11392628669975365	-2.0576759423381104	-1.096041069837405	-2.8813289325683145	-0.03097278716856077	1.3554639930807544	1.2648301043820294	-0.72984833616879	1.2771371988084563	-1.6118914846379497	0.7962496208082823	0.549884809142579	1.9700524336410286	0.36287306227635696	-2.5011787618003467	0.23768399456228181	-1.2193541781746415	-1.081055666192953	-1.684018656089594	1.696282986857354	-1.0009081421407382	-0.660440695065661	0.46751816511511113	-1.2254177275291884	-1.4058772412187337
-0.9687680830239931	-1.0860817457198546	0.01614934461874335	-0.5294062700795646	0.7859067452332003	-1.1428689402386913	0.1283351645299941	-1.419929617057591	0.9497308621640913	-0.398208563662746	0.2011863465357914	-0.1577863473704195	-1.8036365032920554	-1.1891701338988443	-2.7711181361659123	0.023332197023119974	1.3508444829398112	1.282541846014997	-0.8783851635356121	1.3218767213927802	-1.8040460283284134	0.821602414020035	0.44371442349519974	1.8457486621718604	0.2747920498651214	-2.4907762229913306	0.2884036320904211	-1.257210697872805	-1.1089391264489992	-1.7134649625107425	1.6778533752292724	-0.9390078293930543	-0.41401254039531016	0.427794898992084	-1.3449350115915981	-1.412228302618223
-1.002121936557874	-1.1921836532541192	-0.0218709849137386	-0.5524319665138109	0.7985921478742044	-1.2075521709185735	0.12198311906746025	-1.3615669418319105	0.9750527757141952	-0.36229428531565777	0.14276485301623926	-0.20457643397596445	-1.5326677543999199	-1.262920597955385	-2.635932437010668	0.1078511830593745	1.3329475633618837	1.2778010105480582	-1.0253714160311516	1.4053037923823861	-1.9864429495068308	0.8458591705494586	0.35273157844569997	1.7267856918035078	0.19622397035827183	-2.4286723971624418	0.3563532488603989	-1.335712174753858	-1.139047318122603	-1.7661053457133313	1.6554149127742863	-0.9041634709323649	-0.10345030284843156	0.4018215560725252	-1.4508775599216868	-1.3994345917323658
-1.0218466372785318	-1.2607832861673338	-0.05509229004522963	-0.556022337707929	0.8446941161924837	-1.2162327820341996	0.1128142650907451	-1.3273649254684512	0.9312764365026396	-0.3348632351542112	0.10013514627639593	-0.27187387936464685	-1.3175528138245163	-1.3245503241796854	-2.503650331080838	0.17453403488381689	1.2978794559441136	1.2606917091066883	-1.1526491060933182	1.535444771310674	-2.1355551392044236	0.8595798325197194	0.29684260751616204	1.6091193599695597	0.13341809721598138	-2.315742312318398	0.43897618086008167	-1.4421582356586244	-1.1870852148305955	-1.8180078262152208	1.5946208468628482	-0.8822893522318898	0.21805909827875522	0.4114225794991057	-1.5035989553850717	-1.395238712502239
-1.0335087181315448	-1.2885180633868334	-0.04846525227126772	-0.5375371839239853	0.9064817360825433	-1.1740229376059834	0.08452525635110589	-1.3187340499698392	0.8380666519443224	-0.308839570708578	0.0898195939790146	-0.3802848389551727	-1.2024816415246846	-1.3704789832410373	-2.388038165391003	0.21780748646737416	1.2623855502003087	1.2529509673795494	-1.2350150935690813	1.6721207923528847	-2.2345904737458584	0.8617441261527976	0.2664429748483733	1.4995582240300347	0.10314893811925226	-2.176628301239091	0.5188092247639081	-1.5507661823055974	-1.217859866993511	-1.8511012665928663	1.493516229168773	-0.8621965784392455	0.5067296977250967	0.4529320825387059	-1.4894431764067235	-1.4110491059996604
-1.0567465100478797	-1.2440113424782058	-0.02862328270469196	-0.5306005567320013	0.986533470816458	-1.111125794866129	0.04700337525942931	-1.325806733851588	0.7417529914302788	-0.29290433244242975	0.1445538395375472	-0.5014123369239547	-1.1809560592758719	-1.3911752308427576	-2.287964224471417	0.26066020835573217	1.2497588891483968	1.2609203904855397	-1.2535509908117644	1.7913815950247862	-2.267320139119267	0.8670424785941024	0.2561264463012851	1.4225359669994067	0.11306409208003751	-2.042597173422478	0.5786972090550077	-1.6392021733022712	-1.233804574599303	-1.8442083579191046	1.3487848880869029	-0.8396508983997156	0.7496405618125339	0.49601593469737804	-1.4262449389942415	-1.449252786738904
-1.1015529976947729	-1.1424077715284138	0.0029539847037844623	-0.5603713438196334	1.0449348681069268	-1.0396822772650143	0.04868563589984278	-1.3431495803232951	0.6712521503706339	-0.3081974915110405	0.28028889889851943	-0.5960764503652887	-1.2656084785859707	-1.3887883446222855	-2.1937403380128755	0.3071143764349958	1.2590059433609635	1.292453831371445	-1.223819805576714	1.8995838578951136	-2.2209281535177845	0.8796873073231837	0.25762899638953324	1.3741241115336633	0.15209573137189608	-1.9221367005143122	0.600791890646955	-1.6981262601505507	-1.2675135707871004	-1.8054809307050383	1.1672232859462952	-0.7872008195799987	0.9610410198979942	0.5144797918044048	-1.3153228801515642	-1.5058885699624698
-1.158036680907875	-1.0238460674613288	0.06741983532361775	-0.5922753221606742	1.0681609331055282	-0.9572873185785931	0.10243617513572031	-1.347059540700183	0.5944604410559527	-0.3432621499098725	0.44523782715979376	-0.6684746249103544	-1.4399733259049623	-1.3624245922957108	-2.087567708172982	0.350926362028408	1.2805877591440722	1.3476988264107181	-1.1764711581409082	1.992216469633521	-2.101053109280108	0.8860008826822211	0.2843508185471982	1.3425709671239698	0.23891879068056504	-1.8182013888364015	0.5685453607314417	-1.734867028547471	-1.303471271791351	-1.759157592919923	0.986977050272071	-0.6912016952819316	1.1412268685901317	0.49150933186449297	-1.1700560474711594	-1.5531279878978321
-1.2080059227335416	-0.8780225073222843	0.14400067821185708	-0.5957868253683112	1.0631313380809893	-0.9018514743105458	0.1752072849951319	-1.3291432333731987	0.5016922120729271	-0.38030168826476596	0.6038051001862464	-0.7158377320022	-1.6307421109371556	-1.3100156991516285	-1.957911982335823	0.4094610820891583	1.2957263625219	1.416962235867532	-1.1331214822342908	2.060661002827446	-1.9274273317396655	0.8651610331371089	0.3636275217327007	1.3327762849607407	0.3931962107766299	-1.731480966345405	0.4745560549910697	-1.7428089952296755	-1.3183108057080328	-1.7129688725193943	0.8329198816193646	-0.5859686025718642	1.276381717204687	0.41336830185465834	-1.0260235553652166	-1.5751434742812802
-1.238837778408448	-0.6882172804620381	0.22272268451554708	-0.5886323723089018	0.9825384443887384	-0.9051178898334366	0.23623457955930954	-1.3192206228167407	0.4279602231564429	-0.3870791909054355	0.7434272245018916	-0.7118971576234994	-1.7940741434656804	-1.232838811323844	-1.8303310681932026	0.47416930921079886	1.2773206273342455	1.4852297748035421	-1.118854819201464	2.1339981471567	-1.7149908923123938	0.8136296310566415	0.502603584306828	1.3477840324583852	0.5883382104148588	-1.6359896749130118	0.3249142023290963	-1.726524294534466	-1.3193991980179154	-1.665234545110644	0.7085803410411167	-0.4901971261853408	1.3499651571976976	0.3007237363032623	-0.8919350313506152	-1.5795339781960245
-1.2290499219917277	-0.49812159809385437	0.31732922672398395	-0.5557782225116767	0.8528910827672845	-0.9027650265971996	0.27758689344110304	-1.337519237380576	0.3589217102667349	-0.3517778063378144	0.8531954411094377	-0.692595117794306	-1.9108623140768777	-1.1279211214269045	-1.7459839712888232	0.5352620658183606	1.2248804838096348	1.5402092043706008	-1.1517627361151999	2.2176085362344153	-1.4844680909098233	0.7354574663911778	0.703395343158582	1.383745265863292	0.7936896062631857	-1.5172329330022651	0.14332725087868595	-1.712399598044699	-1.2947665306521796	-1.6172534191634846	0.613886023043765	-0.3845684952289661	1.3458670296377888	0.1906878968608919	-0.7806125644679299	-1.550918425301886
-1.1653629983184048	-0.3347850603415839	0.39944108223750857	-0.47097635895185286	0.7395739885356307	-0.8621324581577762	0.29051860525620593	-1.364631192260612	0.25856651754590515	-0.3082234341048805	0.9515022798466186	-0.7169809502137859	-1.9710717215287665	-1.0060360186233492	-1.72986845731431	0.5720282314495033	1.1719716943286964	1.580786624949142	-1.2240557128318725	2.2776650282616453	-1.2408792531668484	0.6377763538662871	0.9588239478663338	1.4342249946794414	0.9996213881996064	-1.3848746528417284	-0.04752485733170175	-1.700107518363382	-1.2230884652927492	-1.5528265360659426	0.5120549368976136	-0.27020956686488257	1.2564073789402488	0.0916952848861623	-0.7079099046320871	-1.4910026437169794
-1.0632242442746964	-0.19290499229108007	0.46589543562708347	-0.3760756375039701	0.6456351599444063	-0.8219473438995706	0.27183235281491036	-1.3844879984413114	0.15236460953106695	-0.28406439359148916	1.040673735405186	-0.7780316254734823	-2.0085903359119923	-0.8786589174346797	-1.8119549811465419	0.5633948581040156	1.1451303319271458	1.6083833036034243	-1.3115887563041129	2.2937078382426024	-0.9722987013300814	0.552515306787696	1.2240510450613373	1.4900889065548066	1.1916589971340774	-1.2559547180173731	-0.24277521972475236	-1.6820861592347032	-1.1341951021860344	-1.4690446645622195	0.3672463632892771	-0.16565372669165807	1.0910328731614833	0.0019232096478759065	-0.6560224417031562	-1.4390149559025036
-0.9440684824171395	-0.08967040195056078	0.5371918715484904	-0.32265947694545016	0.5789333392194529	-0.7767619291662563	0.24090792095783672	-1.3929740605926308	0.07584043094729749	-0.27159249160296495	1.0870156672302567	-0.8585424151792831	-2.0523165595747708	-0.7469994615563395	-1.9821981390578352	0.5251813823213872	1.1587049967992864	1.6238082314478788	-1.4055279414528372	2.2761315972273324	-0.6896793735389242	0.5159091968559945	1.4607566971988617	1.5248017036013093	1.3341559293769243	-1.1621285534057204	-0.441295119744335	-1.6622509986652183	-1.0702029085126916	-1.3682586230535316	0.1902390666937437	-0.06427642048336579	0.869403230536723	-0.07909539335383607	-0.5995348021942771	-1.4106169247147018
-0.820555364669677	-0.03358642239861628	0.5757171555244688	-0.30660796388722705	0.5795501012675567	-0.6974469467605505	0.22743560952890124	-1.3703918672158932	0.010479816261194536	-0.27592166194999546	1.0835438469655205	-0.9548747803812272	-2.10250574098392	-0.6241990256885985	-2.1908481762568544	0.4889593604293691	1.2173125211091682	1.6292474057491595	-1.507515457617351	2.251319246274697	-0.40350707308990286	0.5338523780263799	1.6644823569582239	1.5092926534732636	1.428677877630913	-1.1132711074011779	-0.6318171938739823	-1.6418607847502584	-1.0491902243802658	-1.248354420018955	0.0008214685016160628	0.045136857002426485	0.6288184034173444	-0.17245816933258049	-0.5328292311982613	-1.4027517977540003
-0.7110622230337891	-0.018847667265052825	0.5814282294241799	-0.29731656395600453	0.6159748740955845	-0.6179604402520449	0.2314189751045105	-1.3133209270480588	-0.05703403120088939	-0.3119429534966735	1.0206295932292826	-1.03567066894967	-2.172776465036426	-0.5269253119117464	-2.406291364141707	0.4630452160697317	1.3028417471273999	1.635264430846462	-1.612741545226466	2.2260585091876344	-0.11036621992599918	0.5822876027507748	1.8204087558219981	1.4400598680842582	1.502189849495903	-1.095824593154191	-0.7981939746566836	-1.6090693620216503	-1.066561349220375	-1.1407951297339152	-0.18849958903242814	0.14921179096251397	0.4051316298323936	-0.28826966002943166	-0.4509593346569587	-1.4116644634583757
-0.6377882527047771	-0.03586910478792239	0.6047618219643964	-0.30066281995386995	0.6250910150775605	-0.5337793936255956	0.2482273552030187	-1.246350546459333	-0.10663111184908289	-0.37782741337728687	0.8972863096153765	-1.0882699977266808	-2.2469948176851497	-0.46462866159643135	-2.6161074112186484	0.4556740318098413	1.388132633202128	1.6268081377080783	-1.72039083551478	2.1868978019333154	0.17059065739492757	0.6381046597849573	1.921619744119278	1.3341765581735443	1.557240144819153	-1.0938840898731428	-0.9202845822584728	-1.5584786015025538	-1.093747183568545	-1.079040651011878	-0.3616428457881815	0.22663769127749225	0.18795238163784914	-0.3962618074894474	-0.3625865706989753	-1.4016040845403026
-0.6041601750886277	-0.04050894533780128	0.6309842236464813	-0.32659536503272657	0.5961071779266588	-0.42972392378338686	0.27163674111253655	-1.1875794975942882	-0.14539709397394734	-0.456916653522401	0.764195703279792	-1.1246440961822217	-2.2987190249350586	-0.4406598957829323	-2.7962616530922775	0.48618815417032357	1.4693101467687462	1.5925059308803817	-1.8203903177232028	2.1283202409682582	0.4069416529253628	0.6902446905300359	1.9875478119619625	1.2152208181315922	1.5707212988839943	-1.0844183457515293	-0.9763815750754707	-1.4955092106109813	-1.0983644601959328	-1.0542386443589822	-0.5101440995682001	0.2627398044494621	-0.014181575416478288	-0.474459796584632	-0.29421012404728486	-1.3495992239595371
-0.5995868947244951	-0.03258472327508695	0.634354500978661	-0.36236763032977376	0.5340609158873943	-0.3384693723088517	0.27202440794087696	-1.1446828878594086	-0.20746422354552257	-0.5276945351660629	0.6398939225244524	-1.1492416356779214	-2.3242215861785733	-0.4408759035856901	-2.9225336639895843	0.5393179000800813	1.5494941309079497	1.5397124985799775	-1.8959356080546796	2.0536131655211114	0.6012889825253198	0.7327502052772225	2.0217283713224012	1.1180717425121045	1.5340435975866376	-1.0536456697150607	-0.9610789948651547	-1.4326978688076122	-1.0414707899357238	-1.0616849800582686	-0.6357555633166937	0.2729924972656211	-0.16493028342730173	-0.526415595877406	-0.2702880015968475	-1.2560305447021685
-0.61545086584597	-0.04485088280261494	0.6681629624398002	-0.4215524207566671	0.4404841863050571	-0.27411800348003945	0.25199376961781345	-1.1351918210778815	-0.2876818846473191	-0.6133731941465074	0.5019390212496065	-1.1753888709715479	-2.2996934581647572	-0.44600068870611603	-2.9884275114289105	0.5731417627094639	1.6182270858514005	1.4784283479873843	-1.948542925954986	1.9622216667846284	0.7602384824434488	0.749551892022694	2.023923272921901	1.0678089234879558	1.4421590316957544	-1.0064327616370297	-0.8788631048983848	-1.3571654569406595	-0.8911072347195358	-1.1197798602511617	-0.7283139192539544	0.2645809069340735	-0.2635354274524332	-0.5535645743185873	-0.3192762694691752	-1.115531557302653
-0.653207419409344	-0.05843153969299053	0.7307812278090072	-0.5334811160477849	0.35528348324697107	-0.23055088136879576	0.23892690789925214	-1.1553382539531643	-0.37169172892514935	-0.723013081362314	0.39382866126128224	-1.218331534311929	-2.219305651754512	-0.4476990500552983	-3.0027854369844973	0.5460579897971727	1.6699682774068598	1.4127894154383853	-1.9911757186493257	1.8659548978130425	0.8767693907765463	0.7373136575467351	1.9975819985807035	1.0643022151839456	1.281645835490402	-0.9493268898821414	-0.7475865487159962	-1.2618035291145155	-0.6596057109395191	-1.2170733285041753	-0.785241531809161	0.21814357857801014	-0.2993994217217937	-0.5619649002259921	-0.44095816541704497	-0.9504239958099386
-0.7016824638733576	-0.08280373583982521	0.7509911486754953	-0.66880355837673	0.312905961877243	-0.21690352884165148	0.2061779523454931	-1.1890797638722346	-0.45657169742487796	-0.7960122976035156	0.3333434328541488	-1.2673882980135314	-2.131700582356834	-0.45403077877363274	-2.968822541422674	0.46608007960443515	1.7142807610603032	1.3438456681240516	-2.0241958632863892	1.767780629816544	0.9633981734616347	0.7172667930667178	1.9454960506686425	1.0946262041056358	1.0854429440725406	-0.8907540594134626	-0.6096279025122225	-1.1755745807423916	-0.3860548454957544	-1.3241290500542784	-0.7999157118378063	0.1373997099522794	-0.25487396493900344	-0.5699733476261895	-0.6014706094854461	-0.7895180378027807
-0.7432436066726156	-0.15519046172192147	0.7156873957615192	-0.7856746474873662	0.2959469951093759	-0.2404284324191795	0.1318952975131939	-1.230470314795276	-0.518334932865223	-0.8043139276322782	0.262961018980097	-1.3257912234399745	-2.064555675742967	-0.47698430791417046	-2.897698796736786	0.36061436447652845	1.7502406347835424	1.266101376133278	-2.0447564402723724	1.674776427358998	1.0404864139440135	0.6908608954850779	1.8680287909717659	1.1271699032321318	0.9074398805892331	-0.8366001203686043	-0.5016825556109542	-1.1070640640798899	-0.10259097960845451	-1.4204801966151828	-0.7734997742697928	0.06005064080744714	-0.16216592966641807	-0.5838189620930454	-0.7836984159040863	-0.615746815716892
-0.7830017801120764	-0.23709891496039007	0.6544939630855915	-0.8791782788890019	0.2840534353559378	-0.27018786425500935	0.052861056601418335	-1.2652139330776075	-0.568913825322006	-0.7697389356921732	0.17551298499179346	-1.3921402211271932	-2.012212175085027	-0.5253079534885983	-2.81122258865826	0.24545784203586676	1.7807427915982355	1.1685281955504945	-2.0602095106660934	1.6142442992112707	1.1088419807166539	0.639261306790733	1.7684578410061036	1.1324793729185476	0.7705335510833276	-0.785706947447206	-0.42785393174939246	-1.0542681424730076	0.17240068710896553	-1.5081086352377533	-0.7386485967017604	-0.008545366138522137	-0.06755672891820534	-0.5929415292026872	-0.9861754289174461	-0.4267519363151478
-0.82939531264454	-0.3310649955668419	0.5640640595687182	-0.9277309136144855	0.2629601733107802	-0.2666268747294839	-0.016314354510724632	-1.2787481885155314	-0.6215134838821825	-0.6795462653835889	0.10397850126370631	-1.4467973426850584	-1.9769975669828643	-0.6068238980542775	-2.713589266453736	0.14571405076266983	1.7997135799103758	1.0358167686904505	-2.066146128193961	1.5932469463084618	1.161260005791219	0.5627761294612045	1.6443206881270271	1.1111523201472846	0.6794777225368394	-0.7477538945485025	-0.36316945215153684	-1.0351122166754432	0.4228028385786624	-1.5822504062563265	-0.7147234081122932	-0.07251727488125534	0.04457976542284624	-0.5712036638697475	-1.1926234058764549	-0.24796626647265443
-0.8722412060654501	-0.45937557809266016	0.4078335033759449	-0.9000444947410127	0.22113574822935123	-0.2703146429396877	-0.09573270567443394	-1.2694337940177012	-0.6507366708092751	-0.5257391121553808	0.03534760822465212	-1.483857372067551	-1.9544770062254133	-0.7158781373740265	-2.6004920240300082	0.09071906987086184	1.7698461036193955	0.8590263913219269	-2.0455740993994747	1.579076953551965	1.2000541805659473	0.46297870647596423	1.5038666269366825	1.079131614630389	0.6234556179498046	-0.723760111936811	-0.2792021813296395	-1.056793164810728	0.6447725389575926	-1.6299697761779004	-0.7003026473111162	-0.1081327906423003	0.1596473352496594	-0.4991640910825952	-1.3890340865543465	-0.06958988089340015
[truncated: 39 more rows]
