# Supplementary material for: Obesity dysregulates feeding-evoked response dynamics in hypothalamic satiety neurons
Source: Sci Rep. 2025 Oct 14;15:35837. doi: 10.1038/s41598-025-19800-2 (PMC12521569; doi:10.1038/s41598-025-19800-2)
Supplement: Supplementary file 2 — Supplementary Material 2. [file 41598_2025_19800_MOESM2_ESM.zip › Fig 1/Fig 1ef NCD and HFD/matrix_MPK134_2.csv]

-1.0057579525338234	0.6070653855756939	-1.0632331046809649	0.7723668829306708	-0.031352823871287835	-0.25955894706011595	1.0734115420673143	0.5774716613954098	0.23527160199918754	0.3751161538654987	0.0434506203207559	-0.32135760148363474	-0.12114510024251254	0.024631470417826012	-1.5153847369611457	0.3182099786144306	0.9399986159262601	0.37271720666348107	0.10187879268371147	0.58932199025045	0.5285007418580909	0.04160138879864829	-0.25501079246630687	-0.5000092822420774	-0.12173518553318834	0.20448915637935916	-0.0050700404748979366	0.619511018736476	0.3571167592845067	0.5695609287140206	-1.0908453485761491	0.3067097509559216	0.6873077199693662	0.19410361264084547	-0.10595821721844305	-1.669446016808213	0.6891225780205479	0.09416903283129155	0.3166501638519547	-0.25547632752814553	0.33209248875592706	-0.2320251649465403	0.5143012816109379	0.7990163785049746	0.607556144022979	0.12386826547526564	-0.9663309823434089	-0.6630189119400894	-0.44683742927161757	-0.2586219937724402
-1.0066700089252067	0.584121458296768	-1.0918514192435143	0.794281470009555	-0.015504906771302293	-0.259008158699939	1.0540367102327362	0.5675754403292248	0.2657670969124179	0.41003923299488587	-0.006511641627166755	-0.37115653909623847	-0.13344363454727534	0.04244648770783759	-1.467024175579707	0.40406783536156077	0.901359702023526	0.3854419398108567	0.10661704528306223	0.5565669298006846	0.49998371566971905	0.062379496914897935	-0.21142817312464607	-0.45126783496631134	-0.10705517578245538	0.18753764814001433	-0.014616614899969946	0.6543476928566792	0.34545179425183214	0.5081179471883652	-1.0625454917742527	0.2957162702928036	0.6154809110880941	0.22893971626043944	-0.12411730096812595	-1.6812683686759597	0.7403530778783163	0.11878182172691261	0.31427063436758756	-0.32756199312935286	0.3801385622448608	-0.19569122298675634	0.4481096346131187	0.7916824244773422	0.5476388482421761	0.08519821654446959	-0.9471651212081045	-0.6598810133132818	-0.4392893138420067	-0.192365752647228
-1.0179111506049126	0.5280631594750823	-1.1286914026663115	0.7949416762286466	-0.003468589424790589	-0.25910748119111754	1.053468524622356	0.5417641570986299	0.2900981119963267	0.4108753288119796	-0.013941018167413754	-0.4349141992975804	-0.13750324806068845	0.07010633971595709	-1.4242181551759536	0.501349461323201	0.8693288064665801	0.38668571071999874	0.09131821426818947	0.5075977875314761	0.44998456634199474	0.06743951707884281	-0.17950170930442022	-0.41561908958092597	-0.11237379976698615	0.16433353440254983	-0.02389783394471307	0.6714642029470417	0.3245848063248007	0.44453152938904905	-1.0470013776151548	0.2677841503448025	0.5362702790280335	0.2489650512927198	-0.13863206767193564	-1.6798729938121921	0.7678980778491639	0.14115322156039498	0.3134915379289189	-0.40287700226209183	0.4678456905433585	-0.15295937813670513	0.37337961449967566	0.7843374708936123	0.4579647045471387	0.0308745561464072	-0.9541492256877033	-0.6642008784835205	-0.4234431411917113	-0.10364566371990996
-1.0353086062751538	0.4647163521498802	-1.1881667249703805	0.7848484313814716	0.008517105112495555	-0.26094946193662605	1.0584185814583364	0.5067329687592717	0.30888109523384744	0.4159148733798482	-0.0032649804562611077	-0.447637801479401	-0.1324711227105235	0.09912706110039733	-1.36563551403196	0.5848639488177039	0.851306701183339	0.370626031398659	0.06272730574935247	0.4847176259446505	0.3943195187571969	0.0761536404118141	-0.1678486748528316	-0.3800762684373633	-0.12204275945709261	0.14001784635430833	-0.03810367569233483	0.6751802446712483	0.28657570050597575	0.3935591683106496	-1.0199521710863304	0.2309487575702895	0.45155933240360774	0.2503999319923416	-0.13521972727179374	-1.6686754938751982	0.772895791054577	0.1560621767675614	0.3019541052761653	-0.4720824823687072	0.5846789929924819	-0.10077037115409984	0.3021678222260788	0.7734135367448417	0.3554027495170319	-0.016455180177723558	-0.9933626237718892	-0.6831741615122785	-0.3964160182018102	0.0026292259460207884
-1.0507612836488203	0.4181703006506403	-1.2653843723226066	0.7602312581992726	0.038403024992026726	-0.26733138346077084	1.0479984738350967	0.4830287744768265	0.33181482822311104	0.43420148332228975	-0.011001158356814077	-0.4453810689168106	-0.11908038280448607	0.1258102892031577	-1.2970458160428453	0.6493516248881621	0.843003128958929	0.34337241389504103	0.03538247239995904	0.4693702129502002	0.33015445169364593	0.09242192549333818	-0.16798288085624707	-0.3570632374990657	-0.13282607339659896	0.116169945828519	-0.06571037876428788	0.6626988881097172	0.25041552717779547	0.3604009981520586	-0.9789090336372379	0.1991443287097662	0.37323846746594946	0.2594865765008723	-0.1042966394202206	-1.6419739991606697	0.7659450544398595	0.17151926313873908	0.2847447566828633	-0.5249909742701201	0.7111844465134054	-0.05275089704198912	0.2330598146685996	0.7638364982401407	0.2553171684801754	-0.05757063051120537	-1.0480580951379728	-0.7123143350012269	-0.3566067704508475	0.11830199652129036
-1.0749727150185309	0.3492381158906014	-1.3923373605052578	0.720907306941186	0.1060934632389281	-0.27365912908063567	1.0414836754752432	0.45683865539732116	0.3727170859027483	0.4399677881004016	-0.03625867631176423	-0.476990220717579	-0.08816049108402006	0.18246204418539533	-1.1589242904895682	0.7593041564414413	0.8188731702544159	0.30700236566177735	-0.015922206130808005	0.4142318740661414	0.19826302975845753	0.10972591343626684	-0.1616283826480244	-0.3143489959832916	-0.15234372733316687	0.08195893063455063	-0.1275696933320579	0.6388019811894752	0.19797130631862409	0.29117195148753955	-0.8933218281169925	0.15461494598168404	0.2315704550464622	0.284858067037401	-0.047231826912483676	-1.580336764656412	0.7718652172570402	0.20885379393397036	0.2587586051068372	-0.6359083172454658	0.934353487009874	0.027376550509462222	0.09747793167204347	0.7444035824836817	0.06703433128814419	-0.14538906421211076	-1.1354156127787136	-0.7646690237684995	-0.30559514545196265	0.33047091978125104
-1.10122228982608	0.3162836452997043	-1.4949343362942498	0.6484696022794373	0.18867772752252168	-0.284960222713374	1.0328020373321394	0.44073170248959864	0.39840989062168	0.41373459274911806	-0.03089393414232095	-0.4704099460672542	-0.035016459635701394	0.26966480724968095	-1.0035904808530427	0.8353685006462461	0.8001224618433878	0.26150221888668035	-0.1006358286962821	0.38261755272760956	0.040193610712642304	0.10692304657077005	-0.178329851612583	-0.2888182272970481	-0.17854750676613704	0.05752050625616105	-0.21094767077327758	0.5738098718861832	0.1443624163658511	0.23552939781655863	-0.7805843848892794	0.11494005287273665	0.10852206946803337	0.290505197517668	0.03374412859781285	-1.479142952832794	0.7628438782417677	0.2456401935651904	0.22111416706302273	-0.7418260707095861	1.166962983608324	0.10185819799076165	-0.023487488893077967	0.7190738047036546	-0.12148374701896177	-0.23203309674171116	-1.2328296248520407	-0.8303764726498468	-0.27331453412305157	0.5585340749766636
-1.1271846241904613	0.3655740433681256	-1.5491900803204235	0.5444150173006308	0.2829111935526659	-0.3153203994716997	0.9632811068893172	0.4215891171528788	0.4398053066876635	0.3984239326435641	-0.021897183568861833	-0.4170825363373999	0.030500914720206836	0.39433849001395826	-0.8218174741902817	0.8936536686586871	0.7868793046345306	0.2140257064691442	-0.21298722799164943	0.36056849359275495	-0.13256260426209904	0.1041970407710551	-0.20862420397422005	-0.27190014707340343	-0.19260325536761524	0.024712853629548302	-0.3002538532581311	0.47524681446481976	0.09198885534708658	0.1857464466213041	-0.6309015754096913	0.09214883164535669	0.0169814384609126	0.2959283466204329	0.10818050621128183	-1.3517835622450725	0.7553934915219642	0.2832912807303352	0.1674944973448695	-0.8371294198507224	1.3663253659559371	0.16697264511813764	-0.11393262679310281	0.6871904914010721	-0.2798944220246632	-0.3110617765983151	-1.3007548535570421	-0.8969474000185705	-0.26630988300437175	0.7843011948387725
-1.1541547262132548	0.49831414517501793	-1.523827110399444	0.42106902405446495	0.3792172169487612	-0.3846908390383376	0.8758078909935063	0.3883277252695592	0.5021636902217185	0.37278978616342984	-0.0075392342487917655	-0.3728714324049392	0.10524368597674372	0.5360167814385839	-0.6189602033271855	0.9287061825288504	0.7741618682222443	0.17634628182823484	-0.3446400027855578	0.28270638055619407	-0.32171312045763667	0.11510875007649393	-0.24218194696774248	-0.27431382298377827	-0.1965523526621736	-0.02210295109266538	-0.3788902617471203	0.3538851108389099	0.05383010498119374	0.13428293618817305	-0.46181009792008326	0.09022497252931087	-0.03720728040491118	0.31456639699581057	0.13520710758551063	-1.2067918468678278	0.7640424566597916	0.31799563175407075	0.11498715206023694	-0.9141421915225741	1.5158722158744404	0.21648403195662405	-0.17085694807361107	0.6545383091273134	-0.4037800039649822	-0.4026620254700292	-1.3205721537650856	-0.9595540412734269	-0.3060042046107292	0.9931532189542607
-1.1826252823052399	0.668266545244504	-1.3904361374482594	0.297719379898332	0.44686834807320447	-0.5127301712129035	0.8405637243048293	0.33213440043287296	0.5398267939546766	0.3168393566274343	0.04120763366734741	-0.3278708444736851	0.18396926724779156	0.6591988931474031	-0.41760156120576336	0.9368714338171955	0.7534084139195167	0.16642345017947552	-0.4907535834559441	0.17947812106545852	-0.5154516780552199	0.13237430748653192	-0.2800342820705546	-0.28763094458650534	-0.1788846989197496	-0.0773736679162247	-0.4282239731278589	0.22504848380759176	0.02435520534667477	0.06900675420992772	-0.28112095323626524	0.0950765691272187	-0.06614078918394495	0.32542949380465325	0.09995050367945656	-1.057929116277856	0.7995983436138885	0.34344336463208136	0.06453831098042416	-0.9676314348930244	1.6208801635178254	0.26078881101070045	-0.18980091327099216	0.6205892791897261	-0.49097143138180377	-0.5152889232922335	-1.2898297736941373	-1.0208046355566984	-0.4085378046065789	1.1736644651661006
-1.2093647175084412	0.8375719042529642	-1.1469814350578476	0.17617328526605894	0.47040974105058836	-0.6933706947160745	0.8092641341573245	0.25035036780764663	0.5532728320793584	0.2617231853353082	0.10477309587187103	-0.25924904425776135	0.2561625613199837	0.7391429099511699	-0.23825833963672177	0.951926864161908	0.7286588557047596	0.18228631300530224	-0.6284796043836226	0.07483452914235451	-0.706928564722549	0.15040335148333245	-0.33095266398029366	-0.2941623962976814	-0.12879799415615023	-0.15841206673147737	-0.44503589494274615	0.10075808493982683	-0.0067034493314455015	-0.019129241376493196	-0.1035775722998062	0.09796380431190063	-0.07122450215446549	0.33272008764234073	0.027282437160277295	-0.919902008187681	0.8578632187502532	0.35197763938337295	0.006781920774062955	-0.9940330861520907	1.687260772370837	0.2961186454164412	-0.17663685451386452	0.582766205594797	-0.5257525221312375	-0.6437671944369756	-1.202814146063203	-1.0807169865485373	-0.5610038925824739	1.3248249685650229
-1.2408048289672138	0.978675197704962	-0.8347010039138312	0.05234537190420594	0.4627913060433359	-0.9029628214662996	0.774466186534391	0.16193126762500207	0.5625494402103908	0.21105026609973904	0.15751694474384498	-0.21025262457789412	0.3113533561416498	0.7625644179765677	-0.07025516024055958	0.9878054811682822	0.7095858303767859	0.21107892616133075	-0.7349575193514651	-0.0701444679985529	-0.9010356284045393	0.17507831563470194	-0.4012141883729802	-0.28857797714856204	-0.06609848018716127	-0.273531797071108	-0.4452523254248259	-0.011885038347298787	-0.036948297571777075	-0.120302063476458	0.056033887105656134	0.10351261902554787	-0.05650567446253256	0.3481468050177847	-0.052230983725541025	-0.8029159263399472	0.9220686209002217	0.335178906384005	-0.05050137954664918	-0.9817568663621511	1.730683528685579	0.30936146624607436	-0.15173143241694148	0.5523909314331042	-0.5163359586719218	-0.7763741246217719	-1.0754154561028222	-1.1360508244612613	-0.7519916659095964	1.4440553223683594
-1.2822061638584688	1.0852212924206461	-0.5060038933713429	-0.07370959653771689	0.4300770600342364	-1.117961703463635	0.7725420899229061	0.09225712350685236	0.5417956914516779	0.16069340945876368	0.19000658870132742	-0.19089909466406335	0.34527756135164933	0.7191062552108741	0.08998524768199244	1.0159797884912987	0.6880156312651003	0.2519702866665081	-0.8055562650220075	-0.20642434872588006	-1.0823687521682666	0.19988394359789965	-0.4754257387638628	-0.2754228847157443	-0.01366965695117387	-0.4001817951052333	-0.4516979734600988	-0.10246168924034138	-0.07317486678447724	-0.22192198271325986	0.20379131826449176	0.10302659145938911	-0.0396012726624976	0.3585507400027484	-0.10828615694616281	-0.7125784376322366	0.9764090244688329	0.28944182227999654	-0.09919866164506977	-0.933786971808549	1.769828839403671	0.30946204463212224	-0.13175758097777898	0.5413000790205628	-0.4837377670932554	-0.8806463446812728	-0.9367621166304442	-1.1879099774643005	-0.9679943807456421	1.5287761197934422
-1.3244719394522728	1.170760864413697	-0.22741836952237593	-0.20606238467327956	0.38023920213266177	-1.3002889034533793	0.7348954797842666	0.047363591719651335	0.48352828089526323	0.12774572154558725	0.1994604408202679	-0.19686491242853488	0.36212146636418246	0.629304595506634	0.20766209117573253	1.0285628956819883	0.6616544884656173	0.30886118811939606	-0.8290185327774591	-0.2897343932537748	-1.2424860523549093	0.20114702711224114	-0.5354776194734752	-0.2473108237364614	0.019174681470953536	-0.5299835694663734	-0.4691790883747502	-0.16563894218365413	-0.11866031163668925	-0.328102292745802	0.3281424512521908	0.09948553347737436	-0.019579048004641646	0.3653485748099312	-0.11627096136540334	-0.6426862574366665	0.9962408426136602	0.23363442144182792	-0.1453587176305728	-0.8640048653067506	1.8012246217322072	0.2842135171212447	-0.1243965350829959	0.5497906363717886	-0.4360357121555257	-0.9405286344575068	-0.7931498319707877	-1.2223690003986885	-1.1750484395084908	1.5844440777241693
-1.3644870339422899	1.233572189481498	-0.038299386124207205	-0.33642907778661624	0.3369549135572137	-1.4008971694276735	0.6243830810859925	0.014615557031069449	0.42601555211189235	0.09899872602334904	0.20426886560490135	-0.24178729675613503	0.3661521538845028	0.536544245675994	0.29288954664367706	1.039451892817985	0.6390140720180558	0.3657958265712869	-0.7939384107051402	-0.35857415431016143	-1.3863440764509192	0.1808941362788307	-0.5801313899865812	-0.19433845960159474	0.0215167999433415	-0.6690160421665887	-0.49255109273267655	-0.2098471814416903	-0.1637948938330882	-0.43764635123725615	0.4156950915076278	0.10590514758038982	0.013672096222485258	0.37537454122036057	-0.08628755922176687	-0.5820518527795564	0.9581917961832371	0.18343368006809996	-0.18356072589676012	-0.7857545714786549	1.8091044785422858	0.21368124759875773	-0.1370852617285321	0.5726785126982958	-0.38228657678910927	-0.9502706876971929	-0.6497562337138002	-1.209737289330774	-1.3500283644225681	1.6156657986963467
-1.4016333498313602	1.2938771600945174	0.07118270719815603	-0.460194925679025	0.3169440148514831	-1.4037648806275436	0.49064944220643136	-0.029562835542653758	0.3912590940196683	0.06147915592790949	0.21666021525255288	-0.2972783395204201	0.3502388678911378	0.46867252294169415	0.37161771888674505	1.0461265667083837	0.6213148052001694	0.4098717873163557	-0.7117875859466156	-0.3961887319916828	-1.5077907419631802	0.1730235631428112	-0.5910351596035984	-0.13577608910485317	-0.008368753275016742	-0.8075066223903005	-0.511706434250083	-0.24650260646341743	-0.20601780329548264	-0.5337643457078015	0.49169279141092437	0.11774049742060436	0.045160135563436975	0.3826931327302353	-0.04506831415437967	-0.5313859448140443	0.8629920870778653	0.13639000423592512	-0.20751371736898405	-0.6887399059843122	1.7865409530199574	0.11083984786483395	-0.16296115355328716	0.6011299644986341	-0.32571108861363285	-0.894657011504744	-0.5302764556021731	-1.1324159064302077	-1.4800546356890094	1.6389930817266407
-1.4228994869075415	1.3594402689850742	0.0959931228081147	-0.5594996767903382	0.3302798494889446	-1.325361511954009	0.3221071464463593	-0.11035872975257613	0.36635085946083146	0.024022063322099142	0.2297956836951729	-0.33140490256262567	0.31344799702080656	0.4327350919849019	0.4315816797931572	1.0271710914851107	0.5939835823593945	0.4524114859714512	-0.603260894404966	-0.384731129529207	-1.6013744092613043	0.17575469301357852	-0.5555498438726515	-0.08804732414102083	-0.04565734503709699	-0.9363288218900685	-0.49997440949734423	-0.2736839100866259	-0.2410017339355112	-0.6155489319679746	0.559986307603584	0.13190183632743654	0.06051830001121981	0.3827743259795797	-0.002721157769101143	-0.4882274602913973	0.7351311160813429	0.09533965403815241	-0.21082253055730527	-0.5773063394809338	1.7366819777840063	-0.01989864354589428	-0.19761088393783363	0.6165964403265375	-0.268059718279506	-0.7879964367315785	-0.448475420643327	-1.000090053699731	-1.5610873071398117	1.6597554898434652
-1.412602340922255	1.3823693217568496	0.031100708294799495	-0.611265929217077	0.3682076492858408	-1.1888490683501038	0.12114078849310843	-0.23270391552733347	0.349706763921666	-0.02177393657595921	0.24196379770433393	-0.3340675490679921	0.258750938977799	0.413047751309116	0.47202584457893115	0.9922353095798462	0.5486370343646989	0.48636506500981	-0.4855378514172748	-0.3710736422882609	-1.6704988368348523	0.17095600047329035	-0.49455415164134564	-0.03947768365748583	-0.057115802725616074	-1.0554177988310978	-0.44145857272170347	-0.2875978088464672	-0.2554528895718122	-0.6886177540429788	0.5985366008606912	0.16099695080874638	0.06672578111206576	0.38423020493334203	0.039677922922371815	-0.43844937875019463	0.6003928650357706	0.06971983346911477	-0.1922537525455672	-0.47451067762813776	1.6753774938226436	-0.19858620419849943	-0.2536934712707324	0.6146924171661572	-0.20016844058330166	-0.6695036180330106	-0.3804023476097607	-0.826480433976562	-1.5927212154177213	1.6759803218031746
-1.3695952962285967	1.3410925644155092	-0.05217140751140217	-0.625332885321191	0.41709141612412404	-1.0292974185195314	-0.04686604438807135	-0.38986540168276596	0.34644145763631656	-0.0667430285230453	0.240695252330053	-0.30087570528850927	0.18764685816276827	0.40543969098408716	0.5177904549183069	0.9736360165058825	0.4911613565634033	0.5006260602471596	-0.3820271301080493	-0.3540771002623043	-1.7112286047442402	0.16861430000248248	-0.42933128240944224	0.014416570582037894	-0.017564074437039064	-1.1636434526640982	-0.34999057312274273	-0.28859221512096245	-0.2602748145430211	-0.7509720247328351	0.6285495369868077	0.20155710841319746	0.06822413861916572	0.3862796345374846	0.07525184203294757	-0.3788316043509723	0.4888552520575294	0.05425106213126245	-0.16098757992434706	-0.3843377417690291	1.6134948863548586	-0.4110513394988401	-0.33483662382030965	0.6029514909882865	-0.09968243073659347	-0.5560156955178543	-0.31710341435276657	-0.627459028116297	-1.5763043078459098	1.6897819645740957
-1.3033222555277308	1.306765920540021	-0.08149677347851396	-0.6256760708581197	0.4826985768807674	-0.8872626444060521	-0.19461453168450094	-0.5767303879498968	0.3395222960339519	-0.07597499640234213	0.20147664841235033	-0.236767370197766	0.10426818179587904	0.40800365621759094	0.5630879194783738	0.9514449706657839	0.42869446048514037	0.503061664379128	-0.31459777602195715	-0.3112562332120494	-1.7269618454319402	0.17468376216369064	-0.3644654635680206	0.06377400806409797	0.07624521291162101	-1.2509112991793292	-0.24746969269756885	-0.2686443733273704	-0.2796088088060541	-0.8056993442648782	0.6849222642421087	0.232576082010553	0.050452266683440605	0.3704077541742552	0.1043986859101175	-0.330525566622096	0.41815076207779045	0.038952253945041385	-0.12394858429371432	-0.3077209771871747	1.5569925034266103	-0.6288571870983214	-0.431728453483793	0.5950978079350736	0.03593407210399763	-0.4610991324577399	-0.2728948800217054	-0.4441671736704113	-1.5232395954501705	1.6974838552491036
-1.2310205247458752	1.2426902623644682	-0.06940964792494439	-0.6254314598903086	0.5750631679067879	-0.8013974478497315	-0.34587208571393646	-0.7793165673830392	0.29424886174806886	-0.05430633294042436	0.12828370637006054	-0.16266759374492812	0.022792636284909823	0.4010942240215821	0.5993653947292417	0.9073681779707087	0.35636717018071734	0.4934477252858255	-0.2884777017956094	-0.27756755547042355	-1.7208491452684556	0.1653067121383543	-0.3113573390537191	0.1109077348694703	0.21048110548795998	-1.3141575616827117	-0.14457565626880936	-0.22226297988721377	-0.32182928172222774	-0.852557754188585	0.7589198138510324	0.24786280617474143	0.0035497336651161976	0.32777009919954786	0.1267434456758101	-0.2985362145254761	0.3869760865254994	0.034981489815052544	-0.0787769482478711	-0.24940539740737294	1.5146691843003819	-0.839307402064837	-0.5446693437483685	0.5984999706358564	0.18235782852537513	-0.3976905966775094	-0.2362110059965583	-0.30281188782279517	-1.4376877942453807	1.6834388036691135
-1.1668391618071352	1.0923684931062376	-0.035623859986635635	-0.6434340969392014	0.6756107871535445	-0.783234073008235	-0.4409738627576959	-0.9763300022397811	0.22051794694101257	-0.020439858415056966	0.040247366079555216	-0.10322540700554753	-0.034567608018739836	0.3802576400735582	0.6335077943042091	0.8561587629075518	0.28285074950309835	0.4520451886048029	-0.29038518343329167	-0.26357114161596107	-1.6862939640405443	0.1239733929966202	-0.27915538880167623	0.16327668002674317	0.35549803367844374	-1.3531182412754361	-0.053727095635800935	-0.15767071018254403	-0.392688918919144	-0.8820135655566897	0.8261638519853631	0.24821575476445218	-0.05735624582934572	0.2664132006001181	0.1297723635371547	-0.2691459397849955	0.3882881226093071	0.049213779224786626	-0.029462959691372248	-0.19783254549030607	1.479046082690781	-1.0373831229345993	-0.6631260670578684	0.6056078837856976	0.3310717263905686	-0.3665841780883309	-0.19819653301432788	-0.20110539767390398	-1.3266496595487087	1.6519700409205682
-1.1149301694641702	0.9489038716441719	0.011419596190430648	-0.7031775876445516	0.7432940786509081	-0.8186506674993291	-0.45820148844791764	-1.1358357206717615	0.12936210248307672	0.021375957878988903	-0.03546140617429665	-0.05514136270164527	-0.0590599445843077	0.3756327218594454	0.6665371955459248	0.784257858784158	0.21906329285249698	0.3850865766939586	-0.30254629241836206	-0.24184217983831613	-1.6278112045380795	0.05397345835393426	-0.25455137098484837	0.2120726026268759	0.48332727533614994	-1.3658040830971756	0.006176881473179532	-0.0847752779038916	-0.4917393958921523	-0.88775744877347	0.8866704012108766	0.22422103670658364	-0.126148317466443	0.20436755926487	0.09947164618899601	-0.24695717938263057	0.40875123084323883	0.07400078035083055	0.017558795728706573	-0.12657248395619317	1.4252171032604388	-1.22290666122559	-0.7634277444385311	0.6152170959919822	0.48394385690752484	-0.35576812585001627	-0.16390280896764553	-0.1208909167486214	-1.2064563912987012	1.6174350537712185
-1.0807914801645384	0.8447860402207301	0.03277654735651202	-0.798448083241967	0.7809288617167558	-0.8871434574166365	-0.4517937826638425	-1.2296079791162948	0.01413863435212056	0.05666838922647723	-0.08313816039481388	-0.0029683871209707003	-0.06732479902463726	0.3955541029584529	0.7119726091951832	0.692353884880702	0.16281429690986732	0.311900909550091	-0.31657103288852495	-0.22113627431998814	-1.5610581558130439	-0.04948409822341342	-0.22810467353043004	0.23803638030167024	0.5776985496074971	-1.3567169631065759	0.02597156361006319	-0.009208190125355759	-0.5926197190770746	-0.8689898889589349	0.9395555499822631	0.17595097753181438	-0.2067638943945342	0.15946209284295562	0.030568091868916965	-0.2462349578872077	0.43228351439516854	0.10935736496895135	0.0693508741624167	-0.03211418565889183	1.346826229193083	-1.4021641660657997	-0.8326644877762328	0.6288554455965745	0.6136481970177815	-0.3459834777491949	-0.12745302179605952	-0.04081886526455557	-1.0831036280224144	1.5630095706569314
-1.0573508044298723	0.707274940245465	-0.0024051672622697694	-0.9107683283868033	0.7873037623044388	-0.9610104970384864	-0.4259380651184065	-1.2373083370373594	-0.10347216869455425	0.0882415723678152	-0.10484871209374443	0.03988718768148512	-0.07956647879125131	0.44313417168536484	0.7582294469664478	0.5881032608436605	0.10383343039934194	0.23303216609829755	-0.3369589177234723	-0.20352778146407155	-1.5031070577606016	-0.17804960295603242	-0.20199754847535062	0.23137083548436216	0.6201634965925983	-1.341618078718525	0.01023184337881218	0.062196930922068995	-0.6722387399382129	-0.8317309175614408	0.9469953613575954	0.12002309116881507	-0.28890599344452145	0.15335300077159103	-0.06879772208525917	-0.2612015033353462	0.45216769761651143	0.15672609532862108	0.12247210989390353	0.07515069906673903	1.2609464835772175	-1.5695735370295731	-0.8489842236075364	0.6403455818954348	0.6986255904103701	-0.3343003158377662	-0.06213662947219123	0.04198011656280677	-0.9510164777560938	1.484966167128388
-1.0262936446812965	0.5767548586307145	-0.08369244981967468	-1.0371956896453933	0.7245981818601257	-1.0122031148558197	-0.36990365971861294	-1.144292761163104	-0.19784101476049992	0.1254267041364167	-0.09543383762596938	0.06003764955636289	-0.0997229087369651	0.5370123265224376	0.7736577985099199	0.47819861932726304	0.045515973465442075	0.1641655276059566	-0.36474042550907837	-0.17547218956745847	-1.4710864107468182	-0.30844696308977604	-0.16730123920169143	0.18820402973539246	0.6114542181745226	-1.3295389712080847	-0.038159027166199566	0.12062024681942755	-0.7298679311555109	-0.7904191421176743	0.891837678673643	0.06689854237491102	-0.36712194519206803	0.18997675576037198	-0.1893342295483968	-0.27963655201627863	0.4679004939385334	0.2089536472855535	0.16645538920317474	0.18911941810162286	1.1815865007418709	-1.7123479086373599	-0.7946610252710142	0.6520238106035535	0.7527898571563305	-0.3244304780146741	0.036869789223386476	0.11893058946020459	-0.8094664256169853	1.391271940473461
-0.973947953019686	0.516944465380432	-0.1827487157472599	-1.1743457734780252	0.5877200613381625	-1.0230635778004171	-0.3034777047157876	-0.9563239085581561	-0.2679591707827359	0.161707749878623	-0.052916307050571154	0.07141068791634748	-0.13622352222832715	0.6553634247190832	0.7833675332650779	0.38698306470398325	0.002194076395635826	0.1223338216222188	-0.4042640297105583	-0.1569755834557547	-1.473134291887645	-0.42574207354330956	-0.12159129865240506	0.1068374503770905	0.5720756426134754	-1.319101751585854	-0.11861394924599702	0.15562178986503636	-0.7667572409403023	-0.7556954744843634	0.8090010136116149	0.025218785555558464	-0.45778947314053947	0.255172135216741	-0.3043696452385965	-0.30398967683645467	0.46680373650262286	0.25991284922343655	0.19518996773392627	0.2932551396607521	1.1139259999642364	-1.8301084356350472	-0.683172538680746	0.6835210394871336	0.7851528076199223	-0.3035316136475898	0.16433316107751383	0.18642730819683764	-0.6548576468094589	1.2709807602186611
-0.8950106320781075	0.4455505496870623	-0.2496659509924061	-1.2885316336161656	0.42314471298260736	-0.9941769856384989	-0.23286443000002593	-0.7140460190856451	-0.32017044691289104	0.22534291063898548	0.00972432179449077	0.0674223041299873	-0.18521418004768941	0.7563082030811934	0.795767275259476	0.33789278377284565	-0.028335281290945518	0.10576296612503422	-0.4584433293555851	-0.1554158933917039	-1.5104124799072056	-0.5141194890143386	-0.08429326555439674	-0.0015265410157732473	0.5245072468169444	-1.3217950035096735	-0.2174082450486936	0.15876857943341244	-0.7861667681361842	-0.7354840539161593	0.7211706488827266	0.0140112213216325	-0.5698649247947871	0.3249003378003047	-0.38585042039245043	-0.3363332394754154	0.4397542653113951	0.30209770345834885	0.20837734829640317	0.37904017553157887	1.06072192860153	-1.928138835903016	-0.5368263639071109	0.7358668269968484	0.7914455074481717	-0.27441802606153215	0.3043694610400086	0.22928670088299064	-0.48534353141679915	1.1197330656045505
-0.7897145881598391	0.3453484322708669	-0.26148406984192635	-1.3514988778226666	0.24734182110323108	-0.926406541111587	-0.14515918019002885	-0.4778304923232441	-0.35050715976991176	0.32667772367077713	0.08798081506540319	0.033057406295692815	-0.2283458280936393	0.831400247528916	0.7938015007384935	0.31272956251877126	-0.053889067152838074	0.10600625318198716	-0.5170100803792399	-0.17043536350548347	-1.5674268411191326	-0.5639254596407139	-0.06204627968592315	-0.11625436773714774	0.4768750579102706	-1.3509159346722102	-0.3111475208561473	0.11501729971665926	-0.8014146743867275	-0.7366885862024622	0.633986527640138	0.033631691284071064	-0.7052663104223587	0.3756097216667373	-0.4334534704380816	-0.36479658662782233	0.39181403776135804	0.32713540023304893	0.204837622187705	0.4431579663353699	1.0259075315500457	-2.0068179546953786	-0.36919257255255344	0.7941556746657389	0.79199901595423	-0.24827390879462935	0.4312198949486281	0.23003148816935304	-0.32639093392332896	0.9557772513766774
-0.6679896919257678	0.2738801440417471	-0.25421361838113166	-1.3762009346616062	0.0649817865229588	-0.8169964965553232	-0.039872899189741205	-0.2947044081680754	-0.36292952063808837	0.4004048365794473	0.16716922854144373	-0.013067823935730314	-0.2620575768716098	0.8907102825420754	0.7969367073110339	0.3158813255710541	-0.0742169379535793	0.10681538766353868	-0.5654839879483374	-0.2078867542990152	-1.6056023836495772	-0.5934170505810537	-0.04956699401020713	-0.20072743738750604	0.4327606033629035	-1.4021062474632933	-0.3879728788743996	0.018936363439988713	-0.81837303608436	-0.7542069040170105	0.5636581455939229	0.07114549753634766	-0.8591267845866565	0.40328542062431716	-0.46741773605662856	-0.3776516692326545	0.33408735924473737	0.3317817678907725	0.19020844387848743	0.4841164139294536	1.0040324074284281	-2.076156694036764	-0.21326053352849214	0.8410071839050339	0.8052901389559531	-0.21832667892635035	0.5410035491785455	0.20023702943481497	-0.20012411111602316	0.779774517583556
-0.5443858688796792	0.22046578886598023	-0.25792154862613687	-1.370260904144764	-0.08570742748072746	-0.6772623925102533	0.07346674350908325	-0.19487275439606094	-0.365757709262813	0.4206328426334487	0.2175956788805137	-0.060488999599135916	-0.29574837924078856	0.9306613321000882	0.8066527124793372	0.3486590626893324	-0.09322737747243745	0.09105913377278133	-0.5922837395398364	-0.23897699467035113	-1.5909915393563687	-0.6093734078372811	-0.04388415003303055	-0.23163031113815968	0.4016143767774363	-1.4681916560187847	-0.4438218940777469	-0.11181118530941889	-0.8309821627776426	-0.7779267221178082	0.5170458313238486	0.13072437668799292	-1.0191355941607303	0.41098478047594567	-0.49734632921039335	-0.37280542499426095	0.274498811340895	0.30992025751218444	0.17593126697228278	0.4967426757007306	0.9813753127836723	-2.14592121521242	-0.10181165794752307	0.8688085619400427	0.8232687871183568	-0.201729895533943	0.6379524676349291	0.154778299446455	-0.10349654621245316	0.5818976876799534
-0.42804693090889917	0.15515554659697411	-0.269706950444084	-1.3159280620109934	-0.20043419781040112	-0.5009739999842158	0.18803081132430746	-0.1709645525579039	-0.378549938920749	0.41458355157878196	0.2420063187783318	-0.09166616958924337	-0.3327636759196005	0.9576668024273595	0.7847344833307062	0.3697725826995907	-0.12492708978947997	0.0636743052721554	-0.588312864610817	-0.24025738409918965	-1.503739988058247	-0.604956458590374	-0.030917977461203394	-0.22220188961325835	0.3890653606821897	-1.544364601444575	-0.47986130090406753	-0.25413331153062585	-0.8416030677546512	-0.7987141089975848	0.4871317010200175	0.21978314214415695	-1.1674589050563067	0.40611038574806047	-0.5345241324456438	-0.3534043475614893	0.2210806149531419	0.2655683730939717	0.15738783306156173	0.48199494737589266	0.949331230106894	-2.1961265929146374	-0.03583292012468738	0.8758834764215926	0.8392928583687429	-0.2228630316372718	0.7122134418369696	0.0973436272757837	-0.030812577401990716	0.3805622729071966
-0.3282936091118976	0.11141705832230304	-0.30144974152190984	-1.2420811061018564	-0.29141589280086433	-0.2766099100004015	0.28589557682315075	-0.1847450774848492	-0.41761032474835336	0.36328218230047427	0.25039005720164975	-0.0986039464277012	-0.37704438410497315	0.9834636460914261	0.7210364913963982	0.3670997200161259	-0.1688153884317821	0.024611698037782365	-0.5467770256293557	-0.20472030103014677	-1.3411134708693826	-0.5975701101687773	-0.000573687982016452	-0.18407474976974697	0.3752192180140382	-1.612135897704745	-0.500452049181934	-0.39755110210649863	-0.850182146998525	-0.8113169882900811	0.4526858550292017	0.3064349139393436	-1.2816805003579432	0.3926771026323836	-0.5893706232054055	-0.3272962705088053	0.1876135127178346	0.21203422940887298	0.1289799118328063	0.45344000756496217	0.9036694983626556	-2.2069622377048583	-0.008342879670986179	0.8689075579449149	0.857966851591882	-0.2845343055811934	0.7615595665856585	0.028229740925335	0.017125260203880964	0.18839283463115847
-0.25642633816500165	0.07985335414993319	-0.35194666214285286	-1.1807640732005882	-0.36301202967015234	-0.03840568233660853	0.35208592815926476	-0.19670956424312758	-0.4834693856157859	0.25468160473947465	0.2394727714526038	-0.07921317670260648	-0.4220282931569197	1.0175916301940569	0.6455030946507486	0.35054173976424813	-0.20964949958924387	-0.03463006711150591	-0.4805827841745597	-0.09497711885737853	-1.1193853289981328	-0.6046900068956648	0.042689333807325355	-0.12199243523704248	0.3446197895155102	-1.6540793016980544	-0.5103406832769586	-0.5291242936634508	-0.8526040739421239	-0.8176420977847499	0.39753084277287887	0.3739435642745696	-1.3446424967324488	0.36548856317087053	-0.6519538355881451	-0.297294177558826	0.17827798324346883	0.14964713006317398	0.09168184316955653	0.42091792529887273	0.8410182873892227	-2.169537020256455	-0.0046722594759195865	0.8494185444523612	0.8722577493326724	-0.3850338379401289	0.8173215191760248	-0.055711643711786406	0.054478205101491685	0.010104964406632045
-0.21393437471897628	0.037141206868614295	-0.4031524517812242	-1.1140327408177724	-0.4405221017819372	0.16301671804824278	0.37093779124879195	-0.1858904871794656	-0.5737808831395236	0.14196118800941038	0.22812318811790924	-0.03453285114822161	-0.45503384872420377	1.0476116808980493	0.5689632965953142	0.32788975231916245	-0.23404544798249752	-0.09807878485237587	-0.4051702661974267	0.0675852654643704	-0.8657321829136329	-0.6115075834304784	0.10351274298308395	-0.05996878643827071	0.32479835886397684	-1.6703823915894465	-0.5227020978224125	-0.6388620889579917	-0.8497289494014334	-0.8122032926142821	0.31868913744433824	0.44312148785785305	-1.3527313741016092	0.32211456941762545	-0.7114244742828932	-0.2627954507758809	0.18699967765423472	0.07617205961292157	0.04212286163656049	0.3947213491399839	0.7570032407131462	-2.0939356000771565	0.010455845158964503	0.8140604713787564	0.8699918238859963	-0.5087232296972173	0.8830106024114833	-0.14915722627010367	0.09194023244143985	-0.1280313512234681
-0.19489428442604334	0.008150792433200257	-0.45947300402226326	-1.0401894358186028	-0.5519256335765517	0.35359671412325633	0.3498369840679178	-0.1476320229496826	-0.6895983829631231	0.06208555509195614	0.23571674324942676	0.011938709327955207	-0.4582536109898789	1.0534277600721418	0.4844914259113523	0.28296889772404565	-0.23338829698678368	-0.15361657289861508	-0.32641051990589315	0.1909733820405469	-0.5999886616323273	-0.6043697524549084	0.17307265087419485	-0.0051526420940901626	0.3270614953904739	-1.6651579923287954	-0.54664378701248	-0.7318014283883464	-0.8464883429276041	-0.7802910769767307	0.21647584950384186	0.5040022265617098	-1.3143739852121261	0.2796700983810129	-0.7709585760185457	-0.2254216384219856	0.20677622155162872	0.004343507194098467	-0.021803409161811095	0.3801327308066629	0.6502676060592398	-2.006093790315835	0.05957349669007315	0.7778873311983684	0.8526254945084194	-0.6232760237407587	0.9318115511985889	-0.24177493770134834	0.13760681776578224	-0.20281235011703225
-0.199733808670107	-0.005753153125292939	-0.5220570501967764	-0.975794685814877	-0.6879604376530588	0.5398643082176078	0.3066108507312232	-0.11108277111393874	-0.8216153885685011	-0.0014173003962507924	0.25293423479587757	0.049740841741904206	-0.41977505803977044	1.0434059395613484	0.4135699180339107	0.20822152953349032	-0.2105100544645826	-0.20019374327415612	-0.25661812981909626	0.27747812372176944	-0.3430836603297009	-0.5874142013435221	0.2149873704896899	0.06789457747127688	0.33801264596499936	-1.6420673518022226	-0.5809293606219471	-0.815121250202502	-0.8424412396546487	-0.7158038899458452	0.09713710917640833	0.5311619098420657	-1.2374226246688806	0.24899024919768867	-0.8408631155747074	-0.1850462367320183	0.2299332220551967	-0.05917597164934467	-0.08523406198474096	0.3645682378587038	0.5314849468928927	-1.915090466619742	0.14876098504484653	0.7452153497236359	0.827516964902353	-0.7144229415903892	0.9762541723832106	-0.3202861998920803	0.19076502939781126	-0.22380363517372737
-0.21893738127207102	-0.01881668902980947	-0.5590454720035649	-0.9278801434036683	-0.8164804345906109	0.6818738002424236	0.24554309426984416	-0.11174449744010358	-0.9564306944115527	-0.05177415703722597	0.26031518455740377	0.07843039233958579	-0.37745433524846606	1.053976183153422	0.3634348297324134	0.11557825318567186	-0.1787634027907033	-0.24226053562753394	-0.20737684457966643	0.3484518671595539	-0.11203315843001604	-0.5548942844113937	0.21614840847272482	0.16047189922348387	0.3516674093027225	-1.6063626586281479	-0.6249891338186727	-0.898565697346098	-0.8253196293602146	-0.6223816282121125	-0.023381960163192154	0.5346017120811306	-1.1363313727847317	0.22665930586074795	-0.9288661605233239	-0.12994119664495918	0.25868164906226426	-0.10753898644605853	-0.13961968675585051	0.337028066215893	0.41572991718792424	-1.816101219071451	0.2841217065728151	0.6913120250705946	0.7962714097353664	-0.7743721661484073	1.0336331723172543	-0.38151899049519983	0.2438063669844781	-0.20995476382791192
-0.22462343034920046	-0.03562116348255867	-0.5905737847632976	-0.9177634718842034	-0.9255183922882265	0.7894454757801317	0.18098055008556185	-0.14310676444115647	-1.0799108294654174	-0.08396476478195723	0.2587808824706342	0.0780356503401884	-0.35110076064456186	1.0717178444898865	0.29557641867634465	0.020549454375679364	-0.15234906205347162	-0.2932332744028559	-0.1811593255697847	0.3384723613171347	0.08003165015823747	-0.495414067638661	0.17745712979507483	0.24493658805470897	0.3626094465757987	-1.5538546671228315	-0.6843930818828478	-0.9812416216248103	-0.796651226524821	-0.5090977336701725	-0.13372402980739004	0.5287549161810879	-1.0326546092623905	0.21597819392112555	-1.032711888228613	-0.06524487109321024	0.2980950966530107	-0.13854663892181152	-0.18066305034715727	0.30465448660855243	0.30096738853155414	-1.722090601632528	0.43854852724350424	0.6065912441007639	0.7580274313949061	-0.7962050749703893	1.049769764762069	-0.43186186340528565	0.301199314860114	-0.17213920720708467
-0.19889400228809656	-0.07618766310748534	-0.6439716155170976	-0.9544040043163037	-1.020412932650614	0.87236711487059	0.12698804313060988	-0.193946931015955	-1.1777018958487315	-0.10156136597864333	0.2619097248323371	0.07126172867129157	-0.30135004742047694	1.0773208420846272	0.21011695792203205	-0.06431468410615349	-0.14146226055781586	-0.3725885919685553	-0.17779748053785419	0.26577887913669407	0.22332425652168358	-0.41826092980724905	0.08658905384542827	0.3188274767461559	0.35367233562149797	-1.4691712308801566	-0.7571286501017993	-1.0443228092100125	-0.7680778489920433	-0.38761355164200484	-0.23562487771525395	0.5075780007984503	-0.9382947003142776	0.21381677362823237	-1.1372787868532697	-0.0016640787429901605	0.33864603007251237	-0.15493746035726413	-0.19717332415407557	0.25742356957110724	0.1887212009175885	-1.6379433712520306	0.5611280964375711	0.5026949369871423	0.7204649604025304	-0.7824986571550284	1.0016895570767168	-0.4865874089128132	0.35745858449574086	-0.12786423472768965
-0.14462235465707582	-0.12327663411770126	-0.6872635187403943	-1.0041586053510454	-1.1044765740885256	0.9191353671717511	0.06521704542161913	-0.24289687485637215	-1.2490342675949249	-0.08715479189948512	0.2663496336423191	0.08932676111539267	-0.2330408160070639	1.1028766590441816	0.13904809533568088	-0.12202816480331773	-0.15853879857500255	-0.4877125740312301	-0.1996470371258146	0.236301678388944	0.3266212941210104	-0.3474180854764935	-0.05548703929574613	0.3901231051126751	0.3141965515116622	-1.3506403568743297	-0.8297124682126261	-1.0778106737751236	-0.7382447770630483	-0.278319341550548	-0.31856301902719747	0.47604696244389144	-0.8574594393907846	0.21342760598482294	-1.232770470628602	0.06001685706194595	0.36781628686262274	-0.16196331213782683	-0.19177503063746887	0.19309716788954967	0.09865089531875468	-1.5411400272938458	0.6322364599646637	0.3758315567431152	0.6811381810470938	-0.7315034809056915	0.9450251380640695	-0.5596596468170788	0.3864550351499868	-0.100947580005458
-0.07536856117099515	-0.1426060561591684	-0.7159890724619904	-1.0557934250189611	-1.1735284681223699	0.9358757215941684	-0.011646865967076658	-0.2612679407096716	-1.3080526238760022	-0.03454874563186584	0.24670844087796975	0.11248247575926384	-0.17371160927700627	1.1418880537686622	0.06870973588073179	-0.14588937567966848	-0.2098435155975012	-0.6367217960713214	-0.2387711177148038	0.23450034620229349	0.39855874523965074	-0.29338731826766545	-0.22933312662215655	0.4340078677007262	0.23653603433059653	-1.2091739995894761	-0.8880491901065455	-1.0967277602398007	-0.711664494338987	-0.21415564244807966	-0.3582081876123323	0.44300287398754046	-0.7978096017161859	0.21167495170587047	-1.3134608424548286	0.12661763929589198	0.3905340025576432	-0.17049971142851367	-0.16744187764999088	0.12730341850844615	0.038549442931450226	-1.428425182662892	0.6380130654874756	0.22438086875560406	0.634819897374509	-0.6526603929440346	0.882828877090955	-0.6608231247213313	0.36965244322848173	-0.11800799444406003
-0.00787500186160769	-0.16068601960003312	-0.753653646254633	-1.1012180468324524	-1.2290515652812335	0.9440598948673508	-0.07884388751550706	-0.24620253910456782	-1.3712105217636779	0.022945245412610636	0.1938334853611688	0.15014309689041022	-0.08106863553601804	1.149230635404663	0.001243225646229773	-0.14225571913126278	-0.29092030201628255	-0.794710770719174	-0.2792399363165653	0.20383376409785292	0.44336458426587766	-0.2550285223716734	-0.41491443657279037	0.4402683395932606	0.12089127671017803	-1.053064966539953	-0.9201903605487388	-1.1047764794328419	-0.7088551565462615	-0.20839071936603645	-0.34670131495751977	0.41594155342890754	-0.7688366624764396	0.20411558021518106	-1.3670698039169553	0.20073504524653024	0.41221896257693896	-0.18122438629645457	-0.12818386517476527	0.05618832385549366	-0.002894994794841105	-1.307020365477404	0.5704366836229021	0.07509819327479937	0.5791542388058657	-0.5752320628700895	0.79768286419833	-0.7823747836797623	0.3004084671531659	-0.1829908805307864
0.038195656513623354	-0.1789705075142109	-0.7759266743047746	-1.1127512714192407	-1.2606759319858252	0.9351425410229167	-0.1364061469964054	-0.21674236436841024	-1.4634012516232628	0.074819937536926	0.10472348795220784	0.214869612848134	0.032490823555405945	1.135104374635877	-0.027205638793003955	-0.12392281438745348	-0.4060907079507775	-0.9268156426446845	-0.3124442463058508	0.1884816437893257	0.5085901612059281	-0.2315141603136041	-0.5833298623656514	0.4278088551485024	-0.016740839539481522	-0.8896589112961435	-0.9195211674489748	-1.101871151440257	-0.71818469202618	-0.23641318991310353	-0.2948843372378681	0.39102974764203646	-0.7666989682134899	0.18952319347093122	-1.3912636459199068	0.28207006601448165	0.43002017942132714	-0.18482760511104	-0.08003570526504528	-0.017628104875660043	-0.028041696447021525	-1.1684769913093627	0.4523694685715113	-0.04538324452178408	0.5105191840546461	-0.521337393573463	0.7423028427900896	-0.900199538926354	0.17981003554590408	-0.27406210479545134
0.04371150483066568	-0.17442634557987616	-0.7663733010852913	-1.0922550628626633	-1.247007773494858	0.9112545789625358	-0.1923156110577909	-0.18645428987888896	-1.6035329543130559	0.12794417945382122	-0.022659019477994535	0.2637654850375886	0.08597298988850319	1.1318313018514181	-0.022220660342663873	-0.10650879972631351	-0.5593007686657238	-1.0199781840830797	-0.3384766202270176	0.1975322396539601	0.6072541490264889	-0.22107898961601036	-0.7063899011438302	0.3911427714405539	-0.1583190153165492	-0.7424841567694884	-0.8858475696853889	-1.1101379649598193	-0.714235050602062	-0.2737694706874385	-0.20019631435684299	0.3552575401684958	-0.7701575829103314	0.16659030018195423	-1.391399226052748	0.3687389455336601	0.4429950817135274	-0.1897799064416998	-0.03330681501227311	-0.0777752174467025	-0.043199894280150045	-0.9946775402186828	0.3079213213267994	-0.1362351780600473	0.4318587064874465	-0.5068703532378269	0.7309157494004193	-0.9906036594586878	0.02855943764177138	-0.37204323286382596
0.014656443496801497	-0.16145577534504768	-0.7450708783051656	-1.0506018310454217	-1.177094696141713	0.8551102834940405	-0.23792633908181876	-0.16614552316915207	-1.7757759928410373	0.1478818489383707	-0.16643340093451592	0.27930565827799886	0.08732852177172867	1.0897005325308624	0.009476278105722052	-0.09944202615894478	-0.7403051872089002	-1.068911685279896	-0.3567913672922744	0.19149118658897357	0.6987139835480686	-0.22141205423439647	-0.7800696212328063	0.3277921596123517	-0.2886544148727244	-0.6212137152435602	-0.8298144641869392	-1.141756449583321	-0.6952762844570511	-0.3068888485944511	-0.07765039044657596	0.30342327884189446	-0.7678340021897332	0.1289978257354773	-1.3612917825109798	0.45102619464271027	0.4462271706029073	-0.20969746327350408	-0.006506836192481035	-0.14012158367826968	-0.07598918818196988	-0.7902687336407748	0.15048406394936517	-0.2031003796177194	0.34946204650435353	-0.5341614892653046	0.7349167865422053	-1.0360534876069714	-0.13454998006506547	-0.4712232401410458
-0.020288459929560094	-0.15119236541152511	-0.7042073058697739	-0.9962872434614874	-1.0600773925851874	0.7386320892927556	-0.28222696792882374	-0.16028790986041164	-1.9529207268454243	0.11700326847584878	-0.3072631980166603	0.2680555112951849	0.10895120033285122	0.9844976157223749	0.07931927492220958	-0.11130378966910234	-0.9360673395415308	-1.081983580856857	-0.36983922380750667	0.19199643829986338	0.7760074314965643	-0.2251193196405879	-0.8085262876686077	0.2628883026381207	-0.39609416342190995	-0.5109247015961802	-0.7698209296370986	-1.180338374489318	-0.6547808862652917	-0.31103896201756476	0.02405017538908822	0.24362163705575957	-0.7682452055657422	0.07401319732597661	-1.2983133684644268	0.5283222952005912	0.4264797184146888	-0.24334166913893895	-0.01769484878584397	-0.20618405215615782	-0.13315658023032262	-0.5725232330729215	0.0012924983410641134	-0.24350394907298928	0.2649516759137511	-0.5811983859191294	0.7438398077891281	-1.0359526000861097	-0.27383267572415704	-0.5584144553298108
-0.043787362240045376	-0.13984311645605038	-0.6487155850952646	-0.9539878005800286	-0.921970031142729	0.5792826961714936	-0.35317222962949896	-0.1626588485806159	-2.1096516924938062	0.07064129602468072	-0.4293518317340837	0.20890379508366191	0.1653868103055586	0.8673795961734498	0.17346639308903233	-0.147694231444651	-1.1206485370756625	-1.087010602179741	-0.38883852047709133	0.21521604953510276	0.8423188355250206	-0.22229851852640897	-0.8027061166181687	0.20493214472535062	-0.47673776794394185	-0.4111261705067559	-0.729064830925453	-1.2193512953262975	-0.5876199262317385	-0.2717207138074614	0.07861235271169834	0.18151425735159696	-0.7768044320019809	0.007916292825162813	-1.2122921012022327	0.6072445441574011	0.37904568660430243	-0.30570327401189334	-0.06030391461775253	-0.25657241858081964	-0.202000062055781	-0.34590671885564894	-0.1328336800637429	-0.2588318304940712	0.18329879298567447	-0.6343020077946703	0.753200201841388	-0.9906155285787893	-0.3464932697255471	-0.6197207785094113
-0.048844116401588825	-0.13417964785867517	-0.5925586180120934	-0.9438711290605637	-0.7948365036155025	0.4096759985066155	-0.4535144033813496	-0.1631544014795821	-2.2212287774045096	0.010850338449726054	-0.5091355402460993	0.1385838594741058	0.2432535888161524	0.762169693083672	0.242933165116815	-0.20179800061185085	-1.2657818991242422	-1.1093492744204196	-0.4109365612630638	0.2436074298358478	0.8679117237382684	-0.20907585317647492	-0.7812531309187385	0.15691843191098803	-0.5239416316825132	-0.3288766188487192	-0.7234077859110914	-1.2618069908890743	-0.5081958290682742	-0.19826002424193548	0.08902969089374133	0.11432962539381038	-0.7975166897223167	-0.059667288068820004	-1.1078203971389324	0.6905967249619313	0.3197800566723064	-0.4026268857690921	-0.1309322921294904	-0.2988779974364147	-0.2687081628372867	-0.1264212122091692	-0.2682934291149593	-0.2564328273093291	0.10817385100092151	-0.6776453214900379	0.7540410664601007	-0.9113713482217966	-0.35373166893495045	-0.6676832127978312
-0.024682326920236874	-0.14574085854103797	-0.523329379202415	-0.9710192955776128	-0.6995095849060806	0.24801148840913584	-0.5641624526756096	-0.14063790209421073	-2.284498756743628	-0.07626533297179447	-0.5446158330747908	0.10487810629918196	0.3351514688729826	0.635735467434264	0.2494261779285464	-0.26917030312261087	-1.3728630892305478	-1.1572713575152966	-0.4316630667207925	0.25871790802177536	0.8554500294335105	-0.1907726713783874	-0.7470711739558428	0.11918798417311686	-0.5439301395272782	-0.2579211253441369	-0.7466852574147763	-1.2989012009248735	-0.42941498010713397	-0.1002615918135156	0.0635938677243084	0.04879690855671869	-0.8432560241496023	-0.131218139111806	-1.0055093211500583	0.7781097296047405	0.26493345736404417	-0.5123869645532518	-0.22497017094719998	-0.3384256697723803	-0.3208929991164166	0.06178776898929892	-0.41365262957355464	-0.2355380705475874	0.02777328106780171	-0.7057700997997373	0.7466765708434655	-0.821667505775445	-0.3191018892942685	-0.714984447037736
0.02084189743576657	-0.17017595516175446	-0.4480220429715125	-1.0330993686620527	-0.6341239733851072	0.11337714282025871	-0.6656897842660744	-0.09302624781926619	-2.311525330734722	-0.15399100521672127	-0.5495022131617542	0.08816487900395979	0.4420918627862715	0.5180550522414775	0.20954007991268414	-0.35533345885486234	-1.4513018837951075	-1.2334940125274207	-0.4568013847530331	0.24766827277927322	0.8413286512371483	-0.17606146338781917	-0.702771956977341	0.08198552804064023	-0.5585326862156956	-0.19089782596392768	-0.7898544316162768	-1.3334743444005301	-0.3526710837866861	0.008064784475846043	0.01604423335633719	-0.0066883455585285525	-0.905787101917743	-0.21354529417985263	-0.9376673304232886	0.8706230830725463	0.22675058907141446	-0.6163385526304089	-0.320021813805587	-0.3446557098846707	-0.34259769376504345	0.20686873825045016	-0.577718129173735	-0.19115816156327464	-0.059892088007332346	-0.7439655202778817	0.726908552078277	-0.7317856265275726	-0.25132663038899866	-0.7538208674697318
0.07793977347771189	-0.20298168068115166	-0.39180691227665443	-1.1182531927400035	-0.5918795368674032	0.018796849128815803	-0.7347252283653675	-0.03534923166830921	-2.2830865304554555	-0.19767012076029084	-0.5240498069509789	0.0796444101867878	0.5305994169629817	0.4494078522839652	0.15082706642871563	-0.4618079764796022	-1.49051189320602	-1.3239995312763957	-0.4697980827569099	0.21712094263143986	0.8371428722020513	-0.1617986116143096	-0.6531644244032864	0.05494341830403528	-0.5789100282556168	-0.1281031405242981	-0.8379368265316576	-1.3770049334297323	-0.2795771337051829	0.11030011977158907	-0.032186360057115324	-0.05742036579759076	-0.9562045788624991	-0.2922551500012428	-0.9090166521386435	0.9548492898906453	0.2238326906411281	-0.7081080318143853	-0.40619457327437586	-0.3022369861462197	-0.32661742435630897	0.31687802429671674	-0.7676925297730872	-0.13421235969382028	-0.1561818114924863	-0.7985021549816208	0.6877051642871713	-0.637126426438887	-0.16385419903876458	-0.7661838551900385
0.14938378200807464	-0.2566935259999197	-0.3505907229454149	-1.1963096478414699	-0.5663835078914427	-0.06105121032550942	-0.7572146692788347	0.01688857212453186	-2.190492307370678	-0.220886020877138	-0.4742434556077167	0.10657251771168859	0.5322242598163849	0.38458564133283807	0.08178354728822557	-0.5835504364877167	-1.501852441817764	-1.4134608291741793	-0.45046747382330904	0.19200899113740216	0.8648511541212083	-0.1534438137638669	-0.5921837133072455	0.045291508268914274	-0.5972490285381161	-0.06010489784234494	-0.8571717746631624	-1.4241652351788932	-0.2094655161980908	0.20809867348001157	-0.06573494236447416	-0.11214764835132832	-0.9744439834038234	-0.3539368215980507	-0.9172610780888562	1.0103062404515886	0.25753252654983816	-0.7804613454638702	-0.482083259752739	-0.23135171703656982	-0.2848588617190134	0.40407277977446354	-0.972732317575933	-0.08262554155479387	-0.2755320831112913	-0.8465309034018844	0.6417040174722622	-0.5410251282578808	-0.07643241310818713	-0.7510125837471935
0.2245565308745625	-0.3352941404074804	-0.3106504978455439	-1.2264552114416942	-0.5596476964521031	-0.12670157113161035	-0.7407259823614843	0.04234574769478757	-2.057418000073363	-0.23186368331959833	-0.41851958813303397	0.16205611251372082	0.4739842663434894	0.31359454400246334	0.038317043366522086	-0.7107224294273038	-1.4962447533210077	-1.49451915613855	-0.39042687044869934	0.1853748164987621	0.940889993568593	-0.16335376717862088	-0.5250931958789765	0.04213752666843592	-0.6031179946712595	0.013655005017134385	-0.8284536886271961	-1.467994405726547	-0.13929298503547524	0.3071149093905259	-0.07935946412935063	-0.1764855474216128	-0.960372941852178	-0.40453421477573215	-0.9571418299298966	1.0381416689152996	0.3047745530796679	-0.8388160690371143	-0.5420642988261422	-0.14380586392628697	-0.24071094470546406	0.48096830852091144	-1.179085870520538	-0.04242986370975592	-0.4189150021775114	-0.8889310451721111	0.59265974156106	-0.4450603249580417	0.001199223622588691	-0.724281210357238
0.28425668695889594	-0.42882132274009893	-0.284934911028716	-1.1901615154564893	-0.5693637024486885	-0.1713569631658642	-0.7074594585721823	0.016668985810019653	-1.906171553448885	-0.23129036047359125	-0.36244137837503254	0.20795790387756044	0.4254454524852025	0.2591504539079286	0.060545657965835366	-0.8303786797037551	-1.4529604077366713	-1.55734462164363	-0.29463133987579576	0.20269145588192855	1.0552534657943125	-0.18852832825756916	-0.4712834548630992	0.05253532960641581	-0.5959306375951636	0.09852138786512436	-0.7506431987594768	-1.5064205489707434	-0.0748950684164497	0.39827012564217756	-0.07385304235765798	-0.2502575887135889	-0.9304846526315899	-0.44298341799115387	-1.0045544908528146	1.045980302215938	0.3434665262828658	-0.8998562104061346	-0.5746849728461562	-0.04687252131649771	-0.2058564466015113	0.5481144390464543	-1.376975871144863	-0.015077267563501898	-0.5696353683771663	-0.9283434616826962	0.5425158734561573	-0.33088532414263033	0.07421043976006414	-0.6933864564420189
0.3133341431296134	-0.5439909129760151	-0.2863853660951442	-1.1243027505558651	-0.5862300313578042	-0.2295780016317468	-0.6847701115172621	-0.0640349195384177	-1.7609887133474302	-0.21129388864586213	-0.31076409977584774	0.24924568262580724	0.3473422787896753	0.21069710001974143	0.13413209142993684	-0.9210883958124712	-1.364714416883699	-1.6064831400232724	-0.1751372379473696	0.230238657858267	1.1802417279498447	-0.22345912061970888	-0.42957597428543626	0.07863320038734209	-0.5729590424094321	0.19728939693726646	-0.6201754213724143	-1.5251532938022891	-0.028508101462495928	0.4708524008329764	-0.0652275611149	-0.33445318548693714	-0.897227875481504	-0.46629148008744625	-1.036545632835971	1.0248104721399178	0.36510493956748147	-0.972207399516224	-0.5767125009275108	0.031048945195795596	-0.1820598137157731	0.6043779882016203	-1.5517561487604994	-0.01217008488708139	-0.7136306062282138	-0.9522726461705572	0.49559377967789586	-0.19458925073823535	0.14115978874477766	-0.6643190850784644
0.29585497296537644	-0.6724583126040604	-0.30563752156332674	-1.0374841115328128	-0.5952063487772317	-0.3123118309207025	-0.6814145441428721	-0.19184008934969093	-1.6363616114404738	-0.19040068108463437	-0.2794154379706514	0.29511768214063616	0.224395836215516	0.17452912178037233	0.19297364838337955	-0.9608670576974061	-1.2411794175609068	-1.6622614815640269	-0.0502495672503243	0.26087385786886363	1.2934321693572606	-0.2773617860522348	-0.3925201362075449	0.09522722227116794	-0.5264872805539287	0.2917176346377507	-0.4508073744648735	-1.5115379765608996	-0.004132893068370598	0.5300007220533931	-0.07676647890126444	-0.4347108361133462	-0.8751946973272766	-0.4927772779770473	-1.0425976991913062	0.9745171752644011	0.3608080941222841	-1.0574821617684858	-0.5574340880872984	0.06794124856222092	-0.1743437028699411	0.6477272725882423	-1.6909129253463153	-0.04105711910885863	-0.839391198232805	-0.9747657753401384	0.46271073693293624	-0.043373693366381486	0.19265838893267026	-0.6515310401841123
0.2292907993854135	-0.7641113070357746	-0.3295464011921473	-0.904328123204437	-0.5861121099904303	-0.39438471417744647	-0.6833136524866761	-0.3532449326639374	-1.5275118418481968	-0.18640579689482686	-0.273062080830749	0.30690408240564954	0.1342065846472544	0.17422521854424822	0.18883831091419873	-0.9424712972801894	-1.0854158558340448	-1.7251060820061705	0.053524254974443554	0.28605798817874273	1.3663316745283225	-0.35675670496893924	-0.36997602448964984	0.0969313221615945	-0.4612512310149737	0.3641135431867145	-0.26887392106325214	-1.4672674246381432	0.0071775544891594266	0.5773956485413042	-0.12109824797588487	-0.5497257880193777	-0.8882715279766542	-0.530820514945747	-1.013638359753172	0.9127074356258864	0.31566357982399634	-1.1566599098241963	-0.536423828344263	0.06603192866401605	-0.18443914282890936	0.669636597682332	-1.789706083456164	-0.11060841226540337	-0.9438797664639461	-1.005987808552399	0.4439776284677017	0.11096047531211464	0.2291191952840193	-0.6557997767610626
0.1256161416553457	-0.7852665748299087	-0.35938796921297567	-0.7437866592111367	-0.5667194051197162	-0.4674535621429099	-0.6775770601774791	-0.5185429819868299	-1.4125835215393718	-0.16267905142160122	-0.29531123280032406	0.2725727004014925	0.06524502221718961	0.1764189108693715	0.14951655008139414	-0.8828990845265506	-0.9122346634303165	-1.7723393073667537	0.11865391216912806	0.279210415301963	1.3634286342297872	-0.4562046759480218	-0.3585079654443191	0.09809904962749345	-0.3975492538865971	0.4143659651530799	-0.08486572028169388	-1.4051365051899256	0.009640902718513599	0.6066699910715156	-0.193744561204364	-0.6544184401869867	-0.9453978161656094	-0.57132194753253	-0.956172576214267	0.8516935196734107	0.23166126958021133	-1.2637621898247204	-0.5210174309371933	0.03850590013156218	-0.21066188938899724	0.6627100994965037	-1.847079329508731	-0.2250015957623325	-1.0252904894206227	-1.0370212073796314	0.43477123892436287	0.24514681261848606	0.2540601165642136	-0.6666223863463683
-0.005259284917107554	-0.7399997309455714	-0.38982571425358914	-0.6079582047866776	-0.5385433450670944	-0.5255084611690013	-0.653966716970864	-0.6640367196468379	-1.2526694426700318	-0.1159789654971471	-0.33848429659986223	0.21738702408957114	-0.012980837586973793	0.17034783242818716	0.10314057446037303	-0.8021235579435002	-0.7424675269138431	-1.7917940712356852	0.13909539163501908	0.25051149048154636	1.2925995143879132	-0.5716756171070092	-0.3404956471440762	0.0928945609457478	-0.3493550780572362	0.43627092641482446	0.09535370321012324	-1.341577587175201	-0.002797665739304296	0.6142785323472231	-0.2925076566477576	-0.737812670080418	-1.0262330770891028	-0.6004087291683717	-0.8883161620691101	0.794217109007432	0.13638883120190096	-1.371015312122317	-0.5121244674914749	-0.008339617148652764	-0.25886335445624703	0.6226229074306996	-1.8769658360250385	-0.36396888753542866	-1.0857163211413665	-1.0586350569157739	0.43543037822254754	0.35379673802669664	0.25586387266429667	-0.6877153944874507
-0.14588318397193403	-0.6479860297154687	-0.40391948441033765	-0.513991084047598	-0.5059470204253671	-0.5478000399166081	-0.600695300026153	-0.7778091370077395	-1.0411157030728921	-0.08525474118547312	-0.37687019615176615	0.12880096105508956	-0.06240837764684555	0.1771629498267777	0.036624031817350675	-0.7088217935885575	-0.5802482389767095	-1.7843751827798358	0.11346254132634229	0.21518152923187434	1.1910549904571783	-0.6816689263113059	-0.3170901201484456	0.07517192208531145	-0.32333660242039597	0.41505375175787335	0.26254251905672255	-1.2830374350314917	-0.022928410616579194	0.5947666872990116	-0.396502119817022	-0.8036289029977688	-1.1214914372491807	-0.6028137292092984	-0.8222078662325005	0.7443470247279589	0.040662562160455225	-1.4687377506921835	-0.5147320938849946	-0.06439229927132224	-0.33276959415586516	0.5557181650316714	-1.90176562876383	-0.4935975561822253	-1.1444747084876101	-1.073841422341118	0.4392620104045194	0.4355364008850088	0.22392609186844686	-0.7177200714142845
-0.28291719067912824	-0.542250595639461	-0.4013312036902952	-0.4627104026465134	-0.4969599828816326	-0.539706159817226	-0.5398024614385448	-0.8501539254915764	-0.8134371786616024	-0.06739720459092484	-0.39537040676383006	0.012366967157489495	-0.08309146015646111	0.17001249092625717	-0.022596885131369194	-0.6220570192679787	-0.4242531097561201	-1.7457335441608646	0.054710645213972356	0.1485008562319609	1.084379511580196	-0.760423336346498	-0.2959142854514173	0.05617819232299979	-0.3158606574650821	0.3531251679687242	0.42158160778500725	-1.2217581220011184	-0.044730626201408615	0.5401919067901249	-0.472168686694281	-0.8437869306516479	-1.231158814338445	-0.5744352886798066	-0.7674594547177732	0.7021039674511023	-0.06241227261868065	-1.5482486375647455	-0.5247148536744414	-0.12337967679308484	-0.4387098912691446	0.4758488686710761	-1.9345305352892184	-0.5923493709093092	-1.2172057261836613	-1.0845418599563512	0.4324242102083959	0.4792741084586655	0.17054971535174243	-0.7501842672029013
-0.42401809975893645	-0.46829454608949816	-0.40258535656728184	-0.4757733585096119	-0.5210123684509664	-0.526700331063154	-0.5047510613862691	-0.8914747285940141	-0.5773749616824365	-0.06413367454442176	-0.3934817623937421	-0.09204973964526128	-0.1026374519031064	0.128664185110204	-0.042053977120556474	-0.562377053931356	-0.2802838437570899	-1.6831267636507985	-0.025781182104881707	0.06380372315615761	0.9904414033153903	-0.8006652283541349	-0.271342726760997	0.03663412210427138	-0.3115166504410675	0.2645095376016765	0.571622661413492	-1.1408113741683952	-0.07071395510134361	0.4622392059909631	-0.5049321632786143	-0.8561574894188826	-1.3396967903744244	-0.5227571853556783	-0.7210881646024223	0.6521418804333587	-0.14705750963524067	-1.6111966153108277	-0.5254273045141397	-0.18934314349847356	-0.5749766093117983	0.3955772587662888	-1.9857013574690066	-0.6562941903232443	-1.2985541794334061	-1.0934320159733288	0.4154621535957602	0.4910542101593044	0.09217008473065127	-0.7787321242426224
-0.5739806457817156	-0.46554276226674246	-0.4157121566797447	-0.5382185225907847	-0.5326579968227481	-0.5271192913895834	-0.49602301646032815	-0.9045816576642812	-0.351743791784157	-0.09961721350724599	-0.37188105680263983	-0.19437356905498268	-0.121315663856958	0.0761587880737001	-0.07245294004791043	-0.5363727639045452	-0.1525806295471993	-1.6144924779656598	-0.12160350999325717	0.010105822379542637	0.9195757141674303	-0.8101934384755077	-0.2531556285493294	0.011921880086708258	-0.29936254407527685	0.1685112011872199	0.7085012589421591	-1.0176815486810464	-0.09795941494371758	0.38951754169279773	-0.5096508088996524	-0.8454359527511153	-1.4368196480339397	-0.4482693785001991	-0.6575558912897947	0.5813963748403308	-0.19107326561752547	-1.6589328909859007	-0.5132846641158058	-0.269301217902186	-0.7280055672863242	0.32983922564541573	-2.0651544402884814	-0.6854254146903728	-1.3829988208889141	-1.1156391510752863	0.39345490927085025	0.4893361550246265	-0.01934333775049162	-0.7983065520524997
-0.7266283327432411	-0.5551207629510273	-0.4352696711092799	-0.5890209347861496	-0.48060821993923614	-0.5467526391005348	-0.5033588579011499	-0.8765428592071947	-0.1860463100203996	-0.14264950327583276	-0.35599589224146677	-0.3023727457013171	-0.14144815504976735	0.03938649650272874	-0.12228704851844382	-0.5525805482617254	-0.042808249648923415	-1.5474573263065605	-0.19236060343704298	-0.03530092920346507	0.8681030093393352	-0.7956462007586065	-0.2581168811779102	0.0018062313928812169	-0.2766339702615185	0.08907300622352272	0.8416482964349676	-0.8451429727925452	-0.12323858198580553	0.3424802929143559	-0.5021362255506984	-0.8174430793573444	-1.5291010084101724	-0.358080477081836	-0.5533841943289516	0.4950886060688638	-0.20055134446685016	-1.6865858957563282	-0.5009617989991288	-0.3552524353197083	-0.8855091343654701	0.2959979513531842	-2.1634491598646473	-0.7013802708089802	-1.4703735979983676	-1.1634670951501977	0.36598666505957717	0.47063042174482084	-0.12835565566089363	-0.7996362180841282
-0.8715274061534203	-0.7277171066664324	-0.46400976573379793	-0.5792145906139076	-0.3693583432596838	-0.5755525498156059	-0.5117763343573334	-0.819916296506741	-0.07053516616407525	-0.17081582565916661	-0.3858882072622237	-0.3779956304348474	-0.1686874635111439	0.022982708033337806	-0.15756439287267127	-0.6153284690860878	0.0377897553301236	-1.4771610346593151	-0.21752328266516718	-0.096072353932537	0.8242789155303452	-0.7586273494427378	-0.2680868266967445	0.02230850859917753	-0.245463441538854	0.04599255434148149	0.9685238253608437	-0.6427748050302216	-0.15533033226159784	0.32968805483449326	-0.49588475447042074	-0.7837538471673423	-1.6137328594080487	-0.27584011479757187	-0.4073413137896127	0.3986720364299362	-0.17237311495961893	-1.6955620747018618	-0.4862622204093087	-0.4236485170065135	-1.0383008277795565	0.28858197168858957	-2.258845673927083	-0.731079072270711	-1.5462008039001813	-1.2327141693960608	0.3408377287526648	0.4331714787048039	-0.2125750927485594	-0.780784750766857
-0.9972161885105789	-0.9349673334146258	-0.49969677672910456	-0.5091244210611507	-0.22118835846805904	-0.6037637490375045	-0.49136448941396704	-0.7525596782214818	0.02206279296908393	-0.19132314284327434	-0.4598429852136487	-0.4204452912945271	-0.21602335503597234	0.022200244528835095	-0.18815773860752277	-0.7042273431752111	0.0833678708185461	-1.399358380558215	-0.21309928949271367	-0.14970121410269516	0.7735713531065148	-0.70727390935863	-0.2626037311897672	0.06100833775012693	-0.20773741130722262	0.040490261503136483	1.075025036490933	-0.429639528076433	-0.20080603092892596	0.35483332380685456	-0.5078589519603671	-0.7594119665622177	-1.6725518409461912	-0.2161742755982813	-0.23100348526947015	0.2983982519890219	-0.09461970384669621	-1.6890801050065192	-0.45390625144436053	-0.46688046959049634	-1.1759877914304728	0.28918879461774516	-2.340084553082467	-0.7720799176220448	-1.5974799075583133	-1.3151017583022004	0.32553584074620534	0.3838938593238189	-0.2787686562399335	-0.7652465496267596
-1.0986088123652644	-1.1329990843565867	-0.5322247765646958	-0.41807802829593277	-0.045921472804013694	-0.6156968948868394	-0.4138937200958603	-0.6616628135440048	0.06905480951041443	-0.17579197395079427	-0.5546720670753718	-0.45805750067103046	-0.28448818834326534	0.026608588022951705	-0.21041143485941594	-0.7950358324849958	0.09118796766753813	-1.310782756890238	-0.17365364111806142	-0.1900272046923451	0.7072655751251489	-0.647240292912271	-0.24591474650459594	0.09612396991842549	-0.15973765257544043	0.06707078220958533	1.1564775289536504	-0.23425297512381543	-0.25479258554594236	0.39684993473692903	-0.5320530262821592	-0.7483635184957842	-1.7011192097328887	-0.18799181877410304	-0.03458825835412771	0.20148716763189095	0.021898409742363033	-1.6677667257919424	-0.3966539272471138	-0.48632371055388235	-1.2884344843067814	0.2861379169076278	-2.400144745932502	-0.8171395991731483	-1.6194507358206618	-1.3931811812535009	0.3217072886544126	0.32020416085970993	-0.3117310328334547	-0.7857982456402113
-1.1685971565001432	-1.316215826177115	-0.5720813914727676	-0.3611128800757189	0.12559694272747574	-0.6073538056277706	-0.26811573619375406	-0.5589795050659621	0.0575477804956825	-0.11047359611689715	-0.6560316772186569	-0.48802437679506233	-0.34668106838954077	0.03334685632735041	-0.21291646491087585	-0.8740274551941996	0.04873601334443838	-1.21878744661273	-0.09960047787123098	-0.23272881978599247	0.6269115575595932	-0.5674918130929723	-0.21208234936454948	0.12858288242148483	-0.11431999592086946	0.11685541665349866	1.2197423978015938	-0.08824141987895943	-0.3198118214513032	0.4240965602524255	-0.556946752642837	-0.7623599551926701	-1.694841317095055	-0.20217543950441147	0.149823799779257	0.10393896431223726	0.14786260130065404	-1.6379042000503066	-0.3272420665841885	-0.47744890880481866	-1.375955031319487	0.26588478257045944	-2.4279153643687392	-0.8637403185334336	-1.6053985386231087	-1.4379149129159323	0.31528530063237836	0.23871671680355244	-0.29357659778726514	-0.8329178315151399
-1.2078553055045087	-1.4599630632750311	-0.635076218154816	-0.34325993033548646	0.24383991382972767	-0.6075668975179369	-0.0695553914429918	-0.4711776204700541	0.01643630410668582	-0.045427179120209105	-0.739440307289022	-0.49415777371022135	-0.3888761127280956	0.04748010337742677	-0.21792966022036814	-0.9328334273577298	-0.04867879854396598	-1.1309908882394903	-0.017322974894111887	-0.26363390580364826	0.5363321994076272	-0.45858480695172055	-0.1571240546450247	0.1547450061490992	-0.07883280007853781	0.17128318962471883	1.2571873589080877	0.009742649032711267	-0.390098870286302	0.43592622449650886	-0.580382425517897	-0.8005912307092766	-1.6559854145236976	-0.2545478850987958	0.2783306882432483	0.001622719081719831	0.2536313283494258	-1.5991207333874176	-0.25621381547862787	-0.4213926909045598	-1.4505262801392096	0.22254890863530963	-2.4124142560629536	-0.8946402715209502	-1.5508641130637222	-1.4433335877503732	0.29710660839926206	0.1348886214365358	-0.24423627163705333	-0.8892506224616812
-1.2357458353219852	-1.5380356326787659	-0.7013718298000647	-0.35467632580331976	0.30290422538455203	-0.6409248076464042	0.13056850491413502	-0.3897170325513386	-0.03160180598143797	-0.031241113827976574	-0.785930014860422	-0.475459664474635	-0.40400241221972	0.051060572538654606	-0.22802816059052108	-0.9735399587072493	-0.18354808789759017	-1.0424918043197686	0.06346605901452178	-0.2569589344430113	0.4473337604880028	-0.3293916035152194	-0.11632043589501495	0.1587566249075459	-0.033576145082898384	0.21215207178427714	1.2622597928501647	0.08305869179822564	-0.44894389806784113	0.45162196398265564	-0.6073003360216123	-0.8398408496978353	-1.6061762932585164	-0.3323450168068657	0.3515612680795345	-0.09676730929310781	0.3278820976776377	-1.5460731092238638	-0.18904913177253724	-0.32683539083475843	-1.522751617389519	0.16424697085624076	-2.3511393255944073	-0.8948844616663021	-1.4619948629879116	-1.4196690998995682	0.26820304216483887	0.015333941935165218	-0.18316179133252292	-0.960649328799381
-1.26806830335279	-1.5673830352857807	-0.7544279493352074	-0.40813294954493207	0.3253200053097386	-0.7086880287194119	0.2866023878232879	-0.30117033491566636	-0.09635499652797472	-0.049727100465263394	-0.8000930759246666	-0.43643606625123066	-0.3753297709281779	0.049817014468998874	-0.23290967722396694	-1.0071886958713154	-0.33725257650454915	-0.9504281549813193	0.1496852034855999	-0.21952323469640125	0.37411075760925533	-0.19993963449058771	-0.1145002279603217	0.14476903777415953	0.01914126603230662	0.23754922900571157	1.2412734992084968	0.1322831005662472	-0.4889178753683229	0.4674886523740639	-0.6433377568795129	-0.8687797410328798	-1.5687877671179855	-0.4123679634538611	0.38642555500545256	-0.18704729628939934	0.374370648939826	-1.487820363541598	-0.13808496063871392	-0.20599665594392605	-1.5778838810250906	0.09085492255712657	-2.2459886004920238	-0.8717094969256649	-1.3532857923980763	-1.3600941016215253	0.23754382452870856	-0.10455604020907043	-0.12087182095623046	-1.0357318639788062
-1.302954980203332	-1.5700232603049114	-0.7999009879967425	-0.4738748853266023	0.32263997423307794	-0.8118570091026583	0.37970510345251746	-0.18819020871658554	-0.16441458989205598	-0.06757728676691396	-0.8090047843501292	-0.37346726938516184	-0.314782680144097	0.07278790735117927	-0.23748080840673133	-1.0499455194248364	-0.48994317500383566	-0.8558113583260812	0.23898116699677052	-0.1790842685689126	0.32459029112145404	-0.07888089384928956	-0.13176348949731662	0.13440475811271238	0.055898248543196125	0.252796323301866	1.196231081868995	0.16333038576314599	-0.5163582589083705	0.4690219325551003	-0.6982177150900141	-0.8772996885467961	-1.5499400068970863	-0.46604510057219456	0.3804081048542476	-0.26426519451975033	0.3850065778143291	-1.4263786842268487	-0.11545549444181868	-0.06109341878053396	-1.6097642177376226	0.009312672375268288	-2.112007662454647	-0.835569355413568	-1.2440543481556483	-1.2775817706220605	0.20385071806682062	-0.21041968967347677	-0.06766685970605707	-1.101270594062361
-1.3354431700268532	-1.5403114322727205	-0.8317928233295151	-0.5043782381036251	0.30619530354669067	-0.9490629042813439	0.38295357825112963	-0.047770695351382966	-0.1926142830749123	-0.10283296664991522	-0.8363989862734902	-0.2919232546606774	-0.2473172897705727	0.10837253110281693	-0.2449269240165151	-1.094061222774878	-0.61673889498155	-0.7706171513935078	0.3232587241559294	-0.14442274591812004	0.29814786979758795	0.021945452242806827	-0.15260474550676073	0.1319575589258048	0.09514620011680736	0.24811150073790503	1.113935256838174	0.19778669299245186	-0.5355046391123924	0.4499177348963583	-0.7714862379561285	-0.8537476027366792	-1.5491007013761913	-0.47812329635398554	0.3349426054136228	-0.3258495274495027	0.3707545494893313	-1.3533178989586978	-0.1071398132970414	0.09412721738834304	-1.6320637446645327	-0.05745461289616098	-1.9700913188876474	-0.7935818498803385	-1.1478787857998687	-1.1900219485780485	0.17436809487885188	-0.298823863468725	-0.0281556407707668	-1.1763749270455837
-1.3654477724433096	-1.4778385022425833	-0.8345228778530428	-0.5288904476242633	0.27996673274310835	-1.0812484989967803	0.3002995282653477	0.09477049659322688	-0.17699760084063312	-0.14115739381763412	-0.8908365912597265	-0.20789162054376614	-0.1884937891956265	0.12769309201086684	-0.27172666979859256	-1.1191496158463248	-0.7009919112129469	-0.7027263946914165	0.3966492628747272	-0.11154058798828652	0.29585244258479276	0.07722905482387263	-0.16911645342462983	0.12846275734724133	0.15246886623089737	0.2128954371046094	0.9960179597050486	0.23183796790107575	-0.5455188440803909	0.39838321491796524	-0.8499914694033727	-0.8098546846785666	-1.5677287776016884	-0.46022718429158294	0.27927686448945893	-0.37614972453038975	0.3576080061129964	-1.273913239055905	-0.10181755208348606	0.23903399032932446	-1.6561912112331367	-0.10095141224898634	-1.8284786597252762	-0.7570325248814352	-1.0693878202126494	-1.0916065219246676	0.14506103683105392	-0.37253703385846604	0.005410585057123621	-1.2859742845378612
-1.3952642582301962	-1.404488588858984	-0.8145836647218155	-0.58585194493451	0.24730608735554127	-1.1764283393622517	0.17745006483740028	0.23171520490040742	-0.14634332387119334	-0.13769173071644875	-0.9718038029980265	-0.12589328012186207	-0.1454788425700873	0.13761361144295184	-0.31079134369244876	-1.1216877878010596	-0.7543901235503618	-0.6536370804356526	0.45907239120674886	-0.07911660862857717	0.31862105515876826	0.08279123395092321	-0.1570366646893127	0.12261015198585845	0.19751895306035946	0.15932218688479866	0.8744387583234008	0.2470656253421037	-0.5450753926681825	0.31076006604732853	-0.9091254188274075	-0.759293352691905	-1.5921362327831454	-0.4253952803228169	0.23922303162776992	-0.4163388206753596	0.35439337224912193	-1.1956898230569504	-0.09991392849599218	0.35886856438480425	-1.6788048630710513	-0.1257138108939661	-1.683914980370108	-0.744473231729952	-1.0163824619012485	-0.9882257514589297	0.11212871264323905	-0.4477071387406535	0.052257598239618695	-1.414661252221879
-1.419390215972582	-1.3346564964163674	-0.7817466706991401	-0.6313203776676086	0.2203092409766499	-1.2270972567715488	0.05992667217816607	0.3664284414709246	-0.10669264239932671	-0.1280995984851728	-1.06605530693794	-0.03712101803106096	-0.11549854690112889	0.139356688624857	-0.3535963190273459	-1.0984222092584262	-0.8091620943978635	-0.6277365763386833	0.5094099302609386	-0.05414273834745413	0.3537050848131572	0.05691723717336391	-0.11161386256593846	0.11046075784903034	0.20901690172182358	0.10967186767010395	0.7609470913928039	0.23766420205242583	-0.5326953013196667	0.1962900491011909	-0.9378191637046317	-0.6937895660670843	-1.5981803591181794	-0.3961377128866295	0.21707154566846815	-0.4490227934459211	0.35682834830709764	-1.1133575478673072	-0.09998996079904252	0.4547517810505807	-1.7102407464520564	-0.13091706606550807	-1.5260849138171229	-0.7718456270771803	-0.9777095144685923	-0.8991994491958273	0.07879905682240647	-0.5420458725866011	0.11667857204300647	-1.5398642042656459
-1.4376464869756387	-1.2663490409566296	-0.7363608774551349	-0.6406776599138697	0.20266391636791825	-1.2187866730550478	-0.04049403612925574	0.4568594270757206	-0.06035443432474234	-0.15979773660576935	-1.1524191516511824	0.05816821103091668	-0.0923826886275783	0.12950952514631875	-0.4162157999007001	-1.046099350837768	-0.8694603921902717	-0.613981290152304	0.547476734948582	-0.047238677701755195	0.3872250733764748	0.020918075996862066	-0.050982711292746896	0.08689389444634388	0.18760671885101782	0.0638796376257299	0.6463334687447586	0.20882122737000838	-0.5090681126153653	0.06762864303520558	-0.94519488481686	-0.6176915357084908	-1.5779159187730858	-0.39439905744377063	0.20614724858188463	-0.4784360688709695	0.37271533068774876	-1.026748574874739	-0.1052671658330119	0.5345684243507222	-1.765199238860264	-0.1237357693016918	-1.3483272086691576	-0.826333028158969	-0.935981891968128	-0.8219475835465868	0.042749681374017	-0.6593988303091627	0.1765648328863592	-1.644322913029086
-1.4653309842940623	-1.180772282695704	-0.6716320480996874	-0.6518786516936306	0.19470601075762123	-1.1410117448711572	-0.11974968171033633	0.5106046612438606	-0.013272752622257893	-0.21332256948557943	-1.2088906813436673	0.16510977703735727	-0.08015297823741638	0.1430314725835023	-0.4867391365434293	-0.9918399390507024	-0.9265261329418596	-0.594357045412237	0.5684907025177367	-0.06246526963490555	0.40892755002686076	-0.0035698595611055573	0.01861964314828133	0.053214175956208164	0.12790851882589388	0.01606573180363087	0.5304859435781892	0.1554010991774856	-0.47356276108405826	-0.06280274169602365	-0.9378325158427785	-0.5368460575161662	-1.5512778260998554	-0.4111640635497887	0.20677322493989583	-0.5043900413370505	0.4068835431141819	-0.9388776254813076	-0.11484160399496353	0.5982018136247828	-1.8174007839112558	-0.11447585255955314	-1.1576068007280025	-0.887895343722308	-0.896350682934359	-0.7533759420987275	0.016454951520727096	-0.7748616306555759	0.2153475369388947	-1.7179667931578966
-1.5035589708031618	-1.0838016519578528	-0.5797190007323317	-0.6678294773408849	0.19892616635966964	-1.0149227452506597	-0.16963340350792278	0.5879405873089036	0.041310914230090104	-0.2577734657833902	-1.2377908379711322	0.28917793224404986	-0.07682549158367011	0.19193544161490755	-0.5366547603848485	-0.9615584701048873	-0.9919689842435684	-0.5697768519726651	0.5710535003246866	-0.09580874434424691	0.40097794548843035	0.0006600610923998718	0.08278883919988198	0.013645535221779127	0.027580183174063178	-0.02502778099789702	0.4230966211595657	0.07537605951041683	-0.43064787249492104	-0.19621126736195768	-0.9265739929574945	-0.4479926965671286	-1.5323681037264072	-0.4256836563463498	0.20470779142682632	-0.5353098616012768	0.4573751135588967	-0.8571444704011653	-0.12243920227759444	0.6320780987075618	-1.8257284358072337	-0.09406849803044516	-0.9713624368376662	-0.9512197881723763	-0.8596496095545361	-0.6958241997246171	0.006989834402399353	-0.8693932377031715	0.23735491968050945	-1.760359888576134
-1.5388151624617887	-1.0125676372163457	-0.47213449524123535	-0.657457242123707	0.20984997302813757	-0.8757448471561948	-0.2116636697484255	0.6709323446639462	0.10765192533872434	-0.2921434353722394	-1.2423016152377773	0.41772976072691115	-0.07660405811930185	0.26094592819951073	-0.5756191076683835	-0.9540576930782769	-1.0585227336570788	-0.5379937215098198	0.5659327769499631	-0.13894029412355854	0.35537602079894254	0.030126031677478876	0.14463346242953587	-0.03481515461302391	-0.08305225864941543	-0.051772722071148566	0.3256083713694198	-0.01537714393266676	-0.3819851713706239	-0.3351795774236212	-0.9278557982195761	-0.35467251084339235	-1.5217218793338487	-0.41918259686435677	0.1662953435776185	-0.5842254174711943	0.5234511126088395	-0.7892866821123308	-0.1422780013514028	0.6336090904037153	-1.7861587222838486	-0.0473029011310647	-0.8054913353969269	-0.9943160489601771	-0.8202605604921676	-0.6291723695179328	0.008274232006806402	-0.9398483346250786	0.24241556584467264	-1.7688501331551396
-1.5657875039682674	-0.9876007769650158	-0.38434015862642	-0.6523861281790888	0.22031996110095714	-0.735212551454738	-0.26496364471334355	0.7469418506940315	0.18192083111270305	-0.30179069480024684	-1.2119947197455374	0.5217554495113907	-0.08082924800697207	0.34841766309346933	-0.5991676442347362	-0.980073955614308	-1.0924943108450176	-0.49707502538026577	0.5412621938786868	-0.1925722925031011	0.28739368078470184	0.07350385516899864	0.2156015970355535	-0.08187904125895272	-0.1684560442949652	-0.07751029892525817	0.24675802010504108	-0.09349905096473617	-0.323966132757978	-0.4648351171232797	-0.9459960131056612	-0.26734087905982856	-1.53258215479885	-0.38799319004721555	0.07881154169094665	-0.6431002697588831	0.5908798761354352	-0.733290197267972	-0.18615708824538246	0.6011117585807508	-1.7212150678109617	0.025261051789588807	-0.6698632395561884	-0.9932237930397513	-0.7834107317013416	-0.5533048368555927	0.01302373106195109	-0.9801113572890507	0.2289672590250491	-1.7416755377546416
-1.5786488587732914	-1.0079751331337732	-0.3347665853409977	-0.6896874753152754	0.23500295802628696	-0.6085059465254519	-0.31360509263189973	0.8453016826822901	0.26977774484985684	-0.2870092557833148	-1.142582609866257	0.5916769191404233	-0.08328895486792462	0.4457121094814497	-0.5913421686296744	-1.0282962296269633	-1.0794263939016837	-0.45563695238755353	0.48505847885573694	-0.2490443703755334	0.2118808767402494	0.1122905109978409	0.2859629956633401	-0.10634823952165115	-0.2197396293155301	-0.10843753834280676	0.21600747770287726	-0.1561700135071962	-0.25786750687674787	-0.5773326467010175	-0.9711487709463846	-0.20049473058561676	-1.553902768198761	-0.33090313668919735	-0.04983669627324063	-0.7079944011979136	0.6533775949568115	-0.6901110585960161	-0.2371888436485854	0.5326131393438567	-1.6362710134193634	0.1152988229796216	-0.5552421823138352	-0.9516718699279612	-0.7511238886573329	-0.4876661558459154	0.015697249336831424	-0.9882209335983321	0.20759878773141233	-1.6928084946086384
-1.566152539808981	-1.0629661860674446	-0.3081203807371883	-0.7497741515575543	0.2526268423864055	-0.5023428444990157	-0.3269666763365198	0.9373083484628417	0.35575169020278175	-0.2845322070768474	-1.0514067969455485	0.6268201290301326	-0.06763600281239782	0.5120433571912603	-0.5690947427909259	-1.057221811903563	-1.0317266194842425	-0.41320659622996486	0.41621617540839895	-0.2945421300306893	0.14762579292325537	0.12281535293884623	0.35039685843795526	-0.10580627988436761	-0.2403630304945738	-0.1354464783148675	0.24393198530455112	-0.20175692047216912	-0.1837355881051309	-0.6727510656515704	-0.9929768463885843	-0.16663481014321352	-1.5188913355469384	-0.26025101092343794	-0.20738369531833523	-0.7824522172801526	0.7047884634114668	-0.6550009205477605	-0.2933372914459832	0.45173222698934506	-1.5539067934032442	0.2173691217538451	-0.44490241499324573	-0.8740986005099203	-0.7239777558633399	-0.43585254976476184	0.015922095919857257	-0.9707377196889709	0.20300174194718412	-1.6318327714532952
-1.5287106120734433	-1.1333151676335242	-0.3197821848803016	-0.8044501792282542	0.27374191389571917	-0.4008858226910066	-0.29404998829476053	0.9960031768553883	0.4271438387230774	-0.3022941898637277	-0.9470884287365531	0.6222619761314354	-0.022831634407235946	0.5172830681589107	-0.5435459444312924	-1.0535791759732418	-0.9568489574583599	-0.3776183468538768	0.35143001107567284	-0.3303930340381732	0.10920270432084248	0.10508606709859339	0.4137171234912082	-0.07792888184081571	-0.23157173236345704	-0.16370593938655206	0.30772176026420517	-0.2173428757353384	-0.11028833882159358	-0.7372435126487717	-0.9934895684934167	-0.16477749051539226	-1.3805439312117964	-0.1929250086135824	-0.3776059944422381	-0.8527791104140505	0.7283643845271597	-0.616442655060783	-0.35815905381361984	0.37634944878614585	-1.5130104033940233	0.30985094772484095	-0.32650180728025296	-0.7587682548335322	-0.7035948051277456	-0.3858340128314581	0.022020674473156525	-0.9313530119125021	0.21767722624310554	-1.5516604490872257
-1.4716642441562615	-1.188748737154909	-0.3969471214594365	-0.8496192373440324	0.30653477414973385	-0.2965755365909348	-0.21462299459243445	1.0517602964456796	0.5077005139229629	-0.3255909432024473	-0.8211693549364562	0.5786169173301859	0.03559687674478337	0.46007590381410174	-0.5144010641329546	-1.0286434323943563	-0.8485504733647561	-0.3616625429051691	0.29144056621241854	-0.3721939830384952	0.08640033546432581	0.06273049578196635	0.4692372107831687	-0.014698395086856914	-0.20718757545313374	-0.19929947512954865	0.3814001693188841	-0.20871516803260443	-0.05346564440342165	-0.7677460573137072	-0.9670469941077234	-0.1827576174420445	-1.1525147604460124	-0.14906665513148964	-0.5503639305186384	-0.8992611938567157	0.7217460206897705	-0.5726665208187216	-0.40658318282330247	0.3128468832828879	-1.5211642840626376	0.3729538271312604	-0.20277021789906527	-0.6232229249621923	-0.6892554753926748	-0.3317385391894789	0.03915213604560576	-0.8619720703597716	0.24023781279943268	-1.4602368269945063
-1.3999134263610042	-1.2067208604189363	-0.5099699246432067	-0.8944597135627509	0.34139661839493096	-0.2051374453477121	-0.1145878195578155	1.0929297630340613	0.6112450948136423	-0.3670208691193729	-0.6895311966835972	0.5006479244870323	0.0819363176799555	0.33967083891813704	-0.5071085736452252	-0.9754854914555718	-0.7119882378745545	-0.3538910248948598	0.2429837114804394	-0.41069667397580395	0.05981163691611504	-0.0051096429122605815	0.5097861502336744	0.061977719163205505	-0.18177665324622536	-0.23955467563836566	0.45629257923856203	-0.19408207726744955	-0.017251257921826243	-0.7919103425681845	-0.9230063016447005	-0.20586417798318216	-0.8493085998690753	-0.12408713200558912	-0.7181227097819812	-0.923191106080848	0.6965526005439284	-0.5285653320491652	-0.4254054018452096	0.26630544287534935	-1.5636647161706019	0.4084915235348331	-0.10144195519406266	-0.4849981032256391	-0.6878371098459006	-0.2683269609191675	0.07460397399937982	-0.7612596190193723	0.2686459974253584	-1.3670076201539194
-1.3221428764194987	-1.174952631773254	-0.6366430004446169	-0.9382304731610427	0.3679825266754012	-0.12787899411795497	-0.033643681031962545	1.1036271774099522	0.6986200583095946	-0.41062648173396743	-0.5645971944311261	0.3913863182388533	0.09269080242236892	0.18457539427568098	-0.5373476410373799	-0.9103640206782563	-0.5890352865765366	-0.342658816838454	0.21013994719023046	-0.43533161764341166	0.016209771967187526	-0.08870886212720988	0.5393639049584706	0.12283922770883401	-0.14752279086665604	-0.28011787486246015	0.5357524186421306	-0.1805991744385903	0.003067101014460248	-0.817484298795278	-0.8662410215278877	-0.21957131255735424	-0.49329097008979617	-0.10191577540011836	-0.8713051824230618	-0.9298958056323036	0.6556554757852401	-0.48140268201084835	-0.4322652051871253	0.2427500925756442	-1.6220050640036612	0.42305527383456143	-0.04111768894869948	-0.34750255205831243	-0.7020449813107824	-0.1798574343409061	0.13180124861289638	-0.6372124775596222	0.2920130148946809	-1.2840451789018092
-1.2463744248927051	-1.1016770909254046	-0.8144673374984421	-0.9643417812473709	0.38371252240801323	-0.0535821589888197	-0.0013731181973996476	1.108134631622706	0.746744097510491	-0.4280062492901763	-0.4354039979331654	0.2555019709181373	0.06501760406459595	0.034789523413777126	-0.5741988590910225	-0.8686338397903887	-0.4884254691327821	-0.3169496621121227	0.196105462241714	-0.47117938344151095	-0.05115088984358766	-0.17301007907629617	0.5520454359602637	0.1637348314726938	-0.10744856662833753	-0.32108401977421147	0.634464620124038	-0.17619314977065775	0.0062004994545684965	-0.833932213464575	-0.8080443922017497	-0.22051733049862765	-0.14826035654209632	-0.09509274268796626	-1.0009832524601063	-0.9186139698518948	0.6026241991295185	-0.44124038928034964	-0.43402239619096566	0.2194846760382591	-1.674681138175531	0.41385570412405137	-0.012274272343939647	-0.22295567832830088	-0.7329411342333199	-0.056125447722682374	0.2058250558711967	-0.4980767171709675	0.2756935023606711	-1.2240031283424462
-1.1819735925528003	-0.9894824021194955	-1.039585961304732	-0.9793908321326954	0.38241538736690983	0.030209906297065287	-0.04166134520523963	1.0941523246770195	0.7832041936646366	-0.44628275257988353	-0.31178814897463947	0.09828293572435273	-0.003285642660591226	-0.08678225045765128	-0.5979699953240253	-0.8486397493922423	-0.3758930550525092	-0.25956945298289064	0.1982248862835833	-0.5342479774399699	-0.13704375076942976	-0.256642604753084	0.5460554787101548	0.18597473184594934	-0.0721436368149856	-0.3516314713022446	0.7722960093151942	-0.19155841434627663	0.0027649692830653836	-0.8450386323402451	-0.7609700939518003	-0.2116733646072712	0.128327426591966	-0.11088063003463229	-1.090867111166434	-0.893423620113458	0.5551727122936265	-0.4200884750598224	-0.44480771917928175	0.17264269453563308	-1.70366751560158	0.3854590731298757	-0.011987092526519787	-0.12111848811602602	-0.789163760736184	0.08865448527659985	0.2827903492499018	-0.3441193930556908	0.21048557665184808	-1.178140549153156
-1.1296704510812112	-0.8348767748020555	-1.2709935256246083	-1.0002849898757114	0.3577591014616352	0.13803079099445884	-0.14609088559930006	1.0342705432330566	0.8260641406961312	-0.4799213680254277	-0.1977111942830499	-0.0723349835621702	-0.11529207515732624	-0.15748691025512754	-0.6253748359746027	-0.8440183608331495	-0.25122525258472506	-0.17343490057175756	0.2096332343158521	-0.6241545380938913	-0.22270875678811955	-0.34744114379622826	0.5195713284175741	0.18715084013098165	-0.03652581698521882	-0.3564807142330083	0.9515551780244502	-0.21170098321711966	0.009860191878396402	-0.8636536531316239	-0.7248231855610971	-0.20701270741035477	0.32229431222452437	-0.1250670505321595	-1.1331565738781633	-0.8617815783538088	0.5160298175982108	-0.4273862678829955	-0.4833392007586891	0.11385332055886968	-1.7086066285639614	0.34894576638163877	-0.03480963571778867	-0.03372481501463962	-0.8632508742720777	0.2355306939417609	0.34785109408895976	-0.18434026553067712	0.10744162665791868	-1.1375167088097906
-1.0860229140535398	-0.6740870711369891	-1.5135539624853425	-1.012603160105475	0.31505012622397727	0.2669694431800666	-0.29185459049130313	0.9509286347278458	0.8767697893285795	-0.505059369734979	-0.06683132851649226	-0.211287891331029	-0.24465111116581767	-0.17090755661360324	-0.6514064561464075	-0.8626775164532161	-0.12589404054031555	-0.08013841457391657	0.22407211511603492	-0.7343621752555515	-0.2838132542346101	-0.43119664717826633	0.4803207540233654	0.17466341962244628	0.006501116922570033	-0.3393022595718795	1.1581517555564047	-0.20899038230178574	0.02897733352776724	-0.8847645279398177	-0.7010163232455595	-0.2324076477421574	0.44705792284397666	-0.12356357553567798	-1.1408644486643662	-0.834077253792133	0.4842383978114027	-0.46391134916858234	-0.5330023747069772	0.04304937433377303	-1.7023508643788605	0.3061496631182797	-0.05691257890678757	0.047359512709543514	-0.9430045311387423	0.3878468748719305	0.38221874029992425	-0.03192592702858178	-0.026176573602640398	-1.0997447477965578
-1.0613326064224429	-0.5029261173615622	-1.7653951306357794	-0.9975395055802811	0.24699877712541918	0.41629990573654174	-0.4641629751662492	0.8737410777942298	0.9284617547337195	-0.5294513167154308	0.07794229817898786	-0.2933681593377139	-0.343817395073322	-0.1518385018320003	-0.6474059325598456	-0.8985142296773183	0.012220323015951783	-0.005957730702735311	0.23544635747406692	-0.8515742957632118	-0.3119519287561666	-0.4954294398518179	0.44347714869506083	0.1570441441979861	0.06155760874301334	-0.3135368933600001	1.365979747900193	-0.1888789697633034	0.04608676109109679	-0.8973884470975768	-0.7099836192248723	-0.3056155498948415	0.5283776151419457	-0.11682173607287114	-1.1225265145266814	-0.8080105779716703	0.46291708415679816	-0.5199354530250812	-0.5782894672130083	-0.046564908666231114	-1.6978194454499096	0.2557665969340445	-0.06181774222501507	0.11975199120592665	-1.0294452626442225	0.5460411466387877	0.37403802078600384	0.09760178063799049	-0.17081989214232257	-1.0523635882760631
-1.0675091024266665	-0.30243635411305836	-1.9894086458200284	-0.9796171885506689	0.16425728435199355	0.5807309986792365	-0.6420794410594588	0.8178029478635978	0.9895237294794266	-0.5619175604438188	0.21468298531163504	-0.34138517198134155	-0.39113533253347205	-0.13009370131625014	-0.634096980659411	-0.9436685482022341	0.15904663120110846	0.03242148592221909	0.24748322436013165	-0.9567859035848935	-0.3117550171080103	-0.5570130877914355	0.42160219435233437	0.1313820760119886	0.13407822390685398	-0.27895998495540086	1.5571127406435508	-0.17395768292381725	0.05279213629108017	-0.9087578642890337	-0.741892558967818	-0.4189612285528154	0.5799554742162615	-0.10006792903572811	-1.0819303611336277	-0.7703308565130262	0.4422241514203811	-0.5983798211211566	-0.6176375920474056	-0.13916692372916692	-1.7068488657640877	0.20879649064970018	-0.05101714035607766	0.18209307534092883	-1.107344666015592	0.6921841151944035	0.33121860712541684	0.18426416105835813	-0.30503804583573874	-0.9713120878235075
-1.0898882628944715	-0.11191622928186426	-2.179520045842595	-0.9963566107508661	0.09041349475308003	0.7116958296849047	-0.7937403771243267	0.7988027968930481	1.0581063696169046	-0.5855561024022735	0.3324805339780698	-0.369825215843555	-0.3851386749308577	-0.11224025947914189	-0.6334950209974831	-1.002010585633472	0.2820308754036843	0.049746804652201805	0.2514565354087394	-1.0355486827147802	-0.28382731935233585	-0.6127886011935022	0.4117995381772924	0.08654748725550351	0.22318808547498933	-0.24299824022195948	1.7207764761096094	-0.1698787997456664	0.05647863072333827	-0.9321463045119401	-0.7823041402825721	-0.5634068854025052	0.6069174599596363	-0.08088672381990827	-1.0378639332765762	-0.7230437491104945	0.415104860127132	-0.6930641683556116	-0.6430098531765777	-0.21742782489003099	-1.7256128165650169	0.17777476377967596	-0.046874488966860896	0.23684776563587326	-1.1519124790377677	0.8209270829762009	0.2791897238313123	0.2186757075123406	-0.4427351502794224	-0.8563904332374159
-1.1079161065616216	0.053399043183599594	-2.346460517059613	-1.0435081129789032	0.039182020691642123	0.7786861411901895	-0.898505474255826	0.8001944993458338	1.1142404965475365	-0.5865961688472738	0.42140627339970516	-0.36994438323959977	-0.32747321152767367	-0.0950679800678288	-0.6366114163305886	-1.0648722452954285	0.3710372838374103	0.07515526751038895	0.23796774124801479	-1.0830737256322636	-0.24562364658643987	-0.6326981792664219	0.39965233433328307	0.015553568377781551	0.3223408052399016	-0.22668820299112474	1.8440448303341554	-0.19565806841266786	0.05970949101228373	-0.9633642045958147	-0.835589853198359	-0.7314219861896736	0.6369493887156799	-0.08679703241873987	-0.9967802683420303	-0.6781303123553397	0.3865746209388791	-0.7876529113172739	-0.6488221003431269	-0.2896319390404784	-1.7382078887945276	0.15700867967366375	-0.06791783765710394	0.2631675034646245	-1.1661307287871385	0.9461255498135153	0.22705919756131943	0.20326662234069848	-0.5938493951306332	-0.7238706850523916
-1.1151854706043012	0.1880579564128459	-2.467684389491158	-1.1005827884981372	0.03241404887938231	0.7995835933343336	-0.9401502072235267	0.8180017624997102	1.1455859424675363	-0.571792678951649	0.47559938221045134	-0.34747015714185747	-0.2355274539650339	-0.07192941643468401	-0.6470297077711411	-1.1286378294035289	0.44197829846992304	0.11565299502454149	0.2321307987143153	-1.1132444706539677	-0.2321773940408996	-0.6250914957895852	0.3915775024254666	-0.08418656012697232	0.42828597235145427	-0.21858992098115326	1.9177829443494083	-0.2779886766743884	0.055277413436422854	-0.9923334690797135	-0.8912415649937385	-0.9059666358864888	0.680722833030266	-0.135865752694971	-0.9501522413793841	-0.6330282699867308	0.3577738288552959	-0.8820780647454909	-0.6445417632824894	-0.35485996400729974	-1.7291951772522114	0.12578579603154372	-0.10461743777288787	0.24815640925913396	-1.166113431646324	1.0695441599533857	0.18106729101694527	0.1510543630146423	-0.7433196117437556	-0.5931783194190318
-1.0995516349968009	0.2766244906109282	-2.5447729863299546	-1.1606694647404159	0.08127994884382148	0.7608983859516993	-0.9028427235748525	0.86924549311199	1.1826512784594696	-0.5505760585029295	0.5025187654741652	-0.292195105282903	-0.1422979807778821	-0.047564760435109134	-0.6881698884160192	-1.193789231453896	0.5205516525240812	0.16996341353626448	0.23910784521536557	-1.139109592400263	-0.2515619392901291	-0.6046720726469821	0.38782972175334784	-0.20931498339270402	0.5160835185109365	-0.20281019732775185	1.9594843716034713	-0.4063813259695742	0.031525960874854334	-1.0199141024562592	-0.9413494690306148	-1.070209236993472	0.7200462682072224	-0.232704101257922	-0.900443372249199	-0.5792871704945305	0.3138977130770532	-0.9823180824988971	-0.6407514121748463	-0.4023631359191187	-1.6880548391738066	0.07087334986228785	-0.1518172562704228	0.20469056338647654	-1.140420258680734	1.1731287772545573	0.1500692634611872	0.08603829037920144	-0.8908263443948012	-0.4900456437199209
-1.03902958839994	0.3354829154036074	-2.616743185340353	-1.2173717474429822	0.1664191760871653	0.6577149586606449	-0.8002480359791294	0.8926640768164378	1.2464928732009428	-0.5143979168612886	0.5062747936773422	-0.1797569431339156	-0.07823787800504405	-0.024387772254868285	-0.7691585445978886	-1.2375008626177475	0.6269944673774082	0.23434427606838132	0.22996265228067897	-1.1600508636224214	-0.28777680440964487	-0.5494320246698594	0.3634803832360243	-0.3498864627146296	0.5558600415685884	-0.18072692102032065	1.9912623368688411	-0.553922137861108	-0.02008739772298198	-1.0490569458285777	-1.0049483734509008	-1.2240427477252183	0.7525482336807985	-0.3677172758488555	-0.8516056775896101	-0.5139100246795805	0.2614977265104368	-1.0653663274647873	-0.6402839543116451	-0.43753705137715954	-1.612738379129043	-0.011644510664234003	-0.2154919537190171	0.1249855799968493	-1.0653229921212843	1.2428200550522612	0.11308662068873172	0.029553147816641666	-1.0305882236398756	-0.4435654600897099
-0.9243232340357878	0.3569951713693422	-2.68431112599124	-1.2539027525760633	0.25848003025783073	0.5323446927035909	-0.6571937732543205	0.8471622315903857	1.31621500809475	-0.4658198311015161	0.4903152172366724	-0.008394227622115169	-0.04807504934518756	-0.015249716327285634	-0.8761976321909988	-1.2323886011806167	0.7705913478122004	0.2912597795832086	0.2076819025255796	-1.1744709357437788	-0.3345405078232559	-0.46892518233485037	0.3249938467403285	-0.4889382201670601	0.5572665277588811	-0.14559654124014715	2.009313136615633	-0.7068010680303489	-0.11139696735211405	-1.077487063765114	-1.0997645768581343	-1.3586926346998236	0.7923335685403946	-0.5011821791678067	-0.8032843413082891	-0.42863038650828555	0.21251892494283986	-1.1099264167437486	-0.6309516931149662	-0.47460967940063703	-1.5132343009369729	-0.13564425020975693	-0.28647158146588775	0.009163554162928167	-0.9309484239911615	1.2685929885292695	0.04939959606925513	-0.010620856446570218	-1.1477310793059423	-0.460179019550469
-0.7693979921662507	0.2998287217649791	-2.721990240686804	-1.2743734047628696	0.3398136133723175	0.39605617617070765	-0.486195487756396	0.8065654698493123	1.3677687397097777	-0.4321738653630748	0.44690474410731085	0.2026251629045749	-0.034480830039460376	-0.03644609376175452	-0.9920278390135124	-1.1744177115352126	0.9377330096362751	0.3247951235686034	0.18115743244756508	-1.1737397329572115	-0.37605229627818026	-0.4110692960856325	0.2928443304617134	-0.6043029891425614	0.5357348342020888	-0.09752558385868147	2.0149751570433754	-0.8412406421644356	-0.23851645679016825	-1.1018459677732733	-1.2128384939671437	-1.4600062380741377	0.8352254604118932	-0.600114753610401	-0.7539620197908847	-0.32520780835006646	0.15451296601813616	-1.1044451051036364	-0.5986717564530688	-0.5200373498675555	-1.4036113905053276	-0.3020679529902613	-0.35810479086619623	-0.11473984553541254	-0.7370786103161051	1.238943922688939	-0.03675976649207496	-0.026062581698491093	-1.2283274209873944	-0.5239230637880553
-0.5934775907464613	0.2250396998146144	-2.7321725079576464	-1.2958005953611154	0.40240484582402647	0.25031938193145054	-0.3002684971949604	0.7977523434425444	1.4150671122183833	-0.4140333424919717	0.41516984921329697	0.42737487184425155	-0.012047226223691887	-0.06295903125806636	-1.0762081354862283	-1.056928485427662	1.1081416506961832	0.339649301854928	0.14529531598738332	-1.1447175725702015	-0.3837009072972859	-0.3793897268060479	0.26097446204137753	-0.6637425520419159	0.5107340105603845	-0.0485190514323116	2.0308044347154866	-0.9322327108222803	-0.37833522513167955	-1.111729444480535	-1.315329506381091	-1.5252901550856959	0.8720929411787139	-0.6540718674506113	-0.6943471469122635	-0.2089094469709043	0.08608344769590881	-1.0289878393974832	-0.5461080909439545	-0.5625868973768092	-1.2800065797796325	-0.4710664624535907	-0.4371683654275609	-0.22409083251750528	-0.4725084632765997	1.1561608100722565	-0.1180833874732635	-0.01198580525823116	-1.271247466245735	-0.6070889512089391
-0.39171354759761456	0.22959873625609956	-2.678200311538444	-1.2814890282891909	0.4736865257136527	0.16008399576323665	-0.09209480889182253	0.8143726535450044	1.510452163444071	-0.350012291354489	0.4797947948449427	0.6735002324493872	0.06251301204194736	-0.03830095144430262	-1.0647897131490356	-0.8636981728642585	1.297491886884922	0.3794035003860327	0.13845469218328094	-1.056389531236638	-0.32814931832880734	-0.3360631440250485	0.2545800141391149	-0.6260148979104231	0.5345227651093742	0.024708222069920478	2.090143702405707	-0.963080076219868	-0.4797588981238684	-1.068208483184161	-1.3515271528967516	-1.5237857840475848	0.9198629443327283	-0.6291707378068363	-0.5971015754610287	-0.0673172327727512	0.05317490627676762	-0.8636944253571599	-0.45310650425671506	-0.5693579114602583	-1.1202874295515968	-0.5758423198125016	-0.4993543491099907	-0.29281055923312127	-0.12769342057130295	1.0634104999498861	-0.15759478428221335	0.03679627835852064	-1.256104485768366	-0.6455475430417836
-0.15216493570936968	0.30888357799256183	-2.4859368578834813	-1.158927980686001	0.5783935531913859	0.15246325189456345	0.14062092802720283	0.9062784283161853	1.6681806540102884	-0.1951526454428868	0.6680001552067835	0.9573979336194606	0.2265922167945181	0.07275297594472843	-0.9280853009665464	-0.6137630635055135	1.5065785579782602	0.47726503565479084	0.19373511788224387	-0.899410021409752	-0.19254470531409756	-0.26728786236381363	0.30578553447476564	-0.4926062253410445	0.6458417423086756	0.14859781056561663	2.1880623254533216	-0.9077542190313153	-0.5057446635700241	-0.9432422034549782	-1.2934934196560037	-1.423658319376397	0.9994702280511538	-0.5131259861230961	-0.44180462968436196	0.09843490049521042	0.08556561527258755	-0.6102559963413996	-0.295147986663082	-0.5065094648110149	-0.8929044367915535	-0.5767609357384054	-0.49878659131003467	-0.27407721524442735	0.2763712482793643	1.030761538889589	-0.11962651265265908	0.1388944494707581	-1.154801959050326	-0.5788753271607746
0.1099128820535995	0.45211764459380255	-2.16436115454684	-0.9144557474538051	0.6965078828019583	0.21261295255280238	0.3883046372875246	1.0713123805851377	1.8708351263629184	0.03252267705809227	0.979250873451007	1.2627383181152676	0.46629094962875844	0.2552730677918678	-0.7065766862034054	-0.33734177062383475	1.7167604807311214	0.6319053963164923	0.29392297207295226	-0.6861122059702696	0.01227435202760332	-0.17308694014207746	0.4137545763293696	-0.2983109017686377	0.8272754230892868	0.30690915021836596	2.31181827018922	-0.7648141588849651	-0.45404358930823474	-0.7401286041729515	-1.1565779246722756	-1.2308644917788056	1.126456026777942	-0.3420966060298554	-0.23432375618223938	0.2719773656262186	0.17543863242795538	-0.29990965508065753	-0.07091182889895084	-0.3612844718869995	-0.5853928576905153	-0.46731824126687443	-0.4012246754059051	-0.1463195710897194	0.7000750908106101	1.0930382683596496	0.01244467410840584	0.3101154087735208	-0.9628869849633339	-0.3946838850745086
0.3733747007341214	0.6787121678906136	-1.76412280163014	-0.5815694275428342	0.8279651937995295	0.34165634482001844	0.6433670250189791	1.2578746938241572	2.106284631407533	0.3202094659209518	1.4060738708224245	1.5797161436310323	0.7488669812593366	0.48702199075040625	-0.4430594385747931	-0.04841519186139918	1.9431177058499045	0.8392980449004417	0.4265843003764395	-0.42768066316422315	0.27262812019651284	-0.0413342632150546	0.5683424142726679	-0.054887216437146356	1.0513563168839792	0.4910113296609501	2.467421835977825	-0.5606103638744222	-0.3383003341756752	-0.46215253430225606	-0.9551288755979932	-0.9655165848258627	1.3115369764426381	-0.13392271424514182	0.019456290343297256	0.4522843320885581	0.32958396266439466	0.0365154072585266	0.20658918116909666	-0.13207415388509539	-0.20948225009554622	-0.2597915047214829	-0.19340221419978504	0.07671512802105003	1.126608745579078	1.2484212792915694	0.21832098172510256	0.5519190580392803	-0.6877343157697144	-0.12685790278571932
0.6289759316790289	0.9388412675571735	-1.2971489747548142	-0.1835289683549334	0.9904215309171382	0.5341288858178688	0.9030986490543729	1.4440304756430669	2.348559896844978	0.6765075638358007	1.8712685940544134	1.906145433245566	1.046742868340098	0.7411200275562975	-0.1747327840639033	0.23390256181134936	2.1748854741667296	1.091758937394336	0.5756260967920295	-0.13489200401767132	0.5659308331490862	0.1260383936306147	0.7573319324960808	0.22174127430026314	1.2961395938036067	0.6972129958696642	2.6349265905741275	-0.3134160229289196	-0.17973965230281538	-0.12572771873113672	-0.7089608454428362	-0.6455571161682676	1.5458496727692155	0.11032617815347343	0.31468924131409653	0.6383230691451441	0.5543552352657994	0.3716020097786136	0.5152775155440898	0.16825125876976116	0.21247773275085816	0.015930730177217134	0.10024079957066874	0.3725481892481796	1.5402491115845527	1.4756922458597483	0.46533497376496136	0.8380330999235888	-0.3583949433448829	0.2055985677617417
0.8526376463033284	1.1528445205514823	-0.8088654546479008	0.2360956705598082	1.149911966976576	0.766926358234551	1.1549089922346902	1.5942453190650834	2.5418182075183706	1.035010749619909	2.2707505408449675	2.188344999022007	1.3113289271628328	0.969892794685211	0.03499058919305732	0.49092240350129346	2.3619262939991037	1.339843396425513	0.7027915393041873	0.1483313929252032	0.857329129161632	0.29338799215654987	0.9410630722414911	0.4771020396838739	1.5148041487704542	0.8961847974987013	2.7630733376188856	-0.04308291248393862	-0.006123551330865085	0.22140638825881515	-0.4659332381797795	-0.30326930967963456	1.804400836588479	0.3567952859565769	0.6179589210103307	0.8041350041929813	0.8099549920803085	0.6700934212130656	0.8149039257999181	0.4896569774118361	0.6404528734675511	0.2955654642931783	0.4362873987960031	0.6996177898793916	1.9083772406793897	1.741149505435829	0.7078766748657347	1.1331201966045554	-0.018307054548283984	0.5672023349533474
1.0150629190351375	1.2924975495563518	-0.36805798257997235	0.5971012990391369	1.2596610262531993	1.0027576812908947	1.3901199861693527	1.690237179715766	2.6498535185635013	1.3290408412533363	2.552140834873932	2.3786069187502195	1.5017527294869684	1.1330504079365584	0.15854280980373875	0.7159157830265421	2.495262231029396	1.5517354887818755	0.7871860302035869	0.39042227946663405	1.118653390453598	0.4260783740861063	1.1016408674348979	0.696059320359044	1.6816595849998461	1.0630436804453613	2.83594821741251	0.22147589103029292	0.16033397684401002	0.5508854183100097	-0.25508695427786093	0.036756154209377945	2.0665176406408055	0.5794607728656643	0.8966943660296713	0.9414030896924256	1.058150908909694	0.9098052011951946	1.066706017436798	0.7734703087248105	1.0444375595449085	0.5301578445240454	0.7706208218691437	1.0033606318958288	2.2084860932359964	1.9994386583808352	0.8981584859090207	1.4023830552249026	0.2961191896883905	0.901315438589395
1.1081582558355634	1.3686884938056072	0.01797754340806663	0.8677140476373996	1.3435924528246617	1.2054839151054098	1.6084389111512336	1.7484928354792886	2.684322300930357	1.5558819055104463	2.719291176760982	2.4861033579444913	1.6306778755990632	1.2382533247450458	0.22923231239481234	0.8948090157984602	2.5946891766808657	1.7343702623678046	0.8475628180813896	0.5952688970339042	1.341849930615386	0.5257594902980595	1.2389180035795284	0.8841863610493818	1.8134895659936543	1.1953627074644482	2.8542204230547625	0.4673876296269689	0.3172280611017575	0.8653998441929438	-0.06321138825475119	0.36281989765623057	2.306708292075126	0.779548936922559	1.1427723071363594	1.0587203813979325	1.2809177627489183	1.0942343415698175	1.2596309464001234	1.0138147903553207	1.408996227536893	0.7255715907764075	1.0807618210127483	1.2510354366193472	2.4462491314414696	2.2279874707830776	1.025193725228346	1.624795529525001	0.5728379710898572	1.1913206862418266
1.1549813807290756	1.4108614402027375	0.36671928862796366	1.059916202867365	1.41110064895835	1.3765316918241268	1.8157380100855143	1.7747155957677083	2.677922450053008	1.7127114299185866	2.8236308055069768	2.5109795518687528	1.717617441460518	1.3135759164753453	0.2759280790862327	1.0212955825851764	2.671150259677373	1.8764663050030166	0.8938978126519113	0.7618638804146178	1.524507988468851	0.6011345754743942	1.3443003027450482	1.0277944905039198	1.9253826811842423	1.2939454541514608	2.824703783171123	0.69864550657025	0.47048194530544435	1.1684633234065274	0.10238716989568442	0.6559842037080887	2.5039394565624393	0.9569449876712921	1.3524715023864573	1.1585686531743462	1.4644951751580462	1.2312055209301636	1.401374871365369	1.227153002759	1.7247719652008335	0.8990223701287883	1.3551472824288682	1.44115726397686	2.634635751478387	2.4235496057260195	1.1011241083070973	1.7842838636075302	0.7978010294036357	1.4658276953944547
1.1845537627942577	1.4429643452592957	0.6686029741830447	1.1834045816022563	1.437054069904728	1.5359930484808992	2.0109891942447233	1.7592733365687796	2.6567054312950007	1.802388678414897	2.8950520361326735	2.459354001513657	1.7679666235072191	1.3621550234267559	0.3106410862574024	1.1123435220793703	2.740899014646234	1.976563894345793	0.9218084347757003	0.8992892075672534	1.6704589020824094	0.6420169763635437	1.4281097671290182	1.133708489103498	2.0218955812960995	1.3589933933502274	2.774424743247967	0.9089014191417542	0.623170550785877	1.4687153506243524	0.23924658589919673	0.9130204606754688	2.6627090230855277	1.1128108285076537	1.5239226767569634	1.2478849114872554	1.6097238965322451	1.329582317633811	1.4993185577509103	1.4050344374974977	1.9926068946385704	1.055646385495364	1.5983984905357533	1.582173773050816	2.787331451159037	2.5957028219849696	1.1319126897307223	1.875352654865543	0.9861630325116313	1.7282623542107385
1.2100368476499719	1.4370740404278828	0.8934671321882057	1.2373066163598825	1.4381618160830814	1.6590084684652644	2.1597550610110483	1.6929404652903677	2.620353680543915	1.85536958962029	2.9245935522929445	2.3801151311064053	1.7924439983522213	1.3792085360561352	0.3412563784382617	1.1766269172112551	2.8119714594778893	2.0477567944725954	0.9262129389914471	1.0122365015215025	1.7752215249487295	0.648747443690472	1.4966609452456212	1.2131893841568204	2.1176460018533922	1.4048875177064224	2.710478242766807	1.0923317295511612	0.7610254628733234	1.7562961189875765	0.3710028147030463	1.1377445635569636	2.7860334218889493	1.240480213683743	1.647381368785379	1.3265380524346244	1.7112597798960056	1.3987615694265796	1.552828403031323	1.5563338963198756	2.216821904253595	1.193210796705873	1.8131528783692474	1.685047121447423	2.9207304605472317	2.74561543575107	1.126775099313095	1.9290129468439694	1.169285182585909	1.9732478710873704
1.2299615339986218	1.3832022941572522	1.0370803598932665	1.2354994159260553	1.4303146850906199	1.741648392853469	2.24909525747793	1.5902630915775817	2.5659157195784426	1.88143372823493	2.933239504005919	2.2989435144945594	1.8044103824604325	1.37222574790658	0.3613655933945369	1.224798308059723	2.874964076352723	2.083954628272285	0.9033207232196704	1.1067656445986578	1.8239993532206267	0.6516630401191147	1.5514394663419662	1.2678630545757352	2.215656521170033	1.4439153549137564	2.6260106497951154	1.2499022841016363	0.8714497376056054	1.9995616711407505	0.5050235661365738	1.330101544949257	2.872242491315352	1.34073147848638	1.7123069443142256	1.3827471253809278	1.7693908331701635	1.4467039254230054	1.570014519532026	1.694455512067051	2.3862054081265622	1.315165442401756	1.9942148018762613	1.7615908324147902	3.0379635621303636	2.8538124680151906	1.119139555760757	1.9811005804089603	1.3466610254299012	2.2076905168607617
1.2436962874409363	1.3280067167502678	1.1356640464759007	1.2183876009091905	1.3939413033181864	1.8120553980553247	2.2825010016157434	1.485291931092934	2.4981662182300175	1.871885697761039	2.9563851419522886	2.2249666294188915	1.8111431567148646	1.3545085385546307	0.3654821196242823	1.2727931043971898	2.9140708191785953	2.0837414104021468	0.8604182211491415	1.191804842497361	1.8250795542619422	0.663609811777077	1.6067897674342575	1.3180837164285193	2.297913180048534	1.4818524598286409	2.542351561497861	1.3732372221103561	0.9587414425164338	2.1886416802924016	0.630320030505058	1.4905976835670987	2.9387898431532777	1.4282522017452524	1.7375133102879698	1.4164339279986364	1.8131942196754678	1.4817545763681896	1.552960755558856	1.810853310305762	2.506331452550607	1.4139635910165562	2.1374350078326954	1.8205330537158388	3.1343674467448923	2.9287946360639294	1.1250656492640638	2.0366391606434333	1.516042683571151	2.4019125816610343
1.252481781938604	1.2867225221553527	1.2148210867552935	1.208829518614727	1.3410482099892191	1.8750186340091535	2.2678257489815743	1.3906799033645227	2.4192384601244257	1.8549175466070917	2.972844341012437	2.188773256851541	1.8192284705084094	1.3274821093834892	0.3534711432448792	1.3263042343579774	2.9222163622349884	2.064521732902855	0.8039343523735306	1.2677840299032772	1.7902065013734354	0.6760920488599834	1.6765319458044257	1.3763499646492197	2.3603210683711553	1.5222929227225876	2.473101270352401	1.4602386838650705	1.0301687949828253	2.320982432796242	0.7468948782361278	1.633391425296093	2.998791738512815	1.510512162400048	1.737640236369779	1.4301653366854945	1.8635374224033883	1.5091568854899617	1.501661479089364	1.8958922971052534	2.611910840191669	1.4822831360459905	2.2480025384567557	1.8640747965255655	3.205728530888449	2.99201149496905	1.1415903330713613	2.092533814480949	1.6899084092527794	2.5407754907510407
1.247973701279974	1.2634290439584017	1.283545029188447	1.192451536501295	1.2892664362133737	1.9155566573181524	2.2154860374461363	1.3151689176160322	2.3275633049414743	1.841970005668093	2.9634082060076627	2.1799027338084884	1.8279272148451355	1.2869022945093584	0.3270977855566675	1.3815004949915426	2.9098243720301027	2.0313882225957984	0.7374818822423691	1.323637880526981	1.7289135313494235	0.7057886026424068	1.7493802128861968	1.417675783795253	2.3886026805344924	1.5668577894654785	2.4000995175175577	1.5199420057502255	1.086803875341986	2.3874973368418426	0.842397381544101	1.7681020657164683	3.051853872786834	1.5794340320246048	1.7086808969316447	1.421680384148506	1.9072389879265792	1.5338100406340955	1.4346375959444784	1.9523127000972067	2.7160399064351166	1.5238555356124341	2.3363515937813606	1.8977664368504847	3.2525691882136263	3.0552466088146577	1.1619528092409872	2.161075015786505	1.8605523070839358	2.63709271979623
1.2355602432120225	1.2831898267072201	1.3695072120351433	1.1764678526643346	1.2238379441951737	1.9248929714890146	2.160879533056721	1.274738329302157	2.229835751380645	1.8050715353224942	2.960775442842606	2.1589106521990478	1.8390826736987016	1.2357312771992832	0.2968367717185053	1.4194413767111391	2.8818860668409068	1.9959721876532832	0.6750295204752872	1.364305935939532	1.6536595254711197	0.7600704493327879	1.8190449887241624	1.4404436757739028	2.3463625283184664	1.6010942782374016	2.3243289471361077	1.5609956663567954	1.1317800820340251	2.4091552481468725	0.89583797926239	1.8942088610073404	3.1007673593015306	1.623908334294828	1.6685376388759543	1.3978700754841256	1.9468851691907278	1.5563853962495355	1.3724938602509642	1.978346630486989	2.813719386739866	1.553807778977483	2.4021982949065324	1.9273002449707612	3.276051786583147	3.1188346515096734	1.1804487507624823	2.230601354060477	2.0090797397311393	2.706645878745768
1.2324764741772811	1.3540631346503385	1.482926254823527	1.1799033589435903	1.1580628348243924	1.9165751643186095	2.137558339804707	1.2595156564177405	2.150971506097536	1.7551299702302294	2.981706441518236	2.128273459472266	1.8592750117737726	1.1785939756673764	0.2720247469034189	1.4361340476917477	2.8468411430266367	1.9801339268893958	0.6319296927181017	1.3938270716186634	1.5860091222351997	0.8052621939767501	1.890422607694089	1.4612057583733298	2.2376499553335734	1.6092249811647708	2.2558025786376046	1.5947665342741781	1.1723948709906098	2.4298111358687557	0.9166619739159584	2.0064378334716393	3.1452843494467086	1.645105371908165	1.6435158926575686	1.3676218752092735	1.9896674367039786	1.5621768906413755	1.3203385163693449	1.9743476660335268	2.9004011534051033	1.5806186240849702	2.445793511557833	1.9546891396521346	3.2924598543596097	3.1918665834164264	1.1865350089550681	2.2752589184419927	2.132171484306118	2.7538998844107794
1.2532499248426832	1.4584226768149684	1.6089777070250395	1.1934117258227022	1.130472808233867	1.9055485619342207	2.1482140510946595	1.2519339938018175	2.1014165603665615	1.727860383580395	3.0003767364262934	2.099304610290106	1.8760650545922697	1.1317439733352903	0.24967699445434982	1.4421651992115476	2.8154199375601583	1.980702507876431	0.5959652592352096	1.3995197834419808	1.5358866687087487	0.8232886759380242	1.9576978924572928	1.4688630334547383	2.101229908176628	1.6035026892440847	2.199048038198889	1.6358279839638379	1.2118011330216159	2.457954585641085	0.9118311703344878	2.0967290259705638	3.1754824494300435	1.6463120715794564	1.641880277012443	1.3293740368418097	2.0285077776239704	1.5416432173849073	1.275578017962221	1.949710367791506	2.967841098394161	1.5974722089737212	2.470821067600095	1.9835002769368422	3.3155826722001924	3.2573926922931036	1.1717413358280502	2.2894662552033678	2.212557452705919	2.7922422212900386
1.2937039581350311	1.5755333902339632	1.7364359915842165	1.2139261889291162	1.1431761555372368	1.8856118291593034	2.185635766824164	1.251390962780794	2.0620797069587327	1.7223145875892094	3.005830064166567	2.0547173842638813	1.864694146962562	1.1071243180686225	0.21482603819398766	1.444053862541073	2.78213054569158	1.9799289097065689	0.5616208452785737	1.3841143135739191	1.4937785192622648	0.825561201449629	2.0021144616620363	1.4523584069750004	1.950307560647205	1.5987738668636553	2.147482853916707	1.6805347245396363	1.243456741523862	2.481487674937674	0.8837382716738643	2.1638442254188996	3.189249313141902	1.618527181700344	1.6598201248026367	1.2776799982761258	2.0601857397449947	1.5063227499365077	1.2311329128121966	1.9089251732992962	2.9981207347623218	1.6027324585640241	2.4765745667008154	2.00915014179929	3.333983370598466	3.295210844001192	1.146395273749718	2.2855168054896273	2.248901385011906	2.824110610441532
1.3477494179138299	1.7027773616489181	1.860088194803668	1.2556451371257695	1.178334589888251	1.8512137416686667	2.249152373518343	1.2561417423690888	2.0206469304089354	1.7188489244880245	3.0042603278514664	1.996582314899862	1.825557278307576	1.097395921372018	0.15913536384594856	1.4584777430244065	2.74965789863196	1.9786003983618592	0.5416227395777634	1.3535010810290138	1.4454226445221316	0.8053902957530521	2.01463619388767	1.4250313493878646	1.7969944903709987	1.5972361890670803	2.1055625084738736	1.7219804356617376	1.2633316490479407	2.5004551134722073	0.8363889193780931	2.2112695223953454	3.1908434303393056	1.563587349566344	1.6995335649903835	1.2094323670271394	2.070964217994457	1.4585184890007823	1.175212561923951	1.8732809994218829	2.987296792350174	1.5962786787926206	2.4749868254114022	2.019247734296279	3.336771669697734	3.299798919043493	1.1228295037945208	2.275974032928102	2.25034672737288	2.838446299405484
1.4075279559271514	1.8169243295182689	1.9820681941871352	1.311646445114609	1.2272290768508407	1.8096391527244502	2.329543200402675	1.2609400000794402	1.9818219156293602	1.7148356645659733	2.988903133292438	1.9395234760813682	1.7614223669319102	1.1046930921796327	0.08655533169163304	1.4943413943942552	2.721616326857723	1.9680925843514374	0.5339197294393834	1.3054864774475625	1.388059468390614	0.7512263026968695	1.9980620645728635	1.387745085064056	1.6703590912031097	1.5943646220975745	2.0739959982772023	1.7626316603086547	1.2739598636636116	2.5112459343689335	0.7672996157518908	2.2372777832273005	3.1757640955779953	1.500522592963462	1.7536242686266477	1.1182576534011681	2.0544110354736898	1.3955471413213503	1.1101401745573694	1.846143906424249	2.943188976389093	1.5583304537367682	2.471260089619828	2.008688160443219	3.3217750486117197	3.2689206872103966	1.1092401459272703	2.260811231998564	2.1961288577295717	2.8225956630776268
1.4719377462017982	1.884833891911743	2.1017979888434883	1.3641830395444547	1.2793932017269567	1.7563517332749696	2.4140642309595277	1.2745276451355307	1.9349008840072763	1.703729371997806	2.956303643227127	1.8741750552755385	1.6645452262709128	1.1263051533508688	-0.0013433197761161474	1.5264995541603756	2.6959092057634977	1.9270618121619383	0.5257416759812739	1.241146908648418	1.317964547694009	0.6867552407193953	1.947071273842677	1.3366332627767694	1.5731475046468304	1.5813661500009288	2.050748379253805	1.8060557985356265	1.2722518447627438	2.5061542869753035	0.6789218133589887	2.240402246152608	3.1320103664937653	1.4309483775769305	1.8011753943660846	1.0079578705572365	2.0200770003049575	1.3325375519328015	1.0442567759582462	1.8082898715535431	2.8785561050728377	1.4748671563813964	2.4631728418878915	1.9795404367419447	3.2794973770333593	3.207535407334098	1.109252466287984	2.240339967103675	2.092029145525875	2.77732162459086
1.5500912478535003	1.913452443668406	2.2014322556622066	1.4117836036984737	1.328176914071712	1.6857208010020912	2.5041826334770656	1.3051391643315624	1.8577664291247582	1.6731264275189415	2.9103986004232025	1.7979339896750275	1.5500551481603204	1.139582580942895	-0.10176398629459264	1.5452963936364776	2.667676747271458	1.8682902197519304	0.5132857965260121	1.1724326759674077	1.2378777673652368	0.624869272587704	1.8552493989478283	1.2814120455078153	1.4852223722670628	1.5536786865433316	2.0252294840219145	1.8553788690227884	1.256445969427609	2.474476139838802	0.5899298126113393	2.23636937456198	3.0693807125738415	1.3527228814843881	1.817511358031604	0.8847110023702018	1.9719971325508787	1.2800359343938634	0.9861709124386648	1.7563386914344246	2.810451150963676	1.3669063167976367	2.452279814330589	1.9299896364364617	3.2025666135475914	3.1265017265140482	1.12229972828383	2.2094832221200624	1.9839518199783668	2.7181296883795873
1.6490876241648504	1.9158881442142242	2.261609782403196	1.4490886017446278	1.3664727714698026	1.6123232858839984	2.599370084581448	1.3453828075398393	1.764002822896601	1.6263013866152292	2.8519817315952984	1.7185685039094782	1.4252354981713726	1.1238809137431693	-0.18775016175309134	1.5563140952465937	2.6357047866847627	1.8076625384467413	0.5019310431246874	1.1147304200162875	1.1566770297126088	0.5588942957564396	1.7423815258615805	1.2250342751984737	1.4048977332957453	1.5150862159410514	1.9877621335552056	1.9062234070735378	1.2329284253032493	2.415204209409965	0.5092214783698926	2.2387271868620955	2.9986255672855244	1.2705161164067493	1.7930290476609052	0.7603693015977495	1.9139911736261745	1.2291086005469114	0.9374144941045384	1.6828829120173765	2.7445851722840104	1.2434094691823536	2.4422615298953128	1.875122750669329	3.112784074436785	3.032750437154996	1.1403059354669545	2.1591611201701535	1.8887345352221616	2.640725687095762
1.7650436104254337	1.8950638342041792	2.2782300344425708	1.4829946026112002	1.4067053979926274	1.5380986852939025	2.691205538063966	1.3875493146914113	1.6776888971409682	1.5642428636813865	2.783937382929628	1.6335351188695697	1.2933329696667624	1.0563724776359593	-0.23263377904558316	1.539543602956053	2.5953557155479468	1.737751679103208	0.48636911119427256	1.0818106035738413	1.0761064093340809	0.5051889070594195	1.6307945398404873	1.1517216630272205	1.33752005791628	1.4702758765378643	1.9402170832849883	1.9427516104047946	1.2136529081495184	2.3456674547159757	0.43629477024033275	2.2381832988713946	2.9241526928442503	1.1960507076890199	1.7353267200604467	0.6454992827302356	1.8665222317647774	1.176541122286716	0.8972018538243413	1.5753280935294245	2.6728343641545793	1.118943716448143	2.4314180160996344	1.8258128406423686	3.0250841110800217	2.9288676558258757	1.1586078313072083	2.087002804513696	1.8125404492493344	2.545334864711953
1.8936728348614706	1.874767569197959	2.261169920089819	1.5157724722978678	1.4550317183669663	1.4673666246663688	2.7609549326684486	1.4283419236859682	1.6263929528642582	1.499960877146042	2.70092561621658	1.5271074622585705	1.1726218081450748	0.9313494808071721	-0.24712470382386606	1.496759841256786	2.5444640648656103	1.6634725869842708	0.46278990969857964	1.0722610324170858	1.0100819337072235	0.47695015149131753	1.5321312798413043	1.0640527076807174	1.2838001836416872	1.4272116351145214	1.8820644516861713	1.9595422771858906	1.2058462140576773	2.279113100923007	0.38667822488725434	2.2290992122181863	2.8703075822789272	1.1473599559873229	1.6609624595389145	0.556376230167694	1.833331500766636	1.1311864552738775	0.8621734902077188	1.457975635341611	2.602958280228055	1.024966625137903	2.416557285777521	1.7814230320575681	2.934720388037854	2.825912833971492	1.1690031356594224	2.002565884112341	1.7755537096938574	2.439702707510765
2.0243534263532976	1.8754406406464992	2.2225129296727784	1.539631168934354	1.5023253334330973	1.4206200427269196	2.8002364894639724	1.464582567728343	1.6342274463200674	1.4445874456025023	2.6100368205453592	1.4048528858604286	1.065789138619857	0.7833870293620114	-0.2366217618058548	1.458025780801335	2.4791933245389695	1.6007345954771968	0.4341021654261052	1.0695590341371104	0.9737461085752687	0.4581729931209109	1.4527087912340915	0.9775375117682248	1.2411347440247085	1.3988340692723167	1.819195128202029	1.949052978624637	1.212641741467835	2.2120064506668866	0.3640116351694431	2.212852005006589	2.8520991588138775	1.125664559809044	1.587778034641468	0.5016737020605679	1.7916227173219554	1.0957597608557088	0.817933953877054	1.369945380701599	2.5423889822286165	0.9584809593474075	2.4039411793157006	1.7351226005787297	2.857502492014568	2.7366978973233613	1.1571694291938797	1.9155860047292605	1.772066967340566	2.3243305649795314
2.136446303256634	1.8735032360902075	2.1652690300962183	1.5358305716583653	1.5437550405034965	1.3900503858053794	2.8102139477739945	1.496520506959333	1.7091987291897504	1.4044033943317082	2.5291121298810575	1.2766660075279535	0.9726225046590804	0.6455616720689316	-0.20127544290703187	1.427462957888839	2.400914123787655	1.5426217916146676	0.40173100833603737	1.0704345945553602	0.9679765972842848	0.4447453649288926	1.374814378423905	0.8961625515907892	1.202582441128369	1.3862200166248149	1.762134599840373	1.8970712344427416	1.22683949629716	2.1486554163602	0.3552633142557355	2.176822318643833	2.862094780604668	1.1260957239607352	1.5326546142486694	0.478307306608342	1.7382016117632844	1.0656465394654167	0.7576403375577754	1.3138078399167867	2.48717985824248	0.8924579541327325	2.389139865507536	1.6804273078867091	2.810772536390602	2.6762436194118804	1.1071641651470066	1.8323775382584	1.7833297295119253	2.202716984627702
2.2126066644283653	1.8655899982863904	2.105669504246361	1.4949622854840994	1.5772447088374435	1.3524125792388186	2.788938222719349	1.5243219148061364	1.8442269897905414	1.3837894979005865	2.462470976657328	1.1514657620588398	0.9186436092032124	0.5271756424658351	-0.1623612589286578	1.3989833515807009	2.3184197687924053	1.4848178803075964	0.3696838551512206	1.0730518611819568	0.9813328330763819	0.4422781247173083	1.290071089941752	0.8280488408885255	1.1687022241082077	1.3718760764561666	1.7063552404243616	1.815454625464275	1.234831367901791	2.1021809839775414	0.35398150899365366	2.1233361421965373	2.8816044092732525	1.1545833554117597	1.5049126113224283	0.49117848969237177	1.6717503296649798	1.0316560336785325	0.6950629361357485	1.282834428234797	2.437467920198914	0.8358591436907409	2.364267452585029	1.6174856479888144	2.7815680438397052	2.6509605268379297	1.0221074748695553	1.7691833755585242	1.7953911309932564	2.079512164598678
2.259145374893837	1.8613024216003933	2.0602764405508944	1.4143027315759291	1.5893155688067206	1.313449268880882	2.7457085196301287	1.5355742297335653	2.0010924531806538	1.3829001124599856	2.4137063916270227	1.051990778210804	0.9012072200562893	0.44620464231240875	-0.13312232243314379	1.3784804295406852	2.23250509932899	1.4354880125573164	0.33272061263710256	1.05809829346525	1.0034713283762566	0.438522180636122	1.2091529846639202	0.7969951123934735	1.1409977877033057	1.3522776318892837	1.6401300006146375	1.7248961490984425	1.2183359499861341	2.06409356788532	0.3710989500977029	2.070064049320049	2.8888145506608054	1.2057379022659773	1.4957191244423271	0.5357814172058639	1.593967826842882	0.9791990314668979	0.6463290458914147	1.2751971486419778	2.3975540059751737	0.7875245239690136	2.3206887405209367	1.5538246171221797	2.758957221367227	2.657547517863513	0.9222879123668714	1.729982639143628	1.7933419393979144	1.954676142252163
2.2916402831684146	1.8441632707367681	2.0310092381954687	1.2981855400650724	1.5848023964736244	1.2745112406116093	2.6971884432974536	1.5343932114474057	2.1395915027277717	1.3909817595008194	2.378651309538314	0.9905264697197949	0.893430117706392	0.40834598400081135	-0.10190193538378471	1.3578517961538552	2.1608349600202805	1.3958814263978465	0.28773522831852977	1.0343451866346616	1.02647060888093	0.4242260224007738	1.1292186406018208	0.8159469380601193	1.1154835814133088	1.3345572847516514	1.5643022129793045	1.6375311967995259	1.166072033547311	2.015302120340581	0.40636194694309574	2.027669716257594	2.8692908396848233	1.253381541027853	1.4891478150250477	0.5919260882353787	1.5201621606650528	0.9092931872009051	0.6131986738398376	1.2722058808014565	2.3657438461044618	0.7276368003032567	2.2620314375835844	1.5032574578333393	2.7468215473719004	2.6816866341669705	0.8307445521736391	1.7030753438737556	1.7834504993587998	1.8428170790995768
2.305415347317065	1.8064935813793095	2.022128381736109	1.1715026151087689	1.5871429569472426	1.22420349589751	2.6409505620036806	1.526259615662574	2.2417911062011453	1.394473148627146	2.342685567781477	0.9646410769102823	0.8907639391016369	0.3920330171881925	-0.06342981553213888	1.3283724853258094	2.1211868499455595	1.3668209241229252	0.24023333246518566	1.01622830385847	1.052060684070633	0.39980726180200954	1.0430396599901086	0.8639690316936155	1.0916948268643187	1.323358173570576	1.4803072842788225	1.5578982076479893	1.0922300637759834	1.960269722762225	0.4575860897290348	2.0012303952627946	2.8398278361476406	1.2893781481596291	1.4835284512213334	0.6382287663384165	1.476504232705625	0.839257746031793	0.6002224941191692	1.2681043787979054	2.325763096793274	0.6801336285728585	2.1962639584770107	1.4833790600549546	2.727846583898592	2.7107576268918923	0.755581111549318	1.6758594514812473	1.7694139265108553	1.7619544929465967
2.3034042909676122	1.7504390011844109	2.0345972059913704	1.05764168595772	1.6036626685037767	1.1765503704931146	2.571625967949786	1.502392957181216	2.29649806265008	1.3973324125642845	2.300897982309715	0.9690539945450501	0.885997134929499	0.3889241220140528	-0.03282706417756968	1.2850439744570124	2.1226795214929663	1.3352756135921584	0.197092090674998	0.9933664484930537	1.0729755141283928	0.37127387214841234	0.9654898132910166	0.9224671492436688	1.06780886376654	1.3181013533925277	1.394531157587891	1.4855921493231499	1.007857341237822	1.9138978597227236	0.5280239593080522	2.0065853775542246	2.812510976257848	1.320071996179047	1.47154259054144	0.6649256609160313	1.4737754303849786	0.7780603887475136	0.6036129716329899	1.261319221604099	2.2726024682374093	0.674511296792784	2.125079673848761	1.4930542695978208	2.6921971766802795	2.740111571194357	0.697524491776018	1.6419998191119796	1.7385786575429178	1.7049714008534387
2.2988603785700166	1.6735340805919534	2.0524570700048104	0.9707974905648964	1.6223764321684033	1.1725774708459387	2.491228001560403	1.4677131564014543	2.288869051855248	1.401382423950823	2.2557157977637607	0.9925374195280435	0.8619895581102497	0.40616975737891303	-0.005575848649046696	1.237677734853619	2.1614983695969063	1.2921864688870905	0.16328362302780017	0.9719356166069275	1.0800783985797502	0.3457918668063382	0.9060746308301649	0.9800322022635539	1.0217806159148874	1.321341129352479	1.3261615146108934	1.4237753895595642	0.9247248207261112	1.8696168332937262	0.610024780522098	2.043506114454938	2.790517228564333	1.347226938433935	1.4416053433366431	0.6685137677085773	1.5116295623639266	0.7325676266739753	0.6157696920874445	1.2459350533131925	2.2176105582854775	0.7032096629451028	2.049970598382441	1.512365090281604	2.655575670148202	2.756510592731492	0.6531927538378202	1.6003718476363467	1.6877462394135878	1.6557192631736855
2.2906638682815976	1.5800031796325473	2.0622903556055334	0.9261687671242829	1.6465145787321904	1.228158336909925	2.3993568505526257	1.432134238685244	2.216389713255963	1.4108459260563917	2.209768233885838	1.0242694627059827	0.8254500441454178	0.4357566586429134	0.01933650277636111	1.2097907677518929	2.220616924887485	1.240915771806062	0.147439101225136	0.953959953253035	1.0904697075553202	0.3295331893580369	0.8549914564325112	1.0203467359008425	0.9379929223929565	1.330194355581853	1.2895872508461	1.38180780987043	0.8562944201114566	1.8233475395973815	0.6784197729646728	2.0982333970086753	2.7808173352288907	1.3757033708160842	1.398136045000828	0.6546581553250544	1.5879574797272578	0.7161215672142424	0.6271773535562873	1.2260533759287375	2.1766038903819678	0.7588797996225859	1.9756999559462887	1.535764445966619	2.631899343801561	2.7549254553992384	0.5960724814787646	1.5567201911834245	1.6318414877155578	1.6189754319062204
2.267079865591069	1.4683662848447643	2.0620649716102486	0.9318057721138369	1.6883695174000866	1.320524641979806	2.3048083851503867	1.3996562358158595	2.0877687756292835	1.4121836793637423	2.1806979929623806	1.062261518157378	0.8063858198009786	0.4618154878553624	0.03688425396287175	1.1930861242620643	2.2734800285569623	1.1890874279877472	0.1483770072666529	0.9232996475673634	1.1106756556797168	0.32490615319799393	0.809199119639268	1.034616477278382	0.8196324009407423	1.3295945686099961	1.2885847050497992	1.3509786190000523	0.8074221760121603	1.7894943963893248	0.7099895683986928	2.153122688751132	2.7590601702996556	1.4072679464405407	1.3449972869781293	0.6325866984139845	1.6828575442281235	0.730016054860109	0.6332909139238161	1.1959745159768322	2.146387747346883	0.8473351375387992	1.9054630346237804	1.5462448230157808	2.614519176711333	2.753221660953822	0.5081513073353708	1.5247210433900515	1.566754331853608	1.5917972035384218
2.2325918168365213	1.3517984909367453	2.057560926930287	0.9667924423307379	1.7385718595280863	1.4162281827533143	2.2150969344208074	1.3694927913967372	1.9216192320113763	1.4011692654567949	2.1715276146700955	1.1031843467552391	0.8150277095995563	0.4721901155713102	0.0506070531308825	1.1654595592358836	2.293203946299738	1.1383388413323146	0.16150038348912413	0.8783134160418669	1.1315904857374763	0.32285908681268144	0.7672594314649978	1.0285627322578013	0.687696098096696	1.309194864227429	1.317857549677763	1.3195237051214417	0.7688540858811522	1.7731911307937103	0.7011103965311479	2.1909171180624405	2.6990498255556794	1.4433849435627235	1.2882872905627212	0.6026260066962271	1.7750491706047662	0.7556422490473327	0.6397057874923238	1.1481177663060862	2.1327868070512843	0.9426365109320027	1.8369656967929984	1.527049497671015	2.590202856154563	2.753434635259499	0.3910894000138142	1.5161782441970695	1.4824920409493096	1.5576691087266188
2.189916215728296	1.2611346512305084	2.066805305962686	1.0167916543332907	1.7933552681097915	1.478411285685516	2.1253890534437527	1.3384658386327097	1.7474521285669709	1.3807869032519453	2.174497003004305	1.1349834215934533	0.8439606848289364	0.4609631615379577	0.06466845460872678	1.138335839596961	2.2752793705690353	1.0917288682075212	0.18346443769773724	0.8255601162899587	1.1414810765220202	0.3172969076856309	0.7260638063422212	1.0170642484069883	0.5607599599809906	1.264669365741378	1.3661613504886048	1.3053553629806594	0.7290823419170072	1.7716105109158324	0.6538491683471445	2.200252897562409	2.598961233958237	1.4741011897198921	1.2457728225241493	0.5726124134039642	1.8380792677040507	0.7735351198353279	0.6400127327157508	1.0922171226197552	2.1411178007016347	1.0142516744109387	1.7692176672214615	1.4836760480695719	2.554968580315794	2.747237082964296	0.26918559093175976	1.5342578813915264	1.397372673712358	1.527668064767085
2.142710139124586	1.1962929559367286	2.105531365668604	1.0725081913446786	1.864804896613555	1.4805060873176639	2.038258533790433	1.3046584483457389	1.5884645896962197	1.347453324961649	2.193252340060357	1.1519536035863964	0.9015962247909897	0.4292664033243171	0.0714969345237204	1.1188805121137348	2.2382097958298752	1.054806640361848	0.19739660562354244	0.7583114273914671	1.1426878636228648	0.31254945585586363	0.6885735153416461	1.0170865972580103	0.4518043656241241	1.1964325977385708	1.4249558104135898	1.3194172543192109	0.687302883866821	1.7854494822925258	0.5731328228228095	2.1761424586554554	2.4680380220830904	1.4824584948679322	1.23412446983452	0.5425413184002823	1.8604042453252045	0.7856110017587384	0.6296864195569637	1.0369034180132428	2.154488159945538	1.0487198873095358	1.7091970853807255	1.4294559362009385	2.5018213854497153	2.7430110642416468	0.16203849389458153	1.561684450665835	1.3131999862428367	1.524917908521339
2.0936542489967698	1.148467696822586	2.169554961232355	1.0905911484128523	1.9456632208837799	1.4262073843216299	1.9572394304615348	1.2749371439382697	1.466250975043652	1.311411163738613	2.213970733365996	1.1605299321204647	0.9757106037837799	0.39070562374305357	0.06329523412995428	1.0904098851875121	2.196305467336537	1.021593856744099	0.199635399525241	0.6733130262147611	1.132485027224816	0.30192213249381594	0.6605837609549361	1.0328229819838675	0.37044992358907186	1.1158318813081864	1.4944573599347977	1.349091064531232	0.649694792946857	1.8195656238163693	0.47504267514200926	2.1270247442611354	2.3299976120492154	1.4559474990733627	1.2471113157504958	0.5026512311546918	1.8437608785059947	0.7957939190808545	0.6154796429313619	0.9801789381486117	2.156302732569742	1.0342466575572504	1.6600596283449676	1.3661116925498955	2.4124505182902896	2.7420100850049645	0.07214606203698949	1.5763042393507338	1.2126805156287213	1.5438093384789047
2.040703896740112	1.13321017111344	2.2369484110481834	1.0530086812091812	2.0051706309099444	1.3435277309369535	1.87457110146565	1.253741129822599	1.379215991950407	1.2888090130787093	2.2061929202471524	1.1600681584607924	1.0379094685182817	0.3554214100868944	0.03780913990177143	1.078904303826662	2.1536814020383694	0.9807517003627998	0.1964781885387323	0.5891839090375359	1.1030861181550586	0.27886637479490933	0.6459721603598403	1.0528587269250795	0.30665073791190584	1.0397191461575628	1.5758028810098201	1.3893035041640778	0.6197666957152455	1.8665318630495489	0.3851694332766781	2.06804182748228	2.208579957667424	1.394811782084216	1.2805044140009034	0.4573191819404065	1.7895106592358268	0.7864310739653597	0.5922926065120941	0.9254557083995067	2.155400458889199	0.9716533753068071	1.6200062961085113	1.3104957370125612	2.295988869187476	2.7368865317083904	-0.00509643945777472	1.5645567777303737	1.113785594245133	1.5614110650451372
1.9897108532244592	1.148490008583311	2.2792660737757338	0.9843679229134533	2.0267288008906	1.2624119553224837	1.7970253673444987	1.2614236834478927	1.3052833305307547	1.286089404706623	2.1669317952554517	1.1476077176119026	1.084416480723787	0.3297922371737929	0.010156617931962843	1.105941222773736	2.1213495730492595	0.9261897941068105	0.1829942666171846	0.5227134960663778	1.0644773699986696	0.257583545680028	0.6433904113825113	1.0660110257515192	0.247991454251965	0.9733396335656785	1.6653603218704216	1.4445670486879103	0.6004789958304098	1.9093295789775098	0.3038469006804838	2.0193030988687153	2.1129582739764894	1.3007732007400388	1.3224246372019164	0.41941635384145676	1.710221205878446	0.7521792498328429	0.5541159423469239	0.8656586378098023	2.1558515957294704	0.879151433658602	1.5863435400390056	1.2812556170400733	2.1783129607994973	2.728382771931712	-0.07382557169934786	1.5239762561036891	1.0593106017020282	1.570431722849875
1.9462738276632119	1.1818535281208344	2.2860893924716885	0.9028942160825688	2.005581569008366	1.2264752721503052	1.7430578486572288	1.315100667815576	1.2371676964409528	1.3002607694130597	2.100485530287549	1.1294309657340103	1.1193341441793287	0.3108140040489628	0.00841971349077576	1.150164678706762	2.101256399032702	0.8678446374370796	0.16019462338976537	0.47752014272151	1.0424570216876887	0.24181677905272778	0.6475801355449465	1.0532302765733201	0.1941075405512905	0.9234762626080851	1.7516215513660147	1.5054595039248113	0.595274533102516	1.939955732850865	0.223859581898958	1.9854663225961289	2.0425073065279595	1.182133064844495	1.3554023410027682	0.3960246576362059	1.6223729716816813	0.7130324869333418	0.5095300366356945	0.7973827725610316	2.138537966326155	0.7810405706817949	1.5585960280248592	1.2746822823165436	2.0526215573581625	2.709972664450969	-0.14224669492307712	1.4673160440196338	1.0637128574106538	1.5574511306886474
1.9101151240793857	1.2384212788124085	2.257541964810882	0.8202595198820738	1.9401530769901663	1.2376282849780122	1.6979790137595672	1.3954425524833316	1.1697805917855248	1.3292576748938139	1.9994731755819157	1.1062193913732437	1.1410346236873923	0.28120265080044693	0.03691874123517005	1.199189110837187	2.078343734315487	0.8154969167556068	0.13246671023510298	0.45987399135298046	1.0464796453571708	0.2260576985320062	0.6514677401462048	1.0044092115157879	0.1490847936261755	0.9004666743750065	1.8301360622271658	1.562309425037982	0.5858475357737601	1.9596148569559162	0.15132542663091136	1.9621051761870032	1.9906055543834995	1.0638345005496415	1.3798442658019825	0.37936526180389213	1.5268328895789576	0.6808329678567739	0.4606919539760689	0.7269041178741471	2.102764485769797	0.6886593230968471	1.5341758407918529	1.293847908859847	1.9257539483414547	2.68339651359255	-0.21016884353790025	1.4099169792092663	1.1241718010762791	1.5172923101596225
1.8813041664672259	1.3197885515498753	2.1956158944935704	0.7533529438208271	1.8509473492598363	1.2569907531675646	1.6376144985457994	1.468460936823847	1.0985304131037226	1.3638224272444466	1.8691531706230016	1.0691136434299287	1.1538328794590396	0.24612103930170431	0.08071130664041741	1.2449959311146168	2.049297660304945	0.7730638270355807	0.08972011981822914	0.48156215640862793	1.0590735517685481	0.21304768213073394	0.632466666918474	0.938873999500186	0.1278052347428049	0.9009460407965287	1.8982221066414382	1.6145248417125788	0.55402380558227	1.963146924336931	0.09223954490420491	1.9427884734534135	1.949876704928267	0.9489712506322239	1.39991301014615	0.36490243134778394	1.4268301392887373	0.6554256012272758	0.4169057954524848	0.6400866349472545	2.0620986768122704	0.609688526984946	1.5189289031290714	1.3306612232050772	1.8227356370795307	2.6563122668905867	-0.2612120979749058	1.3630576930489415	1.2332737224214587	1.4516300591878837
1.8526678885825238	1.4131930191985054	2.119897777755133	0.7139158143537536	1.7662583672373717	1.2786033272482002	1.5777997252210274	1.5198560039501818	1.0270149749868405	1.4064835272217082	1.7428868413852523	1.0156335504738925	1.1534528517566782	0.21250305373325884	0.11165266030482054	1.2819161564231702	2.0222230392815437	0.744364155002433	0.03642269546418762	0.5339545620813289	1.0753300148356355	0.21146434417563603	0.5771687997996099	0.8834572297847894	0.14946147675273327	0.9172607095869918	1.94200574439551	1.6604025411129129	0.5077123715611649	1.9438454779413488	0.0429861777087166	1.909689417593747	1.9101983956048922	0.8309862602658733	1.4044477328871356	0.353059378863926	1.3496003789409703	0.6483785040527592	0.3993930216497862	0.5363327773677669	2.0142648047259826	0.5577967850099934	1.5196782113883158	1.3571723533099156	1.7386680732937745	2.619102613198719	-0.29037439178431723	1.3258094268907246	1.3691748623680842	1.37412796778697
1.8187845004230234	1.5010753260676863	2.046993325732023	0.6886004046403034	1.7120788589916074	1.2869969806845967	1.5488169044628617	1.5337938001564402	0.9399463674581628	1.4558554446144145	1.6371156698146503	0.9460584110896135	1.1307529293148455	0.1610910097186719	0.10150086142293384	1.3202641034562617	2.002671232513836	0.7266506704063002	-0.022475367823483416	0.5957804251635622	1.0779489397561162	0.2278203789739269	0.5022381549160093	0.8547585114661796	0.2010609895568633	0.9524466680827036	1.9548074830251951	1.7083261730048975	0.45308744183426686	1.9113362561269611	0.004086058432166818	1.8523121275959522	1.8561786644278389	0.7091599892753649	1.3861299915351932	0.3510330185535202	1.2997022793634325	0.6671806777019823	0.4080494401526799	0.4333037541940786	1.961391567046142	0.5305366897781586	1.5259697600320181	1.3566575740845785	1.6660027847328185	2.567547618774459	-0.3016228811159575	1.2986291418585205	1.481081760801945	1.3045748088374327
1.7865650486417457	1.5697063020579372	1.9797089326881072	0.6652126753896028	1.7103207586053177	1.2605880332117352	1.5636742144758542	1.4977282316891494	0.8304427893991398	1.4988473077720654	1.546248134680429	0.8623693832363305	1.0853171763018241	0.07032175005573864	0.037837356760923556	1.3564390400658415	1.9878884644007357	0.7185101214669045	-0.09853589361111884	0.6509564225602341	1.0467553216645897	0.25662022032223375	0.4353074362638999	0.8604351196257645	0.2689034433102269	1.005095922156681	1.9384060328142518	1.7519009001716104	0.3982310402163804	1.8771385851252238	-0.02001455092259829	1.7871583965396147	1.7967766753634375	0.5926280780955582	1.3529330517748535	0.36145922886801435	1.2685101487856367	0.7036398982663122	0.43124210859439566	0.3362749455893791	1.9247224963179854	0.5074070136000219	1.523299317821758	1.3313838940406453	1.6179305709816618	2.4976159842603476	-0.2981392991241491	1.2833832570882726	1.5299312159616378	1.241539193223255
1.7577204987743056	1.6122808601481182	1.930051749210886	0.6533654725456246	1.7483235992723611	1.2151055557054784	1.6363865036768737	1.4383271662310098	0.7287400803604932	1.5312584243037222	1.477484471179622	0.7764757585562261	1.0060080879287259	-0.05218269236793105	-0.061696046297523954	1.3804439210528376	1.967225759521226	0.7195242731312819	-0.18535675962052073	0.6688850127733602	0.9825536852949524	0.29851718727969784	0.39037152103663697	0.8969252061319146	0.3570503326919196	1.0737773198837992	1.8917839217262369	1.7656200718542003	0.36513786944378873	1.8440455070497905	-0.03720943442789806	1.729413692845974	1.7511950627790043	0.4899382160453693	1.293791267019337	0.3804853951423343	1.2554130613149002	0.7422385300018021	0.45667632197049796	0.24427047693902987	1.895919915382418	0.47917130802352326	1.5116635838400938	1.282644860975116	1.5931195521976018	2.4045279577389747	-0.29552122247248036	1.2844247723771702	1.5231057717125123	1.1749687004266332
1.7277494886131293	1.626616166413962	1.9081567846367053	0.6712257241057913	1.7901499509421062	1.1745747558503834	1.7813041772202276	1.3951547163683622	0.672400470768884	1.5549006414086262	1.4443570111121662	0.6974938428466954	0.8870025625514948	-0.19126558029324733	-0.16760645952451886	1.3994263344218563	1.9343744683164565	0.7258032660506213	-0.2611541844926141	0.6435063134816479	0.905493718300699	0.3662036038423627	0.3811406448575411	0.9373598648434465	0.4569260410384513	1.1491235319159492	1.8080825424152422	1.7562939430343931	0.36995248477633486	1.8196839730584735	-0.059328586481695235	1.6846268312286767	1.7133981497239446	0.40835299929029834	1.1974514862428287	0.4032767734803704	1.2510783966477752	0.7744614190117195	0.4712069398868718	0.16575146401414936	1.8456732966392706	0.4421282884421009	1.4831865690713524	1.22078555739716	1.5856471873658162	2.2979282327674313	-0.30280255565429803	1.3047892151911458	1.4864462794840476	1.1072756207344556
1.7103957295352727	1.6209973213380373	1.9192514935658767	0.7102283952867527	1.8225282997229306	1.142513455697676	1.974370672833557	1.3835225764644803	0.6637403106207841	1.5682083466996037	1.444941675879642	0.6309537480804223	0.7357874451410595	-0.3314103829746743	-0.26336820907619984	1.4027756438762764	1.8798278063817713	0.7365406993058082	-0.32028124302159067	0.5965304572064365	0.8343973612220411	0.46691722037131295	0.41908536362782034	0.9610524405331315	0.5621998616099293	1.2183144012021736	1.6992603009428493	1.757093622231637	0.4150943766113964	1.807562380683867	-0.09598287612197287	1.6797115881637723	1.687869742873642	0.3535307573794869	1.086875791517999	0.4204605849208251	1.2437501951065084	0.7967053464814784	0.46549606912438984	0.10469212082507535	1.7703234190507833	0.38405097572520586	1.428926088166221	1.154418635730679	1.5906737364864572	2.190157149114664	-0.3073641692085588	1.3270082080209655	1.4307947548843012	1.0504087835948832
1.7133988771573407	1.6140248961114594	1.9751576300736506	0.7730605558244621	1.8463912964295144	1.1357089621201493	2.1666910901689644	1.396890635206059	0.7049339800741719	1.5824826155066058	1.46142213547679	0.5907496478399543	0.5844107411485179	-0.45061380748872415	-0.331439814179202	1.382793525987351	1.8053569521151391	0.7588930393586754	-0.3583797172638824	0.5534710862429664	0.7733125549403662	0.5952495798710615	0.49857277048784765	0.972830285021719	0.6760918275849932	1.2721470187611659	1.5916669865755988	1.7746138664621665	0.4956246657591602	1.791222295324043	-0.15356797752099222	1.7321360258207092	1.701036700290364	0.32806967429195716	0.988020566574735	0.41424119981374574	1.2225830675105334	0.794381100382919	0.4419542152908855	0.050753833700788197	1.6721894601513896	0.30572723389687917	1.3614454329074541	1.0803564246187807	1.601180019817075	2.090421281766086	-0.2951177306591059	1.318806646030898	1.360701494079357	1.0112853587462245
1.7240095508585775	1.6121209591962553	2.067114300149771	0.8605984241110779	1.8534344180989781	1.165415416300166	2.323031971795349	1.4202765777015929	0.7946663900987918	1.6108143194801336	1.4937239780241136	0.5894760462947299	0.45860361760225316	-0.5264219457686922	-0.35425784761415235	1.354577314882063	1.7220364644395645	0.7982727398358185	-0.36535676376493276	0.5371367063971199	0.7205683634698893	0.7415802389412982	0.6013233835584886	0.972606796511499	0.7881580955031117	1.3044984627643976	1.500611946287273	1.8001231135820468	0.593951488504554	1.763060435669609	-0.22960039298347015	1.8203702802271402	1.760678088580524	0.3182144936818729	0.9050628333780157	0.37027309119431884	1.1838474567435724	0.7666516121942565	0.4136307743988531	-0.0005184771211908217	1.538963738587605	0.22217341599406398	1.2953181537997458	0.9993446939648372	1.6100984256209383	2.01033685785134	-0.2679944565478173	1.2786919873681935	1.2773001753092232	1.0000304260522745
1.7288378776842142	1.6021513207789457	2.1597907449205094	0.9487204379924661	1.852537501031988	1.2079471128866572	2.429353481028161	1.4330363230043202	0.9025036905797077	1.6418656318257472	1.5400081670711891	0.623643573129326	0.36716655853883706	-0.5444710034819258	-0.3403751529109422	1.3205933474598244	1.631236972574677	0.8519954424234412	-0.3396873716624308	0.5547922723938028	0.6865335915978201	0.8883874366193798	0.7076170351192939	0.9548562215872854	0.8847651663966092	1.3102855965198787	1.4336528330038303	1.8341172685480103	0.6911526268958811	1.7244207231142348	-0.30391839390791453	1.9210589910163922	1.8596682602009562	0.2954467866588034	0.8492788204230763	0.2977335322050179	1.1280524677161936	0.7279616252647647	0.3889230919185695	-0.04743470995319161	1.3820048774711569	0.14232758792354633	1.2311087077256113	0.9213358421253577	1.61229862193252	1.9472295285891388	-0.24644922574967257	1.2197796097448979	1.1764339783605346	1.0157212118189523
1.7239670006685557	1.580430821713111	2.2350908106999507	1.023655365071867	1.8627251924980655	1.244905914786246	2.4838814508620044	1.4304368958217182	0.9909919964933191	1.6678415669256164	1.5789326668937371	0.670841309925148	0.3210485510680329	-0.5168751923856332	-0.30039499869790426	1.2621734887186533	1.531312469740738	0.9182843315370549	-0.28655316732080865	0.596100522520773	0.6678466761877737	1.0121644969538146	0.8070443330169901	0.9337812550735508	0.9582123005410956	1.282526343888044	1.4026062535054882	1.865616320564131	0.7824012828694903	1.6699827017295568	-0.3611777031361546	2.029772942689721	1.9890255194934938	0.2580670945209533	0.8331015143598167	0.2077249532866242	1.0446465375105032	0.6790780983161796	0.36892096419376286	-0.09366853771046377	1.2329358984279044	0.07105103834430564	1.1797959460958338	0.8469403444637216	1.6189926154276613	1.8779246470317346	-0.2473332116308827	1.1440902308582743	1.0583249639194774	1.0474370163438658
1.7133137767772968	1.567229696617457	2.275071023282856	1.0676634338180349	1.8890145106727185	1.2596778780198354	2.5038720650073087	1.405605837986085	1.046647909231131	1.6854491935616487	1.6094061032591362	0.7307787861543378	0.3181370002460049	-0.4655714357310442	-0.24497708732167603	1.1652829647248815	1.4329432242633209	0.9995203400598746	-0.21530884995935193	0.6456654015381218	0.6522175173712421	1.0949361786938505	0.8921047221955849	0.9243137230593611	1.015975442891886	1.2293907760531018	1.4105320870216516	1.8657798913090218	0.8639086270518448	1.6116654551870262	-0.3948197504105398	2.1248781225106006	2.133718411541978	0.21651854899434872	0.8384439485304933	0.11186960035114606	0.921358783196343	0.6216220549071864	0.35994915243376935	-0.14351593016396752	1.1101765515584223	0.016007840273186785	1.1424922780882354	0.7739340907371287	1.6434161782574805	1.80486229022417	-0.2717336860244356	1.0738754836184206	0.9309205670706507	1.068624481634736
1.7022081771815956	1.5922337431366618	2.245971041311029	1.0748192173539972	1.925280691202086	1.2494928080152587	2.5169980450452165	1.3638755360809087	1.0869000944924037	1.67791881848813	1.6442521234006875	0.8141549995930049	0.3328234251530062	-0.3859941986950133	-0.20891907653088623	1.019924730279435	1.3403756832909184	1.0857314322192626	-0.137457776274275	0.685379441297812	0.6499192771349018	1.1299617663704538	0.955017999740806	0.9254255783977049	1.072359438956731	1.1587618075023098	1.4409617152607312	1.817072158385973	0.9300827858659236	1.5738121075958538	-0.3982592611971255	2.1886084871231866	2.2540122977934436	0.1714031000310261	0.8432469468534833	0.03678846571712532	0.762689692183139	0.5671871065184413	0.3734941664217067	-0.18809501400946177	1.020814697886534	-0.016495741484609354	1.106799457792142	0.7206709402489291	1.678930667777441	1.7275465322832257	-0.315467886468018	1.0316866962179962	0.8053004473143464	1.0583068545040653
1.6930150966531918	1.6649328968324464	2.1341369569410986	1.0541952269485628	1.9701587049244544	1.2276165778671295	2.5354679446144672	1.3269969047733978	1.1151296760623108	1.6357942898923874	1.660342806486185	0.9099283462014128	0.34094464707590816	-0.2712829530505622	-0.2148508873661331	0.8352547618086511	1.249823405372038	1.1546308734608566	-0.06655451565518794	0.7036846166370669	0.674699201543618	1.1248171990341493	0.9948328635633287	0.9570072984981518	1.1366142897063456	1.0743215281401166	1.473498431066726	1.7393007600929558	0.9851609131899142	1.5544054618739571	-0.3725190092779478	2.219586958423362	2.3013964457247647	0.12168483376003955	0.8414295961366764	-0.008315876719940543	0.5849218940963261	0.5163468787867	0.4049433797724939	-0.22622483953213054	0.9759850629810188	-0.01877887084789505	1.0802402760569743	0.7064716132833929	1.7060076120081766	1.6288268566217348	-0.3868428161728656	0.9973196589643942	0.6944687900978138	1.0244112695994332
1.6913690761444518	1.7968883683871748	1.9508488756144868	1.0127391442695568	2.031731525567033	1.2248536067488662	2.5543055286938903	1.3037622987919195	1.1377551850601075	1.5684178300471827	1.6430934241342356	1.0129857998930318	0.3491406776016367	-0.1428716097960278	-0.2622991036349634	0.6449128170946807	1.1712031119610433	1.1876331727709046	-0.00897926530399383	0.7156255033447414	0.7229144251064964	1.095594621824045	1.0201809444316496	1.0330241216430653	1.2100340839464852	0.9865418942859658	1.4905640989640514	1.6475972885128876	1.021657939033137	1.5334313461899718	-0.338145264833124	2.2281011198948244	2.2688015370223646	0.07209535678111641	0.8354352234548909	-0.018125668688022484	0.41916315355709244	0.4666347814739125	0.44288631500606385	-0.25098235421218673	0.981138048223233	0.01632298588280367	1.063669670500108	0.7080852481628135	1.7101174126656589	1.5142862325385178	-0.47188102590924574	0.9375972138941776	0.5957335965762203	0.9790573058320776
1.7039437770377497	1.9863858708518045	1.7236254561102975	0.9718014908059116	2.1232742403962113	1.2544733794820364	2.5674279389792725	1.2937147412116787	1.1588115537377144	1.4878659701831565	1.605090214248316	1.1299858389218418	0.362875537080678	-0.006663576621629086	-0.3447738477322175	0.4755886123172052	1.1248395445682196	1.1788748387205947	0.03355051046951644	0.7381641231435637	0.7934734946880416	1.0584374205897702	1.028145914680856	1.140929961589978	1.2871386897391635	0.914495668488934	1.4718565446509484	1.545747238027527	1.0210853506712199	1.5050406780008037	-0.3046527615059814	2.2211405108223343	2.16578100902475	0.026965908981699628	0.8298908614267914	0.014606605520130878	0.29515974319721944	0.419960775496536	0.4747748261078109	-0.24236212844955035	1.031926031174707	0.08579918235178784	1.0391867658357112	0.7038977171567096	1.6745198968697892	1.402082240837586	-0.5453442567550715	0.855008908948615	0.4918130912420784	0.9211550730121381
1.7133720033531166	2.1832425357289127	1.4816502905921567	0.9699687340023131	2.2523088033004814	1.3097544722090084	2.5665140823326302	1.2874743355438565	1.1813324533808327	1.422617420131786	1.5448874603124862	1.2453510502361689	0.38550364326379666	0.1433074306944651	-0.4247686434305916	0.3355611376021635	1.1192381146523753	1.144888456932984	0.06075709403227053	0.7713098906616871	0.875658790581452	1.0239088678052197	1.0181609880267566	1.2704247916241314	1.3541184176220238	0.8571916969885791	1.402810245454115	1.4491729931551538	0.9822394942710263	1.4758294550663809	-0.2663801927223257	2.198910535713019	2.014660951880018	-0.01563814878638261	0.8412969006875131	0.07050976936168586	0.22179627099885524	0.37903152404430046	0.4938195100164221	-0.19804822792325133	1.11637216416482	0.17860621177100514	1.0026588134268908	0.7006605477973811	1.6015916917684554	1.2899664813490066	-0.6035425606765789	0.7490651429235244	0.3798789221976331	0.8499016853664194
1.7055069366501314	2.3276107835003432	1.2433139860301443	1.0152108103174378	2.408904805797126	1.371189947662151	2.5526598727794285	1.2818719171411703	1.1971247298890373	1.3912941469489635	1.4653659650901263	1.3215586000065418	0.4151308423274117	0.2942390516879619	-0.4667960875354985	0.2320737610279257	1.1399383710173545	1.1092154671213275	0.07897439631399289	0.8185932914565717	0.9443387604348754	0.9935666810702326	0.9960638135109328	1.4100213023202226	1.397986813030268	0.8127958821721191	1.2886468977170633	1.3674369515693061	0.9153879756075305	1.443930389344619	-0.23028402245658017	2.156044640190541	1.8597020577387102	-0.05359179320408143	0.8794843432098777	0.12924201740505567	0.19973020958936236	0.3482235782717146	0.4892265957099095	-0.12180271998827064	1.2186465567315956	0.28899099045851784	0.9648236977111939	0.6939057203982519	1.5129957365175108	1.1755110469880603	-0.6607151945686678	0.612199351754263	0.2614504520325875	0.7721779829602345
1.6875373195588008	2.409342481662986	1.0355244832806574	1.1000470052282307	2.567058799693003	1.4036774315951914	2.533011954876616	1.273773929947881	1.198776063273619	1.3880747186598457	1.3910674751238825	1.3494623905865555	0.43931197510521913	0.45138496988909227	-0.4646045781412928	0.16369876086995355	1.1788823907395254	1.0888012228367718	0.0921635477653499	0.883444388385375	0.9909055522003303	0.9595633455685221	0.9708031225983241	1.5277354942594101	1.423892891282571	0.7823549565155352	1.154022162450055	1.3037508118641108	0.8306180960353586	1.417343889601747	-0.2083918567512768	2.092745335740798	1.7205378795745099	-0.07355133370672062	0.9418108187453225	0.1935979328252038	0.21307457658808926	0.33208982610310456	0.45851799331106224	-0.01992282453109498	1.3285735668111274	0.4127795153933397	0.9377132627632772	0.6788418283234963	1.4410396307299416	1.0822556835122275	-0.7079699380861999	0.4614437227863383	0.13614978800027225	0.6996893864326752
1.6669855777782494	2.433372247963863	0.8755709159174625	1.2237215803714556	2.701728574607798	1.3891257837056727	2.5170658703432105	1.2646047176256885	1.187676263532461	1.4017977154995334	1.3402689653873276	1.351592507790849	0.4463140603298286	0.6281169276873001	-0.41803108450620174	0.1118637822000288	1.2266916903229192	1.096020561234671	0.09153990115073087	0.956439138666718	1.0189035755446318	0.9275917042389683	0.9481216838071671	1.5994585444017244	1.4406309882771993	0.75110350792401	1.0241141190683716	1.2609368184791925	0.7446664915460385	1.4261490732142839	-0.2055985894509902	2.0159529802876914	1.5890203943271861	-0.05743587359545789	1.014701005907667	0.2605575257384046	0.242134284883333	0.33199847090910223	0.41065425053497623	0.08885537300274322	1.4386576393461616	0.5361053797523416	0.9284277820000376	0.6629397700741541	1.3993327647984544	1.025607560692204	-0.7215993371257698	0.31613601994495644	0.011519201828030512	0.6532891280830546
1.644404863778762	2.3982423807022726	0.7505155155660788	1.372678707038425	2.792292184750303	1.331858241155112	2.5129570851858447	1.2712694590093925	1.1611503200244755	1.4199676395422265	1.3216341047076023	1.339511913016852	0.4328305577562861	0.8080870268635161	-0.33810839855899566	0.07532667718652952	1.2681047202147002	1.1283449370601752	0.0765723823998746	1.0258877123436805	1.039703071637043	0.9082483360173048	0.9345387878335984	1.629087533644125	1.4498597248778675	0.7174876481422696	0.9306733680637864	1.2342280525634461	0.6792598447915508	1.465593560615965	-0.21951952868272323	1.9283407254450957	1.4722977812317422	-0.01309036061729818	1.0794419616811548	0.31807763770506176	0.27760871505173845	0.3485465082598139	0.3508027479778822	0.196947629684263	1.5288950326636148	0.6410321046903242	0.9151911030591944	0.6650318856437918	1.3693153066292838	1.0035677625447064	-0.6967830505581283	0.18914830398008434	-0.1126945335824209	0.64269176247032
1.6254610712842996	2.344883804928318	0.651855489243107	1.5216759937150353	2.81097378804201	1.2390657523048985	2.51621983899456	1.3086377084506124	1.1121146850185157	1.4280786877546503	1.3251917012321215	1.3227055861934693	0.4051423976779476	0.9751534644967312	-0.2557496571049257	0.06957687963340967	1.2980332541337716	1.1648106599787567	0.06099096151275263	1.0855168288568278	1.0699712049822345	0.8992299709656157	0.9352928383086019	1.6121415173567022	1.4543282803550182	0.6907102861516207	0.8892182237720905	1.2047411803455854	0.6325658730137604	1.506521358518683	-0.2610099627597299	1.8522021927893217	1.381410569287868	0.04597632839717445	1.1325316800813368	0.37524813926629114	0.3110292705523649	0.3847040442299983	0.28422379460640546	0.30044691127732354	1.5804482773663644	0.7269562198910002	0.888140084625227	0.6766144182138671	1.331842780769142	1.0077085915450852	-0.6408147319258068	0.09047140673707457	-0.2428026166806158	0.662200796868806
1.6046965785536393	2.306712100954546	0.5905873947829974	1.6509839229378476	2.765534754480927	1.1198390338931588	2.525965263390396	1.3686530221128606	1.064976962590311	1.418041862803074	1.3449569137956323	1.3256140154531773	0.36936293911783824	1.1162204563084643	-0.19458177687465827	0.10604214959158575	1.3223134187801622	1.1880486742614307	0.05274469670616917	1.1344666188348325	1.1239868830950932	0.8990250081235318	0.9527858105863263	1.5464777994477246	1.4610873122630124	0.6802915927679027	0.893327915224916	1.170952137900993	0.5975210287182083	1.5417368330025147	-0.33022744691214034	1.8133431316664264	1.312700175033677	0.11507178358929551	1.1643093554723607	0.4345117031231725	0.3488717658476425	0.4426359844635594	0.2150512948975289	0.3849944249919068	1.5886623096136818	0.8029767166788307	0.8592735615983758	0.6811847337721446	1.2892364635153104	1.0310231930365639	-0.5520126519913805	0.024013236009313637	-0.3743092925216397	0.6986576237196086
1.5699039600178821	2.2661716317171323	0.5734145884326022	1.754662464190019	2.6889466130595143	1.014307984083319	2.5520280265823363	1.4571017961217905	1.0508546997085944	1.405480212241196	1.3869393875232203	1.3419697405602666	0.3275718612345492	1.202993563073402	-0.15440723985412272	0.18776350440305148	1.3485493899614147	1.1933572525153953	0.05435009951489529	1.1648068271632945	1.2037698568809954	0.9157858445349385	0.972418588351063	1.4568225899666423	1.4714430604762045	0.707590005216728	0.9387335377412409	1.1391596970884812	0.5739328247534414	1.568333852678018	-0.40637736119030965	1.8318266442866005	1.2715573057409562	0.1780245495034264	1.1628727830009797	0.48641964805533533	0.4035961799773686	0.5241885536950937	0.15262877409282793	0.4512761116803297	1.5651764598845752	0.8775321216432317	0.8248614972696254	0.6789540237956856	1.2492766088060694	1.0571703527935472	-0.4303675704843143	-0.003457842465374896	-0.5131556584113807	0.7388091783140347
1.5303725940039028	2.2050150955697734	0.6013440277192416	1.8283560818805291	2.6041611499182897	0.9354856550833551	2.5943760007976477	1.5757466557587567	1.0606842430000754	1.4302359987200755	1.4470500124653876	1.340409392468311	0.2853349240784111	1.2336388859528677	-0.14304838644180784	0.29805725246911374	1.3794480039217776	1.1892350403593817	0.06333207243716196	1.1846811071947547	1.295913256124032	0.9468761456435317	0.9743736265031409	1.3722321888484186	1.4832933901270289	0.780761700003421	1.0168326015850664	1.1146085071886758	0.5649980097613128	1.5763684512253	-0.4672444181457841	1.9056131506847123	1.2632121303771597	0.21735567939276187	1.1353932862893885	0.5225652238533207	0.46374619786829496	0.6197737056331952	0.1089158318610705	0.5119394477794055	1.5260044151315042	0.965383989243158	0.779259322813828	0.6593165162958233	1.2177854342395191	1.0703625897852018	-0.29232716895744454	0.005028578407125721	-0.6479659739346288	0.7692025827419178
1.490073085085845	2.1359862265132596	0.6742193979365082	1.864821370634198	2.5184501827119243	0.8787454246677836	2.632226086830266	1.6872786992351099	1.0908976662605092	1.5047973698726156	1.5295692434046229	1.3136451401129707	0.2543821165727012	1.2349557999760705	-0.18141704447655985	0.4189736093410178	1.4152908968022717	1.1954784969670307	0.06615797115965424	1.2063912397160927	1.381713287272886	0.969916531129282	0.9645260269223039	1.3044341556668406	1.4949432271459755	0.8797659186166034	1.1066437885281064	1.1077437286253207	0.5726901861807705	1.5789852844673775	-0.5068602120269963	2.0162567475165405	1.2795081764976202	0.23660967855627	1.0964615953782362	0.5455291073256138	0.5184909761944441	0.7132003255455779	0.08821814936391006	0.5578444482208761	1.48235441951944	1.0763755908598251	0.7470093594093301	0.60208032614541	1.2146581111802905	1.074844177674664	-0.1425085025882441	0.027559135639607102	-0.7432144251029303	0.7819797287343714
1.4453976250465932	2.056318366217683	0.7832289119139201	1.8665957128783188	2.446879059466018	0.861831707351671	2.667527369559358	1.775691864652498	1.1462135985956128	1.6037433377127108	1.6509739965152406	1.2683019459180889	0.2325918667412453	1.21475147448481	-0.26171282000589813	0.5369477220719967	1.4516939326743503	1.218191667261671	0.04943644630518211	1.2250290652500953	1.4517322563337731	0.9805720368821161	0.9492727343666921	1.2600381631116615	1.5068148211668482	0.9847240071318831	1.1916885294520099	1.1210448861820788	0.5905744354423539	1.591477704467243	-0.5188424207998306	2.139181219457563	1.297454669045075	0.25842826449217493	1.03979486921799	0.5537127508947666	0.5753885409995678	0.7950970701591655	0.07665279126651689	0.5845713910181555	1.442831490557269	1.2113685480003773	0.7446194951816069	0.5079846235141594	1.2487957482914318	1.0773146796205182	0.016556594496614584	0.06163834673075017	-0.7874200848602501	0.7841268124083949
1.4106811489561384	1.9748544091837412	0.9112542916870385	1.834949625281522	2.393342758678652	0.90171239635541	2.693690085822025	1.843674600672379	1.210451214465515	1.7181653472485539	1.8155447265797306	1.2213686117822404	0.21674740466248138	1.1712199557655694	-0.3590641192898569	0.6302734314453803	1.4878904353763471	1.2598593594991478	0.012728996347841234	1.2290271440058322	1.499463639846896	0.9882786397444686	0.9354850962111693	1.2410611949876162	1.5235468426271772	1.0843141180380367	1.2640210891870884	1.1496879410651848	0.6125082245231133	1.6092116809007364	-0.4998877254867975	2.242152523995025	1.2961281156882247	0.29624192054893517	0.9705364988055816	0.5406115609650609	0.6240967896718342	0.8610958864770317	0.06023544582999396	0.6093324414758003	1.41513503031896	1.3602513802541378	0.7595726511920856	0.3905753617354501	1.3120306356804208	1.075778222129562	0.17987837620806899	0.11165481883804736	-0.7816542986224044	0.7927115141371883
1.3968389002969266	1.9286727831096777	1.0312749044018226	1.7805036049387641	2.333192141194087	0.9944759913900082	2.6862078845276396	1.8784849662877972	1.2689278437312885	1.8311724254016226	1.9966986755035303	1.2019368782647557	0.214919082409389	1.1144179957355924	-0.4708624504600832	0.6910997645398609	1.51907068547773	1.320828736109047	-0.035552457773776795	1.213838210585295	1.5268174807993715	0.9848634463882469	0.9458345638233826	1.2450029735866195	1.5421683552545946	1.1577498117235396	1.3116134058844264	1.1883607386072321	0.6390251570454305	1.6346462480204635	-0.46817105653316365	2.3003282878515092	1.2824372964363133	0.36325994846472587	0.9046387848774275	0.5020325127398231	0.64447262277824	0.9115112063296944	0.023534371546253867	0.6296525552813252	1.3954654640831152	1.4856223384627794	0.7855937833842717	0.24999443508293334	1.3881830278295437	1.078114854511848	0.33675044908588325	0.1614962214238486	-0.7260495236408029	0.8122532452413707
1.3908146891833078	1.918167662434967	1.1339155028995793	1.7392154641182551	2.270933232595884	1.1273369790454644	2.6617586494774277	1.8749537809598333	1.3156321845472496	1.9061748141280148	2.1657447486063344	1.2110196682320118	0.22484768017659182	1.032353642560249	-0.5988039602723211	0.7503547057991576	1.537862074664684	1.3896817067891998	-0.08330771006430973	1.1939670687632196	1.5450824426776548	0.9511778032917668	0.9868304404759598	1.2689804971268348	1.571230673575395	1.201258682871193	1.3277337452393347	1.2321405782953156	0.6719794446834297	1.6783854979189403	-0.4383423799134715	2.2995269209715925	1.2728162640222982	0.4558706485273287	0.8382564440914584	0.4404688804261815	0.6289172858821872	0.9464067658990156	-0.05182772083320236	0.6395315178657406	1.3672577154258323	1.5654245825660096	0.817569770641116	0.10432841364680186	1.467597660736248	1.0963089451968333	0.47471692844847063	0.21311799202486004	-0.6509618452974006	0.8390391131408192
1.3850054685034832	1.9167359911217763	1.2085139701130543	1.7228958965643013	2.2210131870746253	1.3017472735564735	2.651934690526021	1.8488437812112983	1.3454383785341104	1.9343668625364896	2.3071946446842855	1.2431464534093482	0.24415727673830306	0.8921529496285008	-0.7301973325209266	0.826823122190152	1.5344104672919596	1.4485790430713412	-0.12385935673207527	1.1828358400767223	1.5538731412560676	0.8844675222645269	1.0457787108877201	1.3107588805060633	1.620961959582484	1.2311831896292287	1.3183128000021376	1.2759801342870896	0.706629568491192	1.7531322492486627	-0.4160603317742849	2.2418545428086305	1.2695041053223914	0.546793088957011	0.7739308827675261	0.3726352614994119	0.5843226048873134	0.9725513476987151	-0.1599484717826532	0.6471970836792738	1.3337332355620877	1.6109363022526608	0.8515527157024577	-0.014941973023509147	1.55044058695235	1.1275370633892565	0.5866597258934706	0.26536289143119474	-0.5885744798833065	0.8683789570518388
1.3826562501175403	1.9154567835068732	1.2441319118194833	1.7265796647213354	2.1748559051849985	1.5067019429003587	2.6548119110619344	1.8172619278957334	1.3723715513156693	1.9265498260399663	2.4195991037986113	1.2990396861352829	0.27265336972717336	0.6898721611520285	-0.8460055928974326	0.9124295562436531	1.5091727397661014	1.490569295676464	-0.15755576287820866	1.1821391575933837	1.5486409174621962	0.7816427884621128	1.1162549648858715	1.366153301370438	1.6817507180143363	1.264037157852124	1.3047324091783035	1.3278554276667542	0.7461284192785932	1.8611246176769753	-0.4016186591548312	2.1450858757821476	1.2785224149797911	0.6096254648807345	0.7280326807752805	0.31081172145015645	0.5207834028774606	0.9953327836355083	-0.27535987579130744	0.6662796753285544	1.2966564708005002	1.6224894061966904	0.8904672314215596	-0.0956039177935701	1.627461295570352	1.1608644997376394	0.673656872983335	0.31299663767813596	-0.5374381892360356	0.9066195708467111
1.3704868957712926	1.9038397934226983	1.2497883230559808	1.7679846346607988	2.1177355095044454	1.7213721577450645	2.658738638840476	1.784605882068636	1.3979634827283038	1.8810478378578093	2.524576548654579	1.3515813358474698	0.2970499512811228	0.45877645549412327	-0.9406951018013048	1.0084191489185865	1.4737210081925796	1.5176452316216327	-0.18510827542250935	1.2010123488312163	1.5393748179046631	0.6401646246782111	1.1889534206149925	1.4237909881561444	1.7339061422068536	1.2987483814859422	1.2973613342541381	1.382051867807251	0.7946156890749836	1.989096968155599	-0.3900049693948456	2.0306611002064523	1.306596903007573	0.6436650347265874	0.7162804794732625	0.25995950793964717	0.4518709621829228	1.0138991334118432	-0.3838523402223399	0.7015525925590944	1.2425902268097189	1.5908206250430912	0.9280514774116941	-0.13650246727320253	1.6775468965122955	1.1847723867949322	0.7397063267696704	0.3741700826807482	-0.4819775589103804	0.9543058996203666
1.3425762106006478	1.8589225004563865	1.241554536776632	1.8428830526405264	2.0677154094896584	1.9079539720842391	2.6691266186909823	1.747831109153124	1.4170210655218582	1.8025944866160273	2.6617601636413744	1.3632969804710815	0.326880629744427	0.21695680805576045	-1.0179246453026984	1.104609281122962	1.4351556326155572	1.5347491317941637	-0.21548181445012551	1.2547447699110603	1.5380020624146584	0.48894816385980067	1.2537842834741293	1.4714834362370668	1.7670421062753476	1.324939851183619	1.2951298613526951	1.4262575107042572	0.8481953404731059	2.1181134219478954	-0.3710796487857355	1.9113008304172616	1.3430334651680282	0.6609619966041727	0.7464831175763867	0.2292788947949238	0.41075564960541955	1.0237378753519057	-0.4706784142951205	0.7521743203046481	1.1729580909523785	1.5455938774502425	0.9560993729130267	-0.13699084756390678	1.6882469078200337	1.194231488457076	0.792557594141417	0.45504033249163295	-0.42365741027487464	0.9895129857201297
1.3026663718438425	1.7897151373140718	1.2266392056048132	1.914506604379562	2.0149259440289877	2.0418840309174806	2.6798430157738755	1.7107595979747579	1.4480340031359136	1.7142072145232334	2.841776673835722	1.333244452781143	0.3697399744760859	-0.014966771935032541	-1.0603847479146165	1.1645496485351297	1.394083695383456	1.555382061073733	-0.24808927514026408	1.3202799964856644	1.5376476214479766	0.3522712546517134	1.3002133185161338	1.5067331615114967	1.7723338966500564	1.3403953656630438	1.2965155139793438	1.4625520415428124	0.9008734697694856	2.228975102001441	-0.33746964664290213	1.7994248065426732	1.3859676039617195	0.6699912458847187	0.8298043209164673	0.22798395625376794	0.4226454311453797	1.0228243234118868	-0.5091648396949415	0.8132301277161329	1.10966860489382	1.51161849864328	0.9740068500337438	-0.10683006474610472	1.6640828021024294	1.183430648669167	0.8338893242458207	0.5435988048481992	-0.35882737731272096	1.0050984154351217
1.2543293559790267	1.7153388829371206	1.211647534692656	1.9821360606143394	1.9334172655508266	2.1169140466178673	2.677690455000729	1.6702073469731122	1.502655030472076	1.6406307826189621	3.0387130280585324	1.279768083806233	0.41371247121781163	-0.1955376913022057	-1.0364317697004062	1.1776026767127221	1.3523796414792872	1.5865556071129767	-0.26886206687017167	1.3668008124001374	1.5368177795021745	0.2411019711409609	1.3262380473272557	1.5306939234134451	1.7509966201908427	1.3398372627278414	1.2912788913956894	1.4881937030752233	0.9500868303397112	2.2995559600091036	-0.29644119654577106	1.6973966269252567	1.4557229054248098	0.6826517932480143	0.9607429977205661	0.2452551702955798	0.48851487906017715	1.0136803058541175	-0.5038876346609715	0.879370383300985	1.0612231917573864	1.4876573744738137	0.9812028500564468	-0.06054943246824081	1.611073984362865	1.1441368892717445	0.8522405015289294	0.6356052565942223	-0.27296780778847907	1.0071764727304542
1.203269127952813	1.640319306125931	1.1959906174718364	2.0543583615880157	1.8458445700898742	2.132191651624734	2.6605413638660784	1.617337490680392	1.5746673630236852	1.5920673974449844	3.2214756909486	1.2037653529978114	0.45632345138808506	-0.3109196199505161	-0.950527109612793	1.1679857586813973	1.329150918426039	1.618672232193218	-0.2774981108108916	1.3944704045424678	1.5467674437811652	0.16185308824924138	1.3356811562559385	1.547533782658513	1.721982906144437	1.3209891308207333	1.2730191242868887	1.4949883798907682	0.9980356234212774	2.3152438095457764	-0.25019206043328657	1.6089135726932926	1.5558283957911283	0.7045599717349197	1.1098753744784768	0.2804738185054907	0.6024234663362084	0.9938243606647799	-0.47923345639394616	0.9341148277156256	1.0246811076953801	1.4875299751848197	0.9806317913390487	0.008394685191753053	1.5401903013057836	1.0950280568726902	0.8436162490293146	0.7143835739872352	-0.17876732722692137	0.9901269571937513
1.159155778318587	1.570338468611814	1.1736776019386606	2.1198702900417437	1.7646717888399883	2.1063930860067557	2.6332006292698487	1.5612955023577615	1.6606450444249916	1.574378917587079	3.3631807134705403	1.0964104250863413	0.49765370827795935	-0.36466158877538524	-0.8255483700116055	1.1599013218302905	1.3279085901150944	1.6363447133527855	-0.27584398561039836	1.4030910657214382	1.567932632934438	0.11042791117040436	1.3265551480236972	1.5678181585673447	1.7001018693654344	1.2947374508478888	1.251662162348326	1.4811341974346175	1.0433505100380247	2.280115124506154	-0.19502102561118767	1.5517937615847135	1.6813975143937214	0.7179008625323774	1.2466641897804882	0.33206895412753334	0.7543083707697241	0.9615164900790468	-0.4453765534465507	0.9555805334600734	1.010682498629468	1.512885786307482	0.9763538023347266	0.1000286871685093	1.4841890782053433	1.0616823655838208	0.8100371059040288	0.7476111757111028	-0.09774634318065493	0.9529253720465451
1.1250663576600333	1.5163402890304079	1.1363656450418667	2.169701560185799	1.667904800098707	2.056439290533951	2.6000340585512736	1.5166067199719295	1.7596428544354996	1.5886201100760426	3.4427270126527327	0.9760811469305413	0.5278045675613637	-0.35946379549547636	-0.6726380750556535	1.1637235453989185	1.3304214103510854	1.6362490386674673	-0.25149740644437363	1.3959704686282153	1.585066759347594	0.06572295327639102	1.2958463175863961	1.6123622122605437	1.6913348733715146	1.2759981605920439	1.2365095408960503	1.4449461173982923	1.0826885487748448	2.2113989245574195	-0.1439864831869316	1.526306244573643	1.827084617344474	0.6959478877699713	1.3463328955207987	0.38289356681656195	0.9246490555040733	0.9170520050728784	-0.40516672917757796	0.9461647577398518	1.0161596340458037	1.533899963765746	0.9682698555202316	0.1989553948375346	1.466601345425343	1.057596301404902	0.7594743455348585	0.7251310622390524	-0.017146105697691177	0.896966776731856
1.099016683431923	1.4877477676612572	1.0716404509121502	2.1928519802886233	1.5513413151378288	1.990091866426118	2.5546196669161727	1.4889952246133524	1.8527302359066227	1.6137360609069014	3.4505969547652384	0.8592039992789016	0.5446873730473669	-0.31516378583431404	-0.5114978628467823	1.1723796695653017	1.3373872109056495	1.6139486363009161	-0.21423452122088765	1.395656647689775	1.5940909388802493	0.010021738904579242	1.2541238558734684	1.6823252903848769	1.6902777304034327	1.268742822434412	1.22933499480044	1.3822959257440726	1.1128091331579095	2.1204698868573444	-0.10792502848036685	1.5320807149430071	1.9617565394488519	0.6338546503920037	1.388284850242264	0.42458230759533927	1.0984865636812988	0.8678965370816834	-0.3607863922857082	0.907539923354685	1.0327313939784504	1.5149744641244094	0.9518510921656794	0.2999247200737611	1.4754989946602286	1.0888031221667567	0.7000316851812638	0.6571655132584137	0.08797041070065323	0.8175137818910938
1.0893555508132788	1.4848807064080887	0.9896115823057444	2.1820781449750393	1.437350660010544	1.911544028674505	2.4947227892833057	1.4757844371510864	1.9141135108131302	1.627536235822013	3.399312996100538	0.7356758213355358	0.5484307955328311	-0.26522934031260437	-0.37917333424613225	1.1761240718239963	1.3750106700554823	1.5656520551520778	-0.18787083503570426	1.4132431730800004	1.5955368329824269	-0.049115165107662506	1.2063040721076992	1.75599827777886	1.6880024428083371	1.276252896371597	1.2345616665573327	1.3032834668787092	1.1219510545788167	2.023036900807866	-0.0797653691290101	1.579746132681305	2.0427579715996367	0.547691814234237	1.377553826962071	0.4517093149743679	1.2731473672281859	0.8163297168767178	-0.3071554585226587	0.8386452970277929	1.0640503159564219	1.4506042970537874	0.9237668865724892	0.3952314738312842	1.4964112379047412	1.1424513497668145	0.6302091209263468	0.5534323708522081	0.21610332243223498	0.717421899821691
1.0957940664086894	1.484531155490063	0.9185538249536762	2.142246717231494	1.318182184843153	1.8215722985737852	2.421692792107477	1.4607457419896388	1.942160026012349	1.629366458753498	3.322356939009404	0.5994227998833067	0.5555555668660771	-0.2304970428783709	-0.2965481002333961	1.1691411058211707	1.4323705641099134	1.5034498418827877	-0.17608488846724038	1.4336101519848117	1.5774659697287554	-0.09757862911838827	1.1454332226702686	1.8094734910617216	1.6872369254866229	1.283070552144361	1.2435970172574913	1.2233077580712106	1.1043007137544423	1.9436429692381931	-0.06348110144531396	1.6484438147408838	2.0636279511628253	0.4563606077906138	1.33873463871434	0.45276964653293456	1.4425367530725015	0.7605818031416202	-0.24919349949693825	0.7566470789550725	1.116201734691828	1.342589815664136	0.8805215671699995	0.47577792326232726	1.521765386910371	1.201953328282911	0.5427253195882908	0.43524560744252366	0.3669175905670169	0.6003858582672714
1.1143123570029332	1.4695264964024672	0.8824087755163396	2.0745661482571736	1.1956225770200932	1.7231527391323898	2.3468850581737275	1.437196593449535	1.9475586159234815	1.6285358756560768	3.2229249508873727	0.4572412004778713	0.6108451090434751	-0.22263747642689494	-0.2492252922274681	1.1451362248341745	1.4750227930221826	1.4423465207134425	-0.1688130714959991	1.4403792696269808	1.5415605371991998	-0.12163101863692787	1.0736086664982705	1.8311602573721832	1.6932729688129977	1.2728880683016837	1.2415745117180559	1.153465646363854	1.068563890332148	1.9020182257986407	-0.06463205575355793	1.7120411003770215	2.0445914880227987	0.3839054319359644	1.2819813720437696	0.4292537466310192	1.6052001357554802	0.7040903006181354	-0.19356882978722328	0.6929005447981554	1.18601766703965	1.2069766251429552	0.8084625394197238	0.5496322427639934	1.5250483842369287	1.2623863087638245	0.4375556404456672	0.3297914426216154	0.5454777570706749	0.4723855214028648
1.1425679226611232	1.4388292322715868	0.8892211885351031	1.9739215131878514	1.0914265421343106	1.6428712724438266	2.293331630779467	1.4113803645812262	1.9188919166929501	1.6339861178395956	3.09147105062184	0.32641029554566137	0.7224206439879259	-0.24837842984063938	-0.23295043490940995	1.1235438044550983	1.4994625514818174	1.3720720975656988	-0.1514411027114359	1.4157035292373759	1.5028899025248188	-0.11723968974528129	1.0028802300564925	1.8141918922337392	1.7057065497565573	1.2471088074109198	1.2201702833523718	1.0957173843342989	1.0233537752029003	1.8936338394913619	-0.05995079611933032	1.7699130970046562	1.9960047110397259	0.3414525615976961	1.224760786617449	0.4005189914007149	1.758466896374825	0.6534837722198873	-0.13796105614485307	0.6568285418324408	1.2658956218027162	1.0687349861330568	0.7025559042232127	0.621566039771134	1.4866210562038362	1.304080592835235	0.31676682400820544	0.2452150600590685	0.7346578784962026	0.3623138781616483
1.1744940020796188	1.386396594567721	0.9377623577130928	1.858267987242845	1.020269930361595	1.6036370825644917	2.262203388753208	1.3944188054764846	1.8692024732202441	1.6326630651180405	2.9562540353074627	0.22187442134686614	0.848066180952084	-0.2906000208179672	-0.25141680162167435	1.1488746408382589	1.513841641126123	1.2874601394323508	-0.10989795537120924	1.3316936640167578	1.4775051780539077	-0.08979260315472803	0.934923303638733	1.752794011263583	1.7248748604709134	1.2131131597396643	1.1831059413695353	1.0494138817250425	0.9775613255268517	1.8997643302323486	-0.030303708578433074	1.8168668315210788	1.9358704419906505	0.32662499440706955	1.1898532294363693	0.37228565109398387	1.8984300183882876	0.6123250705129497	-0.10510665319323838	0.6425758223701002	1.3404334530787145	0.9555507757005465	0.5850927570636362	0.6841216152500263	1.4098563452698865	1.2951174170563104	0.18104265029551792	0.1629145812759653	0.9083638763158366	0.2838090877860636
1.20098261511006	1.3215028384989154	1.0171084297304664	1.7480579680591244	0.9716398731319021	1.5989093319843524	2.247388915770526	1.4009529820245326	1.8473503262373974	1.6100645896045858	2.839395493691822	0.1558035482025172	0.9612336429646943	-0.31361632452853333	-0.28151164951149177	1.2289288237407774	1.498101310133554	1.202429946246038	-0.03281913159564141	1.1924826957243932	1.4653529163391092	-0.04311743994118442	0.8651486661421576	1.6607782043933035	1.7622576230146332	1.1809608728004468	1.1403945051990998	1.0127065294827147	0.9492194198850619	1.9007137541523385	0.02694224851166052	1.844929137424301	1.8851966670512585	0.3427432542855514	1.175372117375463	0.3467180901286383	2.021691590164189	0.5865119168589311	-0.10805220093365028	0.6492867282345315	1.391599054274268	0.877126455486172	0.4643947108112851	0.7368600869124018	1.2998084759810227	1.2461424542208244	0.04353818445969566	0.07523145652687713	1.0560303368288757	0.2258269296855348
1.2212812952341656	1.2697246791096513	1.108428935303767	1.6557666149950478	0.9332546813645888	1.6197706668589764	2.2574234901209644	1.4321342386852447	1.8644053870985176	1.5665288047725177	2.741129291681908	0.13703840730665623	1.0443908858672153	-0.2892970793573447	-0.3039127004722947	1.3398750735593543	1.4434357351615485	1.1101366776628236	0.08423885074442901	1.0365513478318997	1.4616987987540344	0.02385160667418664	0.8009944512258217	1.5612028986648365	1.8202273335316008	1.1645072572211368	1.095006296629609	0.9756590539454555	0.9483593190690758	1.8893259270787766	0.10644889031990575	1.8548232700211074	1.8537677734013769	0.37688641551849916	1.1772067761943348	0.3299275903942893	2.1166032913487256	0.5787446008293763	-0.12146204638283062	0.6689244369653271	1.412451601557937	0.8204069509809224	0.3384845159186366	0.783622499747311	1.1777460126825328	1.1860989124702919	-0.07950833807855835	0.0014500386965530187	1.1795233489595967	0.18998407430835368
1.2377728530931587	1.2449809364655715	1.1964959138483626	1.5944240257240079	0.9133617040262315	1.6514635708625818	2.28207263131263	1.4633332996417279	1.9018107034931588	1.4961093236677354	2.672301846570103	0.1673143738641778	1.060301179516467	-0.21566866083991937	-0.3276493494329998	1.4544639593082516	1.3772668884740995	1.0098340711372218	0.22344846850141625	0.8915315539689953	1.4541627086767328	0.09051833309748396	0.7515292394367843	1.4667622414586712	1.8795670770330648	1.1681522946485585	1.056168219776395	0.9376950629646013	0.9696620426786154	1.8639202897737868	0.19166223597204382	1.8585234441706149	1.8463463974028613	0.4106180109702873	1.2031025815669945	0.3231239878991928	2.173826683296613	0.585092724542809	-0.12973830337047074	0.6833504095295413	1.4090029110456377	0.7860594321455829	0.23283205136512924	0.8221550447104921	1.0777374039222998	1.1211995565503217	-0.17242233840119364	-0.04154288159074096	1.2803505878931651	0.16871668373689425
1.252743801529792	1.258970410440178	1.2705127449449745	1.5669618809497696	0.9064043433512217	1.6673732280860438	2.2798094082111797	1.4689179137486421	1.9617966963050204	1.4109966070607913	2.6480223133171124	0.2273151577725164	1.0063312610929382	-0.08920649006535034	-0.35557463437461917	1.5388132798936054	1.325721216086506	0.9229423219308526	0.3498124276690048	0.7644277974816788	1.4193346641649474	0.14058306931198977	0.7174846095471512	1.384010033337006	1.9302734862951947	1.175604474090391	1.0412121271526744	0.9164853897104228	1.0123576421078693	1.8240576350500053	0.248833421088516	1.8700145244848003	1.8763980413892618	0.4444755959469198	1.244728567032905	0.3234229967985717	2.1889980096315504	0.599737174595249	-0.1419288159596143	0.6875403059728242	1.4061356857941332	0.7733127980204526	0.16763233005851239	0.8461384768242542	1.0075110122161628	1.0514839388319686	-0.23380853565738033	-0.04210369751553194	1.336999437679998	0.1426065477551586
1.2766592478057543	1.3165607834983175	1.3181923656248604	1.567830797521994	0.9059076442583478	1.6614788897004165	2.2463715363006327	1.4405200619935017	2.033625962485941	1.3453327654607103	2.6646622269417533	0.29422392667030245	0.930924189443297	0.08897162795992886	-0.3835500826213994	1.565706528730034	1.297961280453289	0.8576511831069897	0.4413082071684606	0.6555538993083923	1.3509894441133896	0.19028399648179664	0.7063686071805473	1.3284088856006777	1.967838514867894	1.1642849423589812	1.0510112038068387	0.9318610397301612	1.0759417522891064	1.7861543177788346	0.24823257487191533	1.8870225962791345	1.9352789850799539	0.4763761436376296	1.2735061713993583	0.3355374573603277	2.1733932168298997	0.6114540093608386	-0.14217380893611145	0.6865396809150616	1.4263365909751873	0.7743152292680625	0.13769630978058095	0.8626213116355148	0.957079468457932	0.9854162667208561	-0.2679852162772821	0.016087631061603852	1.3234459442195488	0.11312138515215805
1.3114787401457355	1.3884529951812135	1.3444932237842813	1.5886263806958916	0.9075228096538819	1.6506003681210593	2.2054657421058033	1.3842288135300733	2.0832107966039675	1.3053471720981498	2.698477111038847	0.3432426902369279	0.85700730516197	0.29367665604410015	-0.41458235727640663	1.5467091497244898	1.3042167320743914	0.8108279921120584	0.49839623360198376	0.5757052997315005	1.2566884558112674	0.24627984493910376	0.7328227952025984	1.3085575186803973	1.9826476297224886	1.1228811150623617	1.074726511688064	0.9834247697862246	1.1495035192450276	1.7612957169706802	0.19923289830121368	1.9031598686841007	2.005507452071602	0.4949693977375066	1.2716917053662289	0.36759351144219365	2.1459160975137945	0.612660747737422	-0.10915326132227499	0.6807728276669651	1.4865783970461321	0.7836455508804344	0.139145412537446	0.8752664013245542	0.9267575806104297	0.9240279443544772	-0.2790797011000009	0.12390078350266535	1.2403368105628194	0.09240983857752694
1.3520380291712952	1.4549903842900975	1.3733750922122847	1.5913171013418126	0.9074156084108154	1.646352977225534	2.147682157968295	1.3269345897381981	2.115964732763757	1.2939321672282869	2.7256799681292168	0.3657653280893133	0.7763217384968539	0.4929673161283665	-0.44342939295035294	1.5032190099812162	1.3554776390305092	0.7848290797673336	0.5300146297392498	0.5316165960899447	1.1404430708338817	0.2999391169966549	0.7950419468138764	1.3175613120358807	1.9614500905521592	1.0594681164123627	1.0989294100806415	1.049878630349414	1.2236135091006557	1.7403137113372218	0.11762997080393904	1.920691577320547	2.0686750501341122	0.5088282454704374	1.2447631832370345	0.4137903863962206	2.1010857736746003	0.6096120337050338	-0.05223885847192113	0.6795140908451859	1.5887859545254601	0.7995469937145993	0.1706097575908418	0.875675584811361	0.8933325857008384	0.846523552028505	-0.2743733233073541	0.23583548789893793	1.096238904234825	0.0846970490006204
1.3989932836022436	1.5090517805268917	1.4029258421746809	1.5407118382846836	0.8854858074541964	1.6486030831166165	2.0634359983559403	1.2951479870212637	2.1446239598975265	1.3192465759673788	2.7465471851938488	0.3896285991471983	0.7015310897345075	0.6694512609407728	-0.47184063491071626	1.4386991577922275	1.440059230759763	0.771511163570982	0.5466265292122461	0.5172969466688884	1.0169400851101575	0.3625450171111661	0.8808963361615142	1.3320601291363956	1.898021512467252	0.981891808419217	1.100362329134411	1.108753713065995	1.2899923377972926	1.7078965389333596	0.0027641967556446823	1.924727341932402	2.0868243279080922	0.524310958190257	1.2009188760231482	0.4697349514699972	2.0273877468207195	0.61430301669006	0.016851976911456255	0.6796095568400964	1.7176406613701687	0.8083978916868098	0.2231504605088964	0.8640864525076276	0.8288557636013809	0.7495502656735663	-0.26599547802201423	0.3147354637729906	0.8905951256193412	0.10217525467866824
1.445682039474634	1.537770735206817	1.4288740834382536	1.4613520083248814	0.841090199325626	1.6619520259311262	1.9633508467859582	1.2950144548029796	2.1629231248696557	1.3566191402048684	2.756968391746249	0.43420092924891857	0.6315251992089774	0.8219897266310155	-0.502841557499998	1.3652597862340057	1.5313781848403092	0.7553858787511383	0.5632920233161862	0.5317640919310123	0.9092237875214908	0.4491443799271173	0.9753623814306291	1.3262578086898118	1.7958705165256248	0.9061426506994102	1.0700919141235279	1.151630019115634	1.3441421410111107	1.6608855899864963	-0.1227352201126692	1.9008396656599373	2.0418905014639464	0.539104928174258	1.1501599820343635	0.5377870769001588	1.9461229664103343	0.6313715661926432	0.09233234176232405	0.6771698703035006	1.8327106314287982	0.8008209866045389	0.2885086258527101	0.8541868520203844	0.7515237064487217	0.6518528666793255	-0.27202321450120875	0.35298667057977573	0.6689785608044196	0.15104593079197087
1.4791600810870844	1.539511052543371	1.4716825016394073	1.3845149571525028	0.7761333927769183	1.6859122225305474	1.84698405394513	1.308474502406043	2.18038541500435	1.392315837661721	2.7379756453603714	0.5121810940354516	0.5579554268447678	0.9449622499011294	-0.5180065516913771	1.2838796479353232	1.6123204117694923	0.7339082786783272	0.5941406056635319	0.5758245516881086	0.8220481878590867	0.5467348751498152	1.0641455827225677	1.2904018708314104	1.6729654954175186	0.8427528098475523	1.0134343942457449	1.1648273222311913	1.3869084002807714	1.604922178370256	-0.2312373651202539	1.8688110276543113	1.9530395911697602	0.5615366631310744	1.1108907831329469	0.6105428423243952	1.8636741534365129	0.6631992908750171	0.16084871085598462	0.676105601249131	1.8984128641442162	0.7849765381891347	0.3540021288116294	0.8479897021153701	0.6853137108396699	0.5706488064147343	-0.29818550047682596	0.35985889111848585	0.49682309198658475	0.20603089087038562
1.507393251908421	1.5347921151500235	1.5402973873006496	1.3061919856234223	0.6947605025399739	1.7096629389667535	1.7230279672341386	1.3192639056434188	2.2207683619589718	1.4503096486232292	2.698260962246023	0.6493427668825185	0.4997902419746995	1.024515034952645	-0.5038228771572034	1.1684945903232662	1.6716173366160512	0.7051293333344866	0.6394378132894142	0.6212783764118823	0.7522092523050852	0.6322709932224568	1.1373858561771049	1.2245426004759903	1.5454704081462758	0.7953789021901361	0.9335342307579447	1.1511263250758117	1.403201584860091	1.5570196651328765	-0.3292767746760967	1.854484786537532	1.8384124254150738	0.5974352784101932	1.0961125486532617	0.6715728587560683	1.7696788410909992	0.7061362320558981	0.20268618961248927	0.6659826700110555	1.910222624096217	0.7582327453390119	0.4122369143164556	0.8402086161323966	0.6332216415632654	0.5177520738647088	-0.33712092042240827	0.35048228623838007	0.38098143402554563	0.2419645704300554
1.5358436526472377	1.5256405746259654	1.6166371276389846	1.2476094842876815	0.6123942141172807	1.7243446090265426	1.6135436572633375	1.3262135157594623	2.2793906971116202	1.5303837394489161	2.6517854283659554	0.8596024652594254	0.4662610261876269	1.0657760122525706	-0.4703545469953322	1.0282935142245282	1.694442381200504	0.6773946088418377	0.6816728185927335	0.6504009594991941	0.7117861039621121	0.700743954691618	1.1865139924226802	1.134582887899734	1.4046212964851263	0.7736290981759378	0.8507931062295111	1.1420857959693056	1.3781538897089913	1.5241922153563876	-0.4119398619422182	1.8666933361160472	1.7165216055047239	0.6347785735741992	1.0991241584125417	0.7210910325616573	1.6883500589204279	0.7511084819775653	0.2141726993956074	0.6478370594229307	1.8748401288014278	0.7093281814296803	0.4655698374204957	0.8294873488047113	0.6157238539155002	0.49976487250523843	-0.39374837835291443	0.3479363599766298	0.3089402724645729	0.2568524704235372
1.5573091037714157	1.5123390466070488	1.6831690289567092	1.225809900872768	0.5309248427615771	1.7482867469912033	1.5410062859360898	1.3288604210641215	2.349299634424498	1.6104394545423593	2.5835213874846277	1.1154585885478088	0.4400989616069597	1.0882613585850813	-0.42045146398020317	0.9006935040803101	1.691522753205262	0.6616738912627701	0.7008231546767959	0.6790182908756157	0.7069505164880988	0.748595092211618	1.211567444297457	1.0390415497807355	1.2477084721365732	0.7789646548676661	0.783416058222052	1.153751246077155	1.3271301752966183	1.5072051541397282	-0.4497531171736277	1.9074502191639435	1.6265807246179662	0.6523387135703487	1.1010395883743826	0.7615883378798326	1.6313564914750256	0.777930791844395	0.207622657288343	0.6383328892629776	1.8130510904560702	0.6468958245969132	0.5147403036306704	0.8083319025634719	0.6433058746580141	0.5104713951006336	-0.47354119451542137	0.36676968629752527	0.28160732905597524	0.24107812640896947
1.577195718897415	1.4987028421772561	1.7296308490169128	1.2268504102134568	0.4506060980814534	1.7863110083416267	1.522850524589122	1.3502878910248177	2.4202247768971175	1.697474272742007	2.496346098942586	1.3802969543130363	0.41300328566301125	1.1019335110700044	-0.351150857900765	0.7981339969706572	1.6805671073195794	0.6595963838101374	0.6893051812630511	0.7218611253915613	0.7189114926018302	0.7687634358726688	1.2179618921997197	0.9528336505697954	1.1070871930116482	0.8021965579629	0.7411126059488705	1.182770773309613	1.259830332128472	1.5133277549312414	-0.44129320244388837	1.9493961339361934	1.580796326807008	0.6489845924422577	1.0961154333369394	0.7821049485141327	1.5679889305493067	0.775555556800346	0.19061958151720684	0.6364589271406658	1.7453538303803395	0.5812818381521658	0.5598011276260446	0.774600663836604	0.6866179152570704	0.5430838462799576	-0.565093794979189	0.3967896583139897	0.27811279509965947	0.18791691591491955
1.6031423768759994	1.4871193197341683	1.744662507412104	1.2530566419589346	0.3740679839068045	1.8170287460681969	1.5520725187665263	1.4086355356498252	2.4683077195658174	1.7980336298731092	2.4115661642357784	1.6222030443019757	0.36924623769742804	1.1052450084015593	-0.2834554775864674	0.7395076124454337	1.6623953176428692	0.6566878733764516	0.6524077139778186	0.7903964801376605	0.7265713557151159	0.7752505098246225	1.2057248015441207	0.8724001357416611	1.0071780692264702	0.8378734617792052	0.7318707755933946	1.2118370350406118	1.1762738525743202	1.535411723507846	-0.403859147935845	1.9493353804904234	1.5540371262901578	0.6315364431348588	1.0843315005144691	0.7760672688151373	1.4983666521508907	0.7595089107469469	0.17008241165982058	0.6382763168215497	1.6795246109987705	0.5028508127120547	0.6108828250349095	0.7384902211259678	0.7342853759131722	0.5907840057714622	-0.6591104675857035	0.43119230292789623	0.2607725825694903	0.11021137834523245
1.6291830931693685	1.4907672926127133	1.7136722080604698	1.3132382418603643	0.31422110327759634	1.8427659123279914	1.6066219071155268	1.4924373884624604	2.480334059305565	1.8851051995372452	2.323632583207435	1.8153659453276423	0.2914722218543399	1.1086927382182739	-0.2551069397575549	0.7537758503089008	1.640499672323783	0.6364813798371596	0.5971808829097994	0.8922690331743318	0.7324196316653626	0.771135880769789	1.1811207837272923	0.7832729178659739	0.9377468632538342	0.8757318301804098	0.7607555379776292	1.214049134638183	1.093991686693712	1.5531746297560762	-0.343683731736369	1.892747885287637	1.5171499302929807	0.5972560933081913	1.0607751736042386	0.7469438020156405	1.4389846553821932	0.7455889286283357	0.15357776987535035	0.650167136854259	1.6131640526719928	0.42604915712591873	0.6767757390042638	0.7097252819768671	0.7926113347390575	0.6346627977211039	-0.7471979665987328	0.4768231351577266	0.22500133308577527	0.028800214130022688
1.6502185634259576	1.5061140653647598	1.627899056951755	1.409326541290462	0.28350437376430104	1.871215485528721	1.6690033325064548	1.5860197344187674	2.4449312648433583	1.9420846700788945	2.221730829370673	1.950471980592944	0.18742841704251406	1.131684589944324	-0.2729556707750287	0.8252128197000019	1.6188950510170836	0.5840516522825574	0.5341048745280986	1.014257508365062	0.7323183628177392	0.7522357446941325	1.1582770493040981	0.6796357084642609	0.9022748562472508	0.8874959916361302	0.8356977020311186	1.1709936796774731	1.0177740843569836	1.5599336864717928	-0.2678142123592805	1.7901787107007465	1.4455075996386169	0.552241435964745	1.0348303286090617	0.7045880413844029	1.386538122080896	0.7349917261241183	0.138264300838676	0.6551985483637879	1.5371224319284218	0.3848019610076967	0.7504027025393025	0.6992152061262432	0.8600909404838802	0.6697853032173361	-0.8102597329119872	0.5297920508902467	0.18111123325093184	-0.04869461133629154
1.6620811085073108	1.5178612073864979	1.5172682322985855	1.5352829351632669	0.2906153895543729	1.8753364659809275	1.7191583554960133	1.6807979355743765	2.3558451911887213	1.979119120843098	2.1164309330368853	2.034309967691283	0.07234585479753178	1.1686594836727116	-0.3188206077247255	0.925964477917368	1.5940610019600205	0.49164904120183583	0.47899497720032047	1.1301892394438837	0.7183882702224432	0.7241225288668065	1.1360350571473798	0.5776495204317973	0.9139459576362459	0.8601767371689777	0.9549235328834851	1.0866379098123422	0.9257481701388999	1.5552496864676324	-0.19583283561050638	1.6518778309374944	1.3269571030429692	0.5096121802916934	1.0232108227562073	0.6638584291520948	1.3497458374868476	0.7276535670524328	0.11284979954114245	0.6199114880228906	1.4498391494761547	0.3862737580568636	0.8160612513703022	0.7186910201514807	0.9353265841698446	0.7053824371662203	-0.8352361841689074	0.5885768354724528	0.13374997426884483	-0.1299168612519252
1.6569616488025773	1.5280465261574827	1.418288306111338	1.660169612415644	0.3462671282049153	1.840212421372943	1.7421011549802763	1.74397647911865	2.2370201724180894	1.9928641685614785	2.017984016462479	2.086818101573332	-0.05207282108026301	1.2038773276566133	-0.38091650910046504	1.0446180305466073	1.5680910204675098	0.371047000014061	0.45109409955488483	1.2145035109747893	0.7215866779932133	0.6894633122704279	1.112112680985108	0.48644385941106494	0.9439955502806854	0.7935980675130793	1.0907299288285155	0.9776452701334156	0.8080434952984966	1.5264329610068899	-0.13757211602126485	1.4980356411420668	1.176346825426029	0.4616213703946901	1.0285849884473364	0.6364370130106005	1.3472788605487789	0.7252103467477317	0.07247101459872325	0.5380547010537412	1.3792278795877062	0.4342094168472673	0.8640598918887058	0.773729498993726	1.026530948255588	0.7397534476124205	-0.8204517513124248	0.6547768528380078	0.10643650986780744	-0.21339155089326883
1.6326654903001032	1.5309693668124642	1.3427773972395334	1.7399602497515914	0.4452746229262843	1.7759886927128736	1.7526390644368721	1.7605166698901396	2.1157368338124924	1.9737754579065943	1.9316343454405698	2.129215626697242	-0.16626964946777353	1.22988725290003	-0.4474706742223574	1.1546783146828705	1.5428658101034745	0.24138046578295674	0.46210779621384007	1.2559749479897486	0.7905620153188718	0.6471179890959053	1.0975160615252768	0.401864632718352	0.9533670619373875	0.6953233195413444	1.2144012915369344	0.8747436934309001	0.6782632973871928	1.480032168152652	-0.08494866915755295	1.361733839046766	1.0326340619724153	0.3934358395486709	1.04127759662821	0.6195246096480432	1.3697667517413141	0.7148808362073336	0.022731808347384697	0.4285976342227631	1.3416732439508683	0.5327561194969481	0.8932466039073924	0.8594270405449649	1.1397130594600065	0.7760655667303633	-0.7638920553658439	0.7152945289550179	0.11421252968587484	-0.2766051819051234
1.5914545115221037	1.5153622901852928	1.296744533815518	1.7565755410129005	0.5566710079713608	1.6744955536353447	1.7351401375546782	1.7718639410616812	1.995365091011958	1.9377112458048653	1.8690433245151723	2.164172637530632	-0.24637470137495185	1.2425778328636798	-0.5068514867062772	1.2333317140065971	1.521768133850612	0.12471748806787131	0.50459372183476	1.260701091322668	0.9332610737143037	0.6017392158585417	1.0934162241744319	0.3323261827634368	0.9357237103321605	0.5764265523248866	1.321795589368939	0.8040967098042392	0.5570158843415649	1.4322480041573762	-0.032116928938752926	1.2547557001097194	0.92938540059496	0.3115678463045039	1.0521182378881466	0.6040428488655911	1.394302699259793	0.6824306214821094	-0.02746922374470691	0.3014051070040161	1.3300706727699556	0.6545498397751544	0.8958147176769625	0.9683787436407385	1.2711886267896495	0.8352876361589985	-0.6696228153646976	0.7588541997271536	0.15114862382169503	-0.31959771692778377
1.5368894915283007	1.495382108456011	1.2800152250042316	1.6955615336389198	0.6560930141659197	1.5384129055387246	1.6658869385513022	1.8022766456216008	1.8741938338578035	1.913128191209077	1.8490761368501698	2.1786105123576323	-0.29555986156166486	1.2317351243012884	-0.5551524791628385	1.2732839772752285	1.5070479515466269	0.0459170836770192	0.5614941670599796	1.2334363281909262	1.1173143912461345	0.5459303959946363	1.0987994454463093	0.29314585331551407	0.9059475167311899	0.45039718328094513	1.4087832292181797	0.7719797238629752	0.4669489532851034	1.3884535246125842	0.019550504833656064	1.1726257204925468	0.8786355811956212	0.23100734435150377	1.0581126105699326	0.5780359748250044	1.4197288530790373	0.6290919354213866	-0.08093119683431042	0.1563250809611611	1.3565273421361101	0.7736480593072784	0.884958000211518	1.0997530418401193	1.409963587542935	0.9201548544812355	-0.5548278544144682	0.7871116074085606	0.20220699843872447	-0.35991275505068865
1.4833523945460785	1.474751167038916	1.2667539215397439	1.5681995394286936	0.7208532851023387	1.3944350223250808	1.5490275198618941	1.835683439253718	1.7547000624268996	1.9187217641040974	1.8893294202351623	2.176577218662625	-0.30921991243787955	1.1998741884773283	-0.594671758009713	1.2778963864524056	1.4946559613417418	0.021159208678998356	0.6216029817830634	1.1797666712987707	1.3038037871680157	0.4621800166836504	1.120626959527364	0.2876647976023716	0.8660920117276468	0.3305301043223723	1.4826332900345078	0.7749551536033706	0.42075934657504466	1.3481385127856487	0.07346109781470818	1.1194751345075984	0.8704875581353912	0.1497217026888418	1.0635300465162238	0.5368049476691223	1.4452684645640654	0.572993472686049	-0.13513096486462878	0.016803297288635343	1.404274328608716	0.8769051830368664	0.885179161680106	1.2434391431788019	1.5340601946011891	1.026958426288212	-0.44416021430334024	0.8043040278754375	0.2586649539514664	-0.398287788635644
1.4435321351366879	1.4425738894466076	1.2410274290457248	1.4308742119176305	0.725559419672954	1.2550873730638723	1.4015431942523846	1.8698617523692562	1.6441391826759382	1.952937377542097	1.981752517993152	2.170097491502713	-0.25875402897076843	1.1511518627594688	-0.626362426044954	1.242939652656006	1.4965460527770322	0.046797290781950406	0.6716652393237691	1.112348519093521	1.4522245354541652	0.3496989709835613	1.1512533937207077	0.3060523147807121	0.8161328931843336	0.22577580443073475	1.5490152553657381	0.8096009951878674	0.4100068681021063	1.3097381286976406	0.14444373463011068	1.113547334013196	0.8827926783393826	0.05783894210312039	1.0654570152127742	0.4919260119408192	1.4533559597148096	0.5183970593032539	-0.18194996747657205	-0.09662444777509091	1.4377553656656192	0.9417648315862547	0.9083218938632109	1.370035234209673	1.6244550524968229	1.1443863734583946	-0.35935609142052144	0.8076748579842352	0.31137125260809684	-0.4505625551086084
1.41118727226903	1.3941350569125257	1.200854549499109	1.314311609390759	0.6612279537088008	1.121218713588814	1.240947167615071	1.905624647808435	1.5406319622690727	2.001147948656994	2.1091917201886865	2.160202873649905	-0.1323274901930958	1.096417841991391	-0.6464246129026414	1.1755703432725517	1.543119282630393	0.12390288646144318	0.6956171671164806	1.0465339918837042	1.5322578683355803	0.2082822960522847	1.1784091982443345	0.3419752991921797	0.7753265670629469	0.14143047204092116	1.6108148649729341	0.8747592715970802	0.41080849180879025	1.2707433684159544	0.23606610659265717	1.153378450268409	0.8953907105372426	-0.03607644948343114	1.0655291323047114	0.4665309561097305	1.4287618287779797	0.45942834384474124	-0.22652742515412944	-0.1822362305440434	1.45797966312728	0.9506626661386208	0.9696496390108231	1.4640979381726331	1.675163350508082	1.240221768523002	-0.3039391089301398	0.7830197282536032	0.3485761570482489	-0.5449615774196441
1.3757384850134626	1.322718829458431	1.1252527599840443	1.2197493903270038	0.5476017828079421	1.0261472250319026	1.0830855714126326	1.9076988482657857	1.4342479846085243	2.058807321291664	2.2584336030768144	2.146319872010736	0.057440988770274856	1.0408419743278439	-0.6458790869590192	1.1030169373966427	1.6474936364924495	0.24426164059226477	0.695215207384402	0.9854424697974228	1.5427335680175034	0.049279809270214116	1.1938897046847985	0.40019684971083586	0.7574644962229443	0.07158192128748779	1.6685570249678072	0.9610285595413309	0.41399305771953826	1.217675568256525	0.3305591882567408	1.215057662830955	0.8994492315292202	-0.11896635776245139	1.0635415852509333	0.4746984991996855	1.3795357476823924	0.40719229373022714	-0.280825753577292	-0.22764622212301583	1.4682355072961226	0.9180115694146214	1.0857693127716659	1.5206048577538198	1.6951311698641327	1.297892168010275	-0.28131892665972186	0.723460483584781	0.383474746993263	-0.6590076868865486
1.34193795775032	1.2364838742561162	1.0249241650508198	1.1645366788911073	0.3948435848130744	0.9859775978720053	0.9293291906150334	1.8611079736150589	1.3254056871130098	2.110641586805044	2.3976794901525227	2.1366449690443843	0.3030825170130941	0.9782658528115155	-0.6246192511906211	1.0529898076190054	1.7913690237778066	0.38132519477971744	0.6849079854060698	0.9282140834633479	1.5107888726394374	-0.09766317629074817	1.1852680613398108	0.4696542850807964	0.7520815728337462	0.006313983006379931	1.7058328220193417	1.0657553780479456	0.421392848592485	1.1461452863288728	0.4163306532834106	1.277688679377229	0.902102338242921	-0.19568557909129378	1.0486162319036967	0.50877171331813	1.313072828900418	0.37764207527971383	-0.34538844291231124	-0.23276249229468768	1.4606296743445797	0.8639506869139038	1.249201036223058	1.5173973871959523	1.697182610764711	1.3220769216649486	-0.299910350976749	0.6358990173167324	0.4223158880684794	-0.7656425430624088
1.307953792824978	1.1545625261273107	0.9349741395778782	1.153007105214287	0.2024423671322483	0.9718521337628196	0.7877849332086999	1.7880836545092866	1.2274091380687184	2.135566430020566	2.4870091797771416	2.1380898737214227	0.5761399020199616	0.9128428216694303	-0.5977850181362457	1.0320319302286132	1.9539575679887224	0.5144824882437324	0.6692851504859462	0.881768584574101	1.470953646217388	-0.20277324578239697	1.140164856768755	0.5271774340050153	0.7623856790053939	-0.06039900187873791	1.706638838987087	1.1943271762542023	0.4353761873543685	1.0752514603254244	0.4901466138135392	1.3230107499215467	0.9158945501080946	-0.2493263192357828	1.0114384286684468	0.5523879114636723	1.2386707826844945	0.371621130633172	-0.40995394825855447	-0.21643073560985795	1.4514097740311755	0.788171578252588	1.4443347707836411	1.450690579246076	1.7033265551819572	1.317601418755649	-0.352823220152064	0.5150120290839794	0.45895200548787124	-0.8460982368778414
1.2625527400716696	1.0754747716105872	0.8697400138459056	1.1627112239074437	-0.019825116866880287	0.9775983913434162	0.6733315277217796	1.6987980785991077	1.1248172495152973	2.1468234035931326	2.518595250912161	2.141273877584483	0.8382213688200476	0.8467945183518724	-0.5812091809872233	1.0347526829489593	2.1137610436939953	0.6357515186662996	0.6398495174998469	0.8663725293341926	1.4454789049930337	-0.256591364042563	1.0611368713901865	0.57757129945322	0.799941594276644	-0.13364480161948292	1.678261568767729	1.3343307520756074	0.4660230657211525	1.02334874270493	0.5374211941356888	1.3415318718176734	0.9405019740545967	-0.2580867908633264	0.9362029936763181	0.5865623285942139	1.1916527623153148	0.3832657310593179	-0.47229198872653216	-0.19151764671587354	1.4392691803963085	0.6983215533831779	1.6566266742056968	1.342438447918067	1.7354819399557777	1.2957015751518823	-0.41748355326792563	0.3716805347394797	0.4851824370685563	-0.864375695361786
1.2036879114019752	1.0108896615651448	0.8285383654175872	1.194335406044436	-0.2546279995552416	1.0090998738185666	0.5811676570068742	1.5913521210022563	0.9980718081760838	2.1703921177690613	2.499871804661607	2.1263556091921787	1.0619439764345482	0.768541181620334	-0.5807890633065029	1.0666384681303147	2.228706140715674	0.7280830571236422	0.5900040746025048	0.8839151197930366	1.421902954661617	-0.265607167058726	0.9650828257829852	0.6345022038253566	0.8656059689837011	-0.20966490557754155	1.6360849895357668	1.4588781906853436	0.5144810969628921	0.9888696635053005	0.546802406397549	1.3321150877233445	0.971581626481019	-0.23590703495619963	0.8209079564551454	0.598223675669988	1.1972267337933091	0.41078913892662705	-0.5395242567020012	-0.15937035687424633	1.4037764072072305	0.6158137506952609	1.8502881995873235	1.2171128056163922	1.7870101224416353	1.26814878497743	-0.48797449709156276	0.2411973629047452	0.49024697903423115	-0.8024808314796621
1.1389780303134907	0.9652621108824194	0.8176108768720141	1.247631389747486	-0.4852107266415547	1.0455855394874463	0.5143169014534605	1.4728051849920318	0.8717560124007319	2.2075110969015865	2.4384642869624935	2.088136390892074	1.224275652225079	0.6750647379574483	-0.5980640515212016	1.1087218380401858	2.2739243878016824	0.7921796291622412	0.5253884386409633	0.9226908349467887	1.3851057936682671	-0.24186478383883842	0.8572935575515608	0.6866728029298093	0.9526136956842715	-0.27488421248255285	1.5881344430749864	1.555322617506216	0.5657192274427062	0.9688949414213048	0.5208725541166881	1.3040990701597566	1.0106712953551755	-0.19845734863788	0.6933270514516234	0.58391724986894	1.2408613883853967	0.4490414707406679	-0.6056610963112938	-0.11811490396266425	1.3555381828418849	0.5633285962426258	1.991583970675301	1.1020464492863304	1.8385901963499358	1.2297708150944193	-0.5616533342498787	0.12771373833524005	0.4488073383504723	-0.6837154974906655
1.077228746657053	0.934925553549928	0.8358015464269204	1.2990289002675246	-0.6894433881821441	1.0955935108645303	0.492980490605874	1.3494599912714553	0.768510315380565	2.255684916551995	2.356465939179737	2.009936511219084	1.3087166107521124	0.5823288401113242	-0.6279833278429567	1.1402304891810968	2.2594326437009693	0.8348122689402173	0.45571054617481926	0.9802236275911511	1.337610704132932	-0.20368276839414357	0.7486978048717062	0.716863307054137	1.0560527048973545	-0.3146924674872449	1.534372613785029	1.618865957354761	0.606831071828359	0.9577727426466878	0.4633488725531435	1.2543940724563278	1.0457813041587807	-0.14630048511934096	0.5754011827165971	0.5512539777144894	1.3073417621928765	0.48506303618954627	-0.6544484907688857	-0.06137981676526553	1.2997709858755606	0.5549738849749175	2.061424781904817	1.0243246858609811	1.86840700768566	1.1883290576997396	-0.6123793393985052	0.016687021626724204	0.3617946115786613	-0.5294633389198418
1.0209572400950058	0.918121079097179	0.8548137769968962	1.3450632240455587	-0.8424410022865271	1.1801693208989952	0.5364779251345407	1.2261771125860788	0.680205075837642	2.2982908893325256	2.267752805128093	1.8703207348097284	1.3308809035977034	0.47812845466798015	-0.6544632825546349	1.1676116177682592	2.2021603697792997	0.8536547148231095	0.38988903101704137	1.0429062218353278	1.2809732880760474	-0.16409931951670048	0.6631130759588382	0.7232662528719361	1.1794650331194538	-0.32210296289242313	1.4713391016593096	1.6476959502320283	0.63615246905096	0.9485046819983666	0.38514539942801457	1.1855199161018934	1.056041673328645	-0.08657585080845617	0.48017488983959256	0.512116012854259	1.3861541115197809	0.5090448368847358	-0.6979361521027148	0.021272520161469705	1.2323911924652058	0.600110112020323	2.0544499433507015	0.9967806974386406	1.8609450211383625	1.1514114830556577	-0.6315344202181851	-0.08558621900700895	0.2511304738271468	-0.3472918266521159
0.9822723989140929	0.9154436678101726	0.8544211726180133	1.3806267380372979	-0.9419702097241529	1.2926601685452965	0.6357705916437626	1.104075252186862	0.6085252515919781	2.3069201331942253	2.161733593959168	1.674651594486003	1.3199827863378624	0.3507406016224602	-0.6579370914370095	1.2074531353266011	2.105656181413527	0.8554643331568503	0.3377195300324082	1.084575366041505	1.2061131054940564	-0.12421098841165794	0.6146940467824705	0.7099519248755868	1.3061186588902411	-0.2981439049355564	1.406335325834656	1.645086607396865	0.6512078881500503	0.9359544023690282	0.30469342623898393	1.1111895217130798	1.0421086383894962	-0.027105995314479936	0.4263149608975262	0.4691047327128451	1.4546999966787098	0.5245348536165423	-0.7431106041597818	0.12915970174281247	1.1672971590455612	0.7002057218151407	1.9674080513329724	1.019757670169533	1.8233583341488457	1.1215555278898113	-0.6294553593477425	-0.17297558303358707	0.1182213094417823	-0.15930030077053986
0.9783600209157687	0.9109329735169256	0.8429229536327677	1.3817256619374636	-0.9996873589911092	1.4225161993767068	0.7709071432660205	0.985068371869213	0.5665320677849698	2.286420166303015	2.0304674951037933	1.4534694594654043	1.2856396529520322	0.2245264438336938	-0.6364138983165182	1.2617933615509045	1.98431168540978	0.8487014996860429	0.3077162811822218	1.0973164961422035	1.125472159526901	-0.08387430108955685	0.6040100004826723	0.6836249783716849	1.4146854190519504	-0.2501377893888861	1.3370750838624335	1.6216804127112954	0.6561711328020727	0.9179495376702744	0.22915236946030407	1.028616909848155	1.012566773930888	0.03330738173222305	0.41981576857218317	0.41868263200374933	1.492975958440701	0.5384548357351535	-0.7715213413997614	0.2453594964365246	1.1201817641493361	0.8421620558830721	1.814407226997058	1.0783963037223052	1.7630016909913588	1.1053360132674608	-0.6026524146150114	-0.2518814934676903	-0.027442709094059336	0.02181401801302265
1.009538112783354	0.8960249987258052	0.8372156492360446	1.3390027134997946	-1.0348636602159678	1.5438196607858332	0.91989790444148	0.8727499719962966	0.5381231558927551	2.255493808936659	1.891487364740572	1.240089064904586	1.2404253334033783	0.11979160787164969	-0.5904392291367829	1.327866646811246	1.857907126739038	0.828743760328579	0.3062643539075619	1.09404648196365	1.0685956364686837	-0.042820243820162175	0.6365215608635242	0.6501631611790133	1.5002957728636772	-0.18233407221131875	1.2520452691786734	1.5922922022125752	0.6520290042265016	0.9051730794893593	0.1589575087955563	0.9307633598614956	0.9696692491364308	0.08392997281487388	0.4448288607395362	0.36680458796152454	1.5064803298398926	0.5498211215005032	-0.7747794663860492	0.35613894408588853	1.0958304000377825	0.9832433579923876	1.6287174172369112	1.152118628550809	1.6827706330382193	1.0923902179723755	-0.5558442841733525	-0.3048415073601349	-0.14889821703397427	0.1965924418262015
1.063294679166741	0.902231386834156	0.8302578271880646	1.2596355817200584	-1.06980411870608	1.6269471683125556	1.0714838757033025	0.7683426142110716	0.49671279563324633	2.214607804694151	1.760058268434871	1.0702866974847411	1.2164656340899387	0.03806958247952669	-0.5267443724090473	1.3934849767212103	1.7300349308445355	0.7943938147367574	0.3253464786431505	1.0795793367015265	1.0397143237312234	-0.00361085212952221	0.700086517792771	0.623699327962602	1.566786420235442	-0.10358597963222882	1.1609255485163925	1.5632908495073266	0.6388692180872906	0.9122714040324409	0.09578320236833504	0.8287409662865335	0.9201586727880773	0.11542455425886138	0.4831720761804846	0.31646988985378616	1.5080192812552682	0.5567513690082737	-0.7554644453999235	0.4588674261644886	1.102660945974933	1.0803953736888716	1.4454702863835531	1.2282201573630798	1.5995367914397143	1.0555365356199964	-0.5106316404441222	-0.31724473786609675	-0.23453962167354128	0.3698922479484713
1.1305015845644024	0.936874113986582	0.8121434973734971	1.1483631477358458	-1.100745970829815	1.6744052604615436	1.1968107473842582	0.6676177782678663	0.44124368531450503	2.176485510581114	1.6485786426800069	0.9671249723215825	1.222686717501034	-0.005241868379072985	-0.45235846126894835	1.4337784565026244	1.5997844742036411	0.7455341197257582	0.3468330534124461	1.054627433886094	1.0209317655206438	0.024837990351715872	0.7707250674229592	0.6170673064218276	1.6066905295133798	-0.027538086316400683	1.087879016961119	1.5253735930250132	0.6331214055521307	0.9314886909669708	0.03661453738511884	0.7182593786434247	0.869789075688473	0.1302073251739873	0.5213191331313649	0.2566520094988258	1.5053253889856322	0.5645399304317821	-0.7048945158374742	0.5608427876165744	1.138641615302379	1.1081851817538915	1.2958165923334282	1.2991870933893002	1.5249411419638803	0.9935305877671533	-0.46565308356845314	-0.29347682486304455	-0.30298495843888495	0.5280353144970937
1.1992783680255013	0.9975546659051406	0.788576328963334	1.0198657205257806	-1.1264706957909842	1.6848395396258078	1.2631974351092992	0.5662935310336954	0.38009204540764435	2.152729363936298	1.5723241833098447	0.9296840660768927	1.2352336163671824	-0.00197578187590432	-0.3766965210538256	1.4288846933587664	1.480868307593579	0.6754455788237763	0.36307709882760036	1.0213373087362878	1.0075445864695505	0.03774808736747208	0.8354310874882213	0.6217465971045566	1.6227117134606879	0.0491026466318418	1.0308757058533466	1.469097467699476	0.6448460659672177	0.9581330503393156	-0.0230615088476712	0.5956271018463436	0.824627115864487	0.13376302954183011	0.5509592579173825	0.18547179096747005	1.5080541913062782	0.5768962515553847	-0.6184654993472919	0.6722728183423635	1.1967847996274676	1.0555089283677657	1.186922626852263	1.3570370587699228	1.4358643261982977	0.927113029296714	-0.41828745680449736	-0.24065330585176667	-0.35176428917136054	0.659959256044995
1.2497518513261505	1.1049002653801394	0.7592146107389179	0.9134599495280152	-1.1539428010141364	1.643290232770255	1.2637293282356654	0.4709366902655209	0.32848227306689565	2.1284660470815533	1.538891988878735	0.9506091160260581	1.254872370781333	0.026248794536506453	-0.3099542435375807	1.3689353465646834	1.3884853947580678	0.5891989503526982	0.37135259706924384	0.9749828179191891	0.9959436773695906	0.036543930670229305	0.8752958884282936	0.6175897108144666	1.6181125339961024	0.12276297095931396	0.9714692700824814	1.4042585436969548	0.6718137595404063	0.999142377719927	-0.06912638545373186	0.49112249605849845	0.7857909285234868	0.13078127745383608	0.5775185405358607	0.10919692080439085	1.516045683816743	0.5872979964352262	-0.5145800292788928	0.7869204066743869	1.2670318182893263	0.9301681436749384	1.1220232890328325	1.4006975967854962	1.3295630176098163	0.8702884420519863	-0.38818573549066315	-0.16885996563842692	-0.38115811157983664	0.7752078776880449
1.2735911551568109	1.255218316011583	0.7038174058333995	0.8521538693566493	-1.1796889662239194	1.5426530729803454	1.2139419897562793	0.39397168702904517	0.30334987560517435	2.096187235822052	1.5469391021329002	1.007619543089908	1.2930756280730378	0.06738052563256305	-0.25716050006256896	1.2736760769521975	1.317250226822712	0.4957821876075995	0.36774470395888936	0.9156894898101733	0.9588905312336375	0.022660260154574775	0.8839524877555659	0.5996603450820773	1.5825372429064304	0.1868730193333624	0.9119384489770871	1.3350291731926813	0.7230080321882435	1.0488622093193922	-0.08247585317278674	0.42753678250726984	0.7520919669211177	0.12568290134844878	0.6061749881878609	0.033690273505869756	1.5095902335507358	0.5960234797321031	-0.41354436256928606	0.8831784157646257	1.3365135751999093	0.7646496463688643	1.0967250577603582	1.4216022531477253	1.2288244695072195	0.8443998939518963	-0.3828017378587608	-0.08770782422513348	-0.4095468171982022	0.8882040596053848
1.2722855361682461	1.3948862195236025	0.6203707991921386	0.8336328030923961	-1.1940968132920449	1.373226961663066	1.1388915126507653	0.3319533900925319	0.30409334923307474	2.0665324791269684	1.5776782952107886	1.0897929106247524	1.3272601672208753	0.11153731652727683	-0.21624605429091376	1.1737535149983471	1.271415509516915	0.4014332800712538	0.36210508711184636	0.8512181162168833	0.8871049833864323	-0.0028729858980206247	0.8714981706386254	0.570453190402717	1.5037406008113918	0.2449527770714474	0.8621196347916873	1.2518158021807562	0.795717007966841	1.1033291605188067	-0.05471675796583044	0.42028976433329346	0.7293011606289008	0.12077490941393834	0.6306947994463666	-0.02687512909753781	1.471032082209744	0.6123017005795999	-0.3295849879226426	0.9621075788898615	1.4002976409055803	0.5960769187398041	1.0827291678079463	1.4178206057615976	1.1449022017043031	0.8727528590176783	-0.38639312300681466	0.00716205274535201	-0.4496540937648376	0.9976363006018836
1.2522847073742933	1.512063868224773	0.549462086095017	0.8532820005365533	-1.1935000597056418	1.1378651631104792	1.052724826179451	0.2815138201725869	0.31778970259931094	2.0453379095569417	1.6064934096902572	1.1933270339005495	1.3476978775132187	0.15176083105560786	-0.18684408705362793	1.070709121265266	1.2557940915616657	0.3117778992403954	0.36460698192908775	0.7943631767995532	0.7942611412806673	-0.0370556638865546	0.8380003521861633	0.5237217429157401	1.3915285200700898	0.3007723337109529	0.816054770002361	1.1588037646415608	0.859876143056216	1.1717297624885974	0.004780369615793978	0.482319032464323	0.7187056325429741	0.1141758580792884	0.647241345020342	-0.061688965259059016	1.4069139551873016	0.6343586685825643	-0.26854512862897695	1.0163746933299511	1.453207637883517	0.4553509935945247	1.05278324477769	1.389603444506124	1.0914817120133582	0.945760451003783	-0.38562002037202775	0.11751222960808745	-0.5040472744761888	1.0925802680078498
1.2209856833876984	1.620506462602087	0.508311330826924	0.8842490188794269	-1.1734319870036096	0.8657215372789505	0.968899897365158	0.25060259533107226	0.33944010296956156	2.026135269362146	1.6356451493388782	1.3093960776477638	1.3631862506425265	0.188686820814964	-0.17237197351478023	0.967805404515525	1.2585854186482204	0.24972876546761485	0.37341842648016954	0.7583741915791554	0.6991781324330092	-0.06817670942146067	0.7873441401435615	0.4529624869737486	1.266402891175582	0.34527699017867697	0.7724427840099384	1.0626527266170795	0.903755903948839	1.2511105441424808	0.07044084416592791	0.5932635035037737	0.7086902955218273	0.10295999060088026	0.6623743955923563	-0.0739230293805661	1.320927590377759	0.6543187162022762	-0.22273989005771094	1.0236796098293794	1.5058269022310564	0.3655847840468209	1.006570400595195	1.339640160847006	1.0858082498262613	1.0291520616366863	-0.36409327011495346	0.24332193540289587	-0.5555224998550093	1.1685310823718629
1.1937849145453128	1.6996016543723862	0.4822649384686305	0.8920692680294424	-1.1241086950687538	0.6090469379827428	0.893674502385872	0.23698824383132483	0.3560991427022528	2.000787784305015	1.6576498051329636	1.4219534071927955	1.3647063614519717	0.22786588629040985	-0.16177184009302042	0.8748119322730089	1.2790415903576484	0.23037787697131512	0.3898476169840393	0.7480745883795263	0.6127254798216935	-0.08167351257268188	0.7381386013657837	0.36783012621824174	1.1359368676319717	0.3734901356540792	0.7456352567123314	0.9744257824561986	0.9254655307772731	1.3280086216953384	0.11594226054219836	0.7124212618070641	0.694467165050288	0.0746683428551698	0.6736535087712692	-0.07649910605213764	1.2114700346055547	0.6654045627674339	-0.17711206019356274	0.9988230933768236	1.566516503387901	0.32195388017926463	0.9495404499565548	1.275058467135058	1.1219281392747233	1.1100062355419513	-0.3101639711807552	0.3895316913719845	-0.5779895871750466	1.2174780507984555
1.1834228235331503	1.7328573337330713	0.49357776094162575	0.870017771826783	-1.0419711026312692	0.4019794083719505	0.8259134599383421	0.23566775856162395	0.3402769778069962	1.9561016786344836	1.6589821321182416	1.5223295944734168	1.345363849105016	0.2684561805864761	-0.15242578930027686	0.7728360849878524	1.3257243453769614	0.2523311169082813	0.40726099980160424	0.7461540042362685	0.5434941573534314	-0.07564760501541694	0.6923887111224574	0.2872820735286197	1.0222788097274313	0.3871833416949605	0.7297761265599333	0.9056923169086577	0.9187699017621738	1.389873715517831	0.12668272046739112	0.8177272344748261	0.677151559874244	0.02619597299653717	0.6735727376282998	-0.08059092783671368	1.1015091922646163	0.6633586313296709	-0.12919762921544325	0.9709258081974973	1.6157806463455686	0.29788547239801455	0.8802112809304882	1.1837742510421854	1.1760854871643578	1.1811609510686651	-0.23689478601617092	0.5465779539936506	-0.5743041589446392	1.2199630004313347
1.1818327901165446	1.7240367509931023	0.5477862470333041	0.8276562634758798	-0.9246107550969308	0.2428683892295199	0.75663884241981	0.24338592077845994	0.2977756914201161	1.8813712507453009	1.6310847641525688	1.6085918932850327	1.310266645002689	0.29866136774465873	-0.1523724907885439	0.6482531471671868	1.4027799935600664	0.320251942797187	0.4127593217125226	0.7309462415594247	0.4906599491295117	-0.05072156138249515	0.6417100273769573	0.22356549926493222	0.9557638602184693	0.3879568121528759	0.7158151166124415	0.8486243014689665	0.8959419002183353	1.4057325139597658	0.10623792653718847	0.8841481088286486	0.658005254736517	-0.0338674331478195	0.6603983872732883	-0.09031331720343871	1.0170966889214592	0.6511701488183046	-0.08221529795250182	0.9443155460606641	1.635750970474928	0.26267297944266316	0.7993916182901882	1.0560958036913757	1.2375007153396809	1.2223806066874243	-0.16323442939892552	0.6970605931992429	-0.5422962537215721	1.1833172592809569
1.1775800105980452	1.6882635612972734	0.6127949887699917	0.7637689899576127	-0.7838233625778126	0.1557571468747668	0.6891705196794073	0.26104481480090935	0.25979875962311955	1.793836612628621	1.555276776059388	1.6673935552706756	1.2586457167079286	0.30406525632262865	-0.16524878418196812	0.5239365976766762	1.491955383678404	0.42367354406417546	0.39798912864832336	0.6961121173924893	0.45741563687361336	-0.0032009264453550625	0.5944795015982771	0.1838655590307487	0.9396029389822769	0.3817713642693662	0.7108844819517273	0.8004046844195603	0.8781697320829144	1.3606230428360404	0.06905756265393197	0.8750177338358064	0.6565660429204858	-0.1043627719493273	0.6336775623688715	-0.1074281265901909	0.9517567101136531	0.627698237578009	-0.03931899897573412	0.9183205092243641	1.6356607431068735	0.19190602701939807	0.7167993629837451	0.9051532951955436	1.291191040427329	1.2124073242015743	-0.10691498048626251	0.8341875050107355	-0.46460617996811554	1.131794517038996
1.1770962821220075	1.6197404254838603	0.6751282043691076	0.6816162138728056	-0.6445224939625487	0.16217157394147907	0.6257717148185851	0.30952887956864583	0.23566388707923358	1.7124100679097882	1.431717621866192	1.689152776992152	1.1955042635778064	0.28309243988944593	-0.18169607786151615	0.4275668778339935	1.5661039210280903	0.5226695077445689	0.35394652261044424	0.6337433440867535	0.44623949432896237	0.06757530496172318	0.5562900909520033	0.18365883215879558	0.9707096745947986	0.37538444354202816	0.7175764129493667	0.7640789972486448	0.8703995861843872	1.269880733940174	0.025684477098243026	0.7833783934450362	0.6775740290961706	-0.1864043507610585	0.6010517899766714	-0.12804594023658888	0.9023386237375085	0.5893014370850814	-0.006363219620051225	0.8955713162150125	1.62670818314326	0.08832369984158854	0.6496388967168143	0.7507195275945433	1.3242839302332852	1.1596322912547927	-0.09043957812182002	0.9636914744371048	-0.3498358674228922	1.068159461820396
1.182173191636719	1.5205051510324163	0.7311579385517151	0.5885253115258844	-0.5245893165946165	0.23300476292366853	0.5622586778769322	0.4131617504878221	0.22274463177633058	1.6356215580092957	1.3019822816747533	1.676982806671121	1.136878257714324	0.22782047546202247	-0.19712129419841595	0.37639637342580334	1.6130557950266002	0.5909949008742504	0.284146824164882	0.5442635799091112	0.4527516438358511	0.15008822111362793	0.5244626690815848	0.22207091985283717	1.0490779915217343	0.3727745596915171	0.7397393918556753	0.7136161242693073	0.8804357200683738	1.153393519911953	-0.020978575296788815	0.6317117556124152	0.7082988073761743	-0.25290722150859457	0.5730501655194575	-0.1491513683958196	0.8859483547881233	0.5508409004102921	0.006415839314929959	0.859944821225546	1.6115165677664074	-0.0045671448993349515	0.5964644176499715	0.6034959690150856	1.3390141753507596	1.099804766300018	-0.1159950863322858	1.0813352256021502	-0.20977401146138988	0.9950096652443217
1.169670154221353	1.4228428557120896	0.7528202486791499	0.5021885926185197	-0.4343723238046936	0.3269530043985158	0.5092728411342976	0.5678484395310512	0.22789664249429037	1.5672123820119879	1.1920830225034902	1.6359147428093312	1.0880282400682761	0.13427766212688003	-0.20989099056837382	0.377515803037915	1.6152275226029107	0.6256127355849642	0.19268271422007446	0.4420426856307703	0.4694159953169767	0.23271386682867895	0.4967350845620119	0.2797812404043655	1.150849266569654	0.3767507536323579	0.7731492927100607	0.6389759373784862	0.9121912269656779	1.0326404732016725	-0.07387707620632204	0.44950059966368877	0.75201592246117	-0.2824503652010967	0.5503534743451134	-0.170215395322829	0.9078922310190801	0.5198183761587716	-0.002989638173575364	0.8038815317701087	1.6038205074468095	-0.05159759821530807	0.55603147990773	0.4946135631227223	1.352848428574052	1.0539148884067686	-0.16577242370595494	1.1832049161524365	-0.05112139068434725	0.9306443835985154
1.150014205914946	1.3386382707357543	0.7415074262061548	0.42128077683257076	-0.3858458944432976	0.45688126976896565	0.4796795926941953	0.755075446478864	0.24618459932127487	1.5178478149121797	1.0935156295527562	1.582896423512967	1.035060756922629	0.029322758304194674	-0.20855539256847155	0.4216943620613643	1.5625928571367058	0.6197820469054041	0.08021438118446596	0.34212209883120087	0.49008046627922325	0.30885756266282816	0.4690724182952545	0.33522594618353996	1.2584439412434718	0.38835049472127603	0.8070940505029192	0.5636217512044115	0.9482472379429134	0.9264286033712354	-0.1445739772653855	0.2732027791032289	0.811479873678121	-0.286070464214971	0.5258538558723499	-0.18776261757945217	0.9634312130057155	0.4852754901290857	-0.026877861387644714	0.7362350349322281	1.6189218954556075	-0.052526271979816186	0.5316178945096063	0.4436999178168284	1.3856507264143276	1.0292707187498489	-0.2197879651651493	1.2680720921574677	0.11565008044382333	0.8723788540486235
1.1500589955886533	1.2596657936494429	0.7254724455093738	0.344984060335357	-0.3677431778641497	0.6319452868582827	0.4604636148470213	0.9601720316157522	0.24997668842840262	1.4693873338387669	1.035917291399317	1.5322502801941105	0.9673859024611889	-0.08094870558033344	-0.18522005004905184	0.48400827942648555	1.4679599844634894	0.5819987468918632	-0.02695051950729312	0.2529749848483063	0.5074171303876257	0.36144334183496535	0.4412249846935617	0.36551702013746673	1.365294362965623	0.3964673029697603	0.8374739246081877	0.4893113021644016	0.9766354379629011	0.8373089940837728	-0.2336087048551049	0.140265560695088	0.8672655262028292	-0.2610881413218518	0.4997936235300743	-0.20110761476557437	1.04827136447375	0.4502078428687379	-0.05644034721828238	0.6741927455733376	1.6567505549509811	0.004625719585438709	0.5155358247340983	0.43735097403767603	1.4422296740179668	1.0448300130246004	-0.27006427714772474	1.3268717131398007	0.28724065804240995	0.8075158558827809
1.1671865668142885	1.2033285978186936	0.69448214615774	0.3015126753543854	-0.36237239558652234	0.7948197254846754	0.4450208654197737	1.1544050289495507	0.22698878273760906	1.4141351821280366	1.032933729373775	1.4799283453683802	0.9000461905404139	-0.20027439001696212	-0.14852245711746398	0.5428950660272538	1.3465841955551847	0.5317941391615276	-0.10594656939889724	0.18319689918598153	0.5061343916510633	0.3696392934827934	0.41724018713435235	0.35253792490644736	1.4535445364304045	0.39811845397722634	0.861624581160263	0.42250952922319024	0.9943832406361123	0.7613077407877478	-0.326355326849602	0.06467380905124327	0.9235356101020132	-0.20351652800220452	0.46715342771948637	-0.21408690106707146	1.1466042506573058	0.4292407635756099	-0.08446529092056007	0.631487623850155	1.7007581182808902	0.11504402440163394	0.4904884631871858	0.4554177449268956	1.530964006395426	1.1051625913328373	-0.3151105960073196	1.3474408982755255	0.4499449123919927	0.7402514663319478
1.1908713462706584	1.200037613111749	0.6345227329605728	0.2993002239141852	-0.3596709242612485	0.9087010880074878	0.43495416329660247	1.2967296019622765	0.18307900611093902	1.3666228888384058	1.050774863338867	1.4321198756678304	0.8329488584927983	-0.32238061440709004	-0.11647751073952631	0.5882589034635269	1.2092646717746849	0.4690151442178883	-0.15743152077920225	0.13770541594959518	0.48175391658574995	0.3307834626947479	0.40270848592733594	0.29609031443766165	1.508801520882726	0.4031923275499592	0.8785210850026294	0.3837224917958221	0.9833700517175348	0.6947481270284634	-0.40764581431424424	0.035949001287006885	0.9922234726643684	-0.13405990283886177	0.4206350187365845	-0.22294216462559815	1.247767760143622	0.42435007388741636	-0.10568675150540381	0.6185183916527184	1.7445651763484562	0.22991459910688056	0.4493854392042982	0.4841694846086799	1.6484392679499584	1.1839539569631157	-0.34960144582542163	1.3373996226697418	0.5812139443407808	0.6753557714604101
1.2324025712156648	1.245966372564262	0.5713388745405441	0.3053388290001453	-0.35019076099940905	1.0161571882827318	0.4050146488614833	1.368020969612981	0.13577316150557095	1.317997026174799	1.0559766080579835	1.4027041487505036	0.7640591123214479	-0.45422571491575836	-0.08722289821114956	0.6111862586206829	1.0651577169956006	0.39878445806914736	-0.1800070410044927	0.12968729097243165	0.4448779909331374	0.2519957461977172	0.40258364313346107	0.21112836367119728	1.5244642483063744	0.4134095480898489	0.8982759638324641	0.3756971398520511	0.9318176067752221	0.6283778720565454	-0.4685182121249774	0.028806131877207115	1.0519521712603934	-0.07008242212265911	0.35694408782169645	-0.22864863446682007	1.3464904752301272	0.4310551202192749	-0.11332377394517205	0.6346203227942462	1.791597027385372	0.3143803277098625	0.39370226288183413	0.5133205081767833	1.7689726640004622	1.27063754186377	-0.3675583715656908	1.303148309337128	0.6692590585132872	0.6221037367838723
1.2860583608332112	1.313418543862873	0.5223760191778283	0.30222825370798223	-0.3262848837955998	1.1245126085690187	0.3432757789252262	1.3697479863027922	0.09719098987078657	1.269966537235892	1.069718001805079	1.3827249900074403	0.710268734544704	-0.6037670659325053	-0.05548520207732034	0.6053107497207485	0.9099323932271333	0.3338459487997448	-0.17007010920359086	0.16593988578111943	0.4036053094795459	0.13722424073734107	0.4112252613254683	0.1038315299146334	1.493643062805921	0.4372528170560101	0.9228594813486989	0.3972806890945515	0.8460682356222383	0.5601534789583316	-0.508473150315115	0.016635191574644603	1.0850793911824215	-0.00848754330963355	0.29015789132088127	-0.2432287684142224	1.4199994059743686	0.445094076544028	-0.11508659697146059	0.6523274969613018	1.8335928545831066	0.3811576708198966	0.33867266821280784	0.5402837200372059	1.8649164446693303	1.3606283134825816	-0.3751600341260655	1.2308831715997575	0.7213420289279883	0.5823736063961916
1.3313877501085882	1.3693987515220214	0.4659427749391467	0.2860547225527205	-0.3047195670654067	1.172674987473643	0.26747208403673717	1.310557605011279	0.07105359539446666	1.22135537515808	1.1129583906384477	1.3633826320369895	0.6771165541158796	-0.7669176929025626	-0.02576971418278038	0.5786330060502877	0.7392765382212187	0.2806699586996568	-0.13994505437398644	0.23029514562718606	0.3617756493640264	-0.0041668138386747764	0.4210079426534906	-0.007686443078708005	1.4131908376143179	0.4984750880018535	0.9497192504868076	0.4551665582586974	0.7234953414324282	0.4934229162937857	-0.5399574920649961	-0.0018859303214820294	1.086555216997686	0.04280419213830408	0.23239787004687376	-0.26616735113349116	1.4538097903779448	0.45413399167142304	-0.11842638628324746	0.6565492154028879	1.8622417148175452	0.44667443149146413	0.2976389634961942	0.5681015974063607	1.9326485886700424	1.4442024735203507	-0.3842401399720886	1.1188920888830034	0.7473309208149264	0.5612006729745198
1.3602546948128817	1.3857793025209948	0.41465337510897704	0.25762508663714045	-0.29704753143662055	1.1765142532235946	0.19908633489716626	1.2151354818252773	0.048764330750995705	1.1691940216107615	1.177413251974101	1.3563852715005087	0.6551557406699782	-0.9345604987422194	0.0030804566977383737	0.532296402239853	0.5481582529249643	0.2427308456271681	-0.09300590214555253	0.30371983059419366	0.3303260461298966	-0.15834242568967066	0.42518767939241586	-0.09890048491857348	1.2861240755111765	0.599447719457036	0.9795319274666259	0.5373050358041969	0.5678999363104333	0.41989121718299743	-0.5846791435735	-0.020670317149278257	1.060553644618825	0.08317403566580489	0.1803956773930989	-0.28733488114105477	1.454961822061288	0.44594389230218506	-0.11747739050072452	0.6560754212059262	1.881523637546194	0.5103941916656434	0.2689638936809565	0.5912072649435873	1.981447282335401	1.5180863026498124	-0.398735044351798	0.9714182716231159	0.7524071501851382	0.5754855003962794
1.3695507915908123	1.3486674071816636	0.3999961449640171	0.2347813429715706	-0.2951572161838826	1.1769910011812559	0.1580056228285657	1.1138676148610487	0.02112504482535022	1.1179992315794673	1.2465064537983943	1.3493394992093855	0.6376116271349844	-1.0915666913175457	0.030892874202746466	0.44715689604595	0.329924665829384	0.21982632596189067	-0.030465840073290208	0.36782403368950745	0.3164578400525925	-0.303076936627179	0.40550995822188424	-0.1726405188656223	1.1365504965962026	0.7178697518115992	1.0038243833000642	0.6161617130077597	0.4046708318782831	0.32868866123450424	-0.6519071591420549	-0.044494346954745856	1.0170336818373953	0.12832308183575244	0.13454939970704766	-0.30082938277686627	1.435045637959853	0.42435432296620706	-0.10628656189613739	0.6367700755685213	1.8977244627435055	0.5764641334604745	0.2556446918040734	0.5929033964937347	2.019542505264858	1.5939112404510165	-0.4206868470534957	0.7943191305901353	0.7353980807834937	0.6276367459810592
1.3617036407573098	1.2626035088115746	0.40754287358032126	0.24558803647486022	-0.2993380646634721	1.1742244183360409	0.1608364365816416	1.028991569536882	-0.010209192949505938	1.0957241689535036	1.3222860945089099	1.3280718429965925	0.6107852621612132	-1.2162054426753723	0.04148046679821624	0.32816212690392793	0.0930436369078155	0.20213197630282154	0.03069050607278669	0.40139973589329453	0.31412584353371126	-0.4195368234992209	0.3665964593711375	-0.25925628460771405	1.0089703518447692	0.8257017230761996	1.0153026619703647	0.671570653749272	0.2532906517184868	0.22298700813669345	-0.7418044348560497	-0.0803273078740564	0.9696495339060741	0.17516598717305812	0.10655065993351105	-0.296813463251363	1.405628101641752	0.40217200713891466	-0.08162111958421556	0.5838253419468186	1.9094272865555901	0.6587439584733504	0.26249079457796576	0.5548493322207698	2.052355181389623	1.663149187226637	-0.45753704594827854	0.6089412782864286	0.6962335881827766	0.7050080505591891
1.3470372621018853	1.1676000316443156	0.41245406354208763	0.3101689828869193	-0.31746579486600235	1.1722090746968372	0.19469553929025069	0.9726647124819113	-0.04403163894637885	1.1034199256172168	1.3995397991180303	1.2887466023019514	0.5633206998395224	-1.298888081744898	0.019562237649584542	0.20211554983106264	-0.14997080130708007	0.1770679423117813	0.07519597483245362	0.38999862119973844	0.3187110719122113	-0.5046168992482258	0.3259900922354496	-0.3635974828166194	0.9237822476668457	0.9050426552877034	1.0158698590958153	0.7031060548198128	0.11860812281068374	0.11411096536733781	-0.8537754653541431	-0.13266206187295232	0.9304500230342168	0.21026946856204515	0.09772929724780373	-0.2736103726595668	1.3891447392230063	0.37584259041181634	-0.03764910431984065	0.5230205747441719	1.9123112205789563	0.753599434355075	0.28846901484341075	0.468214628490072	2.068590277757943	1.7157477557487149	-0.5162127638474434	0.45350328143850194	0.6450934017339937	0.8096956362624997
1.3355688661491554	1.0997164996383537	0.4216111971569574	0.43753827891707997	-0.3386809208688447	1.1771101881706714	0.24453285430499966	0.9411214351405169	-0.081933849775747	1.1332216881702504	1.4454696458817868	1.2312371617671647	0.4969684614760646	-1.3339312686965452	-0.027820139281221644	0.08737700771690915	-0.3723632154183913	0.13763357058588446	0.09734761024937018	0.34160115607338953	0.3289082822631703	-0.5572513570953579	0.2808818939526395	-0.4662932468690312	0.8754635233843491	0.9501609934061687	1.0034139116961196	0.7127307651580722	0.00045268691940898996	0.012638325187376254	-0.9743025459766314	-0.21778053241775713	0.9029754413015703	0.23124252479788088	0.10114476272193004	-0.24218453733485332	1.3971042308533783	0.3425234390738766	0.01757287578482732	0.46651884886766537	1.8918964431180694	0.8340353222904063	0.3352298113212121	0.3326923976865362	2.06787417612823	1.7697397847279372	-0.5920415039503063	0.34867817998296763	0.5707381340748583	0.945877415485452
1.3278538448530892	1.0565878661568333	0.42911066783876634	0.6152426706667877	-0.3535390131578496	1.1791724842602513	0.30661442048374776	0.9177206557318403	-0.11599166682064803	1.19118242281372	1.4536018012839484	1.157085249578557	0.4155258317503391	-1.3256734842115283	-0.09164980989157633	-0.006879564248364237	-0.5378964219481952	0.08396280568457723	0.10312364979336112	0.28099605644169084	0.341656904969528	-0.5952540300532291	0.22796602734090515	-0.5592085949929457	0.8664717326213548	0.9637986207315109	0.9676357140723095	0.6891921560599716	-0.111723464545718	-0.06640581862230026	-1.0809968114791553	-0.34019583262280306	0.8674316974301204	0.24028857268173925	0.10978150565227907	-0.22488112233464697	1.4309029785732843	0.3040905214112274	0.06085496829929673	0.40137568256298684	1.838298044739421	0.8929742565144447	0.4182082739683227	0.16547164612284626	2.0615157471648864	1.8290074915077887	-0.6809329064999073	0.28222594381525734	0.446882812403516	1.1023347852070917
1.3289534313426008	1.0221682566116574	0.42729669019929817	0.7955355575833305	-0.3740644778302989	1.187970651115269	0.3576725908623709	0.8911210378495958	-0.14668330427390158	1.262366334379846	1.4433010711078769	1.0820954416365125	0.32702126991774233	-1.2924048127075924	-0.16548392467490813	-0.08548208040790348	-0.6374767028319985	0.012830043931403717	0.10559143893636529	0.22421643404958663	0.3355638959708586	-0.6531944634748068	0.1668429954598475	-0.6343230832778468	0.8894858565471809	0.9446424901091252	0.9042489475965283	0.6289332129143939	-0.22931118516751736	-0.1259012976195551	-1.166397087065347	-0.4789219865064438	0.8144202594627329	0.23363352600271375	0.10498716138032163	-0.23602955414456334	1.4804025217351198	0.24957484052545725	0.07576856374214852	0.33990265339596876	1.7584301152394723	0.9336146297035111	0.5362028688359978	-0.006867198892748283	2.0498332582588943	1.8846029127597514	-0.7737206231252276	0.22467851500362213	0.28523821606521316	1.2622689046343836
1.3436556417369911	0.9887861439401965	0.4356177218961762	0.9455879572404985	-0.3955440335660394	1.2021647380365423	0.37818438887646366	0.8413075856642729	-0.1806962887382258	1.3328593184136035	1.420658599203819	1.0158123015679594	0.24048866285566564	-1.2452613865613176	-0.2547996895134455	-0.15758053093343474	-0.6780948929480113	-0.08467886178289448	0.12365770180360962	0.1797040721411355	0.29458095594241185	-0.7499113045831222	0.09230935066076801	-0.6758640101149663	0.9332995721467314	0.8917014477785689	0.8308640879313369	0.5438296910726196	-0.3526613376018021	-0.17460069575376838	-1.2279611256320782	-0.6079825564702216	0.7604315093619547	0.21938551062637357	0.07181906845675687	-0.2777780967032167	1.524697558125488	0.17300856525490893	0.059891892460653295	0.29093920533978146	1.6503744876084745	0.9450269239070732	0.6746763555114015	-0.15864457369633794	2.0369987797746694	1.949356229155828	-0.8690586544182901	0.1536685367169749	0.11113874229286122	1.4155583268708316
1.3663572878554884	0.9404551515829525	0.4645759300645181	1.0558125800640887	-0.4177882915023196	1.193818037050521	0.3733402346987539	0.7516125109513552	-0.21438423699336767	1.3872882373198103	1.374172435055252	0.953975594964312	0.17451345985045558	-1.1916975679093487	-0.3628169615571881	-0.23386038030420747	-0.675732278653898	-0.20630325532235966	0.16294256628543036	0.1549059415855389	0.2309475503288835	-0.8824812708429544	0.013992969207284633	-0.6720200077391845	1.0036967880729593	0.8061658045642985	0.7611262062745245	0.44157460826657724	-0.46924763772680145	-0.2013607743850599	-1.2682899236903231	-0.7128314317840961	0.7135205269591915	0.2162693697118782	0.0037607264541769324	-0.34480209153320673	1.551336836217344	0.08392875294549919	0.00994711738995499	0.23937696075548262	1.527417977231022	0.9206970123220988	0.8169227908225618	-0.27183000593382295	2.0334424876232458	2.0421795590401444	-0.9697714430727199	0.059406952151686135	-0.0896080138219657	1.5490807740305264
1.3768537478887717	0.8664024177365144	0.48586017671599196	1.1095576256931197	-0.4489945733589522	1.1430877202830403	0.339809549222532	0.6343563863845461	-0.23670712607227143	1.4246166997999143	1.332352958777991	0.9111125721996034	0.13706427327524645	-1.1296104860833345	-0.47157727755862267	-0.32355542625649036	-0.6521280407459558	-0.3401138702089791	0.21535567922889903	0.14464399689852275	0.1443795637522191	-1.040743329357997	-0.06513988411813884	-0.6412707823393069	1.1012607556185992	0.6780290758895092	0.6902713443136456	0.32753983546736454	-0.5706786203576527	-0.21100755260811394	-1.3007676645183175	-0.7917472648179202	0.6810439096389309	0.23226164006551472	-0.09828784332004763	-0.41287491757947936	1.5511971960133022	-0.012557203696248593	-0.07462614770354299	0.1727275531977756	1.4233791383556285	0.8815954884395643	0.9362806645936207	-0.34085992013137256	2.033695025879134	2.1431871872426234	-1.0728805418859713	-0.05491344538496777	-0.3200992144813545	1.6671921739056075
1.3756220318618237	0.7718860806784194	0.47874240473587476	1.0954614623092678	-0.48194108872802904	1.055608081779185	0.2648447461776406	0.49126029388839926	-0.24086534792077713	1.4412467374805753	1.3039984892668366	0.8966970412593612	0.11800004893080743	-1.0537220055685286	-0.5637554859978895	-0.41600414932947627	-0.6214234427938511	-0.46577573546888995	0.26369803634022543	0.14243469749189916	0.028435172294157714	-1.208251774086547	-0.15514904164592713	-0.6212378310044724	1.2118688953048804	0.5075066292769146	0.6261606551909079	0.2262376171593373	-0.6513624119173347	-0.2220745217364159	-1.3493774586551357	-0.8543753883429671	0.6701977164813278	0.2676618967796919	-0.22778994765276597	-0.45580569532490695	1.5103087987673665	-0.11513209024519093	-0.19249311349961562	0.09910912801162128	1.3399856579928158	0.8530614003177897	1.0093332684938197	-0.37595730372548003	2.0124195426775215	2.2262623789070917	-1.167522472798708	-0.15556061656480927	-0.5512760762068653	1.7786334458187476
1.363289195206545	0.6644066106390702	0.45000958056281776	1.039197288802781	-0.5063043579022555	0.9589185395477868	0.1704819079067516	0.31337757483786305	-0.22242047706177326	1.4620076397696473	1.2752613300896982	0.8979445749367005	0.11124632826758345	-0.9513625052451526	-0.6310119373920313	-0.49801284436223253	-0.6033330146689921	-0.5473370379217932	0.2857229935385475	0.15364124320362205	-0.08940238400975042	-1.360785121165346	-0.25332291789312145	-0.6183576228290135	1.3242814686780597	0.3267299096474042	0.5740730525037058	0.15791178029350808	-0.7132238839203779	-0.23097964470895213	-1.4288280214831652	-0.9226854055581099	0.6812804924032101	0.3209442667201782	-0.37066256083056387	-0.4608980468881739	1.4154640085139338	-0.22469458686557897	-0.3385990398509976	0.03686529933014297	1.272412042828863	0.8380752207966606	1.0392362795973358	-0.3741654760372886	1.9724423908274662	2.270457589825168	-1.2509128342896252	-0.21142559760207053	-0.7611273204553717	1.858482434095159
1.331891633937794	0.5568676425711209	0.3959319625974335	0.966007496687763	-0.5184502587416795	0.8533622076492829	0.09729127186725585	0.1238152377613885	-0.1924088004139356	1.485840964489887	1.2486006166928065	0.9096453236358073	0.1148461182356201	-0.8302867573453282	-0.6597523760425118	-0.5620837274554543	-0.6135657944593901	-0.5690688593013078	0.2695958818636341	0.1719558331710305	-0.16739064877388382	-1.4764507770243127	-0.36894232615636735	-0.6138766781991054	1.419214729872094	0.17114887439549997	0.5216023429861554	0.12329190231931128	-0.7730995707533681	-0.23206056778683531	-1.5255722736387802	-1.0121318358587108	0.7102787797962723	0.37940060648095825	-0.5157650344910474	-0.43779615930847493	1.2669508331738393	-0.3416696014364916	-0.503535633257959	0.007776457103232709	1.2298447756334505	0.8392721035906302	1.0316342667293148	-0.3372729648881606	1.9267848579339883	2.2653492489789997	-1.3152343574858594	-0.20196590888125526	-0.9365435751387988	1.8809123742024685
1.2793645440976693	0.4473057415307672	0.3170548346992815	0.8816459200727225	-0.5134904145624739	0.7064985546010096	0.05581074751574846	-0.05129594591408974	-0.1696076971422121	1.4589241918991334	1.2407661088086326	0.9321232737146756	0.11532788563782641	-0.7139232561757446	-0.6476598842922225	-0.595516959453552	-0.6374485392178963	-0.5390024060493228	0.2125590139414669	0.1811005753171971	-0.19610880614572906	-1.552819931984754	-0.517510244579027	-0.6066915225955366	1.4695444560076658	0.047152760028354224	0.45463327887595006	0.11026336267070483	-0.8392201255505867	-0.2452262634751147	-1.6199558677700607	-1.1172092598495285	0.7442875521613883	0.427237429180929	-0.6575905074939233	-0.40349983854972465	1.0698894135619426	-0.4584109166739111	-0.6650113488704977	0.010986943154288026	1.207388186251038	0.8559144738686806	0.9816253674889726	-0.29602462952464564	1.8644563407236696	2.2166907051119487	-1.355364852420674	-0.12783138472791467	-1.0716538673784761	1.8487133850267177
1.2157900812376625	0.33364591377057934	0.24735301654465144	0.7948528374194417	-0.49811775630675026	0.5443139558224456	0.04060360175521298	-0.21171265081303187	-0.17924670196624054	1.3932052231023218	1.2456312283585969	0.9454923659584027	0.11507652873232788	-0.6194722262728758	-0.6151948202335643	-0.6039845165997135	-0.655589035990048	-0.47003462574678745	0.12285621845904046	0.16572021112421073	-0.17901124903865917	-1.60042767612978	-0.690609771998067	-0.6045795561739589	1.4639428133836923	-0.04044624300029549	0.3746062423469311	0.08967162334166945	-0.9099092045120383	-0.2852046374578429	-1.702330548852214	-1.222709064939509	0.7669375353796296	0.46124620158737517	-0.7886301482267338	-0.38016334398743623	0.8402278246481641	-0.5690824228586943	-0.8081294873131057	0.03903980254754229	1.2051893118740098	0.8751651769582385	0.8982144846570115	-0.26393672447866023	1.7888194033708136	2.1322281379704977	-1.3752529947028216	-0.011149032291082096	-1.165702411681064	1.7671133065119318
1.1499962900454634	0.23126468105690345	0.20961573823740087	0.716413036771406	-0.4776208786324528	0.4019577380102398	0.047735967302055475	-0.3555772954099707	-0.22245036544882413	1.3352555138981983	1.2556449412851804	0.9384279737616478	0.1240685227921361	-0.5643469737525468	-0.5793500034897077	-0.6067651318661624	-0.6690136920453409	-0.39038408343781866	0.012794771576727348	0.11149195296163032	-0.13620546975299236	-1.6202655172079705	-0.8647529851738994	-0.5960311206580488	1.410967192060766	-0.09501064698054898	0.2975644538465987	0.03853888921658858	-0.9767314846208828	-0.34901065885084137	-1.7626074413016048	-1.323455636153304	0.7873146341839037	0.46810843104058986	-0.9007693415047526	-0.3837353503007848	0.6152354550570271	-0.6624771746801462	-0.9258077803571636	0.09843379449207006	1.2399569243642798	0.8864869506143581	0.786055911826097	-0.22474750601649224	1.7256467856887554	2.036079366427537	-1.3704018526717885	0.12517077935351542	-1.2294299328153058	1.6529800058298385
1.0875057372891708	0.1412627569188429	0.17273273797679373	0.6327159257704192	-0.4539329772895444	0.2559753463382483	0.04957082010039233	-0.47182450988307567	-0.27258813472729915	1.2567764366312748	1.2749813996858765	0.9341230515795456	0.1379021296269098	-0.5482086639721832	-0.5574223687213585	-0.6066663586650941	-0.6714075992440118	-0.3332444278031021	-0.1127019290174065	0.0177724679056527	-0.09429141893111988	-1.6240880742128343	-1.0114732302472131	-0.581557446014934	1.3246885294761142	-0.13534689978286008	0.2480740169443541	-0.03710868575387753	-1.0263371291326773	-0.4325284040120486	-1.7982736727190276	-1.4063840896291666	0.8082662911299978	0.4333465212522928	-0.9853482669282109	-0.4175417564782449	0.43001727025041003	-0.7310912989937406	-1.0066413825450522	0.17392618180053682	1.310367688990386	0.8879084584705013	0.6289619498625896	-0.1829381932920337	1.6935432923373785	1.953609630289208	-1.3389880129419418	0.2702529689129709	-1.2819648162054054	1.5526992094608603
1.030719149479491	0.04573495337454505	0.1074077316015615	0.5281611661260888	-0.4373203579890193	0.11470264661163565	0.016882596220293554	-0.5507212792107317	-0.3407710176879668	1.1363235117730084	1.2808634815889652	0.9549177621892874	0.1517836139674925	-0.5599491096803659	-0.5526443139048063	-0.6073607641998802	-0.653323429700064	-0.3178462705916799	-0.25494695178148447	-0.10623387591925226	-0.0732218725783799	-1.632056004698844	-1.1073499990871132	-0.5757411575364614	1.2031960700925999	-0.17387452855034483	0.23276218226388173	-0.12674805031508568	-1.0512581238802894	-0.5316051295351938	-1.823997902072429	-1.4598066196094655	0.8020221960299185	0.36302476801834904	-1.0303810638172153	-0.4747881602985474	0.2957968516281587	-0.7877123984203445	-1.0577181941278397	0.24743499788142448	1.409661236656996	0.882188900917247	0.4224697583854372	-0.14736232900770968	1.687859451865793	1.8863462595762222	-1.2908462034530206	0.4090059501783556	-1.3241875129930882	1.4837672879195425
0.9815848774226869	-0.051451357716981096	0.021401926046100674	0.4171077867399153	-0.43277502528300343	0.019985107296017067	-0.046926730181012864	-0.5855494491219211	-0.420681356517869	1.026829873624959	1.2664240335437322	0.9974530746148741	0.1594649613057714	-0.5865004717237736	-0.5485560045342132	-0.6151279295566453	-0.6170580826080395	-0.3409257382529683	-0.4143958510785291	-0.23798218229549314	-0.08381290622565156	-1.6390119311520646	-1.1471149257920854	-0.5794566540188668	1.0576596837195242	-0.21114005731913504	0.2530071393117591	-0.22598875796528256	-1.061915577050612	-0.6316339089614867	-1.8519332455029218	-1.4901254820698546	0.7662446858556689	0.2676338991075039	-1.0451419901948358	-0.543274998667037	0.20285756832571042	-0.8486016974922919	-1.090229043710114	0.31608565555465734	1.5296937119586136	0.8837646289653304	0.18456273561651307	-0.10687956274854135	1.7090934219294511	1.8229559787364784	-1.2268511698157003	0.5340679014067762	-1.3525528438023815	1.444563937790294
0.9488839366490567	-0.14288495316823221	-0.09083566837990399	0.31228651066797014	-0.43243198130519095	-0.06053473337137637	-0.12630017759544937	-0.5754603481848805	-0.47616167498175477	0.9368292122411577	1.2583025084100696	1.0527616423039667	0.14443441682576535	-0.618700242190309	-0.5544031647920014	-0.6297254114236751	-0.5745091202808107	-0.38997678263460517	-0.5870485185444605	-0.348390664857756	-0.11898695263348354	-1.6316998817607231	-1.1448577680788308	-0.5832084673841831	0.9175457117085924	-0.2536948271833715	0.308311346749871	-0.3152334756499283	-1.0658384164662995	-0.7132685861816617	-1.8903767216548544	-1.4922171364170738	0.7271296688281964	0.1503320519425341	-1.0572143913850534	-0.6082703331181647	0.128167514188951	-0.9129624939363105	-1.09724654368058	0.36944761093189393	1.6313431964577538	0.8928066258710317	-0.05188198072577943	-0.06402419223926353	1.748613929262008	1.7653464290508272	-1.131479257530675	0.655322832362672	-1.3602821140023043	1.4255489869445443
0.9230447738873699	-0.23872512136268034	-0.2445911758727714	0.22003531761353418	-0.4402540986742694	-0.14331190338375635	-0.21611872090080766	-0.5141779621402459	-0.5187115299975933	0.8272216445531961	1.2624057920508993	1.120757813690657	0.09138913273317868	-0.6525767201664927	-0.5878840357801622	-0.6553076705004651	-0.5385629608152755	-0.4582311031409073	-0.7590020196885338	-0.4332729522872393	-0.1572609509880068	-1.6088209045131134	-1.1198991967273988	-0.5857981404963557	0.787389540414247	-0.3048689295157558	0.36336429581223506	-0.3811862385343256	-1.0562091858012075	-0.7663547962231959	-1.94644769058804	-1.4569598867219633	0.6785964046132342	0.022097113788252448	-1.0790225999867367	-0.6549180214897167	0.04086038578284774	-0.974803586657394	-1.0913498161773076	0.38720428598519924	1.6766072594316797	0.8906777166996858	-0.2551788841194563	-0.034985364143349115	1.7780329063590028	1.710873686638791	-1.0018598225516433	0.7710586224714178	-1.334219201886637	1.3974479848826653
0.9030506635444736	-0.33128546073054665	-0.40788551568220094	0.16297889664413723	-0.4625019299853186	-0.1871474333999113	-0.30509480261004185	-0.4136905168073236	-0.5771545348279342	0.6943614252838999	1.2603824976131501	1.1780251954522283	-0.0008947597142398122	-0.6892826420652075	-0.6342192537157401	-0.6870857030988363	-0.5152153247247073	-0.5365148642310386	-0.9160221077559875	-0.5070302874489944	-0.1868595847294658	-1.5632448545402442	-1.0842715602114346	-0.6017747753706993	0.657956357701521	-0.3550333518491847	0.37706409655721645	-0.42113904206416963	-1.0324041292227786	-0.7929439259492257	-2.02243203835319	-1.38441737945152	0.6089791097626405	-0.09286412798182224	-1.1054982267785682	-0.6920687272033064	-0.0776446915428866	-1.0328183839273755	-1.0995472248506732	0.36762668547342064	1.6501873493636214	0.8799158293925657	-0.39761017080734656	-0.013199643337755062	1.7819939516054817	1.652613044075784	-0.8470298494621307	0.8679343807390396	-1.2905122047228605	1.349278471458172
0.8994876450010654	-0.3939852269947226	-0.5353365297899165	0.13870764718134276	-0.5074049573310702	-0.21293877556398488	-0.3825084558877334	-0.30561844147584927	-0.6408765760212021	0.5707772756512862	1.270537947453061	1.2053294250708944	-0.12952067141502627	-0.7267640411871349	-0.6901074460778491	-0.7127547628674746	-0.5068350848841309	-0.618122637245382	-1.0509003048848784	-0.5719033518434884	-0.20741997382054422	-1.4907648695083437	-1.056731239882674	-0.6453634156827092	0.5335597929229319	-0.403449360422954	0.3443980200033122	-0.4297693461279336	-0.9920451776193907	-0.8037741965933198	-2.116324273800673	-1.2775491753211043	0.5397561195191778	-0.18494847180729557	-1.136488383525642	-0.7270090671299494	-0.2275688147779848	-1.0724559154272124	-1.122134450879207	0.3188718482950005	1.5496439855617403	0.8659287285061785	-0.4624864022046854	0.012618514732976588	1.754401552578479	1.5949243896480243	-0.6752378197599832	0.9416208456085521	-1.2486206510637028	1.2992307139398211
0.9139300752879537	-0.4166614131449477	-0.6292598569861814	0.13245363840731045	-0.5662334261511478	-0.2357721133543885	-0.44058475973236855	-0.19673627068678373	-0.7048078359238289	0.49028054298399154	1.27978982447051	1.2265784613780553	-0.27028652318258245	-0.7752593127630635	-0.7679891125463311	-0.7307195129527552	-0.5202566116489677	-0.7125644859046085	-1.1513463877519523	-0.6292258844590956	-0.21691111526168508	-1.415020851216258	-1.0494853641261856	-0.7238358188336641	0.4120642957722681	-0.46247858788482726	0.28280737775812415	-0.4039459393234218	-0.9285902043878632	-0.8071826547659147	-2.2147642475009164	-1.140683234086512	0.484787240823529	-0.25555300153033544	-1.1583196695967448	-0.7628096326594205	-0.40083321628445595	-1.0709729869292286	-1.1666696683884026	0.25633101429602323	1.3791309687109081	0.8386719858872119	-0.4687614462611799	0.029484134096410274	1.6983518974837584	1.521423914268781	-0.49566240217693336	0.9871507903175202	-1.207909525262698	1.2582108801608065
0.931704857298658	-0.40286902639007993	-0.7062866549875617	0.15208093039166423	-0.6186619807601609	-0.21161327177260877	-0.4808230102048455	-0.0814475208026974	-0.7570079039088394	0.4587808627716285	1.2524416870439805	1.2559606724652448	-0.3976017881618398	-0.8337868842717201	-0.852755692648112	-0.7397437917776666	-0.5629307455944277	-0.8205292679430126	-1.2144053432965343	-0.6817061599945603	-0.2148547950502225	-1.3523304039293875	-1.0540920632201622	-0.8365410745375484	0.2951376004146934	-0.5295343081824344	0.20879810371359922	-0.3497650773491049	-0.8402970789802351	-0.8102018754311455	-2.2912266018117178	-0.9828342098915004	0.44242766017165824	-0.3084882003356934	-1.1466280466519536	-0.8128798228946315	-0.5719971963884678	-1.0333707641701777	-1.2500264166330877	0.2109422373825865	1.1609879267905037	0.7999090759043719	-0.4611495306408342	0.0334208752235038	1.6298033284366102	1.4168109353201968	-0.32542889810507314	0.9902456633839604	-1.1735563475293724	1.2184771168058264
0.9461136953302661	-0.3457732306946798	-0.7696668155970319	0.17506340863599187	-0.6666345370323805	-0.16042787740917913	-0.5124403083271601	0.03495103018446342	-0.7720305544504745	0.4698577541682057	1.2062212796079024	1.281462495218739	-0.5048444088305499	-0.8850382438166327	-0.9249877168728757	-0.7219466568214723	-0.6341972064343416	-0.9278407285588125	-1.2520872410892179	-0.7289926989988287	-0.19579656053222333	-1.3016610273307343	-1.0705088906146867	-0.9637339729164367	0.19802626017435326	-0.5846151310612362	0.1501006643495467	-0.2794296570460454	-0.7423113727057709	-0.8211057856036599	-2.329085254312826	-0.80876980171839	0.4176991283815365	-0.3545891673600244	-1.090774801288754	-0.8761754067562132	-0.7266370856808877	-0.9846508267550382	-1.3553649484931243	0.20696095181707103	0.919947183910532	0.7505384988063518	-0.4701247251645627	0.03484311782683826	1.5604833069091437	1.2833886177936655	-0.17976527338657958	0.9599052251247582	-1.144384585807084	1.1818677053284437
0.9577119813367467	-0.25583080458521906	-0.8198329306765088	0.16641805383335967	-0.7231831927499128	-0.1458690060657563	-0.5452320550305112	0.15280953342486642	-0.726278905971771	0.5303065629574891	1.1492253233361058	1.2946602843306525	-0.584144520171309	-0.9327126273409624	-0.9898269239995882	-0.6670107982634514	-0.7276722416389201	-1.019931713521639	-1.2718831488641946	-0.7753001166751612	-0.16445385219280723	-1.2622851033309013	-1.1199666118360914	-1.064203232685783	0.12843101477563573	-0.6266997976232064	0.13112195000717083	-0.20824522668617193	-0.6444231282801431	-0.8498962112328241	-2.320163355603212	-0.6303022152375781	0.40445612650486773	-0.404718999412171	-0.9981101075173437	-0.9410097364153677	-0.8684329853723968	-0.9360158709157146	-1.4552347865559514	0.23481580766532645	0.6705988396608167	0.6824301683876183	-0.5063754005082879	0.021778945050506076	1.4851473398064563	1.1220484112829499	-0.05582860478675864	0.9202920367863381	-1.1128324893609274	1.152887525180078
0.9617251361009125	-0.15741734665381454	-0.8533787937166115	0.14508578689426396	-0.796072891285535	-0.1511746329582117	-0.598796191682349	0.2783387207600483	-0.6048274451890104	0.623012132127581	1.0951278869418553	1.2800473823907121	-0.6206870264802541	-0.9700857391028908	-1.0447588783570727	-0.5864567631009792	-0.831308082953413	-1.0739305059154671	-1.2755348921271399	-0.8189714384685909	-0.12602795056684912	-1.2276720033739916	-1.2060357307891931	-1.1313754980387447	0.09230285006472562	-0.6543409454845215	0.14856823702815408	-0.1500218305881246	-0.5467346806446315	-0.8909186885292252	-2.270204995513579	-0.46891502608177926	0.3821441186641684	-0.466372673336791	-0.8778274522178237	-1.0106075078484724	-0.9913163649290194	-0.8952353372211566	-1.551280481376447	0.2639930443319682	0.42377686171662254	0.5935993378301596	-0.5707729988765945	-0.017373974876542596	1.4027887335331557	0.9327811883178058	0.07464093508152056	0.8778421287436835	-1.0960961260651272	1.1322994994936313
0.9462615012534996	-0.04487310692987914	-0.8733361829764906	0.12795571732756233	-0.8630915350758868	-0.16450551713796152	-0.6913634444326864	0.39837825023242923	-0.4278470973134062	0.7063975299036053	1.0706357483188735	1.2149559162826027	-0.6235207763553419	-0.9666275298642415	-1.0850337419879295	-0.48906638684725345	-0.9463001193319286	-1.065057362242775	-1.2653178065735768	-0.8660916523754855	-0.07900263596354454	-1.1868946459414105	-1.309817545337239	-1.1773498781973513	0.08585974594029587	-0.6553668359421759	0.18530668943452527	-0.10838398874980155	-0.45286186439108683	-0.9346027087813873	-2.2010516016242727	-0.3351359384965419	0.3377735845159259	-0.5483666561058034	-0.7430954163778496	-1.0878806077217855	-1.0882470307303236	-0.8747738983041315	-1.6457182337879792	0.28551885829543344	0.19333616370584936	0.4674203999202672	-0.6532629257423477	-0.05775774513083805	1.3154381724208417	0.7364219209736149	0.2259965664497595	0.8341964068508124	-1.1122286401265584	1.124009068116099
0.9176901683956732	0.08547219922585769	-0.8913887139536417	0.09887256852783002	-0.9249359322008995	-0.1954291233007953	-0.8124066130825047	0.48907926765642207	-0.25942603627960426	0.7676070940077828	1.0464058229855477	1.0935988193359196	-0.6154055391206661	-0.918226573085731	-1.1219131769007251	-0.38057749454617434	-1.0680701988376617	-1.0007612401462258	-1.2354826499749871	-0.9328601952381621	-0.03319254753171965	-1.1401759281239237	-1.42020104682538	-1.2032941006275015	0.09183807169082754	-0.6345201860554837	0.23041876256136282	-0.08422225300449811	-0.36311899398200836	-0.9708964763599444	-2.1265787158973266	-0.23338259589570337	0.26536799280061407	-0.6571376125551691	-0.6085220381401368	-1.161416096352864	-1.168935795299038	-0.8697918534219363	-1.7378468569957466	0.2888672396724708	-0.0041347856669955	0.29343655512183264	-0.744840278324844	-0.08822211569691521	1.2095865894935316	0.5451649094954307	0.38936762960406907	0.7942123085092233	-1.1684840139606736	1.1171863555275783
0.8905229918085681	0.21580634950123248	-0.8946095239507731	0.0516115390007731	-0.9944130578322408	-0.23334864456961038	-0.9282665010646477	0.5511183362713348	-0.1094012774758468	0.8072067969932236	1.0098589598840677	0.9399548060234663	-0.6049024112837517	-0.8330777767207644	-1.1654580609867422	-0.27519846151510596	-1.1799548497935881	-0.9082930235669998	-1.1815006760166171	-1.016688044314484	-0.011937341625003813	-1.09384407767087	-1.530989038965675	-1.2251121664377174	0.09548643003756947	-0.6165844713951383	0.2771279433835476	-0.07425222664924747	-0.2776766276528614	-0.9918390322460349	-2.042948933829385	-0.16109467449324796	0.1620432869632123	-0.7883123062891635	-0.48302387475174857	-1.224143563305626	-1.229580372245945	-0.8670724429958341	-1.8328196515398587	0.2579362573215515	-0.1546240103185103	0.09584025789223209	-0.834516302460975	-0.1212471829223601	1.0881537421206828	0.35891583669073895	0.5511278055950577	0.7487684149209899	-1.2665179632100965	1.0939571626143718
0.8641665083155633	0.33710051805617447	-0.87708773593026	-0.008084489875001743	-1.0362751432496746	-0.27386138578994573	-1.0234432429114528	0.6083591471758967	0.0010437847752904766	0.8162476572571853	0.9887118124156139	0.7872380640114833	-0.6026372067901496	-0.723190558307197	-1.2291811345736305	-0.1848539069376135	-1.2770692497982377	-0.8086328042142519	-1.1200812289549982	-1.1061646702827415	-0.0212231323473529	-1.0445428280431268	-1.6325186895122215	-1.2528191544922267	0.08510637968717982	-0.6227282352419936	0.31428930592731624	-0.08078207463973086	-0.21092013429198161	-0.9849905561029505	-1.945227305161433	-0.10272797123577257	0.032184697527321456	-0.9394269421552653	-0.37217990444491444	-1.2735651342360303	-1.2551141653891382	-0.861644244840606	-1.9316531974722166	0.20719784891555187	-0.25183564501112604	-0.0930191302026792	-0.9203566605299589	-0.16065089272841887	0.9534505283150881	0.18572208882405233	0.6889125596371174	0.6975264561632232	-1.3837231517003554	1.0506630913058506
0.8385065042487053	0.4425830855106316	-0.861223610842808	-0.07924437604818554	-1.0316619164230505	-0.3122576550164223	-1.0743479139314602	0.6681578419062608	0.02422222893353571	0.7921644225784299	0.9558571959063131	0.6309611960426745	-0.6188796506359534	-0.6283657623553024	-1.3043978754554528	-0.1164190442335388	-1.3707852403679113	-0.7187314027640028	-1.0605449023351778	-1.1939968745335687	-0.04774713135402644	-0.9986670199137097	-1.7185778210418143	-1.2733773038260778	0.05145399520324321	-0.6677400474890096	0.3263248308963049	-0.11046886665690239	-0.16949641199005022	-0.9438181697665511	-1.8338250757483887	-0.039891550182371435	-0.10603033311828344	-1.1066150416243485	-0.27345737495081485	-1.3090413901130988	-1.257060400732968	-0.8552260113271256	-2.0198478529999115	0.1686472658597599	-0.3093405542510893	-0.26641962036203615	-1.0143931966064517	-0.19720021772732252	0.7984439306216452	0.02433624496211978	0.7749949199439865	0.6439136406652022	-1.495700174561433	0.9892732098783605
0.8142775302567926	0.5171750202412584	-0.8399139176112213	-0.15998059906566986	-1.0193659338433334	-0.3289691156232237	-1.0602973679893322	0.7255618588553918	-0.008057229081815689	0.7434797575716422	0.9051224677807566	0.46613779138880884	-0.6513585536393349	-0.5777082367200569	-1.372177906347209	-0.07465893207261975	-1.4531763287781203	-0.6492223770988079	-1.0063485498530333	-1.2613334332948238	-0.08459211374764279	-0.958776126773141	-1.7976956932319734	-1.2721676722645126	0.001418932481188545	-0.7544034754727557	0.3104880901041219	-0.1543707353133971	-0.14238252564360634	-0.8853957238977053	-1.7174718735105536	0.03839939026639145	-0.24179785873819198	-1.2800186243191096	-0.18436391957211407	-1.3279341524169264	-1.251800619714067	-0.8535964896108597	-2.076615823266612	0.15203264696778812	-0.35103562355530976	-0.4172302050150469	-1.1171804648206443	-0.22508079256622956	0.6284995221209562	-0.13109240332101654	0.7937649894913623	0.5998584341288331	-1.5865775364332062	0.8994989549396285
0.7844431286004234	0.5673987936333441	-0.8001518185721398	-0.24281974622433525	-1.01197262144652	-0.3254693522067577	-0.9825874252519868	0.7935267905795014	-0.04611261789482131	0.6713256073430431	0.8636963114379792	0.30560068901141413	-0.702497714531889	-0.5678086761318426	-1.4387038546099487	-0.03709219126616231	-1.4931373678984197	-0.6032575247093062	-0.9805500434123487	-1.303746333125106	-0.11718661756462503	-0.9172378447893232	-1.8792554904703214	-1.2487488699998472	-0.05152631117024118	-0.8736638201200296	0.27825984992775815	-0.19352645600702742	-0.12491492578580135	-0.8297479102604086	-1.6090204666279266	0.1392877195203161	-0.3703777746623837	-1.4357724744667195	-0.10631014862709587	-1.3325549899465572	-1.2490398165133272	-0.8555871830243424	-2.087277241761068	0.15022940039726115	-0.39223611321241725	-0.5317252870790478	-1.2163400247665115	-0.2499386893896983	0.4516155007255622	-0.27740575132117373	0.7480040897103709	0.5865590850552149	-1.6324934530543191	0.7869859576731265
0.7507881677768294	0.603108766673785	-0.7442166002585233	-0.3025887932994561	-0.9901393016086614	-0.31573935979812934	-0.8641858734713693	0.8682840611403423	-0.10358798619437826	0.5921335516650593	0.8230993160381672	0.14948767621216613	-0.7758849539052006	-0.5838910956618849	-1.5088227496048197	0.009226453780441951	-1.4769464190802188	-0.5725814870337198	-0.9970011589925134	-1.3357309631709984	-0.12769888655263406	-0.8793069088261815	-1.9578415323585734	-1.2162117365182106	-0.10562894410569142	-1.0065525289733892	0.23544890548970004	-0.21658733467560495	-0.11406985855646781	-0.778949785566218	-1.5154780571998872	0.25312231876567565	-0.4800029048294555	-1.5546757884808282	-0.04118841460818156	-1.3403200210565793	-1.2655086330774854	-0.8554087217151295	-2.0454256829484434	0.1614908520190808	-0.4441536091417567	-0.6140554012849473	-1.3055935314701164	-0.2804261590235796	0.2712512945983267	-0.41628933854328165	0.6612163887526403	0.6057247467389499	-1.6168284351743352	0.686781453617438
0.7211777144889961	0.6278896955857396	-0.6720500990586837	-0.32941567973937963	-0.9715934865581719	-0.31362649953122224	-0.7211066224788788	0.9131360495707437	-0.1690659701269075	0.5200198280473964	0.7916549818164749	0.006054819148264284	-0.8589015566344067	-0.5946604482707294	-1.5675232222624977	0.05905005090133182	-1.420325037573351	-0.550647382033817	-1.044176614821018	-1.3511332948296757	-0.12362844148288576	-0.8641806510803931	-2.0141206638372924	-1.1870855964238047	-0.15820054239771256	-1.1225754134405261	0.1916702431490092	-0.20884758244513538	-0.09339576387192651	-0.7306554048383164	-1.4466504554813597	0.3551765355741362	-0.5603171203792388	-1.637910068127757	0.00923297139033931	-1.35747163153864	-1.3129077548368617	-0.8470869009033773	-1.9597429094326475	0.1804320125647912	-0.5191960453279848	-0.6821000320591841	-1.3813066748282505	-0.3085179253395478	0.10107164498256245	-0.5510229692947676	0.5613567850776368	0.6452934258769903	-1.5442418614016746	0.6164908023060954
0.6908058367481406	0.6443371818668887	-0.5886907378349526	-0.34044142784070947	-0.9740519683991613	-0.3317501453762466	-0.5677214959439787	0.9171212444408747	-0.1894984187248189	0.44469770157996164	0.7718897692529639	-0.08934612934750483	-0.9492523947847742	-0.5712109951201703	-1.6304280069339527	0.11380332869374044	-1.3313092412682574	-0.5371189815297643	-1.1074645656069058	-1.344994957273773	-0.13707750705197103	-0.8862423389951928	-2.031523749303427	-1.1514643215011335	-0.19902205735484768	-1.1948532172189699	0.16140480355150713	-0.17520133985719388	-0.06436431564961542	-0.690051094864016	-1.405037181733404	0.4337596711668398	-0.6211386060293151	-1.693107478845884	0.03261044791256706	-1.3742874320260132	-1.382169296041504	-0.8313823056926364	-1.8506590826445535	0.2005010861614779	-0.6130559003851005	-0.7380014990245775	-1.4243374345970365	-0.3403220418382319	-0.05019531086682476	-0.6705319796804231	0.4628339405400734	0.7057458218334427	-1.42060860041652	0.5759214564722231
0.6616432801973794	0.6345757865496798	-0.523583845003544	-0.3342494845361216	-0.9924226880859746	-0.36386562143323353	-0.4096242960748282	0.888046829446427	-0.18724184550244954	0.38940879840474396	0.7463346037800263	-0.1384766123479217	-1.0464616856423234	-0.5215664802720038	-1.7265126827626056	0.1728427647870689	-1.2241967582573934	-0.5422143419135905	-1.1739024190205367	-1.3312119416574508	-0.1815682874411479	-0.9461734740205096	-2.014907173438702	-1.0940836465021804	-0.23324250429577115	-1.2131270357321766	0.15349638398217766	-0.14567032950182304	-0.058628685845559914	-0.6518821492939001	-1.386576515531798	0.4858109090854764	-0.6754681479691147	-1.720399609694492	0.03322777021954572	-1.3950800508751247	-1.4583924832518034	-0.8130985196558889	-1.7319276014026808	0.2139759345541794	-0.7172150424179002	-0.7809216489640619	-1.4143488584187345	-0.39425836515956403	-0.1758867143081591	-0.7703773766719213	0.3796068238286126	0.7858208405975335	-1.2496725174719585	0.5627228862730244
0.6406346837450149	0.5871595763821629	-0.46928084304287465	-0.3081673837295323	-1.0107362337764865	-0.40952507356013684	-0.2592627499294054	0.8052954300842963	-0.1864759555842614	0.3708676845707255	0.7272851626288184	-0.16984370537547513	-1.129044398475133	-0.46751362192972046	-1.8561534745371606	0.2243036025438549	-1.1469283183232952	-0.5766462943785425	-1.2267321084136142	-1.3090091102627601	-0.25144379230123554	-1.0351529678401592	-1.966270917800993	-1.0046630999568293	-0.26974127659893965	-1.180696855215265	0.16935551413457586	-0.13345964357767048	-0.0928231755100093	-0.609286942069095	-1.400062175059949	0.5105925289171261	-0.7360643167008301	-1.7356695401056847	0.026284336607872338	-1.4324308625444526	-1.524395753028808	-0.800128206647018	-1.6079921314186651	0.2180102567835346	-0.8257318321522871	-0.8227823732371758	-1.3513310435410197	-0.45838467724909915	-0.2697479192229831	-0.8503857383346396	0.32111899143033235	0.8798806501210986	-1.0453338323630141	0.5785735226008818
0.6289781711627149	0.50172784456595	-0.4144107458682632	-0.2776384745827386	-1.0501648509763126	-0.47635285735258276	-0.13937618109799402	0.6796920581834001	-0.17713209858236378	0.3565493140063379	0.7163891374167715	-0.18769647089537184	-1.1915335205886037	-0.4397361675198824	-2.0153467234644835	0.2530436109275381	-1.1217750816397427	-0.6419483674521558	-1.2618244110838754	-1.2593532231732634	-0.3428304882106429	-1.1390845009898258	-1.8832504598743114	-0.8678574020321086	-0.31086353050389115	-1.0997742453907182	0.20313110787247549	-0.15091757514347973	-0.17136524294149932	-0.5664261065453455	-1.442452543248042	0.5159735483995999	-0.8176994526845052	-1.763854796697082	0.021616918417723494	-1.478367829762866	-1.562244066665921	-0.8064763303604507	-1.486903648782218	0.21301420304989876	-0.9288149292771795	-0.865042058441613	-1.2563240377366938	-0.51972260186806	-0.3474362974764181	-0.8887667507077317	0.26935499589157297	0.9959012991122776	-0.8258989163948453	0.6214389037680583
0.6214490270125336	0.38503361734715547	-0.3952676471719931	-0.24191066964247004	-1.1274176401047376	-0.5740175658610152	-0.04494551752911201	0.5550560530194086	-0.17128144681708188	0.3382434095450403	0.700032697618785	-0.20674091037571216	-1.2440551444614016	-0.46183377524078695	-2.198364407136543	0.26295086230745773	-1.120232341445044	-0.7421252301056245	-1.2796324452747538	-1.1965576533912472	-0.43948035117291734	-1.2426266047395333	-1.786107785104522	-0.6870998949662714	-0.3597320906404763	-0.9786659084517776	0.24292695180155982	-0.21652761837191484	-0.2955389479984568	-0.5316892889962453	-1.5035545978348976	0.5067853129822147	-0.9160164900113339	-1.8125119511921532	0.026783386884074244	-1.5196563586301668	-1.5668260108610363	-0.8354401759378358	-1.370385552362491	0.20321302757244655	-1.0136921485813306	-0.9082136543462169	-1.1560190594385893	-0.5828985523108197	-0.43025846712354293	-0.8771961609293039	0.2020273046811877	1.1363574991122127	-0.5974452199262628	0.6856298029834869
0.6175657623021189	0.26041871507096853	-0.41779150579753194	-0.20948693822263262	-1.2017795690451387	-0.7162148676873342	0.030319144727959647	0.4420076770198717	-0.18300143058955434	0.33077551196115024	0.7039552666951217	-0.24736582048346195	-1.2841256244796693	-0.5114992489328243	-2.3934275544603034	0.27521969113111044	-1.1033466901456594	-0.8612019434531767	-1.2843024865256314	-1.1479185461422983	-0.5277164607118211	-1.3297076302343822	-1.6919713248112356	-0.4835661151026507	-0.41525336083481773	-0.8278275902591876	0.29160142090929664	-0.3201509834407736	-0.4585974941951424	-0.5149126264322155	-1.5730604881712766	0.4787635093761723	-1.0058728770537062	-1.871897813669566	0.03812307842021407	-1.552186226814125	-1.5457025208288242	-0.8699065785492875	-1.263748839328143	0.1812098836344302	-1.0750701511388856	-0.959317532297128	-1.0620782499679027	-0.6469786662647474	-0.5191796086217966	-0.833378218781284	0.12191415914012349	1.286866843838033	-0.36698518567897054	0.7722724401100225
0.6220380112217831	0.15561665631862495	-0.45736093787290233	-0.2122433752479651	-1.2738116576362297	-0.8922540510536855	0.058248888490970596	0.3375795475562471	-0.19035023775578042	0.3178757479259856	0.7399280952976258	-0.3017098770608197	-1.3101171254458912	-0.5646508769886713	-2.588293183769994	0.303780111876487	-1.043599147473469	-0.9675539236533524	-1.2791281685199642	-1.112886714784145	-0.6149877031747584	-1.3961232771761272	-1.5908861146108837	-0.2814459000661705	-0.4815131379032082	-0.6595352396075885	0.34739819427214214	-0.4355488457807429	-0.6401153145615496	-0.5124877819606626	-1.6315562053919	0.4308869010882934	-1.0658494242599283	-1.930838513159194	0.051952251970011874	-1.5644662923047676	-1.5073771031612355	-0.8899218641932796	-1.1840641697196888	0.1521281129626989	-1.1185162997342342	-1.0000115472920874	-0.9765415763035469	-0.7052543144663215	-0.6022612353811363	-0.7641798243767179	0.03553303008594629	1.4329579086061075	-0.14225977125742764	0.8875828221971641
0.6380279247352552	0.07243469370885412	-0.4972757163926603	-0.2563208112835127	-1.3593546762284567	-1.0756539339481677	0.014847837280504494	0.2527005348494515	-0.16910333061072166	0.28631359022399383	0.7991528645314963	-0.3388528648153985	-1.3220535861129712	-0.6178933267012907	-2.773913088897262	0.3535258876874442	-0.919785641300112	-1.048426368371961	-1.2527035793450723	-1.0842568305701856	-0.6999016319069085	-1.4464083484458736	-1.4736112909008585	-0.11030677975892078	-0.5694716857216222	-0.48861447886696563	0.3910922745853533	-0.5478180930795462	-0.8167502963012246	-0.5117619066090915	-1.6673880033223416	0.3491416932943298	-1.0874573167307497	-1.9811083335722794	0.06990940786227062	-1.5538422761029922	-1.4486205781398078	-0.8950632495301292	-1.13737188761283	0.1288167313166531	-1.150109245570741	-1.0149072062657738	-0.9005940678070591	-0.7536930596504046	-0.659023532677407	-0.6814301791509274	-0.051722844578906545	1.5636220845223883	0.07366113174686503	1.0252759158167222
0.6617261410937372	0.017737412291396696	-0.5170404386888283	-0.33334770977419204	-1.4186798441414086	-1.2488001240259836	-0.06579644203316898	0.18742108440417188	-0.11643252052965387	0.25851110733908833	0.8705422043516947	-0.34834529270655745	-1.3119933252047926	-0.6525348024787506	-2.9414585281338335	0.43212241759237296	-0.7313366407626374	-1.1020916661483928	-1.196470630887062	-1.0643040953041156	-0.7703313024053794	-1.485059216391835	-1.3425188667647807	0.009622742037821385	-0.6728681661946099	-0.336196798841147	0.41677287075213076	-0.6392645249176434	-0.9683619483520088	-0.5081588296828141	-1.6843372074857423	0.22514680349926736	-1.0673787628433036	-2.012972484289145	0.08687423256947943	-1.5311889018723617	-1.3675332571553915	-0.8899006187993255	-1.1154548722556332	0.10139324033428818	-1.177113962653966	-1.0192622503816458	-0.8239995794920161	-0.7935620506793639	-0.6709343438421473	-0.6128524527229059	-0.1294674007727552	1.6655066114728008	0.28369547866643763	1.1632887105586385
0.6841881624579006	-0.0028786546185489348	-0.48836214290172675	-0.42536889550068613	-1.4336201240500974	-1.3736683599367123	-0.15169539706503735	0.11803180901836219	-0.028691424292323124	0.24648970330517858	0.9320808286956357	-0.3350022683307148	-1.2786765658497488	-0.6757222700809274	-3.0940208151602335	0.529728299012067	-0.4994718644416829	-1.1210817244029199	-1.101544795007201	-1.044850335330167	-0.8243216633063319	-1.5181145987489075	-1.189416658068592	0.08232634801872563	-0.7758788502395907	-0.21753392538591582	0.42696500506340557	-0.6849293227135164	-1.0870558609581074	-0.4950194338261129	-1.68797165948927	0.07231717113333762	-1.012928113059885	-2.024350738266242	0.09664177150139744	-1.500110376884619	-1.273500125587951	-0.8733993213153122	-1.1166629410707736	0.056025678086387434	-1.208967565331519	-1.0233557906937933	-0.7296230489190372	-0.8317844081606115	-0.63345489912568	-0.573446121192483	-0.19315750548241023	1.7351249354275589	0.49161440536496304	1.2810658774421622
0.7013672418082988	0.008593309020913428	-0.4060206448825065	-0.496083370657856	-1.4098893422099625	-1.4076908278243434	-0.2444732652144063	0.03702819802444163	0.09599171834035453	0.24137022430204907	0.977241752704591	-0.3012332074766421	-1.2290664927989787	-0.7087464217397061	-3.230264351976559	0.6233742730070981	-0.25377562430618467	-1.1062275461165947	-0.9642450950074849	-1.0182759782629953	-0.8524462727101627	-1.5493611840245898	-1.0115006956618655	0.1288035773253271	-0.864612028681168	-0.141291506565702	0.4203203404928872	-0.6769065671307753	-1.1660486894404685	-0.45838639842019085	-1.6871598494899516	-0.10558338318695568	-0.9371427675691578	-2.017636896475622	0.10420829678740451	-1.4590886559583018	-1.1800430098621815	-0.8531248418650821	-1.1370621263781786	-0.010171149939893143	-1.246244835355449	-1.030624255392184	-0.6165732283788886	-0.8806257370978422	-0.5479378349396842	-0.5622315027535442	-0.2515837360771219	1.7780822483545489	0.6919443107180003	1.3582882303610115
0.717988689721043	0.0681731474103699	-0.28521118818422614	-0.5288904476242626	-1.3285235987225565	-1.3555808313612066	-0.3369155766263353	-0.015794180146222157	0.2366651480454509	0.22773910612358056	1.0084911986704588	-0.2530560636445803	-1.1685253867031242	-0.747394529837097	-3.328929302814413	0.689815712925968	-0.017435962633466185	-1.070704902239011	-0.8067450913811252	-0.998429942115995	-0.839697650003805	-1.5801491649411097	-0.8310978648011549	0.15717823730411815	-0.9190275516330331	-0.106895228986604	0.3997022274414242	-0.6286895464423992	-1.2076990105409457	-0.4003032203787103	-1.6870877479439597	-0.29210803378534267	-0.8514322118246277	-2.0006787064315086	0.09782449180916017	-1.4070588073979313	-1.0886892247097892	-0.8400419282682556	-1.160798284986146	-0.09774175349330061	-1.2757391594460992	-1.0556682735180978	-0.4987139711263193	-0.9508766020221519	-0.43707700003254757	-0.5869030548211942	-0.31583749728943056	1.8012062615921003	0.884354051597024	1.386120392842725
0.7355507207816383	0.17065106442052091	-0.15556449773535058	-0.5361703620991142	-1.2215188912684343	-1.227989353328686	-0.41595346730333266	-0.015473702822339216	0.3753995686405974	0.19877527696086456	1.0186572787788695	-0.19903599342521794	-1.1065778788741216	-0.7860775693409392	-3.380663346467906	0.7152034187279253	0.18953843740222093	-1.0297041992363263	-0.656672816379661	-0.9820422127106134	-0.7942645067270226	-1.6075706311764015	-0.6657885277198969	0.17920302998628707	-0.9244378149265783	-0.0925188679005579	0.37600433350703283	-0.5563030009256298	-1.2349712723917494	-0.3335279480004809	-1.6873921766937037	-0.45673540671553453	-0.7577257219397617	-1.9786277398164454	0.07214503771231076	-1.3331622080191425	-1.0030694154358557	-0.8270121281563135	-1.1691956304564224	-0.20346503919001116	-1.2957295341016934	-1.097052926763919	-0.3901434955544313	-1.0508427677423375	-0.32483585328842823	-0.6430400393075927	-0.3831528681391021	1.7946960492164827	1.0683995066296597	1.3745748227648122
0.7533546160802522	0.2738355205202977	-0.04929957918438854	-0.5375102460571235	-1.1370050046096445	-1.0159376405241651	-0.49247825220206354	-0.006271849291232726	0.4957825195862758	0.1487638840860732	1.0084628512877933	-0.15033749223546194	-1.0508634238326666	-0.8329135991104447	-3.3932637416829463	0.7076308066459928	0.3605322557773596	-0.9909368167452222	-0.5288057714260572	-0.9698753749272615	-0.7317000500606292	-1.633252475289508	-0.5170882759357303	0.21209774508427523	-0.8847736892534636	-0.0768410385589775	0.35589122491375613	-0.4783290864722714	-1.2554382606475123	-0.25179596140346516	-1.689528518797173	-0.5829608158767192	-0.6423352951241276	-1.9514280012860574	0.047241563524701415	-1.2325411132412571	-0.9382530873932053	-0.796386892771732	-1.1698320489930698	-0.32585951622012105	-1.304080578278278	-1.1505069863354813	-0.3033656769320313	-1.1809664164134965	-0.2218279203109923	-0.7187524049757963	-0.43939839488748234	1.753231278142244	1.2348943758504753	1.3381979211945996
0.7833323446924847	0.3480518739453866	0.018192021726160107	-0.5534209116947376	-1.0655803897292633	-0.7685885202179643	-0.5668326275650181	0.003208938206956792	0.5683291070564264	0.06131744948416418	0.9919753048449783	-0.1112878261441731	-0.9961514040690934	-0.8765324463458128	-3.3669875753984835	0.6796330938339776	0.5006556238062373	-0.9556383249875274	-0.4359969234684776	-0.9883908102952723	-0.6601958045679333	-1.6673429199991037	-0.3857137070854953	0.24978908233285785	-0.8277669509229382	-0.060593527383123916	0.3549707734382444	-0.41449235782733523	-1.2615856667629042	-0.1541972864150413	-1.6916167932033144	-0.6613356539410694	-0.5051736210718605	-1.9151822148718107	0.03095463948169881	-1.1135746724522535	-0.8999451247511218	-0.7395618375631706	-1.1804033551283541	-0.46293100602328374	-1.3026335986350364	-1.2268694496358752	-0.23694791708946217	-1.3207058770245979	-0.13304861536741547	-0.814815986796486	-0.472075071590487	1.6924228085827497	1.3759730360066253	1.292731335440958
0.8348180746189175	0.3964721133455307	0.03934176502560922	-0.580780830989891	-1.0041111969549832	-0.5518740679184393	-0.6180371577972048	0.030594912485764413	0.5871363746084264	-0.052237225489770035	0.9607294023019444	-0.0688418892656201	-0.930152262310979	-0.91628089374641	-3.3201162371390014	0.6382261706950623	0.602820698606514	-0.9436407194485728	-0.38306491705268886	-1.051133030517753	-0.5870768835603546	-1.7206076385856437	-0.2681342669584167	0.2736185447350524	-0.7895427268787627	-0.05542702261782602	0.3816912310016809	-0.3666933512647913	-1.2635617057480737	-0.05463138402453287	-1.694428753497006	-0.6800187850259156	-0.3702791985106009	-1.8675777728509986	0.01861396270947658	-0.9864038874779866	-0.8798718454201392	-0.6577203309738627	-1.1930387974909062	-0.5953458767413805	-1.3069177277404311	-1.3169508047931957	-0.20282303257813156	-1.434439087155711	-0.061479965534087036	-0.9226600902111992	-0.4675688996594383	1.620169539965481	1.491631591296597	1.2450559055692016
0.8892330492058005	0.41406865530401926	0.024353729339182877	-0.5967535620969497	-0.95235086342775	-0.37884706483003816	-0.6404409246500495	0.045390282271671044	0.5694237692321786	-0.1692134618075046	0.9154196545339952	-0.00411537330789663	-0.8459237602159746	-0.9755699699156981	-3.2902565297421233	0.5931406940981643	0.6823922963160655	-0.9761591782071519	-0.35852101220000687	-1.1501560894333815	-0.5114993799743649	-1.790792039786205	-0.15103921687157174	0.2878128587403925	-0.7796882102452646	-0.06368046187534356	0.42280058406338733	-0.3221112360184334	-1.261295717762614	0.03780726400815768	-1.6994064305980898	-0.656533238704023	-0.24787296614950077	-1.8099109674459128	0.014312899346367156	-0.8659723030820266	-0.8742076896437009	-0.5593244134156571	-1.2129761569575586	-0.7275804228024242	-1.3233925767962784	-1.41298304779168	-0.222209320712688	-1.5029080239923167	-0.002181907394436794	-1.0246321877693874	-0.41607903214655934	1.525356041315477	1.5725824509156463	1.1978345966098867
0.9202812510196351	0.4032474513523699	0.00604673256090395	-0.595924805534366	-0.8969921415082542	-0.26283839513251045	-0.6346186582802298	0.026354522709578776	0.5242885687364074	-0.2851827079982776	0.8770727326332564	0.08726739955250115	-0.7429332605319525	-1.0548747419814117	-3.2803555473860406	0.5458073788951274	0.7672336191531491	-1.0347968260577143	-0.35026500291506985	-1.2880333187373723	-0.4317051540942825	-1.8775963654442407	-0.020708333778129872	0.29667976538336627	-0.7862801649600273	-0.0812178624076609	0.45720556759400155	-0.2755403082230855	-1.239975938329528	0.13560055775026428	-1.7154343372293694	-0.6159152206750297	-0.14490031799703776	-1.7395696158414373	0.02084382319216203	-0.7627475308110889	-0.8927798367812357	-0.45595919821162834	-1.2630786286568063	-0.881680217475503	-1.3588719829678666	-1.5265863348327229	-0.2948922218594267	-1.5421764392583828	0.05050864295414357	-1.116195926760128	-0.33493097630554114	1.4151809339742367	1.603756654615133	1.1549728484100095
0.9302044032294667	0.4045638452351472	0.012172087916623095	-0.5555493922056892	-0.8165661955850633	-0.17873572132875437	-0.6008880666625543	-0.006613098293514799	0.47001872994809696	-0.3915928982758139	0.844940974381926	0.206836985558518	-0.6241940537807853	-1.1572132834609175	-3.2740976750672486	0.49549889515080964	0.8416544047724883	-1.1034748487418564	-0.351307662098886	-1.4558835858718493	-0.35316272369176616	-1.9759119167208106	0.11507568255175937	0.2994426420909594	-0.7947676863761785	-0.10127714715755287	0.47799782011380454	-0.2171793049904477	-1.2111442868973321	0.24102343263334136	-1.7528496987440074	-0.5686519328873036	-0.08238613899777439	-1.6501254525032674	0.02062170254899642	-0.6728677557262736	-0.9420059178768234	-0.3583876019388349	-1.3387026100801036	-1.0472925039792398	-1.4152874802824331	-1.6320628882811001	-0.40224135797791993	-1.563397882836204	0.09756724425358146	-1.1957813823015735	-0.24385886990960953	1.3066318960868881	1.5865878573514938	1.1085725900603882
0.9177125632325266	0.43985733207538724	0.054562455158781796	-0.4416190957652616	-0.7118555947325613	-0.07858253295040946	-0.5593361472605287	-0.039120774989184745	0.4316980817000108	-0.46924874273821404	0.812748977942432	0.3382525555275708	-0.4991888784568267	-1.2939348083101463	-3.2651466603026456	0.44548972413700244	0.8839373774109758	-1.1842188160258946	-0.35517622000519466	-1.6020927610914448	-0.2749916123972017	-2.0609253795461377	0.2374890356576671	0.3120082835780719	-0.7934827108718725	-0.11627182145396826	0.49019753372437114	-0.14920657322470085	-1.1959329288401026	0.34689340465325574	-1.8017665920581998	-0.5200260321015959	-0.06766731130584117	-1.5488494728985596	0.0026472385546724665	-0.6012091229559117	-1.0160937736336535	-0.2858154607316242	-1.4169792740765061	-1.2095811595490635	-1.4672484190186137	-1.698196529720428	-0.526464784057907	-1.5768745389661716	0.1483170554027947	-1.250956939922344	-0.14820974950852492	1.1959404820212374	1.5258756865875847	1.0530136211486476
0.8619762932712804	0.49016291525679867	0.13323237519030143	-0.2701504582397502	-0.6179437324316158	0.03284285524505811	-0.5139538833981615	-0.06819518998363253	0.41729561518968933	-0.5270183697663479	0.7815349662048965	0.4738501563015552	-0.38466887690510354	-1.4567605732002096	-3.2346348299386802	0.3969082748477336	0.8846946657012744	-1.260378599101952	-0.3618195181226402	-1.690361176446705	-0.19192021408708676	-2.0976572828830893	0.3409512526533941	0.3350359809498524	-0.778284761822122	-0.10849311705834534	0.49512319297170426	-0.08233729489670925	-1.195574756545627	0.46091895444571396	-1.8490411723803497	-0.4767666856922267	-0.08644747645123199	-1.4496173233635563	-0.014836829214480932	-0.5507916223837293	-1.1086024996403068	-0.2509942600411422	-1.4960641332942268	-1.3659862812103452	-1.4876865887601067	-1.7410764483054932	-0.6563591863025744	-1.5941196430149498	0.21090848915349114	-1.281543092707654	-0.05836043891343109	1.0867000678879828	1.4214487270568756	1.0053854198517844
0.7821924474966362	0.5388099908909811	0.22851891203546515	-0.07536710966288365	-0.5773787820552858	0.12561367373356017	-0.43132125192753545	-0.08910040060170572	0.43172423403868077	-0.5721050663997944	0.7469936804269994	0.6151789640290484	-0.28698978802180086	-1.6197190774347874	-3.1797875261586546	0.353011069790965	0.8235013908385135	-1.3059552856253043	-0.3748600662791074	-1.7176228013690626	-0.11197127191202413	-2.05350060059165	0.4237395029834693	0.3579295852155015	-0.7406772045093276	-0.059569952705283855	0.4952923570266634	-0.017145265794106218	-1.2039442928145014	0.6055969579431056	-1.8975708536882876	-0.4438151739151438	-0.12288403861168747	-1.3659798772371237	-0.014559899581443991	-0.5071708241012736	-1.2133471985261068	-0.24554906557075123	-1.5800826441765765	-1.4892152017515226	-1.4700922519895112	-1.7610848419032787	-0.7686464949137112	-1.612404205114889	0.28181292877955005	-1.2920031736064803	0.021038125706236744	0.9928539025262427	1.273871869978613	0.972390810837436
0.7237755155640142	0.5900935729175069	0.30079810523294703	0.13650614847104375	-0.5786366099739322	0.20255068126459155	-0.3077435589842944	-0.08433181671763999	0.4749353696180279	-0.5777684670773408	0.7012799824560673	0.7560497220779967	-0.1978089564196483	-1.7693442638270167	-3.1154060591915327	0.3199400061967852	0.7050733935395528	-1.319281402508969	-0.40597418566158405	-1.6811662229503885	-0.045192905975082784	-1.9126373253339994	0.47046067016314097	0.3728111263897672	-0.6810762130329924	0.031102090136700726	0.5023052021873868	0.03979033523305471	-1.2206395075202736	0.7759330771286425	-1.9344761635257228	-0.4027198073836723	-0.1704512565391771	-1.307260359357779	-0.00845302423623701	-0.46724623582883124	-1.3127564779491503	-0.25536443757746463	-1.6664074682514667	-1.5426973735667935	-1.4160360332618471	-1.7506112793028297	-0.8504234236120775	-1.6046000200641117	0.35042030810546676	-1.285717389098925	0.09388841860655402	0.9154286648247894	1.1082184938844024	0.9363154455530843
0.684114259496284	0.6385435613319511	0.34114184038889167	0.34220936876018715	-0.5913185170286892	0.21452716783734999	-0.15015326397382847	-0.05712388539654463	0.533677258318882	-0.5404289791578905	0.6513283507766445	0.9029272616838068	-0.1039391215922972	-1.9010461455692353	-3.04459428354413	0.29543527294983474	0.5733021017371498	-1.3010676759867414	-0.4599975736529558	-1.585905877086666	0.003185472953411628	-1.6993939844299653	0.47458048236100625	0.3623099600158107	-0.6213294087334735	0.14526540341310062	0.5121391067352189	0.08848768271198366	-1.2456604006629441	0.9411854388700236	-1.9479057440736578	-0.34091330188713215	-0.23366673444683891	-1.2716725182399438	-0.00019994423499148373	-0.4333961283506926	-1.3846857288851706	-0.28430491322150064	-1.7420962179329187	-1.524714408747775	-1.3325155662328836	-1.7371572438624958	-0.9139000660141756	-1.556250371284414	0.41983719362149374	-1.2726559791807577	0.1601041972625249	0.8446976108605252	0.9461102971661648	0.8894465344218236
0.6528152355096892	0.6837174395466002	0.3610556069400058	0.5188294402495985	-0.6207666984990324	0.14367592022040115	0.04405555244780428	-0.02486843622430057	0.5922697050844793	-0.4785321626677943	0.6067202007296659	1.0635351197026028	-0.0014004658693507032	-2.0030912632345523	-2.969383813075453	0.27363333365940123	0.4618962322209571	-1.2458415140583978	-0.5360337382447076	-1.4607070136956857	0.0403623921253489	-1.4570407958789726	0.45090779178648355	0.2998002237073108	-0.5590612576997366	0.2668994223698459	0.49923039671783914	0.13986966749594598	-1.2719556074791574	1.091012949390518	-1.9471900694689956	-0.26508432250266234	-0.3128740806351735	-1.2549607077110827	0.02176692196895257	-0.39762086357424575	-1.41853975085251	-0.3287290319791565	-1.79298998878614	-1.449200806773773	-1.236871214340915	-1.7264724666513467	-0.9747194698757798	-1.4936683968708895	0.4973837353202509	-1.2489823638597093	0.2083384094567989	0.7726431500049544	0.7978321958157327	0.8313699191715072
0.6494403335958513	0.7321860210949817	0.3635384661138669	0.6666766902865005	-0.6659448757019872	0.05702336718854969	0.22890090799387713	0.005579876927161548	0.6392355692871396	-0.3871827225372967	0.5705383101800041	1.228205841130287	0.10164389600870691	-2.0720563389907687	-2.8793406803120862	0.2562013602344307	0.4002711152752985	-1.1520748553212765	-0.628525890655801	-1.3204792655627728	0.0866000601360277	-1.2081185482391927	0.4053401720222144	0.1858154962824177	-0.47228440130254024	0.3825239927089546	0.4561756570241046	0.20013380336358394	-1.2854516369968558	1.2215600533806936	-1.9367967651356168	-0.16868017615079894	-0.4029698669033041	-1.2642811327823806	0.048559863965305636	-0.36331304247321183	-1.409532957691826	-0.3740603290586452	-1.8230199324799787	-1.3382162840242315	-1.1507842799539616	-1.6838506992571365	-1.0290558718820688	-1.4465759973530719	0.5661467889134968	-1.2061136786169935	0.2337029520762015	0.6891854320119647	0.6942584168161632	0.759266417177698
0.664937560698544	0.7815136054312777	0.3682024607259658	0.7869194100604381	-0.7136780158646916	-0.04326345508701825	0.379887160831341	0.02969579554931646	0.6639794177171947	-0.25530744251626925	0.5505640356693349	1.3902399839204889	0.19802430754693287	-2.1087727403114185	-2.757425037532271	0.23885020124669767	0.4063388094690542	-1.0232393240712256	-0.7192299312890416	-1.1617831552026152	0.1459295397255651	-0.9784756179329243	0.33327342083009953	0.030639042817622808	-0.3718527815676208	0.47397876912811104	0.38643031224722063	0.2557919947639783	-1.287030518948015	1.3176412280870289	-1.9114650886437279	-0.037629207582751276	-0.4941387249951298	-1.2870068432971686	0.0666150991025983	-0.34757827416051557	-1.3588173810864614	-0.4236959429531989	-1.832901315865358	-1.2249971498382726	-1.0944890857968013	-1.6011417397971237	-1.0693237637522297	-1.435900928160994	0.6191140935151062	-1.1456867831162423	0.22923990140765077	0.5912236492550649	0.658276794050797	0.676747197936131
0.6719919343074289	0.8205405935661763	0.38605868951367495	0.8758190677648674	-0.7700408560942418	-0.19269143427119648	0.5260506780062496	0.040111308575496364	0.6647602518289084	-0.11829798290631754	0.5470631339101468	1.5441856397041793	0.27885649907359034	-2.1076060313359553	-2.6027464860694067	0.21301651947627845	0.45625412152918676	-0.8700258830019904	-0.7999288287729062	-0.991958954365345	0.22325111790951216	-0.7867764337674281	0.24800828946955006	-0.1633853009361419	-0.2796747751783284	0.5279595965952065	0.29082028100845725	0.2993978782630509	-1.289537725009346	1.370480219711724	-1.8735156416032221	0.11245784065985368	-0.5652233962765503	-1.3088758250430117	0.07679514780039456	-0.352330215592182	-1.2849913507122088	-0.48086729808320944	-1.8173428538521867	-1.1321440945664993	-1.0680591504656254	-1.4890806546754807	-1.0801606757130247	-1.4798155559224067	0.6541823168020576	-1.0711366486590195	0.18822234050144712	0.48324432913258375	0.6755312989477009	0.6045310739560363
0.676860571839402	0.8376760258030143	0.3782393189675911	0.9414332216976806	-0.8541366579050725	-0.3641039954120642	0.6569927704105197	0.04197185748359093	0.6449554593590727	0.011941856945009521	0.5484450688150888	1.663930252823136	0.33206336974828354	-2.0636902671457538	-2.412314038853289	0.17058295367170961	0.518786732707021	-0.7099211310273772	-0.8815412711024038	-0.8107838501846689	0.33690289517832306	-0.6164651221733816	0.17149214110374061	-0.3726403866613916	-0.19199570193768273	0.5394134435558352	0.18681423968901206	0.3231415998825221	-1.300838426381992	1.3905022814925618	-1.8207666846409318	0.27571102850715595	-0.5994011563304367	-1.3391861049534581	0.08168757131738569	-0.3860745199213098	-1.2011897732617336	-0.5321919207971002	-1.7760066250935722	-1.0742457365422315	-1.0623614592607127	-1.3429369071350903	-1.0446560077111027	-1.5738485610839046	0.6483531803476318	-0.9834581695018445	0.11434945766188993	0.36660945317615734	0.7217744628958271	0.5565904374714138
0.670905784720029	0.8245418359895353	0.33843723244547536	0.9864197343150923	-0.9558027434544885	-0.5351734424924943	0.7644887282243682	0.03877301901002311	0.628090936965404	0.16572836009357275	0.5400188093177725	1.759941934223632	0.35543058492733326	-1.9933034831469811	-2.1800673415791962	0.10685628021857566	0.5814257397603517	-0.5588344015346526	-0.9713122779333041	-0.6073086301183855	0.48297195578077545	-0.44847757680146055	0.10835164967366755	-0.5650360578969293	-0.10683493766410583	0.5142339696369276	0.09434618200044134	0.32015059197594703	-1.3272700797865773	1.3953887901998778	-1.7464940809861869	0.4552548188844626	-0.5904786063633407	-1.3775569146867543	0.07363353448988587	-0.45978021361818805	-1.1116571291037174	-0.5721778767577815	-1.7176053683168917	-1.0471722875412044	-1.0819541651459932	-1.1742636011199818	-0.9739536570293275	-1.690248063612915	0.5818768087700389	-0.8958009877752374	0.013337900260151936	0.2408531584218056	0.7898458027160133	0.5318644620307997
0.6378218922362023	0.7782746814993583	0.3033827507272582	0.9917646665072601	-1.0638008490943602	-0.7341507037308567	0.8776427437918433	0.0339332179428724	0.6550390539404883	0.34224931917419477	0.5151581547201396	1.8398436732713805	0.36030212114342886	-1.9230354659301425	-1.9214096641380216	0.02677216604300587	0.6299203539535612	-0.43862052621302794	-1.0758705306655223	-0.40890161820792176	0.6379161056679935	-0.28741008938539536	0.05397012866184412	-0.7315601404681381	-0.04042327223823259	0.4590651471251892	0.017488483795211646	0.2939844655154733	-1.3720952206129189	1.3906890102967702	-1.656543396719605	0.6306500168220561	-0.5394781218923252	-1.408774319176083	0.05374364053372162	-0.569447477636511	-1.0290279475330082	-0.6141672733683177	-1.650223851746545	-1.0361689476834008	-1.1202540120078726	-1.008188570077777	-0.8785373374622424	-1.8014832745544127	0.4640798203963598	-0.8203046389027919	-0.10149094168204034	0.10117141850848643	0.877762355438622	0.507163917361283
0.5914802563350425	0.706066386539524	0.24926151005310934	0.9480851796581515	-1.1559153038865588	-0.9324670189370063	0.9820151681454877	0.0322210381662044	0.7282282417322403	0.5177853390065472	0.47058189547865953	1.8983176249179015	0.36697804085971264	-1.8665269297143534	-1.6564972495846284	-0.06378490057314963	0.6540503126580741	-0.3740920513092766	-1.2115891890523964	-0.25028396308237466	0.8013246434023937	-0.14088215357965317	0.0033688474485468385	-0.8681311754571281	-0.00305873629741065	0.37379581858954236	-0.037086825582562474	0.24633085517060965	-1.4164793465732728	1.365051934473888	-1.5518172363799025	0.7765797935612663	-0.46595157850816715	-1.4272387839838965	0.024458331840033567	-0.7034977673649478	-0.9576950766350827	-0.6584787915380181	-1.568765095066905	-1.029058498951382	-1.16808788409416	-0.860891523710705	-0.764523649029145	-1.8908337686854444	0.3097754866199778	-0.7600055279854472	-0.21740089527686285	-0.05023107750496445	0.9861941989237275	0.45005730437994174
0.5467107379810057	0.615391390952924	0.18592860737813408	0.8678235749364195	-1.2089799192044328	-1.0888403490498384	1.0498583149011151	0.01311999618628426	0.8348438543924361	0.6896351869507888	0.3999154139164314	1.9388829513276291	0.3883134543859802	-1.8256921155731298	-1.4153716472971012	-0.17235161418416237	0.6678849057630736	-0.35165497082084174	-1.3617248031631575	-0.12286010923784878	0.9625165185832607	-0.01419205885210153	-0.05919237341794742	-0.9565125004299567	-0.004975567368846512	0.26012576641355	-0.06602631751398996	0.19102317250926734	-1.4273414696261528	1.3148139961923229	-1.4296451723377424	0.8859909633503346	-0.40268540429387345	-1.4426039064805274	-0.00898957540024616	-0.8525882047321393	-0.8919099946768936	-0.6990744903051768	-1.472857384796391	-1.029419148265487	-1.2264315736815914	-0.7311118795802993	-0.6506122890367376	-1.9592499076527852	0.12342646977098778	-0.7177879356200867	-0.3328426751645635	-0.19458331617818422	1.1001502889529307	0.3568353634739537
0.5083842141897504	0.5350541778355968	0.15529456014807944	0.7688364529922638	-1.2142899541109888	-1.2216110435314953	1.0887222106511028	-0.016883209570896358	0.9779980202227871	0.8547411411615473	0.3029283875492979	1.9742644960094275	0.43198372437228444	-1.790767695403416	-1.2468825108821953	-0.2988411740981839	0.678161495619852	-0.34398186105828854	-1.4976797651501017	-0.011139855152903505	1.091898723516227	0.08823299740824905	-0.15324643746727634	-0.9991960122755756	-0.05195767410549307	0.1285941045312636	-0.07699710401941393	0.1503226170027794	-1.3872432284684042	1.2501506002898597	-1.2955790236345162	0.9543935572447456	-0.3668262167367181	-1.4624262583894467	-0.03311706967861603	-0.9995280780922595	-0.8266689276802837	-0.7421580247043398	-1.378157743341017	-1.0537028687485814	-1.3058984926568546	-0.6183400405305848	-0.551967672211761	-2.0055437393979654	-0.0730932658768219	-0.685902639570146	-0.43907806550892553	-0.3145682512832313	1.2138180896702415	0.2341900204090573
0.4914716333979098	0.48895436155085814	0.13088038414273376	0.6544972546354952	-1.1739465529703288	-1.3404874244288922	1.093730573445007	-0.04571133180717477	1.1470430013362847	0.9794903122184199	0.19289802173320664	1.9981650068785757	0.49106157419684227	-1.741804342981044	-1.1829650544878096	-0.4310805315653255	0.6745596823052498	-0.35050414103458066	-1.6090591527297158	0.08115488284255279	1.1782332291386486	0.15773333512335577	-0.291432429151315	-1.004403294563699	-0.13034725540247694	-0.0007815663440787323	-0.0806142295475063	0.14019680898572756	-1.296477008646538	1.1795487024169349	-1.1572508724348682	0.981961156518128	-0.36411959725490634	-1.4875653682468175	-0.05359255442130719	-1.1139541837476188	-0.7584052321003559	-0.7953309966922218	-1.2875891903514027	-1.1127998553756115	-1.409659965919341	-0.5212282561885206	-0.47743625729772177	-2.0259237169343707	-0.2488287571221451	-0.6516533287271898	-0.5072004199853468	-0.40492489533515963	1.3233914029983793	0.07938201784140515
0.49969277800686696	0.46318427791342626	0.1081420471991013	0.5562439655947726	-1.0872028804557579	-1.4238063534840681	1.071787304668009	-0.08426653429981176	1.308944657944533	1.032654980746251	0.07425713843247365	1.9814666755078587	0.5613158292837579	-1.6568511624922024	-1.2240926943063974	-0.565789219059184	0.6574518513835054	-0.3671706712170838	-1.6928519220907916	0.17322680797171616	1.2328649594078822	0.18595671847830192	-0.4681673787279865	-0.9791155696323198	-0.22220629624105476	-0.10870385302142985	-0.09246068880801164	0.15794553298689812	-1.1678395509128476	1.115108855082891	-1.0134269811740455	0.9916527776290345	-0.39557102259662436	-1.5217533257552653	-0.0772411912092171	-1.1860981309623564	-0.6736581741016818	-0.8479388412009292	-1.186454963248952	-1.2017352690784762	-1.5259095752714213	-0.4404638121920992	-0.4258363158505247	-2.03224626177889	-0.3859639489262331	-0.6130167471872858	-0.5411491739320444	-0.4519592510169799	1.4124065717473886	-0.08640481190543281
0.5197473544092681	0.4324870137825461	0.11080303243375181	0.5057774371164021	-0.9759923108986625	-1.474793102865139	1.0366609398126891	-0.13607703499414298	1.449121193214903	1.0023092965188005	-0.05215447114143616	1.9189596523014614	0.6533782882668078	-1.5196790224997572	-1.3500935112502328	-0.6943649887048686	0.6291411606300714	-0.37543969759105	-1.746039721063357	0.2922277078284895	1.2529583865904752	0.18137579895772776	-0.6437412903216233	-0.9497016880810059	-0.3121029395009522	-0.19577485825246055	-0.12371623566836147	0.20709464728504937	-1.0249897190725068	1.0703228718875826	-0.8702920602415916	0.9999846787631868	-0.4607270424636707	-1.5760436118945103	-0.09046458118674597	-1.2284515915251375	-0.5666763227802984	-0.8964633209916926	-1.0756618176478274	-1.3149190454885427	-1.6227101741762335	-0.3956963725622022	-0.4025450423825473	-2.031668785083801	-0.47770452437722105	-0.571930961132095	-0.5690024294156218	-0.45627961073388956	1.4814479661440774	-0.23652628665668934
0.5556977860103564	0.3999267176311245	0.11828796221263946	0.4973036750822345	-0.8739009937517498	-1.496940212534667	0.9947341963954388	-0.1715788007620113	1.5697320431118473	0.9127018758050174	-0.1768864982924158	1.8391026010272302	0.7593551473756843	-1.3445923339453916	-1.518222098909297	-0.8049580495014416	0.5863011742904554	-0.3753959605920473	-1.771847971982395	0.4263139801961146	1.230321986123119	0.14853562758484357	-0.7898722774078485	-0.9448352257709679	-0.3797570516910366	-0.26101037561617085	-0.17318428321039075	0.28566053205325037	-0.8875514563888383	1.0410380094247393	-0.7368828367351823	1.0056607864108282	-0.5430803761246217	-1.6462813721118905	-0.08798086854044332	-1.2432111308121674	-0.45636928910017377	-0.9593369398589365	-0.9610952170064033	-1.4372145207461533	-1.668468816797271	-0.392216360404947	-0.415844438754781	-2.0110512171357016	-0.507493660287642	-0.5332183173401635	-0.6044049859265404	-0.4398527485135529	1.5506023387846157	-0.3835452073341446
0.5985413483949832	0.36097410203197666	0.1217850493652813	0.5025390799753824	-0.7901589560430383	-1.4815506439922892	0.9495554084270511	-0.17827915073725756	1.6610522736985651	0.7967730562251802	-0.2880613896836256	1.7578825726607412	0.8478387627994894	-1.1742702892309427	-1.6794783137613514	-0.8928691915798785	0.5355566002595412	-0.37727665154916734	-1.7723010902258296	0.5459990096986893	1.2076124470435903	0.0958396808850865	-0.8970448222375319	-0.9729947780586727	-0.4161252000067696	-0.292143719437176	-0.24128525386480612	0.3717792310577606	-0.7577566392002089	1.0150774456734397	-0.6202332170304912	1.0058459397693653	-0.607450603238884	-1.7062215884986205	-0.07903834914028234	-1.2370860485118151	-0.36592316527405166	-1.0388329549557311	-0.8488180334901758	-1.5334831371691604	-1.6626842399786763	-0.40906659268083023	-0.46035400953740657	-1.9639984160198327	-0.46942265335532457	-0.5152950082723964	-0.6478927791558479	-0.4117911813138192	1.624540755681961	-0.5359554514841054
0.6400076283131136	0.29109738606791025	0.12301375566215571	0.5112611038873285	-0.7322345510394869	-1.4531516349688878	0.8997680699476653	-0.16359654149123512	1.7100991168496686	0.6792418727936819	-0.39295733581442993	1.6595620229618853	0.9076676909964313	-1.0265453713496482	-1.7987885998793849	-0.9666587590327979	0.4915180956753623	-0.37399637662395785	-1.7502274106357398	0.6330403851846458	1.1950157276086677	0.04327696003268381	-0.9397185860397851	-1.0297524788353882	-0.42568505322675093	-0.294144553196574	-0.3130580795945065	0.44293769780733416	-0.6334611068322052	0.9789283271685653	-0.531070308914564	1.002142872598631	-0.6401469045545468	-1.7388696740367433	-0.06492070722273804	-1.2373643567950832	-0.30665462617113787	-1.1243329183839046	-0.7532679566451227	-1.5848827359843527	-1.6194085208563187	-0.4485167883016642	-0.5223947528524059	-1.9000964948746755	-0.38366688862609155	-0.5341310643644934	-0.7085736357611732	-0.37126407072759104	1.6971468084621826	-0.6853939283830496
0.6665029597946108	0.18592346463681625	0.09792342767095627	0.5129697297520381	-0.706813562933672	-1.4568428199138097	0.8504305202865486	-0.1270116810639495	1.7131103718450824	0.594426843049088	-0.4909223468835232	1.5678925035547562	0.9678586928310556	-0.9011975124408668	-1.8764727483337968	-1.049837766841853	0.46653071138596597	-0.35947295939259166	-1.7077926435261759	0.6865876519108092	1.167681577821008	-0.013131376144317013	-0.9072095225148104	-1.0984779893343788	-0.408056890457272	-0.2787677752308292	-0.36543425625781484	0.48532848434436077	-0.51427501188948	0.9191041002765772	-0.4733062888643789	0.9931137533487382	-0.6434139998707816	-1.7517430037086659	-0.058891718336822864	-1.2515626793786636	-0.2828372438692894	-1.2160960239496952	-0.6770610608984363	-1.597339280431345	-1.5580138095269023	-0.5283223850177627	-0.5952757090456415	-1.8289348667055392	-0.26871700963044975	-0.5901828591286209	-0.7977052853446914	-0.31984110788827846	1.7549098574814637	-0.8260587892536242
0.6768247401004361	0.05233923454915954	0.062170982612502576	0.4845583483862937	-0.6985912275904778	-1.4881528808605056	0.7985263185592758	-0.06992517405607211	1.6808832185070703	0.5590131318687905	-0.5670421561860247	1.4986785903397366	1.012570298568712	-0.8051221721380258	-1.9234099259313027	-1.1569348549460556	0.4654229425646202	-0.3434242143210031	-1.6417007190940907	0.7148754713018681	1.133283925911622	-0.09599785319881624	-0.8268382286741497	-1.1502435155140582	-0.3772843092312132	-0.23612268995384217	-0.3994138419443417	0.5009040541634104	-0.3989605888918027	0.8381216588795537	-0.44686104405105614	0.9895669093242692	-0.613294760808873	-1.7467930152658735	-0.08123070873516022	-1.2689856979386218	-0.2902934489309283	-1.3080120963519541	-0.6103835471341154	-1.5788436278618834	-1.5055282153542582	-0.6320958111290633	-0.6667108633994536	-1.765666519991565	-0.1373971165681359	-0.67477929583364	-0.901513564628447	-0.25511286141529677	1.7748057158035426	-0.9570781219439415
0.6811335067110698	-0.1226816538317003	0.04207909000059897	0.4300466116641243	-0.6844692505038625	-1.5243640552810351	0.7418850552300712	-0.003064108669779647	1.615752687074012	0.5458561075822125	-0.621727800770584	1.429974862539032	1.0121453857046547	-0.7359265490992329	-1.9269903318371444	-1.287195755264518	0.4855661852284704	-0.33840812724786973	-1.5656889156982223	0.7190116312705189	1.1106897207974427	-0.2172692427887767	-0.7224971184095448	-1.1659128536868497	-0.34154497871546	-0.1671124514931191	-0.42219625981660264	0.5042949016686078	-0.301435389853093	0.7501592421815519	-0.4494967561212116	1.0049519962101805	-0.5567937270683692	-1.7237061347798643	-0.14495914053785602	-1.2848446699479825	-0.2955794124880873	-1.3751539148645415	-0.5489212861568341	-1.5430721659912563	-1.4700220751476905	-0.7526054806787253	-0.7298343076352996	-1.7341428921733528	0.0029933971372069768	-0.758292606069787	-0.9919912136199409	-0.1871176396344049	1.7417849021873408	-1.0763811350932686
0.6604541143604534	-0.3453976493891403	0.023310419554559435	0.3637205302876825	-0.6713692586011473	-1.5544208469753946	0.699997579090606	0.062331069698013455	1.520136000848677	0.5323462692365533	-0.6671899157203599	1.3580349951394979	1.0012891612623966	-0.6654209983185273	-1.9004194561348626	-1.4364719933523546	0.5173660348400979	-0.3525789149247759	-1.4897575042487696	0.7023634304862311	1.0824300862634475	-0.3739556494552997	-0.5999164759598449	-1.139940695192922	-0.2889521160533911	-0.08621994680615604	-0.43444572756098054	0.5173468085664846	-0.2340527041134358	0.66090287376988	-0.4687665618945059	1.035973862828763	-0.4925643230280826	-1.6903133111615483	-0.2490760285088272	-1.298304670556943	-0.2789069539597019	-1.3987936647170733	-0.492122339766668	-1.5083048649559816	-1.4338910268734875	-0.9097357405884084	-0.7809853243104378	-1.748332319538402	0.14571556542432007	-0.8015050926916676	-1.0589800949106982	-0.1461513716044245	1.6608924795909723	-1.1827217209178662
0.6032487431016109	-0.5936122688285239	0.011888540309651573	0.28897910143655003	-0.6783766465229222	-1.5511991865342307	0.6930651196852168	0.12574403646994078	1.4270187309905027	0.5180536246973066	-0.7116492420083446	1.269549479595429	1.0005440675782393	-0.5750499566891356	-1.8797772560612551	-1.5918422386333997	0.5481958044104337	-0.3889380289082884	-1.4139600793766767	0.6701559875740457	1.0528286394984434	-0.5545151031535386	-0.4765368396293468	-1.0828952529592983	-0.20716023554878746	0.004428938237687541	-0.4408888878895625	0.5603685108338042	-0.19221476895394712	0.560913544090955	-0.4934199497685432	1.072585046458173	-0.42731817639369163	-1.6530708076174179	-0.37532132496968057	-1.312431691018364	-0.2421466702457462	-1.3795155942432824	-0.4328396714768424	-1.4770415195116722	-1.3770678355254904	-1.0843632870575488	-0.8237817189408693	-1.7923426434378578	0.2871127727250568	-0.7895754890836698	-1.1030839061756927	-0.15342120766653133	1.5473454487205354	-1.2658004171235608
0.5534963735476476	-0.8285402347561408	0.016556170147480793	0.20846193301710528	-0.7038119281278126	-1.502133875891612	0.7102320595824969	0.18282164132993262	1.3581820395630892	0.4919233334465892	-0.7435931988495159	1.1525792324156292	0.9779698235891564	-0.47051073660321663	-1.8673116747288332	-1.7355572461883395	0.5693904886674254	-0.43953353606721135	-1.3526502576965336	0.6216769290037019	1.0238966923371708	-0.7395863014131483	-0.36776880389394495	-1.0052525509025347	-0.10071687462469037	0.09669886915141396	-0.4391549563262337	0.6279128430295995	-0.17165519194178896	0.4416122480838163	-0.5232085699737953	1.116874308424403	-0.36560668891608933	-1.6058471339383587	-0.49964253741766074	-1.3203324261673346	-0.18607821915212008	-1.3248511955998346	-0.3769840888467508	-1.46613010987119	-1.297430487077236	-1.2384560797085877	-0.869614957617579	-1.8346403364530208	0.433633393134995	-0.7280411271933978	-1.1109319759503422	-0.2146361945894985	1.4086704980973255	-1.3116484644436528
0.5333096676078102	-1.0216039003099904	0.0065156766801243065	0.1339322569440779	-0.737934083795852	-1.4389467128667603	0.7491173738476398	0.2218160164515938	1.308571053106393	0.462235500433467	-0.7628694190620474	1.030283692225097	0.940059816020533	-0.38236482556475393	-1.8472306766317104	-1.8559198745087975	0.5821047957892558	-0.4875622280971575	-1.3208491525901405	0.5656630297013931	0.9725477605450592	-0.9192849111746352	-0.27172973942200834	-0.9132507120641442	0.016149065389891283	0.1802267312668439	-0.41245440041632175	0.6985001103525701	-0.16637519628104636	0.3069334405526325	-0.5609016559618845	1.1675745054299664	-0.30401067635914697	-1.5492050433353441	-0.6103105420201695	-1.3130780102547128	-0.12896246652818133	-1.247022943928423	-0.32996233342667175	-1.4947239432356025	-1.2119684607579182	-1.3613461043947157	-0.9045782751590776	-1.8561554681786299	0.5819252407643194	-0.6271247736933517	-1.071161851566405	-0.32529793585489547	1.252924145248278	-1.3202840277146404
0.5080617285390583	-1.169690774868929	-0.03492953187213093	0.07437861355702885	-0.7782560446878983	-1.3952267581130684	0.8116487288446571	0.2383680767535973	1.2866367130591554	0.45396274577729756	-0.7727697424579694	0.9118424725003755	0.904310280901554	-0.3347533185720359	-1.834203893322804	-1.9433311643272808	0.5868049900538361	-0.5307415803626687	-1.3149001485553768	0.5153104601285574	0.9212325850354892	-1.0881640449096206	-0.18141097176541082	-0.8196062326756373	0.14095876650083455	0.2539356869704124	-0.3562844710498906	0.7616825560179428	-0.1633416962359957	0.1622265072405044	-0.6146066260154776	1.2205196869077881	-0.22593554768557608	-1.48194343567152	-0.6953337087299583	-1.2961541065498718	-0.09639720727730919	-1.1682832648563881	-0.2792121791458796	-1.561313242574292	-1.148996441364737	-1.4609555853236351	-0.9122331027061632	-1.8491993489029266	0.7034134389877741	-0.5021362386716329	-0.9909563033199881	-0.4534636619898317	1.1011982595596745	-1.288281218773064
0.4754570855638981	-1.2961984581799575	-0.08444494154586683	0.04380589349062679	-0.826289348331188	-1.3917125477887935	0.8910221762590933	0.24157284999242196	1.3112722160861492	0.46700584052396377	-0.7540569264759144	0.8010912738016414	0.8609003448530881	-0.32503540129736663	-1.845578422767981	-1.994106575931197	0.5943872608281894	-0.5575769628133227	-1.330876220815812	0.47378567355406326	0.870060873726719	-1.2446839192669503	-0.10044542622590644	-0.7347560261642823	0.2690917848735058	0.323703185430352	-0.2737398753500123	0.813025595386455	-0.16127794158687286	0.022348223006218682	-0.687231575822922	1.2778796187782195	-0.13420339729784847	-1.4126295986363344	-0.7525687175746659	-1.281472769590372	-0.08294229178371562	-1.112690442497154	-0.22333970044844392	-1.6589007040380963	-1.113466908877563	-1.5344616224602698	-0.8954413356807098	-1.8098352374988171	0.7877612164547222	-0.37181726102782486	-0.9011285533561434	-0.5660422661516054	0.9557601975115322	-1.2138417188056558
0.4489124854413231	-1.4254690811941049	-0.11540252386592634	0.039234954211532655	-0.8838707093569262	-1.4329909751229482	0.9759180308311699	0.23686064637829807	1.3578868917409577	0.47829956556101827	-0.6908280894405435	0.7357279570713058	0.8209854667287007	-0.36228275999607196	-1.8713153335219672	-2.0140318244013256	0.6033714537267312	-0.5625192437006385	-1.3628478542933893	0.44806804764883496	0.80473684096259	-1.3928489957738375	-0.02655097653146603	-0.6604600645480613	0.37390082707108574	0.3804652644542036	-0.1793861359899875	0.8430888597529785	-0.16018393233367786	-0.08440805333789689	-0.7775454382470935	1.3260281710614494	-0.039221050362763146	-1.354240453288805	-0.7904705764129611	-1.2654481926521242	-0.06728222473463169	-1.0885726712806592	-0.18186548713984907	-1.7738841912410996	-1.0834546128591933	-1.5776231605262692	-0.8427091795510421	-1.73501405701623	0.8421157517496398	-0.24379232090516728	-0.8340965508028872	-0.6550250595517969	0.803590190450554	-1.1171720919324122
0.42139370991561637	-1.5768692522207135	-0.1371339032822393	0.05495212162087844	-0.9605195981494103	-1.4900634844181013	1.0488623539463755	0.22300593688563844	1.3944105007175867	0.4677849715711019	-0.595478124422342	0.7225487878650243	0.7902810237843767	-0.43884192351473655	-1.9068842520874412	-2.0049237380118696	0.5857410312988718	-0.5723491342265172	-1.382307577565173	0.4393061670475662	0.7468082470985086	-1.5288444035319961	0.05089899593252656	-0.606808854063402	0.43244771334648896	0.4246989746836756	-0.09600815854876729	0.856976794902519	-0.1487419112802179	-0.1410789304236034	-0.8945288614054523	1.3503758377090287	0.06092950338722782	-1.293211127453972	-0.8082084963457321	-1.2438022484055549	-0.04647292516151321	-1.086537362539873	-0.15750135802890627	-1.8661998083193048	-1.040559853735288	-1.6052587483993492	-0.7538352783532218	-1.6348103008843502	0.8648822484894468	-0.11786974142855025	-0.8066683477639343	-0.7257383098359094	0.6663722695928536	-1.0194089419020091
0.3840458404948634	-1.7547311714672298	-0.15480837078342882	0.10263300579417826	-1.0556535546213124	-1.519452106626345	1.093134424773173	0.21011562674725517	1.416412089635689	0.429526697039461	-0.49565635978865946	0.7163148434594536	0.7590618976526027	-0.516990466026922	-1.9713315583925861	-1.969601842684246	0.5260936259212661	-0.5892944877776631	-1.3748603599835703	0.41890780604891037	0.727468710226	-1.6472642475814652	0.1285087671726785	-0.5814429081534458	0.46003367683255403	0.4633400766620519	-0.03356920832209391	0.8755875107656538	-0.12622822419887916	-0.1474803094298505	-1.0363125459574623	1.3500604983952706	0.14366305934791246	-1.213748134250731	-0.7960610933799003	-1.2242631668653776	-0.02615527547345799	-1.0927643875077684	-0.14929831733309337	-1.8955962631964813	-0.9518095411135453	-1.6308291267455801	-0.660884744115017	-1.5119793579054606	0.8674906573242461	0.012449236215257698	-0.8298275458155782	-0.7929976461705146	0.5792153981650959	-0.9158185123231573
0.33543560762043373	-1.9333925954730602	-0.18443909571189412	0.17223395341131323	-1.1628690911867996	-1.505214678981649	1.1000026286330955	0.2100622138599416	1.3938314132184686	0.35671469559653285	-0.41179062817281353	0.7115071838252884	0.7426907830099367	-0.571710514232419	-2.07516646486856	-1.9236453660415607	0.42318690928296937	-0.5956308855081938	-1.3553446059612542	0.37212338054614735	0.7245319136449238	-1.7358133194327394	0.19784395803481436	-0.569776807919968	0.46632185483235117	0.49533025901428085	0.008684489817275941	0.8994376831873556	-0.0947139353774463	-0.099275348129316	-1.1722720278498882	1.3250242926956333	0.18560862016229498	-1.1235368346946177	-0.7579803841536015	-1.2120728040445488	-0.01580444534887303	-1.0988426947179863	-0.17000444786392635	-1.8511868966752716	-0.7957228778882894	-1.6557926821626556	-0.5840855989185945	-1.3608058587315925	0.8836254302758432	0.14668389859344283	-0.906176821158596	-0.8694970925040589	0.5469347868361846	-0.8120537003139278
0.2889528842470961	-2.0737558821943445	-0.2315261745977255	0.2501407212041185	-1.2871760792718419	-1.4508148476309592	1.0694098494857283	0.21620469590102204	1.2983753770735342	0.2381581463058294	-0.365672979998898	0.7184673045505047	0.7467184781861436	-0.6079867798317863	-2.1907960184704307	-1.885764346868066	0.2745550005048278	-0.5918941056558922	-1.3277287543076561	0.3102598589513011	0.7165738700358579	-1.7901797132954802	0.26608552602260815	-0.5622787684020913	0.45572004748003697	0.5296640105383976	0.03343965909516035	0.9105449156737523	-0.05324879178975915	0.005945018050605444	-1.284280444334792	1.2839549633552063	0.197815164214503	-1.03018419631904	-0.7067484020417114	-1.1961333296392014	-0.024639597425423043	-1.0990190314878039	-0.20933849264220275	-1.7280675852393614	-0.5852992885680889	-1.6874245845747038	-0.5311025730633643	-1.193868895715204	0.9297465265431445	0.26369198213243306	-1.0207962169686546	-0.9483792646979594	0.5762857554280283	-0.7175529549185048
0.2566013029283819	-2.146845491702818	-0.27502528568765483	0.34599901330627364	-1.4076845699775642	-1.3646534894645765	1.028314858407024	0.22529675627487258	1.1461911823053241	0.10794403247964388	-0.3610700737385895	0.7424422950421802	0.7601570955979906	-0.6489368676142983	-2.2840401971443614	-1.8673925314692905	0.08936672062227527	-0.5740794792495654	-1.2945366249163124	0.23553281708976398	0.7105286824374555	-1.817993170966258	0.33213984826171716	-0.557741951644628	0.4470198823634094	0.5653200723363756	0.04657475042138183	0.8898285510152766	-0.014551564709042208	0.1534607733753353	-1.3636348717681652	1.256410508251641	0.18477776402583887	-0.9290258069375202	-0.6495537787684885	-1.1645303890433172	-0.05465642295253568	-1.0895435857843536	-0.24222950373973062	-1.5444157614751792	-0.3399443407933708	-1.7323060130421215	-0.5033352555445685	-1.035950468742694	0.9948771805653831	0.3506706885709546	-1.150233926627159	-1.0083598631303812	0.6754222165053637	-0.6186454201887497
0.21780000859583004	-2.1554689872230495	-0.33193837972274853	0.45396007195012	-1.495117903822529	-1.276007263155233	1.0109587216258689	0.2484126669512094	0.9488979393800131	0.010673931420185823	-0.37829110870787314	0.7920047598532578	0.7921751776079569	-0.7259396599948911	-2.3329713661220035	-1.8758092054512647	-0.09915425359568258	-0.5269719977611158	-1.2740415508194778	0.1330608660606709	0.7010712972788559	-1.8286384285769877	0.3772705182474244	-0.5526715560690143	0.45774927593600945	0.5917408042356502	0.06139401917712063	0.8386620641968054	0.011285571417637304	0.33114506550395106	-1.3913191950015003	1.245801799411732	0.15196317132803672	-0.8329013990153564	-0.5983160272892436	-1.1202862722090796	-0.10635239015710896	-1.0701996545893053	-0.272169335074398	-1.32846814521062	-0.06326712928630862	-1.7801243303821366	-0.4942808390022413	-0.897653049935901	1.0667087469390895	0.41246061962803876	-1.2657188277773577	-1.0376973607410152	0.8214446487803146	-0.5282244970707011
0.1704595629709996	-2.122499642125002	-0.4022145635427816	0.5275441623416098	-1.54895794146525	-1.2109528372962084	1.0302068272457765	0.2874901287864696	0.7279368299584916	-0.07483202585677642	-0.3873339237781642	0.8449634954515999	0.8347921424664568	-0.8518149831410831	-2.3182860585362226	-1.9029778219997642	-0.25825363894840486	-0.4584224525115447	-1.266487143975987	-0.0025286086020859687	0.6752196108994596	-1.8167659559492808	0.4125885446345796	-0.5534286233973844	0.4853534660249725	0.6088196803647721	0.08331320282775301	0.7629210202292585	0.03023946447020622	0.5403207759648602	-1.3649887785762391	1.240744798306698	0.13711478640804586	-0.7614121428511836	-0.5569583174053377	-1.0635872846814858	-0.15747525069092827	-1.0341440965101	-0.3123763433321463	-1.115603727003902	0.22595836988905055	-1.8160945138457154	-0.4912538977082878	-0.7749013037609098	1.1320988580735432	0.44515521803955266	-1.3507416370628451	-1.0339081441486437	0.981971150084657	-0.46359037584472934
0.14308187491747032	-2.058810721135349	-0.4316235397016925	0.5680364047892412	-1.5773698442526176	-1.1629060336540473	1.091899290399196	0.33632137732174494	0.5343983156564935	-0.16145890280061143	-0.37113693800767056	0.8709978475061675	0.8521447459782134	-1.0266990695380334	-2.243398514344517	-1.927880641178294	-0.37559890174966626	-0.3793404911896125	-1.2499848698844667	-0.16700216243893948	0.6308413514520863	-1.7796061926794793	0.464285945578097	-0.5634716383253904	0.5139297416018264	0.6277210752076051	0.11230493659968221	0.6594118950457201	0.05204898969369824	0.7625990625182596	-1.301555440668972	1.2477285515490049	0.16308537771063175	-0.7143060593953128	-0.5301509519905973	-1.0006620118414422	-0.1733215046787342	-0.9636072640436755	-0.3645147911464207	-0.9301663355571389	0.5079790466375523	-1.8275101606621458	-0.47981621877312053	-0.6688963817435052	1.1752552244052705	0.4509907140151048	-1.4003464893865225	-0.999639027135878	1.1248574621424015	-0.4151411239381725
0.1404572000382283	-1.958296239069003	-0.42371328851234874	0.6041110461764064	-1.559399342539918	-1.122086295642794	1.171287016823736	0.39643164722810526	0.3787283877484314	-0.21826196631272002	-0.3363582428999502	0.8716309242976532	0.8298577670239862	-1.2473712435109587	-2.138748454159683	-1.9374167447723802	-0.4607688000846066	-0.29483240842889596	-1.2306542609508662	-0.3586745770104621	0.5859483086959619	-1.7255831115772289	0.5369269736220357	-0.5664635907559592	0.5324115169403599	0.6342261007054633	0.1492473809546803	0.5371700250306358	0.08210378732879775	0.9608498229413913	-1.2110840230146696	1.2623845970856775	0.22057498943044443	-0.6770019609723693	-0.5205363012935853	-0.9360553889595071	-0.15868837496354	-0.8526107033313973	-0.4440896363171351	-0.7608096605863672	0.7799009416727133	-1.808282925862666	-0.47074859856102647	-0.5963554092398133	1.1895807164276895	0.4433023415801619	-1.4002818074927754	-0.9440203303407205	1.2182826782030598	-0.38149984674450765
0.14599768267580937	-1.8296652198623071	-0.4338373921715041	0.618159747730684	-1.4826682661277497	-1.1073721200404365	1.2137884903976635	0.46227786775543656	0.24814228867313198	-0.25038642142137324	-0.2928875315824247	0.8526423445342092	0.7782368387292258	-1.476426955032125	-2.029972462125386	-1.9215681356918135	-0.522127927341524	-0.19761052677055382	-1.221703957583248	-0.5642021860141493	0.5421776623343286	-1.656128890501591	0.6089537751201108	-0.5471737387176059	0.5291823704602714	0.6363033551987274	0.19739196853732535	0.41626787730703824	0.12507715302723704	1.1135282352050127	-1.0924876615681918	1.2736644868502822	0.31346188902477223	-0.646282915047982	-0.5251142942897323	-0.8813091595517027	-0.13898746951000193	-0.713944141533528	-0.5699428099447655	-0.5949958347600419	1.0274180045263626	-1.7636294750702894	-0.49105254174434976	-0.5744046950927653	1.1905977883075718	0.41931839227084095	-1.3372570022616619	-0.8775413886527825	1.2399199598010289	-0.37931280043018967
0.16161360241382647	-1.6767738794939084	-0.4431544757185115	0.6203429918911461	-1.365114956355892	-1.1208438615713137	1.2028828964308946	0.5181981933902972	0.15175971252960854	-0.2730547247173542	-0.25251022839827064	0.8065506301329233	0.6792351337479411	-1.6921668144141684	-1.9311413453391875	-1.8696224113115991	-0.5589972274915136	-0.05409303166775126	-1.2168438990044788	-0.7590630213202314	0.4866091952245791	-1.574661284844314	0.6851453322218463	-0.49088536381235165	0.4908032202914631	0.6551862238030473	0.2485317549754195	0.31152028791218334	0.175920563019261	1.2242689360332961	-0.9538871267503513	1.2890466807149663	0.4313702324030911	-0.6193995502133152	-0.5429358700491496	-0.8584625795707043	-0.12589038203926559	-0.555149693503711	-0.7333953654366245	-0.44840249590897957	1.2363210956071287	-1.6947399858532506	-0.5438012024612254	-0.6060966161192614	1.1901619003590511	0.3782539036462177	-1.233581166855578	-0.8029944125759183	1.1853397806170987	-0.4064728639614901
0.1892891417975085	-1.4949404668383335	-0.4245675665589922	0.6543183600470973	-1.2219762832388503	-1.1524392489472155	1.1499506059761493	0.5647445573015956	0.07690051111136771	-0.2692252221177414	-0.22514083043474228	0.7829554857161385	0.5254645544649348	-1.9018670336208334	-1.8463057906928106	-1.7927948196439911	-0.5809272950056139	0.14560737221658138	-1.2146660080924891	-0.9273934344905232	0.4183990003031858	-1.4919664641700596	0.7695365640252725	-0.3874884045591248	0.42617776194959	0.6854673606524571	0.28707130702576494	0.2299945515697671	0.22473676655547647	1.2972299287988271	-0.8123971892375689	1.316478307990673	0.5245275122994524	-0.5991824311265491	-0.5696566949535662	-0.8750782741023395	-0.1374514272655445	-0.39108638777332033	-0.9050988338151067	-0.3406956389846903	1.4088024057832946	-1.590450257360238	-0.6229142907842145	-0.6752519252563159	1.1930332257342287	0.33304250104105365	-1.1095151344682628	-0.7214298192391014	1.0545888902694145	-0.44158185994416604
0.2242430031586113	-1.2926694813586133	-0.40301067797773893	0.7315789167756855	-1.065984181078146	-1.2136110683328636	1.058993311615014	0.6058665457679208	0.0006963322758207658	-0.23414227411783264	-0.20897219204691497	0.8043423093249764	0.3561337857939072	-2.0939024405852265	-1.7677061619192174	-1.713027976962763	-0.6034832206108697	0.37919848320320637	-1.2156623810041265	-1.0552283937644065	0.3542283071925448	-1.4213465169300703	0.831456092931251	-0.2514705036329291	0.35828062838753294	0.7160240752997471	0.3090526833436612	0.1758915804263504	0.2680658680021707	1.3390677008741665	-0.6797436967502619	1.351585120581972	0.5528216843226368	-0.5912926871040446	-0.592491850944429	-0.9280465505930685	-0.18652041313158504	-0.2499723565919588	-1.0579153149135274	-0.2741204827563582	1.5468302283801942	-1.4525740531529805	-0.7203012580639389	-0.7581940780052717	1.1997203003730443	0.2848920530175462	-0.9656040810612982	-0.650461382872809	0.862596000152181	-0.4824345772274019
0.2588183917768883	-1.1023464437471566	-0.40377407538112176	0.8570022777932607	-0.913247423331892	-1.2964460259764752	0.9454002164868476	0.6415018437540739	-0.0571040722329183	-0.19092622702680737	-0.17647900466659922	0.8282688880620095	0.18422960118562987	-2.247293232592874	-1.6829897451225968	-1.6418244715014603	-0.6284142776720621	0.6287727337629161	-1.2157184117546582	-1.1420657856403766	0.29472442014321126	-1.3791549158871106	0.8753658003928638	-0.09181310553822572	0.29262536698192454	0.7444989038941444	0.3157495897546819	0.14722515829397356	0.30599314647707576	1.3756639165158782	-0.5687714061855406	1.3984086691431736	0.5153740124910364	-0.5889884786829935	-0.6067998819846866	-1.0158907650936513	-0.2520174871689383	-0.1392073706737785	-1.1726114520712598	-0.2626574918119503	1.6501405648024086	-1.2973145512237876	-0.8104922253209604	-0.830329166888987	1.2086387061769073	0.2350895328800008	-0.8235410817613937	-0.6143762904845296	0.6202927293082332	-0.5403586078511381
0.29303546300550776	-0.933256765092372	-0.4294460394891848	1.026094172930042	-0.788736752885024	-1.3769875370055804	0.8373188192587435	0.6829739833705671	-0.08881565089429663	-0.15163891148951145	-0.11304110568407066	0.8333335023938945	-0.0012867567930529677	-2.3550810734787353	-1.602276987119111	-1.5919410118344681	-0.644836793983991	0.8651739469354709	-1.2171581584313766	-1.2125562448329616	0.2474290552795778	-1.3692577726499866	0.9186687718762455	0.06514846240195037	0.22765056541784007	0.7596278934197789	0.306472931505538	0.14760422700435546	0.3435500699264006	1.42223302829222	-0.4927763767098733	1.4562170193038113	0.4342514724966328	-0.597790946818819	-0.6069787323726896	-1.123386764488792	-0.3164207129412991	-0.050939132413408326	-1.2385173787601764	-0.3243179171911996	1.730369403774575	-1.1309344324105706	-0.8707009594558672	-0.8653110551440767	1.211824839514905	0.1980685135731615	-0.7006023623793853	-0.6216312901465099	0.3550704581688491	-0.6075140083829846
0.3342352443650805	-0.7747874845427108	-0.4695425792954627	1.192447885591328	-0.6979051396348533	-1.4567236329243944	0.7466899421299953	0.733828986858508	-0.10646100739967919	-0.12004000232303173	-0.024069301765603523	0.8047407753054993	-0.1777871819590224	-2.4150513120738184	-1.5365975446309572	-1.5787981898377226	-0.6550820909362118	1.0447033935922012	-1.2180327253635963	-1.2853815318075466	0.2208403567313672	-1.3716455897602637	0.9460867462670093	0.19037466189090324	0.1746962084649616	0.7589586330534984	0.2892306364331815	0.1758007077902995	0.38889906819024084	1.4727444848222033	-0.4552007895374747	1.5137765696389152	0.3371933934511463	-0.6190579786126251	-0.5959823181941694	-1.2219469979294204	-0.3709996685251485	0.010449433416456594	-1.2559175121139117	-0.4362252778915403	1.7850037460086612	-0.9500542629421217	-0.8948075595319216	-0.8498643785171476	1.198658255927045	0.18223235270103003	-0.5912221999628432	-0.6576689060543839	0.10835324421173961	-0.6664661687524882
0.37617629482450743	-0.6336879097175003	-0.5117620909282923	1.3505395889965517	-0.6363358923670438	-1.5251658586643742	0.6554791953395182	0.7712387796565283	-0.10096154418224872	-0.09276306538029931	0.08088688255336537	0.7393067029337627	-0.31083278591483	-2.4097312588713304	-1.4912091590802863	-1.606257139734818	-0.6779697213297802	1.1604068908916632	-1.2151264346946882	-1.3674551218379842	0.2154731078073314	-1.371163927081367	0.9519843198496506	0.28997790368314735	0.13964341332503113	0.7496468824209289	0.2870862332659082	0.20840061688314598	0.44204501436103827	1.5091066319628652	-0.44243347504161556	1.5584390313434455	0.25346562658819355	-0.6326564479942102	-0.5937005334052898	-1.2997146125209365	-0.3951166954315026	0.049322130733952196	-1.2431863253697402	-0.5557593108519324	1.8039381262825824	-0.7555222538741122	-0.8906219962159646	-0.8006534644950596	1.1680872892518164	0.18210152562754267	-0.48728455689159345	-0.6932109861980243	-0.10560027902896343	-0.7167573350799079
0.4060532466708989	-0.5319537180648514	-0.5618264196873186	1.502008541721042	-0.5923690892107396	-1.576791883715945	0.5391695185391053	0.7827967349946967	-0.07857887832924303	-0.056323988340796625	0.18931207782602316	0.6555729873069625	-0.4027127119069821	-2.331959975548816	-1.4815589932500064	-1.6668230707537544	-0.7093439874394218	1.2435044554345394	-1.2073576493274225	-1.4651852384872361	0.21809203272781236	-1.359862788375969	0.9610803658113622	0.36291337899340476	0.11746467536536138	0.7255535092348429	0.29341744679341464	0.23065143091035972	0.4979905521396778	1.5277926622995064	-0.4385079464264906	1.5755888611779096	0.21013155026441152	-0.6289131592227093	-0.604578675553034	-1.3582444545401116	-0.39534361076307023	0.0858195930073989	-1.2193516063689287	-0.6768632290619596	1.786771534071652	-0.5531451306943708	-0.8712258053290831	-0.7496276237169771	1.1297568252072843	0.1917796865755254	-0.3914783518914086	-0.6971634031917902	-0.27251589481308014	-0.7489744890921566
0.42146985236091883	-0.4320044672702064	-0.6127886492017532	1.6179687441033042	-0.5532870893634941	-1.64694245630421	0.4033083071540802	0.7790400285869632	-0.07327368962764584	-0.013931174054294981	0.2969329161155477	0.562324499902245	-0.45092236791283014	-2.213277028990886	-1.5023799000982487	-1.7516183673075694	-0.7242143756852842	1.314885971369542	-1.1778879106670856	-1.5654698575753963	0.219900806867307	-1.3238200725955245	0.9596796296640882	0.3919277748327004	0.10515868064208786	0.6842075764335761	0.295870325590319	0.24705783625901373	0.5562093875424394	1.5365557661815177	-0.4408258776087548	1.5517387941813972	0.21201576299420558	-0.6142955745734912	-0.6200521187989898	-1.3996663873779043	-0.4007197586186725	0.12786422764221556	-1.1995240713400164	-0.8120961145187031	1.7316860549972932	-0.34616487004650576	-0.8422470511092177	-0.7051817173960822	1.0772634622639878	0.21665508547860873	-0.3019432104945153	-0.6451173115471539	-0.3659995478964197	-0.7426022644487771
0.42533744068553603	-0.2893356319406679	-0.6390204380722971	1.7053240668915541	-0.5154950778078147	-1.7631786647997116	0.24509330545157343	0.7650606890239053	-0.09648202217294216	0.023411989011603997	0.4007339445908983	0.4836032628715615	-0.43521256131915526	-2.08778245817501	-1.5387357555134298	-1.8469015819384964	-0.7132117904427651	1.3767136865848706	-1.1190385697711815	-1.6603128215909924	0.22422723707965847	-1.2599305926824633	0.9478220611018685	0.39691994942973674	0.09870646321620966	0.6407867049188594	0.3112045496310065	0.25635540510749105	0.6094333031923065	1.5312353102531537	-0.45838393927164456	1.4873343556228888	0.2435685809491861	-0.5875549978669821	-0.6389352581517167	-1.4273362109127288	-0.4272252148483215	0.17562387325063766	-1.1869027090335844	-0.944500377904032	1.641345067294297	-0.1438145677697103	-0.8011704344658634	-0.6692263684264133	0.9875881654262295	0.2667466421738589	-0.2207089121285009	-0.5340134455579795	-0.3987827176203863	-0.6997804788891949
0.43181402750359793	-0.13915145187357458	-0.6628275313806664	1.7816025288389317	-0.4790252149166214	-1.919530324550832	0.054504218091250986	0.7476332508464822	-0.14170315178148574	0.06153428312464122	0.4850000829868941	0.44544735225060544	-0.3722476564917049	-1.9540790068431488	-1.5882124504346933	-1.937847755104316	-0.6701934345471692	1.4267378791943197	-1.0456480310523835	-1.7576286946015027	0.2319489867109364	-1.1767438611872074	0.9376773356716095	0.4007332221353635	0.10122780995042795	0.6069994774308751	0.34296758865623295	0.26720819421294656	0.643086879595711	1.5032417695208227	-0.4845701526049215	1.3896601729523126	0.2894121244512136	-0.5546829309513577	-0.650237448800049	-1.4435838944912822	-0.482077632498419	0.23548277071581972	-1.173304190832389	-1.070462454521714	1.5329485807173158	0.030595058862992807	-0.7473621792502315	-0.6586370957718913	0.8736242234570041	0.34083127564867344	-0.1445382820158319	-0.38886894311799136	-0.40018520616472736	-0.6449808001430563
0.4483884462589491	0.009939451917991471	-0.7116958708743922	1.8473152573408615	-0.4370630750056594	-2.1176805003171917	-0.14241047074504976	0.7319031555325848	-0.21140660643338616	0.10523544954690353	0.5434949071171284	0.41528682910800085	-0.30229263581609683	-1.8206794587474107	-1.6425330395105324	-2.0084795732503427	-0.5882748689957831	1.4571678962505152	-0.9595141507668984	-1.8457182320218515	0.2475303241272019	-1.0804984346156847	0.9267935409016121	0.3977915546195945	0.11173848428825273	0.5732446708602883	0.3636628206151037	0.2996860743373825	0.6536371247323124	1.4725261962201004	-0.5094478563998234	1.2645543630060299	0.3423672331890109	-0.5344322146579656	-0.6455815693446103	-1.4501045885661974	-0.5725121196408709	0.30278817876185216	-1.1582413467946602	-1.2204748903015985	1.4053570570253677	0.14887859346812965	-0.6850936726317615	-0.6788421803663558	0.7547617312091628	0.4215485375002884	-0.07118285432625147	-0.237190490062183	-0.3759844871718244	-0.600288036424215
0.4610594449507174	0.1863473880905923	-0.7459905904149565	1.9165109539516236	-0.396737540738844	-2.3521213084970243	-0.31540424790497745	0.7116507690927902	-0.30515900451639955	0.13577591653613932	0.5892617564305587	0.37275151668241435	-0.24831673270434212	-1.7031946594307499	-1.692862510619527	-2.042694011475075	-0.46967476072175424	1.4666588250341221	-0.8618257552738428	-1.915493179474792	0.24985669459899312	-0.9781118088882248	0.9058249452424155	0.398741380788029	0.11716089865039629	0.5520645486803634	0.3736385244442985	0.3494427371165569	0.633116532459689	1.4486696189950936	-0.5359758844696556	1.1301706339843212	0.40443359481303176	-0.5375651541757734	-0.6261157238890338	-1.447123699846236	-0.6926696060477646	0.36195447638413614	-1.1458340013412602	-1.388410182681484	1.2683183937226938	0.20978215883296963	-0.6127903769908069	-0.7167477506320113	0.6171283817496221	0.5033154584298835	-0.007190900779109952	-0.08734284878201584	-0.3292114942180583	-0.5720853112779489
0.47638199232595246	0.34820805627046136	-0.735895568561644	1.98538537048526	-0.3832909314835481	-2.585745866385709	-0.446913930960873	0.6730569906259823	-0.41290663983616155	0.15137691321114577	0.6224990626058434	0.3219080023638598	-0.22481785438431695	-1.5788493318871126	-1.7555635068637674	-2.0361689939499312	-0.3328621819950907	1.449114821309125	-0.7707051381909938	-1.9823841125034611	0.23766223753101823	-0.8693226563811715	0.8707690887223967	0.4134497183668747	0.10293199732138705	0.5479980393267718	0.38940560944914526	0.4047348416117191	0.5670398354944474	1.4170282916228023	-0.5570989670177098	1.0054409167975664	0.470628888966018	-0.5631270288831789	-0.5922120366277137	-1.4245600282854194	-0.8211880496716499	0.41303052798876577	-1.1222949635189798	-1.5382917946905659	1.1468322552690893	0.2223611623146871	-0.529386095993729	-0.780299885893286	0.4632322604964584	0.5901907202056474	0.054620348921700465	0.05383736754410497	-0.289754816503937	-0.5611755104774548
0.4995001824099264	0.45643497029410013	-0.7058504278999138	2.0172797199598342	-0.40440242961809386	-2.7780269858551043	-0.5070785400331873	0.6051098631976437	-0.5156703866151275	0.1747912712362261	0.6326615992914204	0.2613113814752989	-0.25372090617256593	-1.4273029181400785	-1.8430765279230936	-1.9916402390317842	-0.19314562172546415	1.4106809334354176	-0.6842277650435503	-2.0538756604896733	0.22286292066028862	-0.7587221447572018	0.8339129991147051	0.43563374661257565	0.07560424404304304	0.5464348879522424	0.38811448967673823	0.47149247641542	0.4493717088473578	1.3860944297199773	-0.5658579696419345	0.8877904225536138	0.5371762408039434	-0.6076825244027462	-0.5497668009974016	-1.3688017687566407	-0.9368566853527891	0.4597470247540502	-1.0793141842054896	-1.6607640588276396	1.02533943330674	0.17050965169415372	-0.4544816774087884	-0.8682149379536677	0.3251561042320711	0.6600219525470821	0.11654556195911292	0.18005062342236083	-0.27631040548582536	-0.5773349490257726
0.5077258059862542	0.5548930517469546	-0.6565276851898887	2.0401563218151098	-0.45078483411816156	-2.902620730517483	-0.4879875035244212	0.5094859579929005	-0.6065796518798907	0.2010795937842403	0.6288878539740772	0.2067401620492316	-0.326081771515091	-1.2485938427367433	-1.9519089536756966	-1.896614433349097	-0.057828843836663056	1.3750872169344537	-0.5937186139773784	-2.121664121402282	0.20220970179222225	-0.6497382775501682	0.7921430971401049	0.452711062399752	0.044120825303963475	0.5329987334707281	0.35084366803858485	0.5358017427678184	0.28365245417742274	1.3642734594591595	-0.5633851536571683	0.7797765820172524	0.6087904068435124	-0.6715732123351664	-0.5054119047726033	-1.2840741470149681	-1.0278380966277374	0.4907546772298029	-1.0278149709390862	-1.7474719326492654	0.8857276191373311	0.06625680194269172	-0.40264076898835455	-0.9549552374228959	0.19772114899665344	0.6955947465753171	0.16417607647841426	0.29651042985729187	-0.2911417218422295	-0.6239568183806651
0.48853119131903144	0.6415147441351701	-0.5759819886814842	2.0740842281414866	-0.5226311072212704	-2.9638864548038826	-0.4156500383386268	0.40901038219049235	-0.6884738324003198	0.2340015556722749	0.6274208769211382	0.17626682449201123	-0.41995160634244205	-1.0362877406088329	-2.072244452342951	-1.7542193949357117	0.06419783748644392	1.351042801732666	-0.5082644110570438	-2.1838665696106445	0.1738600505047837	-0.5438647214717572	0.7315743672638507	0.4656901576307712	0.002953004891767064	0.5094889367977996	0.300126791737888	0.5845250538570472	0.07530095027997803	1.3454690798804143	-0.5446975011070692	0.6978317557586161	0.6854122413936551	-0.7329833065117534	-0.4610973941192894	-1.1772106664454358	-1.0965294403325427	0.5140523762396765	-0.9735166425159238	-1.790693277900481	0.7383529095608772	-0.056361661101107116	-0.36480895419009973	-1.0367820351836223	0.04785526155322585	0.7124318866841312	0.19631681749037178	0.40848370889389357	-0.3444440781302046	-0.6981165798660093
0.46030025998138	0.6746923323333178	-0.49165202218773685	2.0967089172090163	-0.60810623169289	-2.9776579696717738	-0.31001035183827075	0.3296922445295837	-0.7508023275473235	0.2792793599210571	0.635156168965983	0.16775380363709175	-0.5148148994153358	-0.7937205610724181	-2.1754805343635693	-1.5953741288534322	0.16490153364387192	1.3275779017676659	-0.44425293275341443	-2.2433732959578	0.15603673332307982	-0.449225691175067	0.6583640560798438	0.488215005854557	-0.029305044470475793	0.4715425687636582	0.2563257400369823	0.629299299819626	-0.15758901060839398	1.3279744319142868	-0.5174591392878333	0.6381660859701568	0.7580713146421227	-0.7716424922685832	-0.42347534959770883	-1.0436203904083512	-1.1470995583920307	0.5408215726216214	-0.9205080472334013	-1.8093833982373528	0.5812837705501409	-0.1920854878469409	-0.3344999302412669	-1.1217932044344123	-0.10649404478927296	0.7242975980004258	0.2191125649009606	0.5172909001434476	-0.44533364988796614	-0.7965046002719315
0.439795547358221	0.685093331457978	-0.4218447824869255	2.08507711805311	-0.6718159304472578	-2.9552544273886556	-0.18806046604686202	0.2840182911110761	-0.8001779429559914	0.31529211997250367	0.6414386576492211	0.16942587116283908	-0.5921251019208967	-0.5514537916314819	-2.233199687364042	-1.4388455433053093	0.2411560834702975	1.3084949023902586	-0.4151875899447446	-2.3079576450889285	0.14811807204364613	-0.37193932749630004	0.5873210157975018	0.5253140985510568	-0.02843320529852349	0.4186617367082689	0.20600440910008672	0.6744785781028871	-0.38871247548659593	1.318193524550181	-0.5020614535770772	0.5928555875107477	0.8279589897947502	-0.8034310492705421	-0.40155463833260435	-0.8937870309296263	-1.1872315711994077	0.5597002296890786	-0.8724528156940762	-1.8195275441409635	0.4187341543686965	-0.34168913186737726	-0.3142124916451514	-1.1942318810664028	-0.23274241616482838	0.7232844488034191	0.228663924544284	0.6253147294663091	-0.5832956688344693	-0.8968071944447071
0.42771577235938735	0.6991646152219089	-0.35185214627386335	2.0688926341679466	-0.6837081216780917	-2.913004445504419	-0.07535623929765614	0.28062657276665315	-0.8576944077877435	0.33153626727604435	0.6611578057159013	0.16749684893937128	-0.6556316210328148	-0.3365208477384564	-2.233563371326457	-1.279311857942854	0.2967541869981251	1.3038505798086488	-0.42671774395643114	-2.3621702122045867	0.12831719930974284	-0.302093114985177	0.5090096280557738	0.5772025434113571	0.0006746795295215601	0.3710678299685112	0.14102302263564853	0.7151739408873149	-0.6031748373061188	1.3038075166766514	-0.5104412554779362	0.566442303706993	0.8967059980481753	-0.839503250117225	-0.38898030218250657	-0.7639964679831092	-1.212203894355517	0.5733121535953579	-0.8295593327285327	-1.8290175711905594	0.28209650159070837	-0.47806001289678485	-0.29170023469339307	-1.2503659156959028	-0.32902176136549355	0.6969334422110021	0.23258487934143038	0.7291161193130973	-0.73588642245875	-0.9658880676453057
0.41319496014351154	0.6782138719010873	-0.27718460977151027	2.080984447979736	-0.6252548572087466	-2.8692375383003514	0.0073549267285413	0.3116535255306805	-0.9260678292158626	0.3368542041874073	0.7179163526578745	0.17052816957624978	-0.7146496239751113	-0.1652172305027347	-2.18616845356936	-1.1143306808850955	0.34041717672761124	1.2981511021260974	-0.47365689618486495	-2.377544299978804	0.10966122715869205	-0.23608739372760024	0.43255839794277884	0.6508643563798293	0.045080759723255814	0.33147957404616035	0.07978065932714068	0.7601351248440544	-0.7793103270705043	1.290462982133637	-0.5560655115251558	0.5478951446198219	0.9576485915418708	-0.8698051307260151	-0.38085414826306974	-0.6777876021552831	-1.2089979880043944	0.5960426005866617	-0.791692429798014	-1.8478597299637698	0.17847204025749047	-0.5852329884565025	-0.26273798506073526	-1.3082587793453035	-0.3961139111560762	0.6397802660375161	0.2437810071400369	0.8222946466691333	-0.8907094703494398	-0.973237560492259
0.40490215205662283	0.6369519890668965	-0.2136045117468682	2.096121120704276	-0.49405840256930345	-2.8305162136481976	0.050516804519769275	0.3536212180461401	-0.9945084995148468	0.3299155276921395	0.7951027322331646	0.17828894624363917	-0.7700079900671104	-0.052860361653081146	-2.128214160075947	-0.9552100470907454	0.3816111562874874	1.2803173407827069	-0.5590964823876694	-2.359198327917552	0.0953879456908951	-0.17315867713680688	0.37087357348928474	0.7418297672520755	0.09795309696309343	0.29788687206256204	0.03502930367043619	0.8098658240129284	-0.8930702335792319	1.2748829619064364	-0.647797371020505	0.5225378135639722	1.0110318024245537	-0.8948490484979474	-0.3805743339463548	-0.6362782667161331	-1.1791702585869215	0.613784629077584	-0.7572019243251951	-1.8653193996995767	0.1136553724507539	-0.6591279286858562	-0.2517789391546008	-1.369402011821349	-0.4245538700829801	0.5481313373245045	0.25826051106885417	0.9067731089908438	-1.0286714892959432	-0.9036408059351271
0.4032583710315684	0.620184700882022	-0.18271599871568606	2.072339093177103	-0.30783197648910166	-2.7930806637909478	0.06714828153815737	0.38250572055236115	-1.0521706702334739	0.31969494541812415	0.8868561230756823	0.18380043831069143	-0.833948399075425	-0.0028874915842755566	-2.084581490205899	-0.801225619751967	0.42276445507143884	1.2578775267318343	-0.679869547099982	-2.323375667794528	0.08011041481750028	-0.10870554940801498	0.32659183450192497	0.8361028080755755	0.13757773166326268	0.27275834529956544	0.0041294988668381105	0.8585657678528872	-0.9471323211290968	1.2537063375192956	-0.7791049679826265	0.4854087791349045	1.059232724184934	-0.918557477306525	-0.38215225591793184	-0.643114070169624	-1.1234799997125744	0.610395988741933	-0.7224551618309827	-1.862946892937178	0.10074951706461124	-0.6873234029079355	-0.27974101080245134	-1.424249098387508	-0.4262213144574806	0.4337702201560723	0.27083959935757795	0.9749374657331806	-1.1309012167738521	-0.7747576580169344
0.38426530989602836	0.6147220381311729	-0.17938976717237287	2.0234059468850107	-0.10155891795548125	-2.7345887458036664	0.0833977950362691	0.3885710506450995	-1.0863181524395291	0.32564868266512315	1.0058867828880664	0.20614060108788407	-0.9144125322761727	0.019566416482429655	-2.0654598653199736	-0.653775189320248	0.4696787775844796	1.2320262267587432	-0.8062676119418075	-2.265883671872163	0.06812693451540744	-0.04786489177095134	0.2962100921845755	0.9212938345650155	0.15242633749080256	0.2629417546675182	0.0007487054743503613	0.9072709044149058	-0.9591323112671484	1.2270751280627397	-0.9274418819370288	0.4361724508702716	1.0973225492338634	-0.9338554053899056	-0.37399148579436586	-0.7002569709093726	-1.044353459926576	0.5861719905556686	-0.6901808571915333	-1.8503206311659006	0.1194165569887418	-0.6714051970094292	-0.35110684588998964	-1.4690975884615505	-0.4250070551723155	0.31775703087360235	0.27021434105135583	1.0135032042226522	-1.1741601967637423	-0.615731780414526
0.3550534847041896	0.608225597133396	-0.1810328892025125	1.949135485419664	0.08889838385107458	-2.6380870133737715	0.11771025631567392	0.3720071208125824	-1.0861649744558914	0.33149584066510807	1.1248961821634504	0.22617189556671685	-0.9883204395251607	0.05655178963275272	-2.0826313917177783	-0.5299525058350808	0.5151661436496852	1.1947240337342326	-0.9167261463170229	-2.192976791453583	0.0614038082426374	0.005269163003759897	0.2702977218879408	0.9873877678561666	0.1525326593410405	0.2631038592545064	0.03627315701572248	0.941571429982411	-0.9345451233518025	1.2014696120377517	-1.066258721392845	0.3831694089679072	1.1142016028805828	-0.9467707315701099	-0.35499295909454015	-0.7895548286746276	-0.9554084682939014	0.5315139655304073	-0.6625107309034931	-1.8386136715678334	0.14023568672868655	-0.6238752043760849	-0.4537785819937266	-1.5031027161352324	-0.4201534774598176	0.2269904242841097	0.23472862210561946	1.0368853708224093	-1.15246058234158	-0.4404302093102147
0.3250511217714185	0.6126024208622931	-0.1843809321002085	1.8026500248005752	0.22040572209541084	-2.5050057103742445	0.1802701693328987	0.34418790867000837	-1.059448492480454	0.33485124937283045	1.2027345515400465	0.2279445105828771	-1.0480117198929004	0.11449949979432272	-2.126445903569034	-0.44416049788866313	0.5335100443014624	1.1588624281143767	-1.0146995678019164	-2.117060368235355	0.060663983050278224	0.046379585054727585	0.24998080561277036	1.0178129349162248	0.14490786379539294	0.25240495651328015	0.0859849998134279	0.94521152814649	-0.8884700343141267	1.1832411987705789	-1.1743202458415893	0.33890907721394886	1.1026428449686623	-0.9754067506837293	-0.31587087906067485	-0.8877861523259387	-0.8708039596701873	0.43657679810790057	-0.6355079992755653	-1.8287417805385964	0.15868885437298413	-0.5688957059494634	-0.5675182942791704	-1.519592150680151	-0.3970272001910726	0.18501623112523707	0.15095632943257592	1.0564664517096929	-1.0728459826411665	-0.2658697635350078
0.27687758821563413	0.6242194109464683	-0.1955301694153358	1.6146829251327097	0.28139608265066085	-2.344673927522045	0.26416649319771046	0.32665661210058594	-1.039389648720683	0.33966201607426383	1.273408119947941	0.22845841997831856	-1.1064073152596756	0.19621453890515536	-2.179412083405535	-0.3898980929742923	0.5251016408467841	1.1329564568925323	-1.0911620533216304	-2.0215897623428773	0.06632941247009382	0.0634888582976765	0.2375414696310946	0.9967910469236674	0.13382305146628226	0.23549050075096054	0.11716840317975119	0.9188896200242157	-0.8442442838581323	1.1623144227834354	-1.2469932633463618	0.3087637960271885	1.0692734093593956	-1.0329055700556888	-0.24557979189173212	-0.9794093793009784	-0.7897457303949464	0.3115731491617998	-0.6108228448850747	-1.812459524740016	0.17427813852014976	-0.5312961526319098	-0.6700711973550088	-1.52771312294652	-0.34649879244428217	0.19923682976430407	0.025039162848021844	1.0712435062359351	-0.9433300613728044	-0.11589724044303229
0.23046876780391337	0.6487400359832971	-0.21109984121862535	1.4314985175220434	0.284251209090996	-2.173626150803327	0.34863040771414766	0.3332204624749192	-1.0458268600818463	0.3208342408172425	1.3797320654805199	0.21035987170407983	-1.1528544805829193	0.30393601011876087	-2.2267474322377536	-0.35124784008338444	0.5114767102023218	1.1122059844281433	-1.1251069436657761	-1.898198507557316	0.08610496799209101	0.058080401302189014	0.2272394422805538	0.922914126264109	0.12088823894302862	0.22151940113238525	0.11999195027355083	0.8770051238880416	-0.8093066475963007	1.1436152425310049	-1.2822909757509362	0.2897190372889501	1.0307329504737441	-1.1156498904393324	-0.14835152854256226	-1.0435674888338453	-0.7012429327417367	0.1723265881089882	-0.5742400430727472	-1.7880661951516537	0.18278958690660885	-0.5150862694138649	-0.7429257462087119	-1.541952048314005	-0.27888080957294376	0.2460485821521269	-0.12676000150591155	1.0848959616325697	-0.7735744062863972	0.010577250155570978
0.21019920096771766	0.6844239786362254	-0.23076641242007243	1.2647614593141876	0.2368896999042552	-2.0184663609463613	0.4068602109173988	0.3514520613446771	-1.064753681182051	0.2778387025131431	1.4847130537593207	0.1728109700067248	-1.185728373009227	0.4038468188499218	-2.2375137316078586	-0.31545901689616324	0.5089138213190387	1.098833396983038	-1.1254333836906159	-1.7627973254576232	0.12100333809250388	0.0389522440647141	0.2099512121847841	0.800235695791662	0.10922321308833301	0.20446136702159073	0.08668404539347876	0.8295903787579395	-0.7752778430748741	1.124797713036471	-1.2850922543341103	0.2743021271695407	0.9939809446275835	-1.205648407686819	-0.02304375427688704	-1.077348594258281	-0.5913635471864896	0.02699747076716799	-0.5149883509063876	-1.7559896208618124	0.1910905047676076	-0.5030839153454887	-0.7743570820876912	-1.5726045112893408	-0.2086232830133405	0.3044583067291077	-0.2861793089612904	1.1034058544307024	-0.5848695726453405	0.12789666315935416
0.19354640028337877	0.7233765942353735	-0.2865235046729001	1.130199870648391	0.15866852621346322	-1.8948188887454003	0.4045577205381625	0.36812281695182153	-1.0909620605776174	0.24272635334164402	1.5710060300158992	0.15344626814951473	-1.2302035835619498	0.4669329389004343	-2.183494122362984	-0.2659766362880563	0.5316324700279947	1.0934701474803201	-1.1077130498049175	-1.622582130162249	0.16239135351144435	-0.0047919505070309065	0.19574659909771971	0.6348067069205305	0.09353922129463671	0.18512228979388942	0.02138174476595649	0.7881888057733482	-0.7405838614351354	1.1068454480008747	-1.2713635858916899	0.25304420719254306	0.9627435703583085	-1.2794558711081359	0.1354782678511925	-1.1001192719802062	-0.47472615758981157	-0.11709516464653343	-0.45256583010168716	-1.7127505967226504	0.20594126119847683	-0.47942787894703526	-0.7675472894056565	-1.6250855933390482	-0.15095807496656216	0.38182882949151153	-0.4298655157852293	1.1173402014297453	-0.39372207145622357	0.2314071674576163
0.18590976091629996	0.7612508080661448	-0.40731115001679824	1.0193655458602568	0.08770845005303725	-1.803189375973723	0.32238915689590963	0.38317338164378284	-1.1174842680372217	0.21205358108025257	1.644957264544491	0.13544826736568844	-1.2848767028520527	0.5138772560299382	-2.0564963097290803	-0.19502455352038256	0.5841763860709819	1.0859965877757178	-1.0676267019785277	-1.477606271230726	0.20237004413429327	-0.06794100215306416	0.17988657056387672	0.45178637868871674	0.06426425927336067	0.17120908467066714	-0.04975174034426684	0.7577750326677726	-0.7123028694488693	1.0890246821231713	-1.2550846590632525	0.21873586845993348	0.9549842189822512	-1.316214014923418	0.30857659660153497	-1.1195640507136564	-0.3774143903983098	-0.25881256501618644	-0.3895575789623731	-1.6742848723290014	0.2250126534016653	-0.4474607152481611	-0.7345381149895891	-1.6953199589292123	-0.12025565002114535	0.4734838431846858	-0.5479222922344198	1.1131889766742809	-0.20358747866024168	0.3110563425325532
0.197877561730865	0.7748907311227251	-0.5809331661262851	0.9013681357162264	0.04409541099885248	-1.7413313284671994	0.18569619317233843	0.3878648135795072	-1.141394977678223	0.1769485822016513	1.7022792157169406	0.10885531814216236	-1.3422758476291725	0.5687894269709161	-1.8547990652978235	-0.1072151777703196	0.6564097976617312	1.0621817918186953	-1.014892021249396	-1.3547987233906649	0.23083784241062513	-0.1292223299006084	0.1445735378884762	0.28261395727140215	0.028679854882239876	0.17043561421275155	-0.10378970507687732	0.7291865013662966	-0.6939118185733342	1.0789176568474907	-1.236720128256303	0.1718023850921009	0.9779609117321157	-1.3165863839635148	0.4731304922992071	-1.1385971171933467	-0.2942731947461149	-0.4030411709511931	-0.3148685132654783	-1.6519741157407188	0.2388943010645436	-0.4146453404936169	-0.6926824818300157	-1.7707483149083507	-0.13223910917730608	0.567317279775928	-0.6372911087616777	1.091741476651052	-0.028455617487194163	0.373336300948428
0.20759916040901422	0.7503292011912339	-0.7857490542283077	0.7838635984177849	0.014718697023886809	-1.687541878971393	0.01735737330624517	0.3648972720345979	-1.1769173256886356	0.15740047824067097	1.7415367972858085	0.09125950731998636	-1.3980920423704726	0.6491281686675789	-1.5961413878566488	-0.00899570525307824	0.7116136105921307	1.0129612665659224	-0.9677019487033613	-1.2750442700953057	0.2418198863306648	-0.18619943796439192	0.11011942363493374	0.13517299986659315	-0.005485912249989375	0.1827324050257191	-0.14384178279509094	0.694982041156902	-0.6810273621570871	1.0714485046791502	-1.2182380986336627	0.11739622789457531	1.0180194433552248	-1.2913044859779865	0.6092789078248193	-1.1647879967104742	-0.2305710791648799	-0.5487739507781376	-0.2648843140376426	-1.6313074957314462	0.22625912778256407	-0.38417679474685607	-0.6584354633733455	-1.844800626419762	-0.19330493510817987	0.6627662786002355	-0.6887624957334855	1.0526505295970932	0.11556826861207162	0.4252841003644338
0.20247970070428084	0.7022213264412405	-1.0313303636710014	0.6570857498023315	-0.01282844906941193	-1.627031005617956	-0.17953946676742558	0.310386453148294	-1.2332083666512865	0.15942548393394043	1.7798908060322134	0.06691584269679843	-1.431905530848288	0.7756252708485987	-1.3174371995906493	0.09763445499152719	0.7152091653258206	0.9470468755062698	-0.9281028247946423	-1.218569054013489	0.2346719935025857	-0.23569027822106287	0.09308836969454591	0.012586758404612297	-0.04920241930075083	0.20291674188557307	-0.18225197409752653	0.649231563447038	-0.671176405785891	1.058445867946658	-1.2025493363113091	0.05324926822528164	1.071374489623113	-1.2489636063284693	0.6831729649069239	-1.1908224715725422	-0.21947259211448872	-0.6832318000337346	-0.26505045869986454	-1.604587624489346	0.1870937665382379	-0.3575570485728593	-0.6420860192850675	-1.9157543629786655	-0.28660225323245647	0.7562954661833678	-0.7073600802308689	0.986138947828876	0.2338292193120985	0.4501263307586328
0.18479001907362	0.6132234315358073	-1.3091306787622026	0.5327613126849219	-0.03499766613554518	-1.5548867597521991	-0.3723882074766723	0.23521374901945774	-1.3070550989581664	0.16964239106150664	1.8316779307392266	0.031485886260357435	-1.436959600055282	0.9345317319348595	-1.0552680907882293	0.20045137104942054	0.6665799916430135	0.871862974220462	-0.9004991537389863	-1.1634118858731235	0.2163142018473143	-0.2777153469548296	0.07216971115289951	-0.08036490660221293	-0.10862418251525577	0.22299686865379212	-0.22647344822913906	0.5783041728291354	-0.6614740787341707	1.0494118757993864	-1.1845159385303972	-0.015326906942757129	1.1360883250378757	-1.1973051013748723	0.6796421120856995	-1.2042249704700838	-0.26541712841509824	-0.7922206710173669	-0.2880882465242548	-1.5750603458413663	0.13753889095017335	-0.3572318451246381	-0.6509225752762486	-1.9664667164079852	-0.38167425800428173	0.828417693555872	-0.719544916976753	0.893503432717479	0.33402923420222497	0.4403754465266891
0.15501384399307028	0.5044126931065303	-1.5701144396245876	0.4347088236924021	-0.061201223315745644	-1.466085229183921	-0.5177092630554577	0.13512986772401697	-1.4013454880081022	0.1880842759414088	1.8887447554676868	-0.01584218987488807	-1.4232307252644663	1.0923448399992042	-0.8345683593208044	0.2808407842101115	0.5802585144203464	0.7709015791473807	-0.8933978651389299	-1.1004750966688088	0.2022687752866695	-0.33033187055327917	0.038744301520884816	-0.14353672762223924	-0.17240210382237398	0.24381109762308703	-0.2854967771696568	0.4752234472155489	-0.6375837430380092	1.0401175153194866	-1.160252433090243	-0.07618450147679642	1.2012274461360446	-1.1399854671049146	0.6105683614286493	-1.2086296015647793	-0.3402119127048893	-0.8648522993276485	-0.33891161709687345	-1.5341761495766577	0.07524190594021336	-0.40052413509249957	-0.6868431588758135	-1.9803921544267085	-0.4670079724976454	0.866786535968639	-0.7300357041244989	0.7947938953941909	0.4020265537936819	0.4001548655535719
0.1246262898664171	0.43238661085928404	-1.7904563768211355	0.3341335559124591	-0.0989575011237361	-1.3511384072102748	-0.6042222155217891	0.012303965963435448	-1.508495355586839	0.21806244552398318	1.9183500532389555	-0.07059588437614879	-1.3919846680356742	1.2354413465257408	-0.6598746490988404	0.3316850377420444	0.46975388055541795	0.6500644515899656	-0.8944941189536901	-1.0135718023957665	0.1964092472422428	-0.4037418744811349	0.013918063530960131	-0.18201586186934676	-0.24403872874566312	0.2598293465973429	-0.3662203715720363	0.351340677029496	-0.5939476367674785	1.022307269374415	-1.1323411235084146	-0.13003809161993904	1.2498930840405442	-1.0735637896067225	0.49328866183737674	-1.2070747552880097	-0.4337330301908442	-0.8995269067998486	-0.4203506616979443	-1.4828896956443214	0.01522733916659052	-0.4860761102647979	-0.7411333480379196	-1.9529306626750944	-0.5320071682496954	0.8737812206650908	-0.7393745375455104	0.6913693501106222	0.43430716512259276	0.3236772709311263
0.08746877655891978	0.37755174025068816	-1.981949162621253	0.2288814724643692	-0.1335549156360356	-1.2044083880592242	-0.635589630967287	-0.1011865500477547	-1.5881516431268057	0.2360890388551745	1.899973862426053	-0.10881510267625324	-1.3519231650497456	1.3412625492284116	-0.5323219049015973	0.3515444374114609	0.35428619202762424	0.5253483989334904	-0.8892710785562559	-0.8936482689799773	0.18876907529377232	-0.5055136116823431	-0.008348897184533199	-0.19991449793158106	-0.3363382458209419	0.2626939662274074	-0.4586013595264372	0.21169280266920265	-0.53589448650774	1.0058698746377497	-1.1000262787658095	-0.16680260537438732	1.2608012393506964	-1.0117897256916955	0.33897827787840507	-1.2001147481378536	-0.5315189922419037	-0.9099371498372719	-0.478399917071612	-1.432041678133054	-0.016465859301087994	-0.6207472165699969	-0.8016523684123381	-1.8809836662006372	-0.5565414327807262	0.8469008207985617	-0.746680511448756	0.5830072508648712	0.44654387767196607	0.204090886332436
0.03160261654392272	0.3377959012654387	-2.1361954255877236	0.14521721965308726	-0.16024802515957184	-1.0364594730653034	-0.6381170157556577	-0.17484588903603487	-1.609077250111063	0.228926178426532	1.8473859241587398	-0.1432917199443396	-1.3159851122516428	1.3747058777646026	-0.4502014391470408	0.3314066769026695	0.2527657510612377	0.39022840763922495	-0.8753705801850995	-0.7547605362542067	0.1743016952013634	-0.639625923328856	-0.040223759316624044	-0.20249020301186485	-0.44157865095377347	0.24651592844597783	-0.5337251261683384	0.05263972597059051	-0.46344865772100236	0.9948107954589211	-1.07070765382332	-0.17523286923026254	1.2216834058617447	-0.9726293816027047	0.1626317953072304	-1.1953444061585328	-0.5928355876707614	-0.920717062729493	-0.4848626628309292	-1.3857194559360504	-0.037422000970300774	-0.805140924324383	-0.8536649245397356	-1.7594660702197218	-0.5484913434457421	0.7827407899682994	-0.7264381587960889	0.4821701737634071	0.456988521525793	0.04333571629545032
-0.013805154660441753	0.3433775600734886	-2.2297334188565667	0.04395192988931945	-0.19258706681793974	-0.8579390332829437	-0.6483372172374446	-0.21016367708093328	-1.569265918558796	0.19898108516199633	1.771368874118401	-0.18238607380914468	-1.2772552023960355	1.341559466183245	-0.40564074813152057	0.281837495602714	0.16390328998847753	0.2582629473980359	-0.8513772383593864	-0.6108485303039982	0.15072855789349154	-0.7898636865763159	-0.0640237895408988	-0.19935298304965304	-0.5511205343705244	0.21445627269932555	-0.5767549887951666	-0.11213832679920106	-0.38144669465580006	0.9746835343517695	-1.0489570207823715	-0.16204358545574832	1.1359080715031862	-0.9645016573666038	-0.028867930621701444	-1.1950476973276103	-0.5992764920821808	-0.9504223725558705	-0.4405358301523174	-1.337116657193969	-0.07330910117531945	-1.0029685518418934	-0.8958176402690541	-1.6091802352228768	-0.5358229175133348	0.7000702494846174	-0.6660129496755738	0.37813733607464145	0.4791984859460351	-0.1497637616092677
-0.03264369142169227	0.35030164315182893	-2.2674125335521307	-0.08109173649165338	-0.23546041729496653	-0.6675360118285766	-0.6693237923374886	-0.21151383617691946	-1.4740826139457046	0.14073736424197172	1.7091463691676547	-0.2029945853625677	-1.2332378204926138	1.2709491211831858	-0.384719514672957	0.22908063372281456	0.06882918736099626	0.15734255576151984	-0.823249801592234	-0.47379351185872254	0.10646000636437725	-0.949470813742534	-0.0639463870086964	-0.2154413621791064	-0.6659481326276836	0.18043746722992887	-0.5907259495694203	-0.26873784232445114	-0.31227071089754255	0.9536752288867323	-1.0328650238879877	-0.13834684858427485	1.0150339941869408	-0.9971693412752576	-0.22533508184323853	-1.1970165559265968	-0.5641220707147034	-1.0027391551674096	-0.3550389133773135	-1.263109296472995	-0.12274033185160578	-1.1623249466961028	-0.9498569597055981	-1.462969735759947	-0.5335639109229844	0.6154616428192744	-0.5753628156340876	0.2519448511565631	0.5192707002990619	-0.36215429587450026
-0.039937689784910746	0.33408843035829355	-2.2538822233835933	-0.16797244098415004	-0.3013713149069649	-0.47604947228861694	-0.6987099951310863	-0.183130821334922	-1.330349360616236	0.07956087645583294	1.6742223937237743	-0.22944602330329059	-1.1861682475938495	1.1444694847053916	-0.3700718295660478	0.1927141369657068	-0.04055203123030726	0.0940769867039744	-0.7901112668318342	-0.3539578483056968	0.039718209733521775	-1.1130952126135951	-0.05257570534258784	-0.2717325306907384	-0.7761674381188083	0.14495045735838102	-0.5799118885855027	-0.41462217587883626	-0.2624067924863299	0.9287692883817368	-1.033516608229546	-0.1143868467811319	0.8763908613964497	-1.0707388244829796	-0.3994690120337928	-1.194608384252369	-0.5017669012682866	-1.070930496141321	-0.2441978955853786	-1.154345242049514	-0.1897625575441153	-1.2580521019235757	-1.023266062689491	-1.334357426096507	-0.5527429806579021	0.5361287139545606	-0.46332145530337804	0.11304647316993618	0.5965789855043369	-0.5737782740395312
-0.033308818076244646	0.33007975068135964	-2.169203275219728	-0.23549602082987536	-0.3965481518760943	-0.29963466931926014	-0.7329403521023944	-0.14215423461739526	-1.1613791004703669	0.03385675521899399	1.6191363423590652	-0.2685329292058428	-1.1374139849594211	0.9647753436401386	-0.35466855967515565	0.19394131916080265	-0.14429426842029697	0.061706140317029576	-0.7522685851463198	-0.250770385536958	-0.029760658806707807	-1.2607914366192152	-0.040293671281193794	-0.36510603026060356	-0.8609363304300792	0.1149935296829478	-0.5444123141110365	-0.5440429841419073	-0.22278611438788237	0.8949056252410479	-1.0491626437098307	-0.09636621755729988	0.7442368558547561	-1.1691450426884442	-0.5103649066468215	-1.1888214120151606	-0.42995983551080297	-1.1359838924282373	-0.13726550137249968	-1.0184617735163453	-0.2642903635569965	-1.2830424782435974	-1.0959258574141386	-1.2232146114262232	-0.604278082000086	0.4779593460939863	-0.3591589656491023	-0.024632352726272056	0.7180267018412275	-0.7665689497237891
-0.01091398122264214	0.312970348832034	-2.024586725213078	-0.30074143285598826	-0.4957164484620633	-0.13065641214402596	-0.7419896747556706	-0.11067030492857233	-0.9991524076529361	-0.003049065419502109	1.5342607352357607	-0.27395132174473524	-1.094013025943294	0.7782730714575845	-0.3426105551971642	0.2455757583012849	-0.23813543060820122	0.04921102641441797	-0.7193419927901067	-0.1581178916716792	-0.08433894162858434	-1.3912528476411101	-0.019739553697661595	-0.4894801798043435	-0.9187571903567135	0.09431593172268651	-0.4946880327798784	-0.642995495717773	-0.19713415577399304	0.8641506021929578	-1.0655083312290015	-0.08152791168331772	0.6470858335804459	-1.2799738280436086	-0.551529342724337	-1.1830804411470877	-0.3747524990087664	-1.1760505808859432	-0.05996880928208472	-0.8662606914087039	-0.31847356895081136	-1.2581057437294678	-1.1495393585007159	-1.1232880441079862	-0.6882038092311644	0.44665212315945474	-0.29860747283127154	-0.15813918290683776	0.846572568533088	-0.9336672806657577
0.0052125407956372825	0.2594630279865786	-1.8592966464776617	-0.3160277928891894	-0.5818490738911558	0.04533943049890086	-0.7089194873552953	-0.10204115624477443	-0.8691864926089499	-0.02520284821265665	1.4528683127574786	-0.252638977758426	-1.0557948069310235	0.5902408036724769	-0.329414470733341	0.35091288755008215	-0.3297109865061217	0.04583234324145215	-0.6856870006769752	-0.07098236990419049	-0.1380705043633887	-1.5108204836062482	0.0028245328672534737	-0.6339319783849622	-0.9533725470270923	0.0838022913665897	-0.43781657012670594	-0.7074423692047623	-0.17904280008363158	0.8335244483196025	-1.0844309814104822	-0.06700205210186602	0.6059795782869588	-1.3944927065931174	-0.5428291367530835	-1.1742182773831908	-0.3490994298579545	-1.1813937974653552	-0.015129462560685526	-0.716898838705245	-0.34257095973006424	-1.2154538028194444	-1.1683050741562504	-1.026285158800316	-0.7982413002355396	0.4303687162454013	-0.28064438691064575	-0.2774713164063073	0.9572873517042588	-1.0835017510003506
0.0036605786016826597	0.20352000659530511	-1.684126024207026	-0.3086347002053508	-0.6544671959443427	0.22027342541794623	-0.6422258009130231	-0.11375638286225549	-0.7824429212894548	-0.04370721058218774	1.369239990471456	-0.22883901437968976	-1.0171875831840527	0.3925534951443118	-0.3290257051183455	0.4995695482857615	-0.3917773334060448	0.04280082249807089	-0.629544188643734	0.016683509249263095	-0.20167859276501163	-1.6129150372837384	0.018542240616079224	-0.7815656946298358	-0.9663924170305362	0.09314414713674245	-0.36775031118673807	-0.7335695502497853	-0.16039347530867828	0.8055650973683243	-1.1089161323438717	-0.04821187923161587	0.6107027841881018	-1.5027541054086666	-0.493100074837156	-1.1672559701645784	-0.3358539746704239	-1.151038378583988	0.012856056984454462	-0.5978138494986897	-0.33358832397709914	-1.1827255959994747	-1.1319982832160171	-0.9200360466375589	-0.9171453056213348	0.41032174910102526	-0.27854376540895365	-0.3686706679854354	1.0569185795736256	-1.217354798184303
-0.009037293894309946	0.15974433205275856	-1.510805731833162	-0.32263228902008567	-0.725798903080733	0.36771495477853694	-0.5346156110183441	-0.15430863386390076	-0.7006981827042816	-0.09028601667383283	1.299140456562538	-0.19095123039983336	-0.9806301151545422	0.21986659421313023	-0.36648515324706055	0.6730691656538681	-0.4065726186809682	0.028638235508477373	-0.5511985826822208	0.10451257529070582	-0.2631966046726307	-1.702883476816443	0.034502143385022103	-0.9266348802199363	-0.9698099050739042	0.12740842526643564	-0.28640976552509656	-0.715665044586814	-0.14121785655000527	0.7861084819664279	-1.1183721165793536	-0.01962304346505477	0.6500036876732216	-1.607118228255682	-0.424871536497605	-1.1714627953719923	-0.32388273634477277	-1.0936885621447643	0.03582062851701745	-0.5131531909012503	-0.3042477205875781	-1.1819980790070619	-1.0343637471281726	-0.8014454325340387	-1.0316350806713157	0.3766109590024239	-0.2792583463303505	-0.4393186381089902	1.1357501231701153	-1.324065946673453
-0.02450540770909294	0.11117534758111411	-1.3635827249778179	-0.32510030415799934	-0.8014543936874684	0.4689552729694273	-0.3766397827350756	-0.23383448830880763	-0.5941797073020026	-0.1496727081394232	1.2794709164155225	-0.129732704663166	-0.9507156510560719	0.09815509471589824	-0.449166820978102	0.8625550759585767	-0.39594241900268645	0.00018458409472002502	-0.4586382189226533	0.1922788771444605	-0.3264249348956657	-1.7918450363874108	0.04726357377489489	-1.0704218004826505	-0.9745518595945238	0.17172087200958736	-0.2062135649411184	-0.6560915407531598	-0.11953990482244306	0.7708124999202767	-1.113722902076678	0.01159844161820044	0.7178747764065182	-1.7121234977957969	-0.3622854394311879	-1.1834553523055393	-0.3193357022006674	-1.0266912123110639	0.060077749201444694	-0.44042931744518077	-0.29149892765693786	-1.203173181883002	-0.9047235155265089	-0.6904907102730125	-1.1285544200821105	0.3359906739296417	-0.29342984124132443	-0.5017650462424775	1.1765391650013604	-1.392471087956339
-0.038307345661968	0.05947156072760068	-1.237378593295628	-0.3078862636620491	-0.882187649840783	0.49874840859629244	-0.1620512491428104	-0.33617358040193973	-0.47175687394007626	-0.18304671304065626	1.2932619180822829	-0.06931111088754557	-0.9176861567358838	0.03125097194029058	-0.5808799842971066	1.0630437222368758	-0.3679477865852863	-0.03586017020845985	-0.3511176447709948	0.2750397350300836	-0.4021627808237255	-1.8697565367345335	0.053795348750419636	-1.209359020073593	-0.9762530091983337	0.23114378203986052	-0.13423923496948145	-0.5707102082811736	-0.10720123475968328	0.7603136071540738	-1.1106225355990176	0.04384116319463458	0.7939389515837167	-1.8158548732513697	-0.29954068476251	-1.1926970273648014	-0.313834459995611	-0.9565091779236701	0.08860957492406028	-0.3746426396192556	-0.3180558496542637	-1.2145050133777269	-0.7836689701904641	-0.6024799620745878	-1.1844795357629683	0.3000649510519986	-0.3067019498201959	-0.5504966860987981	1.1966025427884575	-1.4267227036563253
-0.041164926844487935	0.008165666940350296	-1.1173579805808433	-0.3006866692064788	-0.9819384065140792	0.42950437947297404	0.1122556744560256	-0.44477681722392254	-0.3026334358105688	-0.2015878268746742	1.30960772761177	-0.02054930201864042	-0.8696231255915767	0.03790889800985185	-0.7625150418706752	1.2585907153344358	-0.3181670340147515	-0.09072003477015564	-0.24426943962572228	0.3453921130097549	-0.4861455987624499	-1.9207974084844632	0.05874162024373562	-1.347729137569853	-0.9566168823429295	0.3036809531574852	-0.06288931937717868	-0.47817849753253067	-0.11814863693029536	0.7507746582404924	-1.102872954618682	0.07908684080483591	0.8633196636700318	-1.9056462077246672	-0.2219340397874999	-1.193410048586397	-0.28866140404619206	-0.8774295725483723	0.11294554392276183	-0.31601944718918784	-0.37032757154707513	-1.1967763965303597	-0.673200467089652	-0.5432902507613578	-1.1894922471709584	0.2735800748960125	-0.3123200343056592	-0.58053742907544	1.2143907724925136	-1.4281540927723408
-0.023186351818415947	-0.06037234338021293	-1.0054802735021482	-0.2919208343749256	-1.1025826854610192	0.27750846242594013	0.4172089234901188	-0.5601367842910937	-0.07042308471263278	-0.19826916963143942	1.3429477930492166	0.04641905057716768	-0.7984083280443623	0.10744335569122003	-0.9723700938036826	1.4324225698334099	-0.2640803777770655	-0.1687577752408961	-0.15581393737253402	0.40510282296689704	-0.583006438490606	-1.940437972827148	0.057960104354079944	-1.4749667336507852	-0.9149447925838896	0.3639074387832576	0.008935748193023712	-0.37944927300524645	-0.1445924730659849	0.7349579395290837	-1.0888265052883708	0.10133706706274137	0.9133456524691358	-1.9688089561802058	-0.13297039517428533	-1.1839337665445455	-0.257507092690324	-0.7891783306031653	0.1372251926969816	-0.24201208646821376	-0.42115899730538997	-1.1437212978901201	-0.5521921345977902	-0.5334962460126456	-1.153434627429428	0.2690711045958204	-0.3407431064722467	-0.5965548066522786	1.2220226476546345	-1.4015934688454634
0.016293506070799817	-0.1529475572552292	-0.9107317500650837	-0.27746688181427515	-1.2130821534391072	0.08857180211407603	0.7047631987127453	-0.6725056296686954	0.15496897808923654	-0.16551258933359883	1.355711202094352	0.1357945976104431	-0.6968002913405836	0.20355362740051158	-1.1805164581546552	1.5760986667333827	-0.21257538616539695	-0.25645592536637896	-0.0855245788897126	0.4516267770907545	-0.7030353401361411	-1.928591120554702	0.042636899833898026	-1.5765813720350086	-0.8551736861471733	0.40784936075615086	0.08090510275127916	-0.2735696702013053	-0.19429557942661652	0.730252899659661	-1.0881669096639244	0.09692231667013143	0.927498371403687	-1.9958519077463428	-0.040138389749581685	-1.167640081596857	-0.24319688094697609	-0.6948360342113684	0.14748392158639084	-0.147090601306718	-0.454218973311373	-1.0618672547115144	-0.4093086222203996	-0.5724676732640948	-1.071093318296941	0.2848129482754378	-0.38919292497901087	-0.60992833772653	1.196489564544608	-1.3749311218341986
0.06894824648098996	-0.2516399121956964	-0.8546220409164075	-0.26268434735656554	-1.2860290259710312	-0.11973816156819699	0.9592651352976261	-0.7598831785487223	0.3475585361023575	-0.12163869102824428	1.317435148650277	0.215938395431407	-0.5752961586289291	0.31131003002056756	-1.3728237589011527	1.680597720336749	-0.14976426813699845	-0.34673182487058934	-0.03810307498278434	0.4873866730260902	-0.8385330582561377	-1.8820184387621992	0.014712063700003025	-1.6585988616793266	-0.7744997039536446	0.44347994897617393	0.1598723762301144	-0.17928281939637367	-0.27783013006478	0.7309735150449166	-1.1067878015232904	0.06297271256968665	0.8985338815483785	-1.9844708540020264	0.038342314379702314	-1.1430316491779802	-0.23668033809170072	-0.5930068609902085	0.12966420256026404	-0.05708738277189449	-0.453216446999658	-0.9734823216655348	-0.24309752628317458	-0.6329872309094441	-0.9460661250628768	0.3025354529978525	-0.412672452409212	-0.6198687258114524	1.1290999899890322	-1.3655181035611117
0.12946357462679473	-0.3402436326616541	-0.8523391191577186	-0.2615343107168573	-1.30926668209306	-0.32147117047091817	1.1832849550634443	-0.8208124460605607	0.5498095152297953	-0.07426237815721724	1.2774582522462727	0.27846403854343604	-0.4575563948115309	0.4090935160988624	-1.5368232795041807	1.74304034217599	-0.06394034809680005	-0.43611658302011785	-0.020526472152799367	0.521458212312614	-0.9757523467857305	-1.814065570504826	-0.021789472373084606	-1.720561051137788	-0.6821637336725703	0.47453918784312743	0.242966755108609	-0.10406624035688936	-0.3700339121569913	0.7195436082408287	-1.1282233241039772	-0.008808930118019375	0.8314992818744977	-1.937459962631594	0.10381309512359098	-1.1081281103466456	-0.23972624004235846	-0.4930621542127618	0.08897565638319374	0.02614482167948069	-0.41205940014939185	-0.894766324131621	-0.059282637629860656	-0.7011261810631416	-0.8075021894275256	0.31532608129880196	-0.41395068983326205	-0.616497895702655	1.016558075908706	-1.3606608262816375
0.18570372841724675	-0.4021141451522152	-0.8840600988811623	-0.2760320741971158	-1.2838921478592409	-0.47364767386555184	1.3293378099100495	-0.8739938775292776	0.7539658790317498	-0.017121201171822344	1.256559144376142	0.32603417345189684	-0.36241182139200706	0.45740365122060017	-1.6618208303448037	1.776057529478677	0.03940759849576111	-0.5197089223642133	-0.017322974894111748	0.558071701200509	-1.1009009512833332	-1.740796478530903	-0.05859312800734919	-1.7508074273896703	-0.6115842517173629	0.49812540524992155	0.3210210402320045	-0.03757862710030979	-0.4544919138128849	0.7100861888051406	-1.1448494065242283	-0.12056344710106788	0.7264621674575523	-1.8598056190516818	0.16492511883082028	-1.0616207261509558	-0.26532694411665486	-0.4063405806322377	0.02719800214881295	0.09818982583841085	-0.3425642762213196	-0.8357703954888217	0.1036341427006406	-0.7679385847515487	-0.682149809946152	0.3266897817517149	-0.4089609437441991	-0.5991749149146628	0.8529850578219348	-1.351647434411499
0.2290063849573727	-0.42069612320939376	-0.9241420977845187	-0.2740970919144322	-1.2285405726892835	-0.5794496031967908	1.4001045839844273	-0.9222375843041022	0.9339462737576237	0.03465058685192747	1.2257738868014225	0.3260118295651383	-0.30368108348456613	0.46676177500882393	-1.7582566493095808	1.8070783008688551	0.1458066032827077	-0.5996820250408271	-0.018650660069765457	0.5886912101641835	-1.2045721210141576	-1.6675939994806572	-0.0806378685497455	-1.7492569758500198	-0.5805747246536305	0.521600465225638	0.39529401118572993	0.011718479776551858	-0.5305267751830438	0.7099073499504055	-1.1498965147436746	-0.24613214044369247	0.5876556799012496	-1.7579640864687813	0.2321324791485461	-0.9997051833634296	-0.31807312202245774	-0.3273523304509424	-0.049524223651884774	0.13475330188903392	-0.25734953972555824	-0.7954652835865812	0.19957200722349933	-0.8148824902620578	-0.5722126423585003	0.33755755632140855	-0.3763859100170829	-0.5682232169702386	0.651166956291292	-1.3364688970340548
0.2560190371701882	-0.41311384318966454	-0.9594401396266724	-0.27032935282815007	-1.1518916838967996	-0.6618511536061644	1.456371023298408	-0.9603209729588011	1.0860333312679171	0.06272503057404182	1.2046763472526332	0.2759503512831248	-0.2835276458829652	0.4599815890166841	-1.8640510598933915	1.8468868940268415	0.24536184984286474	-0.6801088990820954	-0.033501245080380576	0.6220064409890653	-1.290149923302949	-1.597255876148533	-0.08271025892806605	-1.7144095298939852	-0.5611056749914576	0.5448601576786413	0.46936547789751887	0.03647218583669796	-0.583911502883492	0.7005130501105065	-1.1322529993966461	-0.35696089063405756	0.43274184914361397	-1.636664171715403	0.3231875194279271	-0.9237638231265807	-0.3974033037726836	-0.2566625311480496	-0.11756750285989592	0.1227458011958789	-0.17173379270511047	-0.7609132553662769	0.21877014306388382	-0.8342362092146189	-0.47719598843728034	0.3470988052157417	-0.3222564052212864	-0.5211562212081391	0.42777780178838426	-1.3182895286671974
0.258417524197209	-0.3973394283570548	-0.9693243183876215	-0.29530157700467075	-1.0506008026981164	-0.7204225295863884	1.5030491073276935	-0.9950749583042768	1.2191225827587586	0.08071119729429597	1.206114976922907	0.2079467319341814	-0.29234608398421486	0.4223360122844376	-1.990678918151735	1.8850971572038973	0.32470500934914487	-0.7697670134753914	-0.06662272700366174	0.6708997431981507	-1.3716038330746358	-1.5291108552267059	-0.0782308994838415	-1.6304700390617763	-0.5362901551458827	0.5568257919781898	0.5350284959951741	0.05347056150019471	-0.6097876237497063	0.684472782830679	-1.0906664299249835	-0.44994837891667283	0.27793786038367907	-1.5011722369300586	0.4476500813761035	-0.8465942263338219	-0.49438051630866864	-0.19542480761525788	-0.17351319784915856	0.05199135585703205	-0.10036394457413107	-0.7297775396587315	0.17954864202271242	-0.8405488544586515	-0.41111053224209115	0.3564575047052087	-0.2750170621546465	-0.46454942016453976	0.20571711560108855	-1.2915654212118408
0.24259781144382403	-0.3756747086930322	-0.9151630902304376	-0.32387359840897745	-0.9400727477218773	-0.7529172369733331	1.532428170616239	-1.0178585221262166	1.342199224587431	0.08710595211514574	1.1940106445247438	0.13341497367068253	-0.31842137058560294	0.3656737778802646	-2.1291170995688384	1.917925777486363	0.36517299352328036	-0.8706655366124061	-0.1061682562814367	0.7299545673939513	-1.4631649364438384	-1.4535487414569697	-0.07728708796214852	-1.505911511497105	-0.5067083786424906	0.5494963488665057	0.5915989461387872	0.07702215240344491	-0.62050111748311	0.6887596553780014	-1.0399096119741786	-0.5314361078214217	0.11486755718137472	-1.3612930669128964	0.5988450069634059	-0.7908198663258456	-0.5897838673782682	-0.1351856175983006	-0.20210134379625638	-0.06818265284701741	-0.04063342692216058	-0.7088538827479114	0.09838568396848542	-0.8519927926219051	-0.36648044951298475	0.35855986535124995	-0.23631880915280346	-0.4102838030609418	0.014226783878910954	-1.259620739747057
[truncated: 196 more rows]
[truncated: 6 more columns]
