# Supplementary material for: Obesity dysregulates feeding-evoked response dynamics in hypothalamic satiety neurons
Source: Sci Rep. 2025 Oct 14;15:35837. doi: 10.1038/s41598-025-19800-2 (PMC12521569; doi:10.1038/s41598-025-19800-2)
Supplement: Supplementary file 2 — Supplementary Material 2. [file 41598_2025_19800_MOESM2_ESM.zip › Fig 1/Fig 1ef NCD and HFD/matrix_MPK134_3.csv]

-0.5176243334204347	-0.9031863558863045	-0.8759996399072278	-0.30454504072956445	-0.020851791646953517	-1.3563905595087693	0.38188282886218505	0.09173969763660147	0.2578249499263071	-0.6365934984633832	0.17253632320101114	-0.1661738967102933	0.058501946405165636	0.013249335936065004	0.37483016625318466	0.4524479013821847	-0.32024313289193557	-0.06131201878675441	-0.32713251240042884	0.47815752066348816	-0.6147237837846211	-0.018793237330538715	-0.427675795553752	-0.1433441637319502	0.3942730234143557	-1.2056793390591785	-0.9874647508283809	0.3020096800426292	0.18753341598719975	-0.013788354423988795	-0.004330652417918362	0.010492433673429025	0.8148005809379105	-0.5236291162243183	0.18802316195146251	-0.324524623075285	-0.035178024346869424	0.06898832643936678	-0.37913394329084016	-1.3644679800730755	-0.13659905171446998	0.0004540385675155485	-0.39276111342574016	-0.21978099769708673	-0.054986239178437035	0.172549363832259	0.09029201921094872	0.5456833000374457	0.007228001297010948	0.17811687902560552
-0.5017850431367928	-0.8844611047841733	-0.852574452325676	-0.28349093580807316	-0.06902609703078602	-1.2309097587688662	0.21657056368860356	-0.02134693387174305	0.34056929576190553	-0.6359670254255181	0.2511297134916992	-0.11467488250268472	0.059696512952543794	-0.005385300086699645	0.31812129258360855	0.49312257398151693	-0.2827436284831723	-0.06394505117713191	-0.3372010093864688	0.41950508266381076	-0.6099419682914438	-0.04863673020133771	-0.46677450955097116	-0.16140904647162754	0.3813648650631346	-1.1564836499539826	-0.9696107911064012	0.24544028658777312	0.16889025440612931	-0.0061102204878275635	-0.009891979044564368	0.0016440808409244802	0.8073367521120225	-0.5012705088411207	0.20075802362047745	-0.36693381908703804	-0.037381411965368386	0.08105128765044084	-0.3511414479654032	-1.373778508270529	-0.13360791257704752	0.02995358167646171	-0.4500887072095382	-0.23472764909298982	0.016512593738794476	0.18066447511011824	0.1017106519630184	0.5836245516812213	0.008905613035682443	0.11114302918415078
-0.48535219579732053	-0.8631076293238743	-0.8426429893553712	-0.2878659772185948	-0.07016097827807001	-1.1242774630740604	0.12487578148149682	-0.11730551222025874	0.3745416041839786	-0.6475706580131798	0.30240848484387023	-0.0792228483318916	0.03944181309532085	-0.027321814836943733	0.2675833748873343	0.5198495914244007	-0.2517756249384017	-0.05914283158097607	-0.3403153839436226	0.382609580160771	-0.5485537964195656	-0.09448895421682324	-0.5320925679144094	-0.18416592208118202	0.40487928402594336	-1.0951947336544832	-0.9494877882021241	0.1577122405468283	0.12668046778980388	-0.01639683524511526	0.02723223268263139	0.012758896666363142	0.7756622529293075	-0.4730425240820293	0.20665930297644589	-0.4119087092194486	-0.06866485289383446	0.11496975647874369	-0.32404680892035626	-1.3602479432094639	-0.12701910792468488	0.07246156980119163	-0.5080174786469809	-0.2682787959932899	0.0591779097958447	0.20893243146763707	0.10940682905019117	0.6138806717814606	0.030367210306859998	0.07303806360435366
-0.48705111929815786	-0.879112001554781	-0.874128346781615	-0.24892788121284284	-0.03715718794185581	-1.028396098983252	0.0851274131569132	-0.1621899557649179	0.37969542723054883	-0.6456212284252183	0.3102743584707712	-0.07851790911302234	0.04683777999691915	-0.05965651121516194	0.24475885832755795	0.5304627440143613	-0.24401792332897876	-0.07485816140294832	-0.34241922937231606	0.3596226471520144	-0.4857903969456994	-0.12726301210010513	-0.6063378561290811	-0.21154613879813924	0.45070477060836633	-1.0435766284367738	-0.9276048012977051	0.07817211812604086	0.0763605168987579	-0.030482028661833284	0.07657604577528174	0.03422626497880967	0.7195964587321796	-0.43229977181023904	0.21398680749441162	-0.4258992664791201	-0.06920812201035326	0.14830553913368494	-0.30970044026791677	-1.3396082833502319	-0.10728442371772919	0.08239121869270183	-0.5498010937449053	-0.3018615794814652	0.06402040126195166	0.2527809127445293	0.12371734454692665	0.6259639770273109	0.050542447723811466	0.07041436262813869
-0.49596040801552926	-0.9125259308024145	-0.9088881269425695	-0.2028098043281768	0.002184292582372238	-0.9253350598634349	0.052388933051071195	-0.18796434867638276	0.3860260746488871	-0.612825183831413	0.3059376429167266	-0.0858287696665366	0.05931612831781976	-0.08306579765563708	0.2352683703856333	0.5237165481024768	-0.2557678298170619	-0.0889720975960617	-0.35174474434375014	0.31785182549180657	-0.44824900307243976	-0.1474676398132514	-0.6735179429981665	-0.22547913235765185	0.509408307939124	-1.0075031736975246	-0.9159485756378926	0.007738584422060291	0.04570689151688986	-0.045264827022061006	0.10214330234355348	0.051118020558435805	0.6708442216072451	-0.3827118622801116	0.23600859678990488	-0.41984025255030205	-0.046266310228915364	0.17052956182000267	-0.2985081676971127	-1.3065267589483178	-0.0865500083066216	0.0702562165285311	-0.5566393127381645	-0.32159102841403875	0.06882713206238411	0.2928876031208757	0.14611098639720072	0.6378404467158226	0.05873354449290332	0.07038003383031885
-0.5112911080787186	-0.9486083100260796	-0.9416160230042214	-0.15596740618685337	0.07671751824323217	-0.7437710377633957	-0.006084565609960885	-0.2464455887096128	0.4253823247636815	-0.5727178729748943	0.3213184228615059	-0.08363961296502842	0.08043866332839524	-0.13312422502277763	0.20789644987703954	0.5218111180644847	-0.2578545331511005	-0.08944398407138732	-0.370847292893301	0.2517732277555308	-0.4018809676554322	-0.17742774060712543	-0.7874638765390234	-0.24000300453488493	0.6001793006601263	-0.9315722481818447	-0.8953284817705571	-0.13567948282299575	0.007931214216673341	-0.07782879836141102	0.14768585442711774	0.08291964703776807	0.5736615876563483	-0.2894126393191083	0.2943699684536253	-0.4364550262802319	-0.017628333418913365	0.21792110245389482	-0.27080522028219406	-1.2539738464728472	-0.0695492081860192	0.07236608297503297	-0.5842906557345418	-0.36763208202419173	0.09818687540686322	0.3646346215105483	0.18212127800827344	0.6766886465991676	0.06958019185720324	0.053835187985911234
-0.5555156136524318	-0.9755911121211132	-0.9880758082567441	-0.13997433825135158	0.19636207297458255	-0.6149768838889871	0.05105861275652174	-0.206188614522048	0.4354729677811776	-0.556047171951106	0.29335842327890843	-0.10273321213503224	0.11365555306276864	-0.18053628476155867	0.22801634264513032	0.4656676915362844	-0.2750299918543584	-0.08864495435381585	-0.3815144856802853	0.22481890039826347	-0.3500372067214964	-0.18357270697198028	-0.8805771406674101	-0.23934015993167276	0.7135790152666345	-0.858681065734513	-0.898464483070484	-0.2621230406368855	-0.017342849820264832	-0.1204076820634044	0.2090310575099567	0.13721109105416204	0.4538378767918507	-0.199733883764996	0.3516197176127795	-0.44749066934808246	0.013604278038565443	0.27542151920945435	-0.24865179795343267	-1.199112447346863	-0.04143616141926912	0.06026541682711774	-0.6118500539133023	-0.4175297447880416	0.09382738975296383	0.4419493839615586	0.22698729164613402	0.7194699903538817	0.09137998344020395	0.05553037671633807
-0.6118668335110169	-0.9966092234414703	-1.0555104078016055	-0.10422841893787713	0.2928759032029823	-0.5352304644363508	0.16015727119801113	-0.09368011962136746	0.4349769607511315	-0.5251435829040535	0.220342490454291	-0.10417769667987964	0.16285870255022483	-0.17740831714200883	0.3204975602697435	0.38608330306624505	-0.30229056560542844	-0.104773822261085	-0.3763180794571591	0.20525994966833755	-0.30484888462089277	-0.17082393562402953	-0.9405889912338615	-0.22078051104174173	0.8215147716126922	-0.798988401281655	-0.9440683162776999	-0.3546795950195589	-0.03802396107698837	-0.14686532729559792	0.2540089935512565	0.19924469134632958	0.3572607086353107	-0.1268514316040772	0.378749733663732	-0.4522449135586264	0.06503997207463655	0.31160255995716624	-0.22832158234905933	-1.1575514085462228	-0.0007464180002894699	0.003431134681736925	-0.6207955773995456	-0.43903826087603753	0.07054790687557493	0.49810365907892623	0.2642929978285905	0.7648005940252242	0.10867026305945755	0.0464692087966115
-0.6661091999625889	-1.0155676927325639	-1.1325709391846273	-0.11012534244238306	0.3796674504069448	-0.4721786475201098	0.2853216817680825	0.01934947598846377	0.43826896894814293	-0.47208240296631665	0.1202619167609547	-0.07440490919783424	0.18291731545153345	-0.1335133967328306	0.4595693739694262	0.3155879549599124	-0.34016997603859433	-0.11389029239661799	-0.36006971721062053	0.198213802108083	-0.2518307124528735	-0.16590687780727947	-0.9726648647565254	-0.19472598353120835	0.9017923119557045	-0.7613675200853794	-1.0160586296822924	-0.4258595287337565	-0.04383055315561551	-0.15072326009260276	0.27686604598677167	0.25576926203899053	0.2907370950759375	-0.07738984973270224	0.3938661334822513	-0.46748747752931213	0.10936140547413205	0.3304230719822049	-0.22370170366996556	-1.1294535522016864	0.03257567743809329	-0.06992890858274033	-0.6069104954038207	-0.4546257168139419	0.04059988873946783	0.5080062622674779	0.26564871618174574	0.8191810704005971	0.1157986815394793	0.02524256881146857
-0.7106383868831967	-1.0289560438826322	-1.2390182578122944	-0.19987976619714845	0.49725077206018875	-0.4536973018398487	0.44058217900179447	0.1416059244533666	0.4124837573333055	-0.4663159540328124	0.04641763455295672	-0.046894335754525784	0.15921076337774484	-0.09912764382647457	0.6056978058545684	0.19117867255231583	-0.3783891398269178	-0.15195187882538738	-0.3487517909718628	0.2323225486512666	-0.1843723190838346	-0.17108101541722776	-0.9973788258544198	-0.1808337075687501	0.9678514415586126	-0.7595749998408767	-1.0712288407570707	-0.46908034673388466	-0.05009161878386015	-0.14015736215096603	0.29158093920178374	0.29168711054584906	0.21648334327816862	-0.06262034174367279	0.37632534925066835	-0.4753272429531698	0.1368102524582773	0.3655736782338669	-0.23300761885933935	-1.1176296298417037	0.09500957454737433	-0.12952838457059185	-0.5975024187581847	-0.4829507175805864	0.021294813089574566	0.4764408380699532	0.25021429825838687	0.8823368837966719	0.1302982855224571	0.018483065050316223
-0.7337876194400252	-1.0403959384191048	-1.378536429496271	-0.3041588270401935	0.5736318891653893	-0.45875429033854165	0.5774481750198815	0.29044110162582454	0.3566746201810031	-0.4857865912003998	0.016695432151324244	-0.0025792930410344196	0.09817166087281233	-0.04870315181956576	0.7545823874339701	0.024588454237982872	-0.4000938196211078	-0.2476954087979056	-0.334563909444994	0.28197251942308654	-0.13399325839105242	-0.21555690436546904	-1.0209129719504257	-0.17855257521283968	1.0318960295304442	-0.7604173103247012	-1.1275932505702777	-0.48050595163805665	-0.06248038308447984	-0.11170562464507963	0.29101726575725245	0.29613994806362615	0.15449176658187463	-0.07128947320937463	0.29234072180449727	-0.46960319980636067	0.15556492827643412	0.3833661689583968	-0.25694042908923587	-1.1005829806603256	0.1900816689421986	-0.18311480658784865	-0.5538300449260712	-0.49731416484275837	0.03397540304244114	0.39301137433243677	0.23469389160916876	0.9310487585882015	0.14323479051343055	0.017384543520088495
-0.7255498070367239	-1.0657475691111067	-1.5175605797950853	-0.3820770976927649	0.5963567833424561	-0.47190067666494906	0.6687224695148385	0.42165607496869784	0.29759255202515267	-0.4592053039914729	0.024033666705994137	0.05390428229781915	0.03412124015901853	0.024188709473330947	0.8664703987787945	-0.07695010441432479	-0.40105377728277014	-0.3490427377616984	-0.3329617805588835	0.3249489244053132	-0.1120930073645005	-0.30346083804157215	-1.0390053184657524	-0.2032776258335028	1.0842992651256484	-0.7462279753148187	-1.1951638482155944	-0.46996332834834487	-0.054179828931091654	-0.06217067722629993	0.28312395233834853	0.281392286802338	0.10600315189107076	-0.06412738906611132	0.199867773477633	-0.46447218313552074	0.1732507862275861	0.33838541067006406	-0.29318031430506086	-1.0779217276648767	0.23067622311078323	-0.24106222967927535	-0.4184108884693917	-0.500888008355858	0.05232275596393519	0.2533001396208698	0.2117427189616848	0.941088920721384	0.13197475213366258	0.022713680705422776
-0.70766440542496	-1.1212290915294276	-1.6337168476286663	-0.4872691513209322	0.5986137132575501	-0.493415918149393	0.7035421572243419	0.5091698836160092	0.24490730530246627	-0.4277252149003278	0.07250565007293878	0.0691822377322316	-0.008432757041757097	0.05699831695397286	0.9008785215491864	-0.09438270302468638	-0.38904504051139466	-0.4392554287466077	-0.35759503781567037	0.38834514569013334	-0.12424272900288431	-0.4022966289153822	-1.0419676197263752	-0.2686871312784459	1.114372187101925	-0.7233846542183695	-1.2357538173620433	-0.43607829366097384	-0.014649863211360092	-0.002544320385128901	0.2718580242295904	0.2523823735736751	0.04260837537550978	-0.04441250029092079	0.15418056460955148	-0.46474974627934873	0.1885658457337751	0.2979233610324407	-0.3353056689186529	-1.0388775326481796	0.23702900723716586	-0.27606272960208533	-0.2236264996169702	-0.5014823398411863	0.06521364705004092	0.09254188888810846	0.1960000817092725	0.9212032926794214	0.09976918726102939	0.054363197590470924
-0.6807574285688629	-1.2034371472188645	-1.7036678260748086	-0.5674815039941183	0.5014566499829866	-0.5458424106127663	0.6544690377875251	0.5759187363929383	0.1834739730522637	-0.4196933235824975	0.13109461661453606	0.061853433271327696	-0.03379077030007953	0.04213803843792415	0.8660489557832166	-0.09452456715890165	-0.3668782961541909	-0.5140594376668896	-0.39328130236154274	0.4714616636568468	-0.1618702817138588	-0.48394061539085353	-1.007879512338777	-0.3469122636660589	1.1369231627723837	-0.6730722656081038	-1.2646260802711247	-0.38941709579179407	0.04203314483251482	0.046869678979725396	0.2610643375852303	0.21065668823864456	-0.012271665215478485	-0.01675479467705563	0.1272731110943097	-0.4663683072626334	0.19625182133760566	0.29282669204963757	-0.3729426013229117	-0.967700804080669	0.2858318036898392	-0.2815237912351569	-0.012499980334983085	-0.48914145236939427	0.10298401477047472	-0.06194611561299299	0.21148921973090537	0.8695107447546032	0.06202578595957953	0.09105577834568929
-0.6471585783031093	-1.2808737214725014	-1.722265077392277	-0.5561175414803438	0.3007759599420273	-0.6080335584106233	0.5233347116099277	0.6411237310987247	0.13815609998018638	-0.3527295119281631	0.15218116976463658	0.06821583014854433	-0.04363601966941548	0.010176095588240836	0.7995367930556218	-0.020229485575346075	-0.346014969214045	-0.5314603985413087	-0.4052362955983204	0.5247164426713036	-0.18973007326912197	-0.5534129041469888	-0.9281670820135961	-0.41461331759639153	1.1674454121385645	-0.5773377620643224	-1.3185617613485974	-0.3314976362452631	0.10708749410635521	0.07110994322328665	0.28309661700408195	0.16484649103096666	-0.02517871512751011	0.02609776831750802	0.1116151821113603	-0.4840075007884579	0.1854144185325443	0.2824909755471064	-0.40037662145001995	-0.875104686226892	0.3172559719203407	-0.29124121084523785	0.21640017946007348	-0.47930749175752413	0.12962973673328917	-0.205599522213191	0.23891068938636298	0.7943916187497797	0.02513435949333236	0.0885792007887011
-0.6362365442207234	-1.3079283873118077	-1.7108590354389874	-0.5351200721352087	0.0886341723578239	-0.6534542934388589	0.33836648208427633	0.6750199063315506	0.10861983520062721	-0.26018532143291273	0.16506834717665536	0.04252784501293201	-0.016489404656165038	-0.06063612937906078	0.6984429722065142	0.16491572699946463	-0.34321293063405717	-0.48534732267568403	-0.4002207070710016	0.5433497771504702	-0.20379649766651742	-0.6058832153563037	-0.8148193801623138	-0.4741055145763764	1.1693479077538373	-0.47283789253528663	-1.3607610460931263	-0.25046906144669934	0.15182595240262248	0.07581037742156724	0.3320080133865674	0.1034775843699107	-0.008763068561005404	0.055661216897699706	0.12195065302105415	-0.505103414430788	0.1667334221310482	0.28348038571895773	-0.4203897949802653	-0.7762330170960464	0.3246162976509074	-0.3097852757008204	0.43158075793111383	-0.4759064494692338	0.09275314882912081	-0.32256804600968164	0.2604882758935001	0.7245825171097574	-0.0058058395286299126	0.05195691233378001
-0.6451443742222377	-1.304539943973341	-1.6672191188092085	-0.5296557625513064	-0.08888691987636689	-0.710355076137701	0.15362961260985047	0.665361395426362	0.09057161785975082	-0.2061898637855275	0.14788829542150256	-0.01310339472492458	0.03118065761278156	-0.16670001430758571	0.5756455662253135	0.33726396017313126	-0.3633708060622225	-0.4322465612976294	-0.38151553694595863	0.591654844493721	-0.20391977108047915	-0.6265211906533438	-0.6903705403534648	-0.5130040766554317	1.1122215895945153	-0.3949404156834049	-1.3581011503857858	-0.15703838479686763	0.14533098165177563	0.07018577604201112	0.3663289394548401	0.015467269125363392	0.024094497249471207	0.05420303477952543	0.13773831096866965	-0.5292045900641204	0.15507528658343422	0.32853957286237645	-0.4475789452127219	-0.6643038409874299	0.3855052000037726	-0.32498076144726257	0.604792063499427	-0.47676783739290396	0.035191739326579805	-0.39563337155745404	0.2734870910753177	0.657111170854819	-0.04113760238527255	0.032799808445764175
-0.658324708016071	-1.2931447947870764	-1.5945707563812719	-0.5320276331948683	-0.17943039250421364	-0.7934728212561326	0.04263049660472031	0.6705892540333445	0.09562945877670913	-0.16247725491456716	0.08812880419185735	-0.040744702350641274	0.08631694125096684	-0.27686966077716796	0.49139634067693977	0.4028065810055289	-0.4114798811524869	-0.3880951681112265	-0.3485236663207564	0.6438056775210335	-0.19090846106494652	-0.6224751669038453	-0.5861461492411548	-0.5215386743822149	1.0340169005438642	-0.35752837179716856	-1.3241127197348859	-0.04715885332247125	0.11173994906688074	0.050138377667863644	0.38570780625436807	-0.06992939758437264	0.06540469992868889	0.03898485536951893	0.14189558870791005	-0.5536947999833799	0.12583574997917552	0.3842506051242101	-0.483941694972179	-0.5548997877541515	0.4698970605042428	-0.3504692038381688	0.7676418953902047	-0.5058835346730695	-0.004099048749026951	-0.44007077744567313	0.2757373155247474	0.5890991573867937	-0.0812651590723303	0.023316886724253617
-0.676956510892758	-1.2251644045440309	-1.5261562797088157	-0.5655477061218929	-0.11631655850330573	-0.8727718116852223	0.046399737439276646	0.6939610097199042	0.14323301809060787	-0.14574716569528215	0.06629516829323441	-0.034712986052457755	0.1674521898659474	-0.3703888388644588	0.43494193691299843	0.4149985515989889	-0.45470392072896326	-0.3542005393112063	-0.33599363076068295	0.6370270245653564	-0.21834408603453653	-0.6023578595423975	-0.5263362989854693	-0.5060300045087814	0.9299467317430217	-0.35436796717190955	-1.259009214705697	0.06698103983239825	0.05649012284877312	0.023292044672627875	0.4039696947399006	-0.14726924571223013	0.10213867987817841	0.009142653010453047	0.15333792142621913	-0.5552665430869828	0.07985606337938762	0.4285761808231342	-0.5144748228537022	-0.46418716319263453	0.4910598275421293	-0.39864034557736155	0.9291648928359951	-0.556472402336156	-0.04181115737173917	-0.473041205983842	0.2707075334303396	0.5475224089772994	-0.11113237365802306	-0.0205013716355262
-0.7018169036353561	-1.111085456229279	-1.4638932538929244	-0.6165865957643402	0.028332277334285238	-0.9379225315291985	0.14598095948777404	0.6782968779552679	0.21162952595491608	-0.18493468376788352	0.08591179336370271	-0.053742499838927524	0.2689261068628304	-0.43859482953600004	0.372432753503256	0.414890067261059	-0.47604660876656785	-0.33905545467917964	-0.3540228370577939	0.626880274862363	-0.281817964539406	-0.5594049243057639	-0.4904124305319034	-0.4851248326443421	0.7846424857998608	-0.34158248296840177	-1.1844170432589762	0.15171282180331488	-0.0275577327402107	0.01634425090824663	0.3858425977302347	-0.20146068077862211	0.11624710767802493	-0.035601215503722174	0.16923626555469584	-0.5441829674280297	0.05382857628120715	0.4498147147803553	-0.5415840681731672	-0.3871419386749536	0.46869328259924325	-0.44190241802100544	1.0562397034600766	-0.5883359009108258	-0.08375912868489206	-0.5058726640382272	0.26187302940084106	0.5190673456771322	-0.13501171672049697	-0.06999532456815269
-0.7198210320334205	-1.0179785179649745	-1.4018724754780216	-0.6611485590118823	0.16495433471052007	-1.0073438945115472	0.28788729947899816	0.6595592890229763	0.24523519456511628	-0.22177854085721177	0.08985821521086136	-0.0932370400030212	0.35733558004849764	-0.4952035032479666	0.3628008123759646	0.34901086681611093	-0.4981540507199627	-0.345844265342906	-0.38359388918207526	0.642665640992002	-0.32461239647211493	-0.47450459378310883	-0.4571789398436982	-0.4778704719226197	0.6824576627139132	-0.3246318546368908	-1.1309564840848485	0.20832700418064398	-0.11397028704672736	0.0035175547278503113	0.34444087748918806	-0.19693466598035564	0.09649244264797115	-0.07828386085618282	0.17666057089033257	-0.5282225293022237	0.024811943228619106	0.4281659375811473	-0.5570967907974996	-0.33967514801286813	0.43942039142767564	-0.4793764191529505	1.1441276328160677	-0.6057600244124219	-0.09288165081593204	-0.5373858149345118	0.2596886924166798	0.48915556242460595	-0.1521015990330833	-0.09331438651563484
-0.735251362966232	-0.9202953507021402	-1.391533410841446	-0.6997958574900359	0.28350009982435814	-1.0627269860707174	0.3917018596076661	0.6799392525783892	0.230955915257834	-0.2532789088443802	0.09888736606276058	-0.11586815234408032	0.4307072287942274	-0.5531086052190471	0.4521481857185868	0.24677133244179691	-0.5103159853678454	-0.3607622325441649	-0.4051175025772379	0.5992051981538735	-0.3574137287504738	-0.355326957500627	-0.41696089994863755	-0.4764841797810451	0.6587164839572169	-0.32257944796211707	-1.10893660042774	0.24989506172293594	-0.18362579629806625	-0.05412608102418435	0.30071282604228367	-0.16091071041678742	0.041125163311228806	-0.1297355892285233	0.1703300354494454	-0.4933287176908179	-0.019303374334394323	0.3960414785380246	-0.5604072599346667	-0.33207908165836886	0.3732638624029347	-0.5233003591861354	1.2017954224250458	-0.622448433608391	-0.07129736558688164	-0.5687893193940491	0.2642293438367201	0.47029243973381796	-0.15172714235148232	-0.11267419378125199
-0.7491083564162523	-0.8037852383594293	-1.4332598451915062	-0.7205763375185275	0.3584969024187372	-1.1022404688080047	0.44933943236932805	0.6842571293499882	0.19122885219509628	-0.3349956173557206	0.1518945979469783	-0.17382440979653632	0.4726318229561423	-0.6198333110692005	0.5720552802214695	0.17670714003749205	-0.5021396664426432	-0.3726653041100507	-0.43305488784520907	0.4987790194060412	-0.3694269217690934	-0.22297533772279382	-0.3419510812537517	-0.4737589415409829	0.664403390922582	-0.3202822375516864	-1.1230859864685638	0.272325944720383	-0.2370936348058247	-0.1367242981587758	0.23537195116785953	-0.14516417927681952	-0.03465956905530597	-0.19440424478166224	0.14600168896567586	-0.432125487121088	-0.04835358281735973	0.35376349925572387	-0.5635046493038562	-0.3383035785385043	0.26692868301133643	-0.5719227742818338	1.2048706229403987	-0.6511426006280366	-0.05576776366006858	-0.5945689816153091	0.2714501633354859	0.4545584635560783	-0.14127556396318336	-0.1527015720389492
-0.7558326098585362	-0.7207948170012075	-1.482803521515041	-0.746601408388911	0.3717898506819789	-1.1552124976555698	0.487325172208406	0.6635932825724258	0.1377995949273411	-0.4406732900112532	0.21169400962883458	-0.2960339544874611	0.4825665745924722	-0.7038323761993236	0.6791251335822555	0.10691415847801056	-0.4951308635924362	-0.38966145464154744	-0.45491911131852136	0.4235748220048802	-0.3371862846961716	-0.0917182053345703	-0.24759362839806753	-0.47336502246250295	0.674556131946394	-0.3079747587467122	-1.1774987568278639	0.29441918814842144	-0.27183572680984014	-0.22955348016259508	0.16968985591397	-0.1501743837476576	-0.13495551528605612	-0.2619392887940605	0.08821279099006715	-0.39195574635411246	-0.07207089377542489	0.2939234894230679	-0.5692818604324086	-0.3396958457413543	0.16950907525676354	-0.5981254058108618	1.1748739798269767	-0.6815124158882566	-0.05322141480355384	-0.6100495285337335	0.27301471145144196	0.4281890310338562	-0.1332562363140918	-0.18732134728772476
-0.761129651093475	-0.676572851798825	-1.540917039883661	-0.8071578042846381	0.3496183614947542	-1.2147844762192412	0.4603193948004263	0.6586246780495986	0.07873541164036231	-0.5453804726428101	0.2275381519653496	-0.3982706485463014	0.5458273543377867	-0.796859008841079	0.8018773328753495	-0.012798308427177173	-0.4812862232364652	-0.4112493783070117	-0.4614905730423251	0.3746509080169128	-0.2785068141299921	0.025775937956163064	-0.1724073369042161	-0.4749350172512533	0.6594436397332462	-0.31597902875760153	-1.2500281319364583	0.33690369595053793	-0.2864424861765361	-0.3458641582768025	0.1290997123213204	-0.1758376560152744	-0.2572428867694025	-0.32659572804613357	0.012404658839796006	-0.38607118476268004	-0.12174854097091596	0.24961601269070158	-0.5789245791260049	-0.3503468968204432	0.07127669774881502	-0.6006813134590109	1.162170035103708	-0.71616822516382	-0.05768747197767541	-0.6187001224096609	0.26733833880804225	0.36857696906034787	-0.13620952005063428	-0.1926423109497684
-0.7610690423144547	-0.6493337808798738	-1.6058407042890621	-0.891734508118993	0.369834486384538	-1.254482281876528	0.39530584326277496	0.6743264016564365	0.0649998323467836	-0.6428596773346061	0.20292861890761582	-0.45236512078702207	0.617670246619862	-0.8505099775566446	0.915608610470726	-0.13377086264216126	-0.4457579060209868	-0.42728645782257163	-0.46966731744925927	0.29741502540479553	-0.19868926687089317	0.09512022917813182	-0.12273190883314791	-0.4622557469126726	0.5912316259695455	-0.3563333583008335	-1.3083205726617912	0.3785800344043017	-0.2770390898880729	-0.46863883793968963	0.0902128428327981	-0.25841699742616997	-0.3619132337984295	-0.3714506538427286	-0.06483644279173609	-0.3880999595488908	-0.1682393202331114	0.2533468129972418	-0.5955645624583479	-0.3527036781707583	-0.04967076380346663	-0.5896872480635696	1.1501917471717804	-0.7751772252357922	-0.06320929767880057	-0.619337601693075	0.262342058814619	0.2684050612594731	-0.1561988651088293	-0.19544419473371394
-0.7664748472487319	-0.6454531386891208	-1.6476242981382323	-1.0303319988087885	0.44204822330536553	-1.2470484195949396	0.3656917567058544	0.7145587467060069	0.10599552877483065	-0.6886276971667933	0.17829627416290433	-0.5263427241228805	0.6363155898536372	-0.8595703814313124	0.9956331981014973	-0.23573362287227084	-0.4117541547701052	-0.43738671123334727	-0.4906747593988314	0.21721547241180605	-0.12631584319036296	0.10242693587427724	-0.10783494086009635	-0.42690719114424763	0.4958393067600017	-0.4047812938153613	-1.352759717807805	0.40914970445677595	-0.24557987679777007	-0.565965840307863	0.050634106608011785	-0.3757921357097542	-0.42686406934761195	-0.4016238069034058	-0.15834484248794997	-0.3889270754232689	-0.19528432940188742	0.28362035106034095	-0.6046582570723571	-0.3084270973927058	-0.13275926379852404	-0.5571393207304625	1.0877343398328176	-0.8211868604414343	-0.07031974950804111	-0.6049675436863582	0.2591169232265528	0.14189453616613695	-0.18832427105879535	-0.2256829614988402
-0.7911318269658504	-0.6267970394918564	-1.665055223485772	-1.2140837380506746	0.4866446451244382	-1.1908849285760952	0.3407145111755873	0.7545227637784773	0.14873798072936184	-0.6821891476793714	0.12695572115850234	-0.5920879190900117	0.677671411544655	-0.838210935357381	1.0371096052994417	-0.35463941136721355	-0.3935965000037566	-0.4530448694395434	-0.5095691573450685	0.17863149867458286	-0.08846825406307035	0.04125279234164444	-0.11891832054858517	-0.3892898129911145	0.3922173220223718	-0.42933824106140983	-1.3943619031831196	0.4506193248068202	-0.20929483170431057	-0.6397214108332419	0.03201780137474774	-0.47438266609172075	-0.46770614068287025	-0.4292093252836981	-0.2497978117073052	-0.40122457181968574	-0.2238094554597884	0.3142474222702111	-0.5946168730064155	-0.24551704158265322	-0.1752751763750881	-0.5092925725924673	1.0193302245975606	-0.8173734515939401	-0.07798295228883548	-0.5819481667622804	0.25271132151839926	0.005143549946168946	-0.20958241735006097	-0.2356105228873479
-0.8300808549303416	-0.5451489786398698	-1.699399916807954	-1.3812637711793427	0.5112815936432191	-1.1182869681740797	0.2793682918785001	0.7730672084180739	0.18303281295342383	-0.6437476032819156	0.04376435021135252	-0.6136257347879875	0.7424060915254673	-0.7829740919233503	1.0935756753054753	-0.4355242210675615	-0.3901730216505177	-0.4761708370532641	-0.5081341797010128	0.12959506711484875	-0.04767668372708782	-0.0510312603426291	-0.11001143871400457	-0.3449303583024554	0.2918835448505625	-0.4363737379951734	-1.4305646183152418	0.5106758557970453	-0.18015312594715532	-0.6917662888069867	0.002464534641657412	-0.5413947606998477	-0.4955814514754905	-0.4417599087699767	-0.32744000197271167	-0.40902309292096684	-0.24349678212175413	0.35434507938112797	-0.564028756797672	-0.19380031733803196	-0.22157229886735524	-0.4584033264045263	0.9641039235302105	-0.7888481584985395	-0.07023733419906916	-0.5479819955834188	0.2441716359775607	-0.14579925027120427	-0.2252809697906427	-0.18955271914600091
-0.8851783863461751	-0.4208992766309051	-1.773788922077826	-1.5038504526687537	0.5778650363195693	-1.0340216642311357	0.2682533694175207	0.7962471160823592	0.22430989798505538	-0.5892871795185656	0.00905494274420002	-0.6288844646073398	0.7227834412795169	-0.7145212204482438	1.1620288090611433	-0.45482330662024817	-0.4027278347236368	-0.5170708029795046	-0.5168807101028763	0.041977846277469755	-0.004004757170267334	-0.1146438653736193	-0.06803754996382769	-0.29230239064915964	0.20368618051296075	-0.4400051867752984	-1.4576809959293515	0.5769693672880747	-0.14973417511263457	-0.7085305160762879	-0.045215829101098975	-0.5667994732430686	-0.5067843599899952	-0.44281717409861443	-0.39523350248941747	-0.39760956268139874	-0.250444098257288	0.4024255873420041	-0.5186925993899993	-0.13871124319869735	-0.23895239153953277	-0.4335021933964338	0.8822603050307531	-0.760028317860851	-0.04520297362201779	-0.49664578889009403	0.23234204412008713	-0.28978341133153956	-0.2551069597875351	-0.12511920034319965
-0.9477673289003865	-0.272621321560328	-1.87036397864498	-1.5311542593233818	0.6434603703763762	-0.9514375636956052	0.28146017234166815	0.7960073060545161	0.23973619354931935	-0.5487655997861409	0.04305576218460516	-0.6631483557674202	0.6829924656759417	-0.6344272501961821	1.1776251164580218	-0.5028554426509506	-0.43010330688208753	-0.5656904080033434	-0.5472391602164598	-0.03988081015581438	0.008338490472829512	-0.1364620213246685	-0.007600610831314814	-0.24582940859711666	0.11582495422276926	-0.4099012885331546	-1.4914185858238267	0.6544857030672464	-0.1286950248743845	-0.6772122063179643	-0.08203558176042898	-0.5273800918647946	-0.5083869933154894	-0.4462943776111833	-0.4398959715540388	-0.39547600502161423	-0.2542810238287187	0.42948233574881706	-0.4735867056025601	-0.07699061685232829	-0.22609159158612355	-0.4357363235208137	0.7823516516731654	-0.7348006481388929	-0.019250677017450406	-0.45016717433638365	0.2094109727331936	-0.4114811578130433	-0.2824789416233532	-0.061022430699962396
-0.9996110821657925	-0.10704318699575373	-1.975692604218643	-1.4555123294265417	0.6388294132584834	-0.9017655097060937	0.2384630085358573	0.7311769335003333	0.20890387193884688	-0.5546913829026863	0.07412527984836334	-0.6891247251289342	0.6752692861853333	-0.5634970575542707	1.172656755607048	-0.5924370801086463	-0.46153110996750407	-0.6166741525008215	-0.5796454758616334	-0.1079974620222028	0.0161709915814054	-0.10739681854509378	0.0679108789650329	-0.2094894266864586	0.01634524208978736	-0.34766196910509684	-1.5189618845684785	0.7388394862199321	-0.12880684793738273	-0.6123509696043298	-0.08693991776694418	-0.43503280312991144	-0.5089637980071535	-0.43800839376983036	-0.4571749175083151	-0.4062664115768458	-0.2548518061451297	0.43525469948312817	-0.4392069723934746	-0.028499978554449922	-0.22534032873300366	-0.4392039341529748	0.685368258051434	-0.7345466827024308	0.010146011120705064	-0.43047161439602644	0.1764382049446761	-0.5180150098673936	-0.2931286270633861	0.007725073695506432
-1.0489640636906317	0.062929483327112	-2.089291664937294	-1.32100761207394	0.5846887604551836	-0.8845372625867964	0.19288370130118568	0.6368641864960609	0.1936146937026007	-0.5783235392327851	0.09323577061401163	-0.689281093464756	0.609948510714206	-0.5151680119736778	1.1511821204760115	-0.6776918614727697	-0.46648409615232345	-0.6681497886359212	-0.6162894434358833	-0.1865527723862627	0.03146219699493254	-0.009822562690229315	0.14508054713656576	-0.19221380248503492	-0.07294399923855026	-0.30832166072283257	-1.5158681819059097	0.8175784119268181	-0.15362028302674097	-0.537147123663998	-0.06975164809967471	-0.31771986553474363	-0.5014068205975188	-0.41765381504790133	-0.4753107887337776	-0.4277725390221018	-0.24833350939774784	0.4471505469029805	-0.40582046584480064	0.01620849482468493	-0.23673960758034368	-0.42110329442161093	0.5863931982265662	-0.7770649477068142	0.07110207878073123	-0.4442908903018739	0.13740155687804317	-0.6069659719583179	-0.3055566954591579	0.06861455279959483
-1.1117331720674108	0.20656748117310628	-2.156058042718754	-1.1467842967868003	0.5207760983819824	-0.8697557535829752	0.17363399418192307	0.55487637865251	0.1902618769514254	-0.5708232446892822	0.10181296491766278	-0.6982171593446826	0.5322821967377176	-0.45296377876810734	1.0671516369668648	-0.7859536674270159	-0.43120040135255805	-0.7188605215067772	-0.6591232632945283	-0.24430613129833295	0.03126867099021876	0.09985939211688796	0.20634213588940148	-0.2070416362588836	-0.1359733131080009	-0.3092718704835107	-1.4880789608510379	0.8876656928070676	-0.1937709180410961	-0.47714861896459526	-0.06127675187930637	-0.19717615100597022	-0.47439492552347734	-0.41442426927512893	-0.4959186513318142	-0.4800001132299802	-0.24113997343944846	0.45703620243709653	-0.3766465806767468	0.057924076664690106	-0.24895897843108944	-0.3991988781084566	0.4688056782448367	-0.8517229314255239	0.14238563722711342	-0.4805213878954221	0.08943548216245714	-0.6734428267073189	-0.3298803479786998	0.07083121231594898
-1.1817155554048717	0.31629799499947703	-2.1358263019148405	-0.9793299564087901	0.4109115732827055	-0.8720627630332898	0.14333271318713528	0.4611521384192689	0.16412373725751675	-0.5474271926485986	0.07423078390063523	-0.7014598797514833	0.5310205034900924	-0.37102124289329486	0.960901337113049	-0.9162127591337329	-0.37006827129243086	-0.7620787327108025	-0.6897981443757755	-0.27986911438227413	0.022127881068957057	0.16908761777821452	0.24356013820204794	-0.2539066435476833	-0.163920790764089	-0.334116549134502	-1.4470925649405144	0.9383677374180092	-0.23782202356480492	-0.453701236407878	-0.061630226029305166	-0.10713028774247699	-0.41490761267484483	-0.42013927702845966	-0.5200434780636769	-0.575741562467819	-0.2088543991793091	0.4589800314454527	-0.36701589067972945	0.07646510184278493	-0.2627599552884033	-0.37790008372012013	0.33922572497462317	-0.9392153333868818	0.17395212151699818	-0.5091760816848787	0.026455999259211944	-0.7163124140745318	-0.3326813297621748	0.007571411457647642
-1.2598369505332585	0.4154672502570936	-2.0518739680677385	-0.8962953779065561	0.2429988749301152	-0.8932182775287032	0.1083849511635602	0.3695498928648356	0.1693926196271629	-0.5533225574211086	0.028456282518815167	-0.6687506999959286	0.5699713126518855	-0.33421897689982955	0.8639606984487299	-1.0252144839056516	-0.3008080055101964	-0.7978773822516633	-0.710583769268281	-0.30091626922179293	0.02075729278899992	0.21548780863841568	0.2517011946826271	-0.32497400114147046	-0.1644387177555064	-0.4074196051655224	-1.407776473361006	0.9570206009769959	-0.2835391901372226	-0.47383340179417816	-0.0760387749809851	-0.05158507298703208	-0.3327529502351447	-0.4215352670684787	-0.5553214252348238	-0.7054226303406923	-0.16247087476415176	0.46632941846587306	-0.3631005499431421	0.08707889701059794	-0.2743554704365579	-0.3615456756726245	0.2217839021654246	-0.9986052816135468	0.1687812713558051	-0.505356305818662	-0.053167327412916944	-0.7573653035780812	-0.310069642805305	-0.07159570042841049
-1.3527701349455499	0.5019152668586486	-1.9241292922598991	-0.8590987690107423	0.06741871034145572	-0.8968021691425621	0.10888898556087404	0.31009385747518303	0.2115544095056549	-0.5595003782453727	-0.01744938606312731	-0.613999993427824	0.6396170686377534	-0.30295511080505355	0.7299709914604193	-1.0779976776077276	-0.24668838470051474	-0.8137650114371329	-0.7473318121441874	-0.2897600458324777	0.02827299447890147	0.2234507738783807	0.23710056782481895	-0.412192040952945	-0.15731236248507602	-0.5256099205749025	-1.3661733042964503	0.9536944082509515	-0.32541333658127636	-0.5274557731892063	-0.11567218187430472	-0.020943306403455948	-0.2610106275607109	-0.41732841721041075	-0.5890580970918229	-0.8586497475592427	-0.1136755152669044	0.4856494619679192	-0.35763522573304074	0.08468623959757285	-0.2689501854641106	-0.37707209521383644	0.14198004408139478	-1.0260479488535137	0.1334705743221059	-0.47435823818337564	-0.1336148057692534	-0.7951937994947743	-0.2950169422559254	-0.15525825012418282
-1.447939202123623	0.5654007832853605	-1.7717692864426162	-0.8063690003536959	-0.058478518738889075	-0.8916128843545149	0.10310085285073897	0.27847911818291987	0.2203454187184632	-0.5442955517055597	-0.04137741997239904	-0.5459208087923988	0.7528374363851189	-0.2024162479976849	0.5860649786938223	-1.0605859413700451	-0.2373111920981752	-0.771712983517516	-0.7828719507614711	-0.2591032534721724	0.025224297144373787	0.20561355818488058	0.2085153040678569	-0.4991297921893466	-0.15636225800413134	-0.6359688368578144	-1.3202832175201382	0.9342865314274263	-0.35721827785717963	-0.595081241494264	-0.1562708088465541	-0.03160157730673072	-0.19197439066539063	-0.40979984403516195	-0.614317159634019	-1.0112147261937219	-0.03641658466744739	0.5063426137328515	-0.3655217547260482	0.051142120963988534	-0.2404724906458458	-0.4374210773851005	0.07725089247948044	-1.0352404503732886	0.0546701713160353	-0.4236697104419996	-0.20476433436581304	-0.8212536790271207	-0.2905097205471113	-0.2542412518754624
-1.5376501581608677	0.6279683420729597	-1.6573060285350454	-0.7844244204063565	-0.13960287803238514	-0.8635021525794473	0.06505451871253037	0.2520053873794471	0.21624501444844424	-0.5426804824865546	-0.027604863959554787	-0.4621060990841312	0.8240018437399812	-0.09320372070251362	0.4791861600472947	-0.9696287781403976	-0.24732588554146445	-0.6597323224064819	-0.8074421320778601	-0.24380404817148746	-0.0074179726643573834	0.19637712595244633	0.17371131645804047	-0.5796947660262974	-0.18669585846615416	-0.7133825072747719	-1.2647962585097967	0.9074210529192273	-0.3741384409583819	-0.6456209881302702	-0.18132788439166095	-0.06455208708974616	-0.11931491270483179	-0.39986354897704895	-0.62682588824536	-1.140389715081463	0.05348722607237335	0.5012302589790315	-0.37904286887388106	0.01654103832903343	-0.20001413032782622	-0.5092742600504645	0.027149454092500785	-1.010114890465991	-0.06104234343427774	-0.36510066379906014	-0.2666393646732839	-0.8165823703337385	-0.2958780781108616	-0.3395859126643976
-1.610443792536182	0.7018157968720458	-1.5841568400196717	-0.794759389556929	-0.1730943063886337	-0.7703209706191135	-0.01882589414533069	0.22034787116329854	0.2499043376652601	-0.5631650644553107	-0.043235146730653526	-0.3941845644921986	0.8123059184628021	0.017125242935871955	0.3958819001083812	-0.8096115980447152	-0.22944868172646374	-0.5112281188149346	-0.8369322367452969	-0.2512344538541905	-0.07428385833403442	0.19068448985663697	0.13879190009921516	-0.6438969473725336	-0.2476706142703134	-0.7604474757139288	-1.1730613346622527	0.907840395358202	-0.37947414509282396	-0.6582771165423101	-0.20348081632037857	-0.09554022613430535	-0.08102487372172122	-0.3836092051220648	-0.6275721273356849	-1.22879078961205	0.12679358239576738	0.473841696185317	-0.3962817094573544	0.01515567036901182	-0.15123330062524476	-0.5558064292803782	0.008363006049995828	-0.9691714729877099	-0.16206219792992452	-0.32199303969604215	-0.3049735853559511	-0.7588822532977011	-0.3289104250144307	-0.4086292986029787
-1.6583446541362707	0.7631521805690772	-1.5353045214472734	-0.7667650382845547	-0.15888222462052431	-0.6093728725309414	-0.09795929452357427	0.16943555411696926	0.27942390990053917	-0.5966411763121855	-0.1433756011023059	-0.33525292750236046	0.7490812283412749	0.18895549837854494	0.35033543270055506	-0.5666400608789526	-0.20391158408610038	-0.353815734130579	-0.8738285080811389	-0.2757335628765876	-0.1520799867082832	0.1881646739933434	0.10615442131695021	-0.6884240070537188	-0.3094674219659273	-0.7750730486603378	-1.0322629425473158	0.9427048801084361	-0.3834813091668732	-0.632030355096448	-0.21870376971365552	-0.1376793631041005	-0.08410594226104758	-0.3841711549711094	-0.6352725530364816	-1.2629566946655462	0.19689535041983378	0.44748236128988195	-0.4295685496629426	0.02019763702829279	-0.09991750796213544	-0.5807677320693376	0.003938338519165881	-0.9419919348855202	-0.23873685434595818	-0.2934275930062638	-0.31869381244562545	-0.6500666735487418	-0.381216412309526	-0.4882410501560342
-1.695257891331472	0.8041118029653977	-1.5283106484490687	-0.74099243926058	-0.12480851797061601	-0.4173901460254533	-0.12850019842856045	0.0830274641385785	0.29889337815443157	-0.6324363247785915	-0.233845325925809	-0.2644129445443069	0.6243858038143125	0.3455606268269946	0.36160210600100223	-0.2668046499151509	-0.1783497771108159	-0.20156468131848987	-0.9003288131737082	-0.3190814881429494	-0.20928017630692636	0.2207975368565914	0.07112512566820316	-0.7192671133620268	-0.3328381628744572	-0.7483731985718324	-0.8689990555491522	0.998598502238513	-0.3801173841799793	-0.5693006986152426	-0.22298316342297317	-0.18969011521190962	-0.10434306918640664	-0.40242119819118055	-0.6696043118873604	-1.2449362698337414	0.24872369046114842	0.4119878746736131	-0.4733701890641318	0.03494683834768332	-0.067794797078733	-0.5847742546518763	0.003918535019986782	-0.9254017082036474	-0.29444107748942316	-0.2649029449906236	-0.3233506044824108	-0.5150217305037484	-0.41749290532617145	-0.5783116421114725
-1.7192141339322446	0.8257360103931163	-1.5437192162804898	-0.7956464528010689	-0.09818091556083922	-0.2348049154896113	-0.16810132719673368	-0.0265631260449394	0.3337700647791246	-0.6476744666475854	-0.27081594186463614	-0.20675404327144636	0.48139582719679297	0.4051549772520233	0.4034955813537392	0.010924990958249569	-0.12614142335723647	-0.10075513818817283	-0.9176116208427747	-0.3686178798564763	-0.2353703978875834	0.2848190831619951	0.012991212056781155	-0.7112817297350477	-0.31317751708104796	-0.6936636243779646	-0.7253745242451658	1.0458798544188523	-0.36679812888725455	-0.48724519710723946	-0.2456281313684892	-0.22570919229011147	-0.15551269119146963	-0.40482892007404503	-0.7218422383840646	-1.2003990897193078	0.2471577696943929	0.3842602579063745	-0.5202107927368393	0.07715088657996658	-0.04752095119453828	-0.5608175255956588	0.011520249633376067	-0.9073400529105206	-0.3151827372319146	-0.23057213566164889	-0.3248202299789119	-0.3663564559041973	-0.4397312807289069	-0.6947598284296564
-1.7336523074550638	0.831112232016574	-1.5180573230611576	-0.8467644957791475	-0.16738220445000662	-0.12453818802546368	-0.2214670018696884	-0.12280990851700664	0.3469392898917613	-0.6342165221509293	-0.28298312540641757	-0.15271212104522322	0.38622027134337256	0.43935465743451046	0.4469683742296947	0.22170032378132382	-0.0932545340447622	-0.06834912881779656	-0.9456867219139484	-0.4037870514392344	-0.2300988025400109	0.3520546692448152	-0.06580444762723242	-0.6532241178605851	-0.2427817493358742	-0.6398972987011069	-0.6070003120653393	1.0512348376771186	-0.36052064886444146	-0.40775751582103714	-0.29425769102870897	-0.24296805389352577	-0.23104425048423044	-0.387808280970363	-0.7748490172768603	-1.1294209546988727	0.2098591971487799	0.3942762259997098	-0.5672739272962656	0.12484397240683656	-0.035099486242953996	-0.531369650015936	0.02120133166055059	-0.9055374219517152	-0.28626775236516383	-0.1900858263720293	-0.32261914194425845	-0.23370949801154856	-0.4491178905732026	-0.8321992572622199
-1.7590208176327373	0.8170323618178384	-1.4257188741303943	-0.832144328803037	-0.3524616859947317	-0.11903674345354678	-0.24369271536216153	-0.19143576086321631	0.3316703811735696	-0.5933849650078615	-0.25300999444802963	-0.07975603872289047	0.31113220009029086	0.5102130965423809	0.4654681176272451	0.36627239397050704	-0.1424137558691486	-0.08750230655446044	-0.9857336364726732	-0.41222056188910194	-0.1864441077507329	0.40558692609776514	-0.1377920309033564	-0.5605139370510701	-0.1578005629825048	-0.5941085582677449	-0.5090858524065842	1.0062903844407358	-0.37460317350460415	-0.3496032105079839	-0.34422668206798995	-0.23697117575742338	-0.28757349869258686	-0.372646740774391	-0.802814535467219	-1.0354675025803097	0.1631100736028496	0.4184854036680251	-0.6095608101210662	0.16191636382306523	-0.049342727002105014	-0.5021245204369622	0.0020428607406133836	-0.9089201368373745	-0.20962435692839482	-0.15149028063701608	-0.3229005595925244	-0.14465348400098266	-0.4380983289614351	-0.9587319366160874
-1.7850726295245731	0.7609528788103772	-1.2846846147795563	-0.8174804910210615	-0.5548667539025887	-0.17548861065368074	-0.30218824831378654	-0.2728506171807853	0.31063539073109486	-0.4916573315991677	-0.1791543063965428	0.003339632982129903	0.2643297323772053	0.6108030381366939	0.4436493283544918	0.4433004463749775	-0.2497572840976435	-0.1532333859865586	-1.0361817736030372	-0.39543315247882443	-0.1195994304103402	0.44020808964005614	-0.21034232933089875	-0.4567096314255128	-0.09603919841433887	-0.5309503546755149	-0.4451617907772114	0.9252057004425908	-0.4089564495372765	-0.32043095339879785	-0.384521792570107	-0.20143750797313414	-0.32866635467639516	-0.34441042671911803	-0.7794883154811425	-0.948426375983337	0.1166258228965609	0.4538338919540575	-0.6273624218659315	0.1817682451386296	-0.07802690927122768	-0.447146345227469	-0.06792148732281085	-0.8884562826993619	-0.10701303439742649	-0.13199998902591806	-0.339887241528145	-0.073593564171099	-0.42997708496781006	-1.0775455405745098
-1.8006407831603632	0.6550514822260356	-1.1009753455815292	-0.7605446778741078	-0.6695499125945752	-0.23887042505572742	-0.4008701958774596	-0.35507564251133755	0.24738853277728684	-0.3630398820634767	-0.10520879732758068	0.09566359991599042	0.27452144213490526	0.754805083987401	0.3929070083748953	0.47251889472398556	-0.3783248955561246	-0.2474894733036858	-1.1010227890665636	-0.3726356063577664	-0.08080807062992432	0.4501615250087957	-0.2610621656021338	-0.3631017696390768	-0.06660310940543455	-0.467782869425061	-0.40672019893284583	0.8206191367953453	-0.4547823614737105	-0.3262054476656976	-0.4338224818164573	-0.16933829388647864	-0.35342835318916055	-0.3038012208294381	-0.6954108544639263	-0.875834138825301	0.07240698108988466	0.5212802941322608	-0.6157332498515122	0.1962621744733547	-0.09522101679263326	-0.3852538773730852	-0.17122644078958094	-0.860279210253956	0.020618439174563595	-0.12410544558011974	-0.3778484721531898	0.0026110983366837482	-0.4381464243150351	-1.1872783601573098
-1.8172907619888057	0.5197184925625582	-0.8782764932884316	-0.5884885263280358	-0.6781317001182078	-0.24485943348054615	-0.44076878756863735	-0.37292658247581967	0.13145404345160921	-0.28587288872423794	-0.09332105695127661	0.17853625448631408	0.2708807208871831	0.9250129798637909	0.3501866881138806	0.5242339349449099	-0.5187221011078073	-0.3238880113363529	-1.2005702894684465	-0.3439648552877945	-0.06936485146080307	0.4254764412373909	-0.2632453228069464	-0.26551589331250813	-0.07891445122349856	-0.4306782804674937	-0.35128734283075247	0.7163652908578962	-0.5109380570920707	-0.3586422684868186	-0.4865278340755951	-0.18088079026233297	-0.3488736262864507	-0.2798295064190913	-0.5657794840652571	-0.8205578288810014	0.04778593146416858	0.5764326716263299	-0.5929113756699824	0.21532478240930594	-0.10530375508450567	-0.33716906618904974	-0.30882256762028465	-0.8309278749399599	0.14641404069152167	-0.10618207804765334	-0.4262601248118636	0.06530188190181221	-0.44643142153639415	-1.2850484110522955
-1.8176909459817903	0.383121785735635	-0.6515615057126521	-0.39496953841182647	-0.602350506103444	-0.1777822418275441	-0.4331958773204737	-0.3386544888209692	-0.002994862130204101	-0.276548942031204	-0.12628251890375625	0.22243089708382507	0.23054118300203247	1.0581182178330186	0.3267783733560783	0.623402528060913	-0.6606574627582932	-0.3546783096577958	-1.3272688284146716	-0.30642007685962386	-0.0824146015731626	0.3895590314804484	-0.24210410346924074	-0.154616309669999	-0.1039121460145606	-0.4062570774729705	-0.2845941959883014	0.6410017764731781	-0.5743325007151654	-0.40223835633464644	-0.5110570548900373	-0.2355429991665396	-0.33855682353015537	-0.26987766334143937	-0.41180667526895354	-0.8012866978348401	0.04699970680283762	0.6070525032495769	-0.5647186884657605	0.24046286358029073	-0.08950526841889572	-0.3137263963476339	-0.4888293024782742	-0.7839691420980552	0.2476456172740102	-0.06795117046275216	-0.48448565958546996	0.1288737008996655	-0.4440335246211866	-1.3669225938521306
-1.7787510508470146	0.2760949757975808	-0.46208865368773316	-0.24385353827819117	-0.44935568139006554	-0.06348865315147376	-0.43460469477525976	-0.311714100666018	-0.16639460111717125	-0.28768784991833	-0.12721637233940952	0.22468798429187906	0.21509915477567057	1.1180628227970948	0.3234184956335527	0.7175057370905153	-0.7807510078057798	-0.33005666196891503	-1.4440171377631035	-0.2710248086468063	-0.11948145907870007	0.3754445915264336	-0.22584862791169974	-0.05632024269713161	-0.08615285250973234	-0.38543599766206693	-0.23712332060189456	0.5947116868187713	-0.6330078058997994	-0.4485997095179478	-0.5196271534814726	-0.3133999667431887	-0.3315432128590451	-0.26391055555701487	-0.25788623412811107	-0.8150701045554433	0.027679844573332186	0.6539034880822621	-0.5228339077837559	0.28381770551641655	-0.0403890796649214	-0.3396386432820406	-0.6716764249327813	-0.7235004953165205	0.32550676994852046	-0.001833094145624542	-0.5473143830342874	0.2048738623372131	-0.4370974875555652	-1.4123019951603752
-1.7305770346127105	0.22701475029838808	-0.3023945397584976	-0.1370797826500883	-0.27615756436637784	0.0649665843861614	-0.4228769436071639	-0.28125174577782286	-0.33855554120216097	-0.3295391458328589	-0.12308888272686438	0.17121001344075193	0.18806947014349307	1.095382625232172	0.3442952358573689	0.7744085539842211	-0.8510675976558666	-0.26986112862143624	-1.5250886439567226	-0.2528404829681802	-0.15811508191006873	0.38637210982467707	-0.2148984352412981	0.01119237398171664	-0.013604200603765725	-0.3684006741992622	-0.17496104640293852	0.5783543785829972	-0.6723264362894605	-0.4917192413584287	-0.5303322359388993	-0.4094561239775407	-0.29126480987671777	-0.2691902187632595	-0.146132467199561	-0.8300796938391409	-0.033984231266793355	0.6867543189832561	-0.47842052324224377	0.3526348930364809	0.03857845801302261	-0.4083970063488776	-0.8112967522867007	-0.6970213258148839	0.387420560336946	0.08489213748714172	-0.605051903870226	0.24600378991516644	-0.42091454619658164	-1.41441566828327
-1.6911929518508668	0.23942683926210312	-0.17330525478112588	-0.10528061241669602	-0.1920480262726045	0.20303782974215165	-0.43162593411572603	-0.24044256039100803	-0.41223404700662175	-0.416173486629868	-0.1609434515360812	0.06813508256529295	0.12095143140772857	1.0264518022506568	0.3407064081337862	0.7669453878646108	-0.8684592630396789	-0.2115025398823951	-1.5828010268895958	-0.2531992654140022	-0.1994872302601914	0.37608783337186297	-0.21372527959031373	0.04996688942788522	0.06673164940053218	-0.3155393101992409	-0.09740501927344455	0.5685283780528475	-0.7157722610134539	-0.5354176698672701	-0.5431581632963184	-0.4735947907051189	-0.236253405898394	-0.29658582919061355	-0.07619665350488987	-0.8371046052142515	-0.1216720636017237	0.677222196595911	-0.44806438903895984	0.42094843583004343	0.12443183961956265	-0.4920879393805402	-0.9012654635921326	-0.7114554644872053	0.40197965095293353	0.17153704673019798	-0.6596647954210504	0.24560459262052953	-0.40518163993199974	-1.383863038223793
-1.6367446816020745	0.2959049626623257	-0.09027699950296421	-0.12988911152182211	-0.22220940025519714	0.34571714809812654	-0.5157872841786478	-0.23423083253465776	-0.37145177668044477	-0.47710287822467484	-0.1702164022925552	-0.05177379685677537	0.05567251990019526	0.9624172458462444	0.2954763875427079	0.6567545078500034	-0.8595886118032101	-0.17634052521223545	-1.6106133115424446	-0.2786197447410545	-0.23515433803300692	0.33820490215805915	-0.2299086121797241	0.053918390183889456	0.114224296854151	-0.20966459504578028	-0.03843678403962714	0.5469243674702794	-0.7749584642290344	-0.5893873792633142	-0.5526369261026833	-0.4713945938050722	-0.20377440548596648	-0.34731679580004815	-0.0027533970682946775	-0.8318242172129985	-0.23241875539898982	0.6523035394385126	-0.4408720876771052	0.4651035899343089	0.18992350834154248	-0.5646291504097354	-0.9428641281530832	-0.7268413189961654	0.366317978379301	0.21939261653608272	-0.7010264892959778	0.2218628587816008	-0.3992338478701146	-1.3160456807787702
-1.5709169055278793	0.35657287794564674	-0.025100200172934233	-0.1932922980748971	-0.2730488719886586	0.46494286135934093	-0.6305942010268721	-0.27240081134477667	-0.27057634694486243	-0.4884865813566547	-0.15486128549562583	-0.15772359803755207	-0.012841465483684871	0.9140018527924839	0.2487107978362567	0.5362673515060115	-0.8279495439042226	-0.19239996343859656	-1.601943523534732	-0.3296316027258611	-0.23906992582700495	0.29386894271750824	-0.24545486686595058	0.025186917397242232	0.13726575967542232	-0.08878607937328506	0.012392406415145754	0.5149716548667278	-0.8171106294810929	-0.6323508157521474	-0.5510967214064225	-0.4399747088056266	-0.17782177699889523	-0.3986719043366831	0.07813558783571731	-0.8055103394089909	-0.3584394700653178	0.6063369907716406	-0.467234694616036	0.4916960314936031	0.230087514208339	-0.6162744429746623	-0.921807350383282	-0.7429144511037986	0.3261760390955172	0.2091801984157912	-0.7319288272436797	0.17194919002937564	-0.39697909188824093	-1.2288848631147107
-1.5194467680235582	0.3846607545988438	0.027765531801236403	-0.3323046614204131	-0.29835471871255215	0.5610137510332135	-0.712422670573266	-0.30428128607329896	-0.11886735057712557	-0.49125320217127244	-0.16292379111184102	-0.2405795904081573	-0.12891146992534178	0.8592052598554505	0.1864597300328022	0.5272103001137448	-0.7762119029808796	-0.2684760653260287	-1.5823458288530567	-0.37157411983166583	-0.23879819410805808	0.23073253190261195	-0.22902291850944384	-0.015075210722706154	0.13718001017353212	0.028582809283274467	0.052658741801344736	0.45433631318608736	-0.8420543538273387	-0.6474445126356071	-0.5656890769161016	-0.4026433191639823	-0.18437919845216694	-0.44518713650545677	0.14514952439044132	-0.7628737422673535	-0.4550415791653754	0.5425441666426629	-0.5089725533612495	0.4901975159511894	0.24385334426550737	-0.6530407951620585	-0.863662862258354	-0.7595347870899942	0.2890664148004628	0.14025338837594198	-0.7623822370381953	0.08679970673720369	-0.3906568431447546	-1.1509683002920823
-1.4862671976674666	0.3974023320504537	0.04547817182295948	-0.48448104330896646	-0.32642598631322056	0.6410678708442371	-0.7669947226561838	-0.32911653106491295	0.06435836171657987	-0.49778735216851927	-0.13393298842393442	-0.26583564005875343	-0.258688313481639	0.7961740367660177	0.09535804553557961	0.5942132870336545	-0.7180238901765328	-0.36092580416528774	-1.554093063883095	-0.3932560436137926	-0.2720144143280286	0.15833907908283051	-0.17849842319807033	-0.007797176979440412	0.08019089121723469	0.12234147983262997	0.07701488740554414	0.3656444029710521	-0.863040157283241	-0.6433674260998653	-0.6179391544700412	-0.35513175018492676	-0.24685801389421505	-0.47953382223947594	0.22657646793691946	-0.7351319191330508	-0.4974109743487783	0.5037399823417751	-0.555512439619473	0.4672437350597999	0.23245992321819164	-0.6864088627691622	-0.7969675060951054	-0.7479099774210105	0.2532569630521218	0.03838164896926034	-0.7741258401698097	-0.005227175560817554	-0.38569958634153945	-1.0734391624734183
-1.4577212930060763	0.4185560353411379	0.06811877723220927	-0.6169932801439615	-0.3724532407437107	0.6414811109390747	-0.787464578617031	-0.37487228437740233	0.18819915540820564	-0.4947875240496334	-0.056856575317269696	-0.251333117765098	-0.34632258154834217	0.7369542641119152	0.044431982243032575	0.6913304135029132	-0.6647406803539103	-0.4181440986534792	-1.5019092871261115	-0.41320668287184964	-0.3201970874193708	0.12465945672406913	-0.10040754481810103	0.06949334451764407	-0.0030615851780256	0.16483291118192925	0.1074846616418148	0.2840488299451421	-0.8493649148083104	-0.6179828071922406	-0.6614636048065466	-0.3141268610627168	-0.31097051218967364	-0.4761587914267336	0.322204567505331	-0.730922768807374	-0.5006510033801713	0.4919056714082208	-0.6100385212137899	0.44148058248852695	0.20691552176210842	-0.7070889548455368	-0.7171664770823871	-0.7147360695582043	0.2507546637572988	-0.08058983473571699	-0.7757216569133509	-0.09713499901657832	-0.38378836859966703	-0.9848561517568308
-1.444139944962012	0.42901017625333393	0.13466468265996126	-0.7851995772104655	-0.4283423325004231	0.5698047651370564	-0.7608760755871545	-0.43337685727820663	0.20956918906087982	-0.4943211094410958	0.029057940762854444	-0.23980415726740123	-0.386384951122802	0.6666735017611545	0.05057863354530898	0.819275172667135	-0.6214795767750536	-0.4285550204669635	-1.4313125921012628	-0.4428200339769985	-0.38487056204934755	0.13469424645774505	0.011501737237839826	0.16895696491302611	-0.0690955615937125	0.15672190210146378	0.14445268700334143	0.22497371776162495	-0.7760387365715775	-0.5593622833123468	-0.6711290019641106	-0.29061378122014575	-0.3532742997621936	-0.43176364277935714	0.38310934098089133	-0.7266679153134359	-0.46851092265166666	0.49243174803618067	-0.6474709657761986	0.4092831960551229	0.1808102359536959	-0.7239757346498374	-0.6519507252149342	-0.7118913948497919	0.27854425337050076	-0.2042225669610172	-0.779922820376753	-0.187925070047356	-0.37794592826471585	-0.8946318975635336
-1.4547962967254038	0.4350901202027879	0.17985062764661106	-0.9505618130449888	-0.50187301288983	0.5196719038475466	-0.7516822678372472	-0.4974178011461379	0.2069758830744623	-0.49052316191443185	0.12435091165172463	-0.2395606328099737	-0.41311148291516114	0.5670613540883489	0.04430219529975837	0.8787301531518745	-0.5884839663889291	-0.4100243563099686	-1.3515078610439708	-0.48232750099192917	-0.4785981222773744	0.1445153453928546	0.12520571436250522	0.2598878814233484	-0.12422791800241191	0.12777821113731525	0.18832227607888544	0.1948854055792412	-0.6783023018120765	-0.5009867567724557	-0.6737437680763673	-0.2714474318386419	-0.38386525003482475	-0.36896186014369775	0.4129434323320308	-0.7231777538543005	-0.39636851458134614	0.5040983418796281	-0.6466109139707732	0.34915353510507274	0.14024643523523855	-0.7393164126935893	-0.6316903310192568	-0.7422468100079445	0.28354316814573455	-0.3236402861643842	-0.7763191110475671	-0.2843333177405498	-0.37603356539537647	-0.8061747591056184
-1.4898040935390713	0.4794490332952012	0.1641467357364563	-1.0324827859976566	-0.6170598503261946	0.4766295290773674	-0.756940200429989	-0.5657234746984161	0.20020824869335563	-0.44620653164048923	0.21981497019292914	-0.22777276736280108	-0.4284668960444319	0.46690801450625086	0.03813658635408225	0.8163586129666468	-0.5692761648884579	-0.37590849395044457	-1.2494835787157914	-0.5308310663155609	-0.557310185372562	0.14018620845337781	0.2011678202367142	0.3510261736023894	-0.18252957600097713	0.08883817426595943	0.25505870524793584	0.21523335758873058	-0.5817005120771274	-0.4619835937416411	-0.6503852536467205	-0.2453194838399174	-0.37361412897219765	-0.29893469071379586	0.4341344801840691	-0.7087344379724683	-0.3138904698599333	0.48502203112723274	-0.6322546646032865	0.26400583980925896	0.1128700068215468	-0.7224100123085712	-0.6289871533813364	-0.7817868720847445	0.25504168077744666	-0.441120068346173	-0.7954030245047901	-0.3858498901128332	-0.3795651385025876	-0.701030555498043
-1.532512526317325	0.5354254664052143	0.10945462167168633	-1.0395328917195448	-0.7090582166519728	0.3873087231108915	-0.7522895879717151	-0.6304138500471552	0.12052877322009484	-0.3358806463178837	0.31038307041652435	-0.189492004362834	-0.4062472364707045	0.39260054111803727	0.07763264895689292	0.7121454981369233	-0.552544238747024	-0.3300696064856952	-1.147761009635849	-0.5786032674227092	-0.5830557716023597	0.1321527360971349	0.26229511207964584	0.43085065532546646	-0.21431520136167576	0.048558097988519025	0.3222958322405937	0.26934132905143715	-0.4700887844088917	-0.4310570729785116	-0.586689211816957	-0.2201330835168227	-0.3218665080628581	-0.2270628598228983	0.42858707922712735	-0.652570817737057	-0.26274203228375537	0.4353138227738852	-0.615195395275891	0.16248348158359147	0.1063986022446716	-0.6807123541674793	-0.6211958909900919	-0.833547384416045	0.20723227585205972	-0.5739427019211684	-0.8514062532464532	-0.46733936452470337	-0.38414564836926807	-0.5782119251273291
-1.5693319444436313	0.5819280885484942	0.035175852578669196	-1.0130383596861088	-0.7324455927444151	0.28389464614026955	-0.756711594665087	-0.67647941199021	0.00910723247307984	-0.22329076710352544	0.38659406514846895	-0.14370427953573983	-0.40640025647556566	0.3065935931963604	0.10726490387083157	0.6410882567931102	-0.523411932875724	-0.27998021042025545	-1.072164495068781	-0.600404077695759	-0.5617268199458865	0.11203542873568698	0.29046305651326837	0.4923455899280128	-0.20581914071438406	-0.014936565714329103	0.3614210881073716	0.32850011284836517	-0.3716095982951636	-0.42649929545922055	-0.5080134068091156	-0.2102419544373449	-0.2680779777993677	-0.18444684883988946	0.3933507881455525	-0.5751641419517439	-0.24444342272822078	0.3729966677182902	-0.5829335718573886	0.04266433137596849	0.10588897364255519	-0.6223672873068417	-0.6284496298321945	-0.8834699200834656	0.12404396812003109	-0.7080645182757613	-0.9044378456308297	-0.5267889461958337	-0.38731994170687795	-0.4641405993819901
-1.6086388132815173	0.6652778286280829	-0.08356892400030698	-0.9341306723381504	-0.7205690404406814	0.1885878046992972	-0.7681253571922335	-0.7081408170176209	-0.053036725233631045	-0.13652895896008324	0.4053238858876759	-0.08688489678717005	-0.4638650426405454	0.23604649145653248	0.10347483347115968	0.6243468981308378	-0.4606255128426671	-0.2694398434389762	-1.0011472937746113	-0.5891767347091953	-0.48866014900189636	0.08626562009846546	0.23807838251594307	0.5314818291433625	-0.16199771526836207	-0.1014996307255577	0.3804358011335903	0.3791175014739737	-0.32326510269211595	-0.4504676850174623	-0.44069307669469887	-0.21976109900766821	-0.22555803774404995	-0.1595167100822584	0.33789463118595	-0.5099847357433247	-0.24386797715759032	0.3044715671332154	-0.5448240835160836	-0.05280601104028262	0.10405548223494088	-0.5296561192999307	-0.6322547307458559	-0.8756257917572776	0.03102124050187552	-0.8281911144422847	-0.9549556637047021	-0.5677816059321222	-0.40210010191919043	-0.34849178364160605
-1.64295085452232	0.7931478362447729	-0.2366338969732757	-0.8440364351252452	-0.6801817046892749	0.049383865270407154	-0.7666821111583957	-0.7344369587734472	-0.12039591070337256	-0.05838713011914939	0.3795295708375335	-0.02134221163200515	-0.5112016367856922	0.25118162249280623	0.11617937110945835	0.6701425878103777	-0.35671040483439487	-0.290477036754185	-0.9140646504610578	-0.5630110918408203	-0.36518923247409946	0.07540643946676848	0.12647543060160266	0.5437539235113983	-0.11404545048461097	-0.17863717181035277	0.38010626523789554	0.4081023327312625	-0.31034697416666035	-0.4796926630732311	-0.39021508287941964	-0.25015162359489723	-0.19645865902398413	-0.1341256836025842	0.2604107340609151	-0.44216903702425225	-0.2606472984885596	0.25882235367999806	-0.5156811292820912	-0.08877452360390396	0.09483676944665717	-0.4110484008231866	-0.6293124965821325	-0.8003813311543668	-0.04178415925328234	-0.9390156129052315	-1.0204991740699279	-0.5806455636652619	-0.4296633200419424	-0.20198301336602578
-1.6527437387489823	0.9372278639140325	-0.3475723191024169	-0.786636619665973	-0.6005523409045683	-0.1224259068212767	-0.7873144700123659	-0.7459530251916056	-0.22041882835606383	-0.03294146108753164	0.35957362192327036	0.036792203186673846	-0.5218769475021504	0.31534265970298625	0.15103518592013568	0.7175446801861813	-0.24722457726829017	-0.3076238143900248	-0.8343734560964828	-0.5232923890071957	-0.2637577466337781	0.07628832078267783	-0.009579547941727218	0.5395439133601415	-0.07413534565147875	-0.25712287375217824	0.3444278564711626	0.4254016848968455	-0.30846444828957875	-0.49716397127317274	-0.3568612620855435	-0.321209202192744	-0.18975315520680663	-0.11787245032042366	0.18578801520245175	-0.3913983906436147	-0.2889905576319176	0.26952246270923536	-0.49611473591050875	-0.08369944057904492	0.06959550914183327	-0.30624572293936153	-0.6324937872716578	-0.7018204871039031	-0.096499398689083	-1.0143924383346625	-1.0631752670401295	-0.5576209842644176	-0.45747388569749514	-0.05248600297547949
-1.6351663625758017	1.075109982619654	-0.4063948874480882	-0.737401880190838	-0.5698199171353566	-0.28006957062591165	-0.8043001537732037	-0.7064297400621982	-0.2561671042571112	-0.05178200398582132	0.3315038410970922	0.03489143071106689	-0.5382746289664155	0.3565899963222117	0.16303974903290802	0.7469175100930124	-0.15085817107823846	-0.34505347304510375	-0.7729679768533039	-0.47527710748557006	-0.2126165116073638	0.07558650379449419	-0.1548022328967249	0.5136001755904304	-0.056623010712094544	-0.3323948015339565	0.30324177164474053	0.45725891342391706	-0.32961336979150596	-0.49710194663013374	-0.3454011588437192	-0.41459194944655187	-0.2107438302904275	-0.11403542121281474	0.1419836615830038	-0.37317285891034674	-0.3065449118140924	0.3173338993672784	-0.4832526224967034	-0.054838527977644116	0.017994148727538153	-0.22505445189112394	-0.6494625569966705	-0.5980664426078477	-0.1311237751325502	-1.039894159588354	-1.0708304971149887	-0.5120788760615309	-0.49813621691148785	0.04940677306717842
-1.5967968541696158	1.181697474573849	-0.46139593499614173	-0.6868283575733931	-0.6024708115360189	-0.42130106217479507	-0.7852983324231113	-0.6106729478091835	-0.24838122467490056	-0.049391991240209376	0.2914721819119323	-0.011924223667906	-0.5422228338088102	0.359593915459182	0.1628939210067567	0.7902570030958421	-0.06977201760304033	-0.420973063956929	-0.7069684666177996	-0.43478139651484005	-0.17347256335260725	0.05786643838650292	-0.2927706649332408	0.4550454302635593	-0.09258978178496464	-0.35653871498903833	0.2887451433018856	0.5028648645922029	-0.35369328662358157	-0.4653846116682609	-0.34221235071186423	-0.49062680273901627	-0.24825643686303384	-0.10716874944078891	0.12571041264838337	-0.35810307520991547	-0.2961169427294633	0.38167813867739736	-0.48175934573563506	0.003081995418626432	-0.0526670285159101	-0.1746073227886868	-0.700660260516768	-0.4781960656979563	-0.15552296944907598	-1.0317815982276284	-1.064236166904625	-0.4450473471768242	-0.5566545207132687	0.11587386446462869
-1.526854323180004	1.2341661434115077	-0.4793304083120282	-0.6822224522672814	-0.6057495355917765	-0.5525270894130663	-0.76087332130083	-0.48818057812770005	-0.28099010992664314	-0.03840662356583203	0.27101437588415755	-0.04761209205010309	-0.5304619472088128	0.3230360979460934	0.1687139175304541	0.791325156576994	-0.035416158329541064	-0.4989602472307175	-0.6332085131819883	-0.3959023295233609	-0.15855913130444527	0.013103097348819865	-0.3908429257017402	0.38149998077462194	-0.16288150680117816	-0.32219193873126567	0.3030273273902286	0.5470434764728997	-0.34073822571034673	-0.41147899440335645	-0.3445132317789223	-0.5434742150870873	-0.27515010488847275	-0.11661528188343011	0.13663978037796887	-0.34514455494084884	-0.26996261511652514	0.45674058598331185	-0.483638399979856	0.04906820856965334	-0.1234409684098265	-0.16755961019491653	-0.7711776920215457	-0.36975806072942013	-0.17729908341452622	-0.9927653161655614	-1.0435698375442546	-0.3515749504645389	-0.5983818204712648	0.17765752701668566
-1.4176580598163047	1.2127154937058073	-0.42683621308207076	-0.6908105891832393	-0.5755977860437899	-0.6615555830678632	-0.7170402315956487	-0.3408062977194545	-0.32362525266794295	-0.05471085596862642	0.27922088027441955	-0.05228007138669122	-0.5216459739099074	0.24251890345934898	0.16974054683455936	0.6944152630096773	-0.054175485401204725	-0.5677874197216239	-0.5642633565298951	-0.3534407455062931	-0.17133714969785763	-0.032754731078472724	-0.44013877077125996	0.3269914282899281	-0.24634092532766708	-0.25512267640491404	0.3466647658049248	0.5989927203096174	-0.3029615225104697	-0.36743012666134667	-0.3590339498608685	-0.5651554236747418	-0.28308564769615685	-0.15999647754231244	0.17303173040165729	-0.3382578677819418	-0.2454087163515631	0.5174722715684045	-0.48245958771507685	0.048512129597652755	-0.17715992353291612	-0.19793096110708236	-0.8132912475611478	-0.2993520344211676	-0.18706245562050414	-0.9135521404085452	-1.0009272466750363	-0.25163835896366094	-0.618631109464394	0.20809736245475538
-1.2601408246856074	1.099661620686726	-0.37421681133025325	-0.6256059818882186	-0.541662029623234	-0.7186258239350917	-0.6078052359811161	-0.1760801414587247	-0.35041917088715213	-0.048827079136701	0.25387139312034346	-0.0429312956368076	-0.4856920471074604	0.13103580246833774	0.16997824651718596	0.5901492968358345	-0.07738743462554684	-0.6401507988418416	-0.4971558122747317	-0.3097393452267397	-0.15459847581071953	-0.0645512710701753	-0.4524030753534551	0.27877232416885295	-0.3537427481086214	-0.151665833218796	0.4163994797801783	0.6579634890693524	-0.26924327836766865	-0.3289014521497782	-0.38002088839345716	-0.5523067128421526	-0.27632879273665684	-0.21708769471593842	0.20655179059288414	-0.3238948111224211	-0.2196330449812116	0.563847856879493	-0.47724944371098077	0.02054949841256102	-0.20788701356052258	-0.24303213598332465	-0.8262314197389087	-0.24806017995715252	-0.16849343393694716	-0.8233029232970667	-0.941772586967472	-0.16665415735839095	-0.6527398761866329	0.1984787602466252
-1.0569611014923446	0.9114775928292678	-0.3249004120627024	-0.5300023995728623	-0.48163924320326823	-0.7035722899767547	-0.45140721849554355	-0.03353317209744272	-0.39899089776931396	-0.015869527620995406	0.16841025931890236	-0.02950540778651613	-0.4456787594213517	0.032559549724248654	0.18011183605443784	0.5268403407049077	-0.10910310146278798	-0.6812778821988495	-0.413197530542228	-0.2578262851812739	-0.09384589105706125	-0.11024422131786378	-0.4722645894257071	0.21294617354474807	-0.45942272089161823	-0.029052807665698	0.4741715488970851	0.6998741080406661	-0.25319718177724226	-0.2884830935136317	-0.39312205428900854	-0.5292314770611757	-0.26816634953266594	-0.29758867645086584	0.22163843606170955	-0.3172388692276597	-0.19356731919843523	0.5982624384911199	-0.47556542618986786	-0.026748950724501935	-0.20658072415509737	-0.2943164098630473	-0.82392289754891	-0.21934375823431126	-0.1258619839407676	-0.7445691319611774	-0.8959551136616642	-0.08532996463342343	-0.6728185411872282	0.17939521806822306
-0.8371438533293422	0.6959934776662122	-0.24605296586227654	-0.46249825140649453	-0.4023499427746381	-0.6056433063512754	-0.3565578603518812	0.0648563453801645	-0.4299567597340294	-0.0012035403183750625	0.06157029762795829	0.013761198052365736	-0.43091810329210534	-0.021692202818711172	0.20378264125931186	0.41639493974361963	-0.16535266694261935	-0.6680944802460453	-0.3263324992230478	-0.22889546991240767	-0.027713018268251566	-0.16048867710252163	-0.5030208015774906	0.13521438692609697	-0.5193330395456456	0.09313326160909809	0.49953204121622335	0.7255160122492282	-0.26342027189447265	-0.246928650165827	-0.41747123893638494	-0.5253677166513377	-0.2736597275485194	-0.4028720907578062	0.24308894184307867	-0.3049324551398752	-0.1868615596314477	0.6328423239973123	-0.4783157017434812	-0.08566710463381563	-0.18862656708053582	-0.3359918313459925	-0.7961315155226251	-0.22005721783674356	-0.04489462669017391	-0.6668718819401189	-0.8692919082251462	-0.015011011010075914	-0.6592018304810527	0.15781711658159422
-0.6251443074027324	0.4753650031489573	-0.21025342719370763	-0.39630968626682	-0.35365190774099886	-0.4855762481487734	-0.32626759650239034	0.1364726935871007	-0.3987762793428515	0.007233928919922868	-0.03544352989730023	0.04523609332106295	-0.4196408176508661	-0.07398107054909159	0.22553580792029707	0.27095499485100094	-0.2006894868124638	-0.6122424206652186	-0.2695567940050861	-0.21746432151283224	0.029617072347254435	-0.19534739539042648	-0.5180098905713862	0.08024657782346335	-0.5399723729872961	0.21204754635994744	0.49572418016477504	0.7503576220848178	-0.309898656015007	-0.20666018441702377	-0.4404338623180328	-0.5245713039153452	-0.3016102737357042	-0.5136872683020843	0.2901127160994129	-0.26200937716304207	-0.2035056465900646	0.659967848477047	-0.48507239245064004	-0.12934483113432932	-0.15015839432078154	-0.3665214549426133	-0.7773450674801203	-0.2362285324584729	0.05974581758582955	-0.585700369824455	-0.8638198983977488	0.03763260696056123	-0.6495804695060896	0.12000803254490869
-0.437431446461143	0.2726821259044549	-0.24895312997186464	-0.32499662500138315	-0.35605641232005053	-0.34796581009278194	-0.2987247332612072	0.1766505952789988	-0.35083529216957043	0.05406803928591033	-0.14464164972957388	0.025378596379338304	-0.4184614087454778	-0.13358028562049581	0.26211676828034325	0.1484288892838732	-0.1973710231326375	-0.5156186635516942	-0.22539943066375492	-0.18530977166419893	0.06629820336394514	-0.229770054282273	-0.5219022811749839	0.042238121354435235	-0.5189168686298047	0.31029157824603265	0.4438857245488587	0.7461415571408553	-0.38133512707703454	-0.15844739563901802	-0.44650042132974344	-0.49833968810259444	-0.35825177792960183	-0.6350240127828288	0.34413947409971735	-0.20906727293430616	-0.23499753498212242	0.6841154896590637	-0.5013265982998301	-0.13084058697961132	-0.09273438068230531	-0.3829242604225455	-0.7821162962465815	-0.249206951721796	0.15163604518242094	-0.5122959052979063	-0.8901905188190062	0.08054701648015397	-0.6687750961024159	0.09099365956868295
-0.31524497821314074	0.10653450506450901	-0.2801268320339153	-0.33486076827621936	-0.38589215959847467	-0.20224962298230112	-0.3119329133285166	0.2012045495893044	-0.27690162890253844	0.09732437299634486	-0.2685561591233986	0.013297219875581658	-0.4496587231326806	-0.1872117957505585	0.3043500229340123	0.008374218192061578	-0.17583683774939945	-0.36912556715798195	-0.15641432591607624	-0.1641076397918698	0.08021616945635468	-0.25288011754851114	-0.506160685528896	0.028792792038714203	-0.44814151642293004	0.36666837029837956	0.3731909298745059	0.6845484215796459	-0.4635199488824866	-0.10776085734782022	-0.44342283973042174	-0.45067322721317016	-0.4465793253614647	-0.7660038610960982	0.40272102795117376	-0.18317364133601366	-0.2779143962108413	0.6881925835257523	-0.524179403415421	-0.11416925660811943	-0.04805840434677075	-0.3761316153781047	-0.8050699663305906	-0.26979778857804	0.22675049454239837	-0.44380258117077875	-0.9404179853510165	0.11897921076171898	-0.6873696759062068	0.08824899044776986
-0.27841974828610616	-0.025454786610709636	-0.2963233843887771	-0.45616871398138503	-0.3777675327186245	-0.1137478648296939	-0.414575524626272	0.2411620853096709	-0.19148587981978057	0.09582663167576136	-0.35317896342840555	0.04693051086169099	-0.49111559577030467	-0.2418867725282002	0.321163994349254	-0.18214096911025854	-0.12008640083496283	-0.20712023256540602	-0.07001185149314838	-0.17215476914623692	0.06342845130774791	-0.24327162468710148	-0.44891246558775394	0.05544861429644712	-0.3507014991082459	0.40251529456660007	0.32802975682568625	0.5837684241566127	-0.5523095127024625	-0.07703074795431315	-0.4248612051656904	-0.3970306217504486	-0.539172600243899	-0.8966394318338656	0.4663096437691294	-0.1789957029301244	-0.32841091084719654	0.6625101499795955	-0.5433282291771769	-0.09276228595894567	-0.033173734484956544	-0.3460532651379888	-0.8390372110293836	-0.26941029492240737	0.2774643286322474	-0.38220678289019006	-0.9941196197550746	0.15446294783201941	-0.6924975567019562	0.10459276761923353
-0.28678375979092957	-0.1601613413712778	-0.31919943249674054	-0.6071305015818077	-0.31660104265298655	-0.10345402433779301	-0.5247869147427046	0.27112019100418494	-0.1643950727772987	0.077523479522091	-0.38966197955808224	0.07373614508612925	-0.5362276255051664	-0.2760341577621487	0.32250707047010724	-0.38720279346904657	-0.009012998500214586	-0.06943999855003422	0.027570833365334724	-0.15845628552691118	0.0038635329939752717	-0.2196061822895651	-0.3760303095068106	0.10314596502270865	-0.2784455388353979	0.41278893001324823	0.2971625721360998	0.4800008579488665	-0.6412611686688029	-0.06945753903929186	-0.40891716450641613	-0.33602272300647335	-0.6092263062847643	-1.033244331501705	0.5137285557893998	-0.18286932511808174	-0.377543889949903	0.6093160806671287	-0.5491475407437569	-0.05943480355018567	-0.03579656444584878	-0.3083451250761468	-0.859672457173805	-0.23751930524379067	0.2891133062693606	-0.33711149838148724	-1.0638665270571006	0.18786245481663638	-0.7021910607073197	0.10769216765094905
-0.31780549156244303	-0.30843251684333833	-0.31746695529753566	-0.7225961122897997	-0.26792867277829713	-0.16765340007854657	-0.5603557683323684	0.29863741949638106	-0.16910833188732585	0.0875253207393344	-0.41887519619402214	0.06761214583565778	-0.565494866812193	-0.26215897013717127	0.32855601699486164	-0.5813355161938617	0.10931135816696269	0.03943044821115929	0.14777360171623374	-0.12938004660396912	-0.07234462172515901	-0.21270841686783298	-0.33581559928720184	0.13466233206370765	-0.23479561239315663	0.39234143694585916	0.25739791826274994	0.39040726305284384	-0.7371694502332307	-0.07455596469707022	-0.41411464840799705	-0.2887014149566901	-0.6529464300152851	-1.1756875125063615	0.5171705389619968	-0.18721669965996218	-0.41371302232366336	0.5548116461758446	-0.555343178674749	-0.028577250074132716	-0.06216252235534394	-0.28809668577556014	-0.8617178757318549	-0.20486641925578822	0.2657613547582206	-0.3117194235645432	-1.1528213055899916	0.21023571231570487	-0.7178209054999014	0.0671890903377513
-0.3650446381367881	-0.45145763898345537	-0.26604382020565687	-0.8241744067326096	-0.21874620786949284	-0.27541244394560577	-0.5272726581502212	0.35480870563979156	-0.14446298258192078	0.11587666587258756	-0.44979501216198886	0.06332355196958864	-0.5731357619605646	-0.2264962475572044	0.329097038971883	-0.7390981692153942	0.2084130877327166	0.1400646519778269	0.26888361234319125	-0.1181070596967829	-0.11138517937465822	-0.21945432080835076	-0.3182293634406065	0.13874545481949266	-0.23977937344302097	0.3922741449237354	0.2259139604191315	0.310395544450197	-0.8386955583387475	-0.07041788726234041	-0.4340807535953898	-0.29716924593065003	-0.6661245661902727	-1.3071648974448724	0.47091680727574287	-0.1995520962446928	-0.447919857322049	0.5073477096757196	-0.5661741607518651	-0.028393730214886753	-0.10572112333623807	-0.2748815706428841	-0.8747471636559201	-0.1761159609280602	0.20121027448269063	-0.3001109258135751	-1.2279117979989764	0.2281281552690076	-0.7194320998455065	0.008537521910571472
-0.40607512101914656	-0.5523353530671891	-0.21041401816739752	-0.9068377833849885	-0.11744101327976744	-0.3765135655652683	-0.4554463793898641	0.39656157589293034	-0.120692799526645	0.11202512412071926	-0.4275336571325319	0.02777410801582429	-0.5791973751719788	-0.1871254482773903	0.3270248227202738	-0.8375991664056771	0.2934045515921042	0.22768020218706558	0.37357810948155523	-0.10513144840173161	-0.120076617819223	-0.23999684031719887	-0.3209730160132023	0.10772622123090256	-0.31179180513049976	0.4502647852997743	0.1951362914504649	0.25086269932272875	-0.9143279590123632	-0.058958834460946886	-0.47151790777005076	-0.3321382290338299	-0.6381811852787611	-1.4238361254911545	0.37227875769229035	-0.22649913013582545	-0.4948284641622706	0.4619217168100537	-0.5731336209156478	-0.027743821540414836	-0.15448584408875243	-0.2574297181139157	-0.8892334233052912	-0.15014603139953575	0.09318653967802562	-0.3077249783746713	-1.3028559979003311	0.2528041508466131	-0.7043461905995936	-0.035496517464075
-0.4094982716479324	-0.594168187752414	-0.1726275064345401	-0.9248410731029801	-0.023694208000576217	-0.45068718963824644	-0.3072864322997298	0.3861512281436924	-0.1059091669171768	0.11304196590703386	-0.39658532655584244	-0.054589708609242484	-0.563385789198029	-0.15012616410571078	0.33714966257595635	-0.9044616800162169	0.34314691372061507	0.2824166797763493	0.49986034722115313	-0.08768167139916713	-0.11615042586058275	-0.28036813037318764	-0.3406181011810621	0.05634061374819802	-0.39092030214818235	0.5462371313355446	0.13677499247827055	0.20909579865209663	-0.9443898967650176	-0.03414897724548077	-0.5488938705036304	-0.35010325139396664	-0.5938699263052302	-1.536050624793924	0.21472233501884638	-0.22646345937035378	-0.5537300282030337	0.43192931602749274	-0.5808715095866384	-0.007716699456998735	-0.20551021120065122	-0.2282565306642395	-0.8973245672555304	-0.14712070086518647	-0.026756153948316375	-0.31617412879703977	-1.3868010955994048	0.2714935876969272	-0.696355491137169	-0.07458067113406125
-0.3575399428824603	-0.6350654378423837	-0.13017432988151406	-0.914234526128433	0.04249142471206223	-0.4978515600306694	-0.09625989986159418	0.3873865738546901	-0.0843304764609977	0.16586124758506365	-0.4075563222617261	-0.14822358078252978	-0.506460903804915	-0.14260055616256406	0.3429069530484088	-0.9513143965781475	0.3685271070842335	0.3073301674798953	0.6492525582569251	-0.07874713930898015	-0.08768222035899337	-0.3003379151528849	-0.34598553800997595	0.010764365752214308	-0.4413330059728392	0.6765968608838178	0.07598299739186082	0.14453773486039134	-0.9449079760935877	0.0016040944901073717	-0.6326172863734528	-0.35675750543313195	-0.5557088622842304	-1.6448845404198305	0.044623858862404144	-0.21696834748631838	-0.6113090933472757	0.39926550778093395	-0.6037621191771932	0.00552018783432098	-0.24465788876322744	-0.19966672848123448	-0.9197025213276957	-0.1837676515266203	-0.13742712531530646	-0.3211872658818077	-1.4602522185335693	0.3045765382303583	-0.6859004773664698	-0.11361251425498906
-0.24661259315906703	-0.6653024472252607	-0.07322577654236712	-0.9300392637136403	0.12963105563427332	-0.4692473185020548	0.07953793334790635	0.4143152955758538	-0.06907349098872076	0.21163940686526242	-0.4143969768941928	-0.21986591274242376	-0.4502116161691109	-0.15609994985502212	0.32886371413004173	-0.9652768871996104	0.3991370311837811	0.3274530072007696	0.7858687375650708	-0.09562052912787192	-0.024291849650678616	-0.27897968254494215	-0.32099077428228073	-0.031342364206386364	-0.46375478572711637	0.851618769598519	0.04258969873169318	0.04200358667150685	-0.9238041941767239	0.04288666315259276	-0.6953019208353534	-0.36173356050640815	-0.5101914485724361	-1.7465141701351545	-0.1073482674604775	-0.241914474376765	-0.674908419688305	0.34586149045639153	-0.639811263632974	0.02647870769962369	-0.26988889791800924	-0.14548645688759052	-0.9300074135790058	-0.24325316406700584	-0.21160658720453213	-0.33081575297849175	-1.5117583485864716	0.3519633581421457	-0.6638098234069345	-0.12835264615687814
-0.09763870509851426	-0.6656387153116713	0.01102732514528762	-0.9602130611412315	0.21341015480657602	-0.3589493750595199	0.20846056760723655	0.4053399191824128	-0.08078808009978058	0.2235923675784691	-0.41494018019035145	-0.2614586083634075	-0.42144674242521185	-0.18355723016084385	0.29484641046973437	-0.9846288240964164	0.4253289261995389	0.35692884868196595	0.873699882038015	-0.13931768346132087	0.0265498177246035	-0.2818032213706643	-0.2795651720898963	-0.057885502881573216	-0.4500268621378245	1.002906318027271	0.03442704541086744	-0.070313249682938	-0.8750821674985996	0.07218090205975436	-0.7298877168666917	-0.355291520580662	-0.4458210003527552	-1.832280377629612	-0.2243804560247365	-0.2816483629781313	-0.7314084078062596	0.2903157620891227	-0.6789217113682062	0.059077630065663425	-0.2948153014715263	-0.05224945731744703	-0.9124530260925601	-0.3250012344036454	-0.22714613580656567	-0.34658061565731874	-1.5440454400415153	0.3922654765933254	-0.6336002157087073	-0.14115728774360292
0.06166192259842836	-0.6818189051307686	0.13186522814404178	-0.9562690414865168	0.2582263345491511	-0.20456852423390642	0.31912228353766225	0.3882174831944055	-0.13798269842735528	0.28067601139169984	-0.46221027279965315	-0.30282316001901166	-0.40724619725715305	-0.21221972660623525	0.2602487112653454	-1.0397486035385117	0.42385130797129167	0.42250812423546796	0.9062722976595701	-0.20471268387478797	0.04354564260430588	-0.31239897093590735	-0.23720837066271913	-0.07459770917026685	-0.4185110618764073	1.0901945125872465	0.05588327513295133	-0.18685993218825997	-0.817663589398121	0.06332274928978202	-0.722089605818854	-0.3448674169749529	-0.3846414882327176	-1.9149858464205756	-0.27440703925218507	-0.28321230310178774	-0.7663772185440376	0.2791704184825526	-0.710260761920548	0.07411108018960022	-0.3171071594641019	0.05241456846263968	-0.9062771634200517	-0.42794101858279676	-0.21468863556936482	-0.3813232366033784	-1.5613369910960908	0.4317818066855885	-0.6010625638707394	-0.188182836642532
0.20472936060484964	-0.7343879120264694	0.26605803982763404	-0.9353029605330981	0.30520961615049813	0.0011908540663742029	0.35912002953650857	0.3976776647252158	-0.1927270897194869	0.33841292535539846	-0.5119026814199097	-0.35522962325745727	-0.4462995009505034	-0.24122639678270455	0.24011277741437786	-1.1016083201806879	0.4168610371222751	0.5036125825046128	0.8826272301356862	-0.282265950958209	0.06556253944191723	-0.31399785538812197	-0.1910845964073093	-0.10327615438865738	-0.404990080418344	1.155982906078692	0.11181486168017081	-0.31399944095133986	-0.7698556393175333	0.028226105026353032	-0.6918774632701663	-0.3525949377946288	-0.34396302402532275	-1.9841956342518663	-0.2559581522679421	-0.26184328516131383	-0.7834913615279342	0.2877987991397558	-0.7328197231625572	0.06396505368557973	-0.3265631131533713	0.15745530939250504	-0.9339157755955283	-0.547891250604153	-0.18674700392064575	-0.43908268455638205	-1.5536449087101496	0.4701313601237024	-0.5804926391869423	-0.24833015983185286
0.29689787809278706	-0.7836389834082732	0.35472194952991815	-0.9348334993700455	0.33486891546114694	0.2531171779258553	0.3269485881276443	0.38282370197356397	-0.20337693297037598	0.3307141873293809	-0.505950256849141	-0.4051175309230321	-0.5394208354179181	-0.2796911556750519	0.2360208430005732	-1.137655718519873	0.4015091273361523	0.5329648626892775	0.8111674459930571	-0.3448214749143573	0.08479451754046645	-0.33560340526547094	-0.15020173131363018	-0.1290948986046198	-0.39297943352024206	1.1988537252078957	0.17849817163021328	-0.4360930592398106	-0.7165693850496893	-0.008177191717090707	-0.6737362272945002	-0.3751042692731543	-0.31679946394953934	-2.0228135830677565	-0.21558030955925062	-0.23861269914777838	-0.7867304579084832	0.3119126555841973	-0.7513275912351544	0.03675857951452309	-0.34509865688034697	0.25110172508028955	-0.9697374765388606	-0.6651224815351402	-0.14039407643829868	-0.5025003986289679	-1.501716652184848	0.4845851035740802	-0.5676569054130362	-0.26281527780708147
0.33913306424033296	-0.8075506273754046	0.3873477750574457	-0.9573348820921682	0.31633867069983734	0.4906202332953846	0.3166558201344139	0.3453446352977184	-0.21401485297535103	0.2918554770708729	-0.49734454793676763	-0.44661666188405674	-0.6071985924765256	-0.3069003390157148	0.2461646404996552	-1.152825445107013	0.34906356396733595	0.5198026426730211	0.7287103716420278	-0.3827197283557199	0.06939064287761978	-0.420266181042512	-0.11672850399286831	-0.1294083294098527	-0.39508429795997635	1.196635408892369	0.24251371635898805	-0.5418638223097941	-0.6537976625205392	-0.05977652600500769	-0.6711120352049101	-0.40638999592503683	-0.3201026560347242	-2.0396010018783572	-0.18198050771084356	-0.2086949593196939	-0.7785100733711501	0.37429617351717287	-0.7591213274259779	-0.0215814178457376	-0.37116000918857667	0.34666441748482824	-0.9987425301576816	-0.7713782164903656	-0.10702724393345606	-0.5547443758218739	-1.4120594462679912	0.48243784233661235	-0.5487748986151113	-0.2226440455394733
0.35301413515051216	-0.7978883435699168	0.3929357965656436	-0.9719291195272961	0.2657510383385647	0.6694550869993036	0.29979821068764745	0.33105325390868223	-0.2363745160389339	0.24256327480833825	-0.4971720345539983	-0.48004359793518836	-0.6149867332899521	-0.3338930455926604	0.23992174270011946	-1.1297015912298893	0.273614845254256	0.47082176795360864	0.6674047626378123	-0.39614010250520726	0.04421237945616082	-0.4796212409751698	-0.08262485811982687	-0.11903007676527903	-0.42541561176861553	1.189324942833721	0.29764654724261275	-0.6329428344368322	-0.6102523255294743	-0.12017612339606058	-0.669820676310248	-0.42185479453512026	-0.3541317444177121	-2.035848376305387	-0.1557966799801588	-0.1724712969830407	-0.763419782718319	0.4534972511760742	-0.765114195900346	-0.09271399125914381	-0.37381066369958427	0.43402963126554434	-1.0232521894628905	-0.8673745332726377	-0.08201846052125823	-0.589193756297563	-1.3175243344478544	0.4954950956018923	-0.5273140647622451	-0.17005396198444683
0.3596188315492489	-0.7774017527732403	0.3956957838083679	-1.0159056210337059	0.1878941745937861	0.794451296836628	0.22284895936443028	0.29574284764679176	-0.23679182964594375	0.15634465137980819	-0.4709300401469162	-0.4964353573354156	-0.6160968501176675	-0.39324902834528147	0.23024751144524397	-1.060331420423364	0.23975687907940482	0.3633140257770219	0.602629976911704	-0.39700309105092696	0.02023371215980946	-0.4878662346802473	-0.03836792190127232	-0.09316114574364495	-0.4423997297763556	1.2061421473282627	0.3242179610172746	-0.7111127931725278	-0.5954639819228638	-0.14067940289654182	-0.6765951262196894	-0.4131003525459109	-0.39140909110572625	-1.998854084958476	-0.1411503988868042	-0.13198497817250238	-0.7425862281693114	0.500583522574017	-0.7702813802738014	-0.16832279341987005	-0.3596626121908291	0.49210131803484974	-1.0421546294291577	-0.9302728700030054	-0.040952901395546984	-0.5863977721605098	-1.2251903106623712	0.5147195968962458	-0.518453068425151	-0.13299030327184494
0.37020959299013956	-0.7415512358188342	0.36921324349467566	-1.0950384859744076	0.10324887630694841	0.8416082348532449	0.14942244024976034	0.23258466393540816	-0.25336037216882257	0.0811591958805676	-0.4445183838179368	-0.5202071895033729	-0.5927742916409819	-0.44081432444489527	0.2472291850905597	-0.9602421012598062	0.24597745414564692	0.28316863852381335	0.5055371818569788	-0.38062223098014564	-0.03530957671354688	-0.5077166997247041	0.012951255951355373	-0.0595785973823485	-0.4496518509828914	1.2480604362822325	0.31762429203565334	-0.7823823047316706	-0.6060799916100792	-0.1335124553934239	-0.6842725847576611	-0.40063704205723205	-0.3967675230964073	-1.9299696949646754	-0.13195273430940746	-0.11521637426647462	-0.7219382711382224	0.507532319134614	-0.762803826964493	-0.24973799834530727	-0.3555431143237213	0.5372443501499562	-1.0135385731156368	-0.9421791362123978	0.003701986531255752	-0.5538684792864632	-1.1388330616924451	0.5332157382144201	-0.5175255151771484	-0.12524670730653004
0.39203290472373953	-0.6450138207052614	0.3256658708158363	-1.09894019953594	0.005984340179284668	0.817155718450101	0.13369959676853116	0.1908953109328872	-0.2819582774949058	0.07588668291449023	-0.4715431042344447	-0.5385868775008122	-0.5146821201037961	-0.42870378729268854	0.25793442049032383	-0.8757898258313919	0.2369190119637823	0.3351432269420509	0.423349231518314	-0.3642583546937819	-0.09147586025961138	-0.511243140263476	0.06047682357213295	-0.02912751631079708	-0.4862714615968195	1.3356166387234252	0.2803168938860225	-0.8514989948963596	-0.6477304919281361	-0.13967356993526464	-0.6787178563151486	-0.3861406227922905	-0.3734278318047034	-1.8482304245307652	-0.1220719098630372	-0.12817266511269948	-0.7180267334992868	0.5018504502330939	-0.7314647764121516	-0.324561666672117	-0.35637492192717624	0.6031276441223048	-0.9406786705651253	-0.9278641256571796	0.04469791893042163	-0.5273824900191807	-1.0795968802058198	0.5577180479515517	-0.5200951812123561	-0.16502724516085773
0.40485954893041215	-0.5464371023579732	0.3164210023050741	-1.0070322591669398	-0.09871186353660184	0.7952956147282384	0.12843202417365468	0.14911651527133293	-0.25085410587758095	0.11432967580451918	-0.5288246759661266	-0.511132699195014	-0.4402205647196714	-0.41401863604616357	0.25697049723746435	-0.8439107295534205	0.2339007667032397	0.45929644092283495	0.36471173479293595	-0.35184002382493346	-0.14151558768385475	-0.4649807094612335	0.09393673219108616	-0.014286425644884224	-0.5503171928953432	1.444974296125427	0.20249330328300927	-0.916627010031178	-0.6967561849057792	-0.150989966057669	-0.6693606886163831	-0.350702085472637	-0.3191222074801556	-1.7594079206241104	-0.10785290123128732	-0.14782279804199933	-0.7227972425653701	0.4659722655257902	-0.6722767157007135	-0.3983890843344496	-0.3791383328217102	0.6616715328675481	-0.8773470801909797	-0.9020892520566595	0.0825620695886511	-0.5274424130718216	-1.0383736616816266	0.5823940435291571	-0.5273335319291783	-0.2556291161301715
0.3913188834914437	-0.4960579057830497	0.28175920985687897	-0.8960852121533289	-0.14973740767244442	0.7866294645379444	0.07845412167936582	0.09770902292426786	-0.19447622989515384	0.181293487458853	-0.5670955580626875	-0.4731697996973736	-0.3867747190597112	-0.41205210274880305	0.28159939257415256	-0.854714656951321	0.23136188254015586	0.555555398018028	0.3237470653014195	-0.32074483752934846	-0.18488397002780346	-0.40670603549493006	0.11118667081701131	-0.02929701514504678	-0.6103258376448711	1.5389011967300916	0.09725035877969528	-0.9788275030685542	-0.7184057454420472	-0.1712575519146038	-0.6777121045336856	-0.33413596879118856	-0.23774139481312268	-1.6845119999329181	-0.11337411836049852	-0.17743287751788947	-0.73492450148742	0.39827851080462395	-0.5900786176255395	-0.47962766864347006	-0.4611607132123406	0.692949354608868	-0.8235268275653326	-0.8549485542886297	0.10184156807369082	-0.5496649408916319	-0.9845279682433372	0.5913892892349744	-0.5403593568625515	-0.34980281677738523
0.36097547189061086	-0.48609054004432634	0.17056901374356398	-0.7768325237492016	-0.14460597995504226	0.7582630590351358	0.0334835117223235	0.07072974665669346	-0.1642376859312263	0.26456442850112816	-0.5975391800649927	-0.43396620717452283	-0.3161040177582673	-0.38681066886709486	0.2882156101206361	-0.8902794390692037	0.17382866711120348	0.6137268796508921	0.3216087909219253	-0.27148124785302896	-0.19944481360162453	-0.3635893068035575	0.10908897528213812	-0.05545286318778538	-0.6639627227406034	1.6171885032273798	0.0003018819554848007	-1.0405358101446933	-0.7177542991576074	-0.22891669382739846	-0.6961757089341506	-0.3857235122935009	-0.15894605245137777	-1.618472897514717	-0.16329239575506121	-0.20555481724675118	-0.745250811630074	0.32829222031941296	-0.5132539101508955	-0.5403230675054808	-0.594210389614882	0.724788324958712	-0.7490614270456737	-0.8134972059374244	0.11206390829342658	-0.5847760248635044	-0.9057667623031982	0.5814877956357188	-0.5541604330908609	-0.41494906681110877
0.3136640929357896	-0.5222325797349354	0.08037812885077833	-0.6444758641601019	-0.16407941930773418	0.7058217018201495	0.027150030320013487	0.049916828780741926	-0.12771916834409805	0.32247226458845235	-0.6277846255366781	-0.34518359853472974	-0.25934514463457875	-0.38177332754509896	0.2263364037838675	-0.9428025485252179	0.0565383961104504	0.6320692599274575	0.3340946733237203	-0.24247825150038776	-0.15413056704589875	-0.3144382536836434	0.06451239022017426	-0.06341741455580648	-0.714290820390062	1.6203697915836432	-0.08136793357937089	-1.0963339481982897	-0.7158963948723787	-0.32153292455678517	-0.704436635469053	-0.4693749008635657	-0.1030783980301484	-1.560476563489369	-0.23407323298104082	-0.21685687634421927	-0.744071940963499	0.2825368262623872	-0.4600226318240873	-0.5701402151629521	-0.7246665250566523	0.768056937595928	-0.6851130991256704	-0.785969447185241	0.12618676615330351	-0.6287340463305962	-0.8066038936004626	0.5674682667865245	-0.5413590531409547	-0.4359321358021977
0.24967367614888597	-0.5397158083888736	0.0220210021407146	-0.5586108715527194	-0.17692483136179968	0.62749486614654	-0.02763961038251041	0.034295473939991286	-0.0900905965623239	0.3472646634696023	-0.6042529446886453	-0.2716827904523608	-0.27151167860595204	-0.42954415495408493	0.1484467384559513	-0.9850961412444199	-0.08964079381263548	0.5678926992831531	0.3027900841041661	-0.23502767757368925	-0.04228048944497352	-0.26471880473404136	0.009167634745861372	-0.07946677624128842	-0.7409817820117849	1.520595446297882	-0.142056641295488	-1.1533005357238648	-0.7175973365095455	-0.4198130389396525	-0.6939238429492253	-0.5734890963011375	-0.06481582593711673	-1.511232653891537	-0.29781776159139295	-0.22090216409101018	-0.7265185194321685	0.2498283738983181	-0.431700206535331	-0.5946601241764771	-0.8173017746413563	0.7903982388397279	-0.6611777412966496	-0.73518552359415	0.1308233377597809	-0.677039676510571	-0.6945293151784682	0.5617604458193483	-0.5155776533563416	-0.4018338313393491
0.19850409176792658	-0.527357956213289	-0.06372232934515659	-0.5499544990025964	-0.14140264730369606	0.5198443349662547	-0.13141974193212674	0.06454524047917923	-0.10841066391005236	0.3893448212106808	-0.5200222162535695	-0.23576293298177192	-0.31402525542808546	-0.48703697814482794	0.09511742929243132	-0.9612170694763265	-0.2353999250420724	0.4223857397131887	0.22502375718740492	-0.22516859071926873	0.0959885388405051	-0.21829149575219456	-0.01998589362160624	-0.0863291117262541	-0.7408983191632781	1.3827918268539914	-0.16221636859809135	-1.211484791317542	-0.7241066698556391	-0.516309944835158	-0.6754545829623606	-0.7055801856911315	-0.038067851850358804	-1.4495991938669357	-0.35949495798500875	-0.21363536033754396	-0.6941471412943987	0.21417340977856586	-0.42108144503357925	-0.5901990737633807	-0.8625342419792018	0.7674735523292574	-0.6658697560663949	-0.6706337933264035	0.11981521019760447	-0.7104168168315583	-0.5835993918734295	0.5713663933513468	-0.5046061870981744	-0.33344759667331486
0.16802202720686893	-0.5534078855524747	-0.12765522909932334	-0.6256769469477506	-0.08249308715315165	0.40976341689726825	-0.20274887201098069	0.12792249389167376	-0.15381080737894015	0.4502249640580029	-0.40443254687620434	-0.1921502660718089	-0.36397473833547506	-0.5169472563855761	0.05074196093459926	-0.874333632218416	-0.3366056544763092	0.2869449071006725	0.11141873220214257	-0.22649863333647255	0.2241875872779807	-0.171558294358187	-0.022480930427105954	-0.04910281188901604	-0.7268388308333436	1.287291685180365	-0.15355793589986175	-1.264492234970921	-0.7414720734095138	-0.6057536150731164	-0.6575423982358937	-0.833336740833472	-0.03212903253017663	-1.370957311039718	-0.4177527845117942	-0.19081944697261827	-0.6505410510921047	0.18820863235410096	-0.4175218100386962	-0.539442724120527	-0.8409819312396969	0.7317915642361885	-0.7061090518622786	-0.5917421795998681	0.0946288075850357	-0.7236164628739276	-0.4798936382772549	0.5978030591021397	-0.49144981763360046	-0.27561991939380653
0.12328859700353459	-0.5647623571476412	-0.17276087859912825	-0.7798307975143943	-0.043552624737505416	0.3071594688895466	-0.27701407131134487	0.17173902665468455	-0.1666914899404443	0.5032267558002426	-0.30081758743174614	-0.17727733026132853	-0.41592358640071386	-0.5423467912744935	0.016696949949323314	-0.764904924219006	-0.3882321033925106	0.1907506725893771	-0.015395445968145571	-0.23435894106224597	0.36422883657922667	-0.13060016814979108	-0.007860325516584932	-0.003967829014599147	-0.704579403469312	1.2482333071666534	-0.1387770213663924	-1.3210857455378775	-0.7674693967071292	-0.6793096729967207	-0.6273368538713389	-0.9268012027171594	-0.03936476674714528	-1.3103278088481924	-0.4389795375834652	-0.18218823643985416	-0.6031829065451669	0.1760364740447929	-0.4097469760853544	-0.4805425082425675	-0.7625928513141551	0.6976269010519494	-0.7836439947546683	-0.4513817665482046	0.044993477279838504	-0.7246797783186623	-0.379343782593779	0.6332083574057733	-0.4789622026095618	-0.22097010796960195
0.06780250519617292	-0.556647177723582	-0.23088256261047874	-0.9759836809093574	-0.06929638323596943	0.22688237780433132	-0.3752250359135941	0.2061174144840384	-0.19240635440438542	0.5529766817158766	-0.24808409579126195	-0.21675264481036174	-0.4331008037387975	-0.5739329401916572	0.01713735058829969	-0.6167904231489717	-0.3951012985004166	0.09046832432426184	-0.09676551161298227	-0.24455239617238797	0.5007110631225559	-0.10958036969998323	0.03446872861515756	0.0026246340247733915	-0.6922291885437241	1.219812869684881	-0.11340964322256823	-1.3761564327407645	-0.768628663323534	-0.7433873317199663	-0.5911373305205402	-0.9874261403599072	-0.03796753799093903	-1.293694759660156	-0.42878093668236356	-0.20415362499056044	-0.5622572548679805	0.1618818755984706	-0.38975184559997833	-0.4288547608178271	-0.6838274077370505	0.6456729113503992	-0.8974518754645378	-0.28134012493518223	-0.05834111063503929	-0.7155638245658433	-0.2902404780798589	0.661684431089869	-0.5060295805392458	-0.15170930631149582
0.04579819738275816	-0.5754442925699862	-0.2703430311029766	-1.1703897320697068	-0.12148006766939423	0.18297933391576826	-0.3797186540513932	0.24788065490054367	-0.23541111776903656	0.629177530508859	-0.19891350451062279	-0.24943106358182074	-0.3841517252028079	-0.5955964266640668	0.05863854855069003	-0.4005547119834466	-0.35554535969289214	0.014279252108572432	-0.11453610655446089	-0.2681460571880215	0.5849531980784611	-0.07999341425994991	0.10079475373075868	-0.006899496002518757	-0.6767085287015784	1.224907339842558	-0.08427276790769035	-1.4137269559058836	-0.7233875141936046	-0.7885299006675581	-0.5415105024584578	-1.0040422615163567	-0.01195161623542437	-1.3062297951268964	-0.4179967701792847	-0.2442832361463801	-0.526391234018458	0.1547520893722909	-0.36162617541955583	-0.3483281783687383	-0.6318218591210767	0.5955449436943019	-1.0316517021860587	-0.10955868917237647	-0.1904272737523272	-0.6861543553048243	-0.2082038834001776	0.6935067585876052	-0.5537539128401938	-0.08419436922821757
0.08514823959748079	-0.531513850103806	-0.21953776297766395	-1.2955925677729883	-0.10608738858962305	0.22681697289723407	-0.2602514847427608	0.2862787773047183	-0.20684898218069714	0.7383185489066699	-0.09859198237358446	-0.22236011586955268	-0.24357975337907742	-0.581493816821027	0.17503264590358855	-0.1197569115014245	-0.2752597886691191	0.05983571375267864	-0.051676726885106536	-0.2728070445241282	0.7165628109688673	0.023304934711832294	0.21591828248987022	0.016941130533287004	-0.6083410225077832	1.308924910085865	-0.022084917788471225	-1.4159516364506783	-0.6261917285552059	-0.7673298776769422	-0.44103146928096393	-0.9488178071737237	0.05467231118336868	-1.3222786830094035	-0.35552572773583446	-0.27151340673844604	-0.4649761759536295	0.20027340346183023	-0.31631579379026736	-0.23318119540477342	-0.5513107911367232	0.6101413477094985	-1.1203784511858423	0.11176957050390864	-0.26358649095462366	-0.593918752746228	-0.10457071768946842	0.7406736698142771	-0.5542279956113951	0.03261999093337601
0.19977521561286288	-0.35169584681551147	-0.07774545979339487	-1.275251525228517	-0.0020215853404260686	0.37004182763740046	-0.05546203368559135	0.37099912319526107	-0.09983308079911402	0.8491209882858243	0.028034266309725477	-0.1318343847976444	-0.007094553791701786	-0.4971517941214197	0.3701811687794807	0.23187837999886152	-0.13447588202593042	0.23143411205312409	0.094494406127671	-0.23366579036070206	0.9292067990110228	0.20913023619986096	0.3860913354998675	0.0716172880105073	-0.5048973967340855	1.4011579080646566	0.10504314494594999	-1.3437804402105484	-0.4731695610894783	-0.6634975239980636	-0.28754262477646686	-0.8108639979951912	0.18993719112286298	-1.2903430508767215	-0.2083095366680356	-0.24786145980777413	-0.36564979373880563	0.29571287391679296	-0.23552161644442937	-0.0702873125198739	-0.40912294669623284	0.6973626772316192	-1.116915667900845	0.35598090146553574	-0.24720715877323657	-0.4421655343709718	0.03607445245173675	0.8318979554462388	-0.5059746144208457	0.2359494604190883
0.42189725789313687	-0.08496881422655012	0.13223948676916578	-1.1183273079147897	0.1845464754233519	0.544933062738429	0.25646777823661876	0.5457467460789969	0.05644490340308399	0.9963805372372899	0.20566602134495127	0.02754211892743299	0.27999262910114897	-0.34618114233757885	0.6049949147685186	0.6487364026171375	0.08666895911253958	0.46456250570359037	0.28013530884453114	-0.1610866491385874	1.1180470884734168	0.4448745760128025	0.6021106898109266	0.14675924607232332	-0.3782259458883418	1.4698004114599696	0.28093661810777704	-1.1812005891225859	-0.27385469734177337	-0.496393831955442	-0.11867058526402716	-0.6091947306945774	0.39162895340014686	-1.185118496929464	-0.03254821267783897	-0.17423254102821298	-0.26083849191154035	0.4167780678226965	-0.13130756685854394	0.15981209476028352	-0.21983692561014823	0.8441821747028759	-1.0198219404979734	0.5688340465250412	-0.14029176777888558	-0.28079020369186564	0.1952943041152076	0.9856519450332135	-0.42700318893686795	0.47662539252324976
0.735211435139046	0.2646076240714936	0.42271453466132847	-0.8769478461955205	0.4992719033274362	0.7432883082603466	0.6548270950096619	0.7783896947657727	0.29605326097758233	1.2233955357561215	0.4819568968287088	0.2368244742254741	0.5832291968466045	-0.141748026885229	0.8790480660343405	1.0769366018484257	0.356844533533809	0.7554858132260625	0.4834290647474601	-0.03607644244627013	1.2969605543104723	0.7019869109574792	0.8805958654966937	0.2749922160888222	-0.21549854448776218	1.5835506136164617	0.4895593996921776	-0.9371659301936276	-0.04530066736916223	-0.2656476874348962	0.06013172136904269	-0.38147557116109476	0.6362502706587136	-1.0033199467536478	0.1631782799570051	-0.0395553365664405	-0.14603290364201674	0.5687442306323851	-0.024713553735167072	0.4310682452113145	0.022989387698283313	1.0322362846102888	-0.8344046067571755	0.7774823617808557	0.07397382601232513	-0.10011072535241845	0.3568447852704696	1.1654812217674146	-0.3109090212383747	0.7199691626293948
1.0615872193924876	0.6423410909276006	0.7568077241359902	-0.5757721335451178	0.9177920462393168	0.9793925905031067	1.0288123549574197	1.0277830498297928	0.5633211644246876	1.468697753010319	0.7416266068882699	0.4547288770241278	0.9075089024303024	0.08830353254294217	1.1657240912438165	1.4605247033434803	0.6373239006169374	1.0657776481734391	0.6985390468182915	0.15110821453932577	1.479028759128474	0.9494408556969184	1.1954533059302537	0.4476433498874074	-0.04583915335437011	1.7242118235860548	0.7096087154986452	-0.6261890586767287	0.20310965053310173	0.01592661831178588	0.2344170996639959	-0.1506439379641313	0.8896896538453373	-0.7528024819348371	0.38278799400419644	0.13710190001000339	-0.0057416984145663656	0.7243386329381175	0.08344161236569031	0.7003236152419954	0.296992377186188	1.2565596919935842	-0.5851818131975934	0.9670871966025819	0.3552402240905789	0.12463514593230023	0.5096221829147047	1.3428018586605823	-0.16577556611259167	0.9703993774283075
1.342131143105005	0.941071896272797	1.0398506762034407	-0.2726435170449247	1.3436235513068455	1.1791614739034073	1.2900536585137174	1.2510526671039504	0.7789172970518446	1.6856660070421405	0.9085397205048045	0.6135785988965591	1.192829137342498	0.3031190195225447	1.3822232954285163	1.7574379913074114	0.8914260526724049	1.3003793631882636	0.8619204501686782	0.3350956741083074	1.5671838308372164	1.1374345221917164	1.4922217295239388	0.5765921920753747	0.07549982180048857	1.8191817505336374	0.8948285463532596	-0.29207255637820034	0.4341278914903173	0.2916313253389089	0.3697298320766938	0.07267238852657551	1.1064893998788303	-0.4729192504985426	0.5736335831152433	0.29147494056933676	0.12584041323339515	0.8638128890293022	0.179670325808095	0.9612157231156153	0.5508020655402323	1.4944867020077655	-0.321413349491104	1.104669699055418	0.6266324155818237	0.31569916179856033	0.6279281521197355	1.5022300526004468	-0.0418441460322081	1.1917040593342456
1.5583384327586793	1.1644311930724343	1.258850492339869	-0.014609101738757036	1.6815566991907278	1.2714299601147123	1.4401705260371378	1.4091821031933598	0.9589881184765563	1.8754257765808835	1.028048722851042	0.68681793861411	1.4065201305454431	0.4713615982631681	1.5341542244742181	1.9764873411348767	1.0707552863248684	1.425164504942738	0.9553180463817504	0.4792328065144279	1.5942310782767994	1.2383529848078958	1.736568852690325	0.6415074048304944	0.1716673165071209	1.8658940159602841	1.037644485101242	0.03151805695329879	0.6341906360905523	0.5385938127819141	0.4485932140334675	0.26914850815512825	1.2632321936476996	-0.20977124095011104	0.7393772126504777	0.39922852007981713	0.22799645810833596	0.9858735260959094	0.24494232941085997	1.1805454123400296	0.7539827882840199	1.7169199934485966	-0.0848506500494661	1.2141536750741246	0.8660659395887643	0.44315294484864304	0.6941819070258237	1.6191962606213075	0.035451957968031175	1.370581616544428
1.702815647570262	1.30263466474773	1.4406707761863669	0.21498470124759977	1.9229696005564734	1.313292073606831	1.5077097581340055	1.5182839994282458	1.1054830794058543	2.0310634065751496	1.1144779276186028	0.7041709787673415	1.5917753873734348	0.5795501174962631	1.6834748318518116	2.132071962448748	1.1742404519055234	1.4709516143403696	1.036267605757267	0.6092288154198386	1.6574292485009816	1.2807603034370234	1.9246877464957532	0.6907510773239631	0.2784711794282269	1.893071871447324	1.1461444246811112	0.34219272628999775	0.8270956787592352	0.7691114998672677	0.47808144152295834	0.46083517477565233	1.378252781386162	0.04707871011228537	0.9273770957567937	0.47285743885937814	0.3271689529339312	1.0667409152759402	0.28604352642997916	1.340068325178781	0.923687648338786	1.8995915240458086	0.1162567131836495	1.300665560994709	1.0751336851003264	0.5744813269833158	0.7263182390264389	1.6862347929673234	0.1075972786231878	1.5426522635583737
1.7837856553126101	1.3715235211919645	1.549264297911556	0.4143992479556312	2.1001778986659714	1.3453999370905945	1.500413653661416	1.5834397358580428	1.1982638174900386	2.1298752244341967	1.1467108413182285	0.6763809930518271	1.7632602873489194	0.6360444720184023	1.7965805072149994	2.1990026264767053	1.2489688935056706	1.4708374672378592	1.106992555194259	0.7190459654640813	1.7091285276916726	1.3183405964132642	2.051809205800885	0.7389228354019515	0.38130312542177375	1.9150856443400062	1.2190220257809778	0.6388942361871581	1.0049733432004024	0.982521756658507	0.4843186107244019	0.6620287897530852	1.464865439506989	0.32619342515423383	1.1285010274261216	0.5329214343568509	0.4330882439636417	1.1185896280742438	0.3219105220518433	1.4879039206655595	1.0911313975841619	2.0236406835749072	0.2899348155183231	1.3588825554529724	1.2460005139497565	0.7056681887170712	0.7406750060348107	1.7297374932369074	0.19590950885279468	1.6962948849618062
1.825589107691791	1.4312612755588436	1.6160361194548365	0.5628717996217294	2.2275268132993795	1.3277153420967829	1.4676252521159499	1.6236046748457333	1.237488911899773	2.1866851031511123	1.1791946835746103	0.6277696662262419	1.9160319955979077	0.6612226654972269	1.8663256772823675	2.2116855582405384	1.3326495271475243	1.4621152164769753	1.1670250814681071	0.8216354537521064	1.7345838249143994	1.3685221381557044	2.1345571902466363	0.7816734715465291	0.4738371279016408	1.9186846073163477	1.2859128941608464	0.9364098216642059	1.1476811154791116	1.1811381023409735	0.4818603158358779	0.8574938432895431	1.5360691722933468	0.6102590738464639	1.312579287242774	0.610588952614677	0.5359549687815652	1.1599795513974203	0.35572576571431086	1.6307955187412264	1.259294191782524	2.1149875672025864	0.4517704253440099	1.4242236731340516	1.3862855793561568	0.8041523632116914	0.7588510125553656	1.770518648441651	0.28051839685519003	1.8279621716466967
1.8339572704828484	1.499590137165629	1.666248017541772	0.6704589240090749	2.311073321968706	1.2507991713512334	1.4471898247341541	1.656829382000598	1.241524930641853	2.191210193949471	1.2331129572075032	0.5924522113608687	2.0538539380890004	0.6867936791708862	1.915921788976415	2.2380514248319394	1.4216809672664172	1.471956579552161	1.2482048680260762	0.9280388631284101	1.802695699929492	1.4025933461910263	2.18714275466291	0.83777758568324	0.5642045263004126	1.8979865094769117	1.36175926938969	1.239063828576575	1.2617847534227868	1.3662713243708846	0.4678533135185964	1.0371501649976176	1.5998831174357702	0.8817652544698212	1.4807115959714392	0.7201706588555896	0.6401656434654174	1.1825839540309038	0.37737827874980284	1.767433643116877	1.4049322804373432	2.171794380534963	0.5943344013973088	1.4805123630154664	1.4906915662876705	0.8795177140140215	0.7879688052573164	1.8102927059101013	0.34566698868899154	1.951261405186886
1.822791140769887	1.545532764471459	1.6643957775825278	0.7477412385512318	2.3752763211525205	1.1623152509005608	1.4127378342489205	1.6657179082758475	1.2276116949841478	2.144600599932314	1.2943694653950661	0.5741827502231072	2.148388542223948	0.7266813471281142	1.935849188749986	2.2403407225272205	1.4918665976414256	1.5134861197035865	1.356455796937217	1.0305519243865555	1.8905604826311637	1.4247032931309807	2.2304462938103238	0.9045497102482145	0.6481041256032718	1.8877476802486028	1.4296407128351252	1.5006931512478592	1.3606712217017474	1.5348160556201047	0.4536266859294492	1.1892369462813273	1.660143085844458	1.1313787130097333	1.6401865791131491	0.8517456214327336	0.7331984977862177	1.1855835560884913	0.3867477741925248	1.9215351309407644	1.5056161472554723	2.1757511976463495	0.7103998810135732	1.4925600120451579	1.5606877407697652	0.946391840761278	0.8124655414968652	1.8401750746251282	0.41749854441828055	2.049691876763734
1.7937578751045922	1.5709020221196037	1.6010997979612973	0.8005037603126766	2.44372209192512	1.0770986028543938	1.3378653148140878	1.6329455994978328	1.2233419806221422	2.059827572091736	1.373079765581516	0.5645250829245919	2.1728847352662153	0.7774719037747909	1.9423093703084873	2.2001361487255844	1.5369154216017828	1.591829865575938	1.46377109939912	1.1292224044202184	1.945165302933718	1.4415230369003436	2.2822027690390043	0.9613696965563939	0.7004890679714061	1.8815289692385484	1.4905684570367763	1.7067290852254213	1.4497193122361787	1.6839522423184756	0.46233157599674995	1.298663812282426	1.714758011235551	1.3443432683510608	1.786939792499711	0.9974384041567784	0.8087693303583803	1.1956815728302241	0.3940174028895327	2.08219227930057	1.5711166026774885	2.1560717551865745	0.8026813581159701	1.4897703195446392	1.619374545525855	1.0057131129586456	0.8230667229849228	1.8569175492314236	0.47207989998964955	2.1082960387558294
1.744444745927602	1.5538269252963492	1.494992714447379	0.8434676450080835	2.4700128391236893	0.9782465181537564	1.2470826604279857	1.5681774479238473	1.2343995988833094	1.934134629061131	1.4468898302590478	0.5731009889490594	2.1448416539980744	0.8411890420031911	1.9624788446054695	2.1812988170215197	1.5597579662690628	1.6677294513254677	1.5608964836897175	1.2192237239952188	1.9976214543757198	1.4322312836997524	2.3452956792905395	0.9949124742414976	0.731460644727493	1.8615896469589213	1.561862318458825	1.8833716735978676	1.542052333483642	1.8132570831492836	0.48127590524121294	1.3854959733110954	1.7486605130816517	1.5140765553647728	1.899893254807921	1.1331043576489739	0.8756189448900841	1.224221229897043	0.4096366653978543	2.207104450564407	1.6115237072452948	2.1436911687537537	0.871672505648316	1.507735101423858	1.685953326592817	1.0580055385770912	0.8307320036900769	1.8750158939472232	0.4911840615161083	2.1546546281542627
1.7012157418555702	1.4648419829299795	1.3699780851922536	0.88034627584869	2.40972538075206	0.8772093149660292	1.1529328910106493	1.4651615413144967	1.2616167923324864	1.7671755811155279	1.4899668496557437	0.5804951605011676	2.059824605448468	0.9202006284366686	1.9657891407991037	2.1667994680097906	1.575938874241769	1.7180953893402875	1.6493531312382754	1.244782196570664	2.08091186555502	1.397047147952102	2.4168748223778627	1.0092980959729183	0.7478605227956868	1.8452353651683002	1.6408132169318868	2.0243632640540214	1.6359642143086688	1.925444156245471	0.47995815361001765	1.4718537016379252	1.7614779970477723	1.6479427824481365	1.9971590337834884	1.2529659326143023	0.9146662377678391	1.2618200230251508	0.4338323885672716	2.3242439348573263	1.628351702265179	2.1285440804397497	0.9214924514398237	1.5243907831151287	1.7509292719956335	1.104250835713072	0.8338041463503159	1.9000196515141092	0.4896163820142365	2.1948503809917415
1.6691146756631443	1.3308160998604526	1.2533618194848848	0.9254090886510002	2.3165159397383674	0.7856810933850444	1.0537179890432593	1.3463324318421213	1.2806391388645826	1.5723765059149764	1.4924561749971956	0.5533229578829169	1.8959358494878586	0.9743769789608052	1.929335050821809	2.112190121285902	1.5873026973717193	1.767423412464241	1.715446204118703	1.210272208120614	2.140671635394086	1.361919417897474	2.487325205486897	1.005793541863651	0.7446649246919084	1.8419542989861295	1.7200316788784686	2.126879693548301	1.723676583485083	2.025230435710127	0.45783727000423335	1.5387352967625123	1.7780871060574441	1.7645040637848228	2.091857607467461	1.3718376438377868	0.9155074888289549	1.27897422352906	0.44992678459047813	2.4109480993353154	1.6411363508182724	2.0956181299181496	0.9556534875234387	1.521682254826263	1.8004679774558299	1.1588241622075728	0.8165393969765271	1.9161920443698182	0.4886476041774336	2.2077612783812413
1.6376196972609232	1.1785286902273124	1.17520981385696	0.9802309618515336	2.2633553751924387	0.7114316590788409	0.9969810679095842	1.2561470098575942	1.259952307202813	1.3873938648823112	1.4446157902134493	0.505082044574156	1.7032980992178168	0.9804273828905327	1.874825992926726	2.0417058997783313	1.6001861445992813	1.7872108715231012	1.7524223716457157	1.1649265652121317	2.1433226765545457	1.3366160409525538	2.5433003795134894	0.9810684912429884	0.7156861663597527	1.8429648395252631	1.7969365037304992	2.2165756631242615	1.7880425540867038	2.101103114051225	0.4228065678427634	1.5960782333753123	1.792014013540245	1.8688201691618858	2.1613709093964775	1.4874833802089118	0.9126712976129314	1.267941093515151	0.4542536785886028	2.432784202888441	1.6750954820093011	2.0351121831011443	0.9914369960040685	1.5295224558518874	1.8463676207388307	1.2317160933902565	0.7910856173855336	1.914368343044846	0.4944224819918513	2.20889412870929
1.6154808877735178	1.0523454467214877	1.1540145272109126	1.0357078971400475	2.267976707875726	0.674567075078964	1.0012088974171056	1.214952832155809	1.1951554272801115	1.2303830639287472	1.3625379147369023	0.4512234065448391	1.5456571789273663	0.9847094878627081	1.8005936944946832	1.9964456776642117	1.6083118093878954	1.7694262822423077	1.7712211044156827	1.1213928798037016	2.113467976526036	1.3178351146257932	2.577414014412887	0.9426528588034161	0.6669049897243948	1.8440229485627946	1.8829896385227183	2.2903307137876543	1.8226297352419778	2.141344702454712	0.37106172267388915	1.6506489706789076	1.7833428357634815	1.9478618582058154	2.1909907694298205	1.5881262155648657	0.8977274331425784	1.2429802054357828	0.4584181851829059	2.417946691260842	1.6996967776614678	1.957561183795383	1.0314400643454615	1.5533336791704846	1.8893003128988393	1.2905426816636953	0.7752167888860816	1.8975922518242647	0.5057111485582865	2.2168829303733166
1.6099663191399032	0.9880124804802335	1.174303427513936	1.0960732332601144	2.3837955498512136	0.6891687205882702	1.0248227712169338	1.243547261367668	1.1111847756021993	1.1400376851594602	1.3074819082159914	0.4042065240615706	1.430239674883794	1.017123842825328	1.7152682581133125	1.9469170141000205	1.5816504370086482	1.7377804690391643	1.769214238245351	1.096685719422189	2.0669342510365	1.2967730119062186	2.592810433703766	0.8991229067896335	0.617979753925862	1.8449139877522953	1.973675949639484	2.3196285753162895	1.8379371840768193	2.149996106414555	0.3099191781037159	1.701337653252542	1.7705098270334028	1.9997489311252417	2.20192846837732	1.6612479406478742	0.8340208519545111	1.2125739416179226	0.4565795129914865	2.39714409428347	1.68737343086029	1.8705635288934435	1.068205260571103	1.5761395135447376	1.9083354073641694	1.3275152051431374	0.7733138695501867	1.8803385245423818	0.5377999104293198	2.219800878187986
1.600706460065722	0.9727000792712275	1.2071646957401763	1.1644289621408572	2.6346436052756523	0.7705889110725141	1.0521631944132943	1.323103265901846	1.053719499592364	1.115546572733514	1.2943651882037588	0.375230958750684	1.3497569266668983	1.0610771389910139	1.6476507189474916	1.886035047324055	1.4971753982490994	1.6964992282550546	1.7398408240676506	1.1105444875069561	2.0044253515140373	1.2731856696990211	2.591881454252607	0.8640451703876633	0.5791843926173039	1.8394215664982656	2.0521546772769237	2.319783121708119	1.8539114676910085	2.125901600082135	0.2575201701079104	1.740689955457034	1.7503276338882017	2.028348402494028	2.216356947630915	1.7067370843158371	0.7673577675915692	1.1936725875422574	0.44923169776671273	2.3519968290604236	1.6626388702575703	1.7555032114104452	1.1054457407770384	1.5929994148653275	1.9019141180323669	1.361829440010743	0.7638696272827783	1.86303437233907	0.5927763349766899	2.2180582830224753
1.5950781461892878	0.9798417083483398	1.2288798616400312	1.2118240689189141	2.9037941271757264	0.9067678735481881	1.1003604507990405	1.4194550462779962	1.0274490118688033	1.1161549396142154	1.32039474877586	0.3739928291408146	1.3164072271169858	1.1211226853673848	1.6132178054126531	1.8334827305462909	1.3846564998215	1.6412120203155154	1.7000819563034106	1.1617718272565611	1.944424336929369	1.2443287340936835	2.570573751142292	0.8394706801840155	0.5568792321855975	1.8093803194491336	2.0983811857736177	2.316922536901405	1.8700232218597095	2.0740758758471265	0.22346599919816992	1.7679216607698063	1.710657085125455	2.0216338791989186	2.234960557233566	1.723026362310837	0.7317827338053149	1.2079249204079936	0.4644815074515248	2.2656348670267428	1.6235805241453654	1.636164299292291	1.148115208829306	1.6216673998812148	1.900582684506388	1.3845849005114872	0.7565438345342627	1.8676720644181668	0.6616740741363698	2.2159004728738134
1.6064144786378542	1.0257531495009946	1.215665129822057	1.2353435273027733	3.091653466249135	1.0605987285641256	1.1335069095666426	1.502671718480441	1.0148747567273035	1.1342364724042018	1.3929045472956574	0.39122538877300256	1.3367343468192767	1.1941471082740183	1.595998432084711	1.7624880763205142	1.2733755390734194	1.5957414631918554	1.656702529560322	1.2329222076145445	1.9049423809266535	1.1971648969279465	2.5560863332498585	0.8218816251773585	0.5669290738071414	1.7504789163598686	2.112705668499318	2.3022553952565215	1.8708767703772746	2.0123789296725154	0.20848906381329235	1.7811094263353298	1.6578287018021267	1.9785414324743276	2.2464278836056186	1.698996528208448	0.6999690808721436	1.2541472678022223	0.5068912548199573	2.177833722938975	1.5646276247005404	1.5592934801180738	1.1859653539028205	1.6432871894851862	1.9105449902167813	1.3797885063830801	0.7609605281806621	1.9029583038795408	0.7234869096597611	2.2253343534555814
1.6323301283412062	1.104773437968048	1.186663488726174	1.2604856290670665	3.1963288170233746	1.1857866936972559	1.1394740708878452	1.5384656336092803	1.0011594469517802	1.1486402825510917	1.4853973836080043	0.41123669063520796	1.3913350604404495	1.253567547591117	1.582130186797725	1.655123352391454	1.1752399445030586	1.5622645892515374	1.6066349506036928	1.291996055765084	1.8848342337245723	1.1486928815740345	2.556005311147188	0.8047830751770786	0.6190533376895286	1.6800891408038947	2.089731606278556	2.287102958253857	1.8525172700523416	1.9666347216874485	0.20812239329502683	1.7715866229009816	1.6064405388890417	1.9078945634085223	2.2461815175901525	1.6479438598382992	0.6700002113080263	1.29779835534741	0.5649340117785165	2.114306874820028	1.4960020329655461	1.5136089199751608	1.219195625525027	1.6432204253756004	1.9001066650493943	1.3604218857529644	0.7658808700785216	1.9397082667545835	0.7817750428407418	2.25523146694717
1.6801969493941733	1.1974830917592953	1.179356599423321	1.2836543562913192	3.2338400509000387	1.2550594091634761	1.1516177192908825	1.5292050777232695	0.9920787028632473	1.129271039863621	1.5700686627478393	0.42639288384090646	1.4770074965580438	1.2785450744069453	1.5993378938835754	1.5572955144262726	1.1206730847313153	1.5402000720137365	1.5593910712455503	1.313321320074441	1.8698240386740532	1.11683451226498	2.5412581785694845	0.7729419142805057	0.6801584327365604	1.597873372463314	2.0208674572814815	2.28861889101447	1.8152627497796767	1.9416894440013472	0.20883971017009104	1.7336710346367639	1.5528502479191668	1.818258009621729	2.2432334566224754	1.5932304791616019	0.6676107598461872	1.3041185144695508	0.6335852199274739	2.055376302273623	1.4268375236283135	1.4838301106006675	1.2435610021933616	1.5948295369280798	1.8683156700902408	1.34775899726723	0.7768717926746941	1.9437170480080947	0.8179061046691201	2.2758810561880103
1.7503453841810053	1.3043282084571115	1.172113674321853	1.2984519359162576	3.23196328615188	1.2771380247340478	1.177056307780439	1.5174077206238032	0.9959251419952853	1.103525532869372	1.6153070894856807	0.4359557047717918	1.594168851223047	1.2776560602817937	1.6336614363987998	1.5025637751160015	1.1033098350826622	1.5359425027675306	1.5278783314226823	1.320187014925258	1.8624594463302984	1.0838556221695363	2.512311090080052	0.728014307074808	0.748873510244684	1.5126422254072238	1.9408856524839766	2.2992422328018245	1.7572604347723537	1.9108466565063202	0.19972384749105832	1.6686505816792891	1.5057528909215088	1.751696937976154	2.2205166057181307	1.5346646558139463	0.6635070961334273	1.2717696282411053	0.6990728808760546	1.9963091247192069	1.3593219849979286	1.4707497234555853	1.2446445365055792	1.5034229254047555	1.8535889069491034	1.334906139955038	0.8024405961457335	1.9071505758193588	0.8157933444931137	2.2874269751880147
1.8289865203459237	1.4196383318624295	1.158949297300714	1.3164593197722996	3.2523109449812777	1.247805410376404	1.1812152801298574	1.5164549618645338	0.9902329843956725	1.1039282138046933	1.6096811571847816	0.4308416911658098	1.7299813234616308	1.2638088443734763	1.6609604428943174	1.4683773004197613	1.0762246976095273	1.5322062445152633	1.5118980419228347	1.3268372280112772	1.869220926810049	1.0548424861835204	2.490261979235719	0.6799628079462587	0.8389001972892783	1.433244600544894	1.886089243320733	2.295256510887721	1.7106476577962895	1.8682781102448331	0.18369591563351806	1.5881250826074609	1.480090456099188	1.7162785494667818	2.165146141285647	1.478431923470433	0.6251910015172187	1.2139965203894019	0.758558222231526	1.967776616076457	1.2883869556033432	1.4634521754673444	1.2314271153393137	1.4020357340485101	1.8564293932014315	1.3177426477284009	0.8284170085120784	1.832381622880007	0.7959940905943859	2.2834252181850387
1.9066604068182553	1.5285824122609046	1.1266419318396554	1.3361685003444062	3.2963026314926105	1.1614426899808865	1.1810761886704892	1.513945382329915	0.9943000035771306	1.1224312579334508	1.5452424186638158	0.39625993650340285	1.841602199082717	1.2488074911125329	1.6927713685189558	1.473816816389533	1.0245760102918975	1.5338407839522392	1.501270797231436	1.3248320799634734	1.8589998376158992	1.0555909463409345	2.459634514534753	0.649805272341844	0.9254225880232891	1.3665408035111106	1.8595424217770933	2.2714770383564824	1.6976074472112301	1.8241744540681395	0.1618257630247991	1.506886105050862	1.472399726876993	1.694781191308752	2.1007767713317214	1.4511315260588447	0.5697477068052998	1.144326358520075	0.8315681145052819	1.9252938384338905	1.2185956616635074	1.4494522371059635	1.2000300819268122	1.317542480617743	1.8624613412460218	1.3044473797935203	0.8451814598445047	1.7369062362332286	0.7631930594390844	2.243579292144388
1.9958092786993784	1.6081179502151997	1.0516282549009426	1.3257011540635546	3.2982980976009095	1.0414752256141901	1.1951753803636505	1.5420835243536615	1.0517092403311674	1.1730459339152242	1.4337902190120484	0.3513553082614015	1.88172519922514	1.2257733905237804	1.7131785424985648	1.5030422188627675	0.9792319097792405	1.5455567484119483	1.4894966216904657	1.3235466197803656	1.8350861208279787	1.0633055095866273	2.4104563179978773	0.6397546543154292	1.007411688424033	1.3251330057594584	1.862581037842173	2.2319997867775285	1.7050175204592737	1.7618190129332678	0.12822969461345723	1.437428669653049	1.4733873407072344	1.6859177095988156	2.0434948874748975	1.4572067033032674	0.517239464298848	1.1045219046674015	0.8904236676755612	1.8599166133882619	1.1760504600868211	1.4223457508252098	1.1287997244515937	1.251885869791368	1.8776001809320193	1.3036849545705569	0.8717575598184644	1.6656025959497764	0.7164031511509392	2.1776418450561548
2.084529737841124	1.6602259444117897	0.9684625446368258	1.2957156869862563	3.2439104176427236	0.9320141676874595	1.2121651955539747	1.6069696365359374	1.1381158111494258	1.2336349297553535	1.2953974170395033	0.31391790890873683	1.849038105167973	1.2172006674482723	1.6968764274551138	1.5224219722564785	0.9499315804304805	1.5576386896642418	1.4919303017241572	1.3232716947701055	1.8114269039914626	1.0534638008790669	2.37551248401907	0.6402356901131887	1.0944931659103685	1.3099006444066585	1.9013934805303507	2.17428409221895	1.734516239298295	1.688480041260298	0.07968402615150387	1.3719508586925155	1.49533935694363	1.7009681925123676	1.9993168192232935	1.4686993780537254	0.48816220894141227	1.098403247372943	0.9237912719867534	1.814196711010427	1.1546621677479982	1.3964845174006677	1.0526962916427083	1.2160296156434551	1.9016412949405972	1.2956578154338083	0.8887006890228053	1.636379953290097	0.6667217960094518	2.131768762941171
2.1656525129168935	1.7204572535506586	0.9101095007481266	1.259741860654672	3.102702317176757	0.8352594994393956	1.215605299172799	1.6666369640041765	1.2232108249170817	1.2800996745152005	1.1484801727894436	0.28716610640646634	1.7856372976823607	1.2471887800310308	1.6640636632908161	1.5487113434813906	0.9420690700587688	1.5610242691892098	1.5008134966635498	1.3207559717032475	1.8001387707302285	1.0478362482752068	2.357373522047412	0.6429533529863575	1.167476281959246	1.31790375421027	1.961669038765298	2.1158232281150573	1.7690039081864974	1.6559501834746189	0.026937199592099604	1.3154494608053426	1.5493559818160396	1.7249132531749338	1.970438437584324	1.4696736358356748	0.48240308998089104	1.0969891147858588	0.9517648650747077	1.7851164024870705	1.1480135647203877	1.3750889281474574	0.985886358091353	1.2274842422880055	1.905548917348753	1.2658888078569444	0.8899849362271945	1.6545777471564898	0.6190570103367706	2.102118489852953
2.2430665288709593	1.80533918289494	0.9113057674080656	1.2044887382462175	2.8507715128591506	0.7415387269955147	1.2074994345209187	1.7042599166967285	1.322643541897002	1.350552904778129	1.0301188834442763	0.26380698410846526	1.7098649671622603	1.271057167473209	1.65033978774972	1.5770939060984035	0.9982457430005847	1.5757515989615336	1.4990841646309705	1.3266673901671004	1.8318385954064174	1.0403744259232497	2.333863793571389	0.6367226137161663	1.223077402311612	1.3620287574069871	2.025970837063169	2.094555872729976	1.7806078592468075	1.6642015284868628	-0.020033388057459654	1.2899874260590716	1.6176936043332564	1.7503209382469713	1.9439392137468836	1.4597950632228176	0.4844297402644882	1.0958549128815416	0.9706112550367532	1.768305707410437	1.1761778672373508	1.358496457053921	0.9051036413336229	1.2711937884634223	1.8758794061188275	1.2281627838645075	0.9122828179054888	1.7000904408218769	0.5657994221168727	2.0877625135457123
2.3288653127610197	1.878499186404469	1.0089083340187381	1.1461472710354736	2.5643659837830546	0.6697583279322059	1.1811051086768933	1.751540084024049	1.4176741964852644	1.439851023417066	0.9588152528734304	0.25980677446829736	1.6212115281197872	1.2788685733909262	1.6730262537780731	1.5995849346709385	1.1326855279029289	1.583568910322105	1.5058091111430765	1.344265775283319	1.9266583845925538	0.9847790223755151	2.3180833517116914	0.6007045848984974	1.2776849717687424	1.430298834266064	2.0702388202812694	2.1182526580197267	1.7756055725020392	1.6715369762702355	-0.0630771135499667	1.302759300747147	1.6956673284178478	1.81381016546081	1.9131946392951087	1.4348433627752655	0.5106446901822741	1.0920082791890282	0.9704901088783465	1.779275503508216	1.228701831155477	1.35710339582297	0.8296141169992837	1.3276081519628802	1.819463285220277	1.1906866517511685	0.9347057740941243	1.7420677872182697	0.5108527708836361	2.0969757089986403
2.4102039547209717	1.9407697987770525	1.1843757478213328	1.1094801706607778	2.3152872202536754	0.6015484422063049	1.1304730631806266	1.7985519233742688	1.4744014235729888	1.5188981601161868	0.9482406102287859	0.27554229954114035	1.5588703119885878	1.2934369731244353	1.7259151623026163	1.6561191829806539	1.2874376215766914	1.5520596029322724	1.5332860420461425	1.3605617164320125	2.0701486384435563	0.8896898711882381	2.323664997661362	0.5364446413796958	1.3113422229240332	1.4736070515390725	2.0696299166411647	2.184961574462041	1.752643886299947	1.6619427977362045	-0.10374455015674904	1.3396455285991478	1.788990267206301	1.9305358115754783	1.8856111669548201	1.3916126244462377	0.5530084894606144	1.0713621847371475	0.9711508279975998	1.795150661257265	1.2829889928809262	1.3728809587973678	0.782494519774385	1.376666681506255	1.715681096920465	1.1582823048166713	0.9152231856351907	1.773820080102911	0.461589387267484	2.1009300595665303
2.476445198904101	2.0075217257689366	1.3797509985995529	1.0723108560186303	2.1176735167071437	0.4838077176312141	1.0821766524872118	1.7992156138297049	1.5131388572248174	1.6000586474794578	1.005328282621157	0.29960123422732865	1.549153541679937	1.3055912920940238	1.8098610655565956	1.7674477577186756	1.426771090260046	1.4852011737661044	1.5505825161689626	1.393996419031123	2.2236319919489094	0.8004755898742278	2.358886304594518	0.4711961124812468	1.3325612229984627	1.4983090246948696	2.0284477665717064	2.286446382181567	1.7001978438540806	1.636434129542502	-0.13195272992437745	1.4052038345682196	1.8802866271919492	2.0723426343518683	1.860657979127478	1.3500026765233366	0.5762949157288395	1.0554640525123802	0.9782056585414045	1.798364328566916	1.3376393382078828	1.3944714458190406	0.7528599977888054	1.416718601756543	1.5872041559547108	1.1423542474412904	0.8728943977785235	1.814685276843368	0.42153855412069346	2.093621295040264
2.5349575783762517	2.063525277273016	1.5809048025496695	1.0257686946676305	2.0134312654901714	0.3091186431521201	1.0254714056462642	1.7615589581062128	1.5532200406912182	1.690583639327809	1.1289319827799094	0.33865871207572307	1.5745750726761263	1.3005953002662207	1.9486397649237142	1.898227017917516	1.5448261151765894	1.4058807052640265	1.5479438393289777	1.4613307553277755	2.3235841968216944	0.7154494312671378	2.4114430118235397	0.4157766221275675	1.366212757520294	1.5180580729809057	1.9498716536994194	2.3863237105516895	1.6285541410606243	1.5860246346568776	-0.14079241146754473	1.4959668351805084	1.951883255927702	2.222771944535344	1.8510461340023407	1.3335651419093444	0.6039340234851217	1.0745946601644505	0.9713089194383574	1.8176325339391652	1.3948744377955737	1.435889183675228	0.7410655994921105	1.4264517616539412	1.4710511455874786	1.1474349573300997	0.814155164123161	1.85527173582371	0.40342378272543733	2.0927630750947728
2.5764712709762807	2.089120973511606	1.7605040315736198	0.9954638848224425	1.9848819843040744	0.1103085362308488	0.9785108238200468	1.7272427912570554	1.5811013589378358	1.7664339529181015	1.2936181054552356	0.4075594713280493	1.6200220141197392	1.307657550642086	2.1133058554932065	2.0246961119209272	1.6201018685452258	1.3104501972427223	1.538296374245095	1.509681466591649	2.3291368025322763	0.624597215405743	2.4401259460604323	0.3746480614191352	1.3831671490340454	1.5130192927725719	1.8404883611812395	2.4633557353450035	1.5448868942456992	1.5199539174039896	-0.15384456228096283	1.5795889528383775	1.997920152125778	2.3938701255499972	1.885381463375183	1.3206300305801182	0.6717452010367925	1.1113403886687796	0.9502578412318347	1.850345983736163	1.4290986344377028	1.4831695510498406	0.7486206344288641	1.4257527021535759	1.3609812375945431	1.1651084329834678	0.7171665817742913	1.8991428181581693	0.4158541413761423	2.109028386442649
2.5872505008122078	2.0816051105963913	1.9022949738174333	0.964722366918601	2.0231487362973044	-0.07629760961627026	0.9620636030355744	1.6793870798629116	1.6004515947325828	1.8276458005646627	1.477389055748361	0.49409140129814233	1.708956952227758	1.3193862130538032	2.250723979376333	2.1380274744361087	1.648429885564863	1.2176627241929432	1.5267335031044582	1.5115273916605374	2.2653739605409164	0.5819349864331487	2.421547466929087	0.3562304506584635	1.3711187723551117	1.4853831554107242	1.7433765919430428	2.5255700095892952	1.4521127361442059	1.4596266820964818	-0.17653948790634524	1.6123967669244386	2.002133334221415	2.550433129441527	1.9365089575413084	1.2987605072116177	0.7616527423799885	1.1675726711674912	0.9156134766980024	1.8984185279186163	1.4327011814526638	1.4883336878947186	0.7793655669041175	1.430040005269108	1.2546086508765246	1.1800802714337277	0.6134831629121056	1.9552573515537541	0.44859219052077676	2.129248048358415
2.578191563991766	2.044252234610764	2.0270714384929347	0.9206571590877767	2.1446588272697733	-0.19032511923847029	0.9569695504791176	1.6062670579678777	1.6332274054271287	1.8923427213420982	1.653901612391239	0.5941363752401324	1.857252103542097	1.325370944257459	2.3646564996477983	2.2485563248881113	1.6717962681324583	1.1685382830147035	1.518322326452377	1.4917794963289652	2.137952992684036	0.6118473593329264	2.3615000998244797	0.3730723851052143	1.35554551948514	1.4397812083491193	1.6825452492869981	2.5640865141719127	1.3706942613851731	1.4317920897888297	-0.19518878406027626	1.5867883776171883	1.9737851152343875	2.6625732203650747	1.9565050707096372	1.2743182298834608	0.869988531746008	1.2296388538868117	0.8727930352606451	1.976524855983365	1.4251343682712394	1.4616928633963306	0.8426179432815474	1.4402431321339793	1.1831332636937426	1.1809179192121335	0.5262023726917189	2.0223042880533417	0.5093915882361649	2.177502895160219
2.5640722092517394	1.9753850728817817	2.1372613433718306	0.9009780021947018	2.28266519915683	-0.1960094002552255	0.9364928088024594	1.5659543441522192	1.6674363902806064	1.966840142869117	1.7745298131298248	0.7209036724079677	2.0369048071732565	1.334880111760281	2.4333371251242624	2.339680387099189	1.6960126518213194	1.1738502419913133	1.5103327073352903	1.4608552093640823	1.971718131196876	0.6809465027352208	2.255234617659984	0.41700383156437104	1.3382001102427687	1.3564771655817798	1.635403909796286	2.5687996869367256	1.3124570153555877	1.4317207614493352	-0.2107256224987522	1.5210459088255515	1.9324116192867258	2.7490668530593836	1.9166806589052539	1.2520106249265093	1.0012572727104496	1.2518426660604731	0.8289398443026872	2.079406365046304	1.422307979759502	1.4406779134090422	0.9325583638738667	1.4629861296992104	1.141524900291698	1.163079973903645	0.4436029427155052	2.0893974473975714	0.6090703536999399	2.255308298066098
2.5511110633710765	1.881168992300204	2.2267418173471105	0.9052427293299907	2.417112134312121	-0.11658703238774906	0.9312472704981758	1.5665324807598844	1.6926624016620508	2.0411362239284747	1.8173102805958092	0.8541307762359907	2.2226927468483573	1.3652367213059962	2.425558658209354	2.3846721800181756	1.71427532126108	1.21706492287258	1.5172868297641753	1.4060878120499325	1.8346023058161964	0.7696270994152492	2.121641379167632	0.48121453519836255	1.3175367669405886	1.2249456266827312	1.6083691783891692	2.5516204281456845	1.2852255347663493	1.4461900769262055	-0.23336870524880152	1.4313708104498715	1.8757904167072343	2.817384850912842	1.8219273372178448	1.2375271794335214	1.1261783920319268	1.219774917112566	0.8019723657643363	2.1771520777474906	1.4116262814151423	1.4181325581257789	1.0569993091071535	1.5031885964711127	1.128366869928235	1.1260411525787277	0.3710764777685009	2.1364929233188867	0.7192419221408146	2.300429416038366
2.5574475866790785	1.7639524457920899	2.2949330997849477	0.9089411007017134	2.5622117145037575	0.03835719252399121	0.9375587176098928	1.5786668681687526	1.7470979808849958	2.092857548236096	1.774007995790208	0.9680681796203968	2.4280759086553307	1.4271223201739605	2.3546614467353906	2.4057682112709244	1.7569038658659715	1.2735147837737695	1.546334351583153	1.375029777782761	1.730844531357572	0.8833995516913639	2.0194658483502295	0.5663323045385169	1.3151826572820264	1.0762198159237932	1.6178293178187164	2.500372057117769	1.2852829851473389	1.4653856702026218	-0.25813828848524295	1.3370416370350684	1.7940537286817837	2.860321817442045	1.6918329891379376	1.2345520146508862	1.2144799086220837	1.1388266858819083	0.7989720651603947	2.245015789908615	1.392567929035995	1.3709686061967574	1.2003723995554758	1.5358689735630624	1.151907808268569	1.0913495299753408	0.30961128982973546	2.172308624455253	0.8198413700877925	2.317142636462555
2.562672395533541	1.647370469705106	2.3656502877072514	0.9212003147357282	2.6643381941798574	0.22890992992432277	0.9602471512048176	1.6083359055594335	1.8224850878290133	2.1221446195715705	1.6612298668328562	1.0602024538189982	2.6664507609442407	1.4990169289598472	2.22341913975977	2.419954624692473	1.8184511127527643	1.323843065012504	1.5914010597318893	1.404678157943271	1.6536144002710809	1.0001907932690475	1.9588335682578557	0.6611654819200335	1.3260488341615662	0.9411334019249677	1.650060879485404	2.412945064823115	1.289961087599378	1.468618187848987	-0.27279379804305515	1.271097930722086	1.6982026417934257	2.879667996039601	1.5569708040630705	1.2413294600905356	1.2493862317533264	1.0034259038641005	0.8037448801245688	2.258463794030495	1.397946853908333	1.3461367992405342	1.3247694941834383	1.5425309844195325	1.2038806072506458	1.0720492071907004	0.2692501920375323	2.207538836226152	0.9303335742193347	2.3349249537331276
2.5488618964893446	1.579441604410785	2.4459566620754285	0.9378320682070113	2.6955454233896288	0.39814512703666055	1.0204627359658545	1.6609087450147744	1.8465521597075623	2.1321319758630835	1.5266409136638592	1.1264487964853624	2.894964484429347	1.5720839175222678	2.0569564479080937	2.4072410947820444	1.8606064735939274	1.327540489714433	1.6356887800167101	1.4733828733451193	1.6252018666338621	1.092158106292502	1.9324259122466187	0.7629831475776792	1.3372362858415214	0.8227586135583863	1.6882004787328193	2.3163447105829125	1.2915019888895016	1.4542501792890805	-0.27244315168625605	1.2539756667089186	1.583289533190056	2.8803876472296825	1.4407919702480345	1.2531610071129766	1.2426478294068057	0.8458116568904673	0.8051238842681329	2.2164487850517207	1.433774623307122	1.3522309516114275	1.394742329460796	1.5434525909518486	1.276174463708736	1.0714856755041624	0.24776194446635288	2.235308961010258	1.0306009352009782	2.3314577451533443
2.5063967290844196	1.582923606208778	2.521901222285356	0.9316048842331487	2.7080587924497883	0.5266999584101022	1.0639239970172798	1.716737815767101	1.8185706861952622	2.134915978588579	1.405612082672726	1.1462281092591757	3.075193178456161	1.6357001143383738	1.9034082860523747	2.3702103832772674	1.8926606583195795	1.2828819068251243	1.6694144340818764	1.5557043379037832	1.6304283942817068	1.1648108083552136	1.9212348730518425	0.8742122596800707	1.3517599648083558	0.7370378590309821	1.7291681845477662	2.2233737356208763	1.2919277372486238	1.445381689078602	-0.2519322250089984	1.2372949056213702	1.446488895831347	2.864492018396914	1.3745825913090348	1.27109002560826	1.2165298751767757	0.7177107913844868	0.8117525552759828	2.139269715223162	1.4766844729353217	1.3480897010412947	1.412003908066525	1.5395409995902585	1.3419234078715663	1.0931255472589316	0.24238262378501174	2.2494573535475455	1.0867591312939526	2.2853835943654164
2.424534194801701	1.631035705039837	2.593501660562949	0.933531858541957	2.691737355430542	0.6103379698349846	1.0675114549544438	1.7668801481834908	1.7528962553732488	2.1408852164823173	1.3491089597591615	1.1287097288164285	3.211392531461751	1.6702281581512177	1.7705910363943196	2.3392339323238636	1.9189884546773996	1.199350940046948	1.6951136747313904	1.6261467067488575	1.6528588535403501	1.2200135415015223	1.9077352588768892	0.9694100015933536	1.360460680933492	0.6944454896484972	1.7784333091095395	2.128114095939085	1.2874353226351412	1.4379108208245943	-0.21874147362298846	1.1847292258031827	1.296362039933745	2.8082948123467695	1.358172472365822	1.2826049945871378	1.1821504997722851	0.6132664817679089	0.8235217756862907	2.041718561169747	1.5364281753834308	1.3491008149676094	1.3923022554548234	1.5198992603702774	1.3909320976378559	1.1306922014305154	0.24300017917981798	2.262094399134261	1.1217004056844606	2.224373147116631
2.313669114371822	1.734180516867435	2.655597290702876	0.9610499250878617	2.6479317413215906	0.6662368682751205	1.0360767851372812	1.805127903218856	1.6304814818930051	2.1867836006460832	1.3912207596506085	1.103984306141491	3.2837002580982144	1.6640378956381894	1.6650888343146595	2.309833285920128	1.8984587037586806	1.0638465616247865	1.7300798222910516	1.6695317840436328	1.6893093439760807	1.237110974836535	1.8954509762419811	1.056771973375811	1.3541620941879766	0.6793105857070486	1.8237312149628413	2.056205727002256	1.2582556585905469	1.4288624591493035	-0.1718001065031628	1.1143863453114486	1.1579563808243172	2.6911704705882133	1.3459053490739963	1.2710900256082593	1.1483773474162704	0.5467153751354539	0.8278701494997354	1.97660764689731	1.6333513345859416	1.3912000409940553	1.351340131938909	1.4891262422521692	1.4396253357042874	1.1610655393680562	0.2313124128831771	2.269679147732361	1.1486922052013442	2.162442361145346
2.195684578050156	1.888371637763964	2.704629253415333	0.9938207707517582	2.6151300641121007	0.7047261696262824	0.9262275836724703	1.832344396973432	1.4787259848662018	2.2955393200194494	1.5022623489367757	1.0863480085930406	3.2764794461707334	1.6285928659835336	1.5950461750739424	2.250207233979423	1.826521181537807	0.9006809276190652	1.7665251006530476	1.6756554998127062	1.7120062328713506	1.2083570880934495	1.8984288159880471	1.1413376878535761	1.3253777013934387	0.6800519581576878	1.8537012750647452	2.0105505572378464	1.200106639931767	1.4561274584850505	-0.11464757813817499	1.0492317340064097	1.0604763879329973	2.5506319219770583	1.326605487688506	1.2346902388670888	1.1280091856383239	0.5368248932102557	0.823571608857834	1.9676386312198815	1.7194858905936496	1.4408283378612106	1.2954617299343107	1.4708407308269025	1.4760486394091088	1.1649618127482824	0.19545064725313394	2.2751922724751354	1.1421065771405239	2.091286936788528
2.0806291892953968	2.042772926214499	2.771492257969098	1.042098846635905	2.596129826127534	0.7479008406858159	0.7712907150818423	1.8538300791977655	1.3540875260228922	2.405594337230885	1.6245800402421544	1.052040539372158	3.2123351924350914	1.5836994769057506	1.5229633817473693	2.1422792259880366	1.7078706616496793	0.7623369929251809	1.7875882596833044	1.6368008470113273	1.7063184240615854	1.1301722892150696	1.9155045015986425	1.1771142518515039	1.2545348929117435	0.7130644960457656	1.8951401680260733	1.9716639288123772	1.1264655104992498	1.5144295891973456	-0.06833021071781395	0.9887165622843961	1.0162654428188858	2.4002437029880777	1.3200273960581657	1.1887239987109395	1.1104389763918046	0.5603052858251583	0.8146342872993569	1.9750249605923855	1.7676091822435005	1.4751068004136125	1.2335602351080137	1.4589383919180738	1.4907327739421572	1.1430835237415162	0.14733157960972038	2.2534115078028445	1.1057316031617448	2.0197587997696678
2.000833995557349	2.171411740302942	2.8525117651356906	1.069427218118833	2.570532038220594	0.8205404223923475	0.6444007441297114	1.8625513865887342	1.2458316070661941	2.4678592389780887	1.7334288561175808	0.9906352065779229	3.0971833080225992	1.5286596516499344	1.4395672501519807	1.9798030675659528	1.5421970419410447	0.6376883569840175	1.8069021126331886	1.5558561304770158	1.6920571481388962	1.0019144210808308	1.9485548601369778	1.1403273232941091	1.144729797424477	0.7814865600582599	1.9593003150732577	1.9389916403334957	1.0264577338913248	1.576121366651704	-0.038538466758191434	0.9549306118824609	1.0168935986528727	2.2120837916752474	1.321084270559295	1.1324032041651677	1.0734957438176829	0.5926215939137983	0.7915486409856933	1.9924455487350845	1.7938257662523758	1.4875527887821582	1.177512088824739	1.4411189201597168	1.4943078932072185	1.096500362585326	0.09907738682567131	2.1914700945978227	1.05906536864	1.979867101998591
1.9673082079293192	2.2848289998024973	2.912861308671863	1.0371312924687217	2.5454250964785556	0.9257189453794155	0.5727686425552044	1.8537445253499942	1.1588336432505737	2.4953009307754357	1.8143048408364841	0.933459509096906	2.932995729977025	1.445755131954335	1.3791929890450936	1.7546368700690789	1.3661393242320592	0.5135680926823084	1.8309161744084008	1.463150143233512	1.6621481017665978	0.8301178662824169	2.0066410484002515	1.0420426193715824	1.0245718787423208	0.8728644852731688	2.0209264786359338	1.905933478061004	0.8988963442007527	1.6263995760428973	-0.02720938460129978	0.9570405568032377	1.045461552760535	2.0220758871829485	1.3064141859861844	1.0586293729008776	1.013226913639896	0.642829333744154	0.7519201001049353	2.0253977123339584	1.782754524206398	1.4396576432117263	1.1289906867651047	1.4229918098571916	1.4715413745805006	1.0480723363829352	0.05177688718296901	2.099161673155163	1.0074716506291734	1.9752457919302042
1.9611908725344869	2.395848993266676	2.965433077507755	0.9670219077899482	2.565023653481126	1.0480930130322332	0.5764222033641472	1.8409982983025208	1.130891516449792	2.483004677322404	1.8555825884228063	0.8911657193800643	2.7682350487057	1.3197766009254497	1.3245410196843816	1.4967056208678096	1.2102184790165555	0.4068429053837555	1.8452438742698187	1.377742937343474	1.6222287239724067	0.6382853584874913	2.0860626870692753	0.8911555146590269	0.9173129717978503	0.981689607534571	2.0661417545930023	1.8598501065103172	0.7843474658044055	1.656940510275136	-0.04463990188603481	0.9596883547356112	1.0998209166526294	1.8746573399258775	1.2975450094294088	0.9917689818695982	0.9234126373810809	0.6891759607087496	0.7019073573057233	2.0275364776108837	1.7253993397182081	1.3522675766954346	1.096589333037101	1.4119783499759802	1.4290505989910147	1.0017913404070833	0.02325319840513555	1.988844551301464	0.9392793099889623	1.9685124434435814
1.9848814328162654	2.5046940915268125	2.9879335060501413	0.8709065582183577	2.6232691276438604	1.1825848261998484	0.6696740754398208	1.8205794466344845	1.150992916737156	2.3929707244563327	1.891101810777671	0.8504330496061016	2.622887697862356	1.1591593553786745	1.279614321387698	1.2614086551981352	1.0744740412304075	0.2903057743663341	1.8410703495468141	1.295972384291856	1.593088479536642	0.45815703199473495	2.1607661756225602	0.7135264178903211	0.8405374411120375	1.0852044610845888	2.084687247851321	1.803402282987887	0.6990223651380558	1.660256761189603	-0.07812191597164392	0.9445821247999255	1.1511589226360042	1.7532539610756814	1.3090670838048977	0.9407809667618665	0.803601512032834	0.695373046858294	0.6543544829569938	2.013695216647762	1.6545551062239994	1.2681332185395533	1.0809275942578964	1.4116288202257983	1.3763303784137784	0.9461789226806175	0.016976021417421126	1.8697002668133738	0.8563675008921722	1.956217829710177
2.0178957819802323	2.580336784013025	2.9277812988799425	0.7363240522428082	2.696013812540449	1.3079853572810425	0.8293634650827151	1.7888169325142536	1.2093083201806998	2.243706461783699	1.9248203355917255	0.8241862399260758	2.493552591301222	0.9721465385975654	1.2699211324894235	1.069887901532699	0.948962974501596	0.15912368777427605	1.8431476505172568	1.221888055175731	1.5698759631356634	0.31374110225928176	2.2193984306599917	0.5588431074430851	0.8056991334840443	1.1782658470598693	2.059454635133497	1.737258396029074	0.6419064274374349	1.6304849325310435	-0.10570515344207479	0.8988707169209084	1.1552037207533294	1.6655209291095665	1.3429906129779752	0.8948258737199272	0.6859028408458151	0.6640268433771761	0.6217103188257896	2.0140374190920705	1.5730526055855283	1.1876247437002885	1.07965875577479	1.4171676231210089	1.311921393498545	0.8621642529609271	0.024238160174066985	1.7614057445858353	0.7661474883030926	1.90617134660312
2.0337179943335597	2.594092589402679	2.8128417118131246	0.6172187528084762	2.7883522422223033	1.3921748509907612	1.0234993366381948	1.7558514794435436	1.3030357639905006	2.0434291876716886	1.9480968106916943	0.8231172957287349	2.3976725659914613	0.7717109463044152	1.2716885681663768	0.9312212736364472	0.8249258196007931	0.040932012157582576	1.8697814663503358	1.1540155452103456	1.5447812075107588	0.21223471876582978	2.2648318522049826	0.44645969881024306	0.7955326725399291	1.2535841831327672	1.999775192578523	1.6470092094326827	0.6241788813033914	1.570061559026826	-0.13509346557183238	0.8219979837668406	1.1176958910311714	1.6458160354897946	1.3984515306335292	0.8482543452621771	0.5982784287682634	0.5969593128989257	0.6095106429164631	2.004818650824239	1.4673647130966176	1.1341534290899085	1.080077458328859	1.4279349721668866	1.2416381863886516	0.7438990963019726	0.041027179713881576	1.6715919560615906	0.6694231517033267	1.8071000708003049
2.043113185338978	2.56230305195956	2.6909014470458272	0.540515076444035	2.842452793214746	1.4572304364244149	1.208417989010012	1.7141439786551325	1.3983931155168225	1.7950402327442194	1.975229886621347	0.8203987937592387	2.3344291092655647	0.58469326487693	1.2564393314717381	0.8686814436449437	0.69025253148345	-0.044924260543895034	1.8945839773805244	1.0942496078447883	1.5196321055420647	0.16501122173247312	2.2650749185129917	0.38339571633980807	0.7884211805164931	1.3085199977458444	1.9212453131005578	1.5480276595120117	0.6526373378866299	1.5021766209650569	-0.16691179465811448	0.7404601989815762	1.0528417867035726	1.690672071859214	1.4781896172913784	0.8043703860404466	0.540773043040683	0.48283808916253773	0.6097005244838947	1.968107779732239	1.3586454090951183	1.1392286193022003	1.0530838744123527	1.457813874856626	1.1905762186660767	0.6027560831198586	0.08062777981374647	1.5803536635070095	0.5719292894459578	1.6833382158418804
2.037964760151226	2.4811621050765966	2.5674151539216585	0.5035613864058476	2.814748858201538	1.4975837776278282	1.3625974288615077	1.6419093094574877	1.4714802283239203	1.514807617089757	1.9912878885232792	0.7958899796806451	2.301802645776361	0.42880445560729674	1.2358075823318566	0.8702989729399693	0.5214420617066546	-0.08417791929063209	1.9088359861134645	1.0475420777233186	1.4864848123922658	0.17543542769297735	2.2053460903599755	0.3476115769749867	0.7792814269416785	1.3346919535228625	1.836928389818493	1.4680622063897213	0.716922262415069	1.4383780731354854	-0.18765648557323783	0.6583760238353251	0.9591438651549067	1.7820477826887031	1.590450398338714	0.7636700426370775	0.5145049320247999	0.35509678979218107	0.6199335085024932	1.918064811797883	1.2530117012564332	1.1720773955396442	0.9929222584424877	1.5094735864734539	1.147161823234663	0.45794373918241355	0.13642776247610647	1.4857649150620031	0.47026945346484295	1.5282848443185262
2.0172946757335084	2.3606832157624207	2.464616516653826	0.5449476632393692	2.7397135578687353	1.5005195660713668	1.5119802790795507	1.5443001467731867	1.5194844087005486	1.2364058960476907	1.9424694526603594	0.7379913990733693	2.2754370102218813	0.3253747766911915	1.221268528124575	0.8891613394912475	0.33452582676684406	-0.07403765555526494	1.929169566766451	1.0132019271174446	1.4384108319885023	0.20856834871936733	2.1133793444789566	0.3030314897255443	0.7520908315556085	1.3304386336417318	1.7653482748273475	1.4026713639516017	0.7975425872382056	1.3698356738575066	-0.20870563555622618	0.5522555512910037	0.8837830782656825	1.8889559650374472	1.7276048585140031	0.7220701271169652	0.5196055994895915	0.2584519281644392	0.6400085439008608	1.8656526438761198	1.1413517816427219	1.2045520727047392	0.9167749750282773	1.5564702832208095	1.0951250813404527	0.3363955642138771	0.19609723780212623	1.3846517420611426	0.38439978012164405	1.347658153124201
2.0139653441736174	2.2494245804304667	2.410125821776394	0.6535869811055328	2.6293629988218585	1.5117751559926191	1.653280676079469	1.4449150936124242	1.511685413547832	1.008061181346755	1.8612969160107447	0.6271198404372108	2.2359520746280275	0.27454165438872763	1.2085479494033993	0.9068122976023135	0.18292664422894073	-0.03558891039736287	1.9303270102727552	0.9812522441683488	1.3887555055325251	0.22412764219465053	1.9895265165760478	0.23148309633399772	0.6996612994464915	1.2957020277385525	1.7098514789245975	1.3551832936675428	0.8784183610768153	1.2995576183184956	-0.24041085291450845	0.4390283451898244	0.8392879105498817	1.981696569867878	1.8586834804817858	0.6805359795706918	0.5240534113637169	0.20033252675258745	0.6608448239541804	1.8054125950408093	1.0600762707551934	1.2332190491719006	0.8580745743906848	1.579697647855582	1.0769823457377856	0.26853844441159647	0.2507849507118153	1.2939429111815537	0.322207907406785	1.1894301851548594
2.010450865247678	2.173903920717548	2.3844748160807017	0.7816789135593439	2.4859204254548795	1.5256558610487014	1.7996393199136294	1.3480525826904888	1.4600899515017365	0.8594067340473958	1.817000897091173	0.47040416183644884	2.2098361792701597	0.25440931536305683	1.2045362204039778	0.9031293934120918	0.08881496485038776	0.0184132600582468	1.8888756047745006	0.9552192871157367	1.3265912413609224	0.21789806729026165	1.8417899266546538	0.12864275614568238	0.6415037006111024	1.2400457244058405	1.65593350425346	1.361788429267353	0.9639024761905475	1.2380994670195826	-0.2666122421078779	0.33843885542915697	0.8059192217414083	2.0371108220769623	1.9669357555383506	0.639659511762806	0.49326007845367215	0.18887226112790342	0.6718227279680875	1.727299367733232	1.0233112533525124	1.2231406108766152	0.8092759233425456	1.5797840484679866	1.0947087419347838	0.2725175900986664	0.2928423715505117	1.2372779057270484	0.2639598536871382	1.0637867851349863
1.9841200869208984	2.1298785638721385	2.3702216866955688	0.9176138498040366	2.362284938506931	1.4994329527284662	1.96681623692864	1.2395832664209405	1.3946849860373924	0.7747046823428995	1.7687171101417953	0.2716202740688837	2.203669184357285	0.2636983576173807	1.2026550388666266	0.8800625633536235	0.054746969328712716	0.08104236256027357	1.8323248704106252	0.9284549658466416	1.2363352195325161	0.19050876442837494	1.7065052130325953	-0.0018325224713958365	0.5846151944036895	1.174640199316134	1.5809370365287367	1.4117896010694921	1.0548207818061335	1.197353411519382	-0.2981100879648276	0.23977392814535933	0.796708259863957	2.040114921566422	2.065051318741177	0.6054267240240498	0.4360037105013884	0.2335272380181876	0.6819603416066639	1.6314164505958186	0.9915063281204297	1.1831381709095254	0.7573454903528279	1.554132230285133	1.0995030393911898	0.3040192663678495	0.3218172219549304	1.2245386096052164	0.20735391275469645	0.9877697491250444
1.9568403245609627	2.1108645018732113	2.3477049268677237	1.0587879180398876	2.2723959274322896	1.4682541362205055	2.1349516455844424	1.1214424765419957	1.310364983254183	0.7243319046208329	1.708103606380919	0.026320651517282023	2.1964570339395135	0.3199470474975483	1.1919833439128769	0.8586841946572885	0.0901974521391913	0.10286093397926362	1.7823329825824736	0.8746567057308212	1.1330625856062562	0.1441183360919663	1.592883367902417	-0.13924683716324013	0.5272522076191498	1.1040253435482281	1.4945612516655093	1.4681212687050702	1.1246363314045162	1.1843344389455661	-0.3544340729222186	0.16627344800050914	0.7989545737873963	1.9916850618487287	2.1462104731404095	0.5764821272664943	0.3719352607859231	0.3120260757746284	0.6950776352264749	1.5322674319032554	0.9643788562077722	1.1434444280790599	0.7263289670316925	1.4761674594916652	1.104276022543552	0.3379943622566791	0.33891892777059646	1.2353967760193392	0.1729714605679235	1.0024395887266362
1.9200665705832332	2.125702331186073	2.31538803482348	1.157665446082461	2.156926773247485	1.4484200981434758	2.2596244160456584	0.9899591752220216	1.213538687831187	0.6855282370801027	1.683427063992688	-0.23764832496533037	2.189612997684378	0.3801263716492498	1.1655111823256366	0.8430847031929666	0.18846400618463122	0.08894322489278521	1.7250547723726737	0.7865809227141669	1.027525962528964	0.11382305531455413	1.497041989686878	-0.27982860213757516	0.48240064482375206	1.0569766180109632	1.3925841554419187	1.5448264820201218	1.1818969209572725	1.1936608777704798	-0.43418066895512275	0.13841363769687032	0.7630457947528965	1.9073381664235984	2.2087612572410404	0.5613566079950134	0.3116011450490695	0.3888067183058063	0.6976620866058159	1.4129712443020552	0.9411658591613712	1.0890208612845178	0.7188078809506749	1.3509978450209577	1.1366481875263184	0.3796880573090848	0.33413259427667275	1.2488392196566374	0.15345390802599618	1.0990081316979343
1.8550557676399435	2.165331796353488	2.2895573849877286	1.224904839988271	2.0170853424955624	1.3959044171704256	2.328277756960631	0.8215516109662933	1.130508780255934	0.6502299215662701	1.6616689918071788	-0.47803644372291565	2.1840537520360916	0.4264365889839432	1.1459906427450275	0.8456313034846191	0.3047609619215789	0.06591022244502662	1.652633080138974	0.6792104991125856	0.9228959955285493	0.10860986760943629	1.4423232131975752	-0.4277660483658378	0.4591899696520839	1.0374387274495225	1.2598500477237193	1.6404926673058955	1.2491241257121255	1.2225199104323203	-0.5436087250128501	0.13451084940410504	0.7236511091035542	1.8027655187241458	2.2678712483430616	0.554310517102904	0.2684641782212115	0.45656442270881137	0.6962830824622516	1.2793301510112318	0.9002784149915701	1.0274710995733354	0.705174586301653	1.2167443843460748	1.1643795180417986	0.40854801942780095	0.3244415531986821	1.2462101202810814	0.13900583477901796	1.231013802247047
1.7937562145900987	2.223228211763329	2.2587892431812664	1.2954004383564155	1.8634617213879274	1.3081444101233004	2.3199061036784734	0.6261025494627932	1.0671319589216577	0.6349251490389133	1.6064704122426565	-0.6920803430175042	2.167217220746566	0.4963768260884076	1.1526928988269398	0.8895173906516319	0.4181693964063168	0.03023278065219197	1.564221637014368	0.5667322023474093	0.8376146524377444	0.10960889921085396	1.4157024579573987	-0.5382821290593459	0.4561395740381725	1.014195134842165	1.1163238853438213	1.708941953307146	1.3038045776186369	1.2382462586747742	-0.6784671253180832	0.1548626707295364	0.6915948599558253	1.695352025740391	2.3292818457634192	0.5454574789973613	0.2535445626727978	0.5182312215660805	0.6891887290582573	1.1613034240905293	0.8474893856223431	0.9855628471992077	0.6999110991270298	1.0826872886993848	1.203319330577473	0.40022763982068216	0.3301748794137553	1.215817899582729	0.1642730723310962	1.3590716610469007
1.7385997349097384	2.2975583739767784	2.202004002696718	1.3556429503349854	1.661545895572539	1.1834321170417812	2.2097938678697084	0.4638639361395292	1.0212489239932303	0.6394299609412488	1.534970030871627	-0.8620578508867116	2.119583248101407	0.5923940000896	1.1706312043238074	0.9331586926458806	0.5329961467154933	-0.003160542316185727	1.456693978886458	0.4569713110890497	0.7641821378136109	0.12001900374810226	1.382517802509159	-0.6031111720160477	0.43694197555497105	0.971345199443965	0.9736004133844818	1.7500010905655181	1.3149591846276327	1.2040562079437602	-0.8039551615562839	0.19209039255715424	0.6305920913023846	1.5955881583697225	2.3681767316833637	0.5313630677903007	0.2590798454308045	0.5750704227433789	0.6744991129569995	1.0592594831070055	0.8015671623316333	0.9454204470896661	0.741961000562128	0.9476418224107933	1.282760583658481	0.35152167265072315	0.33756097594404194	1.174420439782756	0.22254173834514335	1.4551007514810332
1.6717158716175429	2.3962964467687558	2.1207966857473357	1.3789003838836522	1.4142219872863093	1.0171044653449175	2.0457375572599252	0.35488648186503735	0.9807826196837899	0.6712113364875989	1.4387089890166354	-0.959043388618807	2.05662562119591	0.703877101080611	1.2045391369645002	0.9247261216091311	0.6391301529996288	-0.0008658325234544295	1.331014116377661	0.35285540517649244	0.6956513982951662	0.1520032011415912	1.3403252650709558	-0.6309127685164749	0.3835440457378404	0.9238010653989962	0.8298558719931084	1.7697475913303748	1.3053731781995945	1.1274743811839194	-0.8949469485478131	0.2154668748094788	0.5570429249457796	1.5022522865055203	2.3913149041793753	0.5213719093239224	0.2647429013544135	0.6294288589044263	0.6539884669039358	0.9622464699942366	0.7747223292701497	0.8798484663313705	0.8224523229747971	0.8235469791943919	1.3471042047079775	0.2645286997189232	0.3436940938975247	1.1159079212348264	0.2781353865970488	1.4853460570647923
1.6117389183619388	2.4763770644437644	2.0054284024371953	1.3439323507996543	1.1738597533650452	0.8295380565436081	1.8823326353657959	0.2802459347664352	0.9356769803889919	0.7482725898690015	1.294433623264692	-0.9833842989925433	1.9994394469265728	0.8292171472726911	1.2895787504146141	0.8815201477914458	0.7332047683758013	0.03768058489742033	1.192352174069272	0.24574504577380632	0.6401505260803774	0.18930146565271974	1.2925832685457863	-0.6061195395937673	0.31708246513939364	0.8687561913017874	0.7037774056787061	1.748435939208782	1.286220657437068	1.0333354454679342	-0.9528535550994647	0.2127849274795437	0.48100263108024655	1.4356634505393402	2.4097792634254582	0.5103418398131766	0.26346610234923906	0.6741405458899267	0.6296501177607914	0.8863520391803981	0.7580246703008061	0.8175335019722001	0.925328672137909	0.7366659270208059	1.3726273733244494	0.14790313977690914	0.354901663413394	1.0469140224912206	0.34229802368204754	1.437877503203524
1.5836621090450218	2.511392334860957	1.8366459281495213	1.2403138108953233	0.971525264644298	0.631634699470721	1.7101498029567015	0.23484406327881685	0.8982785272533687	0.8505361655297417	1.1219715667908092	-0.9505982167767485	1.934385734671476	0.9385707493127567	1.4233030503953294	0.8071430075420212	0.8279922480644313	0.09560259038871574	1.0649608510443414	0.1481838191599188	0.581589026845838	0.2280782101559568	1.2374582716513172	-0.5429371920156159	0.2273576163414528	0.8053589850102908	0.6060055809598789	1.7022905522269791	1.230941080128805	0.9424889845532507	-0.9692509852684706	0.1825590517734153	0.3942920475252244	1.4204541557119277	2.4071620708263777	0.4842531337162102	0.25427203033096896	0.7073762814797264	0.6054543945913743	0.852787222818327	0.725759907766814	0.7587188492130539	1.0394392634780847	0.6852549444396876	1.3680362722332668	0.0034834830780472448	0.3679429145897913	0.9983632273098081	0.4055754772353103	1.372046311918066
1.573627619959525	2.537063962602931	1.6481570360735618	1.0846765176419413	0.8056898400941577	0.4788755930460698	1.5394377594446862	0.18944737687288166	0.8455777803109925	0.9359392876396176	0.9503563941959774	-0.8822703808532125	1.8540357962701202	1.007722913704364	1.558145851336625	0.6967435038006261	0.92572755140908	0.15901424776877643	0.9655657841650876	0.060320333448484566	0.5203287677099518	0.2750478815707121	1.2006553688783754	-0.4874987632447019	0.09297557028573307	0.7470284039017995	0.527290767904628	1.6699057003494606	1.1442761545057967	0.8788031148251989	-0.9603132735610371	0.137179380899283	0.2905806532237475	1.454436573559609	2.3888429128068003	0.45452489482969494	0.2354520689537453	0.7317942005623467	0.5935081805028273	0.85073676784961	0.6869680915557155	0.6903345852185657	1.1424089719944694	0.6585427551045956	1.313491547229822	-0.14958804245530857	0.3748823164402905	0.9695383812525034	0.4280520391511131	1.3202229048476783
1.57162753025185	2.5574895370129602	1.470970754476312	0.9024955626985243	0.7166477792648382	0.39593027904634664	1.4117008454478892	0.11292205258247404	0.775185321080586	0.9966137445415594	0.7880726273055	-0.7969881158620248	1.7949845102434243	1.0101710469929155	1.680326404767206	0.5719197555891453	1.0267022485618096	0.1961155864073568	0.8838940052720137	-0.025648398813859836	0.47620483863527285	0.31907469442450503	1.208543370024589	-0.44066405742347775	-0.049008454944235634	0.7272526708483699	0.4802694385013031	1.6357322446888038	1.0356877531371573	0.8613700551551311	-0.9412398084271081	0.0995991885039754	0.1695089901795616	1.5205800698232848	2.3755546202334776	0.42899131502038335	0.2114698851560385	0.762485221454056	0.5830251714338999	0.8853613079101832	0.6771430964649128	0.6187338540251018	1.2059569863239274	0.6641758132133385	1.2123523326315264	-0.2750108165084345	0.38103888586446255	0.9457630307992894	0.41724776150307996	1.2583493335394271
1.5794892361223263	2.543476106879685	1.3114263439971254	0.7237864368214025	0.735580646207163	0.3352285793600981	1.3212252939869262	-0.0031797039245925586	0.7136566028630666	1.0418603070474308	0.6572504539487115	-0.7086412878302599	1.7217514456530403	0.9100018973100967	1.794611828861957	0.458662106790762	1.1123287423286543	0.22010530632254674	0.8185662538017493	-0.0959166838686537	0.44991976552932184	0.33009658378607487	1.2615273856033062	-0.4018147352292328	-0.19038994700758885	0.73551102625314	0.4501744498658076	1.5834561893738242	0.8993723616432409	0.8860837741738875	-0.910308463807889	0.07480062776747462	0.037740764768419324	1.609898999782357	2.353532830937984	0.41295173238368676	0.19214349437062667	0.8069012919857714	0.5584385156256526	0.9654284007868744	0.6930558102309965	0.572663422461409	1.220765760102783	0.7155566864901342	1.1175832530353267	-0.3599205071420382	0.39831480260524577	0.957979868707439	0.4039516864875722	1.2056905923887613
1.5749809392719007	2.493265044347967	1.1885334209113325	0.58797159529284	0.7969861430655161	0.2980548085266743	1.2378034698020302	-0.12553985402315773	0.649691965505202	1.0623318525830296	0.5980683835456915	-0.6197881852685796	1.6028621198010735	0.7397733266866098	1.8640638845967608	0.368704946624849	1.1480436150227828	0.24298885844021453	0.7799953162483393	-0.13981339766900977	0.43786680689329505	0.29102696356906693	1.3526506137031067	-0.39165332746199544	-0.35119427291244176	0.741698411666689	0.42268525402940416	1.5342218432992938	0.7442942912578012	0.94996398778346	-0.8770046006938793	0.061593348260487346	-0.07649164264602926	1.6840375098074454	2.3021780135401975	0.39700801492919574	0.18322641965296785	0.8740810360566831	0.5291031022463898	1.0594071269035408	0.7601012604094295	0.5464202417322314	1.203021824838482	0.7828195632471222	1.043383897795659	-0.38764193126057694	0.4331324194212858	1.0190430478642594	0.36510781769065176	1.1884444582460394
1.5390648410301728	2.416469820113977	1.09703195036039	0.5083487984988363	0.844500372642624	0.2825062783396285	1.1391587051037324	-0.22151312343644172	0.5887212551964847	1.0547605819034445	0.6267141594680589	-0.5128091728282523	1.4876842508594534	0.5571070714421532	1.8737862391002662	0.31147945836704494	1.1350378565873638	0.2432383345817834	0.7802455174785847	-0.17140217519923118	0.4365041717368193	0.22573845862038908	1.4559648935251541	-0.4102281270857143	-0.5230111215133936	0.7525196649485514	0.41159907628468184	1.4761242124347949	0.5920159010459618	1.0275774911058442	-0.8521332169022381	0.07681544222361447	-0.16721836321568578	1.711851806189523	2.2360840814780105	0.3766043370793033	0.1723041456211197	0.9599944171131533	0.4984978021853902	1.1437448510912545	0.89114024695362	0.521810801357474	1.165202799549392	0.8353184080844255	0.9858963778804727	-0.3629077350641161	0.4623373175857952	1.1015550276273043	0.3190313238142421	1.1727676405750713
1.4995578801957945	2.290686572920616	1.0062286422628568	0.48206170279326016	0.8552268050109477	0.25861416307228835	1.0165847008214952	-0.29221300845589027	0.549554584691732	1.0196418794686761	0.7012784355462937	-0.36860936963160484	1.3757356814543733	0.39020835126280623	1.8405695313035295	0.26015941240217166	1.0653958315806071	0.2252654614205607	0.814422164517597	-0.2026162479857394	0.4441219385113982	0.15198259136914133	1.5277415973559738	-0.446720563255111	-0.701104833652716	0.7805305492611919	0.4040345060223115	1.4006002454267132	0.4523458176620963	1.100646655581595	-0.8340909536885717	0.10325683290710135	-0.19785588778019028	1.6851902843989652	2.1544809921813437	0.354189719825936	0.14928445749422375	1.0260411658775184	0.4585075412146377	1.2331686970923528	1.011229540802338	0.5301887893238991	1.104558826920955	0.8794769756243085	0.9404812797760835	-0.31721194507043776	0.4764696205175736	1.2152296088327383	0.2950764023389678	1.150717109442257
1.4803623326484925	2.127436552486553	0.9278098923057534	0.5004730416035559	0.7863206654496963	0.2193697323391938	0.8773982185753377	-0.3249153186311835	0.5235714471947125	0.9206330666196877	0.8269651278722057	-0.1876591623937725	1.2580950565854674	0.26548854748362277	1.7744890195333425	0.18967519089460133	0.943683825095826	0.21137011104488349	0.8815475802892067	-0.24205047243036945	0.45817245666183065	0.0563521624738217	1.5306805908884304	-0.5034070337217865	-0.8600626869501979	0.7915362755002552	0.39277028052498986	1.3269288663767307	0.3603831461920863	1.1662397830830855	-0.8091130563530644	0.13509748726936094	-0.15028323416289938	1.6088039749776972	2.0653821871097753	0.327319601022852	0.11949372424127387	1.0560528722244087	0.4124195902707539	1.337711543828465	1.0803266854392912	0.5629119938447504	1.0334571921903994	0.9059823271297042	0.8885454255876841	-0.26220385770464893	0.49897968216876726	1.3517046586771149	0.27647037126051	1.1661683378704102
1.4731731351479693	1.9532090061348328	0.8642703043430793	0.5121181349300891	0.6408489404532972	0.16226530254325564	0.7021677683486062	-0.2939966765548759	0.5045824857511771	0.7496834216351991	1.004106431637409	0.006379843576964394	1.1533355402389347	0.21623278676846674	1.6907239430317909	0.10363876596744737	0.8180566244928876	0.20273258803019217	0.9867529925447949	-0.2919467080762447	0.4763161823640118	-0.059117884217296655	1.4724367979870867	-0.5828546409418944	-0.967058628755538	0.7772773280536934	0.39133311054406383	1.2649951381303453	0.34057917914512037	1.2165241949385828	-0.7934678191752561	0.15805807864423782	-0.056244962019772915	1.5170306790771437	1.9901524795175547	0.28750210906491086	0.08587259397279991	1.0526876710423447	0.3855234247192666	1.4383507989720472	1.1147046493320594	0.5838484615091688	0.9642977149150329	0.9177315013165431	0.8400212810000053	-0.18992900646830957	0.5233267756905875	1.4808442831460062	0.2601729171548596	1.1998857561479266
1.489588151175552	1.813013688415436	0.7812597412908324	0.5041018126284306	0.46217933235613007	0.06818034368485999	0.49715108866969693	-0.21795097232015412	0.4835892266694032	0.5310465041591683	1.2006447979859196	0.2197803256208753	1.0433589078776249	0.23919513382317792	1.602127584023848	0.005413152096524187	0.7091761756323356	0.19480701343837437	1.1226816441026015	-0.33423951573566274	0.4907312186740077	-0.1656183409929716	1.3583809851563076	-0.6609595143800677	-1.0223407609608723	0.756676687625609	0.39426056972492407	1.2186637048551945	0.370969404789146	1.245770881619415	-0.7838052498108918	0.15845323595888058	0.06182086787965182	1.4536203025338228	1.934277381314261	0.24840472068493238	0.04592436037992519	1.012813234518979	0.38129276029377757	1.528569437747023	1.1001377651215645	0.5799635865270798	0.8709072418586169	0.9314639622881241	0.8079290438770229	-0.12748663569934718	0.5274676353722183	1.58435404060695	0.25136688693616593	1.2244422895215736
1.5285654078864364	1.7256260194595154	0.6816729234967802	0.5066715666110693	0.26550240711124373	-0.07729949387497626	0.32653682232218767	-0.13043845994326336	0.44835365034268165	0.29506968209057804	1.3793030789351461	0.47437361049252014	0.8913407509733278	0.31619762130350737	1.479190183137542	-0.09757603686937968	0.6144146407453727	0.20128280215088745	1.264896864386748	-0.3690392900073382	0.5018974040418611	-0.2690978390173456	1.212732101743431	-0.7186686593774129	-1.0415532226910686	0.717662397488461	0.39703358969496616	1.1887939232396003	0.4398534374957627	1.2683623241021982	-0.7687764715506809	0.15334302253804083	0.18323168730568593	1.4163161613689603	1.8905206346543237	0.2234028582234357	0.008984858409178804	0.9425132286134253	0.38577602734743366	1.5896070390533417	1.0366450706578862	0.5621860323581992	0.7532390933445161	0.9627789478840434	0.7921223559976308	-0.07032514331418592	0.5117763680079811	1.6616652500016211	0.24076529684973305	1.2673859808892818
1.5690977364206817	1.6760590187868503	0.5741872073019547	0.48854681746426454	0.0980083716640121	-0.2863410093313747	0.23151532128326774	-0.022045623628541178	0.4283571746193652	0.09200985374564667	1.5233303675912058	0.7192425792667754	0.7092873655677978	0.42051388202157636	1.3313132732188457	-0.18269868987320445	0.5663203912560606	0.24129548029060505	1.4070900080917552	-0.4022532034090194	0.5353667986926564	-0.37792936952966216	1.0817182518347006	-0.7641151792153391	-1.0192023291916879	0.6710151036693823	0.407678090970533	1.1768948354407178	0.5439001810672137	1.2899748109690217	-0.7425270098729119	0.12940185560460704	0.28046447818629183	1.3807111966251226	1.854017998449774	0.21423547149717326	-0.022293452939646484	0.8547042824594202	0.4011882244360671	1.6053690492199988	0.9933281039279956	0.527553091314166	0.659062138463567	1.0087872739894979	0.8047375820847605	0.005695536191493272	0.4952676493797331	1.6833675759072477	0.23493545291691512	1.314766260699014
1.602192620537594	1.6247971184851004	0.4585290436749009	0.4468848686687183	0.021360978534713856	-0.5281920045476639	0.18705563143935033	0.10499665522986006	0.446578279026003	-0.0345985365911566	1.6171049355656173	0.9023011956228633	0.5200824603124599	0.5252667447518611	1.2091152204251272	-0.24011889360934296	0.561272274131797	0.33066795445909897	1.5437598019492391	-0.4138573741123489	0.6065048371924124	-0.46741157788552956	1.0198118159359597	-0.8039796005733603	-0.977789893085437	0.6296096263322861	0.4200469994853636	1.2062517592847022	0.66174630097252	1.2906477783459913	-0.6976225964548115	0.0796742346480657	0.35227367676700594	1.3364992924937387	1.8209811488975762	0.2174068254899039	-0.046012629199399344	0.749866621969643	0.4207692240820677	1.5760196702263198	0.9966978033919895	0.49052382334515415	0.6043549719818355	1.059296286541119	0.8591117926558489	0.08592102905057095	0.4725666257529303	1.6491542667184764	0.24853384158362388	1.3265819059676018
1.6389198801094995	1.5654132591607741	0.3738036956493639	0.45180192846662015	0.04199897447472538	-0.739735257700506	0.18128402444716005	0.229118436830257	0.48294060209165074	-0.0944096919195314	1.6549908704444285	1.0406294959801619	0.34076899914490627	0.5907035354740579	1.1136561945065053	-0.2714041076783924	0.5589347710483153	0.45420453873147704	1.6497599710538426	-0.39513699773804223	0.7040247118004762	-0.5234853450990896	1.0382193717274262	-0.8417200784385181	-0.9245828988258481	0.6065342637802376	0.4223852288109362	1.2833576119722014	0.7735950114623393	1.2669698708659805	-0.6433921210631462	0.0507960405242829	0.40886980088164215	1.2592378516870018	1.786794591273204	0.22162266408410672	-0.059330883248993216	0.62921891089235	0.42395339190515147	1.524984591173183	1.0099642559970836	0.4784166170036663	0.5759171471609242	1.1068048414619625	0.9335001347247112	0.14994434844239976	0.4559741518722219	1.603053282303098	0.2687670987922197	1.32096179135313
1.6847749878533356	1.503535863502138	0.37881195652373545	0.5277563775679346	0.15053532759838292	-0.8722426265278056	0.22666640020965773	0.3386390284110529	0.5470077793643805	-0.10937262019963703	1.6621323541989148	1.1306566427681781	0.22152888214972083	0.6169106016613348	1.0427793989562029	-0.27048894493021797	0.5426117843998159	0.5750074764148732	1.7198436484301207	-0.3573438314627636	0.834677298831956	-0.5610537061018065	1.146335043551517	-0.8934948703953939	-0.8585672156372312	0.601795977256905	0.42644196324032696	1.385786432365381	0.8861259452264146	1.229178255862521	-0.5946758424114604	0.06634133414290497	0.43547566366755464	1.1446611639871596	1.7496349790274113	0.20908550473217616	-0.0766977746115623	0.5053881948963461	0.39924558993849757	1.4869904609150282	1.01843463483226	0.5020070952198215	0.5736482319692836	1.139332053831922	1.0177655252877886	0.21059157754926847	0.465509966548986	1.5595505820335143	0.29829535564777754	1.3221632992768173
1.729437846190687	1.4254348885939003	0.47389406141176293	0.6411025894787737	0.29352394846644875	-0.9159955364250786	0.2749214966082108	0.43058219308614987	0.637419368485341	-0.06492417710154265	1.6729108762959235	1.149825862690752	0.20174455038919953	0.6340256437725023	1.0288776132232027	-0.2364651967408716	0.5245937373757679	0.6814019901484225	1.7562763116040372	-0.2933606081290098	0.9872354389723089	-0.5831517210682368	1.311316022639749	-0.934318522586349	-0.8004610665029761	0.6173705997567138	0.45001902696574864	1.5116561013484677	0.9843250607328164	1.1927398118213557	-0.5542478256289439	0.10026876062045305	0.4382653443295184	1.0079241061532398	1.7197473298468224	0.16219739823086393	-0.09121261969376304	0.3882818482756171	0.34957566499179815	1.467447665678193	1.0230198278013019	0.5552704316745948	0.5889450205493341	1.1497721278308122	1.10003021317789	0.27108198675241796	0.49920079603526196	1.5081325697920254	0.3387824823593697	1.3173539981727518
1.7536506382807375	1.3488511878336198	0.6623244330481577	0.7924273906529533	0.4377942232095391	-0.8785244705593971	0.283462538499302	0.4999248829750478	0.7300367581004957	0.024799798353885443	1.721394265506357	1.1442747867690706	0.2550113915151718	0.6434983264275074	1.0801828293837432	-0.18918827860113993	0.46985761865981857	0.7727526218356756	1.7455470941423283	-0.21797489653188626	1.1174757891033373	-0.5782606966482664	1.4645254891127089	-0.9518308770032053	-0.754099169147617	0.6590440849750268	0.4997091052795824	1.6602755898318837	1.0614409123155653	1.1614049621582212	-0.5270708477815782	0.16588682803525764	0.42862207748647146	0.8587330846687469	1.6981075864013988	0.08449309449614502	-0.10256577841545109	0.3038429296947589	0.29234484505234687	1.4620579771803413	1.0238516354047564	0.6130281891524182	0.6020945440041285	1.1451457677666017	1.1784952711336611	0.32319591817150806	0.5383457675617436	1.4626478899718753	0.3694844948682647	1.295627138562238
1.7630176005397626	1.2997072341083742	0.9474782037613005	0.9523553405826073	0.5808470069749783	-0.769757596532986	0.25870563587496476	0.527723402148552	0.8153893139799061	0.14795498239642269	1.7962707765501005	1.1476226072048665	0.35440510259692115	0.6716184148020127	1.1572602326059966	-0.1393633693449104	0.3487139268782099	0.8217205520383082	1.6646648157699033	-0.1795989741537784	1.2257323804112599	-0.5490273615144898	1.586990952243876	-0.9557918469678268	-0.7283068623057052	0.7297343542160019	0.583302033280359	1.8059212907375017	1.123274962554986	1.1470576284793272	-0.553773698969079	0.2550069987005606	0.43165657173392447	0.7265882454628921	1.670939484782838	-0.008078115460383917	-0.1363715735509988	0.25785104247470514	0.24063433765021705	1.4784947332956542	1.0126983841584383	0.6705818925907782	0.5949624552284101	1.1403151880730715	1.265697772794069	0.39854214459533577	0.5683457822562745	1.4392199111996085	0.37774887979522365	1.2763425277108915
1.770901723355904	1.277943366951219	1.2725932690543784	1.0605702328042672	0.6797990273035499	-0.6369960404531072	0.18436607084384954	0.4920254110308496	0.8883381171343953	0.3151660680497446	1.8740557776835125	1.1523944048627794	0.4816022598448602	0.7387541832709086	1.2343390941085126	-0.06419763140822907	0.2174937683160108	0.8314866015613221	1.5296759957240271	-0.17577231522718645	1.317307295216995	-0.5092613479336274	1.6722151053342316	-0.951233369939453	-0.7263071839216236	0.8382833471452414	0.7032127680544408	1.9261721647870984	1.1599590826163937	1.1503387320960727	-0.6061868459308845	0.3405353845151776	0.45810360424242236	0.6301472119822285	1.638739327544035	-0.10442596771124368	-0.18545045890476422	0.25159845282771476	0.19865762335864184	1.504406909512029	1.0025717123663835	0.7049506098144809	0.5576526627753486	1.1377886247103306	1.3470587341926836	0.493076497449923	0.5762712626124047	1.429563538746182	0.38154154196483536	1.268353726046864
1.7770406454391547	1.2604669178957981	1.5528490150700047	1.0894966828393295	0.7438720966201833	-0.5262090466825097	0.06414698136873315	0.4218790334810721	0.9514168573208075	0.5045810963560899	1.9081164778022344	1.1457167078985777	0.6055181484980044	0.8209192767174083	1.2845622663150102	0.025931991038495104	0.12222569206317682	0.8447959183591637	1.3616501006289965	-0.18410392297054884	1.3765872266060186	-0.4710660159584682	1.7105885050287846	-0.9385986048813741	-0.7301647681799956	0.9728349055889115	0.8292469683530033	2.0172196770126174	1.18032011317903	1.1425215595850995	-0.6446504890371417	0.4119381159526657	0.5289132468667734	0.5506257554782451	1.5958252240674304	-0.19452920658168976	-0.228875614843359	0.28728478848950134	0.17052422044470425	1.5275442102626642	1.025364412261039	0.699855799021471	0.4994586659024737	1.1428155694320532	1.432875806090199	0.5701426429804013	0.5542425144786822	1.438777292444853	0.38171560133976934	1.2649044992183192
1.7837325188488111	1.2395491446334828	1.7698986035344304	1.0440531151983807	0.8275020170560937	-0.44818693841696405	-0.04833944925142104	0.3759832829631388	1.0116685959008767	0.6818751388107485	1.8630576930993434	1.1222563306945932	0.728026541823421	0.8770220272063064	1.2915649281307937	0.10969163569397504	0.05721049002028914	0.8450077377246465	1.1655217715552866	-0.1945744260640035	1.417588229193677	-0.43450427963123006	1.7325965498758744	-0.9234043127340353	-0.7305923723627552	1.110795153015332	0.9303033314471303	2.0745603258687333	1.1871331128246425	1.116900213289877	-0.6753273322683613	0.46570390317087773	0.6519147574921809	0.4781986381752482	1.5402405283171503	-0.26066614990074344	-0.28132323504496315	0.34727320984793497	0.15791728723690385	1.563120845833611	1.0721975234555317	0.6786472593044351	0.4385643204629891	1.1527935310645974	1.5129365949421	0.6452122033952269	0.51387918321308	1.4651481256593375	0.3719488091765393	1.2628267895979026
1.7943299223476767	1.206220638327155	1.9367635127210197	0.9447593497874024	0.9205109490154963	-0.38548444316362546	-0.14494191064038503	0.3577667947399984	1.068783328480824	0.8403329838448368	1.7603437952905079	1.1091636868386774	0.8625542234551563	0.8854135422043203	1.2693305289835097	0.18609938021746433	0.02319685503543916	0.7853264547255906	0.9908192881691219	-0.18523334463431973	1.4236538113688069	-0.4233663247090176	1.7860822365560538	-0.9046353943336618	-0.7226142387068812	1.2172592534660136	1.0049427199774135	2.0821872395240733	1.1702252605193668	1.0960516632764805	-0.699537955048938	0.4964542160538462	0.7833247191196806	0.4418084984447018	1.4699690855579317	-0.3048310164005647	-0.33238027283844784	0.4347467218217266	0.14721432485909675	1.600074570273184	1.1088658871578108	0.6692607734891243	0.366625280624297	1.1642900489151617	1.554721156590912	0.720517631144916	0.450411686372167	1.4994902985362024	0.375008589767482	1.2614111353640072
1.8018429201744735	1.172253493840587	2.0175135536775253	0.8219515848432977	1.0082216297243267	-0.32984865082703746	-0.22209635629475	0.3729966759136752	1.0995691494322297	0.9817898715484707	1.638308398611479	1.105855599340672	0.982540673870275	0.8471883671459741	1.2324477046093307	0.2606781900694498	0.043433800335350006	0.66708770813879	0.8630200740629507	-0.14119757609904485	1.3699331132932664	-0.41032901654675935	1.8893166041672493	-0.8861240384076791	-0.6985620750899961	1.2789126682186835	1.0386871956965753	2.0530114401138233	1.1392779713596706	1.0877062475556278	-0.6973473579166796	0.5000923465155086	0.90013901420158	0.4372484864285389	1.3748944168938273	-0.32470632103690517	-0.38062443568700444	0.550821427348635	0.13223773842515946	1.628928583631756	1.1409036599408604	0.6652411705194405	0.2685442073337913	1.1725714167041248	1.575775426126056	0.7524706427467562	0.36251445749367306	1.5390780639338222	0.3881351859179227	1.2642800420389346
1.8031912579433667	1.1439215516408017	1.9969075542484886	0.7113170570341606	1.109445016619902	-0.2641241515708048	-0.24020854316215173	0.4456435591051268	1.105155190143203	1.1512591571232524	1.5104317843356991	1.0922682163238755	1.0757125338109919	0.7798580128220517	1.1916800216184813	0.3477396529075527	0.0920432394577545	0.5008177436544917	0.7588459534328706	-0.0814698522484279	1.2820298904947673	-0.3537931565403612	2.0524496133795216	-0.8531257402180706	-0.678828256388307	1.289332489782359	1.0486244244079492	2.0094519981723638	1.1239120462441785	1.0892547961434933	-0.6714334610319757	0.47268501572956173	0.983910640518121	0.4244535769209361	1.2614660751645013	-0.3144598936551194	-0.4373809027870064	0.6700851707831076	0.12149439399455002	1.6408021805401063	1.1682654438544908	0.6686302988287314	0.15585098072056364	1.1697332874966524	1.5835608309167055	0.7402705642207802	0.25758587721158027	1.564189674804873	0.3760872998410854	1.282559309525562
1.7954607327178937	1.114217418701309	1.9184044259831752	0.6342271669803478	1.233101356509496	-0.17818061717076905	-0.2207440017096073	0.5353519535748089	1.0946329256236	1.4249894896170772	1.4101273709638937	1.0891946813296032	1.1262452250387938	0.7087016141236718	1.1633573023793813	0.43069122832794215	0.13939991529968812	0.3097766811512226	0.6934635361475945	-0.02119015540423847	1.1581705964369629	-0.25483370703184804	2.2487140032327986	-0.7902454603948111	-0.6634859555100934	1.266627233351991	1.064421489927248	1.974399498384937	1.1097607863267598	1.1053047062737988	-0.6427907437092818	0.4301397448530504	1.015238419972444	0.4025108790604016	1.1458918497352464	-0.27523654288456856	-0.4932756005073289	0.7715262585487862	0.12520352850406197	1.6177752676747317	1.1631618355832962	0.7038544733717228	0.05879686031605012	1.1572510172045622	1.5481861909708727	0.704783367471693	0.15628557446606123	1.562749763159657	0.33674301034123033	1.2911921848248715
1.7913808486068454	1.0846176915789683	1.8199716856949568	0.5853472528028689	1.3859871042973406	-0.07555288556046641	-0.18232446177448086	0.5895308720814891	1.052498559210712	1.8159984717843791	1.3641404357470925	1.0794524213248238	1.1085844067419528	0.6697187703923166	1.157241274962597	0.4910766706341535	0.19733218648760725	0.14480234511912787	0.6755730969193594	0.04933607087639807	0.9882746471072087	-0.10899136409784523	2.4450816130250934	-0.7238625203040085	-0.6117378461093314	1.233960437232755	1.0796027659817553	1.959656560102022	1.0905815921730595	1.1169705078853212	-0.6165855841249791	0.4044496409159207	0.9856255298291581	0.40550720454009176	1.0379978170489967	-0.21336894430792555	-0.5465933839462069	0.8533806447051269	0.1407179695136203	1.578608266135682	1.1314535640516152	0.7486234064144802	-0.006870128425551148	1.1551538387034683	1.4895604872197103	0.6517272416717176	0.08514274628969894	1.5545907307341837	0.2777815422098477	1.2682376620161404
1.8240639251293171	1.0638233070096497	1.668447297317039	0.5509919757136693	1.583342552181946	0.03546897128561445	-0.09312001345209885	0.6363469745981718	0.9687997575396514	2.282174079047471	1.3521015679445612	1.034049208798931	1.0268009884837415	0.677421937928175	1.1372905427048416	0.557457958848237	0.27702349800654175	0.016197394140444837	0.6693948085573701	0.13581325518474477	0.7902935677235516	0.0680357340035396	2.6294524021631855	-0.6510708198210091	-0.5297087292743727	1.2103397772600488	1.0868476372408395	1.959909543686098	1.0740184421537233	1.1147986116349171	-0.5803672088195135	0.40863050287454605	0.9131607085243777	0.4314324165482059	0.9626883677995961	-0.16703261996000585	-0.5990699163239689	0.8865741493729569	0.1575572855321356	1.5370389482436475	1.071165086201244	0.7570510998520563	-0.029770046154646318	1.1664723189284723	1.4540664871712279	0.5870026950681325	0.04564265249278634	1.5427744908129317	0.20102135786401026	1.270444513304545
1.898514752969355	1.0387048945066097	1.475728602306963	0.5428924059383309	1.8348210080730738	0.15993450949036023	0.04528700576433319	0.6932999118053094	0.8807096243982567	2.776570667112238	1.348129482949552	0.9905031906878431	0.8956195367696195	0.7101877635914361	1.0873663179519535	0.6272481587580281	0.35278355433962033	-0.07624175373053987	0.6603696927520818	0.2248549909401505	0.5772704807954503	0.22478498546333586	2.764329785488261	-0.5724224138082021	-0.4442827888378664	1.2017124759408757	1.0905630315036448	1.9735312823493132	1.0351594148119818	1.1061482414191246	-0.5287797774721049	0.44363119613260427	0.8210009328201509	0.46142454623853835	0.9434599168533719	-0.15414432651046192	-0.6351252652947845	0.8593098661496095	0.1858161305675438	1.483820948759481	0.9702923053323301	0.7400845296861707	0.013626493224618359	1.1814890071844306	1.4209227443820511	0.5306877751713449	0.02756268532838565	1.5267939927971006	0.13213850536139682	1.3071043999666012
1.99749885219673	0.9877453642986882	1.310108953636692	0.5503519254652066	2.0875041223623785	0.2894347390663795	0.20030925723100843	0.7542946201844208	0.8190855202134211	3.2146744883086837	1.3606060499959698	0.9800265121877688	0.7354739965882898	0.7674105989083302	0.9904242210073735	0.659913071073565	0.4286140322772227	-0.13544055928599602	0.6555349219205712	0.30162806542688764	0.36501619580388195	0.33084612866835494	2.813403652194302	-0.5144954770126586	-0.3503059080728585	1.1936188699695804	1.071920153010479	1.9979633934651528	0.9644841612980711	1.0934094134830334	-0.4788089012373572	0.49849586217949843	0.7380330115915814	0.5224371960544124	0.97216929378608	-0.14821183232792653	-0.6444732247022831	0.8039439208501529	0.22293239224843778	1.4456957328875792	0.848890864278163	0.7215443889467313	0.11194237943395939	1.2043485146663895	1.3950656516688824	0.4886562160987305	0.028156789252503152	1.497691809671943	0.09783048645995694	1.3348191827396554
2.120063087492052	0.9094572724713996	1.1690937474522243	0.5633740138891814	2.297348878220631	0.3940573203431266	0.3704828377666586	0.858679388358109	0.7817228368155418	3.49466086022572	1.379648105700685	0.988166637604208	0.5633726858385082	0.8439813490228201	0.8325624661381001	0.6732316097916772	0.5198421322705513	-0.18187607129685573	0.6312433260076071	0.36587878336521856	0.19412610603895558	0.388635930619638	2.8084446555541893	-0.46447817017515564	-0.2691022731094304	1.187524301138271	1.0363538848172063	2.0094500294285185	0.886796883604404	1.0932130021134112	-0.44144526968589587	0.5635529037772187	0.6811837144031706	0.634229677683986	1.0436999406243477	-0.15247002995612743	-0.6353910707852701	0.7431241536278101	0.2531424637075438	1.4441585815853242	0.7423931309358889	0.6701253870794143	0.23872013757035707	1.2232074119739773	1.408271994454846	0.4565948330187095	0.02967666790048054	1.4497026920875453	0.1059986806797157	1.368724592052851
2.2582519339159495	0.8261929553331175	1.0364592125895982	0.6001625736926912	2.4704699997674706	0.4993324642156781	0.5516653007398096	1.0294669051063796	0.7818098765107179	3.584754201287288	1.3741262517216222	1.018343163002515	0.3853801049015911	0.9055227741597068	0.641785867486223	0.6975084574655128	0.612744289704745	-0.22829628524243017	0.5776392893259942	0.4061399058136804	0.10532550580764144	0.40560536642048445	2.772676171955058	-0.4141275471943236	-0.21450613691921858	1.1716166991496777	1.0156383730935055	1.9973993483535744	0.8180236480611249	1.1057750598168425	-0.4119862627261385	0.6123133650099593	0.6645626632673773	0.7578353224445706	1.1452693887396492	-0.15928983442977468	-0.6036389728077899	0.6763281076479335	0.2777557544867878	1.449555169326005	0.6614354056996798	0.5879164619112893	0.3807593208954147	1.2344499643880797	1.4392161010666318	0.42758442578910766	0.009883626639094274	1.4090812158006565	0.1401658489027546	1.4049136837733813
2.377407963212929	0.735662264505022	0.963115409589161	0.6727079705111415	2.5685494046917703	0.63119470282298	0.7278446026051992	1.25272485594675	0.8331036804351747	3.5240725019224803	1.3378428378530014	1.0591514535290474	0.23979744971115027	0.9489640662943547	0.430117945807915	0.7328576617323823	0.7140056151425527	-0.25634587632937506	0.4973089254320523	0.4118719330546227	0.12181365630511638	0.42359769776979606	2.703206933212599	-0.38448608345955215	-0.16315590520722795	1.1417088759375154	1.0069140332161373	1.9627179567809203	0.7663142015715227	1.1058556918527926	-0.37705830371760146	0.6185309946088715	0.703808072340202	0.875368355002432	1.262758604115207	-0.13138191929374426	-0.5601793087879743	0.6290898049309018	0.2966571327760534	1.451005390168617	0.6184347601711025	0.5195073451812257	0.5237660466089273	1.2445051629317128	1.4517048622830981	0.41042603339673833	-0.016091668990551103	1.4015048713561282	0.1777420615940709	1.4070813021499933
2.4780152153579067	0.6287968090116568	0.9376916809494527	0.7694783821707115	2.5808606606252065	0.7810878851366729	0.896938502901795	1.5018887711462947	0.9334878724390766	3.3818971619025886	1.299604747556471	1.0603793294775514	0.13558938281609684	0.9818879929648248	0.20716001834497627	0.782878677291792	0.8339212529786115	-0.23949446903095914	0.407167099009193	0.4038502793768817	0.23292011686053288	0.46854652675953334	2.6428543458582086	-0.3516714879171195	-0.08455562512118918	1.0896434141301987	1.0182372800679116	1.887860409564355	0.7500721581459338	1.0831029852981087	-0.33926107720880827	0.6010977271536244	0.7701585250708147	1.0020580604958187	1.386846144078897	-0.07432541521011575	-0.5096548146263047	0.611703937655047	0.31380403974995574	1.4490584238423316	0.6340135793357997	0.4555272475384869	0.6451643256469403	1.2552842938792816	1.4554405493052953	0.41797123819522586	-0.030093313728491326	1.4208470308004801	0.203648280272551	1.3734848520171752
2.5672612273369118	0.5333102316681166	0.9187827742677914	0.86388920560087	2.571364551814009	0.9613200254921997	1.0758665825186557	1.7634774383289595	1.0733308544726383	3.2124249793426607	1.272664145235694	1.0268139689979872	0.044881722387616584	0.9949982149472298	0.015294084337748926	0.8376118074269083	0.9600932944165474	-0.18072989317474314	0.32285559201046043	0.4114526458768129	0.38445362959236834	0.5451812538046605	2.6030247680992353	-0.3051852489730124	0.01114424896846809	1.01001954884866	1.061176299121583	1.7859257438762586	0.751123705297982	1.0325249901322286	-0.30821096527519	0.5678203588510903	0.8430843124438813	1.121393552747356	1.4953007487133807	-0.016631296193677824	-0.45903052682434725	0.5949636001864365	0.32375434939893905	1.4236429931096293	0.6873356685072411	0.3850213447490666	0.7476134850420506	1.2728380182994852	1.4594405336976446	0.4455256427415099	-0.032014100851578034	1.470963799930679	0.21562860382885513	1.315699677058777
2.635793981521363	0.46879150442751427	0.937552865023043	0.9387464257048166	2.5463923521564547	1.188071406020152	1.2696443968520001	2.0157770316763566	1.224852655879517	3.0489350711096286	1.2538787210094786	0.9882960900789464	0.0001897758736461107	0.988215681737965	-0.10462613468748772	0.8817593696648283	1.081003482983157	-0.11656392349871306	0.26369771877679865	0.44236737946296084	0.5409697741852864	0.6461094789446319	2.552676745586827	-0.27497468580034073	0.13602639354143428	0.922817209627256	1.1061299137405771	1.6891363902269405	0.7599372092816373	0.9507206884285322	-0.2724780278023894	0.496490804694091	0.9324878454392843	1.2155612436568835	1.5944779471132875	0.04266354842330877	-0.41517541884675635	0.581180633853444	0.32299654151443813	1.3587431956677534	0.7346710860538203	0.33174100379100496	0.8470030038140199	1.3035023811019937	1.4646213305340585	0.4934385856829021	-0.014863258621135512	1.540118778284401	0.22058471550460368	1.2423504790508184
2.685323807839782	0.43321217141376184	0.9896945766751575	1.0019940350119962	2.4851905724972605	1.4341677742970724	1.423150413697249	2.2388794300662345	1.3617935198574749	2.892231350581562	1.246872681646423	0.9822387396273491	0.007676207432205538	0.9583333752138767	-0.17608624234239506	0.901917984971879	1.195895713029873	-0.049723145946335576	0.24374574756322068	0.49131252318145024	0.6733932567119532	0.7367621054307161	2.49389354526223	-0.2590143346758612	0.30048364822681445	0.857136715412665	1.1299548671547008	1.606634210660431	0.7815416302328424	0.84962568899576	-0.21950780558018596	0.41253938927401973	1.0292274265110755	1.2842312930956123	1.6892515017584888	0.10773594233531184	-0.3627324618993713	0.583408013337879	0.31828215164793516	1.2778840697143168	0.7734467933148517	0.29950700574937966	0.9322980893132297	1.3202235178026613	1.4825153992562066	0.5467650026990454	0.0015494206509583796	1.5777133585933598	0.22193711104274136	1.1744889845800273
2.717967862271652	0.41957704287769876	1.0332596415799116	1.074356560330885	2.422607686472114	1.6517907108595715	1.518017674702019	2.4338436864323647	1.4733152158701717	2.7414809345289295	1.2338115651211985	1.008222799234887	0.023749082282379687	0.9164305274955316	-0.19753462842872396	0.9014798751456249	1.294023894799758	0.019855985292034785	0.25042759218272115	0.5505148112016477	0.7791432886026619	0.793726431759112	2.4352490814148076	-0.24393177919020706	0.46181504773662024	0.8326482203960186	1.129371539434859	1.5400030595999927	0.8002324961481279	0.7500885418473093	-0.17517743418168374	0.35435003545022586	1.0944624846619475	1.3268450829329728	1.7603108396976037	0.17252074070069856	-0.2961281345395889	0.5781026029407708	0.3136021294859447	1.2165898165747673	0.825938539332844	0.27963528159857154	1.0003782758833462	1.3085411077254083	1.5137536432638066	0.5919431595145912	0.008784757726817005	1.5653116293066416	0.21817880269712978	1.1166760196424417
2.7249129641415992	0.42598783123474976	1.0747615207548977	1.1198369752142823	2.3458672571416246	1.8088635682022722	1.5810880772380043	2.6136338012529117	1.523318924586673	2.626154852843989	1.2047095554592755	1.0484466310635927	0.05001511047520527	0.8686378091778554	-0.14755353074563798	0.9220265305845006	1.3720226168766365	0.06760360059463597	0.2781652369727658	0.6101013573442934	0.8816086804955618	0.8072616286347806	2.3452657122114693	-0.24276138500510758	0.584949045797716	0.8625815681682969	1.1004097608048578	1.50597824409963	0.7951245417383246	0.6774680222895378	-0.14708330873978812	0.3132353804072815	1.1385850580427601	1.3350333363657958	1.7995639679878637	0.2279999281236192	-0.2203465228767255	0.5506416442808237	0.30398089060766836	1.1796388518323258	0.871339418421389	0.24872240265859974	1.0695886764423161	1.2790274439881066	1.552845497834998	0.6280168372044194	0.025531341272051856	1.5128725124062397	0.2208286276550045	1.060728252719723
2.722977634499179	0.46196173688215314	1.1194738584632105	1.1370719316915807	2.2401941733132356	1.884498397358794	1.6007798473122878	2.7823472853279427	1.5112561766949077	2.534276968932364	1.1654035930660966	1.0911621026040854	0.10047995321028598	0.8127576162606438	-0.06319201761712787	0.9805983372925062	1.4250377304153712	0.10370703466694176	0.30660092216988183	0.6532539690898528	0.9993493715550267	0.7612530234511393	2.2260289243770988	-0.2599082279693358	0.6719276238817831	0.932357594074212	1.041107071229141	1.505555948544888	0.7845762414287049	0.6495176506482135	-0.12134379243575033	0.2904406575348474	1.1900209894603306	1.317541814384653	1.8078916153802091	0.27824777484781016	-0.13588006655631163	0.5237574393551996	0.2937590760930363	1.1659590331513985	0.9044330596588234	0.19261539003848535	1.1431134107509768	1.2310580858011053	1.6038406807382342	0.6729578517265355	0.055576025434561915	1.445095815238211	0.22704781492649043	1.0117475970497325
2.710184200582381	0.5193862922352567	1.142006949576516	1.1710601010689745	2.1269258065083227	1.8954225033190806	1.5570844719233126	2.931266720077751	1.4872344131508344	2.4386692166450104	1.1169145009339192	1.098349919221215	0.1637234099361827	0.7581033142300984	0.03226409174097131	1.066267584460514	1.4631568213972668	0.1492176021151928	0.31643656380928514	0.6691306230607362	1.1520970611383523	0.6724552764856024	2.102727712707434	-0.26770517434483043	0.7341314558797027	1.0072977025744836	0.9668041044192387	1.523851485096016	0.7700895123222913	0.6535089364277515	-0.10435158309701331	0.2994658554618677	1.2293213323133139	1.286052632527299	1.7757783408425118	0.3496483854968021	-0.05933647915405586	0.49664398085317074	0.2791141380076447	1.1751833208134927	0.9361281511404499	0.1434422906439785	1.2091411060847652	1.1568739963504329	1.6595221686240507	0.7308677447904249	0.08797479055955221	1.3840242319278198	0.23589163435158458	0.9756827428832164
2.6628296482507228	0.5680448267067324	1.1340672229620918	1.214070385995613	1.9955234008333789	1.8703412079227124	1.4866477306134727	3.065295896504125	1.4559788163103948	2.3669094460811473	1.0836807244681428	1.0634195400723847	0.25335848674568684	0.7296682400027691	0.1526538770104146	1.1688033645268665	1.509037114477699	0.201757042174718	0.3152475823327818	0.6542284137208128	1.3606902582873264	0.5912571119299816	1.9747105707056654	-0.2539786095331756	0.7666042205822157	1.0673152250651796	0.9002850705724235	1.5388926880714406	0.7533642701565902	0.6798001488677914	-0.10657140075900515	0.3297014881387278	1.2582260543776003	1.2692141273667858	1.7206590031214457	0.44501417698576573	-0.005933824488391412	0.464412134608469	0.2462689228050424	1.187010002870607	0.9359714549897988	0.11755358840643271	1.2789823895461487	1.0679324204810157	1.6929316297369823	0.804417554593592	0.13342820770133332	1.3465837277676684	0.2576227182865852	0.9544201393955966
2.6048776924202004	0.6088349591401446	1.1219943201858562	1.2174207556330954	1.8559594746125954	1.827627344163178	1.4191016128007945	3.1776799494444115	1.405469561967116	2.330198850308544	1.097055501689312	1.021430796781163	0.362331827565693	0.7285578844675246	0.2866508754000328	1.2704865689630813	1.5502127501892637	0.27410159290689295	0.31115290253527494	0.6149576582012025	1.6031399020965225	0.5186532224862319	1.831992911582524	-0.23223920038955073	0.7804373302271597	1.0948771091612357	0.8574463878213219	1.5441590778566838	0.7564768497266534	0.727355476429587	-0.12748010367972742	0.3681256585023468	1.301567612710072	1.2849964777714853	1.670571721020621	0.5501281198513303	0.03920461105028087	0.4508909999916857	0.206728019570791	1.1890245817766139	0.8944806574174924	0.11217231713494613	1.3415133527392045	0.9972619559347976	1.7260910030157919	0.8819720092551655	0.19103953729023146	1.3400859163647894	0.28775674757201203	0.960671250008087
2.5443702047838554	0.6224361896836265	1.1324327334756457	1.184812310778511	1.7428418906165088	1.7917259960678138	1.350643826214834	3.22942706464172	1.3444141966124055	2.264640076450115	1.136826252204663	0.9887446877636805	0.4641262204218125	0.7542833506636109	0.38304611724654586	1.3527663759832151	1.5829600317594366	0.37317304046599736	0.3129894636665317	0.575434268888381	1.8205398579805412	0.44394822097739367	1.6918557509348218	-0.187525597298604	0.7941401006292305	1.0999228506132368	0.830760866094718	1.5318524600818961	0.7888993825981991	0.7695746172019564	-0.1573840167696164	0.40521434349703506	1.3294644193297107	1.3066870756009263	1.6418302093902433	0.6718300833727213	0.08435610370076665	0.46929885557919615	0.1640708247298682	1.1838598085949807	0.834241970867328	0.15729965278547822	1.3834458477148848	0.9455904624162781	1.7614173305391243	0.9362393456936278	0.2483549316537707	1.349843138661071	0.3244202936723924	0.9898654404967016
2.4551499307795024	0.6004363924981032	1.1549739902316802	1.1447252404194839	1.6499131622788226	1.7636316155195206	1.304578387443955	3.204952182827081	1.283125135637769	2.1494762259333617	1.1809098372892535	0.9549217040423116	0.559476450054367	0.8113152486102606	0.4587819026282087	1.4092867160444773	1.6150821671561204	0.46499791217708203	0.3355559326096088	0.5529763984556746	1.9823275979210322	0.399706632600169	1.5750895822859685	-0.1032477467628051	0.8132988260049088	1.1041053978504098	0.8118897716976681	1.4995945921823768	0.8452212739615659	0.8008722520792675	-0.1634901648861271	0.445149624702759	1.3196694874849215	1.315065236986688	1.6367255531567477	0.8018366469805249	0.1318802600979024	0.5107322164221122	0.12298681156300542	1.1546111585466017	0.749073951863634	0.2475634803575452	1.397988688790481	0.8856022554037205	1.760753745206539	0.9668676753445336	0.300180448402721	1.350124677805709	0.36908599050986396	1.0572757564818624
2.3501439757406835	0.5606645557618459	1.16636914466133	1.075988756700102	1.5656448210140517	1.7082916317400276	1.330231810266793	3.140690872987618	1.204949181474335	2.0264687881332812	1.2281114948376217	0.9617583327576773	0.6551875759248006	0.8745592999786282	0.5507716798046917	1.4443271571957008	1.629350572605978	0.5382932965054248	0.3637025197465672	0.5519870930133488	2.062247210264809	0.3879850957001473	1.4662868874269113	-0.01509983066511097	0.8109847327805625	1.0941589408561565	0.8016780936880885	1.434232296530009	0.9035672653551682	0.838003304634365	-0.14078298549021123	0.49460039161478236	1.2777884511770998	1.3088771252102478	1.6347272510313011	0.8993092430551688	0.18665111355143474	0.5643666939208296	0.08984345652375743	1.0988280205786904	0.6460791829359074	0.35293123096603807	1.383291663328421	0.8312012879933276	1.7102999456260335	0.9694430916495259	0.337966351365949	1.334803905845225	0.4105430401857257	1.152180170111237
2.261074808555258	0.5256113195929611	1.1816783638395372	0.9674681688373852	1.5076126884850818	1.6333836889373743	1.4340091875300847	3.0402506557043454	1.1187357672398925	1.8810647581679547	1.263934397775378	0.9888151816855683	0.724502750956772	0.9293121110982805	0.6301006677507216	1.4698446206314997	1.6065364436738563	0.6014554777439165	0.37032969855105635	0.5730438012316023	2.0407459409329056	0.38965340254377434	1.3598316137616409	0.05192985637425451	0.7685318693847101	1.0698908852223292	0.7927766897473618	1.341905100805272	0.9645313526824555	0.8667579291470904	-0.09862718706250098	0.5479685822756691	1.1966918611117567	1.2732632758838172	1.6198869715779416	0.9570167386086581	0.22985150063667176	0.6232209133749466	0.06610826059480783	1.01901757953523	0.5682114472125314	0.47026753581228	1.3452689449049184	0.7990222962733626	1.660843655474809	0.9380115381015178	0.3730933042477417	1.3302124366107702	0.45749097606427086	1.237784748940806
2.1821040602633386	0.4832279815082091	1.1947365875051872	0.8560762254890214	1.4437625852368188	1.5586541231540756	1.5598924668307503	2.888995341656302	1.0643335731055086	1.6731350977922665	1.2732273087579578	0.976573591722978	0.7662281303953778	0.9805465667267367	0.670413367299979	1.500583240536366	1.564681301251977	0.6603130187660954	0.3723113343452284	0.6141265142512661	1.9301126912246314	0.41647864847543625	1.280262359480904	0.08650193703605971	0.7157330427541192	1.0379782238337902	0.8044609505505393	1.262472192893041	1.0149122591116646	0.8903603733114043	-0.03866666004992386	0.5920493564211151	1.1051674065171893	1.1968714135984284	1.57365823354543	0.9939348661605916	0.25204392746510873	0.6641921472717419	0.06276256456051557	0.9048903046613608	0.521907002470234	0.577806630686856	1.3030592009407331	0.7657960244030385	1.6223827043033343	0.8904504837245701	0.4148760078583692	1.3288999879613856	0.5208233957359335	1.311421654968586
2.1068669788105283	0.4322752308988034	1.1904564297742375	0.77438998311788	1.3660500880111286	1.50010632597653	1.6798430133892648	2.7276563400050557	1.0515590074326444	1.4399017206571245	1.272648462200897	0.9410062038618239	0.7937775056101006	1.0196327841935744	0.7010620435561921	1.5387099220191993	1.5144076884226745	0.6985675961723053	0.39830282685191987	0.6506119291263888	1.7813985607669438	0.45885559480832094	1.2238865145082332	0.07207559770758487	0.6764654875218185	0.9924064421614135	0.8470143634217852	1.2010316349798154	1.0423212203421757	0.9213592561580786	0.02787225654356258	0.627462281692597	1.0218161430401222	1.112487869270099	1.5051887142036777	1.0068733216240804	0.25397171675926195	0.6893545371787915	0.08172236794745272	0.7631619189266281	0.5006329372318852	0.6543818331115945	1.25537378945358	0.7272639694709586	1.5731026123988778	0.8356387399780726	0.4518466930309849	1.3044256920694917	0.5755856814470363	1.3690825923729704
2.0430608791324265	0.3714961301998148	1.18567272407494	0.71270087569502	1.282136246754343	1.4791217561246648	1.7976521023307772	2.5732342373190606	1.061058257452778	1.2126636542820362	1.262196432373758	0.8828846061198508	0.8023538438070542	1.0501134422218688	0.7214313022490014	1.5762260313949676	1.4563370449592006	0.7076428792089945	0.43897103942356586	0.6418419274477473	1.658072125982392	0.5004591323118782	1.1614994954525604	0.012211260828939358	0.6476902413408154	0.9447880548506531	0.9117843977983151	1.1522008813934996	1.0591305862800404	0.9399594128613238	0.07027595817513879	0.6521181467321437	0.923390333759986	1.044707388663553	1.434236491923461	0.9906386644887093	0.21895161022507453	0.7091198152581706	0.11541818383673938	0.6108873506038043	0.5154165600432801	0.7084025239820677	1.1981529931117827	0.6926749243049801	1.5385620722179856	0.7533248649865308	0.4652151480603265	1.2563497315648577	0.616932798886098	1.3750754196494843
2.002506133652516	0.2820691580101797	1.182386052876134	0.6599670128999243	1.1917916791083525	1.503076303348778	1.8654350887673288	2.4078547607662615	1.0810547331760942	0.9787538311152568	1.2298494602392431	0.7559852930619364	0.7820786931630175	1.0965428433927662	0.705829161731077	1.6175377017734227	1.3999577554710363	0.7102717928894877	0.4934749595215246	0.574730503321576	1.5647541516136556	0.5455663311320251	1.099838345645463	-0.08054815986538574	0.6348861257185549	0.9061728760171359	0.984183925927114	1.1316767268098875	1.0837757738250708	0.9466529055892463	0.08599094758521378	0.6770715993790135	0.8205949005320221	1.0028621152205384	1.3677045758337791	0.9553691951284279	0.15618793904009834	0.7140849650839842	0.15455440735035567	0.4505599860512154	0.5621866998875118	0.7287673787282452	1.1555415210213966	0.6521910009926695	1.5260718900479162	0.650981390910123	0.4665373643124977	1.1901067924235915	0.633002372625881	1.3336618118417372
1.9713631843229618	0.15725403748495242	1.1638132984868559	0.6077694821893619	1.130054139256094	1.5532478129924823	1.8504421311619919	2.252565453168768	1.099931616108033	0.7681343200313249	1.1665056826932119	0.571279682349034	0.7458461544649282	1.1683669148062052	0.6529621274104567	1.6711706894559462	1.3350957513046557	0.7132631530398071	0.5884126599459825	0.4582907388409933	1.4821357793685315	0.5731248510729797	1.0408453757673786	-0.1792542435713827	0.6683192848422391	0.8873415516879943	1.0430872376710334	1.1415844302096025	1.1057382337578023	0.9543005440759135	0.09672807836557384	0.6956793621861148	0.7315508255328743	0.9959910011572157	1.3137289953149482	0.8984230474754782	0.10115221274692417	0.7045600822832625	0.19992321407731514	0.3004959351307368	0.6311183616737778	0.71064319430002	1.131850877860801	0.6115709312608117	1.502587789851701	0.5418309130454209	0.46543179498002346	1.1057683099510502	0.609644062560742	1.2843721969913702
1.9272939599171113	0.028556918849268493	1.093727586935669	0.5447129326578428	1.1185112340186991	1.5975105838700765	1.7819416531380075	2.1205247555678617	1.0950287773879641	0.6112075316470016	1.0831774416241948	0.38814031840969354	0.6961594040187141	1.2385309256439503	0.5911179197999642	1.7231611129962296	1.273987095112703	0.6812901965944176	0.7065675627652911	0.31472680915896695	1.4265858628922743	0.5651304288119064	0.967670208246644	-0.2596052132935821	0.7479336957039664	0.8923629287871581	1.0675850345259192	1.1749221541080774	1.1401099759843645	0.950940875911319	0.10762827855380044	0.6895763769933025	0.6390602529350844	1.0084993828761746	1.2731190686786442	0.8161785241230467	0.06427799633524425	0.6984679701397557	0.2508140517268217	0.1769815504640137	0.6954238258908317	0.6753837027117373	1.1290472681913297	0.5723332713274274	1.4549830022451418	0.41725343652210195	0.4474914199030565	1.0286854133950663	0.559742842945654	1.2268109765711288
1.88115241342311	-0.06390866939539057	0.9708278591476021	0.47411771026381755	1.116778835789629	1.6229040390503144	1.6715663829852905	1.9967179676797127	1.0644015356072216	0.4871571791942899	0.9993658779373359	0.21553915493862025	0.6381041916085644	1.2784866986504375	0.5494008963588698	1.7463225191441745	1.2238889185613364	0.6088444432765121	0.7845756807869112	0.17199190045382504	1.3969220378273188	0.5409584199020336	0.8583214466134294	-0.31918831467629316	0.8374493157172946	0.9130587062120382	1.0541862033758869	1.2389319227389641	1.2033300166651681	0.9262602367021833	0.11720695671989809	0.6499460011229508	0.5657355985495618	1.0278733257943353	1.216526295560732	0.7141300376652181	0.03783081635735024	0.6990664426339483	0.2893522771819206	0.09229334474059749	0.7270046902719836	0.6482052743016861	1.1360746813285307	0.5253378836802602	1.409302185816998	0.28549029351614047	0.4220934771470365	0.9775237278375025	0.5143763280985804	1.1749843000914244
1.8446875151412108	-0.12159084949211554	0.823046057020913	0.4056186865513289	1.0926600026671354	1.6383574348270369	1.5039226144383429	1.8944266762355746	1.0068015269185513	0.39121047964483185	0.9110076598897152	0.07579841272824149	0.5957854987548861	1.2899283469259912	0.5202907057785529	1.7559943151180424	1.1777467065307463	0.5308243103236483	0.8163995952490761	0.055573365703764296	1.3591234929614942	0.5170467449599568	0.7223796770354732	-0.34904378252581547	0.9374641047420719	0.9158362424355587	1.006085766875317	1.304775576261422	1.2649835085643346	0.8879403784888453	0.1130435025317799	0.5713414056639683	0.5328219047463147	1.0492107614656812	1.1288021414450244	0.6122119724436466	0.02780388713555873	0.69277282866276	0.2934892896126136	0.04627263537542668	0.7319970003427161	0.6410162935267492	1.1368993556157663	0.47924577516277733	1.3700611311174942	0.17738655663480432	0.41527356612338034	0.9467911389195122	0.48126496739981073	1.1350435611806053
1.7985700461073684	-0.1293629812312477	0.6751567405982792	0.33688083811926384	1.078101441253212	1.6579372856514887	1.3077719824367706	1.815399550033072	0.9458379705573832	0.31729969760991833	0.8080799025154632	-0.016635781065296937	0.5524303119060198	1.270685022025472	0.47907095590663473	1.7805451552863922	1.153909611132915	0.4549894471580164	0.8350564071531472	-0.03847327902220467	1.320952476812626	0.49096345083651405	0.5637994440581474	-0.3478667598946836	1.0566810655568184	0.8984865028004169	0.9440572744131203	1.348840000999111	1.3131412904291646	0.8392758435607078	0.11065213208232243	0.4505781592937274	0.5189499310436727	1.0535797549560824	1.012536424928882	0.5259344231700552	0.031448686633164226	0.7033896824458296	0.2763939341954801	0.02118560860137497	0.7175399498826774	0.6514649067782408	1.1239832305441517	0.4422218036472142	1.3311085299993934	0.10061492653326332	0.4099054128090337	0.9500099297373209	0.45379564972932573	1.1050467307048746
1.7487396666655868	-0.1019354374735421	0.5451991756106225	0.277107787303746	1.0832858033609465	1.6985849489368359	1.1161659228699936	1.742415636532219	0.8953954863912262	0.26535820243118674	0.7039103339313578	-0.07324111863286412	0.49992568363444745	1.2131739564108197	0.4120338122848958	1.8040361869226615	1.1602796776754265	0.3746216495710507	0.8331084118605206	-0.10470366933171289	1.299019087771569	0.4593871099925722	0.3844187285310557	-0.3386380691762515	1.154077636457212	0.8516674983041945	0.8862153633601112	1.374974091168911	1.3444671365635983	0.8045627183400678	0.12140057403548277	0.3142488857420591	0.5200784619621466	1.0281631853014521	0.8729563901665408	0.46001373386667443	0.02917115327258219	0.7313562055716372	0.24236045560935793	0.014759653830638302	0.6960667194435011	0.6569063478305945	1.104324014002119	0.39743486801711586	1.301348077738878	0.045274074981532166	0.3902061774304029	0.9688786551971565	0.4484845485389095	1.0918399517722626
1.7319651492501158	-0.08248341341045923	0.4733945962647816	0.20595712684762044	1.108634960040567	1.7783729896939882	0.9289887557123988	1.6654210623494905	0.8388912240021045	0.2683406486391954	0.5971031640404443	-0.11369181271927906	0.4743915530120403	1.1317069397192279	0.3112374806091373	1.809720488065198	1.165768856428021	0.31641015761359503	0.8067153358666281	-0.14130797069775902	1.257017317145837	0.4315856116816745	0.20828222678620428	-0.3206522543285294	1.2101989704543799	0.7618616539509688	0.8250141535494949	1.3648754196162358	1.337422283594705	0.791130248145994	0.12238841646001215	0.19694204625359835	0.533381990461409	0.9848452922935497	0.7238978097656915	0.4146594702806509	0.006564629469493663	0.7520228121856172	0.17463803467485114	0.024487586219234532	0.6802491949278121	0.6412308118759285	1.0723540936490847	0.3385881963684499	1.297376512418588	0.01563383821991742	0.3679272802759993	0.9585121317669554	0.4611599644674823	1.0638014974769097
1.7502067312207807	-0.0848318663365198	0.4501157097821403	0.09495139718862745	1.1400924245500934	1.8688487868607826	0.7663977254270462	1.5657417558032125	0.780030928220265	0.31417674762231823	0.46512472329996896	-0.14667527791635773	0.45658493263509614	1.0622312763436388	0.1534734305173851	1.8102712547039168	1.1465017525237413	0.30870463980702856	0.7772273337305381	-0.1695849102665476	1.1888298874576715	0.41101597405118084	0.044583172747061216	-0.2963864603258063	1.2151987380779308	0.6445925431203169	0.7716736044627546	1.3020892252849865	1.293798978229439	0.7837699905054057	0.10035142405249395	0.11204786353655596	0.5394473963184787	0.9397704730777632	0.582481336540239	0.3959077947566735	-0.0329331337658211	0.7569384915028381	0.08937004139409735	0.03188357453169938	0.6780715577687683	0.5946240844392873	1.0151446135925326	0.2786968627698005	1.2841090686276966	0.015298524116841688	0.3396336392582565	0.9139617136854821	0.461265316194416	1.0027158538138519
1.7782636143637736	-0.1027164472226251	0.4276003108947499	-0.05220693616346043	1.1734844004154135	1.9293052181454193	0.6226597850302839	1.4364958172294946	0.7091901549434709	0.37907935434513396	0.32658649682294094	-0.18977398005038165	0.4155495868033149	1.014100465102854	-0.033558304422927586	1.815867933881202	1.1088014847687484	0.3421450337455128	0.7501362173295738	-0.18713340551603946	1.1178257265365186	0.36257650044324297	-0.09742748528840053	-0.28927887233765215	1.15979655656995	0.5203958346327549	0.7273967680414859	1.2130596755005425	1.235621234380165	0.7826587156509628	0.06455156214062685	0.07873146735109406	0.5543284796783807	0.8993011993639323	0.4553743251696055	0.40460700268611827	-0.07651777299870757	0.7467379139506083	0.01235631154463473	0.03733949576070768	0.6870647452561158	0.5208114597795903	0.9593411819776831	0.19929862727052894	1.2420772610519695	0.038328100709453666	0.30231118202530827	0.8565053171030126	0.4495483719554465	0.9512291959030283
1.8039119212336368	-0.14415470927419918	0.4254187233453976	-0.22430948794076383	1.195456984620782	1.9374198860508756	0.4980930545925465	1.3022670151583207	0.6013753960856119	0.46426809955419096	0.23356186305792445	-0.24057959040815752	0.38408232203017845	0.9748634435983708	-0.21363987563687034	1.7875646482803684	1.0532326614659773	0.3888770928680484	0.7108441115242791	-0.19262659828860915	1.0311671675628546	0.26395765454259645	-0.18655068833325802	-0.29511379868763965	1.0694646012986257	0.4081550621449345	0.6902044615330383	1.1247388735002808	1.1725150685616805	0.7686928335267563	0.008597075494700911	0.07582267045164198	0.6076787339132144	0.8620859040250061	0.35683625020112475	0.4213109533297281	-0.12014251621787722	0.7123185059478991	-0.04635489726669241	0.0512635476377746	0.7019845619180766	0.43284454819020024	0.9191471513227795	0.08667673810130938	1.2024880727197391	0.08279100576900908	0.26918430457226433	0.7632766408442953	0.4372153491394083	0.9142701582885436
1.840109476682048	-0.1725368205030055	0.45672579757203724	-0.410828864504367	1.1908260275028888	1.8821794961071894	0.4042476338140246	1.1600972604894841	0.4739266281802393	0.5646862956768038	0.19203176118441023	-0.27308113352106356	0.34923995564039917	0.9409118603810429	-0.3725443008931264	1.7212209123371065	0.979639613805429	0.4273634948020362	0.6572947406576771	-0.20361404532027425	0.9433646843284531	0.15697232575190145	-0.21014809826285497	-0.30615394901456333	0.9785598393546742	0.32114183670984403	0.6711867974390969	1.0453167936791965	1.1111631911627107	0.7166448543208601	-0.07562591717378644	0.06848664808258392	0.7041663361238442	0.8288886611640333	0.2820064410687911	0.4198863521336967	-0.15241130276282738	0.6593971277315763	-0.09214814514438144	0.07093604863979089	0.7178665222340328	0.36312216059077046	0.8647837170053674	-0.0402077976156105	1.1810771438302508	0.14400559143811598	0.24941024783476978	0.6241921013160286	0.39969181231155837	0.8610131152330212
1.869273922992346	-0.11997323728611767	0.5072901792368152	-0.5715155946859307	1.1449415355190544	1.7795785210497903	0.31841305480920146	1.0014869080739672	0.3457255034576582	0.6164771476279339	0.18974774102575845	-0.2807918868678274	0.29498425882263796	0.9227606485918598	-0.489880447294962	1.631016185348739	0.8991069494324506	0.4406869328909103	0.5992459527093479	-0.2316924869086822	0.9020800203366257	0.05465673750854934	-0.17885913803872278	-0.34094571531629064	0.8817692316009721	0.2577550722838496	0.6643442550795329	0.9795509055386138	1.0643206126626865	0.6185983660934385	-0.17051534579263433	0.060396899724485795	0.8440826741876319	0.8046615150041203	0.21799888400714465	0.3999698031747794	-0.16007209679387527	0.5994666230661291	-0.12265807482535881	0.1162861516020031	0.7439674146924273	0.3350908909388603	0.7714059747698523	-0.1776462990477721	1.1634317419886213	0.22483031482360255	0.23182499502823353	0.48723241194903955	0.34290379611191585	0.8238137760337985
1.871660912577056	-0.007731560169294183	0.5875285065822428	-0.6958340965704392	1.0762599660986083	1.668969904298547	0.21701400378678554	0.8784695488720697	0.22221856065164075	0.6193509568929606	0.22189225943834517	-0.2543951173903333	0.26250215382858644	0.9112606245597986	-0.5550159934556886	1.5061465399173648	0.8282220448791916	0.4061697905112209	0.5549424634394275	-0.2718877971925258	0.8794825454848734	-0.05790407709244687	-0.07744166333260036	-0.40078164456908427	0.790746707007758	0.2113862282114896	0.6462965085771	0.9291185788344304	1.0231163786969624	0.4885668031950277	-0.2597171396885701	0.05442563363655434	1.0185284757188948	0.7793648872145033	0.1579998329362685	0.35679480041680117	-0.1476538508085576	0.5438364328549216	-0.14896827101490814	0.1877968035224273	0.7740926157675341	0.33056900110280546	0.6594794264819794	-0.336153458904779	1.180413558497665	0.32583508240484116	0.20417906129618263	0.36525032493837356	0.2880693673704128	0.826334490616555
1.860843490907774	0.10983074586315275	0.7144144289629821	-0.813245787564805	1.0173054919199023	1.5651574519847002	0.1282929327142859	0.812162724308625	0.12154582609660636	0.63954728883967	0.2526081959539477	-0.2052224026049944	0.2854219521037988	0.8882642249804578	-0.5918521528614993	1.363367242953709	0.7769180527837041	0.3268975697535028	0.5416534140632306	-0.32284127341839697	0.8385279361175231	-0.16722698796897867	0.09275247762192725	-0.47300424561418336	0.730871831481179	0.1818183457317799	0.6247930617714541	0.9024322560161215	0.9883383802048286	0.3247328435845943	-0.3235432600055333	0.04104028941371003	1.194093254467735	0.7490906720268238	0.09161549842106853	0.27526815121949055	-0.12918736410113735	0.4910863915220173	-0.18994488510516944	0.28446623434232254	0.8010882871796443	0.3319280533271797	0.550642224066016	-0.4872903847036354	1.2424580766175626	0.4113886271146928	0.16298822813627387	0.24744510225264493	0.22822500596222764	0.8410566407672047
1.8429423144083201	0.23206826303246758	0.8461507431253139	-0.9307038787904036	0.91895820689907	1.4546231589915213	0.047329309073666184	0.7728961007225313	0.049724962005635184	0.6761506961618637	0.2619267700843772	-0.13721243018378548	0.3441542058562093	0.861106120426739	-0.6240407730738693	1.2249662626029	0.7382627692340333	0.2358681974372318	0.5395393187942225	-0.37216430634017794	0.8043414348328242	-0.2680413169980395	0.28638753375980003	-0.5617184203871928	0.6682381086471159	0.15002054486376296	0.5998870338816028	0.8937432050564311	0.9591289650700787	0.1433117964405474	-0.34765868041504394	0.035405638816030004	1.329688931300793	0.7050409115277733	0.02403146852620764	0.17702528955293936	-0.10458590014314133	0.4335413306489473	-0.2583434906259597	0.4161741597925186	0.8377449352818747	0.34065659566909284	0.4219010904395951	-0.6008469714070506	1.3098155402589502	0.4675390773563599	0.12334630877852866	0.16673021066159655	0.17158013069591907	0.8699042738683065
1.7976368369619027	0.309841105372515	0.9526810791207355	-1.0376400352278186	0.7886321338275568	1.3234863202629266	-0.0711655971625518	0.7658080940617378	-0.012511997019209197	0.6871708276579954	0.2612167563271933	-0.04290053465271184	0.40985608775453686	0.8450126540544602	-0.6413534763385476	1.0907363659629943	0.7278650810994758	0.15408003332727807	0.5368217970287401	-0.4119148537695854	0.7852937040949262	-0.365343306911584	0.47006797018747315	-0.6664781691622372	0.590463310432608	0.1333750510463645	0.5667947441291448	0.8855689806121954	0.9310593244581831	-0.02793307426895606	-0.35370638747208843	0.05569769869572812	1.3963343545466047	0.6324027853881786	-0.027042467810468585	0.08100850659411488	-0.07672388883518891	0.3878691918380892	-0.3436157798697774	0.5714388599573403	0.8559334043574098	0.35180239355541726	0.287521617689808	-0.6828149705752655	1.390613804030791	0.5201336681551442	0.08637785707931182	0.12030426564146116	0.13973757123022063	0.9339977741022277
1.7445543398841878	0.28490167427030644	1.0303608384107785	-1.1444792970647197	0.6711883664760989	1.1521210042444658	-0.19344213852178438	0.813368255799945	-0.06661253303195454	0.7009010887583942	0.25137066193540236	0.046612647359364476	0.4640756949485104	0.8320106704539137	-0.6406418355709296	0.9776887317162443	0.731152658110652	0.0910190546745169	0.5449081325877707	-0.4487845267671564	0.7585393967035742	-0.4568300868194813	0.6408436944543155	-0.766064889269644	0.5214704045383598	0.16883446608373495	0.5485010753164917	0.8742339379248911	0.9098273050837523	-0.17144155835561872	-0.35219351811009414	0.09339741398250234	1.3763432354193472	0.5386504487149022	-0.04703024976088309	-0.010426812424420262	-0.060476178485190414	0.3525424223119268	-0.4319038351845677	0.730643027777402	0.8095820972149177	0.3630724551196197	0.17654422282686671	-0.7224754698693568	1.494350521815308	0.5631737194541199	0.04661644689472365	0.07722597512722809	0.11216519208773508	0.9933735166929356
1.6942814333298322	0.2183517793142084	1.0506252417856126	-1.2575402840247503	0.5648351559355564	0.9315072796574608	-0.2972677157957485	0.8827900181845102	-0.10469657280766516	0.7420136534606435	0.23366736711019662	0.10953167691266337	0.5087791901420926	0.7991670104486422	-0.6281297909271507	0.9042976862821017	0.7291104315794705	0.06588080308870903	0.5534265383385281	-0.49399429940029843	0.7467197296896673	-0.5374034498523913	0.78995544033746	-0.8505245486108949	0.4606968742319701	0.2323302899938613	0.5576415157427524	0.8618899140170491	0.8963664756378735	-0.27191631135800454	-0.34729295249451225	0.12381964872461045	1.285826696269428	0.4410555300698952	-0.04533663217630309	-0.08637767509391374	-0.04840301331208162	0.3142679344323107	-0.5016711345375683	0.8769138749906109	0.7030960794726926	0.39635288413285164	0.09260001887878934	-0.7018715420112334	1.585017308359746	0.5957030123281666	0.024741808425527832	0.05396187734960147	0.06986303834147052	1.01401166300117
1.6347146271541753	0.15968248967350454	1.0073704713045963	-1.3581591854512056	0.46257233010253945	0.7044957659762834	-0.41718521091837396	0.9513886488518839	-0.15620022586021842	0.727695304375567	0.22990771595016862	0.16413755051398277	0.5520318824594017	0.7504658194203113	-0.5964428191247412	0.8278259638157307	0.724298288603698	0.06404974235153496	0.5449932851073083	-0.5583426740990307	0.7582252483260594	-0.59504139032246	0.9035462084967515	-0.9190636275038596	0.39047146216388506	0.28126203194331256	0.5953158299792315	0.8520757259499696	0.8822418891116289	-0.32215833970742536	-0.3554907249812816	0.10586316371386402	1.1585475160673278	0.3482749446177932	-0.014199300308567909	-0.13199389586387053	-0.03409801466973803	0.28475817275796966	-0.5478664845580534	1.0122563215630143	0.5565529607141142	0.44996154280825484	0.020274810806108174	-0.6219797757411045	1.6333581499326428	0.6412955306779319	0.032858250757267296	0.052767086850214716	0.02824910620267464	1.0138122290328848
1.5770466193020771	0.11349037314227325	0.9247831607338519	-1.4323081196725238	0.3779719458438638	0.5077265894514564	-0.5327385393604341	1.0246266313552086	-0.24505821603851108	0.6326799855506111	0.2492990756117312	0.186199584649264	0.5530005279618686	0.7074793717217873	-0.537153518532419	0.7469647981377511	0.7085819161274973	0.04753724603789116	0.5246218588900833	-0.6361910344367073	0.7639435441091698	-0.6225228947979415	0.9939524464825158	-0.9674825319267605	0.3125240216189052	0.29865817986957394	0.6537322155489151	0.8394354060934628	0.8563892176661492	-0.3447156686365373	-0.37985122080145783	0.040935401978342126	1.0020698374983543	0.2837417789492066	0.04655551124453536	-0.16873032545418148	-0.023868700214839996	0.267607592047372	-0.5830976776464362	1.1464507341287067	0.3769484186182361	0.5109606202206297	-0.028030167298213927	-0.5062252098221238	1.6333609918398486	0.6946474468654117	0.05758168454680797	0.03942549305577279	-0.002116238831019372	0.9636987230348468
1.5352298828069464	0.08842348558795679	0.8379061658489724	-1.475589982423138	0.2765961720670288	0.37418314743674097	-0.5936550899909596	1.09168140395144	-0.34378388453569697	0.5083949773010579	0.2723588396854107	0.13934291562482917	0.5499098125806735	0.6528043949441457	-0.4549488019106862	0.6819479090968578	0.6623779307596056	0.029610267072523046	0.49252776914987983	-0.722650173474111	0.7651563954400794	-0.641017453760127	1.0804907114846645	-1.0043669933329133	0.23347327081626962	0.2742021706567113	0.7236174339780233	0.8118040862295779	0.8277922646287383	-0.3602683478784824	-0.39546063926539965	-0.053080328751698325	0.8211012466795713	0.26057189811793136	0.11874194395005784	-0.21783559297185287	-0.02314496316004413	0.24099245842458053	-0.61831082768995	1.2623055794069056	0.20457533065238911	0.5864069852347475	-0.04453496932817778	-0.38952416446725613	1.5739622893286724	0.7277759702658675	0.08617126078990975	0.0317931209207689	-0.02360570087055221	0.8316211254807792
1.4961612977989078	0.06934433944327248	0.7768870396089439	-1.467891638176686	0.16658728044866175	0.3117051099327561	-0.6181709925619369	1.1443333159024487	-0.438826462369874	0.3618785050395916	0.29770832683948595	0.05526161072106145	0.555676934461978	0.5497991564243166	-0.379621335002247	0.6477864692478315	0.5917907736921392	0.011812733274949421	0.4334918427343208	-0.8156268397817703	0.7643756638183241	-0.6548281707517134	1.1479177492831194	-1.0309461150008459	0.15556241672542928	0.20669551018655494	0.7759457668358978	0.768509440335264	0.7854379971435546	-0.37213986455608306	-0.3952570381550002	-0.16511474518090094	0.6309503550860277	0.2527612394453359	0.1884361523252141	-0.27937546639072297	-0.031076225935796835	0.20021186697553212	-0.6633488452609768	1.3310178984359726	0.10417556713543977	0.6707519376236643	-0.04197041618450907	-0.27244609825825944	1.4316239459659865	0.7271333911481862	0.13647466541748393	0.0727717737344386	-0.03842021490686476	0.6677665040783338
1.4572753693851777	0.017053296086741655	0.7453281913981307	-1.3885131249529912	0.06492758585095058	0.30411070833374915	-0.6417945063638993	1.1811966541284264	-0.5528985406836963	0.1776563226078034	0.326709109640445	-0.03925663974499005	0.5313265434998138	0.4438131058378021	-0.30273934133503544	0.6446404234478764	0.5166237413971527	-0.027145555134364764	0.3517906284023944	-0.9020148592219253	0.7608378493896917	-0.6612323863594985	1.1988318166223981	-1.044542951654444	0.10028600115355442	0.12151193162886298	0.7947204596873413	0.7307341678102702	0.7242123054028308	-0.39315277987353225	-0.38286376315717946	-0.2634674494012771	0.43297259403250504	0.2427971800666179	0.26022268657084957	-0.3608887390509815	-0.046067655599184174	0.13876708210804473	-0.7115108871721901	1.365285057718014	0.09137773853229213	0.7402205657124794	-0.026667969461835667	-0.13296801873327418	1.2318350274817909	0.6914116020228026	0.18887418482996127	0.15531176734272165	-0.04531273712875238	0.4921060456352492
1.4352038107347675	-0.07630313140296452	0.7291234734005392	-1.251607877990478	-0.06628233113187479	0.3316506336468828	-0.6475729990718992	1.1794259487336487	-0.6548911785614735	-0.001861155946561699	0.3663144754252071	-0.14468350419613304	0.46323841567663093	0.38297462210219857	-0.20958002338881926	0.6724249313814319	0.4355993612592557	-0.05472796684299482	0.2558868148241725	-0.9770895552669018	0.7592405970905152	-0.6770205567814697	1.238815669343989	-1.046413120356363	0.07884405237421026	0.08425419531060024	0.7913857531607567	0.7025929432905429	0.6443716643217013	-0.4172927709441808	-0.3562938182500782	-0.29298594472934153	0.24775977159016915	0.22375307727724447	0.3313986615607649	-0.47890992546024747	-0.07035388357197278	0.05887341732884797	-0.7526653541333038	1.3726065342079277	0.1343783840608698	0.8048062852800358	0.0018533129627580052	0.008549638884534949	1.0198529061305461	0.6285421201339525	0.2203114396567086	0.26523949674761643	-0.04654489428288906	0.2878513333130647
1.4179236666559614	-0.19224375747030284	0.7493769892517326	-1.0757469074833879	-0.1802837590392735	0.3834438876915485	-0.6795364918632922	1.1415567046611497	-0.7217674725716747	-0.14126408118154216	0.3794810960027042	-0.22613602666735272	0.3906997154479258	0.35736712358072226	-0.1377305549040885	0.7181051825988168	0.35400790188493286	-0.05329230225472209	0.1490225053361157	-1.0585936752004683	0.768597446866355	-0.691329162486466	1.2493141360447113	-1.0293950586293301	0.0820853835456637	0.10587465793604253	0.7719805155059085	0.6937099710621247	0.5467962958089041	-0.44689196434628276	-0.33113117175883816	-0.2473660084509363	0.10715556706178782	0.20297314916364692	0.3888102743822541	-0.6066179541179596	-0.12063029260918941	-0.025139572239006768	-0.7782194608235782	1.3344261243933955	0.21494363669544897	0.8844540706451538	0.05948856825165649	0.14729854960483338	0.8287957475365756	0.5518061888722825	0.24111066068431608	0.40251434187352836	-0.06356263356507537	0.10325884861824171
1.394942976320244	-0.31151181048946086	0.8035519459436052	-0.8979221154250393	-0.2521654529661956	0.4090573411956571	-0.7499511988825389	1.0606888744611482	-0.7779343071014141	-0.2507802591557855	0.33426975814314874	-0.2834821912685687	0.3194082726173305	0.36952873951987325	-0.09096204863711466	0.755300011435333	0.27597458673916575	-0.0539006945433589	0.04422918922446144	-1.143842719598117	0.7650105881762547	-0.7020885484305077	1.2323516593994912	-0.9925257479569648	0.10862656937075155	0.1602164464227856	0.7243414292593109	0.7179343797023221	0.44058900755236624	-0.48539893023278796	-0.31924407174381575	-0.15995208804237712	0.005106516716412134	0.19031595068624488	0.423869229539653	-0.709948358709932	-0.18991785644661013	-0.09903282630525831	-0.766058448581828	1.2789355143214247	0.3044317832170835	0.9610345052247498	0.13357628775126035	0.3193967876131231	0.6611374319226427	0.4872945603493585	0.24793838886486874	0.5633068100764682	-0.10588654473320666	-0.004862152171694037
1.364894306042045	-0.4080221072089681	0.8310347774917164	-0.747809179113624	-0.33799776485443284	0.4085088318611431	-0.8218325633693793	0.9308596141980823	-0.8275564719486492	-0.3181510972231607	0.2707933876665591	-0.32559013337316267	0.2276612310237592	0.42715655664754115	-0.031665456643485065	0.7507534050162112	0.22372175618272952	-0.05671671533002827	-0.04521249425997964	-1.2124731309431382	0.7208097789079225	-0.718502605100055	1.200774127302837	-0.944010257606168	0.1486807333670598	0.22426800961907173	0.6659338968927953	0.7909334327292541	0.3375445679492577	-0.5203653227458359	-0.3319238964525687	-0.05749779725057228	-0.05859875507830599	0.19734698723625224	0.4431774221430572	-0.7935338799018202	-0.2653375995820757	-0.1571872190524557	-0.716385086864677	1.241515401066625	0.37551765096229517	1.0144757349446962	0.20547430605593928	0.4968623363920021	0.5377304534122702	0.45195653375259026	0.24208222161285434	0.7167134279824952	-0.14297378799625457	-0.06090800137389748
1.3265820853858918	-0.44153637451464356	0.8512910152238199	-0.6364267887540435	-0.4223815993344755	0.4091940969104959	-0.8739409063353742	0.7704305943822195	-0.8532069508846524	-0.3347233007519784	0.1663343958039228	-0.35458107917609727	0.14329379570233552	0.49882617553855296	0.03641873220602023	0.7364585072567331	0.2139343886207093	-0.0495513369054432	-0.12229234469207546	-1.2794985746606957	0.639935791746381	-0.7307014209410365	1.1573085439500832	-0.8890575992373222	0.18887781319985164	0.26943719936598426	0.6136576995646874	0.9031921911402728	0.24785323832767192	-0.5379493090472979	-0.355292779457282	0.033554253619649366	-0.07853135778756896	0.21779707522106237	0.4623939713494045	-0.8609304471265984	-0.3596826936401153	-0.19651506678576197	-0.6661858992684847	1.2084404309453987	0.4350285058594368	1.054690077183536	0.2829399367012023	0.6308421951276035	0.4919245930670651	0.44719073862978753	0.22965740909456378	0.8379069252497203	-0.17619851631422417	-0.07251113503693467
1.2595786650501488	-0.3926405540950956	0.900916347974654	-0.5616801103774431	-0.4382330431304638	0.39591690076989516	-0.9107987659247254	0.5997843711098136	-0.857539858450005	-0.3202282355729832	0.002795986129666883	-0.377680014816952	0.07909612932348707	0.5675976813512648	0.07795492889468672	0.7304014650556704	0.2324132647410247	-0.06275709756904886	-0.18057135982285785	-1.3339592023688025	0.5241674753102978	-0.7332949980952057	1.108446666581164	-0.8248658340205651	0.22765030797457259	0.2755422100627956	0.5535670749070255	1.0230375039578097	0.18536363820516916	-0.5346651041984003	-0.37445484877814417	0.10670104357546759	-0.08942138259769242	0.23188469149603322	0.483332702316038	-0.9079813014953757	-0.46580063929955723	-0.21976620582426043	-0.6222038294186045	1.1640962375876238	0.4721157022634556	1.0738463041575084	0.3537897840850551	0.7431800095560384	0.49983362082117233	0.4791679744443977	0.20951594598294382	0.9390411086345095	-0.21615086849888146	-0.054794205952685505
1.1617668890553339	-0.32442016606457214	0.948079739442407	-0.5022809908371475	-0.41378697923136787	0.4001697062063327	-0.9342790568378341	0.43946034919803295	-0.8387345149935536	-0.29474345724189166	-0.16898742265662664	-0.4204839241867212	0.025358679503320065	0.618857676373193	0.11408528065392616	0.7075349137749185	0.24803450627778134	-0.1115779309900961	-0.2056745328356103	-1.342854459457524	0.39300588837600936	-0.7270209494713178	1.0665071844773266	-0.7715182065123536	0.2930943278172543	0.2533439642129115	0.4873038002628391	1.1306549487543571	0.16462918016609798	-0.49828558356812164	-0.40099368796004564	0.14932071135380948	-0.12580904088966124	0.23881355534621415	0.508828609481798	-0.92863355999215	-0.5563489117724498	-0.22749687774017396	-0.5652702901231865	1.134993851487216	0.46699598504219353	1.0591426409677218	0.38594217953766663	0.8439034871169933	0.5205838062852813	0.5133419638696521	0.1777425534096559	1.0378053207121916	-0.24379081016190002	-0.024785932544348112
1.067614887004659	-0.2606105848287785	0.9629275998063719	-0.4550551084318191	-0.40962922348160047	0.4575654851338828	-0.9305841817340292	0.3126280661477965	-0.7849439833745869	-0.30311864129954613	-0.29051525930039906	-0.48867333568182436	-0.0441629281767183	0.6407437204172893	0.14719990883235673	0.6978603361513609	0.2450051418165245	-0.17632169682419369	-0.20398199510159548	-1.3281019197177812	0.260978736502831	-0.7047461243517592	1.0298774248278981	-0.7410500808652911	0.38013464554268195	0.19962868765628589	0.42293314371810664	1.2340336880527254	0.16354993372321536	-0.4408631690429249	-0.4348433151616534	0.16602830411087086	-0.19431624159780203	0.2479135890677051	0.5228274359258123	-0.9292979279990629	-0.6339622496925548	-0.21537057014614674	-0.5135340069426724	1.1305548786511714	0.4269403484758468	1.0267189773124932	0.37746345281778304	0.9073176093214119	0.5476501305145735	0.5265671090833575	0.14399365361500766	1.124574004259101	-0.25610093042860455	0.02523439528817991
0.9951591673288152	-0.1691782073980096	0.9655882383958824	-0.424357261333843	-0.4128133072637333	0.543409425698112	-0.9139042237551681	0.2214898854040007	-0.7218723971357235	-0.3612104359436534	-0.392372293117131	-0.5667331779487743	-0.10652002374238409	0.6603421645032314	0.17228524589089822	0.6998770321769735	0.2155553209914951	-0.2418597852788523	-0.18310385882983954	-1.312853665770349	0.14943750519709909	-0.6512941371388796	0.9879579207767735	-0.7075129847053577	0.46248846715813147	0.12756705341272015	0.3529485726756695	1.32454668632434	0.17159811656011148	-0.3957278363036877	-0.45810379942703394	0.175073015979355	-0.27589648777106224	0.2456535733704591	0.5077300788910971	-0.9384998707793766	-0.6991927823594061	-0.1884803322316701	-0.4815161942262085	1.1209138767222178	0.3675847252793497	0.9881305271957869	0.32662221228290533	0.9506579892438267	0.5805736254952908	0.5396902576117166	0.10815645619235244	1.1705111076798391	-0.26060128137261834	0.07715424993339451
0.945236629332633	-0.10200323345870561	0.9518441007409162	-0.4048732583544791	-0.4044031554905729	0.6637276982028711	-0.9109364802409304	0.14979446470139804	-0.6773450352677818	-0.42986898390851264	-0.49652332720556736	-0.6457363570613387	-0.15004411003057835	0.6795599500102778	0.19672018995280535	0.684870032096728	0.1490773263213118	-0.30537146847039043	-0.14866860043519503	-1.270850643932556	0.06550023997464646	-0.5864232512635414	0.9445711397430557	-0.6764549273614366	0.5314687964587697	0.05949421179090232	0.27061968534942393	1.373735751290437	0.19263726679836138	-0.3684638707119915	-0.47415058323924086	0.20343531027568718	-0.35756510567762073	0.2448628455196291	0.475124072322468	-0.9654547076504564	-0.7316490317239625	-0.14157384390153926	-0.46647087238324625	1.1320037196452175	0.2794145837631889	0.9402275333930679	0.22585210671103467	0.9851409972945813	0.5969444319550599	0.5471321907662909	0.06281247924711958	1.1826901268969179	-0.24075278699282388	0.13190377834174147
0.930412386190026	-0.1121211062844913	0.8988912685776261	-0.3855748563000434	-0.4165860856292628	0.8364665172703585	-0.9272005409848493	0.09432446085562618	-0.658930774277328	-0.5006973737478738	-0.5771883038199269	-0.720012598284464	-0.19854856440150143	0.671034657236933	0.23339448024958856	0.6452412597810253	0.06058331423694011	-0.34945578552438994	-0.11138651459725168	-1.2094298490728086	-0.011028690724903483	-0.5210197654790865	0.907532939904827	-0.6678483636491623	0.5683959619528111	-0.007962559766299887	0.18470131598320566	1.3962965713816509	0.21172310408295272	-0.3527706022791586	-0.501225760531407	0.2509383419053518	-0.4230831922175704	0.2738665653964244	0.437901380855324	-1.0045387194933828	-0.72273102435546	-0.06933483537871156	-0.45444389418909487	1.1677114408299112	0.197301407472182	0.8814285770984958	0.09257597177264325	0.9856751101712649	0.6122438393981926	0.5318989858098314	0.020929269333540442	1.1665639568858508	-0.20453011496711154	0.20420840007318808
0.9569914114336153	-0.1395310230860544	0.7962123940698322	-0.38363423486440196	-0.4617134554240968	1.0091830392104266	-0.9282375297858791	0.03195959464175631	-0.6674833185718456	-0.5702119808234343	-0.6136927059061452	-0.7723306236936327	-0.2756027983585474	0.6355543588960534	0.2787878282299562	0.6247321566129715	-0.012264746975754956	-0.3585569575946385	-0.06551138314574673	-1.1585878289321778	-0.09311420369677513	-0.45908197564091824	0.8808677889919551	-0.6714977966502742	0.5840035146235385	-0.06641612284625836	0.10010404126748976	1.420037653407913	0.21709061110687142	-0.34293452763727655	-0.5306027614883647	0.31711499589455855	-0.449376171299102	0.312170222103066	0.3803767015049978	-1.0660551839724117	-0.6692220474936014	-0.0034099529891719995	-0.43496599765663185	1.1850175015416515	0.1416435205410413	0.8190573670746017	-0.06629618585448495	0.937275058022428	0.6542870146027442	0.5246329969374796	-0.01322500588301459	1.111802492215245	-0.15421664946402247	0.26252321934080336
0.9895482888545655	-0.12338744309894593	0.6584130901805108	-0.4015597359594459	-0.5084577302327293	1.1693700620160206	-0.9252684091284799	-0.05268945637564369	-0.7103032716248215	-0.602410522230836	-0.6360296246487163	-0.78483368202104	-0.3496514884465379	0.5730339236760651	0.3209408774692428	0.6087780048131106	-0.055462841750564464	-0.3498358836080072	-0.021211047672846785	-1.1153173921822208	-0.18249140538048908	-0.4200177790482398	0.8751596153751018	-0.6859714820218352	0.596237110226556	-0.1072763027626964	0.018732283572620592	1.4350729501518027	0.21015655530131627	-0.32982665307510517	-0.5674818978048946	0.3894361022021883	-0.41146828035187666	0.33481480198849445	0.3029261292516203	-1.127465750866447	-0.5768858833531263	0.02812809953746357	-0.4135832711015631	1.1822785021386215	0.08979173917570656	0.7494173859141862	-0.23324958568226345	0.8595145068582802	0.7077432891463171	0.5266257571774315	-0.042525943403678136	1.0253069436594027	-0.088249291491552	0.2600711623536861
0.9980260456022083	-0.1206403497801252	0.510839511943435	-0.4280365267279995	-0.5578984508034601	1.2977792188236563	-0.9481110827575556	-0.12595336428738416	-0.7636156810826141	-0.5911441469972772	-0.6442461091520306	-0.7721716919424694	-0.3960786240722299	0.4873042605978008	0.34649723905225305	0.584496984664739	-0.07627427908737712	-0.3388977669293213	-0.010601674497894193	-1.089626233791013	-0.2812493162104872	-0.40898938133747526	0.8890998566015608	-0.7254183112798329	0.6056878486615596	-0.14625926730333813	-0.05216711846383548	1.417142615583913	0.1948839870549332	-0.3074522968429571	-0.6155562674001829	0.44778888528574157	-0.31934194260078946	0.35634658790407514	0.23059092479762827	-1.1643158810216996	-0.4602420402704551	0.0592691813975881	-0.38815632491798535	1.1526779907059748	0.036418394254052626	0.6624550480575386	-0.37572586052491247	0.7604902413412825	0.7469957114746437	0.4949047880347539	-0.07356452322871512	0.9417934689291105	-0.029229421859369407	0.23706105958658047
0.9884490282597286	-0.1346212378405215	0.37082187511247644	-0.44950891608692	-0.6213748051745257	1.3602007702715126	-0.9744406828729648	-0.1586025273754258	-0.7890050409330878	-0.5895681870777467	-0.597031620029737	-0.774418525489158	-0.4197086661435881	0.4094869448495482	0.33823462309052205	0.5538918839450169	-0.09124566511572337	-0.32999311615927107	-0.03562705385082209	-1.0909276162720123	-0.4044233161283127	-0.41490221658104554	0.9060556738958768	-0.7709462663118682	0.6200686117919095	-0.18981344851928145	-0.10146470477055738	1.3869164913323828	0.16219266847232744	-0.27522532606411687	-0.6573529360914947	0.4805893816437535	-0.19392812249885508	0.3808147283668392	0.14801189283099978	-1.1673791080065936	-0.3326787211084672	0.10581007060324192	-0.34794353306051445	1.0758990769614853	-0.023754392045838936	0.5870152232369936	-0.46884332819979047	0.6407023377432324	0.7725742972816306	0.4294815641365477	-0.09952753475466677	0.8936712855798341	0.006032488221806513	0.20707567204345656
0.9674551435157367	-0.11158145024259158	0.24905308884250768	-0.4580888647267781	-0.6510645818614271	1.365189380912787	-1.0005499400824445	-0.1575590296867024	-0.7927072087895604	-0.6258065742715194	-0.5314808117686036	-0.8046450374866204	-0.41411477445646516	0.3324698634300916	0.30331610222860034	0.5130544848387911	-0.11042134448079763	-0.3286586541567287	-0.09038643150739276	-1.1103464507804925	-0.5205177106271319	-0.4563430453547303	0.9100390756285011	-0.8149458910730694	0.65707466682769	-0.23161223612361784	-0.1342048337747804	1.3425380519514238	0.1298091197878823	-0.25163011810815783	-0.6881692837872471	0.47020796478499716	-0.05610523914415233	0.3922336381452589	0.03391943401650481	-1.1338820298056942	-0.200646139102946	0.142476163654715	-0.2997789135714628	0.9647633137781796	-0.08846258001456517	0.5386151747227618	-0.5083909160600684	0.5411190864459803	0.7826758564451145	0.32584783199051015	-0.10738489417212974	0.888301031447772	0.006932558410609008	0.16327539543491548
0.9315946725095481	-0.10267034595271371	0.14427428321266117	-0.4204309829440117	-0.6328246742107305	1.3415023992177049	-1.0419881778288047	-0.12147734252445086	-0.7909401837450216	-0.6705476128693797	-0.49065787219140117	-0.8457763183461623	-0.35947797121150404	0.23914283887463933	0.26445293325928637	0.47623796036018307	-0.1362438349394932	-0.3384058752916993	-0.17519728970094342	-1.1297100879896163	-0.5901287494184637	-0.5298548495111695	0.9000089832747185	-0.8667623475478615	0.7007588930706877	-0.2785379796894153	-0.16187207736378312	1.2504224961900188	0.10412264408740915	-0.2538650727456513	-0.7171749012372727	0.41630801921922134	0.07996334588331377	0.3894583166575844	-0.09101193930450639	-1.0944468838651544	-0.07766586618743589	0.17935582451157547	-0.27432275483904933	0.8670810741110181	-0.1466891122563737	0.49768402726837146	-0.5040426334546427	0.47728212488085375	0.7673920794916148	0.18653693426892778	-0.09137200663844586	0.9259936602150625	-0.026444471860427914	0.1121614501861337
0.8848910418594251	-0.15605290467037572	0.05583628962590568	-0.31795880169364593	-0.5981350037460423	1.312336270078125	-1.0990886647572633	-0.0508954181132931	-0.7901067488555936	-0.6951386712828697	-0.47012450245051235	-0.903712068475888	-0.3012062210586273	0.15134691724831345	0.25534305646561634	0.44794023805873034	-0.17820275656803808	-0.3362723835715852	-0.27669593919247243	-1.1466365521348132	-0.6400385758258451	-0.6061435493241005	0.868905374984091	-0.8942874431566634	0.7271114299916165	-0.3300767073925221	-0.17860561504039985	1.112539552265042	0.08197552221578111	-0.26680651451566906	-0.7460542105910322	0.34839828330375805	0.20216353984597388	0.3828093171591019	-0.2184831439153941	-1.0680315673218364	0.02090600149474673	0.23534678745617704	-0.26188594176858615	0.7826067449152949	-0.1857928563187675	0.44904199159195546	-0.4744349876465206	0.42905094665626287	0.7319691271232809	0.038417347809131794	-0.04730445974070578	0.9944777069753418	-0.09538916124624101	0.06786095395222112
0.8448626794740214	-0.2070314177541434	-0.019411469071065817	-0.19035543638045252	-0.5453273351356652	1.3168447492423034	-1.1510592934070516	0.006708246845073096	-0.7846125171381622	-0.7114544916262491	-0.4823259035227615	-0.9835022160982451	-0.25882834122193665	0.0736244621043862	0.2780280642137082	0.43561335745528157	-0.23680835713254184	-0.31703683163723345	-0.3773020641273686	-1.146336151447927	-0.6883816369073948	-0.6999527251697126	0.8344043878404228	-0.906166565367081	0.7423325382404921	-0.37999578573554754	-0.1790177808323285	0.9525367868701207	0.08202373949982616	-0.27588175353627664	-0.770319504040142	0.28174719661271197	0.2939805765305156	0.3814122165462587	-0.35151484139708855	-1.039177262189381	0.08498377771865	0.2924779852939487	-0.25014077875143725	0.6977157014527124	-0.2101495888199183	0.397004287412676	-0.42312553580962753	0.40235839382399047	0.6924850893576708	-0.09638402146158039	0.016609731779994825	1.068896486849223	-0.18791775080812761	0.004118915219786923
0.828390375696406	-0.21412830148104814	-0.08679707475954801	-0.07487208440757809	-0.4854906211180808	1.324540231152278	-1.1715484293721672	0.0350615697586685	-0.7739972513004252	-0.703522546295963	-0.5234111775002083	-1.0541973660895119	-0.2286285440362311	-0.0073159566170404085	0.3224516558201699	0.42488731624871506	-0.2853325490494708	-0.2789893664994963	-0.48841348693556136	-1.1187120260926904	-0.7207773598882035	-0.7920870858225031	0.8187438142970043	-0.9397254407068338	0.7430082443153878	-0.41854135213238497	-0.16777814756602927	0.772744208345753	0.12005794351449772	-0.281701732541405	-0.7987605054479032	0.19481624625538288	0.35993096803606056	0.3609210373669529	-0.47427057666847733	-1.000754274219105	0.11394258641892238	0.3408939274350376	-0.242864276513527	0.6312911713456733	-0.2060710955529806	0.3297344724029492	-0.35899756186135834	0.39505230567504923	0.6168051004637127	-0.20938869907380306	0.08886929665582649	1.1449078538248665	-0.2869506643807008	-0.09682736682584428
0.8569645091041898	-0.2363057241477001	-0.1450875153873174	-0.006037341374999819	-0.4684072496925313	1.3103577716384538	-1.1602076554326104	0.06594780507445672	-0.7491718609817102	-0.6574300641274022	-0.5605101091782851	-1.0944006905954875	-0.2407647627236223	-0.09120921568849313	0.3854654042003953	0.4038399638655498	-0.31409792129720115	-0.2343990365168432	-0.5930859074947856	-1.0824314781171054	-0.7654593331271595	-0.837973117096307	0.807258653770619	-0.9813284087669935	0.7258617739174019	-0.4440380672736096	-0.1551456103346429	0.5872147102571986	0.19305070436155694	-0.2838415827262387	-0.8301810582907196	0.08038771313283637	0.4068850195202617	0.30901397413669085	-0.5753663355366512	-0.9674957442622985	0.10800906175060884	0.39420262353570673	-0.2458293502203433	0.5850055310558773	-0.2151257899405839	0.2484294019865489	-0.2912639365268727	0.3883025851059864	0.508258454733156	-0.3045987799688092	0.15117092038249458	1.198086536239543	-0.38780433062527997	-0.22731439674760212
0.9450274045064259	-0.26797729657663477	-0.19893040260817227	-0.011703628436028912	-0.4998983997231778	1.2633286704857072	-1.1518539050115597	0.07372283505826055	-0.7099253047293295	-0.5962906411094965	-0.5880737556996436	-1.1289324586587384	-0.2940835729078495	-0.1611275618842671	0.43862992769436415	0.3517619183600157	-0.3538379446498831	-0.19352848994692007	-0.6710183343879284	-1.0480881430516533	-0.8658343790650378	-0.8389667250733955	0.7874615134237763	-1.0128760241964296	0.6927956226618078	-0.4623739830950475	-0.13352805557705494	0.43758033432171056	0.2985552513506281	-0.28320893136724445	-0.8599407539274091	-0.0477700974308542	0.4347495823993722	0.24036724672726892	-0.6643556446013459	-0.9374576156007464	0.09911903390742047	0.4351931629968308	-0.23546233215414564	0.5300889379872625	-0.26442210604530614	0.1500034128359513	-0.22851372030719327	0.39777261586560686	0.39697078950247866	-0.3738060808933607	0.1871990797807584	1.2065719299620352	-0.48862478817332544	-0.37975060611337286
1.0712074101118039	-0.2866632260073708	-0.25571972591408587	-0.075588558566306	-0.5507073940803868	1.1670556201898996	-1.1661651767516787	0.046540044334624706	-0.6599645196981209	-0.5423936809570818	-0.5765110818627728	-1.1478504638778602	-0.3412844700675534	-0.21343467203855643	0.44381703058456506	0.27611356420203303	-0.38103798053039845	-0.1554527822271184	-0.7384296944226755	-1.0150536208728833	-0.97830480029751	-0.8114071204075752	0.772362545139959	-1.0557582823407883	0.655509452586519	-0.4596300928825885	-0.09376536908218672	0.33692633650475423	0.41977350344011255	-0.29181381684480867	-0.8810351486015977	-0.19185250385036984	0.44761005801952986	0.15356931707913005	-0.7346294677085402	-0.9093379052947268	0.10100951716782125	0.44347404349611547	-0.2110655579133302	0.48754820670493376	-0.3182655394189123	0.039644186492895576	-0.1841991472874211	0.42814897662676676	0.28317087830175774	-0.4414133088165431	0.19922410056063936	1.2053253138489597	-0.5839978743624207	-0.5482674052006572
1.2225699482715602	-0.3575968093641335	-0.31060101070210033	-0.14051476447393535	-0.6222923346069594	1.049469489031583	-1.18403636356572	0.014124209922323282	-0.6097068458436397	-0.5005670094162953	-0.5344149650061217	-1.146270118319921	-0.3859273346931723	-0.26702483267442584	0.40802645812625854	0.20534839607572225	-0.3731729992251952	-0.14014177242546322	-0.7872988305117412	-0.9861472197941173	-1.0675057077440535	-0.7742585479279303	0.7632581025618823	-1.0979189867885073	0.613703712098265	-0.4529217744012196	-0.051379183381890695	0.25605526121378613	0.525855631938065	-0.3306278047143549	-0.8901953133740967	-0.35470122385138075	0.45986029099488307	0.05487382076534177	-0.7849654961728063	-0.8882085503097669	0.09728450969764804	0.434836010056748	-0.19258432481172985	0.49840761491745134	-0.36208188360087695	-0.05085770412521136	-0.15075386624555756	0.44426138174003826	0.1652970931213343	-0.5229469091651864	0.2014196049117949	1.1891305099170604	-0.6723215558666942	-0.7327569035020207
1.3781684589047736	-0.4843753016196928	-0.3739500670010753	-0.18196654751625446	-0.6837411414210389	0.9310316076058489	-1.1998528527819698	-0.03332058374843527	-0.574294805477383	-0.4865253224126799	-0.4694586863368479	-1.1335107184583795	-0.4574439767762047	-0.33152153048452615	0.33828128805888996	0.14704501856284952	-0.3568611317774101	-0.16272642388294986	-0.7911737957835281	-0.9722003483276842	-1.1452209793629087	-0.7599944159424324	0.7425020156848119	-1.104947980345138	0.5576315411488478	-0.47832335254564845	-0.025911468935496767	0.1821220392324249	0.5865888918417316	-0.39903685100980046	-0.8851392191325157	-0.502330289131947	0.4643600841174343	-0.029930630663359038	-0.8362239094775848	-0.8820664903800843	0.10968130471355834	0.4156535187005444	-0.1855140288008944	0.5610113443459056	-0.4061588998839235	-0.11586068804269604	-0.12145317467470833	0.45201387305306984	0.06095078624114466	-0.6062731012587896	0.20262679728392072	1.1262380266662197	-0.7576072142018917	-0.9150934957686954
1.4890003290447784	-0.5762930983042314	-0.44667872491585675	-0.20957468509925672	-0.6952696100065247	0.8070476873533593	-1.2021210075698814	-0.13192528211589097	-0.5462024457780774	-0.500365668948634	-0.3876545511040351	-1.1213870456014912	-0.5062111636083033	-0.39728060402911025	0.2396898761385385	0.11157064005990733	-0.34827093149228927	-0.19150208468380003	-0.7728050306739418	-0.9661052926948154	-1.1905577597684982	-0.7850276963957643	0.7223641385500292	-1.099199223793568	0.48265560667604	-0.5116131799731672	0.004416654050087299	0.1251141080861062	0.5738133633690901	-0.4686078256181707	-0.862779858300199	-0.6072811448097799	0.4624541207884558	-0.08386337872496129	-0.885160293332247	-0.9055467717519227	0.14381072969190797	0.3759709312226964	-0.18912521535254595	0.6718380214504809	-0.4143847155680841	-0.17010636157206457	-0.10414633092799866	0.44476800351277446	-0.048778092887079474	-0.6830587559045656	0.2070591252441122	1.0540631557958755	-0.8414878011354844	-1.0711407677241611
1.5379290491164743	-0.6170737392997199	-0.5164772780310397	-0.2419565876484156	-0.678542342661395	0.703861041082414	-1.190379484970165	-0.25040310230423674	-0.520231231526973	-0.5035480071317311	-0.32888023960574325	-1.1127444907781485	-0.5150112574727421	-0.46035074428954814	0.15393716364054527	0.09250521308122296	-0.33214809045664595	-0.1784034104771888	-0.7598818217520539	-0.9710868489618042	-1.1955218343414575	-0.8337784860401918	0.6968965609081244	-1.0882670224448814	0.3769939271201127	-0.5109889884576057	0.04535681656628958	0.06934746993402909	0.5158264368566748	-0.5263837806086878	-0.8542644303772974	-0.6678536387348438	0.4577286214822099	-0.12065554581786739	-0.9191754659023822	-0.9556619678170153	0.1575887806074997	0.3414477558117202	-0.20494209216181422	0.8028118674636933	-0.36849031682748973	-0.2122971503085259	-0.11111008996069613	0.41978513552596325	-0.17745112545004343	-0.7619939906940135	0.21570713424479931	0.9969079080497112	-0.9242495985341407	-1.1999326089154925
1.5517395481606708	-0.6496592016086573	-0.5723071383161829	-0.26431467553879257	-0.6544956927984454	0.6328773927055544	-1.1808799514382815	-0.3311633420593145	-0.5052282111926762	-0.49648226036015775	-0.31171587088538794	-1.1178661946301545	-0.5085064636812128	-0.5313526904655007	0.07626332379133191	0.06806146642595721	-0.3136321503339497	-0.1365161309529477	-0.7336390767494436	-0.9703225786630114	-1.1856970758007959	-0.8812232669461751	0.6493665537200772	-1.056308443361454	0.2477545645244271	-0.4985016775245426	0.06062662465247616	0.006175401809169222	0.4592244748859821	-0.5610348811862892	-0.869118828056842	-0.6872944029181827	0.4478178510140431	-0.14094904303446537	-0.9291812586174671	-1.0316284364464026	0.1615432201852503	0.31967228584660434	-0.22113185856504294	0.9183479677232016	-0.3127606718460506	-0.2417685705851093	-0.12937881795323825	0.3883484036125647	-0.2884830190321872	-0.8323143304474057	0.2178780703885664	0.9161776088437819	-0.9974667584981006	-1.3309688996023643
1.5423136376371187	-0.6378599883508193	-0.6223761376553446	-0.2615238381014596	-0.6007448295966865	0.56438656317417	-1.1903574506795722	-0.3892764412930453	-0.4842838374191521	-0.4967647164119119	-0.31940911231865043	-1.150479246310409	-0.4980419163676764	-0.5705410655062275	-0.04047638598354462	0.030404883740817956	-0.30685190883175745	-0.08441798123817917	-0.7004401067866011	-0.9445709155398158	-1.1781548636992902	-0.906352003187699	0.5939185783067472	-1.013838095791949	0.11485198320798791	-0.48100691197965145	0.05424543254688485	-0.02106118491380298	0.4144121518141568	-0.5465924430547359	-0.8727553701120282	-0.6794912655753347	0.42384522703790334	-0.1573999582793334	-0.9014728180084639	-1.1344382708047702	0.19778416667398352	0.28039632181743146	-0.22155458133054667	1.0131035485823905	-0.25156862834192667	-0.26559972792473385	-0.14892628617847534	0.3542633620189465	-0.38402936024921025	-0.8721695352464452	0.2025285244543674	0.8098370523215707	-1.0616190894358992	-1.4460717239869507
1.518795770862686	-0.578929006207385	-0.6630233462245958	-0.21774112579607738	-0.5565542381034982	0.4987259823498732	-1.2390973014711695	-0.4465184468040153	-0.4474600847366109	-0.48532741905472765	-0.3535496533417943	-1.181702926875655	-0.4905338310348436	-0.5725659745600962	-0.16470144834076605	-0.008111228698685285	-0.2901261600240532	-0.003824242994698068	-0.6554017828110437	-0.8906049405528715	-1.1721979742117388	-0.9032507747963276	0.5446360519390365	-0.9745749691811275	-0.007720641447399279	-0.4201644821143005	0.04795867460841821	0.002550944390614987	0.3915561332770997	-0.49326365497009117	-0.8682742604877782	-0.6661059213524905	0.3928363023510229	-0.19341472439529991	-0.8323284700156522	-1.2567288019564462	0.23870795304948245	0.23503789842691614	-0.21766157960189259	1.0626732284586917	-0.17099019565729334	-0.2805466863154184	-0.18207310019699924	0.3179803412097625	-0.46804608393176805	-0.8859250632239514	0.17232861389063148	0.697368467153619	-1.109950339294182	-1.5246339951495202
1.5264615360229041	-0.5615461156114889	-0.6860191570925982	-0.14482725655313858	-0.5775820236450497	0.4194611808494935	-1.3264481150974199	-0.458241916489498	-0.43518391074297497	-0.4398940010069262	-0.39733811222610993	-1.201883414150389	-0.5015729251590829	-0.5581860798736435	-0.2736131096718425	-0.056313045360508074	-0.25095074497430525	0.1059640876835879	-0.5817395970828492	-0.8186350925967385	-1.1703130839466525	-0.8699529755903335	0.4930860165883916	-0.9383827069248996	-0.1119840324591684	-0.36283515988671916	0.037268923627770914	0.05454153184807668	0.4176211659523106	-0.4336300619205657	-0.8691489911843086	-0.6486763127612674	0.3476258012805487	-0.2342205016748636	-0.7373621071844341	-1.37735841309084	0.26419450265825367	0.21102660279297134	-0.20948722108359302	1.0746572132523027	-0.08952869961899254	-0.2813524381635555	-0.23219575661881398	0.2630675156258818	-0.5118057710887021	-0.8613464119726435	0.1459278415784885	0.5697331861739905	-1.119151438488877	-1.5812454521634183
1.5764745720589932	-0.5867716457710872	-0.7067095348298442	-0.07954349592248663	-0.6282594840626444	0.3109722776782432	-1.4027638805660902	-0.4161727562536906	-0.4380049507263605	-0.4071421354366005	-0.4259154530875443	-1.2243786654783566	-0.5428724470369913	-0.51840543413668	-0.38802977899012975	-0.10925618391978784	-0.18675959925101698	0.18232732248867417	-0.5150777894731652	-0.7423343796141163	-1.1664041237555558	-0.8287572946363235	0.45451616604215983	-0.8916095509596877	-0.18818561314566162	-0.343922621048118	0.02515479062632838	0.1299946240777398	0.45732143101569084	-0.3665442080099447	-0.8282543885237935	-0.638477839103734	0.2756828508872746	-0.26206034123189764	-0.6240515926798961	-1.4855667948610871	0.28891627857510105	0.1899135550038877	-0.20337406564343077	1.0951521039995111	-0.02124578918542075	-0.2553329320545588	-0.2766829029885736	0.1976269063305183	-0.5049681423512307	-0.8023336797484479	0.12418274456643057	0.40452853734611693	-1.0940365028898658	-1.60351012960644
1.642305669162176	-0.5914455009882519	-0.7429214384562758	-0.043738893963630975	-0.6613402698757062	0.18377459812705482	-1.4382597455681645	-0.36626764132430245	-0.44401068969352675	-0.39610462202959146	-0.45775486518680336	-1.2463522617843612	-0.6219462563412078	-0.4658757664107043	-0.4668906589722135	-0.1501533884943588	-0.12169992040527211	0.2150898944576133	-0.46401886698661343	-0.6783108197923713	-1.1740192394889748	-0.8130992911982504	0.4396968904963255	-0.8361266169082725	-0.24827772074369642	-0.3384383212450341	0.03341778024972404	0.2274691005851007	0.4678143327436418	-0.3046922002277368	-0.7664482551493564	-0.6614433089639766	0.19166282834740828	-0.29955216920405	-0.4929003700988597	-1.5786474279370108	0.31048476198903	0.15671039755389318	-0.22231496679288595	1.1149556906152744	0.05272211617176035	-0.22289095585732688	-0.30749856224660915	0.1255295225794362	-0.45646673302119956	-0.7262887760299986	0.10508989721561206	0.21917072825426054	-1.0570958359425515	-1.5694347110088047
1.68700754959013	-0.5751812441475523	-0.7886054876494525	-0.04832705800485997	-0.6685618039750322	0.027769029950156333	-1.4244263425052803	-0.30900359921617915	-0.47312010226934476	-0.37733070978966454	-0.49874746668590253	-1.2485619258085998	-0.7061202512791283	-0.4275435691320939	-0.4944463227937576	-0.1960547808621385	-0.07573808651960126	0.23890898210616376	-0.40825342808069376	-0.6527236870807214	-1.1883136534261696	-0.8140625268790961	0.4225601608357743	-0.7706877569166153	-0.2932127463876006	-0.3618930715769871	0.0595937509495519	0.3351141077954777	0.4602514004461781	-0.2645715598781757	-0.7456837696818337	-0.705774105484428	0.10223182846192622	-0.35019095826907626	-0.3632963737019091	-1.6476759326821255	0.3054587065917432	0.1208273864555072	-0.2595558114026378	1.1179168456373918	0.13173505179989253	-0.19524294154876726	-0.36102883506285155	0.04561026520536134	-0.3704279923616211	-0.6499544567168799	0.0972716235826306	0.04233192949918137	-1.0197910184608365	-1.5004975808729983
1.680032558459296	-0.6145435931334231	-0.8354667503361976	-0.12333576121665264	-0.6373706154896037	-0.12476859167546284	-1.3821921160112505	-0.23577857941706254	-0.5341122744207085	-0.3605426808674553	-0.5525188900838759	-1.238322363227599	-0.7691154113933646	-0.3851627699073398	-0.5188929330977567	-0.26559324147493896	-0.060443008203795445	0.22971602164420624	-0.3662049036800043	-0.6589195839335693	-1.1853378597235544	-0.8226709034142223	0.39202370726383456	-0.6927031424278817	-0.32745195082905376	-0.4227645066242881	0.09837078082505779	0.4397370932038548	0.44845970974799	-0.24290738580881968	-0.7641247517366985	-0.7375025546832709	-0.0026212330967585575	-0.37687135979764624	-0.2434815583542714	-1.7023346924991944	0.2803498805747151	0.07214599280489742	-0.27414747954603513	1.1321734410188062	0.189837105791184	-0.17885452449469447	-0.4594154480549749	-0.02632217192203934	-0.25348635274474296	-0.5753923298116514	0.08518406554757954	-0.12236006596084288	-0.9898585316095438	-1.4231351829294583
1.6261314277361811	-0.6818989043932621	-0.8857208375772382	-0.238244569149861	-0.5834705735514524	-0.2016119251381098	-1.3344906311638458	-0.16230467569715706	-0.5946775943683308	-0.3605325414194439	-0.6172955267181999	-1.227744429821541	-0.8199483682910824	-0.3324871627900945	-0.5534075103272397	-0.35022771495808075	-0.09243171319190839	0.16406731640979613	-0.3552149723313166	-0.6862634768459157	-1.1536791261853532	-0.8401393126533442	0.36091676929775496	-0.6021945526218918	-0.36043120925606553	-0.47766667522630335	0.13335667236621074	0.5279565048961018	0.426926075873362	-0.24017416653891593	-0.7989697621447023	-0.755328540210478	-0.13388191814773998	-0.39696828562436093	-0.13156830811136183	-1.7433861700001763	0.2596217155710582	-0.005692835971052928	-0.27170737252564703	1.1455703907437536	0.21891668956194793	-0.17251053672933	-0.5855609087533034	-0.0735950888090521	-0.12003607416860843	-0.49654889203901476	0.04919945888059467	-0.2747427778234323	-0.983704616603658	-1.3365203566211972
1.564496450758607	-0.7359173894517566	-0.9431770217060975	-0.3041247092231115	-0.5347741425902475	-0.21291359578936256	-1.2913171930332907	-0.09477157931566005	-0.6478612327702464	-0.3690902355413087	-0.6940197844071443	-1.205442716351845	-0.8333982492843532	-0.3085226985819972	-0.5943953936375772	-0.41933084739431814	-0.16730841080157827	0.08375365043845398	-0.3454613294144308	-0.713461946104186	-1.0872334305396092	-0.8653407254608776	0.3256721546364335	-0.5201627983701195	-0.3584361041787514	-0.5227987383403202	0.15506275915547818	0.5983272848900245	0.39300265179845406	-0.2437188748885756	-0.8425743332885405	-0.7744400066316148	-0.2783828384295409	-0.42964133811231103	-0.03219235065549916	-1.7638924013008002	0.22170293021431223	-0.091275609238393	-0.27703608511031136	1.1391637538529373	0.23442375067634674	-0.16535164084482668	-0.7138720235404108	-0.12970181376434248	0.007341048708450476	-0.4224546749278124	0.016276944243553897	-0.37852146819865745	-1.0142486015221526	-1.2364878744794319
1.5086018723857921	-0.8050408200046564	-1.011524812296259	-0.33224870820039837	-0.46704699626822405	-0.20989456473679172	-1.2461014515934026	-0.049498038599698355	-0.6931051817176532	-0.39202132146602786	-0.7642042165856423	-1.1733077416327513	-0.776879011262616	-0.30792799556257255	-0.6482817658609952	-0.4675243191070698	-0.24964979849073904	0.008661331826264804	-0.3435848201875885	-0.7109939899310023	-0.9741267594286269	-0.8940566468336595	0.28770497534704653	-0.46489670919604054	-0.3139767024386654	-0.5606377385048584	0.17654653217630653	0.662807583299854	0.364291823898724	-0.23150208769805936	-0.8868340098570429	-0.7649672076722677	-0.42525904759689254	-0.45290894935211556	0.046947078486507525	-1.7831278615814896	0.16151617331078041	-0.15818266221316002	-0.2764080153103454	1.1401641440631118	0.23617669733362678	-0.16011294579322147	-0.848607959275418	-0.19175708997367075	0.10586144581648034	-0.34501369157868667	-0.016983941613426444	-0.41547873352845877	-1.0660324106924461	-1.1322035255220058
1.4583439104618805	-0.878817766979172	-1.0795568647008627	-0.35808681343317045	-0.4202128934032691	-0.18628933917558024	-1.1888095417654179	-0.03511202946994542	-0.7276146323681777	-0.44864289614844033	-0.8073354137389103	-1.141089455915064	-0.6856848627054752	-0.32631271037778753	-0.6757470163063258	-0.5027302684148781	-0.321750402322088	-0.04594923091798157	-0.357946160550552	-0.6797236583586107	-0.8083757129532498	-0.9486562729545739	0.26351599307877843	-0.4197096456742286	-0.2466004604867224	-0.5614568448431232	0.2093928996185447	0.7205774183141684	0.3462924143546388	-0.2101821503975687	-0.9029656274652498	-0.6881676517986892	-0.5697850463435484	-0.4641412828960695	0.1082862654675997	-1.810005783364521	0.11468684179228225	-0.19735485883406503	-0.26762706680740045	1.1465804398938881	0.20973165912380343	-0.16580422224004687	-0.9833000444051008	-0.22203526822073458	0.1803165727046814	-0.23474762496801005	-0.06177625062912244	-0.407119402109537	-1.1265924767673003	-1.0169699247647739
1.433549938299031	-0.9163903019567285	-1.1175298252760542	-0.35274669270344783	-0.4197605449767899	-0.14357844836636846	-1.1063709977982321	-0.03140728860737237	-0.7669553822632833	-0.5340054604662698	-0.8262035303304203	-1.1240773500022319	-0.6154862136831767	-0.37324317012537833	-0.6627683219788628	-0.49255360302218526	-0.3908142288917046	-0.0551210094433905	-0.3634064344576769	-0.6473069213380307	-0.6101918289208175	-1.0333960641970878	0.2635859162632738	-0.3844396843373273	-0.1731520104742539	-0.5469716569773521	0.25369826302779885	0.7644302030885259	0.32873721936356554	-0.19979715766479536	-0.885456874568648	-0.5817666663458253	-0.698728958926975	-0.4905051711697421	0.16672737878850027	-1.8071186807841442	0.0751648296350281	-0.19666951130039223	-0.2879564232191606	1.1340031202170011	0.1684458845523481	-0.18293691332267498	-1.092176853819422	-0.2456802358154626	0.24434332110071705	-0.09582048977504262	-0.08030961289350742	-0.3501924672020596	-1.1879873407653567	-0.8836352393286436
1.4548659628548024	-0.9148947225240238	-1.1305295285021388	-0.2900299566300685	-0.39082628640645595	-0.11662568074194209	-0.9937881671567339	-0.06592048856048663	-0.7987057938091775	-0.6298304866395876	-0.8229656965100094	-1.1124830224133313	-0.580658283142912	-0.45219881312553545	-0.6397537428916689	-0.41662012977092616	-0.4516461405325477	-0.04487718957378753	-0.3456043015459994	-0.6174759654950315	-0.4278134522870419	-1.1352094248275661	0.281924658762062	-0.367748310307592	-0.1063600084618567	-0.5290418137032125	0.31528016057463537	0.8045541870205462	0.2858607689511691	-0.17346562920678033	-0.8562137224898233	-0.4926855235634503	-0.7839479709294324	-0.5289209957316288	0.22309044832677452	-1.766754980229916	0.012289240348794559	-0.14722916765210667	-0.33488981969405207	1.1098571501647965	0.15092374022958105	-0.218261806846683	-1.1838133026628492	-0.285038332966138	0.30621164097384784	0.030963940027455627	-0.08654100367654367	-0.25035532485177525	-1.2252612398054723	-0.7496744620084697
1.476998130284233	-0.923587523741675	-1.0937228938968757	-0.20879406944441362	-0.3037812957578701	-0.1434729086299167	-0.8741502320960064	-0.15446612846273436	-0.8046340316778992	-0.7307179943558841	-0.7903563899752503	-1.11002086197797	-0.575985398654856	-0.5409956357436536	-0.6132042924505686	-0.32702875653931374	-0.5061759363019106	-0.04356037918503537	-0.3027494563738879	-0.6056966495148954	-0.3001313568758559	-1.2384752320533745	0.30846883146683785	-0.3647257389169461	-0.07750358608573053	-0.4982394706797157	0.37442054142560677	0.8482012380631062	0.22885870611286768	-0.12366397582293431	-0.8509106676421098	-0.3953487639205345	-0.8203630961114801	-0.5694158126204167	0.28841671816685743	-1.7119189812969098	-0.04320721546122166	-0.059293528732194414	-0.3555508244543581	1.0865542675862705	0.15983198961657627	-0.2827062582330724	-1.2676599036506873	-0.31211052485291524	0.36343344256528	0.15142967517275535	-0.11263690686973189	-0.1313132908988034	-1.2273007118236121	-0.6341596920500479
1.4497142166380632	-0.9327820152495354	-0.9878975250571402	-0.14859113413365893	-0.2340362263134673	-0.19968991275456788	-0.7627586302896895	-0.2620176852743742	-0.7871187834294033	-0.8482023299747408	-0.7543296075851298	-1.1244580171804217	-0.6099471782242107	-0.6198406080387646	-0.5919206920337909	-0.2574151913848697	-0.5694540720998857	-0.05765931150642663	-0.24307961675732853	-0.6393670021228003	-0.22325381426370577	-1.3258324643971053	0.35023295066352705	-0.3629625722724026	-0.08148121964674877	-0.47936637888856665	0.4006289738703835	0.8775148495425016	0.18062705947247934	-0.07471722876897126	-0.8439844594976018	-0.2764039729704536	-0.8174826552909937	-0.6226844381331473	0.3670491331900792	-1.626866499874992	-0.08767973829741431	0.05077714628845733	-0.3429490464022346	1.055289658783319	0.17870435684495095	-0.3174320700258353	-1.3398012220881352	-0.3371091020419822	0.4117799679525878	0.29009416890095574	-0.1373636908693713	-0.02558483689503576	-1.2076846783195514	-0.5205330059717062
1.4034107699809248	-0.9272417273419823	-0.8746727229636122	-0.10950030403343547	-0.18501898086539786	-0.23431735163671022	-0.7287610970479351	-0.3690118458050813	-0.767835317811778	-0.9384564537119224	-0.7554359744035529	-1.1387823821078547	-0.705905157121353	-0.687059075496047	-0.5909509356598844	-0.165765397382288	-0.6322318438657202	-0.0984568980726833	-0.17225059201868018	-0.6991690300302444	-0.2014808132128562	-1.3821784975519853	0.39046319936857904	-0.3802126296105594	-0.10022720408666123	-0.4906795600562983	0.39072322321471775	0.8880102229799345	0.13448004094229798	-0.02850576847301333	-0.8290942431041903	-0.18668862709050427	-0.7811750092440388	-0.674120618485949	0.43007955740777615	-1.5109889035282997	-0.14213535576573935	0.15889795931190012	-0.3175049163664003	1.0320833656043957	0.20320460544669813	-0.30604820909347025	-1.3973912122360537	-0.4040695766555541	0.4516064555365132	0.40969420717937927	-0.14858577796233327	0.07633513484867006	-1.1760150331013197	-0.4196292262471851
1.364653531440457	-0.8919390019476967	-0.7942343373713002	-0.0843704846832917	-0.09678858068784663	-0.24470781301409486	-0.786259578350229	-0.4845030589439636	-0.7550214054273954	-0.9663196568480414	-0.7881208446514263	-1.1483785274381773	-0.8161878294923841	-0.7173378506997514	-0.6400133167782178	-0.05643961042142607	-0.6730813163563337	-0.16794071059658675	-0.11615505569134381	-0.7664471075410136	-0.2233479262249023	-1.39857519862368	0.4061648389092413	-0.41417678707913347	-0.12173889579420952	-0.5276321618604483	0.33914839631535754	0.9020552415698135	0.0794035917668203	0.014618932087720549	-0.8330418424113757	-0.12568560683189506	-0.7428921355366009	-0.7054354404099032	0.47612143812420965	-1.3985234388412733	-0.2009912199151554	0.23976414189415998	-0.267590121525049	1.0244348650043977	0.23834261889262204	-0.2877552876710734	-1.4315267866778676	-0.49309886223756383	0.47219038942907565	0.4828156309040919	-0.17017006488966685	0.17709113132275056	-1.1291564171651747	-0.35920073385667506
1.2988896851742697	-0.8614443678211986	-0.731411965028407	-0.07488573153441075	-0.020758755445762278	-0.2416649983589439	-0.8749131694077873	-0.5788365462749688	-0.7502926460976792	-0.977245636326922	-0.8404323200828209	-1.1548332072676826	-0.9144382212925336	-0.6965779722916203	-0.7095032877998216	0.03862465857624431	-0.6823275494835944	-0.23383300810130264	-0.0870823034962073	-0.8346614161678033	-0.25548119613082576	-1.383898871189172	0.40108264427739754	-0.4432292660379078	-0.13053222138138748	-0.5722955012341551	0.26476378329846256	0.9226404272126194	0.03207576272736317	0.053052502146629855	-0.8607070858846066	-0.05119479415775573	-0.7301642175163909	-0.7235055708324537	0.5164350114375618	-1.298649754365806	-0.2514522938194461	0.27308433932789816	-0.19086164362304042	1.0168208606185438	0.2728860656360768	-0.2518849420031152	-1.4199884193348422	-0.5585643444364979	0.47394668808234136	0.5497203566569523	-0.19749326171557108	0.27366606139510813	-1.0809225031415588	-0.29931496341264635
1.2242545402254297	-0.8323842967407584	-0.6927408419998045	-0.09723017229795464	0.004790910288148343	-0.21436439554677703	-0.9764334090284642	-0.6315247537977587	-0.7668945737091193	-1.0013630376690084	-0.8887403444496123	-1.1584886375444392	-1.0061174143933838	-0.6295054442256078	-0.75362501539215	0.12003241841840628	-0.674518164181962	-0.28233728924837836	-0.07773970545758223	-0.8905285135229931	-0.264066592928972	-1.34459169622655	0.3974854848972262	-0.48221115715279544	-0.13753738402247964	-0.6176062362689828	0.20459544719077133	0.931855132778912	-8.516573074615897e-05	0.08432532716672521	-0.8867849947749097	0.028513558615274482	-0.7318193961968197	-0.7291783768184646	0.5456680649248836	-1.189661074600863	-0.28687157491478366	0.2613525892048408	-0.13069324414038266	1.018944447561246	0.2757783543980883	-0.1941428809898656	-1.3700949176892407	-0.6145519412746847	0.4983615128884999	0.6021504778006154	-0.22561715875499483	0.3779938231369917	-1.0530855995542725	-0.21966888306177162
1.217220600830069	-0.78489049729439	-0.6802855149557165	-0.11946543604683542	0.03378451953855251	-0.18951796322589173	-1.0902074685051437	-0.6645342800627752	-0.8133988097496957	-0.9880093846376157	-0.9156224918225089	-1.1747227469011736	-1.0711783445732384	-0.5248900077554353	-0.7829714473748314	0.19716339186142562	-0.6695590006634126	-0.32321842678657564	-0.07760409218572677	-0.9440051432214049	-0.23238532554090713	-1.298035304985671	0.3859870056690326	-0.5450194709905631	-0.14405091618606733	-0.6498599985972519	0.17832405863457812	0.9248188422770577	-0.03246768851553093	0.11725110892380097	-0.9060545202373719	0.07179792002472798	-0.7349530100910803	-0.7147942375994324	0.5749546762416544	-1.0683871602651345	-0.3198510414027169	0.23303856592111466	-0.10237425562207769	1.0247411913859963	0.2602097863834337	-0.16733462753602082	-1.288568155176646	-0.6687774892598924	0.5437354033384038	0.6025737640448025	-0.25617107485246254	0.48813865984247845	-1.015107447122155	-0.14886492020644032
1.2595828163363836	-0.7755549901373897	-0.6491512801668603	-0.12967212220517813	0.08860690312644015	-0.16396396872823504	-1.170163023351136	-0.6788541794010681	-0.8813672730856709	-0.9575258584367623	-0.9093421492514343	-1.2105169970200365	-1.079528039932804	-0.4000266969081704	-0.8154488070789814	0.25657386595111703	-0.6667841423518379	-0.3618872287297296	-0.09147238894791233	-0.9960402742173724	-0.1896850055693944	-1.269303112739902	0.3642519942090212	-0.6028346711244225	-0.17082076734952936	-0.6457540250404264	0.1789811630474863	0.9099489200161444	-0.04396084241250375	0.14894363402845798	-0.9310116804227462	0.08586869144148952	-0.7182686656868436	-0.6902372513107322	0.6249407935535192	-0.9400359431175083	-0.35754412525526114	0.207829118701014	-0.09876306907042606	0.9988938680522118	0.25734825107154957	-0.16761323978221115	-1.1761408612666775	-0.6940784685923754	0.6168406243037875	0.5584040994556173	-0.2865150444504302	0.6058458340698754	-0.9506814307198223	-0.07410006796458578
1.309439764010064	-0.8225348960162198	-0.5982017523533188	-0.13327769311443594	0.0941826589081505	-0.09678866971458855	-1.220797823133727	-0.6501638261780716	-0.9520625827623073	-0.9602012242192748	-0.8766929222644639	-1.248604222161732	-1.0520465132108021	-0.29059526052609425	-0.8094800659686101	0.27150437066487404	-0.6756881511904493	-0.40701181422310084	-0.11041935017781487	-1.007965013851584	-0.17030456916585868	-1.266873329040471	0.3401495835025101	-0.6514903057627558	-0.21851349697422556	-0.5896649643930216	0.20683137283529254	0.8768986327190319	-0.018132792558876853	0.17371834394620206	-0.9431419706529678	0.11883017781657816	-0.6517629653166525	-0.6598419836852152	0.672725088988031	-0.8085613045682537	-0.3921389430046715	0.19743910529880823	-0.11564362633435628	0.9583580567359296	0.26698579656157334	-0.16102857289337674	-1.0560312242109486	-0.6928164960111927	0.7289822826498474	0.49258436344312806	-0.30662635567116514	0.7206787877758871	-0.8872825936550924	0.04194598100771103
1.3577449608893715	-0.8858983796696377	-0.5246265894755325	-0.1256817023192312	0.05116945658175516	-0.035232246810600575	-1.2981808745529935	-0.5904187224845862	-1.0048658696195478	-0.9762823887658125	-0.8454865344788389	-1.2867183631645114	-1.024100152134412	-0.21128693066370158	-0.7562338787799965	0.2639410651564053	-0.6967195016080553	-0.4581650142129655	-0.12599279986209438	-1.00963473215714	-0.1538309993947664	-1.2668104149982538	0.3272848274471052	-0.714212449802106	-0.25933254652739485	-0.5130355940959888	0.2527057205837503	0.8157061365302702	0.021751108543738747	0.19865638542394806	-0.9434379463412332	0.15638109929969057	-0.5361584076108528	-0.6344709475163766	0.6976270993339004	-0.6869919917059611	-0.4182531666313259	0.20267091323191283	-0.1434745934485837	0.9472599347215354	0.26787032436524705	-0.17103768513679363	-0.9480045507256648	-0.6986786466528268	0.8471459423652759	0.4007924464657876	-0.3119621236212273	0.8268498605344101	-0.8311827990629188	0.1747739079998362
1.3630361903235824	-0.9498598239121965	-0.4304753678587193	-0.1189550335032838	0.005366772292071003	0.026331608469193784	-1.3570454818720499	-0.5263998152138084	-1.045297596515836	-0.9746209677844686	-0.8416042705013055	-1.3141879219623585	-1.003492976951527	-0.1632132790178308	-0.7202756040916165	0.2518172449803629	-0.7135725034906002	-0.5095229729227972	-0.15738464413253256	-1.0245369414970633	-0.136016002796482	-1.2495752216052827	0.3258719351635638	-0.7665998995565221	-0.2868295534668865	-0.4547073334020538	0.28301810454147996	0.740304231640576	0.06803764942775306	0.225546135669311	-0.9457595645584245	0.1806076576270327	-0.38205721214004157	-0.6299064932089167	0.7128315720275137	-0.5746313098925084	-0.4431250993340267	0.21188811360114404	-0.18331793248254505	0.9542474878585356	0.2628955876945871	-0.18652486351657052	-0.8612298609306601	-0.716958921677341	0.9351995952338594	0.28891610718520744	-0.305640277165534	0.9126772788813342	-0.7500963231480011	0.296116400064306
1.3184546971964224	-1.0399064514062253	-0.36202006297261335	-0.10772344811978851	-0.03655886892385249	0.12254222680822688	-1.385031785211416	-0.42497313614032706	-1.0781103692727179	-0.9708490931241205	-0.8715745499988209	-1.3189289586361752	-0.9970791290119438	-0.1320917038295434	-0.7162157518435653	0.23072399537730423	-0.7082426999482427	-0.554456920987234	-0.21098342448577903	-1.0257311138389267	-0.15418623891026784	-1.223091664006353	0.30184499710063517	-0.7778853023866346	-0.3294779257270489	-0.41014725247608885	0.2922952777722232	0.662405959555484	0.13100018929376228	0.24020876128365173	-0.9601125002438378	0.23555891678917265	-0.20637062370476303	-0.6278985775427637	0.705401315821938	-0.46972135921698593	-0.45689568904286804	0.22299484607905679	-0.23221200649987495	0.9763940573389565	0.254148427808261	-0.16834443342362126	-0.8043994764298186	-0.7223419416501856	0.988201164624483	0.17088554290254918	-0.2745023077742443	0.9883888977129341	-0.6447113875178082	0.41525204084037054
1.2762103782191607	-1.1320791609949785	-0.3127703497873571	-0.0658458747202825	-0.06494934693895113	0.18340149286157195	-1.3987550168213359	-0.3276089685655521	-1.095839043623084	-0.9647480424062301	-0.9185523678687201	-1.3071475017273564	-0.9932882749292643	-0.10192238316929117	-0.7108769878061667	0.19179480795876208	-0.6936889016800528	-0.5855096399670254	-0.27570459566254923	-1.0132809383742951	-0.18690406339207224	-1.1882166748454606	0.25403751695823995	-0.7662627957297458	-0.36565278225783926	-0.37812205098158486	0.29685074264674044	0.5828883956579199	0.16770277554905944	0.256893390261053	-0.9855004275933436	0.3079361256785109	-0.04134835389591305	-0.6286115652958999	0.6772798848391827	-0.38569218287954177	-0.4601329201217294	0.2449320001454261	-0.2816490902485025	1.0366699822369765	0.2515036310972778	-0.1524988524360693	-0.7712470042686723	-0.7145724320347102	1.008508012564467	0.06071892306008506	-0.2348670888366961	1.0594222043898427	-0.5431317104593603	0.547159629109998
1.2429494426528775	-1.204452731076612	-0.2783113374669555	-0.008239987645833108	-0.09479471865198172	0.16918633089420043	-1.3732324225988934	-0.28853419300173283	-1.0926090363048286	-0.9498169809627326	-0.9663913269220303	-1.2871144108347496	-0.9743816428192652	-0.09378991059078076	-0.6728508717069617	0.13422856761387209	-0.6620337727133668	-0.6165588286240589	-0.3501489230516793	-1.0174600108275527	-0.20226154483461128	-1.1285502988763134	0.21059524133365218	-0.7586504989222886	-0.3775628164070571	-0.3720704098195618	0.29057874004688683	0.5204585439626067	0.15840915052427348	0.29481112203869114	-1.027460165692521	0.35707223028443	0.09596101803556877	-0.6443417187778623	0.6545047154094383	-0.33914294865021216	-0.45225854904744944	0.25426382730285957	-0.33025791231837864	1.1006149244713481	0.2581624852749317	-0.15639419172787478	-0.7461715307012085	-0.7028533671521943	1.0120959204119555	-0.037979444473762086	-0.21450786206867947	1.1223651125621106	-0.44165165949051266	0.6646589305233268
1.2260777851395244	-1.2522190703833374	-0.2836380584077949	0.03747515781909112	-0.10229536135488033	0.12003602968630027	-1.3151596725980206	-0.2879080943884987	-1.085911749074618	-0.942242813298001	-1.023642958314554	-1.2563444547849218	-0.9420655500946381	-0.11164194662786078	-0.6234618358100491	0.06084864877849187	-0.5857684104811631	-0.6525575297878758	-0.4288540302146983	-1.0328950864035786	-0.2222424420609906	-1.059128992188871	0.16550033679296616	-0.7404705652979116	-0.4143470660646148	-0.38774713055983423	0.2581917554801401	0.48793784875978624	0.1274628872642382	0.32814316520767023	-1.0662386364417107	0.37370542613966046	0.21169693912870388	-0.6536438767533574	0.6738795577561569	-0.3186991411891641	-0.4357562250170915	0.2620029454031674	-0.3836197879223342	1.1416502409684341	0.255766645064982	-0.15904689424089744	-0.7301391835802272	-0.6879885345180375	1.0279111340129645	-0.1588391418162113	-0.197613869279115	1.1770481384660503	-0.345117414050214	0.7424806804757875
1.2619963741529927	-1.2617850838898934	-0.34269470851172523	0.08810599836923408	-0.11034780497518629	0.04720320620880147	-1.2589777401586553	-0.30054932353188885	-1.0824027378019614	-0.9212527074212341	-1.0771976706862383	-1.2108592129681066	-0.9062935149960827	-0.14146830971862898	-0.5701777333346357	-0.012830297398617374	-0.47698309256005544	-0.6840738978232244	-0.5056500389150027	-1.0395304386782322	-0.275024671565729	-1.0005104604401036	0.11630549187882921	-0.6884486269961237	-0.4655338020596676	-0.39532560449969917	0.22611660040275247	0.4720067735664439	0.10034117793867667	0.3467112758453454	-1.083348670497114	0.35742226160943763	0.3030494271071225	-0.6400338067927921	0.6925867124957434	-0.3119127780581462	-0.434477560710229	0.2962473967291468	-0.43142956086229456	1.1600284440157687	0.25857253127663443	-0.17683752879692358	-0.712570650737225	-0.6881037353345771	1.0518698327125708	-0.3031670014982614	-0.1778509799086147	1.2345227440479243	-0.27742205873053793	0.797210592428238
1.3149634654733944	-1.2253176234705	-0.42752212707138676	0.13101665926999267	-0.1454577424176679	-0.021143435231938124	-1.2076295802181174	-0.32974522221898706	-1.0652451869309025	-0.8903679487776323	-1.1047926832771908	-1.158236141133317	-0.867692053392557	-0.18087681000785438	-0.4981751454224453	-0.0634855290874617	-0.38323711133832605	-0.7196642583213599	-0.586089734438968	-1.037540151441794	-0.3618436185296001	-0.9354074434434807	0.08349265018941633	-0.6273618152849832	-0.5087458343789224	-0.40881765493550637	0.20366487716889775	0.4656211529053458	0.0686162568362951	0.3686524933202734	-1.074327067591414	0.3119767311828653	0.3624579219233534	-0.6085557306636806	0.6715587184800279	-0.3238892375653162	-0.4551628237750708	0.3279121420216901	-0.4638030793204623	1.1575888717515077	0.26322655339596207	-0.2024057615494152	-0.6893920694839695	-0.7069037231337075	1.0796992090266557	-0.46167750027770504	-0.1724135889189005	1.2974222307600738	-0.2517597522024585	0.8122515099872132
1.343850605863243	-1.1431624486494907	-0.49867073311792237	0.12666322581029046	-0.1895953995205239	-0.05589127860214488	-1.1822364374529086	-0.35033777412340705	-1.0393300119355966	-0.8665721127867728	-1.0969953635220928	-1.1279211913065779	-0.8560942918920809	-0.2305959282902922	-0.4096064937394715	-0.0920614163579649	-0.31047800373134515	-0.7725190738806036	-0.6747955319520985	-1.0410494258970815	-0.47671323201228794	-0.8656314317249165	0.06698744897296163	-0.5980688184273293	-0.5478087341333785	-0.4402093832562251	0.1805275225341493	0.4575522562568146	0.038701022735096846	0.3791863451963401	-1.0437444841335277	0.24994678975472184	0.3971521867313045	-0.551030279515793	0.6351917621100823	-0.3489200825237585	-0.47079405191731116	0.34109060287163695	-0.4801131326894851	1.1432853615188572	0.24201985285789324	-0.19463993570138002	-0.6731942216912788	-0.7396312278324232	1.1053872082610714	-0.6293460264426731	-0.16600798721074692	1.3490741586092971	-0.2543179669630001	0.754840682395515
1.363363311678844	-1.0262252216002505	-0.5486226915779547	0.09346795450188965	-0.2155236263489352	-0.09027047613235253	-1.221559383302346	-0.33341885259146153	-1.0142566181018586	-0.8554882476174249	-1.05458843743037	-1.1370495133371057	-0.8818897113907121	-0.2730156446860519	-0.35880875910993754	-0.10377772485434929	-0.2637785961982971	-0.8267966095113406	-0.7862927692623926	-1.0565121001227857	-0.6164098459626741	-0.8266735381690882	0.05070644590362024	-0.5806767229599131	-0.5785699387781608	-0.4710790183018457	0.1622643480879636	0.4403316538450297	0.006328758946917692	0.3769224457254289	-1.0153402440373664	0.175975535772057	0.43605605099705613	-0.46651013473008707	0.5867481102863525	-0.38158558600459586	-0.4911566177901948	0.35628287540063175	-0.48469005173793817	1.1299353266451455	0.20718644501323383	-0.14769573427639532	-0.6635442594485286	-0.7817148715744076	1.1282247745679375	-0.7940426241883657	-0.140018174004008	1.3877794878819294	-0.26704376850010614	0.6534612036154932
1.3967911289517452	-0.8979186078391083	-0.584845482728026	0.058983029707777565	-0.24209508622351028	-0.11504704412065703	-1.3159432670572326	-0.2901921228699026	-1.011671658387581	-0.831292627676391	-0.9932278509209711	-1.1794625018673197	-0.8949570423718315	-0.2766495355286701	-0.36857194546076527	-0.10588482449490291	-0.29266380872039194	-0.8643933701103004	-0.9203964236113489	-1.0552584845354611	-0.7634577970510129	-0.8173785307939001	0.03965414318601837	-0.544690889451543	-0.5788431938575178	-0.4901771903049261	0.1616347869738001	0.428240613521264	-0.04228349646752951	0.3896188901554437	-0.9920995543243858	0.11596772652810279	0.48547137467488233	-0.37325644525487645	0.5104722397588926	-0.40048774757040795	-0.5178071156520394	0.3573000373212052	-0.48031676133872186	1.1070960731847141	0.19192394704985039	-0.07400344917843282	-0.6571406565354636	-0.8230588737102009	1.134988513718055	-0.9395727697989351	-0.10429265025129975	1.4185863134897996	-0.28337786668469	0.5279158858751043
1.4340265059587265	-0.7826681449007337	-0.5760919137215164	0.02108086435470149	-0.264868102573607	-0.0912604685897687	-1.4362353451199383	-0.2289692708967352	-1.0155037896245223	-0.8048634321876392	-0.946254310242381	-1.251107397242555	-0.9003271783914695	-0.2502442350015851	-0.3635656693229925	-0.09138408465832787	-0.36999167235417774	-0.8824956884393185	-1.060715160620861	-1.043999296953114	-0.8987934482924439	-0.8354023191643204	0.0259858254548212	-0.5195615036229208	-0.5662277271394164	-0.5112906423498847	0.17075456992600235	0.4338830333808931	-0.09667054107112749	0.40532766474903636	-0.9721428751143263	0.08717978438359057	0.5343457200394081	-0.278140325153483	0.4299474480951351	-0.40222000911863454	-0.5419795602218833	0.3415117054935586	-0.46623631279994804	1.0687693994222116	0.20040897038508804	0.007694032852319582	-0.6477156054619593	-0.843698147273399	1.111674927954195	-1.0573215682383246	-0.07173977546178296	1.441718746194809	-0.30088686565007733	0.3568800069097219
1.4533690090387223	-0.6803680710482714	-0.5162853854268856	-0.02908870330848855	-0.2919095556714389	-0.05394696909118354	-1.5544231484310176	-0.15132008015151593	-1.0019184432294677	-0.7817527331838559	-0.9424975105432256	-1.329382566398178	-0.937082294842007	-0.21738111641081065	-0.33650144594957854	-0.08213927191195183	-0.4254357135155997	-0.8917686695504582	-1.1938926499116396	-1.0316542086545664	-1.0136869211455761	-0.8770915499322767	0.00891679919513113	-0.5186392027035944	-0.5385283513754637	-0.5316163136530841	0.18653589641744686	0.4693027038954035	-0.14239386304150817	0.3996307012859347	-0.965294902581685	0.0687110584094187	0.5992117664931284	-0.17523131554468133	0.37726915722296106	-0.394780425094914	-0.5551094188010276	0.35150233503371264	-0.4667406588636693	1.007476526131228	0.2560170660160225	0.05237009514634677	-0.615496726833533	-0.8469617340419549	1.0821475120845663	-1.148426282548145	-0.04174311097735016	1.4373766001829698	-0.3021900207071478	0.17402030915246194
1.463066413681996	-0.5989654316625763	-0.4728060597707959	-0.09378836691069148	-0.37957051013480536	-0.016640901968404738	-1.649231192279818	-0.03312614318531941	-0.9543053453188369	-0.7460444942718368	-0.9762787674964691	-1.3800958938036652	-0.983506543297796	-0.1922588663653061	-0.33389549912225547	-0.1104842822581426	-0.46056621043885737	-0.8847880446835447	-1.3060605947214994	-1.01860641627574	-1.1182771225285841	-0.8967077144057172	0.005730299787395391	-0.5234893313573814	-0.4932709076044519	-0.531876200083355	0.2104739740942719	0.5292096103534125	-0.1793200954228019	0.3936535931851085	-0.9646407397547542	0.062070220205009685	0.6808624712105048	-0.08031287740599544	0.33019896618110434	-0.36723590588212807	-0.5494454302265751	0.37110230921852694	-0.48006415871055497	0.9211918356172293	0.3421750532238268	0.05870885075685332	-0.5273004287046137	-0.8273566496272362	1.0629134841148218	-1.224642030714549	-0.02318741397897565	1.3918050774425832	-0.2884691034015049	-0.002143638325310837
1.4712618829657078	-0.5656843825458628	-0.4458335808933064	-0.15919904582088978	-0.48248619344859217	0.013656434768913612	-1.6947471509290348	0.10460777410362758	-0.8595572716587491	-0.7269200468292198	-1.0354922039690835	-1.4022617462602698	-1.0179475930710535	-0.18900685026317673	-0.344993011912367	-0.14515198235083943	-0.4794305521839329	-0.8509934416950028	-1.389862237868681	-1.0132586471572465	-1.2218519751471366	-0.8663419265120271	-0.010087878394092514	-0.5422374174987968	-0.4540616620334365	-0.5213798048393314	0.24119852384393065	0.5880278014651635	-0.19047059883315567	0.39555568223829474	-0.9467662589376206	0.06307396856905557	0.737382165717964	-0.01576749543634262	0.2862589327270518	-0.30631023845622574	-0.5394884498180694	0.3569549503588285	-0.4980625255637543	0.8235992861068417	0.4302749011396962	0.039666423151042615	-0.40268408105002784	-0.7905499887428726	1.0432460652961726	-1.3035976648410665	-0.026503005239698972	1.3124474566532998	-0.2649951354622324	-0.15778223411625647
1.4479366358725456	-0.5703026450551933	-0.43244600963754876	-0.2163491188591197	-0.5675854442343434	0.015997633147938218	-1.6693113167258027	0.23462888238896804	-0.7304046719121854	-0.7463950294745267	-1.0883340511227115	-1.3915312896414025	-1.0655541376021334	-0.20161844599207682	-0.34697627306802414	-0.15832031198566485	-0.4385996116945098	-0.8112667196986874	-1.4533366079569163	-1.0211985663724774	-1.3405351113391444	-0.7945320556700557	-0.03694615048319094	-0.5943407909946934	-0.4278463243155322	-0.5227314463181958	0.25758481921851667	0.6262775412567907	-0.14785677873385647	0.38180378513257224	-0.9289407932026202	0.07599585668213413	0.7459542238479198	0.0311530958132633	0.23444470816999013	-0.22864829375550477	-0.5303577980571786	0.3327735244392362	-0.53501124468515	0.7292549001202493	0.5402287364963229	0.017229635081083695	-0.25136978743096355	-0.7588030000849308	1.024539211113128	-1.37155805628726	-0.03872345494198672	1.2056544765305006	-0.206258112314317	-0.2780687069716077
1.394813456189735	-0.5783540962531989	-0.4452374889740206	-0.2781064619161442	-0.6408867422656419	-0.022673018172900537	-1.6308091482009526	0.34792810224632104	-0.5924407934347589	-0.8054399322317325	-1.12110874238806	-1.345535928171659	-1.1247411206142715	-0.2220292860227544	-0.3765647795741174	-0.1949741099573788	-0.36916020323410204	-0.7807894433284577	-1.4870296727862102	-1.0287372436808426	-1.4968073601453002	-0.6908453751963108	-0.05171770068087739	-0.6593847849870087	-0.4214082517136081	-0.5359427265927279	0.2590288750241292	0.6433032380279256	-0.08052185451464733	0.33872353556601653	-0.9167690286721321	0.09299737818249436	0.7109829017139516	0.0594016261696028	0.17677601776714463	-0.16686541324685716	-0.5056640016656455	0.31548056519171375	-0.5848564449248637	0.6570998589196162	0.6415569613171282	0.0062800430019358065	-0.08422118168270754	-0.7235279864204671	1.0351579973880911	-1.4065875429108556	-0.05787437260117771	1.0671190083688926	-0.1241249898948625	-0.3763373427873068
1.3539755929886468	-0.5750537876954449	-0.45340313170397356	-0.33040498136527024	-0.7002743160016154	-0.09605583746007491	-1.630149496626326	0.40207072518121983	-0.463073575261733	-0.8842147523271111	-1.139222647578866	-1.2832462170846604	-1.1633642359920702	-0.2517425460852887	-0.4390360476970604	-0.24625938530112065	-0.3309101527771278	-0.7277357529205106	-1.4805076205490515	-1.038585715670002	-1.652570609048648	-0.5878084449171904	-0.057772160544757534	-0.7177823414508326	-0.4285174570836604	-0.5486725208468922	0.2643339111001974	0.6432363007371974	-0.01352137358477234	0.2883305805852019	-0.8941325441062162	0.10385200812174862	0.6285129671446452	0.0615183779725272	0.13505089810431087	-0.12711703339701788	-0.4705133240133247	0.26848720182210334	-0.6259043720019882	0.5887338818805554	0.6706731563380444	0.01248407062484827	0.03646982952748798	-0.6878589335994304	1.0754022453312877	-1.4269537310573646	-0.09862967844829357	0.9089430333111519	-0.059364596272262246	-0.42068034134233
1.3314839241713277	-0.566195564273995	-0.4445611015678894	-0.35525912875338866	-0.7405044526544584	-0.1754826647530352	-1.6373106410690337	0.3990296747740835	-0.358902560355365	-0.9555617025076408	-1.14673909843805	-1.2045698734281178	-1.2012872126683838	-0.2755318830238621	-0.509812221909318	-0.24487551458009751	-0.31030998025388506	-0.6372076864358824	-1.442108039300389	-1.0452752037574873	-1.7948334308423586	-0.5068782074034266	-0.05209284411515652	-0.7539528245272404	-0.43657333695458184	-0.56500591890651	0.24795450155029738	0.6295072655344329	0.043628418804646574	0.2495041877870475	-0.8611717865671382	0.12264637299409809	0.49980670287103524	0.04425896571164232	0.10946929841143169	-0.09525077800503384	-0.4632880779263357	0.21574078028251065	-0.6619526572651565	0.534043583976725	0.6762278152111125	0.04222756295405018	0.1019345396703332	-0.654936372972711	1.1010902445657027	-1.4417062766341302	-0.11775491116339756	0.7462582298624076	0.00737457761274401	-0.39507105816888066
1.3080499133788273	-0.5372263398136738	-0.4301569077922521	-0.3876151017615646	-0.7862975125095366	-0.2565565065247004	-1.6655613558955156	0.3853851323250141	-0.3166131917455875	-1.010308927800464	-1.1575646696394502	-1.1084956298498703	-1.2476421690464998	-0.28208091320709483	-0.5674959559337147	-0.23181845093289238	-0.3092746591207152	-0.5164400519800666	-1.365595872331876	-1.0354447770392716	-1.9372738723938192	-0.44561186225719907	-0.01863071571256879	-0.7526962605437232	-0.4295521677398031	-0.5837827134935858	0.21247381432098159	0.6268898205925708	0.08972516825146168	0.21816106817150777	-0.8106146145422588	0.15461508759721415	0.3385151532625167	0.023367980315624825	0.07075531893762683	-0.056454361708724185	-0.4545892435061284	0.19916815990400655	-0.6978342591614389	0.5043313048102512	0.680458611278682	0.07953675120796742	0.15950189724776112	-0.6188156805868331	1.1176855616947403	-1.4381402175227125	-0.10197095465310506	0.5968365814414399	0.07851333122469784	-0.3692165692967192
1.2806763319499974	-0.482703452625564	-0.420258787863094	-0.4553457922333596	-0.847959660957381	-0.3128612126838678	-1.7161025099430867	0.3777993578226436	-0.3286413622242004	-1.0369235303385724	-1.1964414871713596	-1.0315598452101	-1.2715089590499062	-0.27640387088669904	-0.6059143494232672	-0.2548199122236337	-0.341204061705019	-0.37376794158481497	-1.24811062574646	-1.0237588718734325	-2.048262361617595	-0.4198387994453796	0.013824740811643957	-0.7221372304939345	-0.4168875379739509	-0.6169541997787492	0.18211618065817126	0.6393608284784122	0.11672582141708039	0.19686283949608066	-0.7466612435312961	0.17869407174223678	0.17251124068648602	0.008184228663169169	0.025162133814578425	-0.026697140325262915	-0.4105149625802422	0.19818357612323773	-0.7065765439968075	0.4671430061144989	0.6389297380062169	0.09931952872618896	0.20267918360040182	-0.5723753514193557	1.1248073811528048	-1.423159454362485	-0.10644906881797514	0.4750702010391038	0.12881992596298703	-0.383685340225367
1.2673216441343247	-0.4482888546369182	-0.43045359281144024	-0.5470790493788991	-0.9115274474572024	-0.30869016338130106	-1.737383503226387	0.3797126529637063	-0.36732633359400496	-1.0138591830971282	-1.2437999750676998	-0.975390288250561	-1.2909843636308025	-0.27300956387808206	-0.6348626708945555	-0.2604541436717408	-0.3776478597793026	-0.21138015536011728	-1.1307220956029878	-1.0153423452079822	-2.1134885783295276	-0.41947975551479405	0.022206643816597312	-0.676693551418593	-0.3924054835209223	-0.6514158365570435	0.15066566824874264	0.6526734743579699	0.10826009741834652	0.20209875311259468	-0.6769900746699546	0.19538458980051715	0.009156091684186528	0.010521984458109136	-0.0012752009754989635	-0.0048421082052351894	-0.3573482685780612	0.18584852711490527	-0.686970627765035	0.40654557650065737	0.6067704158726628	0.11243784899399145	0.22113180122817666	-0.5215495366222507	1.1046383657123084	-1.40893729154952	-0.10437193855696322	0.3652531263228982	0.17270121048578918	-0.40758799173578275
1.2462048813177986	-0.4678425726777461	-0.47656361636702976	-0.6192805386011596	-0.9797149625678763	-0.26732899201853566	-1.7273399981454898	0.39481679590656793	-0.4312182391517906	-0.9789418211300204	-1.2754996655842192	-0.9124469062515195	-1.3137944494496998	-0.289172351461214	-0.6441504578801299	-0.24348747138453813	-0.4024881541749072	-0.0355665516865624	-1.0401019432987766	-1.0018126379463064	-2.156145156121892	-0.42260050895375045	0.02687373890873549	-0.6338160278785432	-0.3548929347606431	-0.6641943595168839	0.0990426405765794	0.6507982458456542	0.07795604734580559	0.23599522053322577	-0.6042168166682246	0.212311714399046	-0.174491118023631	0.04564385002341956	-0.01724138502127828	0.02798502843164625	-0.3071707205302886	0.16320551335276418	-0.6635842640368876	0.3540230206936336	0.6239308410439282	0.11114289066662864	0.26335710508457405	-0.4665673287284092	1.0721113167868193	-1.3778958753229609	-0.06281704923302783	0.26884207724518094	0.20981021117070422	-0.47371833397366886
1.176312996020245	-0.5379232825411538	-0.5564399335514295	-0.6483816718596839	-1.0148136715033174	-0.2556779997043814	-1.6839283142478991	0.3880476717692846	-0.5251722246339682	-0.9676986217776313	-1.297877930509437	-0.8773434965671489	-1.292492909905136	-0.34711880292648745	-0.625676963527287	-0.2508282449177668	-0.4094351836878135	0.12944191079886014	-0.9592690744129971	-0.9926392713877463	-2.148991321550393	-0.4294049880370226	0.010234240782376286	-0.6030581444477912	-0.3224396066118924	-0.6705116881455684	0.048735789108714456	0.6493256254496307	0.05294563952162486	0.275952529322785	-0.5472839135751032	0.21245441009600025	-0.3678436936303271	0.10949845569642017	-0.03671858233094436	0.0711957019550959	-0.2406391399363234	0.12898278078665473	-0.6428631157936848	0.31886033969241506	0.6180071407693275	0.0776898005430818	0.31167057040282964	-0.42214301385037273	1.0496815641640045	-1.3214062861025178	-0.020982975734225008	0.22261643121849478	0.22234592154834315	-0.6187918335594563
1.0755670909150425	-0.648196164248832	-0.6488927014804123	-0.6450094668192689	-0.9923422207708746	-0.2528804534508423	-1.5794513482582804	0.3597358295091539	-0.6056338650392241	-0.9273812794980131	-1.3207822899655808	-0.875028732513915	-1.2428624592720314	-0.42568162573181006	-0.601711585709587	-0.2429019341246879	-0.3643665922595202	0.282639090110106	-0.8786012542379252	-0.990648984151308	-2.0675447094981925	-0.45240115519234936	-0.03159203235608675	-0.5848109794422308	-0.2833103939093081	-0.6658140088769654	0.002325330723976479	0.6634927061578969	0.03243687940787141	0.31993213621340166	-0.5278089018067759	0.18743143903266524	-0.529436184817105	0.1819189095624719	-0.049404646866461246	0.107869707705831	-0.16778698457386393	0.10587884667616362	-0.6040585406286137	0.2887341059562144	0.5813255970169932	0.04394109367005592	0.3406954275208295	-0.3921436739433418	1.0265939100230164	-1.2650403678630573	-0.002014086157046441	0.20553638977708477	0.21148667778190933	-0.7988087799163189
0.9726110410187101	-0.7776444624001256	-0.716742387864047	-0.6095869844117351	-0.9306271379326974	-0.26035147761146193	-1.4101219564809724	0.31724538138659447	-0.6504390385369747	-0.868597105403965	-1.3365080966758989	-0.8713438229607322	-1.2001944188600866	-0.4958954991949055	-0.5663351648455501	-0.1953315519426083	-0.28088239783028496	0.4211642480389042	-0.7944064377289289	-0.9895323003258504	-1.945604769240561	-0.49960512717812106	-0.06840825383083743	-0.5813783913184551	-0.20992025355812446	-0.6227900423870663	-0.06460783629324977	0.6929254266399119	0.012280002877681568	0.35771548126445546	-0.5266627029630467	0.1651172469687777	-0.652198852920084	0.25528890319321423	-0.043578745196383974	0.12550221296312997	-0.1216785921576303	0.1054094801434198	-0.5693059178255674	0.282390942099424	0.5484765189305744	0.016153119219044294	0.36432383111257743	-0.3635895806438066	0.9921173127542572	-1.20664726550234	0.02793679212270824	0.18784284512497001	0.18741953381490145	-0.979698658560595
0.8597467011384025	-0.9043158369991275	-0.7268881989560134	-0.5549043119048971	-0.8245369952713842	-0.29813024383552883	-1.2200762001168084	0.23846454656403945	-0.6958582591993256	-0.827937918877096	-1.3535013777439213	-0.8754927106906981	-1.1432666462970704	-0.5583672879511367	-0.4877003183040001	-0.16057622988466042	-0.20657030852354902	0.5217643253522437	-0.6917124991668566	-0.9952611431072143	-1.7862838230998768	-0.5680447578619986	-0.09440524986963818	-0.5922490428111293	-0.10906168943474666	-0.5638109054101756	-0.146147804848309	0.7557746207741995	0.006258997770002025	0.38827709037770736	-0.5472085057564373	0.17087142045792417	-0.7396068566405977	0.325254991117785	-0.042066034057942805	0.13613321578515927	-0.08307057782730937	0.11763231555909137	-0.5679758876609338	0.30881780183082697	0.4867748468243339	-0.007143050286346322	0.3933119103035307	-0.3467964434328018	0.9564684287630516	-1.1323312056005095	0.078986176865528	0.18595611264821255	0.15446391045159952	-1.1517840179164636
0.7650160097866687	-1.011272139112612	-0.6900393751966459	-0.5241805352659383	-0.6750743380583877	-0.3217488476731921	-1.0336771188457772	0.1539840107013398	-0.7499170638513702	-0.7802839617147348	-1.3971900354977091	-0.9235682837099418	-1.0672301397308428	-0.6201604585379632	-0.39120882996022716	-0.14543988309380662	-0.11261676888848718	0.5797781192352491	-0.5695417614755388	-1.0147277445093696	-1.5859618743715351	-0.6377383304907612	-0.12390395459231511	-0.597027205479425	0.004614710231194252	-0.5227894566820959	-0.2218338387308894	0.8654789340463944	0.018313318781287242	0.40220679146014104	-0.5987271274693127	0.1799283285398235	-0.7801408211219234	0.36923145381043787	-0.04697907227940926	0.13810068144321552	-0.04250026612161417	0.1404213276514688	-0.5719969090888968	0.34941846602969867	0.41847436299068946	-0.01980617308150048	0.4251743259467366	-0.34768270426004283	0.9264621515292228	-1.0580801685855874	0.12978541258766654	0.1812315776488788	0.11424588869467486	-1.2933608842386224
0.7278653190188665	-1.0893839613784757	-0.6282608441827315	-0.528293779293381	-0.5184607259331744	-0.3088536756490415	-0.8711700942933103	0.07305525579156148	-0.7964069919968493	-0.7198427121170623	-1.4523757834883064	-0.9813643277035637	-1.000317090058194	-0.6548125508333864	-0.30369305662606516	-0.11954967859948126	-0.002205576729608516	0.6118628692346435	-0.44587402146544025	-1.0457019213409793	-1.3786941978027902	-0.7056854960855573	-0.1516845467816673	-0.6025960470672659	0.1163966175687055	-0.4934663779380428	-0.30205271263544664	0.9840593289435506	0.017910140214696772	0.4031144187366073	-0.6570296250689628	0.18957431372966188	-0.7779566062543152	0.3974644361472384	-0.03707563452727157	0.1114925198240656	-0.021716142067328456	0.15875437417720534	-0.5711136590829254	0.3844486815686044	0.372291467598897	-0.03683422106696822	0.4482510606327866	-0.37429540198085043	0.8987393467353602	-0.9825618227552383	0.1608552610402889	0.14908148816186234	0.08915843615486399	-1.368186220552826
0.7460305173228209	-1.1178501396288842	-0.5688013557041237	-0.5546641224726374	-0.37418563897278057	-0.2387782635957271	-0.7617175100591724	-0.00658111750870447	-0.8297586954690693	-0.6705910676465738	-1.4727052737768311	-1.0141862977341376	-0.9314219982471135	-0.661758049696236	-0.2155123074926531	-0.10127980343228019	0.05560067685021627	0.5879955338417328	-0.3331510083800773	-1.0820673882386527	-1.2092648317172767	-0.7606669453592396	-0.16877688076952277	-0.6131712592510798	0.19503920074234302	-0.4942808434471956	-0.36449435457881263	1.0663803840763248	0.009016616057519593	0.4092362510045236	-0.7088602466315702	0.21252270889112398	-0.7514056772485611	0.43329040488309134	-0.012850833180437083	0.06538359660602913	-0.005856414468355037	0.148523631680712	-0.5788472517908523	0.4152593201934215	0.33084606797677846	-0.059566625886406	0.46844072804568293	-0.43643053330164383	0.8585547788434873	-0.8835370658282831	0.18585452879459802	0.09554422852814377	0.0877934442145932	-1.4024185707976364
0.7778434842505882	-1.1035736610731757	-0.516618815838359	-0.6038852148209395	-0.22650029401701413	-0.12229658348224545	-0.7221852384491021	-0.06466180998191574	-0.836982990168704	-0.6056218302653957	-1.4586889178594116	-1.0349358632146501	-0.866313429763859	-0.6872013664025336	-0.13984214472275874	-0.11158581553558147	0.04452718840558265	0.510586146726011	-0.23790108205064886	-1.111973709625005	-1.083010321970998	-0.7827617061510725	-0.1788091929069401	-0.627659148435567	0.23607090906020017	-0.5309503546755151	-0.3722782875418994	1.1014821024598755	0.016172266189750265	0.4249336544135593	-0.7565641753176597	0.23053041799821292	-0.7144029994613394	0.476306222082812	0.019947981574208885	0.018062982073370693	0.020117911531727754	0.11651862581687358	-0.578171067204569	0.42292161927907684	0.30352089531330007	-0.07732455947456944	0.4790950106039345	-0.5258721854428574	0.8212817448840919	-0.7871310737975927	0.2252608167087554	0.04958891610800134	0.08525813200338522	-1.3990298280414408
0.7874113687633526	-1.0694397384631067	-0.47954135408255255	-0.6512639450467971	-0.09824347438577871	-0.0007549419197483365	-0.7149607454209398	-0.09915556587871888	-0.7905550629019807	-0.5294731272050446	-1.4351985831940262	-1.0465853042333897	-0.8230708425412108	-0.7156327921450814	-0.12430562681660265	-0.11941476858949285	0.008803667444231777	0.409182332598089	-0.15237010687088756	-1.130867108303066	-0.9593763664118329	-0.8119158563696443	-0.18050177792846528	-0.6589652990452615	0.2389166491962667	-0.5613976742719455	-0.3483215197694979	1.0672279283015762	0.018120449645105847	0.4303907892569113	-0.7829861323806284	0.22808019872316065	-0.6734259821009091	0.5226037819780422	0.05101747352464177	-0.021991943417242293	0.050433727209742284	0.08098552807194684	-0.5644523387557893	0.39646440287922713	0.29523357272888373	-0.11301570383863979	0.46624395417247966	-0.6396277553748408	0.7955795361136471	-0.7303966925323184	0.2614966891331205	0.014553400561503945	0.07666738574842524	-1.3405875018104951
0.7826739209127943	-1.0189669834286579	-0.4706993239464682	-0.687816409556097	0.002840358208010041	0.08619344968931622	-0.7193152720993707	-0.11087903556420078	-0.6765104080537616	-0.46706337620053107	-1.3826276248232592	-1.0387899581803617	-0.8042811408122844	-0.7334775312125983	-0.17133079040960295	-0.10499608741878841	-0.03579421115382555	0.2763986562481296	-0.05419240564131583	-1.143924454060627	-0.8191164062148493	-0.860156825327137	-0.17123862082050123	-0.6994726796683979	0.2038702561103527	-0.5805875026499874	-0.3136090938373096	0.958192003564742	0.0027155403425135408	0.4324758510070609	-0.7865500944103486	0.21158482007951868	-0.621783451901438	0.5663625723971528	0.05967836963355995	-0.04943056504503416	0.0788590596273557	0.05001095670415836	-0.5501734167234557	0.3507969347468906	0.28713809309526406	-0.12889398579405437	0.4402645923210649	-0.777850407819584	0.7524052818411342	-0.7055923736146817	0.2815220116279962	-0.011489670663699741	0.10114677560343437	-1.2877832719452598
0.7623392604228066	-0.9437825918021495	-0.46938193358603586	-0.7194136023123627	0.12121127942650749	0.14544137666782744	-0.7607727898499999	-0.07043669470646494	-0.5050434008809997	-0.4029226765711652	-1.2980818099618026	-1.0135236548684001	-0.7771475180635978	-0.7560288156485664	-0.24751426783154992	-0.08936182533333517	-0.08731935179685248	0.12114094522043609	0.06527132294125246	-1.1384450606128969	-0.6802402895036254	-0.8970385554897913	-0.15868463447396625	-0.7335760345036466	0.16921259409967482	-0.5983224311014234	-0.2562600110939816	0.8072238036742997	0.006879667064624545	0.4350839872468365	-0.7823593048879641	0.1860081409271474	-0.5712348204546892	0.6034246086863397	0.0352643306226722	-0.06555709517256907	0.11318900453712408	0.027723889284329485	-0.5452717228673594	0.2975375398057512	0.27572124084785093	-0.10652652377596421	0.43221729897614986	-0.924376682756485	0.6852552774257805	-0.7168642823040069	0.2903877842850796	-0.020444296293922304	0.13637204160567667	-1.2428452408946964
0.7136239164635523	-0.869179889728343	-0.46369864624598867	-0.738615109766285	0.26753316281309875	0.15705966652843362	-0.7811958229433376	-0.0044487526665307085	-0.3372916771352162	-0.3410720436998677	-1.2466086640268415	-0.9898069361302818	-0.715434261386308	-0.777370019298589	-0.34943639186919606	-0.10266089250361347	-0.12397935655169098	-0.009499825215387548	0.1807402419652771	-1.1174913165876752	-0.5249210899946544	-0.9324689237819819	-0.14948918076686363	-0.7758816178432111	0.14727672818944246	-0.5909934017263273	-0.1936511419796658	0.6433741128063437	0.025134525624182898	0.39632065283577145	-0.7674822848628192	0.14963415403857164	-0.5320897252412848	0.642031451773988	0.008456851722401987	-0.06454828133656919	0.1437780869123746	0.009018004047492499	-0.5611186714180759	0.25330235448467164	0.2765237594511841	-0.10344216848715397	0.42940095848577775	-1.060105499343186	0.6242778954617101	-0.7558652648632718	0.27945493199727955	-0.022754037833768108	0.1543184792633322	-1.1769650084694963
0.6766982254096482	-0.8187071346938943	-0.4573416933807205	-0.7465113373518141	0.4038328016300337	0.10885773647343364	-0.7733419754901144	0.040770344691758366	-0.206817981741319	-0.2948376092591426	-1.2287613704275884	-0.9635255203431485	-0.653042519781805	-0.7786275303866976	-0.4739516519984586	-0.12450796917279754	-0.13037907429610712	-0.10849360567381491	0.27174200370889645	-1.0882049033325654	-0.3487143371824273	-0.9639519782874633	-0.14563563637687438	-0.8084045617602305	0.11877931039456405	-0.565606906276512	-0.14380170600880932	0.49446718772156484	0.018185081323719657	0.3250408993116859	-0.7560297224028618	0.10596195304252447	-0.4924466433686173	0.6661219974765246	-0.02202350410409104	-0.04771836830238683	0.14912497419993234	-0.002806654103897543	-0.5879907795764043	0.23209684172609837	0.3043658829668093	-0.11185547349887068	0.4515299542825513	-1.1918075237517567	0.5759185814919754	-0.7865624422767866	0.2454771011792401	-0.04967674379943467	0.1825905312879529	-1.103344449488297
0.6774429661600777	-0.7628568021162845	-0.4761512514091669	-0.7274886072594032	0.5093807678085458	0.02415243588274857	-0.7834970291671383	0.06570540250577209	-0.09778228250180883	-0.2733231490709134	-1.1900698978523743	-0.9480399282660867	-0.6148250517753819	-0.7703308759930089	-0.5990910560796487	-0.14007686249052387	-0.1027688634559109	-0.18133122481786398	0.3495587913779761	-1.0660198349370673	-0.19941830319001957	-0.9622218421264848	-0.14067109027767435	-0.8051017017945122	0.09760261340773373	-0.5462128814175428	-0.1001711534187995	0.38254016264842	0.011701395469139208	0.25737821622080526	-0.7590026756537842	0.060706683545224696	-0.4430337081160155	0.6631978592304073	-0.07139906216023557	-0.03179471565347357	0.11356206487464796	-0.028826935025808055	-0.5985751733736434	0.23899470470632417	0.34744121544569634	-0.10404779041197125	0.5055369256147427	-1.3157675296487992	0.5197965979892384	-0.7989091410379479	0.18988929848977915	-0.10174887932722321	0.2186734977627313	-1.0526686050878802
0.6843266289937577	-0.6976845215787074	-0.5132858726640832	-0.6794206971284835	0.624107236456259	-0.06476702179018039	-0.7737688898703523	0.0674346272470848	-0.02243452226930936	-0.2593046379484679	-1.1359078243149052	-0.935940607854941	-0.5861280265242039	-0.7506400036259291	-0.721497642950764	-0.17245943736247507	-0.06151415787260045	-0.2184713970067828	0.397429225077406	-1.0465373112370204	-0.1167933033419942	-0.9357664873740668	-0.1355467197567698	-0.7992961299912382	0.07989362627734783	-0.5176033301494571	-0.0643333869950444	0.30401779876447854	0.006372872632320817	0.19846204154242741	-0.7633197732724348	0.030140533484820986	-0.4028866685210236	0.6658321379694084	-0.08298421575707617	-0.03373208410316259	0.059997128962160765	-0.06680821964718087	-0.6057270926826961	0.25715075213457184	0.39964153591247864	-0.13121967862844985	0.5456616440225203	-1.4270907914315734	0.48071184818606183	-0.7953622063050328	0.11883022556587648	-0.13258231808806925	0.21930331786939977	-0.9840649547023222
0.6842809648451808	-0.6335156216215485	-0.5372683653619553	-0.6280570058674128	0.7230223631188412	-0.14747301328893556	-0.7082127439268503	0.04428971888416061	0.014340345104982371	-0.25712900210367456	-1.1046258728161664	-0.914692458090537	-0.5923455469103815	-0.7135300487492033	-0.8379223641891546	-0.20958611578157385	-0.03309718724724951	-0.22629459223861778	0.39361207941765053	-1.0207718487889852	-0.08134888302665741	-0.8969680483735132	-0.13876984559448008	-0.8211406473505148	0.04612318577956175	-0.4798757098836061	-0.028580217846004653	0.25651397852965996	-0.022398483347380684	0.13965957870962037	-0.7696672264086779	0.0013964977086024385	-0.38498542146501386	0.6989671887522259	-0.047658661626419345	-0.05998353806759471	0.008156664459876683	-0.09207075716918581	-0.6241610701905914	0.25771924974366456	0.4733341246685163	-0.19922461139573072	0.5480267476387444	-1.5302295588392931	0.47350050865100995	-0.7903452443445651	0.055234304004524296	-0.15678207829663368	0.19683248159093006	-0.8882091429619461
0.7001637859775294	-0.605191814939983	-0.5312625351340748	-0.5766482790877933	0.7186753268218236	-0.21847895879321397	-0.637185208200487	-0.019039572522765936	0.028071155100194776	-0.3034662795170894	-1.0697154373575217	-0.9004552492847104	-0.6686072527290455	-0.6721829868792769	-0.9362921175097562	-0.2171800194366377	-0.034674878281925156	-0.22820567362497454	0.3568409086969314	-1.0026660731132906	-0.07801519876738014	-0.8358275313117207	-0.13734474450094689	-0.8524733117443377	2.4370280423402504e-07	-0.4430669737819274	-0.013027107258444484	0.23080612140229212	-0.04015988417022189	0.09787461043852166	-0.7730285299257322	-0.026076692629784105	-0.3933389386869473	0.7324998246061067	-0.021617654774265735	-0.113934456132331	-0.05471332892129412	-0.11360611417796163	-0.626626093796751	0.23791152358220394	0.554760473906671	-0.2351642831155576	0.5295147195134332	-1.6246601917967791	0.47792251626343896	-0.8015406555198806	0.024293997009040537	-0.19432203160737932	0.16999412915458048	-0.7927440256348504
0.7398467613482407	-0.6280200790642032	-0.5180859096488402	-0.517535749210989	0.6421899450083917	-0.25638704835631343	-0.5992242569383261	-0.11676410327451614	0.025951201976585125	-0.402787966761867	-1.0289794673369221	-0.9010743140896444	-0.7726189920706926	-0.6396226925253872	-1.0453160664209689	-0.20622588295545005	-0.06072716555538178	-0.2189515209018777	0.31908470204032946	-0.9864847725094164	-0.11029295041654863	-0.7731759925118447	-0.13444903674936767	-0.8796461527925755	-0.04574311391225259	-0.40546233548754407	-0.008833640024571803	0.220433794455169	-0.029956286146541694	0.09287852544175708	-0.7473125785650276	-0.04890068641441399	-0.42841654574339605	0.7631660720007283	-0.006529819131452025	-0.17456583974309042	-0.1128044193787869	-0.1354781119647211	-0.6148302384154462	0.20616396778123663	0.6083022305790242	-0.25412561232106823	0.4932219781967741	-1.7054932011020427	0.4968226201364869	-0.827426139302187	0.012368365795412641	-0.2154010494564674	0.12282174829256809	-0.714567544771587
0.7888435625141789	-0.6552510144649345	-0.5042614765070298	-0.45544678097192437	0.5838273735579514	-0.3105586626590356	-0.5840164649997069	-0.20421569094163017	-0.004352919839872396	-0.5111467991702048	-1.030128606068429	-0.897716239992483	-0.8491593097849993	-0.6274112139608855	-1.159118799749159	-0.21057638307139168	-0.09857816025338943	-0.17422586188016556	0.30544978625761665	-0.9495545947798579	-0.15397017905569044	-0.7264872648373359	-0.15041594043438672	-0.9108566643952356	-0.10372921374386142	-0.38106549684585883	0.012177962160633772	0.22980698390097967	-0.003052067549013343	0.11668668467214904	-0.7171362547302061	-0.08048522029496123	-0.49810124008710915	0.8238744248627716	0.02369583946166017	-0.23175053564013334	-0.1401637318819263	-0.13971930312820408	-0.6071980304358313	0.16510933340422956	0.6324641912293661	-0.2928814913932317	0.44142309702303073	-1.7664370512518026	0.5232509361980477	-0.8721249116966062	0.002536615893288596	-0.21739563523738958	0.07373700456121621	-0.6520793245118984
0.8354052191750899	-0.6469378707641983	-0.46689413443431	-0.4040107599386391	0.5467973614115847	-0.39550923165133234	-0.5855203053326756	-0.26310784869824644	-0.07416471699423971	-0.6008200773855743	-1.0674542288858482	-0.8938506096577357	-0.9074671495616645	-0.6141903212734344	-1.236448485456655	-0.21219669401610766	-0.13059775191015305	-0.11421978918736911	0.33309071460571754	-0.8982030611066989	-0.16977303541318683	-0.6937057946674707	-0.17851507157533103	-0.9242148769916776	-0.1616981636750922	-0.3763469338462519	0.02256572054433114	0.25562902817135474	0.04900105532686786	0.16216211920404824	-0.6959485428804182	-0.11212585675721676	-0.612190341988101	0.8739923552732483	0.02493004988696564	-0.2923484779082629	-0.14572419621271612	-0.1277727786019884	-0.598825198423972	0.13477474253459867	0.6397249343595193	-0.30482126877926274	0.4023635239639467	-1.7955462030310283	0.5407613474473949	-0.946578667123654	-0.00537099667565046	-0.24049865340489904	0.045349294662461855	-0.6086092582442888
0.8650661593190069	-0.6183293209449464	-0.4184718730456887	-0.3417225436478136	0.5071783763562191	-0.468569485828508	-0.6135988772638997	-0.332843308524639	-0.17303704141617518	-0.6819544918825292	-1.102705413918724	-0.8914025480067519	-0.9655584515956015	-0.592459945913359	-1.2672386148982338	-0.2173107569720912	-0.13958824342098636	-0.07435891492624744	0.39150429174268275	-0.8482845342437756	-0.12098592493726054	-0.6829615948715505	-0.2158906785260477	-0.901306967504677	-0.20776279609056486	-0.38702432142564247	0.010596189861298386	0.27727142925889925	0.12679194888624906	0.24826782990247614	-0.6637154707914711	-0.14072719683648122	-0.7331378069206247	0.8770175556463677	-0.004482719872507866	-0.33096319624295006	-0.15581361304104294	-0.10601178781011937	-0.5701737023645082	0.13922337431060366	0.6463808596371609	-0.2659084250613585	0.3835912212779985	-1.7933730967190336	0.5544110277574844	-1.034071423813651	-0.030976652457771925	-0.2641325339396631	0.03701276670510282	-0.6065429915564781
0.8652156056234409	-0.5648830340012309	-0.3942158313163636	-0.25935667436039256	0.5307582411407801	-0.5449178230624467	-0.671200644303348	-0.4020797042390331	-0.2767883580663504	-0.7505029544118331	-1.1240300640516547	-0.8779792235718012	-0.9997945123057448	-0.5780180269856172	-1.2268923749029612	-0.24583935619785602	-0.10369052164844642	-0.029834484301744256	0.48228949275760236	-0.7888699489183582	0.006602058512728948	-0.6997607288684629	-0.2874931293415365	-0.8377467985026948	-0.25648794971802047	-0.4160909943612589	0.017657111232337822	0.2929081772474213	0.18098920205264815	0.36916833160154505	-0.6421705144007511	-0.1625340264223094	-0.8347270854103254	0.8604200447887056	-0.018538674667934317	-0.34993112578260066	-0.16702034558025278	-0.07798855458909573	-0.5387745083292697	0.15840878876890718	0.6514053876080272	-0.22322973788438505	0.3879395038834243	-1.7732181902253763	0.560903364769435	-1.1250129434269176	-0.06967157909436729	-0.2524199452457916	0.03738378800430399	-0.6343280666298294
0.8142062608911248	-0.4737096372337863	-0.3949806798520696	-0.18737490388014197	0.6327467705875278	-0.6601865394443197	-0.7111942588727075	-0.4301335886854293	-0.3776220564412317	-0.7719739598228691	-1.1218044988408837	-0.8714489229897264	-0.9857556486522565	-0.5738915906974638	-1.0926474688688863	-0.285917364938575	-0.007969029099820701	0.03372662340840708	0.5941799034297108	-0.7232626511996708	0.19468017364149134	-0.7364862586504395	-0.37446758182792117	-0.751207700949082	-0.30671772127197783	-0.4489376226085837	0.02643063557175044	0.31289683350520703	0.2176056127364602	0.4730172251852339	-0.6548032092228373	-0.1713616456920088	-0.9236589044239322	0.8336763406091567	-0.026650900568495495	-0.3837570438526937	-0.18126565456859292	-0.0642767775245658	-0.5308424421277829	0.18299769021072007	0.6377069222511393	-0.19784070643578067	0.3810210099917077	-1.7405404313338029	0.5749693844851932	-1.2187313227987349	-0.11747572698853007	-0.24416986782329642	0.056199377409162345	-0.6642349883493663
0.7320174355103923	-0.4024452094694261	-0.39884847262515705	-0.14242809165591133	0.7282372026028286	-0.7564967516191595	-0.7160225227988871	-0.45224277698215526	-0.4794835386139484	-0.7343667471475179	-1.081855532021018	-0.852952599594256	-0.945683173983136	-0.5635055706854285	-0.8768613637320657	-0.3337575671406331	0.14208211360531123	0.06876390000778188	0.6716035177369759	-0.6629086502986543	0.40805850008509414	-0.7764149809611745	-0.44077584867444386	-0.6809367038000107	-0.3451860911466606	-0.47040261745877465	0.008509784981391435	0.34917684507996133	0.25880882080252376	0.5867642180538434	-0.6899941529989736	-0.17054084052918667	-0.9882944678435089	0.78236565498549	-0.03146277400100277	-0.4265441270361655	-0.2167408947145592	-0.05281047891102948	-0.5322901816803721	0.21761671087703016	0.6142815799538565	-0.15884807235629134	0.3654554596370866	-1.7132103467099995	0.6146324624047772	-1.2984838060295194	-0.18170372152178124	-0.24357597430425776	0.08068678315643815	-0.6761307341461997
0.6797394577048804	-0.36203609047263297	-0.41257627899466315	-0.12205293129435761	0.7787430272699509	-0.7919774272438798	-0.724004444566182	-0.5045096966181933	-0.5633409194556724	-0.6834638211436979	-1.034752249872741	-0.810244818299787	-0.9129715389817935	-0.5368619024859361	-0.59056157483006	-0.3905616354703262	0.30572091958324077	0.095652014907329	0.6969537381829538	-0.5957568896844911	0.6121621590288313	-0.8261940897783967	-0.5026478779268461	-0.6489610801410722	-0.37507608085223765	-0.4766700571745052	-0.015025963795913335	0.4143206101655396	0.26169365064794786	0.712598780106638	-0.7463087119790311	-0.17219952555361231	-1.0154592221319043	0.7215395814040815	-0.006710725577591203	-0.4454050442794009	-0.2750306398017834	-0.026225510232501692	-0.5437492335574545	0.24862880739244791	0.5788038141065208	-0.1087985870230646	0.3716412240591842	-1.7145678836049023	0.646200367648265	-1.3504421925034564	-0.2441873733304622	-0.2136417799755413	0.0962822741250198	-0.6779043887002143
0.6741086530567058	-0.32592388101549585	-0.4495571139781653	-0.15360508853207455	0.8236923450245752	-0.807346093936409	-0.7329090522520564	-0.5626992758067495	-0.6203304579535169	-0.6180861088569063	-1.0034888328696714	-0.7881392061037034	-0.8639878144069677	-0.49248659824716157	-0.2821892558897984	-0.44016123110162503	0.4374760352464695	0.12102209102091528	0.7000612795132313	-0.5308554805056611	0.7570349308450134	-0.882478293615925	-0.5528571639620801	-0.6369029898877872	-0.41451513508831905	-0.4679313759566447	-0.046384993105940034	0.5063790723554407	0.24088737963263912	0.8019566495883931	-0.8344642223909708	-0.16249987702474827	-1.028832014962671	0.677189966242497	0.04907391940263269	-0.44789196545964083	-0.3541352864211389	-4.957819819058629e-05	-0.5674955989903709	0.2562455714754337	0.5232425808757807	-0.08216691879567807	0.38828040697643323	-1.7323009547508543	0.6781647189469804	-1.3603843194075804	-0.28905897065182007	-0.1776649992290585	0.1143970455202759	-0.6773959955515525
0.6941535537675413	-0.3059986409759726	-0.49449808968291664	-0.2362479944942039	0.8611779137422904	-0.8134986146289693	-0.7382578762934946	-0.606921541211463	-0.6782154322195451	-0.4975889086860049	-0.9874222765851222	-0.792514956091378	-0.8166064691283236	-0.45559312013415265	-0.016429344471199446	-0.4714826066166509	0.5500875936800214	0.13580708273162073	0.6903570460829906	-0.494104693999013	0.82453441535204	-0.9341079430542315	-0.5751415718717012	-0.6428032537772339	-0.43199545688033103	-0.46313971989852387	-0.11475041165788782	0.6227741615847014	0.2304016592023118	0.8771863391299911	-0.9459546822892237	-0.1450507544920614	-1.0198813914346663	0.6550407018366614	0.1315029894468034	-0.43851278356338896	-0.45553774941428193	0.026072056936445993	-0.594127133217112	0.24275893159371206	0.4689393102002649	-0.06434096719436075	0.3889310933780259	-1.738756127777629	0.7250036125615418	-1.335954838308591	-0.3419554378955612	-0.1607950616269314	0.14211829123342815	-0.6673768907021924
0.7333898507394443	-0.29861430227197483	-0.5250049309220209	-0.30123561247258174	0.8633947418465258	-0.8020646476883627	-0.76039820690992	-0.6468337074671024	-0.768088090625167	-0.3429811569112117	-0.9922569284939786	-0.8042412995703583	-0.8021677324432648	-0.45636538274628863	0.21118924670753497	-0.5169625790563197	0.6287596451334838	0.13724745441690406	0.6465024472555703	-0.47365091012758465	0.8358092934074719	-0.9718357586122235	-0.6128490364758186	-0.6796148022770337	-0.4333480123568142	-0.48014719838665665	-0.19639366758323984	0.7240847354739489	0.2036523514535245	0.9608710212618099	-1.0677986356903717	-0.12887735588257215	-0.98966661813486	0.6407420767250925	0.2355789439803236	-0.3907852993620676	-0.5635555048425627	0.07678536123266196	-0.6255632725347018	0.2046737313302171	0.42998201113847917	-0.005875560771988903	0.38628874077329733	-1.718937660032275	0.7539839612940293	-1.3110332232028061	-0.4123400018529845	-0.15866741008112997	0.1644986624420305	-0.6357845884801775
0.7870618304624266	-0.2884232097822127	-0.5561799939245268	-0.33996888784978274	0.8322340307373501	-0.7705275906665325	-0.7974295865376905	-0.6787232560885699	-0.8671786104473387	-0.19847084686348676	-1.0262406391691505	-0.8435320482148146	-0.7797358658816647	-0.4602218311605936	0.40533884760429045	-0.5629070869943021	0.6384284078878859	0.10672075352806183	0.5786621708261166	-0.4487919571728393	0.822330074627118	-0.9855032919215215	-0.6765113212296763	-0.7122456951722904	-0.4342443804832408	-0.529312141998985	-0.2744671152534373	0.7691197509271992	0.16490617307444183	1.0062616887815563	-1.187972305908059	-0.11508953661703596	-0.9580868598193755	0.6251263122440228	0.3438407404287906	-0.3217322709656907	-0.6685095022489309	0.1498158978929702	-0.6649108574310701	0.13503691376209265	0.3989781400597232	0.09055566933898347	0.40281476083809553	-1.6619616925521867	0.7956377952113685	-1.288752047288922	-0.47204744622678624	-0.1638149541435527	0.19037968831624383	-0.6136343403632212
0.818435591306607	-0.31116062728631405	-0.5962243058722159	-0.380791538345104	0.7571682530282949	-0.7318272098424681	-0.833198125885853	-0.6833418675977885	-0.9491163486968184	-0.07345145287937223	-1.0410554041307931	-0.9174083966446904	-0.729483230134456	-0.4722265622541297	0.5465193345621205	-0.613167324427095	0.6243576771173922	0.07560095841586816	0.5067797778828208	-0.4250135975016641	0.8088733896966278	-0.9729161445785776	-0.7353933019260214	-0.7157777099865476	-0.42206909454150904	-0.6045910310244315	-0.3710811377357485	0.783425628076534	0.14283599367735414	1.0008355662597235	-1.307561565531082	-0.10562405538573802	-0.8935623581727278	0.6277716967112663	0.42862159427277213	-0.2693352606218212	-0.7740520023377424	0.21546567599082453	-0.6882138794757751	0.06366700639537644	0.375956985964119	0.18161609248818536	0.42296906485960095	-1.5703587160006705	0.869774628492505	-1.2501552265953415	-0.5163204726772289	-0.1667087843566045	0.22019079165606947	-0.6125112982631216
0.8106037746970178	-0.37485766718673585	-0.6507204445114667	-0.3884653177632564	0.6761305136462515	-0.7221651212941136	-0.8645598071154259	-0.6543015213611828	-1.018601448913126	0.05603654069275062	-1.023463316279604	-0.9938853299383601	-0.6746024610326895	-0.5380172560001555	0.6335815827349526	-0.6945764750941024	0.6459289265030113	0.07651531201020292	0.4300846906871527	-0.4036925791384113	0.7961404390029433	-0.9542827408335682	-0.7852130159333502	-0.7016695360676147	-0.4070903715513102	-0.6924558486015708	-0.4673203746172841	0.7803652157695578	0.11101874160552438	0.9911328446003754	-1.4292169993855635	-0.08627110393898696	-0.7926609461476211	0.6401901220314657	0.48679015775047574	-0.22787133989507077	-0.8499529933086135	0.26455731288342166	-0.6951870867213626	-0.012049423953479322	0.34759644714634075	0.2617700888358182	0.40883361005282737	-1.454649968588268	0.921845473273186	-1.2044313875131927	-0.5628213888431116	-0.1761816661237238	0.23120233737557042	-0.6154047255079195
0.7866599859549483	-0.42091283582793737	-0.7114891577077764	-0.3657578634259567	0.5991943874787745	-0.7550340600604554	-0.8519382900351538	-0.5989429967715973	-1.063761935139131	0.1913170560646933	-1.0185431205445812	-1.0520171813416985	-0.6104610944669503	-0.6220759130483803	0.6803005074730352	-0.7831970525837304	0.6598180436618387	0.08266748780322834	0.36259763952392776	-0.36834720079232064	0.7753867632782898	-0.9550767594353463	-0.8224709743514229	-0.6848597969301631	-0.4142693198495667	-0.7854104955072755	-0.5453692300564588	0.7575080997296786	0.07836743310967986	0.968018327627966	-1.5488345369405863	-0.06964766505448836	-0.6930349531922824	0.6544365502202975	0.5199543559193633	-0.20135012576675804	-0.8962647036087977	0.3060992675256873	-0.7104162757834669	-0.11525657727793721	0.28656402869287956	0.33093001978800907	0.38332528857473896	-1.3105023286928694	0.9694488399261431	-1.168918691592769	-0.6093669744769736	-0.19900034376207115	0.23319142378517665	-0.6292850027596596
0.7480546844906556	-0.4352435511717772	-0.7527678426481438	-0.3387829525280015	0.5298086302596603	-0.7870824645377671	-0.7977821351871773	-0.529591232989754	-1.0520580769493943	0.32561259648692875	-1.0614062803758604	-1.1040481042326373	-0.5328135470948308	-0.6779159726329929	0.6924304826882977	-0.8362681470287734	0.65995765140414	0.07892299213119187	0.32541647519062145	-0.34313795728396224	0.7772000754320441	-0.9750074941198736	-0.8340615746004604	-0.6686352548852608	-0.44067787977839734	-0.863399628734119	-0.6160532041491619	0.7496439524410224	0.06656240571590454	0.9212765566340273	-1.6608943258697706	-0.07122463544903428	-0.5872468231582905	0.6595640649496265	0.5258647599425718	-0.19734385291970175	-0.9499350290666356	0.32811847024045393	-0.7225893167217965	-0.2316744007709654	0.18539396447273176	0.3611457140931483	0.3876891310723766	-1.147067715728424	1.026076682911535	-1.1249797945041795	-0.6343695924413817	-0.20360301853462098	0.2173760683429944	-0.6752381854028892
0.6875646322564948	-0.4413180714424175	-0.7776458341654002	-0.2850146375189697	0.5154922837833193	-0.8349543971069615	-0.7397713566285977	-0.4540718145458669	-1.0028973417190532	0.4467645153008709	-1.137694264551355	-1.1540641826652795	-0.45508082821057255	-0.7369411594320692	0.677060208731954	-0.8454142112111361	0.6775556397345386	0.10009669125971173	0.31296213075902546	-0.3574181355195911	0.7987503890254153	-0.9988443230462092	-0.8433458196529546	-0.6568120010056852	-0.46255657935403616	-0.9086720769287735	-0.6689058433724255	0.7634783154394919	0.037521238125482144	0.8571006922259702	-1.7681459237612394	-0.08424897175479806	-0.47227161549908975	0.6400535215740888	0.5200662322742126	-0.21124764847377248	-1.0025253448473426	0.3341164677578582	-0.7217516039243043	-0.3462280488516541	0.09938535116554761	0.35522683890999873	0.38378076905585373	-0.9699844242044261	1.0197207574454692	-1.0560109108316253	-0.6459188833872882	-0.19674382852817612	0.17338714183832482	-0.7533770680590164
0.6178213630061282	-0.44898037368558485	-0.8308313871464945	-0.20217521293044624	0.5541985516235541	-0.9515104009785077	-0.6764200168875523	-0.40780144187633016	-0.9510109524726426	0.5555984532731848	-1.2308571941686741	-1.1970116432941638	-0.35710616113616356	-0.8111294489840789	0.6494885038275335	-0.8047270211881979	0.661519281371117	0.11855204186453441	0.30966641287322727	-0.4087516239218065	0.8104295508578175	-1.0064124484350168	-0.8591639978344429	-0.6675576589446107	-0.46672857845267257	-0.9575887361836107	-0.6609714059554843	0.7677445833515004	0.002441625133151391	0.7785671566985127	-1.8759677932813723	-0.09363395797755755	-0.3819389850914402	0.5918002429354429	0.5059007814719124	-0.2244759289067199	-1.0576021077776443	0.3518184636495974	-0.7130866464240886	-0.46877929921947803	0.029585270525675406	0.3554910627303297	0.36295880420488824	-0.7750567880185009	0.9956810643904948	-0.9850046433692796	-0.6581985201346476	-0.20609344937625013	0.13324584362166692	-0.8379141847468607
0.5665579595562742	-0.46955238742356686	-0.906296896316265	-0.13604533043615316	0.5702681492706112	-1.0623806373581375	-0.6497254738341975	-0.41757661711938904	-0.8914281079883803	0.6605258067758525	-1.3427898649774113	-1.2336454119373168	-0.24556179551750815	-0.87169064787627	0.6265614215560308	-0.7191732124823461	0.5834550795566995	0.10412714307514966	0.30920175344562895	-0.4812362928430982	0.8128857404929828	-1.0099497362224465	-0.8641285439336428	-0.7095678029753146	-0.44789684451086975	-1.019447507624486	-0.596845688031731	0.7763066503331918	-0.011760929767294237	0.6964641029641799	-1.9740677097799417	-0.11311131080114056	-0.30549146472516625	0.5180981880302648	0.47806737259419496	-0.23195675725301723	-1.1401678216783755	0.37095389769274945	-0.6957971134764593	-0.5918397137080663	-0.05358084531970471	0.3693065676329651	0.3891927824743184	-0.573210557339267	1.0284255192172385	-0.9274568385383694	-0.6661396348045707	-0.194813674591301	0.11679723269041568	-0.9098853267280596
0.5348902876467065	-0.4917487929660641	-0.9855308496059088	-0.09018279600143336	0.581479011514101	-1.0999617023857533	-0.7046514517097652	-0.45026985340173675	-0.8245804297683741	0.7495646452442049	-1.4419380109655293	-1.2591090982305615	-0.1502072351300991	-0.9048553745423356	0.6096847440895441	-0.6332313636446693	0.5093962609328989	0.0693475800371119	0.2896366479998257	-0.571995513797734	0.8034135704266634	-0.996438403293826	-0.8645170060697305	-0.7769544791795523	-0.42085145161466697	-1.0664173390668474	-0.4995322624991544	0.7964449311231939	-0.03083445625595973	0.6175243060248193	-2.047632749877669	-0.1424736945974944	-0.21422973690526984	0.43310604979427403	0.4439950716726478	-0.2371836391060626	-1.2371196748448614	0.4055132710368422	-0.668694741697897	-0.7030913841708959	-0.12573429711934994	0.3914725916890211	0.4442196340142237	-0.4077821847885758	1.0449526305733334	-0.8708856519696496	-0.6746167830902382	-0.1594097769799284	0.12211978515549879	-0.9609387879044927
0.5084872769394504	-0.49368504630233073	-1.0957030622588897	-0.038316890472911216	0.6046418174657381	-1.1184341292150468	-0.8023611362010247	-0.4787424331940433	-0.7508840390950419	0.7906656220058697	-1.486626105755032	-1.2649588120395092	-0.07432952290853863	-0.9008432574440093	0.6141237492055891	-0.5599251585260869	0.4444947218306455	0.039845849522356605	0.2595052712716752	-0.6758004041581438	0.7815862230320242	-0.9494134109109142	-0.870603652796315	-0.8574749477360019	-0.39177208053362644	-1.1042528586095517	-0.3934935133999683	0.8096581554385814	-0.05121600481180681	0.5424000583763868	-2.1088950043599746	-0.17488879061159573	-0.09833498553471964	0.36132528587496116	0.4142478630226143	-0.23460196745503864	-1.3210312039132088	0.4685567979503089	-0.6396445802660884	-0.807435532713539	-0.18093820454860626	0.4119067724870681	0.49516837925892965	-0.2735719244198958	1.0297938975368948	-0.8239136284505765	-0.6880969117895269	-0.13856327404631377	0.16138735111508692	-0.9747634851978584
0.5001514941810201	-0.5137987591806084	-1.228522685023395	-0.041416152976668	0.5933507516005321	-1.147445664937854	-0.906521359263369	-0.4837952952942213	-0.6492896376308115	0.8172266303187727	-1.4852759390320334	-1.2719287383526245	-0.033455858591327145	-0.8726197953340209	0.5943290529358153	-0.5224104399751637	0.34603914137306374	0.01642568834546567	0.24419884306841375	-0.7672241156781184	0.7613627555394625	-0.893589130416492	-0.8692429254281908	-0.9489759106050861	-0.36455518863364345	-1.130076752203171	-0.3152931698176976	0.820293309689006	-0.056288052733491654	0.48465821693954075	-2.164385732921102	-0.21488993136976062	0.044648090517048857	0.3121924335595499	0.382135778658905	-0.22573220867818158	-1.3959025483525145	0.5312504115103158	-0.6211951372911624	-0.9012114210910391	-0.2511834779903275	0.40595258025862685	0.5601323437796795	-0.14609436631783518	1.0508140641855674	-0.801754848559108	-0.7036653381168224	-0.1290399673577668	0.2176600599547282	-0.9551306822543417
0.5126269395722729	-0.5907268635455193	-1.3558740490397416	-0.08357076305088267	0.5797305725606886	-1.1596228694591033	-1.036673782366418	-0.4152018497085307	-0.5194931826048613	0.8512111630688052	-1.4746442671699442	-1.2833103024681936	-0.030069208295071342	-0.8452549433093373	0.5153806761380397	-0.5374536015013858	0.2608030550979633	-0.040820848724790124	0.24338516343727834	-0.837358653430624	0.7422036810728263	-0.8348567025568141	-0.8504913031733325	-1.0311241361228514	-0.36884266372815866	-1.1373906988836533	-0.2807164930007507	0.8167348051892572	-0.06232444633607912	0.4456602226289796	-2.2030727716901586	-0.2638394339104318	0.21212207881862666	0.2846224631987967	0.34511541676967966	-0.19383139723214687	-1.4575946037179544	0.5693028854001503	-0.6180152654311427	-0.9863729148725101	-0.35345627306505556	0.37419994046394045	0.6168891724264275	-0.03506827027772512	1.0603358742790412	-0.78176222327268	-0.7362896840551054	-0.10460629154146753	0.24693753389508588	-0.9037486454416349
0.521402758671537	-0.70931966855245	-1.4779599344357242	-0.12199834278702623	0.5841513961896849	-1.1795416366203273	-1.1386622506621955	-0.26279674379726015	-0.39724891154119635	0.8395044460930249	-1.4606507229395023	-1.270350956210027	-0.03888662517892806	-0.8136432549987017	0.41033929062101804	-0.5546803580346497	0.21637072904387317	-0.11464342791833451	0.2587199758137184	-0.8893396486137604	0.7506671299775919	-0.7534491861020912	-0.8296208974390705	-1.0876231162589043	-0.4018219221551701	-1.1385451051252582	-0.25851462683407966	0.799561452629751	-0.06968117280177485	0.4036550668750939	-2.2377782776336295	-0.32027131338113957	0.3868341897623974	0.2848312508897462	0.31533012255203785	-0.1422213731514996	-1.4998940500880713	0.587886904262161	-0.6254034627087187	-1.0611510481966504	-0.46062472451011455	0.34536161092517853	0.6417581237881679	0.05605688470519021	1.0227957010422881	-0.7506149854850748	-0.7992982021125368	-0.07750429696627961	0.25120198858096565	-0.8304648356199996
0.5130636548841189	-0.8649656912905856	-1.5940345458420053	-0.17813034016352022	0.5674658347278476	-1.223901028383405	-1.1698683147144557	-0.08495233087829505	-0.2847256628716758	0.8044798956755083	-1.4404310138945586	-1.236862498190704	-0.02891145316395597	-0.7534590662006242	0.28967243210188676	-0.5377651462667213	0.16596245033925414	-0.17833633434478585	0.2980699012310446	-0.9203286862567355	0.8111797955062283	-0.6627477469970453	-0.8105229889371858	-1.134432255216862	-0.4186139612786759	-1.141601091095498	-0.22777630543504843	0.7800472636385983	-0.05939242510627006	0.3733322526375408	-2.2819502926129323	-0.3714258913072232	0.5232490964473844	0.29328159950908084	0.28117331927735967	-0.09072393492437325	-1.5382269324194688	0.5957358227595885	-0.6341483251219258	-1.0988291931332463	-0.5734049483784788	0.31365998464035805	0.6427327388549016	0.14119552452861694	0.992986936359272	-0.7400825527645096	-0.874527169872256	-0.045798226926280265	0.2460454795985496	-0.7702145260372198
0.4988380272164946	-1.062509632859703	-1.6993699761179435	-0.27031258778186235	0.5221796617620154	-1.2520771650655687	-1.172208080946794	0.05681557996010191	-0.1859833018302091	0.7793977982797382	-1.4211907816592233	-1.2021436008075346	0.007869647815708702	-0.6589669588382013	0.1570491337186132	-0.5203033403346093	0.09371111956488969	-0.26313939409011267	0.34546726537748884	-0.9307779596196676	0.8960276933672979	-0.5924467284434257	-0.7761762767561351	-1.1729785627353533	-0.41586083060465084	-1.1418157294419273	-0.20458583158129245	0.7450272481246129	-0.03479340304596383	0.3659192740503696	-2.3383298908365897	-0.4202314785295984	0.6001241449288048	0.3294807207138648	0.23264159457853525	-0.0714193625355817	-1.5829410118242078	0.5994557636861939	-0.6423501778038354	-1.0959494491765083	-0.6942601495803774	0.2775895090490802	0.61118010652028	0.22448964218722386	0.9858693797620166	-0.7611907667969121	-0.9624333326443454	0.0025004436479935804	0.2154453834341883	-0.7345697909678298
0.47844192769023913	-1.2442042290173203	-1.7883550677676059	-0.35374839181298423	0.4804769866144635	-1.2284972095820987	-1.1571930890508633	0.14745858540316253	-0.11012403434797466	0.7245839423285524	-1.3879926484543494	-1.1666595239449744	0.08121964278716569	-0.5364338136048779	0.04988740870135196	-0.498578656251807	0.027832326266529105	-0.379281128958633	0.373253268388505	-0.9347256280102352	0.9902191857984061	-0.5565466742843361	-0.7275474766688685	-1.1893262044922805	-0.42328559414165945	-1.1479567065643563	-0.16671674687511903	0.6865132279369063	0.020595945525976905	0.3657652461868235	-2.389695811716666	-0.45719332290477144	0.6452032826119434	0.4048719568846499	0.1994547831038802	-0.09112523103593087	-1.6396816238598653	0.5760079492110959	-0.6482923539140477	-1.0728783811570295	-0.8186768931970668	0.27299829316115665	0.557673880810184	0.2883187491512227	0.9891787807033239	-0.8020111152310407	-1.0697963989312804	0.06365886987862146	0.19617059791519514	-0.7005417788052788
0.4376945625290585	-1.3656932785104314	-1.8324114321766125	-0.41329217089770864	0.4471571940086874	-1.1398780198917495	-1.1151626797448175	0.1861678127083233	-0.05328592107324496	0.641586766382593	-1.3221609712973021	-1.149074494703352	0.1674796179800264	-0.3814802326009651	0.0019726941488288686	-0.4630973236246384	-0.04720745295361635	-0.48576154721262793	0.3890285610820586	-0.9293194771328057	1.0926766245678243	-0.5508399367652709	-0.6728986233640611	-1.1948429654327266	-0.4206547994236649	-1.1550583353129653	-0.10142240613319967	0.6248433113657439	0.10690693576610022	0.3701576246580117	-2.4341392948431677	-0.47757929362776413	0.6705874658956347	0.4971749960223458	0.18057505313606897	-0.15060957659448665	-1.6917850959001037	0.5352985470305102	-0.6451898093891812	-1.0212568664634456	-0.9266786166955858	0.2856535677240229	0.5162873965975788	0.3500807869184509	1.0119921907989398	-0.8816756263207143	-1.1901270117724478	0.1245455618104446	0.21130918302457496	-0.6787413574851506
0.3851475813755656	-1.389210349843912	-1.8143299772915864	-0.45740514367244745	0.4480811397308585	-1.0089864495647674	-1.0764856140383863	0.1765041167214512	0.013964762858673669	0.5636969752493777	-1.2297821934198447	-1.1770490463234435	0.22948447881752254	-0.20011283793880952	0.004782800212763727	-0.46094432676419184	-0.1364205066841755	-0.5495215297714828	0.3802084420830643	-0.8974186225639107	1.1698550603516862	-0.5675240899264068	-0.6303276128161268	-1.2167878564033465	-0.3999960294282525	-1.1599114823568197	-0.048088742871145305	0.5624508658034846	0.18148881518732818	0.36448133607592315	-2.479564964807799	-0.4889071366475163	0.6834670489175868	0.5881420160525297	0.1598005661797462	-0.22914545504926767	-1.735867770683584	0.5298809230407407	-0.6452215995158552	-0.9553677175999207	-1.0262729327091902	0.2794089909009607	0.47697320712048086	0.411289075306177	1.0452382422475304	-1.0035552905166258	-1.308947796595934	0.1716200273478325	0.2083375772485661	-0.6609132684841519
0.3318201584100287	-1.331379018579828	-1.7758643562716876	-0.4825840926791896	0.46048703593791956	-0.8484174026427234	-1.0731474190135546	0.13156371750362875	0.08913605905163755	0.4906581857434687	-1.1444622069315784	-1.2473827547515808	0.27427314552324417	-0.03366652987239892	0.04035463063184393	-0.49464957606397597	-0.22930289665043274	-0.5675673629363726	0.3370928830239743	-0.8422383069911075	1.20089345025834	-0.5887098512806844	-0.5918754108025386	-1.2402478207527368	-0.3899827742608485	-1.1670444367019346	-0.023091231881892098	0.49594866746489014	0.24825949459324317	0.33989063259919317	-2.5201277730661817	-0.5015887593563215	0.7237096255215498	0.6718036880451288	0.1462087792395454	-0.2970291511650206	-1.7864668769127583	0.5255419974578428	-0.6556719592654957	-0.9078112367810606	-1.1190707362445693	0.2761493584244065	0.4474051683107165	0.46292784131999787	1.0590641208043872	-1.1117469995390732	-1.4160729979658824	0.20342974861521182	0.17254203776792237	-0.62071097682804
0.27106857514310856	-1.25480480925747	-1.7452894680098339	-0.5044536134289483	0.4659521107216609	-0.6942089829358193	-1.0822558438874137	0.08352004689847263	0.16424058506748015	0.42105956609866857	-1.0818569577514532	-1.331132097368645	0.3162035140249652	0.08166207407857143	0.07431506136195178	-0.5174034705322634	-0.3216799807175651	-0.5501099168978246	0.27969377726174505	-0.7725931145271346	1.1916996395138681	-0.5990212458551435	-0.5320189450905225	-1.2613925635951946	-0.39825016956976594	-1.1770094570126362	-0.00530022827132899	0.44611483888957204	0.3009825299474534	0.308559917912262	-2.5488854873123414	-0.5112920667492101	0.7917248106334883	0.7314736553165456	0.14267158214792788	-0.35859243352373205	-1.8403274631427333	0.4943960892066359	-0.6700728866488488	-0.8723905240980452	-1.191243225894294	0.2831146645791627	0.46643774555730183	0.48896977135885955	1.048586008936117	-1.1749836694951692	-1.507097089602889	0.22750204582794553	0.15439062229373274	-0.5931907239092975
0.19339800969976426	-1.1687133995378738	-1.6903020298663303	-0.5193057815612182	0.49430729914320387	-0.5674111652030172	-1.0892957997318602	0.05674817389822153	0.25153782235555655	0.38169678042472266	-1.0356989348823193	-1.394242101364874	0.31968399734306924	0.14822381427513978	0.10712636724598779	-0.5033770019679189	-0.3930504237020126	-0.4855991523657585	0.23328355158253045	-0.703852308583399	1.1652104362385622	-0.5844371200342295	-0.47418581216161415	-1.2976567918369137	-0.410774170152518	-1.1824171831353725	0.007680534951329017	0.4202140448653992	0.3260842428414218	0.2905138480201625	-2.5721205214389222	-0.515526592046861	0.8570721247699014	0.7561339248778967	0.1325789067317369	-0.41141414891900085	-1.885588075941945	0.47824336485228314	-0.6985576993414269	-0.8407492166366415	-1.274053480388196	0.2649015335183506	0.5117721987847876	0.4810719699249657	1.0220354908647016	-1.2029460607828386	-1.5751845261695046	0.2561462025834673	0.1270804773411148	-0.566886691256165
0.11623722220598949	-1.0630736954562623	-1.613495994348393	-0.5132259865571516	0.5032403785299534	-0.4357035200124894	-1.094449069444286	0.03271272775622518	0.33474777094411917	0.38682444413349054	-1.0109753433896969	-1.404864894539405	0.28609466269120526	0.18369195100008032	0.13989684128270147	-0.43800406176664214	-0.4318094864583496	-0.37676636238065064	0.18535529827106909	-0.6413721501706035	1.1511506394440676	-0.5541233989340995	-0.4440855460739104	-1.3442197313708213	-0.42988944911390503	-1.1689239724922877	0.0013662337141176096	0.40593376138604836	0.3514383270518819	0.28675928962822184	-2.599487904028421	-0.5263897593355058	0.9230810326934418	0.7469839153793165	0.11686861009332625	-0.4681652220732769	-1.9319473514351633	0.47443172249511567	-0.7596119264078942	-0.8367255782188907	-1.3622968444046613	0.2231646342158237	0.5550725497394685	0.44257002429720893	0.9840676105934556	-1.207057802160858	-1.6130653517521871	0.3021001143113478	0.0758028145110897	-0.5427600852075922
0.05841561676322301	-0.959993967774421	-1.5491548124577288	-0.48839776871001594	0.4618681423038712	-0.2715862568804569	-1.0972061100547281	0.022543486305251156	0.3949375086454327	0.3985833068419026	-1.008005546891275	-1.3726196929606338	0.2585034235128886	0.20554515868114093	0.15832804550796098	-0.3384516009933508	-0.4550140228822155	-0.2686690563034694	0.1404084344090884	-0.5918580496741243	1.1502068687909441	-0.5378937454917407	-0.40734923681001245	-1.4037668497607867	-0.4588979339400493	-1.1333659398362879	-0.01721860711383618	0.38766086538913724	0.3824092119037704	0.2993172123554503	-2.616831702321689	-0.5309206526191385	0.9835499883092542	0.7107103857953113	0.10246988518942521	-0.5529457139084719	-1.979843635518979	0.4576672530710938	-0.837261458790838	-0.8544235159233067	-1.4228664966562004	0.17823873652732544	0.6344987268034431	0.4042788437997114	0.9344322802882573	-1.2029957841669447	-1.612145160711825	0.35882254814858977	0.047921250952603085	-0.5758219869172196
0.01750136989542458	-0.8692707363484612	-1.4671377359376263	-0.44628682944166675	0.39474412721715424	-0.10974478722035208	-1.0903809885435627	0.037486891715936874	0.4703448851075048	0.39023564414313716	-0.99892364401324	-1.3330969552277856	0.1979161630977808	0.20873393438038654	0.1722137901580846	-0.21354023081661905	-0.46787646717509535	-0.18624778764557226	0.11095827783723682	-0.5526180772637712	1.1941399229020706	-0.5527447136296457	-0.36168717755063806	-1.4850050843304283	-0.49764870550762447	-1.0658314343914603	-0.028502506395975347	0.3575725532067539	0.39814343499739424	0.3229703099782456	-2.6163915091802243	-0.5145484557309867	1.0139976330684282	0.6620739595323172	0.08462322624298808	-0.6626600708084828	-2.003652346259737	0.4444791394389826	-0.9097163126367166	-0.8619022951497166	-1.468443109745475	0.10448628164849576	0.7386679615558072	0.39562176425680756	0.8898384933663819	-1.1956073992721776	-1.5791690427132092	0.40921245226985536	0.03939806721817628	-0.6518030594246842
-0.003920927587944501	-0.7661381277981928	-1.3052429812926687	-0.3655981920420118	0.2979431680230107	0.06431104884003447	-1.0885011881273523	0.07151010144999828	0.5611821341076147	0.36182346232181406	-0.9690132451940409	-1.2959697291314234	0.08622888256892505	0.19397581343822634	0.1856212188824326	-0.06542155727204901	-0.45789018946696486	-0.11254759297430686	0.08599702569038029	-0.5070431532656509	1.301000741039012	-0.5971631121599987	-0.34290558821671013	-1.577014543702262	-0.5319805194111195	-0.9534549176521147	-0.02040280918656604	0.3146893747760348	0.4094119168687097	0.3214341663189879	-2.6017454255997454	-0.47365089328682763	1.0015682682012537	0.6058645371811063	0.05911898785931369	-0.7800458717077808	-1.9875370723295596	0.43090612111806575	-0.9748070265981779	-0.8604023997587374	-1.4980923645686053	-0.0022405211843705363	0.8201565316056996	0.4096959003774435	0.8609348761284549	-1.1854510793288267	-1.5393249940128604	0.4634010338053501	0.02641117661866938	-0.731406637454449
-0.003936702475634815	-0.6725959393091391	-1.0675220682573674	-0.26324747022045913	0.1772335091952696	0.2731162147457887	-1.10931257559239	0.11984672917024967	0.6004382289567267	0.3112189257880513	-0.9366306297986231	-1.2603972144395867	-0.025218762857979006	0.16871005632464003	0.21433475723161782	0.07541753903248319	-0.4390085511874447	-0.05039861436737444	0.05145769199407903	-0.4408626528228696	1.434102890102756	-0.666595266096099	-0.3335270023597374	-1.664773275325785	-0.5250588196185341	-0.8133355244813455	0.004301562408904569	0.27025285745164956	0.40486512957321896	0.2853689038801047	-2.586272683807136	-0.42470261036749807	0.9613030015576601	0.5506601832357957	0.01684876851008647	-0.8933741230346571	-1.9319911860248218	0.41571022879575903	-1.0328824328760238	-0.8721090349906309	-1.4861365947189544	-0.11825309085153073	0.8935582013123191	0.44421949053402426	0.830776556859109	-1.1822471084503878	-1.496619865888472	0.5104811021117854	0.018753709249045607	-0.8428738786794696
0.009719368720646724	-0.5884014612544154	-0.7868185728320487	-0.1844353127603307	0.07384302044092349	0.45336173337776725	-1.1534252253594688	0.17555783931428529	0.5979200394195707	0.24880772629096515	-0.9131032261418982	-1.2426609436928249	-0.13105952433319695	0.13265572971143264	0.2523535819295156	0.179782253770339	-0.4332821628196126	0.001164103062423799	0.0065329047112379825	-0.3559299314099987	1.5384014769581134	-0.7606973176554821	-0.3210751260604029	-1.7318569368542687	-0.49110430352335666	-0.6741338552674703	0.023782544135300236	0.232325007278672	0.3754371978107747	0.24797838156829566	-2.5710016579294592	-0.39755261968460587	0.8985853435931833	0.5065882112802615	-0.014400439712497982	-1.0062888164243446	-1.8602432892614325	0.4028020458464153	-1.0758291756274647	-0.9115961613969359	-1.4586810860049344	-0.2458391870646591	0.9825876609424086	0.4901898527340278	0.8038040155676125	-1.1676794318658126	-1.4379119008606953	0.5168878685176412	0.023827769053861133	-0.989497078281115
0.026814365433403996	-0.5054652766843241	-0.48659783034168713	-0.12833743320091856	-0.02710286192351342	0.5827608826428186	-1.1987704182565906	0.24334759723909558	0.5879128591234767	0.20158686840796114	-0.8893362997719068	-1.2431390206539858	-0.23672705561423263	0.0836273912143385	0.2901565811487092	0.2540036216370957	-0.43028244956026074	0.06321423263213036	-0.04415071592994511	-0.26417822055345874	1.6086487656279558	-0.8415429466297122	-0.3106743298396112	-1.7562837074034863	-0.45465390525982563	-0.5379243606235449	0.01594745933168786	0.20639960395643708	0.3422831984812678	0.22332358596042576	-2.5375450939826503	-0.3944340479144179	0.7994012093043374	0.45675569808560457	-0.03095814023019281	-1.139638399583712	-1.7935923293594598	0.3732416070657119	-1.1158873128146294	-0.9554146324511568	-1.4358708127102058	-0.3996226826519574	1.057623119331289	0.5311947979211423	0.7706261698919648	-1.119037212624195	-1.377787913697992	0.5032311189642753	0.025750438070400544	-1.123985865205848
0.051070330900290964	-0.4339310208990136	-0.2087427832886671	-0.07005191921018926	-0.09863165991488514	0.6770524615486326	-1.2256026756261515	0.34105657274579637	0.5683968902105175	0.14340237023917554	-0.8579844874817987	-1.234286265772653	-0.29974675667264405	0.014104297536586947	0.3283576908792962	0.27840425272215874	-0.4282908771656664	0.13275335354590972	-0.1075430872956628	-0.18190346140194308	1.6384902104506622	-0.887926866616926	-0.3123469368084228	-1.7379683640958816	-0.3998645468586877	-0.4283056565839936	0.0003382784573975478	0.20109777678198446	0.305845294338389	0.20024008130953566	-2.486346012901374	-0.40777670539031013	0.6664972876990479	0.40983621740882237	-0.05232771418039497	-1.287333204019864	-1.727187589280253	0.33141972174067885	-1.158627849338995	-1.020492430358016	-1.4112973416081547	-0.5573891561249332	1.1003166344897017	0.5376211707437819	0.7135919341761244	-1.0557265950712225	-1.3300686377929885	0.5036793404880784	0.028774719709876904	-1.2246313615943922
0.07701836063627004	-0.3778447582930354	-0.009321456537754976	-0.03829778449534455	-0.11870662643044905	0.7338462180358623	-1.222067549129146	0.4389016566466791	0.5394460568053636	0.08380414331904576	-0.8191846593934399	-1.2027793278121888	-0.3314435514530714	-0.0625442869199132	0.3602911120459013	0.22311896512347867	-0.4388985946470482	0.18729330983499537	-0.17649665407314263	-0.13169514871739413	1.6180414044594618	-0.9130913987790217	-0.3190218261982253	-1.6871755290726207	-0.3190942327114788	-0.3492804582579002	-0.02031919560109085	0.2088625025064706	0.2679475349785687	0.18300446675314097	-2.4127574078603136	-0.43658782034031063	0.5320158112331191	0.38020391331353004	-0.059124797824483634	-1.4231897731650496	-1.6752920983781838	0.28101892626703556	-1.2038265359286173	-1.1314184565593262	-1.4047043876807748	-0.6802166074946809	1.1250823247485813	0.49569200082397574	0.6394892037814587	-0.9877470792465262	-1.2805592329587363	0.5029313708202322	0.040879862160048255	-1.2799285160631957
0.0965675977707327	-0.3309679023116533	0.08220042812001312	-0.032503214442085385	-0.17127208010324316	0.7466744986777551	-1.1751551673136007	0.524449023065676	0.5124911747663077	0.06619916458560877	-0.750867934086249	-1.1646587782710556	-0.3599009416022977	-0.12262996662888381	0.3873290863746077	0.13764582425865085	-0.46827675840080757	0.20298088739750816	-0.23775390485638653	-0.10764504849553742	1.570491004684889	-0.9274173600818709	-0.2964477365242645	-1.616186765910357	-0.26401332600391353	-0.2935464210375624	-0.06031403275680667	0.21712236730796164	0.23923157758053587	0.153239874302936	-2.3077256276308367	-0.4566798623200047	0.4087563506834888	0.36712358659010813	-0.044014348875903234	-1.5536054358643585	-1.6432602051475609	0.2203029264529603	-1.256826691442579	-1.2625371866719433	-1.4230993442071669	-0.7753149461555697	1.1295168940290008	0.4112066019943358	0.556609242981273	-0.9091701078143568	-1.2240166203912297	0.49738883153995816	0.07311405521934808	-1.2735449943734012
0.10859304373418954	-0.281246326792815	0.09448019384540758	-0.004328721095516896	-0.2530669416742871	0.764559767818341	-1.09701331001204	0.634371458476912	0.5021394126632831	0.036768692485397284	-0.6692648268449279	-1.1189543644425552	-0.3758467809767384	-0.16588518603966276	0.4389726235558188	0.07106147561716128	-0.516541502301071	0.15401531074338046	-0.28433338430900296	-0.10044073944289422	1.517227611209528	-0.9239755280826325	-0.2406368264866467	-1.5474137975645448	-0.2475151218402185	-0.26616204865503984	-0.09499104587632332	0.24290011484182497	0.22856119521131218	0.10222150417148165	-2.1813487217301057	-0.4414638664635847	0.2820515867478287	0.35969163325056464	-0.014937208180977903	-1.6877475788440535	-1.5979874678873802	0.1614330212278264	-1.3176102728360104	-1.3680390281612573	-1.4369486479146822	-0.8538652870392152	1.1065830274441701	0.2896618859440582	0.4491325753137495	-0.8278137267065027	-1.1749170579256825	0.495044072693565	0.12992726422325734	-1.2102001888728795
0.10843446460004016	-0.24107178190468673	0.09531036752295292	0.007680750517454796	-0.2988391485877191	0.7976576237595208	-1.0310701868399992	0.7635733238563234	0.511594546673533	-0.030681812673498565	-0.6056644178203967	-1.0530040962481162	-0.4050663839803647	-0.2011745470102976	0.4980140165036838	0.053133743361890785	-0.5644430189780029	0.05095812879043928	-0.31559171783893236	-0.10554012071428062	1.464033144804338	-0.9154311503145894	-0.1840711900132009	-1.4923200479873011	-0.22827865024949295	-0.2446657282083434	-0.09884022187588812	0.296674384222812	0.2358009691157073	0.018781819379665908	-2.0578655908706973	-0.4127759332690742	0.18028914742936736	0.3528038605948788	0.010019550168327753	-1.7997247999286845	-1.5335907250748941	0.11424780881269825	-1.3735858123681424	-1.4629864079710864	-1.443398085741466	-0.9087937567775578	1.066806284807679	0.14765200665557981	0.3439635362974429	-0.7568584575868302	-1.1188390078251544	0.4820190353503088	0.20987891881870474	-1.1040195825120829
0.09848300123922857	-0.21445236629012915	0.1505141951987997	-0.06108439216827575	-0.3154749838040919	0.836905027442938	-0.994847190248357	0.902167964704665	0.5074559880165875	-0.07019958705276644	-0.5374332363393722	-0.978994450220491	-0.4467542302102315	-0.2174747608535419	0.5194551111887052	0.09013663836976185	-0.601369884549983	-0.08270342115202116	-0.32898273998543925	-0.1110258830811675	1.3912222993323322	-0.903256198420656	-0.10581160807698783	-1.4532538809157196	-0.19082669780388295	-0.22093368833694985	-0.0987566082904132	0.36315984823872427	0.2553894972339612	-0.08676448193518096	-1.9595583028707957	-0.3873639029978043	0.12273765322501726	0.3258891282004033	0.028835010740800533	-1.8733737835138236	-1.4684282759196408	0.07929870438871782	-1.4199186332066778	-1.5555632079449424	-1.4512036042738816	-0.9520976864600659	1.0154034736175137	0.0012396234350300962	0.2745115870452839	-0.6826941177544521	-1.0542380232342803	0.48036341709676267	0.29233611231122636	-0.9647836132602918
0.08552268561581204	-0.20472635425858748	0.24798202870442884	-0.1637831157240685	-0.33402928965191553	0.8816954970027883	-0.9548701013969417	1.0641382500508283	0.48460151024755005	-0.07700315666860905	-0.46010304321507983	-0.8981007522936851	-0.4798845048475133	-0.22175200117934138	0.5404280979097816	0.16793242608881032	-0.6385623754723586	-0.2340707165003455	-0.3298332139151397	-0.10120607122821268	1.3102409450037917	-0.8941087136272188	0.01677039369500566	-1.4272438586856873	-0.1307974731739011	-0.22395602829612749	-0.11342833331814488	0.446569618717756	0.2717372083245852	-0.16217404294159102	-1.912761153204169	-0.34768108340976844	0.09259453268193943	0.27393986320282143	0.06281328791731541	-1.921257327314084	-1.4013007314364816	0.07107936037573077	-1.4623283805751106	-1.6140135931904638	-1.453302161132597	-1.007843680394976	0.9353789479712044	-0.12662281012228765	0.21480453760226434	-0.6107303564084194	-0.9961822324389932	0.5064947319344653	0.3598608436383684	-0.8107110645317845
0.07812011200284738	-0.21314661561588205	0.33421802063500666	-0.25950406333018766	-0.32301733239028196	0.9418055795748455	-0.9194251906918632	1.2389688342414935	0.5004069650318967	-0.1001920742713395	-0.4139108028154787	-0.8156343990549644	-0.5316774457379885	-0.2511320329651429	0.5768413560397547	0.2589340957135061	-0.6729157638123657	-0.36486682113752367	-0.3277737844611429	-0.08730059773629723	1.2207020298092899	-0.9002959842618405	0.13501049867735698	-1.4117181442367428	-0.06011015712230035	-0.2674719226718969	-0.13385267302654508	0.5437842210375833	0.2820464740133005	-0.19469666451891554	-1.9204565210990743	-0.2929432579823891	0.07400780758656064	0.22774669715306578	0.1140121925227062	-1.9480683664118554	-1.345939509998818	0.08300295954430578	-1.4944192246636632	-1.6462068400781713	-1.4632604211739522	-1.0825588517676832	0.8348592152103823	-0.2042472148668891	0.17380434234228978	-0.558607500279362	-0.9553342374458215	0.5497144923671489	0.40075678085556143	-0.659348856126371
0.08046392821072099	-0.2354799690484096	0.4410872308037215	-0.38829472867784476	-0.26830883794523147	0.9979675841185276	-0.8887975267676673	1.3922489226867867	0.5372915262686021	-0.1094059355288178	-0.42282732096292464	-0.7554607873322454	-0.6099529525640166	-0.3185207630455736	0.6205372657957218	0.35798168706797207	-0.6818024761165333	-0.45191516615696925	-0.33019905436944835	-0.09761293933736263	1.128590279168562	-0.8983640892758199	0.2336277163281968	-1.394713339401774	0.022025289095002187	-0.3350110689458365	-0.14370432077396236	0.6086041277606672	0.2838612905127868	-0.20888273412590927	-1.9704679290363551	-0.2377492941732929	0.08130683507197287	0.1941407634927875	0.12997956674247255	-1.9482690144676347	-1.3204184523088263	0.0903861313023014	-1.5227700033086422	-1.68590784301217	-1.4972986326653088	-1.17392535597608	0.7356875349293814	-0.2421757746123243	0.1629510987228374	-0.5164318708886957	-0.9311658217959167	0.6171858386220865	0.41472275543907144	-0.5115650162174901
0.09330800781957746	-0.2610973600022525	0.5591569809170218	-0.5311787819058612	-0.24112301832830987	1.0385513289719408	-0.8353808977977166	1.5155825718713531	0.5299742302508337	-0.06858451783376217	-0.481064132086802	-0.705422919869202	-0.6705748590179609	-0.40222916555475113	0.7135565888368328	0.4581683639706979	-0.6716667069321336	-0.5120000827246954	-0.33750640206456284	-0.13136821086735542	1.0436509203874567	-0.8849124162148193	0.3257254294436685	-1.3601762948118528	0.10862428271736826	-0.42750279314762113	-0.15630636363888178	0.632790145895888	0.29330572278767103	-0.216241958022447	-2.0575177723070985	-0.17148848631152325	0.09321194060241705	0.16562569565864027	0.10398497667584157	-1.937275730433782	-1.3063680673468423	0.08680977551039118	-1.5548754536716127	-1.7398254257191756	-1.5554870892069594	-1.267243453946523	0.6465717886242983	-0.27920629162882676	0.14990532369400844	-0.48328039823403685	-0.9409495520199634	0.7027905468993704	0.40301955272970247	-0.3619503070915617
0.10427736656503406	-0.2977207511875216	0.6154849454086934	-0.6186500413414787	-0.25490520868402067	1.0764311755069755	-0.7714883407939821	1.6152528045246854	0.49647825550304736	-0.0036804626183736975	-0.5974964081519093	-0.6453467179294542	-0.6796477904382361	-0.46814877242973224	0.8965707616566778	0.5593606072365389	-0.6566088382315647	-0.5776558486046218	-0.3416073894561098	-0.17238511172240076	0.9594631317753409	-0.883072722842393	0.3980937056131583	-1.3019406618153848	0.15295105856119728	-0.5224657588515355	-0.17776652811792942	0.6485587997220217	0.31167137851056675	-0.22005647356932498	-2.160838737650582	-0.08546127536823721	0.09324776698078141	0.16079803559184486	0.0600342316558992	-1.9285653753901273	-1.3006733012945437	0.07215323239152042	-1.5920243646717933	-1.797090521046711	-1.6246135228440337	-1.3570442358136536	0.5775297178083489	-0.31255300071644176	0.13380876127961208	-0.4733382713299131	-0.9971995795722093	0.7638733357478564	0.3686325200330628	-0.23746591267426612
0.09588595657106438	-0.35726189719742707	0.6205081766280687	-0.6809232457927877	-0.23879390515367196	1.1127680608245967	-0.7368586988408425	1.7030362374195178	0.45646741918754297	0.048789732349539164	-0.7547444951420381	-0.5991385929863797	-0.6395998567132917	-0.5074295757515962	1.0886218972571169	0.6964611663570397	-0.6514915349695239	-0.6466983707837688	-0.34874127831512974	-0.22601990291320143	0.8584730442882359	-0.8810280164703274	0.4371119524536173	-1.217515091625156	0.13883669055005274	-0.6055319591268861	-0.19322225347064254	0.6631245510588909	0.3224084443577248	-0.2202074002007191	-2.231259271709921	0.0026844178452157365	0.08978574461818158	0.197739019443194	-0.024070603363035757	-1.9160148395011447	-1.3148887654558818	0.04332519845754039	-1.6353371234762921	-1.8515641827257177	-1.672632838543453	-1.4483217933894637	0.5346565566216707	-0.3378120888429101	0.13286808999444905	-0.4628581119105877	-1.0706518192430736	0.7994509191997026	0.32315263756678836	-0.14957928614202057
0.0712738107452762	-0.41140241502921554	0.6250863803186627	-0.7704934333353084	-0.14428837361304564	1.151716683000596	-0.7513297191877601	1.7753097947297867	0.3775093000921133	0.08210506153080013	-0.896647445448291	-0.5460207819907115	-0.5706715624483272	-0.5137438867472033	1.203530007023533	0.8296771516847578	-0.6489353542719958	-0.7073940331886374	-0.36534076329655096	-0.27892969880667595	0.7502761014064231	-0.8630996838880989	0.4554096289551621	-1.1176215691585485	0.10055582625283652	-0.6557028024492363	-0.20265976804764918	0.6955025123329522	0.32276648333925156	-0.19886782176326606	-2.240683363847752	0.09159237439709918	0.08891396941131788	0.25029465720278854	-0.12718727766242294	-1.8880991213851672	-1.339314891055242	-0.003617487805706826	-1.6798063555376372	-1.8751195775917768	-1.6652695839128746	-1.5201605876289677	0.5027432176948614	-0.3699845350619354	0.12766313694678508	-0.4425760710294898	-1.1496363725231062	0.8362933277640299	0.2732594338439676	-0.07272201193782689
0.05087023890379907	-0.4585043536813397	0.5826726710388319	-0.8535321059755925	0.011393272427825596	1.1807995695311448	-0.806699137161511	1.8242375217619102	0.2718562257185654	0.1168399134336977	-0.9876019186200725	-0.46554492076454457	-0.4652378919294371	-0.48342619437249335	1.2353832227757553	0.9066092371749059	-0.6282425217428012	-0.7535988974459711	-0.3827980810673857	-0.28363208411730056	0.6766659670245394	-0.8669059834422519	0.4671445151404604	-1.0088004768075391	0.061639272314939896	-0.6556076654524408	-0.20368378854740565	0.7843027034594597	0.3026803938856385	-0.1553637371359457	-2.1993202901137727	0.197365254859096	0.10548844625523768	0.3187792409798778	-0.21032450122930993	-1.8268278934187567	-1.3652500457198848	-0.0570818350187768	-1.704207425741517	-1.8530599385709983	-1.6121891289924377	-1.5534253201776251	0.4702329447213741	-0.3893971817490256	0.13005318090697346	-0.4482152127705695	-1.2511421548213275	0.8564394845667035	0.21517513335205454	-0.0010843497068763086
0.05074154903053631	-0.5296711552270645	0.47508488430988133	-0.8857011133461576	0.20544112295285455	1.1967985016920595	-0.866315664647052	1.8161552756883825	0.20232939414155632	0.14092689643174966	-1.0050542848885224	-0.39883203650605603	-0.33479988646534586	-0.447716041490364	1.2095264554588732	0.9456719437785923	-0.6026263542306914	-0.7982904300143551	-0.39671788984756284	-0.24408534210090388	0.6430467885481783	-0.9064875937959254	0.48273849517483436	-0.9077034179256709	0.01736737615232032	-0.6273833030006489	-0.19887649922722295	0.9247991548386088	0.2501317614737193	-0.08639336782099995	-2.12809477759017	0.3096277404791571	0.1380785084405945	0.41958260451399704	-0.2634038807353588	-1.7238831789784483	-1.4020347276505591	-0.10085599553655969	-1.6951884808848228	-1.775860171013953	-1.531773250258479	-1.553765410243397	0.42344434883989435	-0.3800947158134629	0.16852123684646356	-0.4825396473067102	-1.3585286725789518	0.8621389013803082	0.14147701985209266	0.07267025505628577
0.06044393521729115	-0.6003769440736781	0.38195300709385743	-0.8759679824889173	0.4249824966765935	1.2096089446320168	-0.9072787880025018	1.7458740860148445	0.1470377258619457	0.1192415141198953	-0.9410290081940298	-0.3546336291905952	-0.27018646762046095	-0.41969689452815395	1.147645790841843	0.9582797710007822	-0.5707055999136106	-0.8174000671036694	-0.4178746115227436	-0.20418724804436844	0.6756744776305268	-0.9454617582247418	0.49997178542349874	-0.8235979069867069	-0.026553518715894432	-0.583490341259531	-0.19792625542053233	1.06989754495533	0.18241315078147008	0.02211461019894322	-2.0369097580633087	0.40378738652749313	0.1581794951281696	0.5330920317297834	-0.2933367565274825	-1.591573621574869	-1.451366361382997	-0.1344464708709005	-1.6604496051635813	-1.6566591929637902	-1.438558078471367	-1.5413325022619968	0.3485475149452669	-0.35329481676577873	0.2021978372367526	-0.5311601922526912	-1.4414541896714101	0.8731329349438337	0.06355338600011828	0.15446433732787548
0.10247155705312301	-0.6555235543252916	0.3178812914132814	-0.8233323790070178	0.6315533406963896	1.2626047570821624	-0.953258843897333	1.6874122900379256	0.09060142597453706	0.07501324189291146	-0.8263689150610103	-0.32811894260739904	-0.28721643929348967	-0.40691503617610636	1.0997062855248743	0.9337998628995399	-0.4930318055909371	-0.790724948343858	-0.4632367253256778	-0.17653021660682303	0.7705419855575519	-0.969941828996507	0.4971293524791542	-0.7609117459401025	-0.05574722246612198	-0.5312044400693956	-0.1915303079763279	1.1787720326968785	0.12578861901824562	0.14260471550990628	-1.942648099534858	0.47549990178571955	0.15011975420882287	0.6167214971104814	-0.2947685358347557	-1.4289361105402796	-1.4975493658667354	-0.16086854885040427	-1.6039722971455668	-1.5297862568880114	-1.3709546728406172	-1.5209297143930982	0.24593002580713566	-0.3244370122226395	0.2011264382201161	-0.5945167083140691	-1.5246030541037625	0.888259010679916	-0.01280027809505086	0.22765987309797545
0.1856226505829611	-0.710931857079636	0.2523955585999684	-0.728431623723558	0.8022090029116742	1.3737752614443712	-0.9827214447064266	1.6554747794108895	0.07088872350398731	0.027415775940901155	-0.6985250925852603	-0.34312004918494654	-0.32255395532163844	-0.422338397510138	1.0837264504192183	0.9034951803463915	-0.39928829530269955	-0.7538907374606364	-0.5183482769828048	-0.14084303959932737	0.8870088513394165	-1.0003542600594266	0.483138056229095	-0.7107580824985105	-0.06926020063734248	-0.49416598292667385	-0.18082875272478988	1.2658072449663875	0.08457002245727374	0.2289151075303617	-1.8650148076200797	0.5333880091381654	0.13101474083977402	0.6713405791774388	-0.29012209658654714	-1.2527002348809713	-1.5254561444151906	-0.17832922518803324	-1.5335348275545724	-1.4053749706535457	-1.3609905549992367	-1.482312487424673	0.10629555309665965	-0.3168677949359204	0.1538001575197375	-0.6626938427166232	-1.6118860777975486	0.895277879604215	-0.10007845822225465	0.28930295104943776
0.2559446091343859	-0.7564690643941892	0.18541143034570898	-0.612459704610065	0.9494564360928699	1.5151182386303508	-0.9614170399893711	1.6391612161654454	0.07392676656301791	-0.035986192476185196	-0.5524290690664014	-0.40949584432604863	-0.3969332263635259	-0.4593243039042842	1.0607541614596083	0.8663629386279121	-0.3461261612211878	-0.7145499974192007	-0.5692389969616283	-0.11454471091519021	1.0047879824957076	-1.0308155037413083	0.4566704660597189	-0.6698766681349904	-0.08013323747703313	-0.4859784001658613	-0.18581408979757166	1.3455118395292218	0.05673018336933788	0.28115846436183	-1.7967990096589994	0.5766406603927396	0.0845288206995323	0.7051975022959855	-0.28242048071176284	-1.0927469489481374	-1.5357022465852777	-0.17113066288893225	-1.4710423120542564	-1.2885418127422241	-1.3782461694208972	-1.453918891048844	-0.07484988296411738	-0.33384027887267415	0.038913216812747696	-0.7194090996033946	-1.6912101190342195	0.876399349298546	-0.19140695419907092	0.3448175212377659
0.29156181476724563	-0.7868416657473928	0.16240745383497598	-0.4706728803794153	1.0691314682004731	1.6521920591531185	-0.9096846571066187	1.6676312034169105	0.059175326717518795	-0.10340772778361873	-0.3934102248746211	-0.48977304086326123	-0.5178146994485845	-0.5002104405301161	1.0174155303677122	0.7819468246454744	-0.3107028586791219	-0.6716483384891472	-0.6244272910129058	-0.1145436494286641	1.1154636488625491	-1.025676077327066	0.38564071942200584	-0.6298048711082501	-0.08014009743718417	-0.500130608542848	-0.19299895601296208	1.4018887882732343	0.04812288521744982	0.32396683924306646	-1.7189960501522215	0.5898174493661898	0.007576148398322375	0.7256375951253778	-0.25108438978807196	-0.9481131420740374	-1.5250159332169129	-0.14668619865536003	-1.429011468628074	-1.183654003864672	-1.390323488621053	-1.4661045797132026	-0.28598913306700513	-0.35983900860533374	-0.12944562892744793	-0.7637024351735623	-1.7669237505215083	0.8682067002587882	-0.27536999031026405	0.3570925185152732
0.32293557561142633	-0.8063913160291112	0.1336249241523464	-0.3330729946611069	1.1393336982886582	1.7869544108000874	-0.8748415579633602	1.7131497392423989	0.05805096462777548	-0.16193407019965564	-0.24658137591159995	-0.5582123853541453	-0.6203583128945407	-0.5474911548167538	0.965706370574733	0.6521898207078922	-0.2772414773297453	-0.6431115628615917	-0.6665609679331328	-0.09824240084733993	1.1873824189840614	-1.0195365345865397	0.26515530329306786	-0.5717595692049904	-0.05948475742184729	-0.527753983624638	-0.20059992277724503	1.433521580001982	0.043971069291265166	0.34115180034097947	-1.6262576295608322	0.5874123560807727	-0.06116870061963533	0.723042186435223	-0.20873561895565246	-0.823850686418621	-1.480583514367004	-0.1217832272689787	-1.4154542683905027	-1.0718145179128298	-1.389993987369684	-1.4923804614102427	-0.4909298879268945	-0.37221916908276353	-0.3064012439655865	-0.8024293016409592	-1.8389923534217307	0.902043223229113	-0.3618717740150653	0.3076051044012787
0.34832816324925897	-0.812368210081116	0.07683968366779817	-0.25922020309206295	1.175536009058914	1.885509200468468	-0.8542477591179273	1.722781028468751	0.09031646039717871	-0.21187085165721936	-0.10589742512822257	-0.601593063175717	-0.7129512952697007	-0.6009682124243894	0.8890008288191643	0.5051712896159155	-0.2584895630585583	-0.6077871533445621	-0.6733616055737165	-0.04208551767052417	1.2345669750784907	-1.0299672488962386	0.10748074203873512	-0.49146068013018585	-0.05013120175565296	-0.5535105851961335	-0.20282601152935742	1.4601508092487872	0.018021963277695126	0.3313901552707441	-1.5333156078590435	0.5810593485129548	-0.09753963993503388	0.708141630852938	-0.1725186245081646	-0.7271372088216748	-1.4072370540573265	-0.07731406643535856	-1.4131430402620369	-0.9422439778909935	-1.3440424750788529	-1.5263188338968723	-0.6664567883634839	-0.35685687837718644	-0.45746566340408484	-0.8443257151054908	-1.907286386277748	0.9495182867533993	-0.4656512409369868	0.2257668851039209
0.34263758007931056	-0.7950585391491964	0.0697900121109393	-0.2246670426637857	1.1659452599740914	1.891649829359738	-0.8032810678332798	1.71477655862047	0.10983242931013826	-0.23535381325228907	-0.0026674129015148624	-0.6066122304140694	-0.8230650682014048	-0.632658951238629	0.795707349088889	0.35867849031544285	-0.23009112443439722	-0.5317910721063124	-0.6569313743656965	0.008254419343260915	1.2690543695349015	-1.0082011597387486	-0.07951272146385636	-0.40466780778562894	-0.05362406479931814	-0.5816734566621912	-0.1892570021406531	1.4758879631734012	-0.028138391948073348	0.3178450069751501	-1.4350582775390082	0.5443731385609583	-0.12941078612788076	0.6925391932457586	-0.13728828429652828	-0.6379223949537616	-1.3245025303538658	-0.006053608704446517	-1.4079947581260635	-0.8242986620356707	-1.2417418554540096	-1.5936618990746116	-0.8089429649557223	-0.32047567505390645	-0.5735405213231537	-0.9155308761042619	-1.9702234331864137	0.9770278827767951	-0.571534307015181	0.12403267541309644
0.3247696138697307	-0.7943778674581563	0.10767723343746613	-0.1890071002493589	1.0871275568411527	1.8321625798802592	-0.7591298580576635	1.7082550221335544	0.11965956859292257	-0.2563178462627401	0.04932469891219111	-0.5627316866009353	-0.9231589179846388	-0.6458530883710145	0.7175931086006994	0.22469198802345636	-0.18332623716380972	-0.42511295577786684	-0.6292809846265359	0.02760001128144095	1.2629357665365624	-0.9482429927806969	-0.2796117875462274	-0.3403396859647828	-0.055894711609373406	-0.6184833529711476	-0.17255690989822647	1.4757216043185026	-0.09331482328151716	0.291592043064984	-1.3299143281792651	0.46122301436224544	-0.16551063918032308	0.6721735087955876	-0.12136613668829646	-0.5510250661300974	-1.2383265250367494	0.058856524960060795	-1.3953165119314002	-0.7214971841895453	-1.1272687273786155	-1.6809760993454623	-0.9209671162038342	-0.27575419443320576	-0.6452574706184399	-1.0267786608113962	-1.9988252935332098	0.9982553740056428	-0.6778021359221766	0.011784045361514322
0.3022231480741192	-0.832067011530194	0.1252510575327806	-0.1774425249711405	1.0391048363023638	1.75951407932276	-0.7381105219751543	1.691652390584278	0.1354316382887083	-0.315427931185735	0.06094582769694181	-0.48817090627492066	-1.0131245757480398	-0.6458518722094209	0.6497787015995741	0.09940370431366156	-0.14744951832595207	-0.2906311941812868	-0.5931878802650961	0.05143462973849895	1.2336033216166635	-0.8879453069396444	-0.46834445152667437	-0.2889322993022584	-0.07764993190228991	-0.6416144054725397	-0.16424276843430496	1.468678423213191	-0.1706194404018047	0.24553874560877467	-1.2318417470149623	0.3488824729763289	-0.1831599073751705	0.6495355923471042	-0.1566738382091371	-0.4837778702357327	-1.1425554078385263	0.11098758163667302	-1.376999384618847	-0.6171240588270217	-1.0251994908547335	-1.7617736507406327	-1.0112286363899823	-0.23036507271665108	-0.6844729481530896	-1.126986579288367	-2.0103042300670504	1.0218192199273122	-0.7895322228451896	-0.10666828886747359
0.25637966393173894	-0.8885017454999119	0.11913363018759075	-0.1711239052474971	1.0912131293313756	1.658613631849871	-0.690782242924667	1.674366624523253	0.14001851099204127	-0.3791673983723526	0.010186972710473141	-0.44444032225925534	-1.1177209669950512	-0.6431775328644018	0.5623737575652866	-0.015008329106279139	-0.12169003667130354	-0.14626452886217164	-0.5769269028304775	0.07982196390600141	1.1934413735562899	-0.8266984868410017	-0.6399048693084134	-0.251608466616262	-0.12187266501715852	-0.6608042338505815	-0.14817026992755972	1.4722920525405983	-0.24522799321420652	0.19468060580516997	-1.1441584780674212	0.22970229510734078	-0.17602329280500925	0.6236825675725631	-0.22943393477675897	-0.43445523399096747	-1.049025450617976	0.18239886408890302	-1.360901551825189	-0.5217516856589395	-0.9386548888453227	-1.8301552986576919	-1.0971277286141483	-0.18806542744365534	-0.7088124624182902	-1.203606489320456	-2.021527433896712	1.0022431448752254	-0.9076818943463556	-0.21981600648099855
0.18961452742584353	-0.9181787600453395	0.08982441654887989	-0.11823992405723889	1.222100627754903	1.5218222416077478	-0.5943464158583125	1.6980728179783724	0.13899430416797992	-0.43041506560857085	-0.09323693885554633	-0.42329599081617564	-1.2273107185893544	-0.6270694725529958	0.44278748471993695	-0.12728544638876166	-0.09600344755467058	-0.02051443222049747	-0.5739812564138882	0.11642308081246873	1.1298760341313845	-0.748286980465666	-0.7880998445503904	-0.2384273282209639	-0.16221380401312593	-0.7032190915195333	-0.12734753607660326	1.5188193758283215	-0.2991544088702246	0.13867442062935612	-1.0797441767648601	0.12653940431613103	-0.1508683983428487	0.5925321104265906	-0.33410973700011015	-0.3959720516039568	-0.9799906351592271	0.26387075875197913	-1.3575017266562894	-0.43967001387624105	-0.9041143710018794	-1.8898698820524196	-1.1827580590637439	-0.15077439948975127	-0.7142760290216937	-1.2741473969059092	-2.023721821511168	0.9583076306967193	-1.025212051888053	-0.3153841102015532
0.13160611410253423	-0.9148391298161904	0.022298633993533233	-0.028437735358558508	1.3552434520210888	1.3734259397814688	-0.4780700872561715	1.7629381898339158	0.16448381928413572	-0.4679107443557933	-0.21303536448031482	-0.4137690577000693	-1.3184803262023197	-0.5760673037889775	0.31842242745760985	-0.25183937458026423	-0.07721570474784928	0.07576806035974896	-0.5711165574541431	0.16321446836950018	1.0490961589310388	-0.6732793407192649	-0.9160592721776546	-0.23267762474853212	-0.17751151515035682	-0.7553553259708077	-0.10899091115253387	1.5766177576283882	-0.3356938770794968	0.0907386752569231	-1.0777392713860674	0.042519690100936404	-0.11985708523074409	0.549130924456873	-0.47605702782410325	-0.3716780308947919	-0.9527441734081886	0.3407563752891948	-1.3538931176824764	-0.38166256002032795	-0.9251438730892125	-1.9429919503260258	-1.261145966956482	-0.10832289859495366	-0.7035918788809941	-1.3055700257439489	-2.0257174299931187	0.9477352055040207	-1.1346049336515918	-0.42070976602617494
0.09843401606166446	-0.9077395342498787	-0.03985007282413947	0.051530333744318146	1.4424873476515307	1.2176344240277952	-0.36370523336296817	1.8114575916834965	0.17848886393538338	-0.4559896504791948	-0.3394377734851554	-0.4191778640703059	-1.3773497205251242	-0.4905358750505216	0.19558564790934846	-0.3553139614171606	-0.06527615411425117	0.12380869245126788	-0.5791566373235486	0.19465251481301546	0.9689087914300558	-0.6181991814827935	-1.0462551318169655	-0.22117916472453017	-0.16910234733164786	-0.8063301929368085	-0.08412816558928136	1.607713082287464	-0.36903664194654223	0.06574687908854322	-1.1302231131778728	-0.014597616563688003	-0.07370435040929019	0.4808195900403594	-0.6140434196168362	-0.35938276392121726	-0.9664485449071192	0.4119492635449554	-1.336091505937611	-0.35408490658508246	-0.9618093078914797	-1.9767079562311884	-1.3354402086618087	-0.058921384802336454	-0.6853695698765608	-1.2750347680684206	-2.022439807780178	0.9574251945717324	-1.2334202730054975	-0.5658224985237565
0.08319464429562956	-0.9155374284633734	-0.09607188396032076	0.09284837494367464	1.486772579418345	1.0569152431144606	-0.26692925193558503	1.8108574184786779	0.15184040931633197	-0.39359728138555883	-0.46903239293645066	-0.4116837193198858	-1.4095878596623699	-0.40172081000849424	0.05136756316678733	-0.4111069000843567	-0.06968677039756485	0.13846070867142063	-0.5812917579060228	0.20661016052953673	0.8833888546348095	-0.5803466225652325	-1.1674053731445222	-0.21110866136001918	-0.13754310065593958	-0.8788129824222868	-0.042928309113487016	1.6271386778055938	-0.412719449492119	0.042269517954357565	-1.2037457363776	-0.022998368363866085	0.001005590606316814	0.3651645361282197	-0.7274205838646888	-0.35379137143350625	-1.0134289658623143	0.47488299006130175	-1.3154717424227198	-0.35794848256920564	-0.9895987112068859	-2.0011447354956307	-1.3824508866412235	-0.01814684124830091	-0.6576055574282124	-1.2236462880738563	-1.9946877840616775	0.9479074906522328	-1.3295674653620615	-0.7306644815396812
0.09284472427583232	-0.9329637084897741	-0.15108381903201354	0.0967268883895914	1.478737780594816	0.9312055251997198	-0.1976258994481202	1.8046016174280215	0.10853637247922532	-0.3167967566673141	-0.5795478876916922	-0.4032667450465815	-1.4186925499515786	-0.33743207583095314	-0.11328248631982799	-0.4321250451457715	-0.10970724470159507	0.1467687348953605	-0.5636462635796667	0.20953880185504822	0.8027309273278451	-0.5459630137685554	-1.2647395558544547	-0.20958222493090856	-0.0788973013231212	-0.9610925621631573	0.007390346625269157	1.652140740264547	-0.48014773058043697	0.007780715192707377	-1.285612234712763	0.0025612360897241575	0.07923845882774265	0.2306464027970508	-0.8378723004506312	-0.3521705810273795	-1.094323369450939	0.5146910637072871	-1.2831420427878053	-0.3871957527690185	-1.0021856590091587	-2.0436808464527223	-1.423154150132157	0.02887080110206177	-0.6090203118356061	-1.1816657273439144	-1.9462258782515274	0.9396658173833089	-1.4145565356833913	-0.8961946752166566
[truncated: 199 more rows]
[truncated: 8 more columns]
