# Supplementary material for: Obesity dysregulates feeding-evoked response dynamics in hypothalamic satiety neurons
Source: Sci Rep. 2025 Oct 14;15:35837. doi: 10.1038/s41598-025-19800-2 (PMC12521569; doi:10.1038/s41598-025-19800-2)
Supplement: Supplementary file 2 — Supplementary Material 2. [file 41598_2025_19800_MOESM2_ESM.zip › Fig 1/Fig 1ef NCD and HFD/matrix_MPK134_4.csv]

-0.3909911495240815	-0.2975794341630193	-0.2220960158769239	-0.5759479406613298	0.035639955179469746	-0.07314564042326474	0.26703728204762933	0.07557149680311995	0.02715615985003191	-0.40248726430399745	0.3297410833308706	0.07973950469331857	0.20255517426362984	-0.5220212183892169	0.925884209846156	0.19750837036254945	-0.4766820568166116	0.3446131982388826	-0.5345111867700348	-1.7353706147141843	0.575456352472057	-0.32336521760442416	0.4626447860686708	-0.024746917713481004	-0.4251771662280377	0.05020017883785899	-0.32312518427837583	0.1682462561270471	0.10548811185027204	-0.4470451811762709	0.3760925600848644	-0.050181252078146464	-0.5935505958669751	-0.672919126804141	0.3519002504391606	-0.11608706061686029	-0.21832441074023232	-0.007694887394936273	0.03146571648810785	-0.7455769452798325	-0.12365858468849192
-0.4060397204683759	-0.30283363405753405	-0.2564138838141964	-0.5542988047344872	0.05042112270139898	-0.0842066536184293	0.2803403504678721	0.06111619932640548	0.01332934467830107	-0.4008504362025065	0.3106840377533988	0.08590827647981891	0.19838597356481252	-0.49696452000207747	0.911554504834968	0.19762298910034015	-0.4617046659807222	0.3325860065309397	-0.5605832087522553	-1.7236808399663968	0.5801482393752047	-0.3113540086087717	0.4369174167141967	-0.031193919895078442	-0.46023373560977554	0.01281392295244226	-0.3331741213088891	0.18624673046454332	0.11831477774290827	-0.4593675456332339	0.38574456403772694	-0.01552697846651719	-0.5610131404222571	-0.6608460921459827	0.36810678016441745	-0.10632560930478781	-0.19391514881656707	-0.029056402635889447	0.0184225793271377	-0.6940236316296732	-0.08935614922581797
-0.41595751732662173	-0.3271057880656522	-0.3060280382827201	-0.538379940697154	0.07106366183819565	-0.0894370552068406	0.27458307272770893	0.07863157208434421	0.0014535525062621898	-0.3801459965327639	0.3046190716302508	0.09088016472889228	0.2082559838811915	-0.4695750790004705	0.8892133603296225	0.18783582243449815	-0.4504543432939134	0.32678632186046636	-0.570303389657335	-1.7187387628884094	0.5845789597581765	-0.2827980365454243	0.4223193026422764	-0.05709799576385388	-0.4804610951615769	-0.027171458979238592	-0.3384908525347161	0.20168209422787112	0.1150606414750982	-0.4713099252831546	0.3933425041743455	0.023231593606284153	-0.5420739045397024	-0.6524901156898455	0.37733434585777875	-0.09185387037546063	-0.17713878420024945	-0.04590506170216058	-0.001595233504121489	-0.6423785358544173	-0.07326715681354234
-0.4103928780912469	-0.3534474862524054	-0.3581962774949303	-0.5327470120447266	0.09812597225180125	-0.09607023335240618	0.25152827396899796	0.11134502222010859	-0.018900707005743228	-0.3531814072818784	0.30863643813433017	0.10999201239938974	0.2009348932495882	-0.4497873362142694	0.8799564449477183	0.1644838465364438	-0.4374720770271283	0.3296365821333032	-0.5753691409530779	-1.7281661166157793	0.578312481683973	-0.24675989406636326	0.4113255496561824	-0.09264092022982938	-0.504632112164808	-0.04935358970105941	-0.35731467118678756	0.21279356181557274	0.10571400259723286	-0.4963753516620218	0.3822128318638785	0.05218953608000451	-0.5402143360302463	-0.6309245140695534	0.4039638753758588	-0.08320607670315808	-0.16387417206633803	-0.05915039397697241	-0.031152978097750444	-0.5865908891637641	-0.07619673364891466
-0.40246558596367715	-0.3739996024636487	-0.40270508466916716	-0.5300564449718046	0.12324081822350515	-0.1003670511294306	0.22566965205205475	0.14161219124442867	-0.03916844288906666	-0.32792447962927473	0.3170603348127793	0.1341948694293203	0.18269778402109788	-0.4338374621468275	0.8947971316879875	0.1386592897559256	-0.4287863068677208	0.3451707839463328	-0.5756375824747325	-1.7452777887342794	0.5628037456155695	-0.21169167929116145	0.4094628447541832	-0.11936063156282317	-0.5265724669314717	-0.0521169713669634	-0.383717019430801	0.22484511148233274	0.08867398320693842	-0.5260204996914873	0.35366972875202485	0.0509997011321275	-0.540167597143972	-0.5950874822130554	0.42780419039013823	-0.08217763808277895	-0.15218778281275483	-0.07285098795398788	-0.06468748670601634	-0.5358392570755017	-0.09533979299764998
-0.41121919998354944	-0.40082012376005444	-0.4794724995582345	-0.5231528625980111	0.1881509467694336	-0.09944101281541658	0.1973257356728214	0.18702584335404193	-0.06359525084521199	-0.2836401432038952	0.31576352172070254	0.16330126188071317	0.16544445138441619	-0.3875487490243558	0.9020235847577591	0.0939121345222201	-0.42922015674070957	0.36272793390529234	-0.5805243727560387	-1.7563791182055328	0.5365692649819709	-0.15191017623279962	0.3921944320933643	-0.150166961463628	-0.5615080490016231	-0.0669159834825851	-0.4283313597184102	0.24198940279976466	0.061669235474631066	-0.5771338845931467	0.3100145847063731	0.055430932250091915	-0.5136630533275671	-0.5310237619662687	0.4541045309479366	-0.07717140805273008	-0.1188467915974412	-0.11374104337287408	-0.12097290779773631	-0.4452418274094406	-0.1220564512136276
-0.416174775190252	-0.41949615318327416	-0.550275679723554	-0.5345069777711536	0.27102621581164393	-0.09603319181984596	0.17479239921472473	0.24121052519414135	-0.08303422608910115	-0.23316840511299394	0.3180949114624133	0.19528698174252201	0.15286913605155808	-0.32094083349395214	0.8885522482638025	0.04565382528750935	-0.45595934523622095	0.36710022183078084	-0.5748755549293899	-1.7529606683839027	0.5007141385819186	-0.08925320780284748	0.37432980932812254	-0.17511928676484212	-0.5850073550290532	-0.07271028148953602	-0.4821188989504873	0.22904143982645522	0.025346003363354984	-0.6317539864283738	0.24469116338282876	0.05181820879085962	-0.47546659734472874	-0.46781303993636036	0.46198609712302885	-0.07733409890793126	-0.08020408700207222	-0.15697301270091288	-0.17020043666415233	-0.36833123064425577	-0.1782935012265951
-0.4131361190749171	-0.42683082342134276	-0.609180493834306	-0.560879207561172	0.35253504803404945	-0.09490959866550892	0.16475489212283995	0.2860370698370078	-0.10421724624054143	-0.20185999953195202	0.3176350996181311	0.2438815878488117	0.13161878780292544	-0.22357418523791422	0.8676646077809689	0.008918519825412393	-0.4907630372531653	0.3564176956551323	-0.5735622120008637	-1.7235556694552518	0.4638568615811942	-0.03465910207313415	0.3545970615690235	-0.18413031763732043	-0.598665037448439	-0.06633518170919692	-0.5419841025015406	0.192000692977699	-0.008015113561689515	-0.6807720265369108	0.1585210903078896	0.03523990065127722	-0.42621579554155603	-0.40389592875809976	0.4513587867750255	-0.07584663966037714	-0.03651065604230173	-0.19979146921646973	-0.20261257961728535	-0.2991176240929034	-0.24632463516432254
-0.42496383691594114	-0.41839325324211407	-0.6522885525063883	-0.6034298833540731	0.438497938736396	-0.07619539327074969	0.16693963934782938	0.32381476665184467	-0.11618125858300135	-0.2017757651033376	0.3145565156294611	0.29846968753635694	0.12135346116351839	-0.08707831521398143	0.8448380642945074	-0.0147349670301094	-0.5337875463487225	0.336823997898842	-0.5776263589093571	-1.6640378107762992	0.4385625804202264	0.006085086276328805	0.3298778293002093	-0.17190739238828173	-0.5987840413614747	-0.054399019279725	-0.5906138174186879	0.14655491089101086	-0.043246213018095454	-0.7132733936993154	0.06788238044087609	0.00560780657501614	-0.3649519015329374	-0.3450257236963684	0.4239108294817443	-0.06830708059933813	0.004462199611981391	-0.2605261635497532	-0.21430380037179003	-0.2482590305280869	-0.31393358528097093
-0.44920809837795367	-0.39819784417967263	-0.6852818711548538	-0.6640941887030296	0.527907578724597	-0.05488004914507175	0.17643384951074836	0.34892161686617007	-0.11969649306592474	-0.21532985043498615	0.3049651279401394	0.3515602646936625	0.13256677311263285	0.06785940653119686	0.7918131065265399	-0.027228409449355902	-0.5888290589115419	0.3035830499614399	-0.5814422695720192	-1.5791808366686653	0.4253779226993818	0.04146487000668003	0.29284053493456885	-0.1533282083598743	-0.6088398720129831	-0.04357872797392706	-0.6227368144549933	0.08894101446133666	-0.08383976238061097	-0.7249841635620856	-0.006667560187879873	-0.006091208064450827	-0.2990285000926772	-0.30274455687329815	0.39259322236964483	-0.06018648276972318	0.041245741128429395	-0.337527020535571	-0.21403722530572647	-0.21376448385156693	-0.36561321507152117
-0.4598010544663434	-0.3834051023115184	-0.7120324986949929	-0.7345862672676967	0.5970922019376074	-0.05082605919261142	0.17864556892370115	0.35139458468064805	-0.12412107392087846	-0.2390686439536922	0.29611374993770967	0.4084865416045602	0.1406691455147886	0.21042852124010053	0.7248442046574815	-0.03467480678119465	-0.6223120608739476	0.2658440173230882	-0.5792687591870085	-1.4848626984082371	0.42073158809626543	0.0810314180155162	0.25812303988431745	-0.1395309905977519	-0.6374206451270337	-0.03985153549116094	-0.6365260141503636	0.0255050734952252	-0.12229618885014218	-0.708912615675632	-0.05835032098477233	-0.0012930597201579936	-0.24770680609766363	-0.2708904047117546	0.3471770013956028	-0.05208447818070263	0.06921065244052979	-0.4085001330625178	-0.20861686562909934	-0.1818963179854903	-0.3864842511494811
-0.4636175907926677	-0.38103348180867336	-0.7208603186709623	-0.8021930922852795	0.6321334230762605	-0.050554421287167806	0.1600732909264328	0.34367323193616384	-0.12850833085757726	-0.2765644512002553	0.27969343790479284	0.4699121930267699	0.14475902499381363	0.32579278588471516	0.6829800573041472	-0.052864800468666776	-0.6215177327976672	0.24519294667035418	-0.5682280191834665	-1.3994590025277833	0.41655170904546157	0.11329370599752284	0.22983738717268504	-0.11621204653665436	-0.670059451675598	-0.037944493447831254	-0.6319100133994613	-0.017155534911736298	-0.14827558901798474	-0.6784957365975772	-0.09427128596721747	-0.012889760902283401	-0.22330191686465276	-0.23501116721431684	0.2793632852079866	-0.0497277849353593	0.08401268915387114	-0.47488086772007404	-0.20137702534283197	-0.1565305626743022	-0.38861682070723924
-0.4820444898666709	-0.38080981678564063	-0.723923338901329	-0.8558486845643951	0.6335261375272161	-0.05686382899998278	0.1285774817252571	0.33264272801547146	-0.11916717204339888	-0.3038793790974247	0.2488716752177596	0.5182038911667151	0.1527491868899222	0.40370131802833564	0.6541025206938629	-0.07777909343989245	-0.6176609350297031	0.24580833089625848	-0.5462937490430966	-1.3322841615463417	0.3975691545767277	0.12773966833545192	0.20097720472406316	-0.08094873836824387	-0.7149120264987165	-0.0397783636141987	-0.617788999273408	-0.04008473511654236	-0.16708934183876165	-0.6508219859360798	-0.12753873585643297	-0.03332422796856548	-0.22615898109228455	-0.19582211892743023	0.20957206414972457	-0.07200248716747996	0.0849918483754364	-0.5431820513048297	-0.1974037874534073	-0.1448177514793396	-0.39912811532948933
-0.5123719715103228	-0.37984959970400045	-0.7197690706773436	-0.8866636596947955	0.6087156741163345	-0.08594143206001731	0.0867012333280977	0.31369161063430717	-0.08861245532648146	-0.30107284108948723	0.20494886724872047	0.5308749738487237	0.15618128064384346	0.43168510127867243	0.6111235041134427	-0.08432382336777303	-0.6209849906742179	0.25221376670622736	-0.517954406466685	-1.2726368161317212	0.3578548373180868	0.13047425035340932	0.18880367841012724	-0.04392965088229226	-0.7687216291763148	-0.05156360904743621	-0.5912396446360535	-0.05930862278150395	-0.1828506231745221	-0.6254064306992947	-0.14563964924121536	-0.05005777031928658	-0.25199719617103716	-0.15516253725623755	0.14276369816013443	-0.11570125087452598	0.07222869383864507	-0.6028551310137604	-0.19877474493602035	-0.13474007414378247	-0.4264076853069055
-0.5431090710878631	-0.3790474906558833	-0.6897296474598826	-0.8972935411840547	0.5670174530863242	-0.11351679518842843	0.023120079960270896	0.2894992247772782	-0.05294775489211021	-0.3051275801759884	0.16181995316707454	0.5166485098114435	0.15163868981283563	0.4160881813111585	0.559803165236165	-0.06413182239354662	-0.6237252630337558	0.24832426640548205	-0.4905906900657494	-1.2069812861821148	0.30461330904237177	0.12489310211332447	0.18166361073534643	-0.0011831774975336606	-0.8048155160000132	-0.07335968189757633	-0.5478223564085053	-0.07687791097154568	-0.1875137938987365	-0.6094108797742498	-0.13488306199124994	-0.07847974315871493	-0.30142057232353003	-0.121113691765851	0.07263577962989205	-0.15800087322684161	0.05354720350062255	-0.6609178964048535	-0.19724722749397333	-0.11838873554972973	-0.475440547296075
-0.5763570498274586	-0.3654501997729035	-0.6562509116004628	-0.8906780947920216	0.5061059040804021	-0.12907423886386088	-0.05867885979159824	0.26139278914193875	-0.02442210209487288	-0.32682177438195475	0.12200671355630595	0.4955334421350587	0.14309134471428658	0.37175897198483915	0.5051059036275687	-0.010459688110495136	-0.6405975569913747	0.23048152376709746	-0.4734219785517446	-1.1339593997145174	0.23702827253303452	0.11787422118744391	0.16375924062980998	0.03537586204223486	-0.8241496850711976	-0.10728399335421439	-0.49494625681514126	-0.09457923702492273	-0.18740772346103324	-0.6086979558981788	-0.09869800308957316	-0.12357880954481396	-0.3614524772272806	-0.1065727377875064	0.024165570318449937	-0.19481084129365386	0.03335359385841101	-0.7288413519397461	-0.19679870436694585	-0.087482163948122	-0.5544268101294948
-0.6097507580243031	-0.3301149824272569	-0.6318822150257069	-0.872630658637181	0.4537696220397942	-0.14992450596961127	-0.13736443841861368	0.22360441764588765	0.0027598896451855237	-0.3371136900236137	0.09163398587345459	0.4623020558049137	0.11404043163148722	0.31199410620218027	0.4502349486248975	0.08612570160160153	-0.68319778643173	0.20192565573741147	-0.4741811196291124	-1.059216778404046	0.15317559863678498	0.11973821632782207	0.15323703563539567	0.05581634097217035	-0.8289733103462409	-0.13923723737518123	-0.4320443211959325	-0.1041973701322469	-0.19529229266364315	-0.6062913854535735	-0.04247534206208332	-0.1676794377092693	-0.413766473730884	-0.11370771245576847	0.01816666465569943	-0.22213825665730919	0.008694894221657857	-0.8056831655361479	-0.21597095237225195	-0.04310903654586868	-0.6465386597080016
-0.6326420987142907	-0.2784792124547363	-0.5825088877006025	-0.8510866534063867	0.42655037577348676	-0.16857285975092923	-0.20067201673710336	0.18068508271317957	0.02773298404124493	-0.3329096262682043	0.08129181165714114	0.4183531730026647	0.06549584511885972	0.2396354730091542	0.41482977190239934	0.21468971915745816	-0.7399715084139082	0.14915220847502525	-0.48511506031758744	-0.9853719317942048	0.05330309186578983	0.12425009603776771	0.15713227498428964	0.07143264740222635	-0.810559438202532	-0.15581066750713818	-0.3655008272045378	-0.10904976160981586	-0.207765390430602	-0.5919279597473507	0.03092599961636457	-0.21383691917131534	-0.4529887883457914	-0.1414967949900024	0.005400614027933004	-0.23246215349736374	-0.007191654287720487	-0.8876700327801619	-0.25076111416868274	-0.01332079483774023	-0.7251406270119783
-0.6441960814937259	-0.21461127949843442	-0.5167593146229758	-0.8230595885859893	0.42188171663915275	-0.16256390002443882	-0.23965068151311347	0.14046644212750503	0.04239789083197469	-0.3262244757063236	0.06769862401055175	0.37854289792035123	0.012234548024462185	0.1552459733409914	0.40101508800155033	0.3489541086061331	-0.8151104783284004	0.06892106503360017	-0.4984043588734844	-0.9173683757044891	-0.05200289325285038	0.13075601706067597	0.1485287825077442	0.08193777894395851	-0.7858938938273525	-0.16394189233457185	-0.31329675683787483	-0.12816636851081714	-0.21355997915698421	-0.5673917979211502	0.10633529347436621	-0.25674859440045744	-0.48074928992669186	-0.18941574690275154	-0.039707362781619814	-0.22758607615147558	0.0011095088596609474	-0.9679789922658353	-0.2857713061783723	-0.0025780501034093975	-0.7892205533934531
-0.6442610689543906	-0.14760432363267612	-0.4835891385410617	-0.7844999855134143	0.44423960114269273	-0.14654961078075973	-0.2503740528131958	0.11356980369637042	0.05297752511552277	-0.29171133300025626	0.029192974331960553	0.3363978490749817	-0.0621919721070842	0.07623293828121666	0.3916800779153333	0.46643067359298185	-0.8943263610199461	-0.024678535735212132	-0.5202433755706867	-0.8570966164756484	-0.15462675894569147	0.14086349458543884	0.13697314666566404	0.06914929016475047	-0.7603358201044061	-0.17564481940622714	-0.2850799296817687	-0.15874138623937722	-0.210263938518723	-0.5256549904961403	0.16005535021961523	-0.2742688919576324	-0.4941669455863263	-0.24721081879529327	-0.0706550768963321	-0.2198373431337492	0.02451017481301098	-1.0421727334284587	-0.3154499968667893	-0.00012534931430216445	-0.8416471237905278
-0.6423390155722993	-0.09689406410029064	-0.4650717889665751	-0.7384138033497265	0.458924417350405	-0.1334986441419252	-0.24342678782791066	0.11813856725578013	0.06767296965755179	-0.21406633400576477	-0.025323467455733873	0.27840628909143605	-0.14004671666475788	0.023052492086871986	0.3866631663934457	0.5597150436566902	-0.9481046048349459	-0.12541795348965848	-0.5447668074844365	-0.7972018075217518	-0.2564452599739924	0.137381147075121	0.13837875715427245	0.044547276602373384	-0.7303468340194346	-0.18110527072453766	-0.2759361320159691	-0.1880496657165652	-0.20325936109557738	-0.47138954114748693	0.18676237179776503	-0.2755142936969969	-0.49171255484044146	-0.2939791116550655	-0.0639875185075359	-0.22626595606927147	0.050851417036187396	-1.1088397461869637	-0.33188456125712446	-0.026787350638386477	-0.8728129499671077
-0.6458778782030553	-0.060313263953963116	-0.445143342848615	-0.6896097980067335	0.4390760466216996	-0.11078806895646658	-0.24635519680673285	0.1540944518101675	0.08655208612761583	-0.1121273600312421	-0.08840031256314908	0.20194415008149785	-0.1789798929352872	-0.017881055381517998	0.38388811146950275	0.6252463966765434	-0.9755711298822322	-0.23240641106295992	-0.5613870900832324	-0.7259927353535047	-0.35774993105794844	0.11761412884227558	0.13380058623122223	0.023659411596333314	-0.7156855519334486	-0.1811692961168796	-0.2813123658295766	-0.2259692895931468	-0.19216910755349065	-0.41859698528899036	0.1912058567880079	-0.27011637680966755	-0.4927719695959901	-0.3062231902265039	-0.033997732411697526	-0.25264046785246264	0.0787481590353941	-1.172934232121663	-0.3375799587003252	-0.08037399136759957	-0.8863336574678188
-0.6413740502472741	-0.024931771086310735	-0.4500088037305116	-0.6458987908278251	0.40143333999918723	-0.08669049416290703	-0.28422800187626623	0.2122109745639332	0.10683593915745808	0.0029024099175476215	-0.16547268068090001	0.11737496864648697	-0.1902744607680909	-0.0706720349828385	0.373882564094531	0.6496410847031154	-0.9760113599004112	-0.34294097773912646	-0.5788386754587652	-0.63746121543592	-0.45310000548191026	0.095701348761786	0.12743017160033224	0.0012647840509612464	-0.7193508724549449	-0.1874757972625662	-0.29561398781030634	-0.2624736326221041	-0.1763292555231349	-0.3692496250143499	0.17736817381367573	-0.24932204861756307	-0.49976602447537816	-0.2910424875854997	0.012063430198813988	-0.29127257349752805	0.09120455166416327	-1.2339750849795723	-0.35500042770007056	-0.12918654955911893	-0.8948314600203074
-0.6200187768093677	-0.006930593025689526	-0.465545917405182	-0.6151227529922568	0.34762551061417424	-0.08045928524105449	-0.34600587182029174	0.2809630380334899	0.1226205634958365	0.1285878350861051	-0.23460610992471803	0.04098089884246881	-0.1951188591670874	-0.13479710098271336	0.3595871938240317	0.6338504432600739	-0.9358611062134023	-0.44983083783976896	-0.5843980127781956	-0.5373075416213963	-0.5433627990384595	0.08074965130825083	0.1367382760184679	-0.010645815069475996	-0.7162528039189182	-0.1956984869362027	-0.3102348236737187	-0.27177817580400737	-0.15886691864939265	-0.32605801861380435	0.14959639262465657	-0.22338029510610352	-0.5123735394395933	-0.2709170609060309	0.09277123689790785	-0.3145931455130852	0.07695096805910377	-1.2889285521075797	-0.3947835827973754	-0.16999288237686652	-0.8935540833308888
-0.6076770672339933	-0.011342192790331607	-0.46092880951493703	-0.5917486949043373	0.3012411120290634	-0.09285996719715953	-0.41148663785464423	0.35388890185755334	0.12789341522022196	0.2509077119477366	-0.27605024467067407	-0.0235316910682132	-0.18199022995958364	-0.2068514633999393	0.35566091524168497	0.5839798304470994	-0.8818755076796947	-0.5535077802968764	-0.5561163995612797	-0.4309557693929068	-0.6328165837464661	0.06661074243336848	0.16149725562757705	0.0031682851860842798	-0.709854360194704	-0.19262069486147632	-0.3156278582179941	-0.2576996386258904	-0.14447276739958556	-0.3012830091946057	0.11694935384728669	-0.210492327531323	-0.5423391577062503	-0.24343896730503384	0.18063505043106576	-0.29163514168911975	0.04686351223190185	-1.3277311630403792	-0.4591847336781438	-0.20507624668669527	-0.8857328574147442
-0.6084234383731458	-0.01802900572030502	-0.4485375004011828	-0.5701346025428443	0.3009301600604536	-0.11083745766654729	-0.4737268881637469	0.4198228494867261	0.12284790008884452	0.35462326659849774	-0.2989546221639753	-0.07522344604386284	-0.14485242178580712	-0.29357167721073085	0.3772958412571671	0.4965868635058614	-0.8501470456448157	-0.6637023556880124	-0.5112664601691137	-0.3212056897238911	-0.7161991579064002	0.04897503647343545	0.20321028256971846	0.03218507078247211	-0.7066015865717306	-0.17663263974521728	-0.3211636989729432	-0.23552965613526244	-0.13462785936682953	-0.29650967623756136	0.08459575275795103	-0.2060540403128519	-0.5906983253712694	-0.21365511289903844	0.21434747759035006	-0.21037803198133576	0.0054134713873623536	-1.3496711986103338	-0.5444633667169743	-0.22412597975857446	-0.895394371781746
-0.6091737481462777	-0.02894231632689489	-0.4434236865276356	-0.5529632555217341	0.32271869588907426	-0.12726331949423234	-0.5211594072812515	0.47595388153476714	0.11289937933215391	0.4313799752548698	-0.3138015155422397	-0.10485056792054373	-0.09928721767511847	-0.3869523783037871	0.399504359411223	0.3789345497877322	-0.8402546305261591	-0.77763003538878	-0.4626410206659323	-0.21211167618225865	-0.7800088197892047	0.037050524926172786	0.26396951230223	0.07177451789434391	-0.6945544237754262	-0.16471019704267514	-0.3328780084308741	-0.20871771751175547	-0.13382643828196059	-0.30261838437364175	0.05498369806825595	-0.2008889747422311	-0.6396327408673552	-0.2078796041389263	0.17659942298521533	-0.08330252913874134	-0.05195720262300243	-1.3559216038143878	-0.6319846153909434	-0.22049987980092972	-0.9298510667175066
-0.6163853869630991	-0.05808818260413974	-0.44367580244340277	-0.5428278776768478	0.34375393962472534	-0.13279897074911462	-0.5476191236727952	0.5195243720215033	0.09067128946957481	0.4802014843124547	-0.32037179572342633	-0.10881900262567985	-0.05242578875319674	-0.46936107522149123	0.399302390348345	0.24475421408010417	-0.8497865674415241	-0.8749627404672236	-0.40346265424694777	-0.10858846975735674	-0.8115747416183794	0.032701202931957454	0.32398438275285685	0.11737413267010743	-0.6837171340949842	-0.16539618338919665	-0.3374310064417729	-0.18153854858084745	-0.14378527382187922	-0.32139325274448627	0.038718866217177995	-0.2037643356985539	-0.6766020014772505	-0.22763184409851173	0.11710355702089133	0.06329587632799918	-0.11394789688448537	-1.3543430981744327	-0.6958568474898394	-0.1886867832099109	-0.9841179255654385
-0.6297511413731944	-0.10633812688316677	-0.4573841349977318	-0.5349586503912096	0.3542080572172718	-0.1299879300003522	-0.5759360678640655	0.5489188858566135	0.052207295166079304	0.5166252170130117	-0.3255051638912316	-0.09582118775525561	-0.009364039725695711	-0.5297496960945406	0.4071630262755536	0.10268046796325189	-0.8728444121618246	-0.9511411877910891	-0.3551229750732704	-0.00589397844072872	-0.8205649435524103	0.026206119090097617	0.37261706030087194	0.16210851965717862	-0.68955229263083	-0.17261733299691176	-0.33162215381347676	-0.1585392032611454	-0.1645318657296932	-0.3533698789828795	0.0346484662874364	-0.21543159788574234	-0.6971431427782618	-0.2452871301082713	0.04478473381381786	0.1870152992432999	-0.1654715030116439	-1.3427726915944096	-0.7233648554974529	-0.12980078378091603	-1.0454049435920825
-0.6376106854796758	-0.1584250831952528	-0.47791464897424013	-0.5286624898168021	0.32436980704633755	-0.11609735529014512	-0.6139976782493383	0.5766837316931188	0.010594519395254909	0.5534318334799992	-0.33658734779443683	-0.06965198153931063	0.030706718916482634	-0.564874714452906	0.4352205684905536	-0.03606169350846754	-0.893946742381081	-1.0055703926115733	-0.33746933693950226	0.09454456619226442	-0.8130069059313401	0.019960290412358285	0.41148273232007526	0.20658966924268177	-0.7049236313979284	-0.1782698604922481	-0.3366119708217312	-0.13479714496018255	-0.19658085205500084	-0.39704279947234644	0.025815991877585154	-0.22909220846596404	-0.6826708660950047	-0.26466618334797215	-0.026656779078940197	0.2563494934199092	-0.20920521583812451	-1.3061370468424047	-0.7197555137299563	-0.054038169595779804	-1.09578013362776
-0.6397533023646298	-0.20831395221201854	-0.5006953915720741	-0.536983389722497	0.275099248639908	-0.10509602011966097	-0.6445379013626885	0.5984280573251682	-0.033688613072539966	0.5924323739286356	-0.34959499379557346	-0.02737760120269319	0.06092229966549464	-0.5682247356944654	0.448651511171935	-0.153202043531129	-0.896651923942068	-1.0412082791084387	-0.3375645903826704	0.1756003852372946	-0.7839445385118446	0.02709838032977465	0.42921004609157143	0.2498046318203424	-0.7201124974983726	-0.18953832954443972	-0.35697025620810297	-0.09880444865164943	-0.2365890497427836	-0.4581226430273035	-0.0010335565776095012	-0.23869556125505578	-0.645471506352682	-0.30757377073656234	-0.054270713999254136	0.275207687692804	-0.2423014172480465	-1.2467462691496873	-0.697473223287241	0.03561461019813808	-1.1266320282450761
-0.6476502634939185	-0.26280723566845504	-0.5311223959734754	-0.5625223614031011	0.2687794783483102	-0.11002254395021449	-0.665009792026483	0.6059252417641683	-0.08235221631007834	0.6326543135921853	-0.35771713895121254	0.022503512895484187	0.06732990649356023	-0.5427390155134474	0.46471613043324356	-0.23538749915205132	-0.8736578806736777	-1.064698276991175	-0.34635677183385727	0.23626635963916803	-0.7377800155688768	0.04765651277917574	0.4230600485295889	0.27949671715424607	-0.7271297615703718	-0.19760095573722133	-0.3897064799137731	-0.048262830276867764	-0.2803843549100461	-0.532657567654504	-0.04036678267520398	-0.2470358720535176	-0.6178979603168782	-0.3727748219391865	-0.060630028223561325	0.2648930874730473	-0.25789049966479743	-1.1745485225242365	-0.6620610530033285	0.13005841692207482	-1.1324397620914586
-0.663424492582597	-0.32315822895224405	-0.544115772945778	-0.5920718744514467	0.2945227976650207	-0.11936935733299354	-0.6778562598362118	0.6016446945975255	-0.1238462341591823	0.66137825374982	-0.358708608240446	0.0637942932065575	0.059935621077839604	-0.5145817979209044	0.49492262347726423	-0.27973348880348753	-0.8343210954985224	-1.0807594652960018	-0.3671566600601379	0.2932549107480759	-0.6856608959659146	0.07602102797733039	0.4056362599021627	0.2946107694045246	-0.6972042442390192	-0.19273959916153954	-0.44563191212329273	0.02268276416643389	-0.32415608886893	-0.6028570465784905	-0.08506991846383763	-0.2646972916208188	-0.6069682515266085	-0.44944692207920356	-0.06629697863224679	0.24252541903795458	-0.2582468392549241	-1.0839812644212228	-0.6165359556100182	0.20354624643752003	-1.1173493967944272
-0.682948301219945	-0.3715855627322967	-0.5319464763548639	-0.6230270238432438	0.3267479326654217	-0.11722917989616162	-0.6834664749324825	0.5861023587505627	-0.15684397098006206	0.6599960433530049	-0.34238888004846546	0.09264882959604659	0.05723869960491608	-0.4832571215522826	0.4956416333411099	-0.2934151454711701	-0.7936444798332557	-1.0939749265451255	-0.39120959769399793	0.3456682638633883	-0.6226784638516651	0.10767643382060928	0.3871645868487818	0.3014186348833571	-0.6254171170988428	-0.1933752798426494	-0.5319204648316943	0.12995940194306516	-0.3606718191819641	-0.6531561783222009	-0.12875021431132064	-0.2962874535875818	-0.5929082357889499	-0.5396337127178839	-0.07755500396297392	0.218307723163717	-0.2510983572164738	-0.9744798908082191	-0.5691532954547723	0.24136189400982708	-1.0995743754043807
-0.704683652836892	-0.3960961642218666	-0.5269342614324468	-0.6577824532106888	0.3669965043769854	-0.10493139108605862	-0.6881673419774345	0.5553984173532538	-0.18687615284141007	0.6434669511561897	-0.3093183500604897	0.11267819343800711	0.047224879272165975	-0.4271617613257728	0.477496732732158	-0.2767763253684733	-0.7424087238768721	-1.1131130359794752	-0.4124049320328235	0.3894088831719726	-0.5413985838611418	0.1435330535171045	0.3640930625049169	0.29737105708162054	-0.5408291357131371	-0.2033449480787603	-0.6317588068234536	0.2606975175610719	-0.39094903634415346	-0.6767007607471648	-0.15448889151895445	-0.33397408639179893	-0.5823476443569477	-0.6411138443321069	-0.1037225624191465	0.20117405195595467	-0.23925238979861665	-0.8626684119639462	-0.5225026588936377	0.2483938168248856	-1.0861565075523936
-0.7291386312168187	-0.4059721318768051	-0.5348552166964773	-0.683044970097982	0.3939792519629423	-0.0943375127737409	-0.6946406670885157	0.5243706772924666	-0.20865974876840734	0.620091897215592	-0.26690789198553416	0.10881526600204698	0.01736140735247384	-0.3684253307653179	0.46488578444606043	-0.23738186518961987	-0.6762370480283406	-1.131669760316423	-0.434382499192815	0.4355406908658891	-0.4489091938790983	0.17232744356352442	0.3363096716388281	0.29076156090068306	-0.44881134335690814	-0.20557669032611026	-0.7271029533616507	0.38528762016753265	-0.4237758725459516	-0.673487174950459	-0.16600841675781092	-0.37335771136778445	-0.5821511013480001	-0.7381290634048583	-0.12729138545777957	0.1851838650447497	-0.22523430018355386	-0.7506382484592262	-0.46718198566005303	0.22904755688731132	-1.0663571688664037
-0.7512599689637756	-0.40793884156209137	-0.5308702800577088	-0.6960539203015031	0.3898624230827606	-0.08907761515014205	-0.6942052589114013	0.5042702525673073	-0.2124328575956378	0.5799541919806572	-0.22277313949452085	0.07425312669616643	-0.011178754461422209	-0.3225991092220622	0.4379794658894651	-0.20241932953869451	-0.6124164556826956	-1.1381363945576968	-0.4506910432503344	0.47796342295367633	-0.35799044720210893	0.1839123901045943	0.3118325368063549	0.28404232851240013	-0.3486179821751333	-0.20725964349624282	-0.8105899842312428	0.4898038413638123	-0.4529884567963788	-0.654361272995965	-0.162935704967388	-0.41070212329744554	-0.5698599726908717	-0.8162006137444411	-0.12776086503138603	0.1595577311954841	-0.20407082713517202	-0.6300634788581247	-0.40295855148999404	0.18621636918667325	-1.0295080989445287
-0.7717507122431388	-0.40104764507658813	-0.5249963555127434	-0.696747004149521	0.36368552285207373	-0.0877358885262824	-0.6704967056920668	0.4981536602319293	-0.1982226239909241	0.5357081439319202	-0.18967387126627794	0.030277016211549025	-0.02702752110861849	-0.25952377739869786	0.4079749419083223	-0.1809627018241718	-0.5527333874934184	-1.132019951340004	-0.45930426368708444	0.49441974831554686	-0.2848516742730467	0.18749588463803396	0.2869940625166558	0.2681474609406189	-0.26164992252871533	-0.2152582442966823	-0.8746385697185101	0.5552533597457854	-0.4732596960018931	-0.6328143249851694	-0.1389241181521877	-0.42975712271474376	-0.5393574564485524	-0.8749153243395543	-0.13133649733946046	0.13120768759913504	-0.16850813604054846	-0.5096437765617041	-0.3543699565120793	0.13687006263690288	-0.9806755036397167
-0.8022810335367453	-0.3727848700109722	-0.5360894558065021	-0.6946093466632198	0.33178009903066547	-0.1056146015755095	-0.6107301903361271	0.5104224271733965	-0.1744099641442472	0.49212065596144433	-0.1804955957808037	-0.0149992161061403	-0.03151594135050023	-0.17134914927958111	0.4015038531337134	-0.16589415842921534	-0.48384695986611337	-1.107584777684884	-0.46873146809272315	0.48939278548862114	-0.2409829872516192	0.17768823578895257	0.2576569119844963	0.23638727016057254	-0.1770103727806938	-0.2096331562552069	-0.9214958075502342	0.5670583699645995	-0.49002275369374015	-0.6188091706684442	-0.10324628725411403	-0.42813421959829157	-0.5073688833093104	-0.9261663005369835	-0.14243328726107052	0.10143526109731252	-0.11809692915561065	-0.4064604015932563	-0.3408338670464038	0.10095218700504552	-0.9215156425577404
-0.8383116571829954	-0.31747019603891585	-0.5540724701565264	-0.7092848130855698	0.31045580135236295	-0.1588144737841426	-0.5208665663833699	0.5298005318031036	-0.1445101125385307	0.42827861674678125	-0.20404299140009333	-0.06622810048153357	-0.021885184469427853	-0.08375263563448501	0.3962082243050542	-0.16314330872222532	-0.401820623217929	-1.060261390721531	-0.49230813851074406	0.4730400495152848	-0.23002857014027098	0.14296952010257186	0.2355790711480023	0.1912139383441157	-0.08223962323624126	-0.19718479068699885	-0.9525267570931506	0.5429160718904018	-0.4909891732372591	-0.610977864740436	-0.06556888811043098	-0.42143798021780104	-0.4763917876063607	-0.9606283170386705	-0.1614732921906704	0.06518773855848174	-0.05362735078890004	-0.33280343186991207	-0.3564517808375282	0.08004704297353046	-0.835698662003785
-0.8625559186450081	-0.25812569535877306	-0.5650602085750388	-0.7296373370944913	0.28456357545913524	-0.20876292257912693	-0.41887316418675324	0.5363192037975256	-0.10744746171133554	0.3378261557651817	-0.24353292580785085	-0.11299845186916704	-0.0028713076861461902	7.092039068934964e-05	0.390003734693445	-0.16047269213168872	-0.31953908076210424	-0.985946095639631	-0.5278751968960107	0.4468635865292848	-0.25182443465889226	0.09350140100889795	0.23286179842966465	0.1277146599008204	0.0008171744684070392	-0.18869227971706376	-0.9637454449963894	0.4960756398722356	-0.4606844563319611	-0.604134519310739	-0.024039071319546534	-0.41274839244427675	-0.43085612804549467	-0.9631562127959812	-0.21396964451213263	0.040212368130020826	0.011198567167937207	-0.29186566343420095	-0.3949020606045149	0.06345001069075915	-0.7269646776235634
-0.8802600783837372	-0.2064436498642459	-0.5759049558771461	-0.7413068443557769	0.23309883485167257	-0.23317740826237116	-0.32529123146483285	0.5243422114758961	-0.08730611818755736	0.23020901553449136	-0.26714139018770944	-0.1430169716798882	0.011414250531980853	0.08455778670710809	0.4025136984481031	-0.14157970351909688	-0.2317163822078895	-0.8967629816633611	-0.5675323804015433	0.4292879202746419	-0.30598794148722597	0.031993173770108685	0.2420904081672106	0.04218794814442701	0.07217985431875654	-0.17446492289021004	-0.9665091651911972	0.4289715220153426	-0.42181553371580593	-0.5994806101501945	0.007610279318504967	-0.39925712827620646	-0.3854451055146933	-0.9443236115389683	-0.2796730737274772	0.03530840092324122	0.06300414636206571	-0.27285202622950305	-0.45962056275440644	0.0460904807533433	-0.6293265500793939
-0.8969953341634612	-0.15036157348557772	-0.6029641431947919	-0.7572594540486317	0.18855387044706867	-0.274993182797395	-0.2633284093747762	0.48666770324612385	-0.0887074616638577	0.11961686843863366	-0.2589617685515352	-0.17472020433712912	0.008906926120998677	0.15255926239067627	0.40730036523830976	-0.11745627983863101	-0.1269926790426968	-0.8074880700401327	-0.6079342726445699	0.4312330987926738	-0.3797389373286989	-0.053226805603255725	0.26135702802648847	-0.05565454257491331	0.13306622302487184	-0.15841284238160944	-0.9695416970766851	0.35724195275848836	-0.3908508229759099	-0.5971427988611495	0.015822342616510467	-0.3840018389815579	-0.3643958286295725	-0.9095283926088135	-0.3305001653427827	0.04243890869120304	0.0985296541951111	-0.25204915089387353	-0.5334872441555609	0.04010063806629895	-0.5386057420652126
-0.901477499632354	-0.09138727698148878	-0.6516187520137533	-0.7772381800271616	0.15805867949738267	-0.33517744175661246	-0.2296555592880277	0.4177128208335096	-0.0820298733796938	0.017800417269368495	-0.2219864301671953	-0.2103646440171385	-0.008141332142562224	0.19100996032853707	0.4009343003763983	-0.08542034262597516	-0.008854720613411193	-0.7214498754503921	-0.646448414832089	0.45218405262372424	-0.45455039071488323	-0.15017983965868953	0.28996427285505183	-0.1571689756169961	0.1612622168201073	-0.15587469289948047	-0.9539212177385545	0.2906618601717076	-0.36024753743115073	-0.5958110425850371	0.007442600639627724	-0.3674164747414693	-0.37470714600144583	-0.8469085495520551	-0.38043571999002734	0.06682859204093937	0.10908040466798694	-0.21868582387910532	-0.5873861837034733	0.03284843815100934	-0.4422287533711892
-0.8943052471553292	-0.05324853426093481	-0.7044238661325846	-0.7807658989389814	0.13026132534577273	-0.37305858238853745	-0.20728790912741712	0.3292197135729843	-0.07226797221427764	-0.08952573129883451	-0.15395942317368103	-0.23643174642420345	-0.021521467656723622	0.20293433203214378	0.406775245674828	-0.029669788564308897	0.09102326227921168	-0.6404673512690501	-0.6729952607961609	0.49216092414889745	-0.5255099416104834	-0.2415336635056237	0.32003494248537956	-0.2593924733834706	0.16825964690660092	-0.1611750807369357	-0.9103989249443346	0.22678854378329807	-0.33647597378142813	-0.5984238904963228	-0.018706889331255312	-0.33713521941862723	-0.41257762821334654	-0.7619952426812623	-0.438333458516923	0.09905532630122622	0.09049806969417337	-0.1737679946232557	-0.6135486223300036	0.010253090985031344	-0.3714696624357202
-0.8910046718803446	-0.026829067488586888	-0.7445742664495469	-0.7771836678143962	0.1212086814145642	-0.4002552987396634	-0.18956332846612375	0.2321334879355327	-0.07397469320357392	-0.20413432910455062	-0.0749256701576639	-0.2587142009821159	-0.029395549718990204	0.20674684485291928	0.419164027991759	0.02251994337664224	0.16427051914457022	-0.5694295721748415	-0.6876585181080547	0.5430520887493587	-0.5869800373637182	-0.32597336584348147	0.34154909376860176	-0.3603286810253056	0.17932304402181046	-0.17296032617017335	-0.8472239774517787	0.17784375831822635	-0.3348967028200683	-0.5991585277899393	-0.055780645230980974	-0.29037444136329177	-0.48452675068403145	-0.6668859414993478	-0.49599408614805773	0.11751376590134151	0.052753960586949346	-0.1104647495509018	-0.6176445693768227	-0.016633423537365154	-0.3323689454680897
-0.8881688554149644	0.017553014409376837	-0.7800774554833372	-0.7794653932915777	0.12416929452414135	-0.42556289693020144	-0.17080224515311562	0.12788455120377307	-0.06695779657163814	-0.3077235321123899	-0.02423141432556399	-0.2812723358240049	-0.0392894208901035	0.20969218596266453	0.430227893256211	0.051858519626610436	0.2243842471342405	-0.5082379406951073	-0.7020966309179153	0.579714099841436	-0.6289391719678648	-0.4030473974619001	0.35829717761101587	-0.4528447450649892	0.18527720647069157	-0.19691039614839037	-0.762678500550132	0.1552033909394665	-0.3535925995989527	-0.5866660748955376	-0.08500703895925849	-0.2530547257854028	-0.5804541202463527	-0.5677471122824926	-0.5515728801144115	0.12087914244893228	0.0033126171081819143	-0.036553310404492015	-0.5934793280706423	-0.043414035607727795	-0.2997363011439145
-0.8776487640551991	0.07463772709819087	-0.8064894198530419	-0.7783673615773024	0.12592551620600595	-0.43230445585622207	-0.14257392386515158	0.02239379322416743	-0.055930275269030626	-0.3998530239909564	-0.008590627059906255	-0.3071658617559739	-0.047883197922189515	0.2141497528281365	0.4489544647662509	0.06566625690586339	0.27891215800918373	-0.46325029385991157	-0.710343269921868	0.6057984833709615	-0.6503596855342341	-0.4575042322316631	0.3744635049272959	-0.5263680039870369	0.17218280923967455	-0.22059064483030894	-0.6536207576045688	0.15970505684255148	-0.3860069396541269	-0.55882947360245	-0.10317921578256342	-0.2333117565687391	-0.6682609079267801	-0.4649252855563043	-0.5835781088242173	0.11468759333098877	-0.05372030894284565	0.03486114752808488	-0.5390049248880528	-0.08357648151710848	-0.2695934588414875
-0.8710082271654336	0.1255523701861061	-0.8134621182398585	-0.7630883670850495	0.12577223002429724	-0.42253372271191625	-0.1185455575599724	-0.07453231219508076	-0.05736894266358668	-0.48328339669621584	-0.01737734402173415	-0.3481299098786309	-0.05788154094376029	0.23056516118255305	0.4676164061761698	0.049157338039329215	0.3419958435852676	-0.4392469091367797	-0.7079561609067229	0.6244733481372738	-0.6724434405890485	-0.48581094913089096	0.3953742193169508	-0.5775092972337907	0.14648589761818664	-0.23312132876009964	-0.5367674756292747	0.17654401060102023	-0.4406842860227993	-0.5245620818130268	-0.10840240662958489	-0.2218808737485123	-0.7347739383938835	-0.3680389047558933	-0.5813397819682347	0.09937605970148002	-0.11416170063856121	0.104911808396418	-0.47867856430282885	-0.13111397418613824	-0.2354128071733558
-0.8680325891937739	0.15749404925125804	-0.8126192232378908	-0.7465244418633253	0.10408004550989283	-0.41470972788995975	-0.11926995346525979	-0.16295069668711057	-0.04895070255534992	-0.5357537880478855	-0.03685827864315395	-0.4002709216133525	-0.08273423336928264	0.2565803125134629	0.4683192585149845	-0.0015232471873706855	0.4076475376007318	-0.4211253736446706	-0.7038371711067088	0.6186924847604601	-0.7141146846570025	-0.5136227680955612	0.4402092191695237	-0.6162630609204867	0.10716303795412234	-0.2432007548116541	-0.429385605567797	0.19817346308862033	-0.5125921857161588	-0.48812696717199666	-0.093948504510379	-0.2304787322154546	-0.7763499753842396	-0.29826187353564115	-0.5671795192733938	0.08572397279502326	-0.17883888554908453	0.19014713686925608	-0.42876132534485095	-0.17398328676950872	-0.19481279637958587
-0.85684883800843	0.17050518352215308	-0.8202090411797199	-0.7497056188511364	0.08380247347240197	-0.41227321819264323	-0.1412792588429356	-0.2367696755060435	-0.028225748673402818	-0.5513141843156311	-0.05558483445754869	-0.44285161337660994	-0.12567216390735275	0.2669255188906673	0.44712866443783417	-0.057208850630955155	0.45979884439202473	-0.39596261863958576	-0.6972589105921803	0.5926483859931427	-0.7794221061648113	-0.5547679321438261	0.5131708823725492	-0.6506062731965314	0.04927953465360543	-0.2577299456309775	-0.32661553607455435	0.23232175549368975	-0.5954292690276852	-0.45271962096144475	-0.055197961821882524	-0.2609575583524731	-0.7929171129189648	-0.2624048495334348	-0.5434542030435583	0.07872361771122201	-0.24298930758724707	0.30085326415708685	-0.38630395688639974	-0.21553940894765664	-0.1624886710015841
-0.8452791006930758	0.1612423665338035	-0.8457668217751092	-0.7696921322886331	0.08873390891823699	-0.41615846338566104	-0.16908373146291236	-0.2803294913115665	-0.014823068936386973	-0.551501797361182	-0.062309582680173836	-0.47843479077129086	-0.16813803645446643	0.27158694717592474	0.41579114464169714	-0.09792906754359473	0.4944685533599581	-0.3676243450323192	-0.6850173999111286	0.5654273966727558	-0.8684385887925246	-0.5987777243826331	0.5962355967996074	-0.6819908284975845	-0.014804072516066353	-0.2746326492092649	-0.23030114734030818	0.2772517646767252	-0.6850352176785725	-0.432334340789323	0.001913396203655704	-0.29226194824873025	-0.7934971544819573	-0.24493171418457166	-0.49333370189762055	0.07896068152880094	-0.29136473090076664	0.4292092315853724	-0.35361254481643783	-0.25653636617906517	-0.13055425376611637
-0.8430498338605681	0.13699013670877108	-0.8868240868040106	-0.8047863161211201	0.08098638733415098	-0.421788776334865	-0.18994479226731273	-0.29756910147148763	-0.001047150016821867	-0.5598142039303937	-0.05245955082844338	-0.5056080177745556	-0.19213560743735383	0.2928493889888366	0.3935381932938085	-0.11722704236304904	0.5090918461377464	-0.3265669974520733	-0.6732896805295885	0.5358670136613034	-0.9652463368174644	-0.641234187337792	0.6793545121452496	-0.7059259835691647	-0.07217189219342923	-0.29087680589489157	-0.15487006682579343	0.32056843621713293	-0.7647648300188659	-0.43645265231708363	0.08549702565691533	-0.32772590939345914	-0.7876104516773736	-0.2316702575315443	-0.4401544701963668	0.0801599455471415	-0.3230417711604457	0.563052195948514	-0.33536696251697184	-0.29503402554247127	-0.09124244488794683
-0.8408717692697968	0.10051731278045983	-0.9214618032911368	-0.8481585688349857	0.0773688334458213	-0.4333868917521581	-0.19567830879427026	-0.2901679891634099	0.018982221752191598	-0.5906210317774119	-0.03274511800484907	-0.5027014626817714	-0.18976370949918714	0.3087810068097308	0.36030620368787714	-0.10802697834300416	0.47932208867650666	-0.26709572187459196	-0.6581732477456543	0.501058101630783	-1.0473498023925405	-0.6840193781180954	0.7560957860708571	-0.7245642563246044	-0.11892852962511677	-0.30663162565333313	-0.09511406802407824	0.35686647008462863	-0.8285603054952896	-0.452582102650325	0.214031116950152	-0.37644122728904345	-0.7659284021780798	-0.2087237169577126	-0.41607348762289015	0.06948742544594191	-0.3378902869507601	0.6975830229708804	-0.32798748767228963	-0.33054523575851785	-0.05551919848894945
-0.8375199917530765	0.05477010298329767	-0.9390459476848724	-0.8885365435762367	0.1017938915998358	-0.4604848306831224	-0.17587686965983823	-0.25688433313948766	0.03453272333060718	-0.6514574334255935	-0.014456820354536024	-0.4759672820566907	-0.16276354014759195	0.32641958368286367	0.32940897644881434	-0.08318527723904631	0.4280002007600447	-0.2114187490380474	-0.6248229967650205	0.47823102887405666	-1.0952453127366693	-0.7176904996364342	0.799984076545498	-0.7415564859698488	-0.15887417643406704	-0.32937893290398235	-0.04013367691460672	0.39446012548610093	-0.8935264843211792	-0.4642277322604594	0.3796180043082542	-0.43116481476575325	-0.7349656876709071	-0.17468375686541865	-0.3978633708284534	0.05585858009022885	-0.3295922224085102	0.8184361185034599	-0.32622724596621866	-0.3622947908783163	-0.016808189663854244
-0.845895496910898	0.01547447221257428	-0.941807933985964	-0.9141417086580557	0.09411644369881704	-0.5016462048095762	-0.14762542935362005	-0.1985294091719521	0.055875218405499937	-0.7511144201521889	-0.007721295291810461	-0.45017245647330595	-0.12037892348416768	0.3634949777141078	0.3353307093723944	-0.05593658264147215	0.39154724121122525	-0.16232740739253787	-0.5775137866583399	0.4687094375779507	-1.0965207771375254	-0.7374719674440109	0.8172452624171728	-0.7491958142504977	-0.20048984482261747	-0.35008200084199814	-0.004444724794119404	0.4271106133789614	-0.9581783803686893	-0.47612306617236505	0.5443413464701398	-0.48540505935778056	-0.6810314097764651	-0.15209263221528604	-0.3799662404164213	0.036103261958652856	-0.29855349480592724	0.905878174004447	-0.34129931557445115	-0.3853857615198136	0.03910951617675855
-0.8659588984034643	-0.017300166248698838	-0.923426049679651	-0.9152163779954309	0.03854801302674732	-0.554516818951005	-0.13396208956558855	-0.12237979162138923	0.08822487628213402	-0.8696935226157916	-0.012520581416505028	-0.4275088143622413	-0.08150765645835427	0.3843131841943525	0.34857987989718575	-0.026983889475401517	0.36401372463943343	-0.10051359186119795	-0.5262356830863342	0.46504352421704465	-1.0437821462541477	-0.7539228082759515	0.8288984599127034	-0.7426791717834689	-0.2420499780517511	-0.36490845241148057	0.013464854097460871	0.44147798338312433	-1.0056468655082684	-0.48728738169357866	0.7009490405743742	-0.5378354141699384	-0.5831146414650376	-0.1474366836148259	-0.40960510238653336	-0.005215566952307219	-0.26286066229577926	0.9566249434823973	-0.37840825731061	-0.40142786495392657	0.10190124064263269
-0.888025095274706	-0.04811195131818665	-0.8888748804471913	-0.9033833340958498	-0.01332403086354223	-0.6007981560224951	-0.13522592923013307	-0.03665498502225101	0.1125057816487373	-0.9768971483787366	-0.03288162464612103	-0.40123069741682454	-0.07489110592937398	0.3823780220602645	0.3512701078147199	0.013040973761304656	0.3467331013895904	-0.034929272978873424	-0.4760544373447459	0.4659470538837046	-0.9519632861285544	-0.777634560410527	0.824266088071069	-0.7456167256416634	-0.28098805839700003	-0.38347124294834944	0.030752805954342717	0.4442012643144132	-1.0428108040517112	-0.4919014829219571	0.8597784771737299	-0.5864978113117252	-0.45673748671157793	-0.16225308493403742	-0.4754602825751643	-0.06200862034797727	-0.23074671871255395	0.9834714676158395	-0.4356499635599553	-0.41199269356884	0.16485534350122982
-0.9117809661232364	-0.06300881311085664	-0.8537780872179216	-0.9030134297949415	-0.07279031015620985	-0.6323945832966461	-0.14436564777982563	0.04493871994723402	0.12856863883228914	-1.0691568207378896	-0.07606801520830224	-0.3868306569044483	-0.10521889718443303	0.3836346603643189	0.3649030195589786	0.06815730414052605	0.34366106148012054	0.027255133053149007	-0.44222503268029867	0.4791748433029245	-0.8543939036471035	-0.8096584304094622	0.799767272871162	-0.7740721683312412	-0.32207614277109275	-0.40878413913498896	0.05544147967026884	0.45325411031933366	-1.0703930463892923	-0.49767363308608525	0.9849548029224531	-0.6231542534420209	-0.3147663220042809	-0.20668007539644165	-0.5288102341213657	-0.11610100554730693	-0.19629642686015122	0.999837032386759	-0.5068762824020034	-0.421574747428878	0.22196923683490022
-0.9361808036274472	-0.057895367929112554	-0.8233887120576788	-0.9129424399772159	-0.15258671674866786	-0.6507383733657994	-0.1607994165886119	0.10769517080183326	0.14282976868916955	-1.1588167123229782	-0.14232762042535727	-0.3936001394331926	-0.15910702538157612	0.3669667072659884	0.38049907059441107	0.11856662502111977	0.3445542818068613	0.09660995528645851	-0.4187493886413951	0.5075151735160842	-0.7704027507587613	-0.8417003623768121	0.7773244791828697	-0.8101711599248274	-0.35855877571070743	-0.44103007066380506	0.08531737897979293	0.46132492471569864	-1.076992984735274	-0.5086533845581637	1.0574422958010214	-0.6382578365757835	-0.16812126866956636	-0.2652392915249364	-0.59331388220416	-0.17466041679944655	-0.16193289595143162	1.003968184426843	-0.587686609571577	-0.4424841275584743	0.2722957133527609
-0.9581485346491962	-0.04650002063495295	-0.8025232978348529	-0.9259591776397039	-0.20845296057377238	-0.6416714293401441	-0.17734492731895837	0.14723419001690996	0.14564263489220447	-1.2283101159301588	-0.21253154911914413	-0.40485197917176896	-0.22274585962142807	0.32674515341297106	0.37385428842572777	0.14338540237751923	0.34909375511026275	0.1559486342627785	-0.3863632179643388	0.5423528603767535	-0.7021581169449815	-0.8691039808553145	0.7533423794067959	-0.8397619502981039	-0.38479517173795635	-0.4810871000583443	0.11474385874396083	0.4624431203708186	-1.0582617311438214	-0.5156089159785112	1.09941646109093	-0.6378203583443922	-0.035339688063562684	-0.3092930952674565	-0.6790531821112997	-0.23341970538797643	-0.12240399028844366	0.999336045710098	-0.6690385495737878	-0.472662090290088	0.32296859710843023
-0.9737415865748087	-0.029570892167487074	-0.7974395873542328	-0.9548428629464153	-0.23799339759167132	-0.6011603398964198	-0.18641528881388983	0.1623637715236153	0.13597234698068691	-1.2726557137581684	-0.2593245888349128	-0.4107365620235529	-0.27166190160234877	0.2939173794118962	0.3590418773542614	0.13509464701061882	0.36265156364115303	0.19348707204296203	-0.35021597951614114	0.5764711764837122	-0.6524478029676353	-0.8911070707778765	0.7181985037970182	-0.8692092394771581	-0.4111029701130266	-0.5257127985207161	0.14032297118526568	0.4666848367304623	-1.010687175566539	-0.5141432602942025	1.1160501860355376	-0.6289226156059315	0.07020390774142635	-0.33741538023015794	-0.7333515772405448	-0.27941008599828543	-0.06744712967554428	0.9942068964014282	-0.7350222254499179	-0.49698152937517986	0.37505958549387763
-0.9848879207373455	-0.01839535360285943	-0.8005364739016425	-0.9870595806907838	-0.26308853534001314	-0.5553523112965365	-0.18580648799987157	0.15902259630376678	0.1179957907156977	-1.3018888893251563	-0.2769950143194718	-0.4161855019574491	-0.28363360179922986	0.27572198701904893	0.3436881891942819	0.08323730940926247	0.36835541344191336	0.2258678420292375	-0.3214321208716127	0.6021757322552785	-0.6178098340243999	-0.9086307925336392	0.6858983697156075	-0.9064942262347566	-0.4376805106909777	-0.5778248946447916	0.15247409964055206	0.4746566227293255	-0.9393056995269659	-0.5043432711754191	1.0840361342709286	-0.6120585353958438	0.1556521793144798	-0.35641680405092807	-0.7555593837375103	-0.3189486121223289	-0.0026831838213375704	0.9733324515405617	-0.7744287903745299	-0.5176282714237317	0.4317837706850134
-0.9985845204017348	-0.019459690609014396	-0.8092213027612069	-0.9978023803350569	-0.27394995621538615	-0.5131085012741466	-0.17588842916896535	0.14241990878958855	0.09062717938436482	-1.302627854994368	-0.26968831673142724	-0.42245807928297713	-0.26968080577144954	0.26317994564056785	0.32276015489887244	-0.017673027342157865	0.3534513942757201	0.24899404923699148	-0.29143883214565036	0.6091593835322953	-0.5738901284269377	-0.9266746989797394	0.6535873954504801	-0.936823625695941	-0.45541606053038386	-0.6331702730821377	0.14142761922665525	0.4860325098922999	-0.8558911216101663	-0.4791484690170112	1.0167089527348028	-0.5861873428894475	0.2162257759258182	-0.36321857629072213	-0.7725602349635668	-0.361420221950143	0.06518246576953504	0.9265379102896016	-0.7831411405495301	-0.5327553776722709	0.48926030909576446
-1.0180689426992862	0.003296297337800122	-0.8191403707307959	-0.9818497706422026	-0.27818065483055127	-0.46293368755795833	-0.1680125502838167	0.12580654659419696	0.061358441305505294	-1.269692193405995	-0.23021634372383706	-0.4166824071606647	-0.239472963678027	0.2517576207170313	0.29206489672268743	-0.13909247690902624	0.3202395484839321	0.2536553297547554	-0.25357414525245714	0.5930684985133097	-0.52377531002532	-0.9516218897538675	0.6100857381950706	-0.9577199319487001	-0.4633060199646445	-0.6760169802858644	0.11482366221463147	0.49908775362956914	-0.7706222753009241	-0.45059532494492877	0.9437896872581263	-0.5588943461310294	0.2543167698062948	-0.3522673231417395	-0.7713035472160339	-0.41348129561453206	0.12985965068005856	0.8759541602858025	-0.7628433533763996	-0.5293199021282874	0.5374650412820485
-1.0419784202730245	0.049444561659021266	-0.8160020920181115	-0.9450189834601883	-0.28746979744211	-0.4165453416146267	-0.1644406619635949	0.11165191930499867	0.027648156954302838	-1.2299871468271266	-0.1700205072032525	-0.40353824349751244	-0.19552126925773874	0.24835587344358573	0.2658695092674221	-0.25858633168100154	0.2614465105488006	0.261648524865815	-0.1934663361455926	0.564952611975307	-0.47585793457717696	-0.9818756868481799	0.5631911034363112	-0.9766958545728981	-0.4591131154286902	-0.7089946305843032	0.08371290920104425	0.5122915399630905	-0.6901619555008972	-0.42913884950723824	0.8767475594760921	-0.5295374399745147	0.2861759121835468	-0.3222257921910617	-0.7495889313822512	-0.4655470175890695	0.1863162361766205	0.8354140003236319	-0.7141659000431302	-0.5097703094828077	0.5688906728869847
-1.0650135211032712	0.08278607526487679	-0.7891649172233057	-0.8839419427860078	-0.2906581500216557	-0.38929923655342036	-0.1598168583128225	0.10125833803004916	-0.011365516872584228	-1.2093343964658523	-0.12826743637441979	-0.39905248282738387	-0.1560773417183061	0.24685277581113302	0.2576857228396091	-0.37650990974523674	0.1833471532656812	0.28164681225129085	-0.10392232663189907	0.5356224276050419	-0.4264537320560363	-1.0110421534439384	0.5229451146905062	-0.9721797875782603	-0.4540871835014868	-0.7396627935161201	0.04788535105254991	0.525709887824531	-0.6289003849251628	-0.4042950809324795	0.8176785528746638	-0.49299036740206736	0.32126602987862374	-0.2805799313316044	-0.7109019176299032	-0.5079396061443575	0.23150319480979062	0.7977724061335701	-0.6472174763088652	-0.4845655258987117	0.5860865446763202
-1.0789444694894526	0.11375596836788784	-0.7550916393535687	-0.8049498527594169	-0.3021589932550144	-0.3636541488439978	-0.16540780756054804	0.10072104574229987	-0.0395043581533616	-1.2156290055859735	-0.12049374238202608	-0.3901320133915674	-0.1265930639224969	0.2138546101756101	0.24648855799365813	-0.4755443198214733	0.09647828641752229	0.29705521728885975	-0.00015957587442838594	0.5047326474407337	-0.3790283214482223	-1.0372211704639365	0.4922059670643105	-0.9179278949155739	-0.4668087018049927	-0.7598399385884693	0.00966368878393373	0.5216579758934321	-0.5931782186275383	-0.3729770950262944	0.767894753116054	-0.4497893920521667	0.3584989457444255	-0.23887631538454598	-0.6358563191215796	-0.5440988107903646	0.26303460062828765	0.7690372417508115	-0.5696864455868992	-0.46104247325291603	0.5994069854926736
-1.0837850506504978	0.15086893701729265	-0.7317765615312724	-0.728294000422773	-0.33312718156540183	-0.33057606026742475	-0.19458786176662962	0.10890140977896876	-0.0607620261413113	-1.25802572504285	-0.13199981532917832	-0.37550053757906304	-0.10456885011491912	0.1412403895309121	0.23580843394867443	-0.5462144129189672	0.012920714923496163	0.3046098236422307	0.1188899092774888	0.4713826192987371	-0.3346713137704673	-1.058285038028944	0.4725960747206682	-0.826965020272177	-0.493544914266991	-0.7701525999978411	-0.03712634612512026	0.4871713364635662	-0.5806265501659841	-0.3494650827276481	0.7117475474940591	-0.40272520167505954	0.3918968760697813	-0.20527618249782975	-0.5367012847322881	-0.5693623764480389	0.28140003324289375	0.7641585857804719	-0.4811327474507153	-0.44327627789968893	0.6265404149166394
-1.0831528998967568	0.16426570063824397	-0.7209694434703244	-0.6649079781650279	-0.35682522525759686	-0.3117301516457842	-0.2258717466338124	0.12015252377807535	-0.08328192118297532	-1.3248925460123153	-0.16863747939037335	-0.37686872861805526	-0.0892540507033954	0.06564127257561486	0.23241131431106732	-0.6040013598887242	-0.042267540978716656	0.31943344366954696	0.23459975098258257	0.43662837944549854	-0.281641148166894	-1.0764662154349949	0.4529211412747253	-0.7232727455766049	-0.5291865862211538	-0.7862092537487517	-0.1032288209364923	0.4309479637821405	-0.588939329654137	-0.3348338582050335	0.646197759954031	-0.36377199882995925	0.41815214582605675	-0.19235237097231664	-0.4442564886930297	-0.5629337635125168	0.2903519034678976	0.7634508426975699	-0.38230533089544444	-0.435854634061145	0.6811807440678337
-1.0712168696212914	0.1597962564710927	-0.7336994157545118	-0.6146399305363348	-0.3605084732238021	-0.3016877805960342	-0.24118038988757756	0.12489919869104422	-0.09681353809214446	-1.3924906749756631	-0.22648396476907945	-0.3952712384385275	-0.07802139211530701	0.0008255119146735629	0.21933179779909323	-0.6483244257926024	-0.05649526475466275	0.34425960730245214	0.3116626729733179	0.3991175108640433	-0.21814853029230252	-1.0975589821494656	0.4231070226590277	-0.6120804231712467	-0.5752172997833245	-0.8016165070916219	-0.18616562787672306	0.35942057750351825	-0.611104122599391	-0.31760064247990594	0.5802329676837823	-0.34273423517038715	0.4238423056216927	-0.2003625573526882	-0.36152849716205315	-0.5368706885092819	0.2861718851454574	0.7453000158804546	-0.2804313421565896	-0.44199274018103657	0.7466950129183588
-1.054276804874623	0.17299249283001483	-0.7668771176846579	-0.5776611816339569	-0.35776246076861673	-0.2629423375376964	-0.2524046732498269	0.10639997614792134	-0.09677621417388939	-1.4379006896743498	-0.28274266237299883	-0.4208312252614886	-0.07737134504579317	-0.05075751270672039	0.1986380476166223	-0.6769065183731481	-0.03627977471695648	0.36655623577473284	0.357225569955255	0.3571695634737046	-0.15431335912148086	-1.124294307796631	0.3889206966108985	-0.5123639756802997	-0.6207283629252396	-0.804026605789067	-0.2823834124096314	0.27332776442573076	-0.6490812678318921	-0.30233610994555293	0.510616972180985	-0.3365319228253381	0.4079175281649923	-0.21070071803328969	-0.29789741717565943	-0.5284851370011966	0.26480390415839433	0.7306720001389061	-0.17989869144856238	-0.4574799147664913	0.7970431398885827
-1.0385990723184468	0.18906552414035543	-0.8123633443980074	-0.5567440668499651	-0.3602982521746012	-0.22685153764619786	-0.24178919070159538	0.06527754588616419	-0.08106284458854271	-1.4553333875599417	-0.3211980201311213	-0.45994038752282584	-0.08721878428336988	-0.07716821604617052	0.1913792794967903	-0.7068754976809671	0.003969371220512585	0.38057407645652724	0.3987676170483207	0.32581363106099215	-0.08785073128489718	-1.1522903588391287	0.35652300087603694	-0.4408708365941595	-0.6403719421703163	-0.8033680588964064	-0.39330603645928996	0.18686359485731266	-0.7019397026206899	-0.2941754838514406	0.4359915761467342	-0.3338188521806606	0.38419334886541057	-0.2113671228902255	-0.27916091419263367	-0.5448704302750331	0.23266207312898496	0.7295666485824637	-0.0842532502850352	-0.4696968216331355	0.808133584111544
-1.0237464835810168	0.18635454980946103	-0.8687545251993196	-0.5406941139200294	-0.3597551811308329	-0.22712317555164194	-0.183070737506498	0.021870733844702832	-0.06082988781086649	-1.440090784818334	-0.33401168301045087	-0.5052778821258435	-0.10019264037908455	-0.08980153865739161	0.19432398843355048	-0.7305480876594543	0.05691819616068174	0.3987194113385882	0.42327084368624684	0.30913573950697887	-0.015367911476274887	-1.1733108776799412	0.3298380819599145	-0.38238143807856095	-0.6078957743029004	-0.8022064553496303	-0.5134984636547544	0.09899239680772877	-0.7571906150599061	-0.2839810343139173	0.373644451373259	-0.3379466709768536	0.3613895660955356	-0.21226454809756606	-0.29057543271456343	-0.5819685935710587	0.1880793424964638	0.7258331050159199	0.006031070105434666	-0.4730009781365969	0.7635282396306138
-1.008559110955313	0.17381388334563508	-0.9316743793417677	-0.5273697716283647	-0.3733144388042824	-0.23111542961650092	-0.0890572497771724	-0.0014890268776674488	-0.06350363759131389	-1.3911544106308198	-0.3122280968875871	-0.5389108767709165	-0.11472583557607355	-0.10261438102633424	0.19736160313923473	-0.7263797862284458	0.104874557488888	0.41642615746296097	0.42448893317160535	0.3075761437129354	0.06476405055347854	-1.1839818886192366	0.315254421466283	-0.313087243762707	-0.5103125656137065	-0.7884547157230315	-0.6308557675500746	0.00968941317760369	-0.8007502081433835	-0.27131487407915317	0.3196770685766658	-0.345694269332785	0.344448517470617	-0.205427234265402	-0.29750855530661224	-0.6482860344612222	0.13252445109317817	0.7268629109623895	0.09612074838417548	-0.473386463062001	0.6615058954829309
-0.9918100699566595	0.15172889046791888	-0.9972621466824105	-0.524060101567607	-0.4102126125442087	-0.22869538282254495	0.025497485670708753	0.005634543718857183	-0.08680054874937662	-1.311970218895277	-0.26177811609776247	-0.5648690684485096	-0.1211721356820864	-0.12257150121106389	0.1977049505461278	-0.6934192578642737	0.1245732557661227	0.4122850636112932	0.41775480338643867	0.32411303859922114	0.14609494912003657	-1.183660385581458	0.31707195893612905	-0.23376484834474143	-0.3503673396967559	-0.7687897737894183	-0.7340206542140041	-0.06570833297003174	-0.8280220962373143	-0.26900239511057744	0.25624841632443285	-0.35229877940669385	0.3312849296030376	-0.18076136916067523	-0.3061678452198003	-0.7316627735967708	0.07759857653159416	0.7477612123316687	0.16815102377466937	-0.46765078625983864	0.5249889681078527
-0.9707403474822811	0.11370198025888063	-1.0591697742376738	-0.5270699544581559	-0.4314755957498281	-0.24186982123658102	0.1507717392489632	0.04206723070078326	-0.1112578944568214	-1.2101039928363764	-0.19948079575760685	-0.58234583706847	-0.10887928127824328	-0.16503248797397058	0.19038559170743202	-0.6325987349676414	0.11441606462203943	0.3874351005884359	0.3987531847084475	0.344698552087387	0.22457245161268008	-1.1706882798661533	0.3375129320313901	-0.16395151735567243	-0.1439074509712901	-0.7536523417428461	-0.8257484434760165	-0.11710407127326324	-0.8169043429521196	-0.2823959548331097	0.19279042030339594	-0.359877031350474	0.3308630811935891	-0.15331881715204812	-0.32725174607085883	-0.7966833359554734	0.0462313967850683	0.7758602031567632	0.22224883678456558	-0.4503759782840497	0.3930835870860997
-0.954274888130166	0.07329573695999578	-1.093668262532511	-0.5231295002211118	-0.4200930018566444	-0.24727376926458217	0.2653149151877168	0.1004363875766037	-0.1426099857910043	-1.0947985465757564	-0.1375965876212984	-0.5861645195205825	-0.09245785411742787	-0.21606478249116706	0.18204830879183145	-0.5399142029650408	0.08702929138964109	0.356818885371467	0.36052768931840645	0.3635230459704708	0.30223730107277846	-1.1526407610263703	0.3691771086680833	-0.11905674668094082	0.08686890398445073	-0.7386063745424769	-0.9050520924093954	-0.1433919846266583	-0.7578859657070722	-0.3029151344134276	0.13243447984158568	-0.38071016809536307	0.3459920991506473	-0.1281686978512813	-0.3527838473263919	-0.8327077396071714	0.05295536992049858	0.8016490887505883	0.27060893884871107	-0.42836944875138067	0.2827474692310144
-0.9474630206622836	0.03352578208870345	-1.0861537030730006	-0.5134496887257647	-0.4078520053458911	-0.2296131896848787	0.3492446577886504	0.15766335356257158	-0.1700837827101472	-0.9610113009095242	-0.08566299517765767	-0.5720810008157341	-0.08727295487249571	-0.24142879436186507	0.17745149292073029	-0.4263499575614663	0.050640133292731315	0.3181006778322285	0.3078842863943284	0.38745507220489583	0.3708317765507924	-1.1415290380577605	0.4050906373217519	-0.11290729844618604	0.3085533599842719	-0.7209536592253264	-0.9667611761512098	-0.13832503162116933	-0.6627329260177767	-0.3206875666742638	0.0717306061211053	-0.4255834392652602	0.34974079751643317	-0.10013970956855049	-0.3909681859797264	-0.8438729805841234	0.10032064796113768	0.8186388988249661	0.29955983729327207	-0.41081082220414056	0.188183705922395
-0.940806729236599	-0.013929765729208538	-1.0401670074522325	-0.5116702543519217	-0.40460671789885394	-0.2211759517127533	0.38985321335155704	0.18932801626910198	-0.16949677926850132	-0.8111084775142222	-0.06279094820465746	-0.5343366261330929	-0.07811812531017501	-0.2541625263291002	0.18378524273258146	-0.3122966722099828	0.020088808045593064	0.26117253706677285	0.2500539005195667	0.40323518905827915	0.4250645228751724	-1.1303920283333713	0.44027787366639687	-0.1497111341408047	0.491498075493903	-0.6995234457599981	-1.019658276657908	-0.11011431688295499	-0.5318537914961274	-0.3337156172014496	0.010951276995130793	-0.488396845972458	0.3252256524491345	-0.08100500477639297	-0.4428622766259561	-0.8266509914835378	0.1957266999610908	0.8212988995129509	0.3109040873268683	-0.39219317113656027	0.10440728050365503
-0.935410800684417	-0.05942246015533405	-0.9651267747323768	-0.5139247237227205	-0.407028639569854	-0.22853486951478316	0.3893445949499723	0.18804705452347345	-0.14851395104224746	-0.659708578592176	-0.08300111567286808	-0.46824823410536276	-0.06677712554383444	-0.2645412024916423	0.21166101279099067	-0.22278325861960663	0.002377524995357334	0.19277649025724825	0.18327835039095536	0.39913477576213185	0.4775589934303861	-1.1076520100994967	0.4577847703689849	-0.216223937662765	0.6111604768483023	-0.6763325340052649	-1.0655326717455815	-0.07724101509571643	-0.37583203470407256	-0.34483650588757253	-0.04014041645872011	-0.5652660048882309	0.2829209682060939	-0.07657563382729123	-0.48889498592897623	-0.7905289733187194	0.32760643296433856	0.8148894509194807	0.3222779568122494	-0.3776930074040628	0.03340462197910181
-0.9380339309148938	-0.09667811166426006	-0.8886754454690479	-0.5153459349841046	-0.4356931555494171	-0.2466276003076932	0.3722904658180409	0.15358918356605836	-0.11810174383139445	-0.5186503702014245	-0.12041111994125578	-0.38970658085456866	-0.06605356124622053	-0.25652975296482516	0.2566435624751594	-0.16666210397241546	-0.006510017255715972	0.11736982315040174	0.1069976612213861	0.3816540664469783	0.5400749699923223	-1.0749815216313219	0.4486970830197571	-0.2797105542359817	0.6828365336696459	-0.6594252571846677	-1.094362725571052	-0.04639366927402752	-0.2269798537938128	-0.352056217221388	-0.0850447666620062	-0.6551395570371386	0.23534317884493988	-0.07549161526000861	-0.5213270142511516	-0.7474716764121808	0.4567500976364415	0.7938519865844623	0.3269155166917052	-0.380959039024792	-0.032120472097605136
-0.9453341889962588	-0.1315390049093372	-0.8223426191534514	-0.5259407729080139	-0.48652285340408563	-0.25405236972316403	0.3514101391650958	0.0834992267177342	-0.07167078952219955	-0.3837642481255362	-0.14163431037890098	-0.32118131125490235	-0.06870018145781297	-0.234041099925438	0.292476913610959	-0.13210455452835226	-0.015576203572137482	0.03335797661944115	0.02753608434360675	0.3466207107413004	0.6138879169618366	-1.030736923803126	0.4197501791014016	-0.3102383229950618	0.7399346111441275	-0.6361428805837317	-1.115065425936108	-0.02932777543795111	-0.10086210336462195	-0.35600082140878586	-0.1303599296285412	-0.7375795073026452	0.18488915032845185	-0.07885473843801265	-0.5408175298826975	-0.6946482798834206	0.566124661569353	0.7674825926192685	0.3204796329538834	-0.40039002092399373	-0.08425476138777888
-0.9512401706488116	-0.16189189105225782	-0.7744782243988348	-0.5564676120566544	-0.5468519149195145	-0.23467553246815523	0.3281177282743309	-0.012757932012129986	-0.010266157825801975	-0.25346890240915226	-0.1472957437116238	-0.2707488365887728	-0.06883947725842318	-0.20319108596706398	0.3211161267270465	-0.11799116728165619	-0.03257610043357617	-0.051571846381100996	-0.05156179756935	0.2941411755166473	0.7006632264280466	-0.9710818545236654	0.3809061874496324	-0.30394959418944467	0.7626564249397247	-0.5981895426518575	-1.1399893098813794	-0.03226561789715965	0.0028787132439086925	-0.3718262838963927	-0.18283497218312778	-0.792348959432646	0.14942991527510663	-0.07740641854893823	-0.5509706184391792	-0.6424291636739791	0.6496289712590814	0.7538843828241897	0.30746399956957043	-0.43051715047863104	-0.09507457495620268
-0.9604211264554806	-0.18779847078903042	-0.7535149741489946	-0.5937890091535579	-0.6040933547748069	-0.20573374836084302	0.31322137417942664	-0.11683963207154335	0.043409029708336835	-0.12734316090919914	-0.14605281482004887	-0.24355859228402763	-0.0719155928552302	-0.16474038802920304	0.3609242290202833	-0.12600683767785772	-0.0625340721779507	-0.12398319026683183	-0.12361958409181291	0.22999344666681715	0.790383036568232	-0.8932167086886912	0.344775855121628	-0.26433482333741565	0.7333616283474607	-0.5545699574977168	-1.1711588654523026	-0.05266134159922102	0.07096414864522035	-0.3975024001437216	-0.23866358831525644	-0.8148226395452521	0.13565272972105588	-0.06181254489663475	-0.5630348208154935	-0.6153806469192401	0.6948902964154087	0.750544471646451	0.2750053117636326	-0.46930286451156933	-0.06977060875691314
-0.9654054677567844	-0.21636974933469152	-0.7518517616897538	-0.6294438900316324	-0.651318637556721	-0.18361583769635298	0.30893664946304433	-0.20696952378481645	0.0795521549130681	0.005195883678468793	-0.13491315443630858	-0.23613904883874767	-0.07492592987952669	-0.13176352134798602	0.3848777598776041	-0.13954331061100506	-0.10560324228984515	-0.18894532509755052	-0.18418056867071833	0.15739455020240173	0.8481433530069786	-0.8109083186237465	0.32246314363793727	-0.20587496918533293	0.6875847897997657	-0.5010767421959782	-1.2167182468399602	-0.09152173525206564	0.10325670412377261	-0.4249662544356145	-0.2881832941546344	-0.8063694311386895	0.12376906827759977	-0.03795080831927776	-0.5850908763391721	-0.6088916059517859	0.7162025025101046	0.7542780152129946	0.23086386590370034	-0.5154127921271804	-0.015319721063895415
-0.9605491320598203	-0.24406950554922568	-0.7565968089999403	-0.6706940601771295	-0.695105930263164	-0.19351827406754035	0.3068559378201966	-0.26836317367114965	0.1068834423261467	0.1525372146763497	-0.12479370158206962	-0.23780674438378763	-0.0701937419865774	-0.11025157749891738	0.3855321396413288	-0.1512573456132717	-0.15447515445296045	-0.247818216013379	-0.24444424704822126	0.08845005716683342	0.8528589271061418	-0.7466944085164626	0.3113555687228173	-0.1508380405777843	0.6409431894840119	-0.43307720228646673	-1.2770622712150388	-0.15422734178660397	0.11376946306058582	-0.45962810664377757	-0.33145277723886846	-0.779393958903055	0.09059164962081992	-0.005385824310335569	-0.6201168978609717	-0.6081897111193463	0.7302081977046415	0.765307674269003	0.18358275815457378	-0.5557785707444662	0.06589112574982574
-0.9557302133856632	-0.2649821852027713	-0.7689881181136948	-0.7210010451006548	-0.7359939243327134	-0.2484302882256389	0.29758521150039824	-0.2976046837421992	0.1158038587890868	0.3056524328720058	-0.12462486442049744	-0.24306509054110775	-0.05619451402525982	-0.09174278620699619	0.39397444646962565	-0.16917225433004474	-0.20012190322202147	-0.28573404411994635	-0.3126543717602997	0.0295278374719527	0.8109617436300368	-0.7045955725359112	0.3104196995286025	-0.11021876136620037	0.5759630861694719	-0.3598412999318422	-1.3379943211634806	-0.2274794726550426	0.10832058539042166	-0.5081503570516966	-0.3618026181156222	-0.7462408706741441	0.02023404614941975	0.03675761884230102	-0.6661116694206702	-0.6046198089252162	0.7395845768326657	0.7689259113782198	0.1337670716027156	-0.5748537204048332	0.14278811993021334
-0.9520987928563844	-0.28134443852565416	-0.7882580525113669	-0.7733522380028834	-0.7664891152823994	-0.3253079311921455	0.2829816983033761	-0.2963343966777841	0.1140428484641471	0.4450489257164477	-0.12473622510153468	-0.25969099408706836	-0.03044413755136081	-0.08992324696771122	0.4050383117340778	-0.1919431769045739	-0.2398765879071873	-0.3050931478895654	-0.38783531663147686	-0.02713268057326402	0.7329725617937207	-0.6858183501721815	0.3168949026020881	-0.0804464841884664	0.5135653677678047	-0.2941283811774022	-1.3883965131660518	-0.2930899121829557	0.09345893850777375	-0.5562709092350276	-0.3773464316475289	-0.714756550214976	-0.08518011889357933	0.08813299061302508	-0.7094745100374228	-0.5815270041069408	0.7505629348136932	0.7612799004320394	0.0942420288709643	-0.5699440827285361	0.19022967367070037
-0.9476757068971867	-0.2978378058275567	-0.8042692946246447	-0.8218564261756656	-0.7907214708079795	-0.39404055272117094	0.2704049523732756	-0.2742947381988258	0.13015660189986564	0.5680388491693326	-0.1065341421720242	-0.29850065184235774	-0.001609906825066118	-0.1185490415549866	0.3860087866297207	-0.2021786301893333	-0.27900920843623034	-0.3131679409090325	-0.47773147523809395	-0.0860750426492482	0.6299223265725931	-0.6962437183410396	0.3199265406482124	-0.0636315207243197	0.49880094895718763	-0.25443721116767437	-1.4216619598877485	-0.3430002245236663	0.07545053530659632	-0.5910883742689321	-0.38607410688308186	-0.6928755825448997	-0.20509052927946253	0.15059733920316565	-0.7436137368090765	-0.5257844688048561	0.7602057939830291	0.7532084484191708	0.07053800474257683	-0.555778570744466	0.20482749117647248
-0.9510865639236027	-0.3188006172966095	-0.81808298905422	-0.8637412742269317	-0.8061289218723188	-0.44892787252422933	0.2547071389789039	-0.24473654591844046	0.15682284495131005	0.6711264744431472	-0.05793777787946155	-0.3485587458759275	0.022345101552080072	-0.15713666134195775	0.3534352161687711	-0.1866974593383279	-0.3168721800722629	-0.3049027527699487	-0.5858239279577385	-0.14654247072309748	0.5240150510935495	-0.7269490646457151	0.3344704538015493	-0.057802839864885346	0.5199796786804237	-0.24047510239480846	-1.4424864655501441	-0.3776642898323891	0.05398502154323785	-0.6062732909389521	-0.38896237212673956	-0.6781812532405032	-0.3165591777444396	0.22403071173847375	-0.7652192816308092	-0.44872013485111495	0.7561590156812449	0.7365367251236251	0.054611202382838786	-0.5371524474807229	0.1859915976206375
-0.9618311574202106	-0.34919206637453576	-0.8417028637299058	-0.8913166664272726	-0.8092559599791798	-0.4831172070776197	0.2343970814428873	-0.21798223657015395	0.16874614029203674	0.7536800433232805	0.005042075667050857	-0.3928513781680731	0.03898321106939996	-0.19817974628963578	0.3321436375601814	-0.15871520481888965	-0.3646052363187836	-0.2781216392481204	-0.70091029258028	-0.20583300824387746	0.4271672170445829	-0.7618158884730949	0.36890249068059217	-0.05170825973380385	0.5276038627089047	-0.2352570329189358	-1.4610554731204246	-0.40006533858385396	0.03327771498272118	-0.5943272923861075	-0.3740725054424534	-0.6598530321753551	-0.41497449417612503	0.2939854509205754	-0.7745519664879579	-0.3646740390541673	0.7358445604389035	0.7092806642624365	0.050117508412052245	-0.5136251587368456	0.1346096615500791
-0.9670439394923369	-0.39082846730009996	-0.8813490322153334	-0.893972189934846	-0.801648585761227	-0.5076263544551851	0.21614461653146452	-0.19341623687064946	0.17615324152391157	0.8191455097076105	0.0706586627581181	-0.4329713681373222	0.044473787210115724	-0.24030603519916216	0.32143927722765175	-0.13829396636908134	-0.4059230565757466	-0.24887218899697286	-0.8053109527601772	-0.26234965213835126	0.3292297719788854	-0.794244346564515	0.41460470523050647	-0.03299823638125276	0.5194719286514721	-0.24015954867540837	-1.4767137541025568	-0.4245377313163898	0.01830999766237059	-0.5559813970010901	-0.3353932261924797	-0.632277791396684	-0.4918036357470276	0.3501100679717301	-0.78395104239592	-0.28847893909821565	0.7097450094159867	0.6741877403877681	0.056159876576160825	-0.48761128041920987	0.06291418854990949
-0.9598283620415357	-0.4450016783959896	-0.9257101446180203	-0.8695935496402492	-0.7790060269202279	-0.53345664982741	0.19961451847995418	-0.1671280552686887	0.20768177319893635	0.8712138731045282	0.13580106888476934	-0.47373461210251494	0.04266681112997865	-0.2698081296207419	0.3078184836271655	-0.1326547244697514	-0.4250060708420498	-0.23279060121504483	-0.8843280135698401	-0.3242989839648433	0.2276408545427384	-0.8312063587279784	0.4607405271290915	0.004350059726737904	0.5157550397676601	-0.24585323535153597	-1.4885708697711615	-0.469393469201299	0.003966917364050662	-0.5068547898048267	-0.2655005608695348	-0.5901846238262742	-0.5361025124710996	0.40068131121508455	-0.7951711299833255	-0.238918656293777	0.6859601164263263	0.636625667892414	0.0709738338188394	-0.459699630161124	-0.01735486358601982
-0.9469687220978316	-0.5004050471185583	-0.9700637311724749	-0.8320073789384859	-0.7475210451972215	-0.5487548027749178	0.18209415581323615	-0.1431633959442159	0.2512761097207524	0.9089853566629216	0.18093088294504894	-0.5179795959505165	0.03583744757228813	-0.291481336980984	0.2950378813282513	-0.1504282700765816	-0.4385351687195807	-0.22281865682510923	-0.9445599407996206	-0.39785320479018543	0.14678734408050068	-0.8787562967760305	0.5087769945726844	0.048915621779430124	0.47438531279938345	-0.22970054351211217	-1.5036579259105982	-0.5395922244801103	-0.011012585560489483	-0.4684292785554767	-0.16299020053802285	-0.5345825518365284	-0.5500762410340986	0.4450327757937022	-0.7963045200650628	-0.2244159286301258	0.6732341451511135	0.5975765397060196	0.10067368125853107	-0.4334993635279079	-0.07537266330584648
-0.9420277057703041	-0.5414051596165298	-1.0039074706711402	-0.7899706754373731	-0.7243266561020704	-0.5634397125722571	0.1707041861535009	-0.13162762377941417	0.29636340297276786	0.9272489123216683	0.196359725688733	-0.5697972789571175	0.0251271482364878	-0.3111098447278494	0.29929134979246	-0.19718507384622708	-0.4415593575401182	-0.21846336846387251	-1.000190838077598	-0.48174622208784806	0.10120589057792376	-0.9316489650810965	0.5532867889137536	0.09342631572844944	0.38809160866016684	-0.1917197661263775	-1.5127345206537282	-0.6335701737089477	-0.03350737542304331	-0.4422067079665908	-0.04790393929072937	-0.4759322444280555	-0.5391513259757538	0.4749188122777612	-0.7913820978690664	-0.24256293145028418	0.6752947175635837	0.5602649605489962	0.14353302799120532	-0.4177410786652464	-0.10289038825925619
-0.9489360697706892	-0.5696872161496485	-1.0280052367095494	-0.7466023164529905	-0.7052753735182509	-0.5681151771265668	0.1589057805046141	-0.13162406555234296	0.3645711670420044	0.921769845624044	0.19585680648404918	-0.6314713829809351	0.0064266870045792245	-0.31837278814619824	0.2963506802369579	-0.25531205640476484	-0.4166991218033586	-0.24084159484455955	-1.0510706090690838	-0.5782311050584512	0.08561971559946854	-0.986553736667539	0.5800548159050379	0.1312599835227795	0.31420207905636166	-0.14181654603810104	-1.4946233329941374	-0.7431079598951943	-0.07426199470947895	-0.4231531840705813	0.06129260836100643	-0.4192258927090718	-0.4995838626622061	0.498807205049396	-0.7818976620386306	-0.27659321004822984	0.683583486290439	0.5372354777615411	0.199636501021961	-0.4277848672161527	-0.115951023647253
-0.9622900082788455	-0.5895702654385442	-1.0584059006421391	-0.7097248045171769	-0.6906518717832222	-0.5598549153655639	0.130947181096278	-0.14082919898551477	0.45713109123087586	0.8977285739298573	0.18396276729328367	-0.6974848988821531	-0.010652525881339987	-0.32673414906518533	0.2621977117043027	-0.30092267279649804	-0.3991824331814481	-0.29069111705568645	-1.1044009913711603	-0.6908960750215	0.09718271143922494	-1.039366932311581	0.5986637979521647	0.15072971908003543	0.2541765053212039	-0.08529127108473832	-1.4508070274132356	-0.848676357814926	-0.12658614877503033	-0.40533008716880625	0.15222056394908268	-0.3706552248738667	-0.4460234958579575	0.5224112650820717	-0.7530270393707836	-0.30129897848807163	0.6839646147216177	0.5248778064039079	0.2719968217323435	-0.4680616877737302	-0.112633091822619
-0.9820028713472189	-0.6098620818384997	-1.0999222424131838	-0.6803738716724763	-0.6965117835296937	-0.5604146540798125	0.0948969252990906	-0.16152028940449153	0.5278497370736293	0.8568021281360745	0.15604715915331407	-0.756174168226379	-0.025727426969590628	-0.35076241223012067	0.23957313728071888	-0.3170266054561689	-0.40732030837257777	-0.35196774635667805	-1.171499825912948	-0.8125474244398945	0.13020266268537525	-1.0779220100892046	0.6360226844347364	0.15094497087136843	0.17436454764532647	-0.03701612525887281	-1.3900387845888023	-0.9394565150411138	-0.17610532904353998	-0.3816660809473422	0.21523001950412288	-0.34176402135076844	-0.3855361864212791	0.5342821569336265	-0.712386231837366	-0.31892072226143775	0.6883429437724765	0.5000352289771092	0.3436039620973396	-0.5309042028107165	-0.07795447975013756
-1.0007054747998005	-0.6348894266571448	-1.1511770317962522	-0.6584132373869742	-0.7047279228692899	-0.5630775286983327	0.05391846544412202	-0.18751313815954346	0.5635212236749567	0.7985233900476503	0.12665153163956172	-0.7989999091309481	-0.0605707237610944	-0.36653885195535724	0.25962866522449524	-0.2988709973900343	-0.40460555659380404	-0.4281937924604474	-1.2487272765782462	-0.9288552878997312	0.16232614466692433	-1.1050005131362455	0.6976310618917285	0.152561469618047	0.09175203121601139	-0.0061147269692388845	-1.3175478319411043	-1.0030451247867065	-0.21696209023294885	-0.35060141824585217	0.2549363306622189	-0.33482787455306295	-0.3048337094545267	0.5376586082087691	-0.6798024525419035	-0.33684460619446277	0.700492574493224	0.46847704443221405	0.39928853145285287	-0.6055823758870243	-0.027535988809734003
-1.0062865191490284	-0.6585786376310944	-1.2152483407181753	-0.6567077838733131	-0.6850109402963346	-0.5579122927690552	-0.0002416879852565862	-0.202632044985035	0.5734527790142593	0.7423964587265668	0.1087835307531626	-0.830611248360197	-0.10813637034165598	-0.3692925024763486	0.2978088968709359	-0.24475567065419024	-0.3953001148327198	-0.5106042800389161	-1.318550936888228	-1.0306145972365361	0.1820375359361468	-1.12986823124935	0.7659278327019702	0.16401624141566087	0.028449883075274053	0.0013670974501547224	-1.2566745845499987	-1.0411628054582907	-0.24729430688135504	-0.3163086941359595	0.2731001235515803	-0.34352099037684036	-0.21803360547846617	0.533184810269205	-0.6589366937149448	-0.3409211741947904	0.7030272334908193	0.44598035699930316	0.4480759998927514	-0.683043665402786	0.011272447050995027
-0.9928853170331162	-0.666603584405763	-1.268422221400368	-0.6585884552137204	-0.6237052268231611	-0.5665882428399047	-0.052328836111205625	-0.19213527512502124	0.5573492048289741	0.7110765666325317	0.10140857984448208	-0.8470227339075095	-0.13692416913441444	-0.3683705620256744	0.3510640993705843	-0.15434058965985625	-0.39235886789966545	-0.5619905628583799	-1.3685272434036075	-1.1159866408038264	0.2042123955910217	-1.1420311607796843	0.8574948645575503	0.18713259555550335	-0.034281046282893295	-0.0023509485479914537	-1.220582414893491	-1.0670999932372016	-0.25895026942452554	-0.281639604121948	0.2725970875149488	-0.35880450407351405	-0.1403320046971129	0.514787593518723	-0.6371367179586882	-0.3316431471381724	0.706237388407089	0.42878776660341933	0.48891699255380094	-0.749529224789742	0.045512637463124485
-0.947923840837908	-0.6397445001743508	-1.257901085572231	-0.6232995849070713	-0.47799576209588	-0.5585461145484246	-0.06030875057849668	-0.13274846530683998	0.5496604776684486	0.7376257269968398	0.1174517024738867	-0.8279531458690211	-0.12050274197359886	-0.3481365554349667	0.46152097985851537	-0.021424880692524895	-0.3497713987496923	-0.5443314155139117	-1.3815971703934213	-1.1653239645762745	0.2617394842536118	-1.128932621285478	0.9901317391214105	0.24571906840837063	-0.07236626525138715	0.022463464226842877	-1.1794248249407246	-1.0690392993549378	-0.22419059413569015	-0.23493042407906212	0.29107946989417677	-0.3564548226049119	-0.04974485249986169	0.5084434192806914	-0.5821412167959059	-0.29160725182822755	0.7191709662261148	0.4482745578916304	0.5234659673856981	-0.7937625609553105	0.10635040860323548
-0.8666993615916476	-0.5656805272025637	-1.1662400170323166	-0.5380697402483212	-0.22151732286056108	-0.49202775352135253	-0.017943149628296316	-0.003029739199493786	0.583455589106594	0.8428421860120098	0.1841747118152573	-0.7652648106769955	-0.03910756248375137	-0.2907297881647581	0.6180591217326706	0.15785410771136824	-0.24709891226340805	-0.4478622882994448	-1.3369002138039185	-1.1518861188969713	0.3694870726538902	-1.0868048861554633	1.1423170783211842	0.3512135492784384	-0.06291338775925875	0.10344186581253875	-1.0940645126017035	-1.0273978582055951	-0.14164029385943575	-0.15477534321055086	0.36125718897121245	-0.3199112780827176	0.06768240474858295	0.5454155607435038	-0.4786328263604448	-0.19146405798665694	0.7301245353660896	0.5307345792191566	0.5691180052866579	-0.7993203216380558	0.19494405967274978
-0.7635997092221609	-0.44976034457568154	-1.0167503306788064	-0.4005237462526921	0.1166495124100222	-0.4015929096376835	0.06692676638162771	0.19110712980469807	0.6663079014656933	1.0197421437783434	0.30628349471241856	-0.6553194292750082	0.1202971346755585	-0.2006260833270687	0.769964093304407	0.3761531350839976	-0.12525408947814745	-0.2775164547607668	-1.231342079966133	-1.0758399977807773	0.5217848104840536	-1.012859187466439	1.297873714656874	0.48615953995092004	-0.030123842920848836	0.2378448840653215	-0.9530391793785096	-0.9455508876706802	-0.03369594509007179	-0.0328002201497727	0.470893893155001	-0.2513859580156597	0.2125729521985439	0.6276454773903675	-0.362102305529795	-0.03277074951324373	0.7318380640038284	0.6523789156140813	0.6420537896317169	-0.7556037894384133	0.31676032989333136
-0.6508622195043602	-0.3128272186642389	-0.8269973562848557	-0.20037047589596718	0.49831020683920607	-0.30807950282564966	0.1889373852163791	0.42297543867180193	0.7959847658174037	1.2489057356624749	0.45737838519951807	-0.5077896358242919	0.3427796135444844	-0.09246390794564266	0.9039948028114477	0.6163061351288259	0.003991701728681618	-0.055576943718756634	-1.073518670508966	-0.9416687197648137	0.7204438571933168	-0.9011748119721267	1.4719598383591015	0.6417190551110752	0.014625595177638196	0.425956060008419	-0.7441346940758529	-0.8141732136521436	0.10375955656918093	0.12260270922201015	0.6009790122278508	-0.16125838624852482	0.3833496520465126	0.745421429106201	-0.23007895877012804	0.1581585898407531	0.7361637167674508	0.7924444525881292	0.7465723722799338	-0.6615920647187753	0.49009926412483135
-0.5345464808160065	-0.16921884870332426	-0.6055530349865511	0.02883780386473217	0.8762569960658428	-0.19651863820494583	0.33459105338541206	0.6625935660999599	0.9459760209502571	1.4955020254321987	0.6210498480837392	-0.33579236630563086	0.5888340373388792	0.020487489446877272	1.026989922722839	0.8603370691355922	0.14626255934295176	0.18108758987791096	-0.8730419237884425	-0.7612850645305184	0.9421633002700489	-0.7561119188477905	1.646013441510179	0.8202598644635696	0.06597578365250054	0.6419182816202856	-0.4688127202618081	-0.6250207220579928	0.2503960438918611	0.2987310956407915	0.743061540774357	-0.06385597485938173	0.5717241417932011	0.896286603318433	-0.07005281522109925	0.3616802013873237	0.7615846732665614	0.9437543571938974	0.8714098988525556	-0.5188313232788382	0.6954105038834344
-0.43388287356296085	-0.04305249424545013	-0.39557810639359825	0.2388188474371678	1.1839111219659737	-0.09209855791674855	0.47333984143595875	0.876183262502354	1.0601091698905072	1.6895858066359444	0.7850446161709713	-0.15226076984382506	0.8029742454823776	0.11616239218946625	1.1287621335070195	1.0899795309249625	0.2706115891156826	0.40629781708191126	-0.6596828704964661	-0.5700676857453498	1.140133596202849	-0.6061867438262672	1.7794091289342133	0.9857505063885688	0.08781696849163488	0.8276879575005905	-0.16326203179422127	-0.40308157852441695	0.36642531713505216	0.4713129571938384	0.8608097010488244	0.017024577194230124	0.7661099713745377	1.06797915065944	0.05820995273179973	0.5466318138902128	0.8084262870399714	1.080432269973382	0.9899765643472997	-0.3479810154613988	0.8907246472634085
-0.3626999416479324	0.048920105742944364	-0.2385324684153022	0.42255615429253135	1.380717440464617	-0.007512160451806776	0.5749633393405136	1.0377765867134314	1.1087049114584908	1.8094705427430764	0.9224708811307796	0.01613223522137216	0.93985558554859	0.1822895598941059	1.195714877851048	1.284441681461604	0.3501337187763966	0.6056211078437129	-0.46428919387953405	-0.39535267205028946	1.298826876957302	-0.46571159067921836	1.8656211100337081	1.1123607659260877	0.08533772030339318	0.9439306305397966	0.13622359290238997	-0.17318715372489502	0.44923490070347044	0.618718111103099	0.9259277159907443	0.06389119675716082	0.943166460044986	1.2258860028599625	0.13639964171791302	0.6831061998532892	0.8540129657351097	1.1858263480547147	1.0917236125785055	-0.18187513749508316	1.0667536502010144
-0.32043839904580473	0.10495976289310635	-0.1239928212505397	0.5903525326434907	1.474664351431402	0.06691662563986352	0.6431682963591119	1.144391744447533	1.1055188060729073	1.8889112666021286	1.032840092878613	0.158005477660136	0.9999772008230365	0.2149743266305546	1.250432336365932	1.432257826341798	0.4042852010850706	0.77607233868075	-0.2910116348853834	-0.22621134295497436	1.4139903798025546	-0.3375185760540397	1.9129096048008443	1.2001792761666754	0.1007368266501999	1.0156527896897634	0.4215588021942792	0.05068716974318742	0.5053854475957994	0.7417390971089766	0.9466234569311496	0.08852051557444611	1.094825756973833	1.3478425343783083	0.2109805028705452	0.7693044632490414	0.8831801358382458	1.2645925866630516	1.1729782315248523	-0.0329085123659529	1.2231456928453537
-0.303124164071065	0.1306388213133463	-0.03593287108956972	0.7396692708669699	1.4966412102832654	0.11264645544878596	0.683549514909189	1.2139301760998227	1.0810411018645953	1.9420631910580455	1.128333673007915	0.2764595098021238	1.0213474982333062	0.20766878530359403	1.3215739190740488	1.5336419205427556	0.45104528518996273	0.9237815524621176	-0.13602850991540213	-0.059372000271531535	1.480540468055197	-0.23211976556797845	1.9139538758322263	1.2486700179436796	0.12273668337338173	1.0679478155062447	0.6909711189960225	0.26963483043557446	0.5426554565769452	0.846987650854018	0.9446280806525124	0.11781744487665742	1.2327366307401828	1.441059245766524	0.2743128231282803	0.823852382842934	0.8982486525928992	1.3186633629797992	1.2193622930199233	0.09949920536313835	1.3340826107535135
-0.2992229471141769	0.13446812075940404	0.018531692564385895	0.8743066489386144	1.4833578677368924	0.13370662457238036	0.692577491537322	1.2600341242612467	1.0479687172072052	1.9780848958038497	1.205503032686569	0.3640475605196867	1.0066517912689386	0.1874256505896123	1.3990856060253347	1.6151434843615227	0.4799951939941578	1.0469773945928083	0.004683917387255943	0.10393667075270255	1.5295000801280394	-0.14468177647331143	1.8766058295333714	1.274120376801311	0.14658903434281748	1.098112921783946	0.9390003058406755	0.48533931110979056	0.5882814589282714	0.9495690731439099	0.9283464809335463	0.16011171131149748	1.3587782242588535	1.509934409080389	0.30731391760028165	0.8556328793289543	0.9011489469960157	1.3565117135761027	1.233985839501128	0.2199187655219789	1.4165437711912
-0.29810043642996387	0.12284525214871152	0.033590914876334026	1.0033643126607692	1.457106514217947	0.14609084362512517	0.6750108908340966	1.2866674538891125	0.9991083151279593	2.0391778295755403	1.2501622580624663	0.41154965587096015	0.9595117707457964	0.1791768698576713	1.4467583836270368	1.6996939066055379	0.4913678027971282	1.1473496217594221	0.1371814568336835	0.26736907354657485	1.5845309027489551	-0.048443996367092526	1.8210607281686275	1.3063110711640236	0.19377011906433217	1.1320189402713434	1.1701531587298002	0.6884548067516397	0.635404233011633	1.059666956807404	0.9092143436736702	0.20649498798974553	1.464034196148309	1.5555786990814628	0.3417803574080855	0.8612852244696596	0.8991751355272279	1.3831594334727746	1.2303680350331214	0.3302903010318318	1.4812353228519297
-0.3034747024952577	0.11511723997358603	0.035340674590240796	1.106552037696245	1.4459297617687725	0.12985842091192318	0.6605730639345606	1.2964241125183187	0.9301438934431902	2.1286807388163917	1.246710076950317	0.4380898392591691	0.9326044652612746	0.17011872886210178	1.4593895288194223	1.7903955344443503	0.4940123729788007	1.2524375280494044	0.2676382634219401	0.4339839725548602	1.637732345000643	0.06643373514290615	1.767213922252844	1.3668432513856081	0.2503921808866713	1.1975123433948967	1.3832998285260065	0.8644571523942493	0.6741749422595439	1.1641446842295868	0.8956407546185698	0.26159960489379636	1.5458679938494926	1.5933594117706913	0.38797430212022316	0.8644832618519003	0.902118810402186	1.406451337852766	1.2237628972851005	0.4272715305065039	1.5259922204994014
-0.3199697016022207	0.12567191528462274	0.04138393072042229	1.1706116751545907	1.4532393228336906	0.08647043910599592	0.6633434929553154	1.3060099762481077	0.8610166037514897	2.2132099879313083	1.21478189201298	0.4699836656929863	0.9681210250890601	0.15540419414440815	1.4369265296461409	1.8980148879811511	0.4847228815806937	1.387091076485613	0.39902451269807687	0.6055682847297745	1.690325208523923	0.21026841441505512	1.7332805338247728	1.4594184041523244	0.28701761852192825	1.2764556521525794	1.5733916956637035	1.0160572504192198	0.724263760063867	1.258127593171536	0.8871352536325288	0.330798782559207	1.6097444717575395	1.642193559686966	0.4381090299199073	0.8755415916954347	0.9141661871535931	1.4331149620883799	1.2182959927556685	0.5148825110252059	1.5672850457687884
-0.3455609758852892	0.14597144427157935	0.050964335519577866	1.2099305554763986	1.4546714537313712	0.056121076761383136	0.7009427229755116	1.3373045833392343	0.7985669023439539	2.2922716568615935	1.204687585118975	0.5253307370265398	1.0485914352359686	0.14841813713203736	1.3835057125149324	2.033371976063436	0.46686804526366005	1.5522860420560838	0.5251256391123873	0.7620141587636153	1.7572761570168347	0.39541081545119916	1.718975104713205	1.5620006549043546	0.336483578373727	1.33931486770549	1.7363839842346849	1.1411218640970415	0.780005739344302	1.3457955165107247	0.887990414894802	0.4063590348310585	1.6607737481050937	1.7028808286586101	0.48672624798672126	0.8867579640840215	0.9335138775948956	1.4568164031961182	1.20730717614349	0.5953980272576287	1.6245937931737253
-0.3855715891680213	0.16983418845305495	0.06635845807784368	1.252309907172037	1.4455093196703708	0.0496346928374463	0.7941817235933328	1.3829601948896886	0.7383294913638947	2.365762366990311	1.2230656897701242	0.6038689868170379	1.1626050480353525	0.1562622377321646	1.3238238544345085	2.1744982072812147	0.44653771261251585	1.732287628089619	0.6390949406286879	0.8961077447381782	1.82663226695136	0.606016979558127	1.7063462906831646	1.6394786379142299	0.4271010913532368	1.3976694395829106	1.8599575584769883	1.246574728886355	0.8295170625433517	1.4158900472499096	0.8947352897526335	0.47327909203293006	1.7008733156623783	1.7665846902826516	0.5302266129230155	0.9012885816085646	0.9509373342495149	1.487241403591423	1.2006131800401145	0.6666153082014648	1.694199997520863
-0.4402733071950159	0.22578129455920334	0.0920027859278992	1.3113038025726818	1.4363997408716702	0.04550661981986475	0.9290542229166483	1.419492512229609	0.7048804744404771	2.4101807127339425	1.2533737564123737	0.6919062942936726	1.3189220216144717	0.17495359148956569	1.2844075721232553	2.29551267064122	0.42977069105054894	1.894266276103704	0.7424795640814624	1.010556754170428	1.8746152377115473	0.8197478642007663	1.7046841291799262	1.7084773885949207	0.5109353812897176	1.4603228592318653	1.9474809648894535	1.345450457608283	0.8932614670682888	1.451474719703748	0.8969696081486704	0.527607537881286	1.7362702322006907	1.8219185069035764	0.559642590651112	0.9192357070923333	0.9633906282731528	1.539980191521811	1.2086442828240633	0.7409291768427757	1.7687912185245889
-0.49761587930539586	0.30635854725343875	0.12157560655498507	1.3937106933560783	1.4158331148915289	0.03603221893604334	1.0694675802814726	1.4415784276604928	0.7317095854988519	2.4243933581438517	1.313878529015836	0.7869377126785876	1.4880696861609004	0.19205360908953234	1.2768943229841967	2.4003811744710317	0.42934641139534724	2.0086903430806156	0.8327625093967003	1.099557303819432	1.9072561938214432	1.0137695289094864	1.736915608764464	1.7566600248666824	0.5695963768220672	1.5248330152587377	2.0170275894876672	1.4442807983146895	0.9730028650127716	1.4616474558237256	0.8824612104588295	0.5815020335485036	1.7803198348646347	1.8486902113562214	0.5789671286556249	0.9337570279965789	0.9714965792972479	1.6040866057107166	1.2150463157598455	0.8224062873396676	1.8391281256389789
-0.5473687037369034	0.37530136245647994	0.14435634915281953	1.485501472194096	1.3787159608920185	0.020985125264778855	1.1861839439360895	1.454729634915615	0.8040772699117799	2.436013880455025	1.3911017728949922	0.8882655326111026	1.6101121541343404	0.212202419863016	1.2915653557116482	2.4938680376381717	0.43597538224880406	2.0798369193860338	0.9099322307025023	1.1528885740164783	1.9337421231512095	1.1726678898393406	1.7814398566838225	1.7295298579119796	0.6352667028322138	1.5992122281908978	2.063914228598059	1.5426985206981731	1.0543313909880738	1.4689431641189499	0.8553936797210945	0.6309335456454788	1.8238660956763948	1.847246334166193	0.5967741569272682	0.948854739359251	0.9782887217455715	1.6693739170660369	1.208140752143721	0.8940259976012328	1.8902881445728155
-0.5858373418165848	0.42094059603562706	0.1564579131096466	1.5669816553604803	1.3320030919175305	-0.012442800008199514	1.2661102432093951	1.4584444239779384	0.8863561511631437	2.451164591092689	1.4490057347542336	0.9761564912950093	1.6682294576111183	0.25030929182422257	1.304992259011772	2.5728632717239037	0.4283734392537187	2.1086511807923425	0.9780644207792616	1.1817353412402503	1.9421674765648618	1.286591949417053	1.8210462745903384	1.650874320984811	0.693499284277635	1.7039303306085447	2.0880526783846234	1.6309617061545332	1.1404566578684014	1.4769409395814723	0.8282632694787806	0.6623473050995845	1.8555382825085498	1.8431590510436517	0.6122764672921155	0.9636874970434531	0.9884304563410844	1.7391820367655106	1.201129404771222	0.9676536183533633	1.9247123638300319
-0.6196288520453784	0.43473841418063586	0.15813617726535104	1.618694276627457	1.2953764536994887	-0.0641651266402506	1.3057901848724387	1.465649833797101	0.976167677735058	2.46868535224456	1.4959568347914747	1.025036988066163	1.6970172564038761	0.285723367419598	1.3094032633450259	2.6258171285834626	0.406154583626036	2.1092495654539962	1.0324079533404864	1.2048472848154457	1.9560882594542002	1.3598585180936917	1.8827088529659146	1.5818544671873227	0.7091006972766023	1.8349765890056822	2.10993983026174	1.7027944299921185	1.2269119216660287	1.477425872573317	0.8126943041450424	0.69130201352724	1.8786824202451384	1.8435633366568591	0.624957157997408	0.9811511982717664	1.0033688316802132	1.8035906333943068	1.1978120261713188	1.0433653993615228	1.9479541244417438
-0.6524376730962378	0.3947756446343154	0.1553139841784046	1.6247490259739024	1.2937559997785666	-0.11913887668595069	1.3183206927660318	1.4906819612429305	1.0726092894224482	2.4889781918653897	1.5354503614792656	1.0458185166335396	1.7002907077182143	0.2973891089637747	1.2980202869612263	2.640755770742257	0.37838819175477234	2.116933368495679	1.072596246953379	1.2404216073279133	1.9969359179376014	1.41261752783249	1.9602992746160026	1.4884942784757442	0.7161814301022208	1.967696654088332	2.123010798721074	1.7524324142397003	1.296494128799376	1.4799156777851792	0.8080034931034555	0.7210328930105898	1.8901538207429964	1.8418351267278723	0.6333888214506656	1.0146469212026226	1.011772248796935	1.8462898073678016	1.1981716909429918	1.0982906470844458	1.9719482382730704
-0.6800140189050726	0.31268672488786003	0.15713523945051378	1.5912162276641966	1.317129952686577	-0.16296724115676403	1.3113734277807467	1.5387678418830084	1.1540161482200368	2.504638137912407	1.5654602688787382	1.0664094514243403	1.6704272357985221	0.2971822048362305	1.2575820411918106	2.61768683944947	0.35665741723420147	2.137768034442329	1.1098778673156664	1.2842255312628241	2.0427724643203486	1.4804077076858477	2.013990704565179	1.3696415246729396	0.7352141225937148	2.095838903618529	2.1048912106961497	1.7856110535859018	1.35571678985037	1.4878772642184592	0.812333794985457	0.7275562579286767	1.8968650454387763	1.836290638318164	0.6316673963474416	1.062022498237216	1.0019744593710225	1.8586156700475516	1.2049968589042714	1.1391859379619018	1.988830178503142
-0.7043862859714253	0.2291786891331978	0.15651059404726944	1.5414115338440095	1.3635800453495628	-0.17526502996686782	1.2899960422353434	1.5952724877735251	1.1989812904668542	2.5078964787647333	1.5826529211188474	1.0762862932033326	1.6222502354263937	0.29081990291425003	1.195537145075716	2.566551599896199	0.3419543726415256	2.1427897057222256	1.1454651309767563	1.3115702523528494	2.092482778297695	1.5836174076000697	2.0516820233483983	1.3236325094313064	0.7441513164626885	2.19653255280325	2.065573300751477	1.8138547777899503	1.4107005619279627	1.4774512048937865	0.8241509498793198	0.710314676341501	1.898796919404776	1.8211588053666694	0.6114655480286129	1.1120708536072585	0.9938344236904811	1.8495183881729491	1.2139292392925305	1.1873884980297054	1.9829412554603987
-0.7229726997216062	0.1692403192539682	0.14831494532277653	1.4899909422882764	1.4507166702432808	-0.14645083336059783	1.261891022378067	1.6435327215400914	1.221511364758951	2.4923284248216597	1.5765244913817753	1.061838604246812	1.561002645763683	0.26927753198760185	1.128123911268326	2.491927160344906	0.331484554383083	2.1328857595892963	1.1718791994139877	1.3240470187051963	2.151248889521116	1.7198479981697077	2.075187155040934	1.376584450099275	0.7421084159555777	2.2435912161746177	2.01394045522751	1.8413516628295086	1.4453934521263927	1.4393260625871467	0.8377790345050556	0.6794089561238504	1.8926657362719888	1.7840578256315152	0.5793275372171811	1.1583959125482677	0.9917924429087996	1.827001820316361	1.2172423865421786	1.2283430942803004	1.9571880423745758
-0.7312694321998338	0.13873318137102547	0.15505810533852088	1.4302416633678825	1.550081152832177	-0.09774533376931153	1.2374619264231537	1.6875586650919403	1.2367055925722052	2.4475310241492623	1.5519676650730854	1.0465060156133312	1.479096715004932	0.23278025243037792	1.0538679656106322	2.410097022811137	0.336126110009541	2.119728096858627	1.193368953486241	1.3264497170225875	2.1964258385994215	1.8886587673654485	2.0655972058461622	1.475579170995752	0.7393038904050389	2.246069913506715	1.9426339540918722	1.8559005848957568	1.4628872172779732	1.3941802486075232	0.8491811846686982	0.6325811451137044	1.8802403831209447	1.7268136484207077	0.5455344923533383	1.1877964742382008	0.9614509014608119	1.788954665483288	1.2113100334846993	1.2471005365845662	1.9260276288110858
-0.7358087078614324	0.13023776678928795	0.19728187684335977	1.3659600833289913	1.6030918940723033	-0.04019513934773357	1.2218565891017976	1.7385373843408967	1.239484527940462	2.3878356161250442	1.5219290194333446	1.0353971212071866	1.3853274252275525	0.19819379334517834	0.9740578707237961	2.3452189965966936	0.3475050989577026	2.0851611829096077	1.2124773714792993	1.314890867751975	2.2193258908707825	2.0876474733881603	2.031862554119565	1.6061990227247722	0.7351704878256019	2.210581553180008	1.8548249352580595	1.8605549195783226	1.4702846481740939	1.343099433832182	0.8600132273241586	0.5794381241504085	1.8679396669999648	1.6486399160030611	0.5283439524106731	1.1836687748262382	0.9158611241605421	1.7450825465128497	1.1936991537234802	1.254534888717354	1.8979902930009636
-0.7435973565562792	0.13882958870853948	0.26282825201872706	1.3031659079526992	1.6014101256786968	0.02664836402070291	1.221024304444659	1.8011870883833605	1.2305233944757892	2.3258811938788844	1.4780600956648073	0.9994906150843853	1.2943285741511963	0.16692692842395834	0.8968733736543729	2.301419356262063	0.3500922478326561	2.0278590517306188	1.2184841113348213	1.2990388138232212	2.228141171972696	2.293387743204218	1.986124205623928	1.7636240534098158	0.7215683405656325	2.1349812845510394	1.765151035320152	1.8557066542839824	1.4520916038406175	1.2811619102841862	0.8697637425008612	0.5411764191549264	1.8529496672687482	1.5531574281012621	0.5287185876259753	1.1454224789235075	0.8937711681778315	1.7100930008413013	1.1692419492497061	1.2557845376513552	1.8867861839030966
-0.747421770150563	0.15528053678193546	0.35363137386020893	1.2436035280475013	1.5579075073097137	0.09061085930109694	1.237488898611117	1.8737393383649485	1.223855985442059	2.248060068351835	1.4214278009374088	0.9400730052368156	1.2246458498959834	0.1308404144140642	0.8261438078345273	2.2695018584117914	0.3500986279778465	1.9542577383472821	1.220513298321093	1.2923141360175396	2.2257615198191	2.4854262037810244	1.9279666199834415	1.9027526818315366	0.6968432942339357	2.037438599318007	1.6814287942212143	1.8316840155234317	1.406846669358077	1.2284779215134158	0.8721825074436633	0.5213523047824402	1.8330365048499844	1.457119602818683	0.5388147695674743	1.0944305165932975	0.875941794250981	1.6870436376301687	1.1440823406336058	1.2529336436425993	1.9074028271657908
-0.7400269848536855	0.17249888726194298	0.47360092052425634	1.1925372658747435	1.4747650823508103	0.141065542374409	1.2491408838110623	1.9452561442688203	1.2293731391768408	2.15475895214799	1.3554160630426622	0.8838580515277823	1.165429657325503	0.09193331031250289	0.7587992435085158	2.2393456684989137	0.3484206497926112	1.8697835036686805	1.2399767518750495	1.2903804674315669	2.2145447214595757	2.6641096449121386	1.8828859092999557	2.001447738469491	0.6633635266999194	1.9311518747879817	1.6018143317704858	1.797841060677325	1.3563453554071296	1.191948715396356	0.8704428411503138	0.5148677484171387	1.8093794377973609	1.3695628900153771	0.5687666179199911	1.045321119873274	0.8519802807688233	1.6737595385291866	1.1225701559372965	1.242406939910418	1.9496915732438773
-0.7196465233257532	0.18863747556179392	0.5884566533147566	1.1605424907109192	1.3735042307139158	0.1816712935124543	1.2346914974023995	2.005575209579654	1.2393284461004879	2.06906190754546	1.2766912461095226	0.8366588641428526	1.0966600944298448	0.050169103626178345	0.6835940432552964	2.209605926666676	0.3293599660344769	1.7877980051964992	1.2751570235516954	1.2855750707967843	2.182760148590254	2.8032843363333426	1.8717241334662518	2.0711091270176194	0.6258574601081992	1.8192492087011005	1.5349012217044062	1.7664490586693784	1.3082875900580873	1.1623641839908712	0.8645615114886995	0.5168646248604254	1.7679520064966976	1.2870441979305078	0.6075247649410673	1.0105424633414029	0.8669496421592673	1.6622487732201943	1.1083612817810793	1.228207539141697	1.9878613207598974
-0.6869046590525486	0.20671192319892642	0.6739352375321992	1.1433828248782587	1.2811909124836292	0.21971706317798229	1.1946069729199134	2.0549029114675776	1.2494669795319315	2.0023712131085523	1.2152309270171613	0.7951366485316512	1.0294963025689974	0.0034909239106820033	0.5916456076894974	2.167949656728741	0.2979760318399121	1.7179739949898483	1.314563084343422	1.2725602151206625	2.1216617596052685	2.8677619511794785	1.8855851150454321	2.1210644251003608	0.5856381042992668	1.7170966952194444	1.4936218264543004	1.7335716306989106	1.262154806726623	1.14547114514062	0.8586508380582817	0.5211194534657319	1.7124741469222264	1.2173960049825971	0.6272855869937805	1.0052526863922888	0.9261020141202643	1.643775883539511	1.0948209609651494	1.216371881102375	2.010561820062533
-0.6435442375700863	0.22583913896171165	0.7323057164184895	1.1367284411913932	1.215019457642496	0.2517086001327797	1.1402464546656677	2.090951309925815	1.2641827825748264	1.9507431660430306	1.191227311833623	0.7682833467962107	0.9670801759122792	-0.037552161036996184	0.4902329018372388	2.089619211322198	0.2582117769369595	1.661984230171076	1.358596153298724	1.2478340035741418	2.0553339665767756	2.867631905006894	1.9158870419283844	2.1464303714908035	0.552761289924631	1.6380390554040087	1.4729821288292473	1.694566820633043	1.2180295046420617	1.143980157135842	0.8558296442861746	0.5178736472328278	1.6512198403774587	1.1823208960125289	0.6229180042938647	1.0165666732939962	1.0034091135469232	1.6147703453947453	1.0729618055479317	1.2138090417631522	2.0156280259154817
-0.5934920769561218	0.25007208731924085	0.7645125839267262	1.1357277527141993	1.1816205884507238	0.2736783446670276	1.0817245131257276	2.1001671180402015	1.2823289930137016	1.9158701125965174	1.1941298741006536	0.7520590515651778	0.8947779167400369	-0.058081310280229934	0.3969110766438701	1.9625719817297789	0.22665876889483344	1.6143888501796995	1.3968764915802858	1.2121704790882135	1.9929637573749368	2.827639094543475	1.9513778034170983	2.145328788793981	0.543903431997681	1.5807500489848514	1.4697647889064167	1.6536061997165228	1.1797145054228015	1.1463722519687505	0.8519478828701702	0.49918909309211124	1.5775449744135728	1.1716406475053673	0.603593466289351	1.036010554645616	1.1030943392335257	1.5705045940355018	1.0545512005885216	1.2147791082237842	1.9908815588645397
-0.5428471519282134	0.2903125099976019	0.7701682588729675	1.1334148774011514	1.172852618856975	0.28584854597608966	1.0412970565391433	2.0852723795201946	1.294486411114391	1.898058359782159	1.2212264423929955	0.7348341390071209	0.8222705831946738	-0.061406989859725016	0.3245092069833959	1.8126277489512599	0.2254082604373961	1.5678576429104667	1.4078508428204075	1.177203305491877	1.9211769767107814	2.7531045756841364	1.977152146901012	2.1196673987683745	0.5553516084317056	1.535474950114439	1.4957639196144101	1.5991570858236643	1.1402366599235354	1.1512034873725823	0.8380473203912588	0.4664311464915535	1.5029209495284266	1.152670322577921	0.5846103679747333	1.0757303648654553	1.2227810610441847	1.5140004538606873	1.0437781828393473	1.2140420271576269	1.9499676165115054
-0.49017973835173156	0.3479101097219896	0.7635078831877731	1.1348516635804693	1.1802891884724527	0.28980787423422905	1.0300920390254382	2.0617738479420478	1.2996303256666224	1.8887849149592064	1.2617976530908233	0.726720289661457	0.7750415681322537	-0.055717126352262836	0.2959467421112011	1.6652815408960102	0.24554080858761956	1.5272524837393107	1.394272897467032	1.1515678093126662	1.8471016484930907	2.665420943819032	1.9857845465341355	2.083196992319155	0.5693782029815017	1.5015186259616302	1.553537432197357	1.5257357814428278	1.0860778801391904	1.1492203285701108	0.8193008440927999	0.42506475727329374	1.4490346089532404	1.1273113964219807	0.5685674447675506	1.134447818662648	1.336803532674398	1.4539973591187174	1.0277117459211955	1.2253481729367786	1.9186773002338378
-0.43715587840008735	0.4135982132105564	0.7519557061518712	1.1585722635923976	1.2095274327321264	0.28444919919046885	1.036002801359009	2.031475544430854	1.3064877473751058	1.8721486153077909	1.2727074075524225	0.7439962541239533	0.7520229370814313	-0.04532019394317243	0.3174524079264413	1.5264476844340578	0.2698459716927619	1.4893876543254976	1.3765038006142725	1.1223843765761583	1.78322274711424	2.5995128210744665	1.9693761217815138	2.059949798855168	0.5794895687924269	1.4848400112565399	1.6258141755290443	1.457567108312795	1.0204556360134325	1.1446098462446561	0.8034971286086339	0.38076303024440805	1.4080625821855044	1.1117619497601396	0.5575607569863298	1.1940530996982248	1.4245901146559075	1.396439556489021	1.0208950406604256	1.2540562096341603	1.899711503963824
-0.3877378378568537	0.47844564471600093	0.7345032641021928	1.2132324380781907	1.2627659134422207	0.26908931035535927	1.048548721931438	1.9890294536986144	1.3215462518492516	1.8419122842727542	1.2466454159097153	0.789020630379739	0.7430344886142833	-0.028743522077581886	0.3755467891726444	1.4166926017497459	0.28964037214786165	1.4432780362497026	1.358951188859622	1.087966802235656	1.7263297464680751	2.558230386066251	1.9383768097461158	2.0516478327070815	0.5796244398938677	1.4742849680047303	1.702526311756958	1.4100499822450352	0.9573947965314717	1.1496509780180921	0.7931723139567775	0.3420709031180415	1.375872672305389	1.0916187522844858	0.5693736218131376	1.25022792784413	1.482806707867181	1.345486030604829	1.0318203870187799	1.2876484674193505	1.8906940905546221
-0.3428374104883302	0.5323412026798501	0.7087799148457019	1.2933381347369894	1.321737297348227	0.24938321503314537	1.0667433892972265	1.9404881199934239	1.3338597517899171	1.811185862016687	1.2014689022090008	0.8642507167625254	0.7464162811068734	-0.005685882687449203	0.4645747520892291	1.3597232684428995	0.2941862255964544	1.3910961738232686	1.3385207685341136	1.063007514564933	1.672669137032079	2.520860173416619	1.9126891877319365	2.043033540430394	0.5605758802139689	1.4489446323642299	1.787395202723954	1.364038913055943	0.9100009535517571	1.161155470414182	0.792342304496336	0.3166901095968341	1.3706858543619362	1.0674948964634	0.6137892348070692	1.295953354775969	1.5271415500891792	1.2954271237861028	1.0396610790412542	1.3154203264407507	1.8939091827305319
-0.30349242634816676	0.5736768127123698	0.6780104843497504	1.38881627539564	1.3770254332880287	0.22733527170793638	1.0763994325879225	1.8870755734277729	1.3324278705623176	1.7925509091045027	1.1394553719914882	0.9638087373411206	0.7541626753519144	0.019413413608302392	0.5641697363755862	1.3476309916059221	0.27311898617574853	1.3446091654210903	1.325196832362519	1.0395157432317785	1.6202038199488846	2.4894034492259	1.8902933681730836	2.028480831086925	0.5232562530860041	1.4212399304493855	1.864443353565218	1.3233960082480727	0.87652983765428	1.1856880133374577	0.8021305473757865	0.30257438053395486	1.3950523937395434	1.0546910378121344	0.6673952661206932	1.3275107323748565	1.576254441424004	1.2416187690618914	1.0348246456998136	1.337816576996905	1.8982122101376842
-0.2698466455766221	0.6119505257054445	0.6438393704529995	1.479793264771659	1.431420129768727	0.212366376827633	1.063202326334677	1.832399856251849	1.327663981359591	1.792351809545958	1.0774993182545103	1.0701498542896437	0.7620135414474127	0.04441838596355658	0.6433779634550462	1.3507371594000643	0.23504865982100798	1.2994345233791287	1.3230637325291548	1.0138313298413162	1.5646445906476145	2.4655399765566424	1.8584991093317889	1.9842233745394746	0.4804267447844911	1.3987029923450027	1.910380751392895	1.3096970799270444	0.8579085830352613	1.225137674114362	0.8124511700606714	0.30018589051256817	1.4471027349872414	1.0498440531526865	0.7164629948894531	1.3568927008241958	1.6317628537503162	1.1983669193101758	1.0210135184675646	1.3484873080638526	1.894293478259976
-0.24116157430250323	0.6425579272194023	0.6054801220152194	1.5532251090961762	1.4747300455092764	0.20613516790578013	1.0304426774689557	1.7774679467268002	1.3183160363784574	1.8186827261634015	1.0379554996462506	1.1688706236354232	0.7666992974068256	0.0740969574351	0.7055480803901256	1.359738550941271	0.1906460393641929	1.2558782398539108	1.3178334525588502	1.004200394190646	1.5119824876282884	2.432847813726371	1.8298195966117798	1.9022884132619944	0.44388064309125747	1.3684281282518582	1.938807587682345	1.3101592124487176	0.8565493100187671	1.2595063951856633	0.8130506213376567	0.31147212327241597	1.511712653879899	1.0522208971424247	0.7600250086586453	1.3879155227559927	1.698664837145282	1.164248136195681	0.997051381973623	1.3438233640762742	1.893189305189462
-0.2139613680387292	0.6614229150241496	0.5679374281105959	1.5977499057370823	1.4906499103810429	0.19644674927827566	0.9836998757293577	1.7205291971335985	1.2962168836880317	1.8691965814686096	1.0161647289633198	1.2377056081220252	0.7754942794842374	0.10861951965738122	0.7652057021830039	1.3603918777466817	0.14399122765495276	1.2279547556143813	1.305548644858177	1.0080418340154575	1.4666342619018684	2.388827184306515	1.8121464837588674	1.804061845816942	0.41844950687554866	1.347231150144347	1.969494122246577	1.3083436918278584	0.8702323964824897	1.287864118499838	0.8013131138162599	0.3270061285370637	1.5649422531812842	1.068454519457387	0.7776708015211707	1.423437908911641	1.8066171413228187	1.1323042714314515	0.9690102238338824	1.3246253675715476	1.8963665090737365
-0.18707428317634106	0.6773494071814696	0.5398622512816502	1.605346571958893	1.4874659374066899	0.1789178729254544	0.9269735112738005	1.6699312081812594	1.2704192700068853	1.9137374500174986	1.003254074523087	1.2661823604186586	0.8001844601423814	0.1367676091266502	0.80516326158277	1.3295976435267645	0.08871045964747061	1.2161298587210307	1.2860938507081447	1.0094230258625811	1.425192601426069	2.339286817339183	1.796666701411316	1.7081777243363976	0.40440704513734776	1.3665942580854913	2.002352151249586	1.307027439377736	0.8828901353817468	1.312251905306145	0.772304702370522	0.33604146523539724	1.600363138379225	1.0886110450301798	0.7704294347646329	1.4595552787663104	1.946416909042269	1.1121693783313704	0.9305726381176607	1.3031568224952115	1.8998035183863675
-0.15566564650526302	0.6823201695036938	0.5171229008490914	1.5906711055365423	1.4753256718153456	0.1621339429496837	0.87323720651241	1.6308512002583657	1.2600737584833002	1.93280506158575	0.9987421708010695	1.2579017415184903	0.8470613663754815	0.15703812821045407	0.8201736023358561	1.270106697988511	0.02512274260129731	1.2098774189893255	1.2521634196645797	1.0067440891757653	1.3926573266522444	2.284436231657984	1.7874922925923535	1.6312357604931755	0.39478359536986896	1.4086635140964938	2.042358891151627	1.3124946321564595	0.890519349826923	1.3206586167991046	0.7294795677853119	0.3393472483226049	1.6112592910460155	1.113921101496612	0.746723087406458	1.476623873631992	2.0738501436817645	1.1029408856604999	0.8797075767025678	1.291202553709612	1.9108398364784211
-0.1196369921760027	0.6700957191069136	0.4985152410958227	1.573234984910571	1.4395924730564065	0.1451524581335903	0.8345359699554467	1.6084236950286481	1.270602496514682	1.9311663190654262	0.9964179656194243	1.2224444921547613	0.9070243392103432	0.17738167228044982	0.8370743735174797	1.2002847835506727	-0.034742159725923344	1.2079530683160544	1.1996585672032913	0.9930990647193934	1.3781279650344982	2.2336568136574164	1.7909756049600098	1.5845092392804327	0.39028128066002205	1.451606259388733	2.0898209552873817	1.320841900829183	0.9031574460525313	1.3228770042916502	0.6854261868773276	0.3314408877052809	1.584826653208494	1.1484808573773162	0.7116970658846583	1.457179992280373	2.154943738579159	1.0877045289544347	0.8262106154288785	1.2812604315126581	1.9169073757531607
-0.08335035732107211	0.6595449000893766	0.49287461784604547	1.556600972558148	1.3788823858893013	0.11006177962122672	0.8150967287736586	1.5960552977291873	1.30364773650425	1.9005662484522798	0.9828355548129363	1.1749526071843757	0.9598019703304004	0.19936827853976644	0.8561564105781848	1.127731122528808	-0.08926369045567532	1.2103160077470139	1.1400760952678364	0.9567852290721117	1.3746368367601562	2.1951631465724013	1.7931002809684977	1.5602406549634538	0.38399390725464105	1.5027259619315072	2.1280300170079967	1.3220673772482627	0.9128687839044753	1.3298180601003007	0.6406224438813681	0.31208247596621125	1.5392190876687448	1.181148023464322	0.6686993760473772	1.4106457593826771	2.1887774080103863	1.0648619221495434	0.7701452245504173	1.2719240713413396	1.9172050694731524
-0.05183143889856264	0.6550098989327162	0.49613331013043976	1.5451339392299919	1.311432086332197	0.0534828964979032	0.8131354653917887	1.587238011046775	1.357479005878364	1.8399059733366563	0.9525957414913224	1.131616347235406	0.996730834803261	0.210428521240101	0.8644654178249829	1.0632160556507038	-0.13201385330801937	1.2007214536834612	1.0820523160387645	0.9018253034886659	1.3679679800356825	2.164024313025778	1.7843233455524836	1.5463843484742985	0.3766275650377376	1.5450147335733966	2.1384758713005296	1.3137283609419979	0.9149901926585404	1.3298433924207702	0.5923142164968771	0.2940894196751135	1.4928780811443851	1.216183148142974	0.6228373865893049	1.3528998024065426	2.178393982214614	1.0436654144251092	0.7146764540579079	1.267891305967884	1.9283712902793844
-0.024940415402194945	0.6501278313610055	0.5003741256090918	1.5459477286919903	1.2458693966127083	-0.00548310761265639	0.818980723840307	1.5903194356904273	1.4279737082115875	1.7719249606068772	0.909394981809007	1.088358366873245	1.0106797615032468	0.21302090824991798	0.8753515503141024	1.0194125946914798	-0.15837023309207066	1.1777108435126182	1.02758177888665	0.8434239082194711	1.3594660987579794	2.136367826989472	1.7687423881569089	1.549093988671081	0.3794995261389965	1.5649860827417894	2.115383266998019	1.3023731046951692	0.909926311391892	1.320720138148816	0.5487261439227764	0.280319439537044	1.4380377879160129	1.25347072123807	0.5811675177682855	1.2901615603308059	2.1249616353264296	1.018015691797023	0.673865080848643	1.2696662310639746	1.949512957011882
-0.004040054188943355	0.641343194766726	0.5052320606427558	1.5432766302664844	1.1832979772391385	-0.05411452413882133	0.8194662232236375	1.6043495250321347	1.5034732086744564	1.712244867933316	0.8627923329350109	1.046114617679292	1.0004221735194299	0.22279104286086	0.8988203554205161	0.9919117388707646	-0.17658873768499195	1.1517831081162158	0.9817706456588817	0.7895200189024717	1.357676804412779	2.108053885302879	1.7484929249739776	1.5583835806852846	0.3970446697175454	1.576524373090279	2.0660185201141674	1.2917399305134551	0.9026310223987444	1.3079200785058553	0.5083281582143127	0.27011631820491566	1.3711029090394606	1.2841386727542674	0.5506276343942819	1.2313790301915328	2.057539086269366	0.9912367611040824	0.6585899064281717	1.2730127485482492	1.986102221505401
0.006779373353279006	0.6235464002616335	0.5021539887159258	1.5229318937165295	1.1277120281463024	-0.09294639743980054	0.802404387752288	1.610003547848257	1.562217662924317	1.650926032739432	0.8133948901949882	1.0113312534541705	0.9763781706030054	0.23336140961215604	0.9241957484804967	0.983181611675664	-0.18734247240443452	1.117984574471364	0.9440271904206294	0.7373541293264355	1.358791924717527	2.0784900554020007	1.7281133795864445	1.5738732684145562	0.42551040571566145	1.583498567613247	1.9988239978094058	1.2713318282617059	0.9006903262422477	1.286843587875208	0.47568950337088617	0.26170544640139104	1.3067854077942624	1.312914034476766	0.5382030234564112	1.1722990082027487	2.013387061750129	0.9691178017210348	0.6629820479928392	1.2717292108295968	2.0516002525166535
0.008914112970273716	0.596953400281761	0.4836404020655551	1.4872458630025895	1.0801582749750123	-0.1103764963724599	0.768877958114481	1.6115264690347266	1.5905261583789807	1.5832130386461547	0.7659660169132978	0.9666846612912415	0.9450250074823441	0.22979231341202072	0.9475029783366079	1.007748227808923	-0.1879772968509398	1.0727011352181923	0.9147410863484895	0.6873060672493218	1.3618639718315877	2.037937323917732	1.7133020752347605	1.5941744667736293	0.46431758175657156	1.584358337167554	1.920692199840087	1.2375879018131006	0.9085041818197223	1.2565063246614865	0.46095473946456167	0.24618202528750222	1.244903122367247	1.345936616487471	0.5436281207514205	1.1024070168083067	1.9962982544497148	0.9514639854958448	0.6736281252343643	1.2634010420016415	2.121493325357602
0.005664739937025011	0.5743131011399636	0.46223312677003536	1.433761594820736	1.0439433196449883	-0.10488200237597774	0.7285892156374197	1.6183902890550548	1.5943060533731666	1.5283572814296218	0.723005939993224	0.9095643871434719	0.9037392799126224	0.2246044966846285	0.9670253079543871	1.0720760840819676	-0.19034752078939904	1.0284920684257164	0.8905755764636126	0.6396722134216591	1.3643748146092725	1.984910997046399	1.6977933857306309	1.6110611808348871	0.5048027129712829	1.5783216573181655	1.8466387792403096	1.2060102215598385	0.9153319751800295	1.223910866023052	0.47496429308474275	0.21813402577490826	1.1761562128228347	1.3727305344353469	0.5663860245265515	1.0226094764871854	1.9696595461339115	0.9375119041593148	0.6777029155299085	1.2522855206361512	2.1649620210894724
-0.0033153455366797284	0.5586526932341823	0.44957465004405	1.3667466166846067	1.0137371826379526	-0.09168698533274088	0.677789026194269	1.624371668761727	1.597858611774345	1.4919335487290646	0.6824526906955645	0.8546359414263259	0.8582746783245966	0.22923245518454854	0.9672272770172643	1.175393414327004	-0.19462221806737356	0.9823960500013227	0.8666496434206428	0.5904298465887006	1.3634018174806195	1.935009390710777	1.6810019411533492	1.6333713959130705	0.5327408649549411	1.558652142142242	1.780364096939595	1.1917996465183869	0.9189737268745087	1.193544651585936	0.5385648159828245	0.17911731802525072	1.101139101919793	1.3940021774687457	0.5930847113892281	0.947330093630509	1.9246213205470546	0.935221679351723	0.6793065972765453	1.2369169567969742	2.177968530346562
-0.02301442338612434	0.5592195683787649	0.44697823240405904	1.3020561950499745	0.9724243668648107	-0.08095728806770114	0.6189780969261555	1.6293531866613946	1.6224788254887208	1.455069499697112	0.6483547686180209	0.8005311331008121	0.8208660172051896	0.23259464725713955	0.9561512936090398	1.2995751754746414	-0.1903092399182527	0.9288712219990194	0.8413353192818024	0.5463698266654695	1.3639630218169951	1.8902337710111936	1.6756468903972634	1.6647517305907642	0.54874689125823	1.5298087028921725	1.7321754012024697	1.1812985102000089	0.9191544394720778	1.1570480155951945	0.6475936849556835	0.12654231315271303	1.0241421797314954	1.427006988683266	0.6057891131840973	0.8830114261042453	1.8764875884337946	0.9422712775875928	0.6735604236302851	1.226076781806772	2.1515387406243947
-0.047605284638350204	0.5749571021545573	0.456411883162693	1.249311735469938	0.9257158774955151	-0.07651230416043434	0.5679467173004662	1.627296531414246	1.669299984397854	1.4163446355603064	0.6098742648996638	0.7485126459367468	0.792883038593734	0.2425169172559813	0.9437907869609117	1.4226565967394833	-0.1822064555256736	0.8791678960404552	0.8139052141174472	0.518184880535111	1.3633362221685743	1.8512704927474015	1.6814825226314596	1.6947434801831907	0.555395243199819	1.5047656280018316	1.7137449996601966	1.154956956464634	0.9043124352630787	1.1171677053703086	0.7630991429001697	0.07260900893270998	0.950615919457302	1.465742881667436	0.5955316958334811	0.8303646653611322	1.8371538948940933	0.9468954641348664	0.6597027515452315	1.2336085641954313	2.0747445860927316
-0.0723753537366523	0.5873165228238573	0.47076367574084604	1.2083419138472342	0.8781227078774998	-0.07787460941349464	0.5245060820014614	1.6242791548578768	1.7376977611418425	1.3843432103620243	0.5614072226883057	0.7168468513427615	0.7784156219692546	0.2701720880684542	0.9220104432201573	1.5263636306930102	-0.1724352631656461	0.8273838234175065	0.7806011466244099	0.501955876331413	1.3633471547205818	1.8219378560422288	1.6986353066659667	1.7201178678203521	0.5473664458670169	1.473603554900519	1.7198058632485058	1.1189395030567257	0.8748719959983257	1.0858243871436533	0.8740647006140586	0.037868298089878724	0.8759823071083046	1.5017465147381683	0.5681738406805894	0.7901846724365807	1.80060274876251	0.9435555529571277	0.6492216969636506	1.255280441979673	1.9547253034182805
-0.09688547299229425	0.5865568330042467	0.48151811286417107	1.1836167316286286	0.8170534930846779	-0.07567681181490252	0.4877892278446211	1.6230373336100308	1.809926329132184	1.3471766831545913	0.516970718674482	0.7028926641291612	0.7917841495000315	0.30123204886213034	0.8992687267401042	1.6088279919092248	-0.1541465769756239	0.7606061351247262	0.7451610928300342	0.49626996989408917	1.3715283478060698	1.797369966604806	1.725468374759552	1.74881388604142	0.523930608593206	1.4349139249567124	1.7291428693169824	1.0733121689079514	0.844437637446946	1.0620192437081453	0.9763361188281703	0.023202193187507134	0.8057685155946708	1.5390429732313573	0.5278365350937456	0.7670314395863735	1.774534183790908	0.9332574934924336	0.6326348039641363	1.281904318421025	1.823485673806691
-0.11511347105032295	0.5687908888471591	0.48006562415542275	1.1675395225923104	0.7405198923600237	-0.06782812263790552	0.4686505339001331	1.610252623743241	1.8484378266043677	1.298439408525622	0.47556969128892657	0.6922908853071211	0.8356932813145772	0.32208068241995425	0.8905719388925813	1.6794980850067192	-0.13818983385291478	0.6943622331494432	0.7064881949039019	0.5014523168038162	1.3783575486266506	1.7714727162920751	1.7633801106116789	1.7676547487181142	0.49461994481253707	1.402841776635682	1.7247704791607597	1.012302423680624	0.8211610691731718	1.0426834453840474	1.0478217316004477	0.03390629765558388	0.7519924308537724	1.574926653427841	0.4657419337118826	0.757163077140883	1.765216678160383	0.9227327971978211	0.6006584900872659	1.3101040233486434	1.7046896416907509
-0.1262007257031648	0.532090543602314	0.46622558925703644	1.147588052720163	0.6518635444647921	-0.056250585849813114	0.468808513858201	1.5853628253802585	1.8418925685758354	1.2528341231060558	0.42607166470796753	0.6862905848052729	0.8991850810982293	0.3402060925343675	0.8857489176710563	1.7443188018522668	-0.13579408933369164	0.6333337974865233	0.6636761019019325	0.5055182003037851	1.369801004588911	1.7510843663457707	1.8084283007440145	1.7742178180420969	0.46440881808989865	1.377849007410752	1.7012872578702283	0.9419303687061845	0.8075369107303955	1.0445797505163377	1.0891084143069603	0.07796811726725474	0.7150327577077278	1.5995036645516425	0.3991706786180532	0.7431995534544702	1.762616948455026	0.9090192809454155	0.5622124416705339	1.3367151914957514	1.6072409556047582
-0.14170515836423445	0.48391001260629685	0.4512303366550593	1.1175012050031286	0.5573867012698143	-0.0372318167428898	0.47995573382627094	1.5546161852580949	1.8041343356357071	1.2224063501878046	0.3860716265354597	0.6830402802225926	0.9670569599455108	0.35825239224707267	0.8855227123206337	1.8060066065315197	-0.14222846575882228	0.5745289048277011	0.6304124449605423	0.5035500019216343	1.3547687455788278	1.7342831233265894	1.8532343934400088	1.7826801678778437	0.4441503852941378	1.3475467038637463	1.6570929358493067	0.878820396215182	0.810856522577035	1.0761040138892033	1.1170143384390805	0.1397830857528093	0.6820902319153002	1.6213128741696365	0.3432646716155491	0.7128414398739236	1.7690217652619082	0.8951308169646524	0.5252346717922796	1.3581795004740063	1.5419810795694984
-0.1612486601714813	0.4351163309436904	0.44440439230876433	1.0674161626601484	0.4705084730824055	-0.007166439481241649	0.5031441091348936	1.5162656138847956	1.7417966059829357	1.2133817798130317	0.36567106822547546	0.6761925181070405	1.0418897594955039	0.3692578662077625	0.9034373681979048	1.8641068447179059	-0.15397112298287116	0.543763093445319	0.6218280892035402	0.5026781245681379	1.3394085100085242	1.7245838462879948	1.8890322934673651	1.7919402155285304	0.43796614861338823	1.3157809627774957	1.592729336662023	0.8304821596848064	0.8293717067583508	1.1331849697128988	1.1290201318466804	0.20047613425785987	0.664468473356953	1.642166903492689	0.29559589713177814	0.6657726513091379	1.7781564531896723	0.8888525791674506	0.4810551437800523	1.3774113857633832	1.5230098706863948
-0.17502009388148507	0.3778118095253447	0.4429895328411749	0.9968150596699509	0.40503775507194106	0.038147702017834274	0.5223328942855981	1.474883433046842	1.658469261936954	1.2355813805906868	0.3505691229648365	0.6719381927370399	1.1227896650276263	0.37798435205771014	0.9350576446820705	1.9111960428271466	-0.17370810213125204	0.5533372480317692	0.6369272031796258	0.5065339518080234	1.3183341939223872	1.7351609349915347	1.9129638057194278	1.7992672176805775	0.439425929946625	1.2928644455613707	1.5246443756318833	0.8006828644033408	0.8494150909495393	1.21005408672622	1.1150860336319937	0.25361209912064936	0.6709543926522314	1.6555438703209184	0.26966070735345155	0.60563746291662	1.7879945244822957	0.88692417807078	0.44681505751676853	1.398028475125366	1.5432638688720077
-0.18320260597430132	0.3137549181875157	0.4388277387689571	0.9199294772937952	0.3615088590718069	0.09004288913516831	0.5275809114292249	1.4380949233577962	1.5683455716850894	1.2794828332496362	0.34837423986439686	0.6862701640434958	1.1934784145094681	0.3891602176528488	0.9869677332229522	1.9256341831642518	-0.1972604081038553	0.5862722038126439	0.6743329416648284	0.5147347784003178	1.2902047376075179	1.7637566433853942	1.919995471557041	1.809261653795814	0.4372243575554666	1.2661841499239985	1.4630780981007425	0.7887045544888995	0.8720355939234452	1.2918485306194025	1.0722357472449529	0.2903779108087927	0.6826079549632602	1.6790368628774381	0.2819288251001201	0.5416348804804618	1.7969401974970363	0.8827055521665172	0.4448644050492234	1.4182346629734566	1.5962858267090656
-0.18570757718538727	0.24972116461069	0.4306396158926956	0.8490519195102866	0.34410868764525143	0.13432809917422925	0.5335340586295946	1.3944105696047822	1.4757924336631727	1.3240198729608603	0.3727909672517819	0.724351481295441	1.2435591241566015	0.3875840950342041	1.0735761067662595	1.9001697202516283	-0.19936904608948303	0.6373626942141314	0.733603675059006	0.5278704883630629	1.2679278408005743	1.806527384590965	1.9079122801074113	1.8153688957969742	0.42837443322271895	1.2296576635928897	1.3996259385521725	0.7942006305502279	0.9078245453114757	1.3620407717375407	1.0097460955944315	0.30470532288686136	0.695301757102135	1.7247389079661137	0.3199234750368461	0.4971830905293414	1.7960787852704694	0.8833695583173297	0.47486467835701857	1.425321655063573	1.6722897397294791
-0.17798391595120527	0.18373612652258026	0.41866975427992603	0.7881968214166511	0.3485715053355766	0.1601048901105336	0.5345628549418919	1.345919051078589	1.3812645210572194	1.3634109548512554	0.4205503302965502	0.769597082470467	1.2798340722321533	0.3621774852548942	1.1673745789480194	1.847704903339978	-0.16387948846450523	0.7030218111791624	0.7996431758540485	0.5400969136931184	1.27807324906338	1.8567468815706825	1.8854983935756973	1.8102112940516957	0.41842173929584126	1.1933872788311484	1.3488499302922488	0.817431042130767	0.9475498884987161	1.4127596962204605	0.9434124102306528	0.3043525178615458	0.7139973116118076	1.7794107624291484	0.372196943116293	0.4834845205213994	1.7809606908337117	0.8920215187015671	0.5281839229199985	1.4254910989868272	1.742253176540607
-0.16168190990924747	0.12025382291633491	0.39715711710916	0.7355652799916289	0.37218633652912964	0.1609403824560659	0.5083304755631772	1.3065223609463603	1.290092368010737	1.384553796433562	0.48086471205823916	0.824304303268373	1.2926531552160792	0.3232095269981732	1.2390655175071639	1.7797092474576133	-0.0980459603110968	0.7652334165139874	0.8492846520843529	0.5525161303851681	1.3141944008956103	1.9105462606901569	1.8644033960628572	1.7998749874443427	0.41864784673060856	1.1597602281246697	1.3232918187642784	0.8525737446940796	0.9802981540059192	1.4391849253731024	0.8873951555847878	0.29792441030029454	0.7267390510699379	1.827676244867504	0.4398968460739437	0.49675544599566984	1.7647952678624954	0.8996953622408951	0.587016616865215	1.4328746179426395	1.789932885257087
-0.1453129470896348	0.06576053945989879	0.36079598137693836	0.6937505190710607	0.4261211744647012	0.132015061252115	0.46594560876443214	1.2794193453450968	1.2073791720742244	1.3762145880007002	0.5384489609945033	0.8919923216352235	1.267413530011084	0.2806755152490748	1.2937627791157607	1.696816976286978	-0.014437347655542405	0.8233787260798511	0.8737849922543044	0.572298826112194	1.3501479202637283	1.9589740104031546	1.856479221765897	1.7873059710798274	0.4543648878296941	1.1303679997973828	1.3044077974939814	0.8957542521879237	1.0132467747843397	1.4363078975483492	0.8416817557559202	0.2887902881948726	0.7245147594564791	1.8610586855009543	0.504277196490942	0.5282291540118821	1.7578110118960162	0.9074010144581065	0.6341834781574571	1.4386272391371273	1.7967473651383508
-0.13628953664215346	0.01489217189399054	0.3155769222758199	0.6631146554968889	0.49872626933241637	0.08574607135814456	0.4249864147580088	1.2671648113119143	1.1429105859974413	1.3551674673600018	0.584009848658797	0.9503684726322174	1.2156380547898613	0.2268013316859056	1.3310503075042805	1.6126638990006392	0.07625960630722127	0.8880892673596481	0.8790527963082819	0.5955747862192358	1.3867027299922499	1.997803630100679	1.860688826442577	1.7803039569264587	0.52681843688287	1.115820516008819	1.2906816005386148	0.9467332459850031	1.03358087054553	1.4152893093644887	0.7979637322056897	0.28307484678475936	0.7174583860620597	1.871681178920515	0.5594671285882482	0.5646904988175483	1.7527231022700362	0.9245896287692543	0.6581286892503789	1.4364414125271452	1.7500798150698418
-0.1367070318440012	-0.04464899975468117	0.2579966574538747	0.636948793369483	0.5768321483208845	0.04619806176099456	0.3797964404111286	1.2806682830470844	1.1013012033100942	1.336501883746503	0.61055679810602	0.9929968128396183	1.1418886670223916	0.15811524675678706	1.344772085636206	1.5482825539832916	0.15121355201117423	0.9608066034019054	0.8624440595813855	0.6129288862817361	1.4205134691669306	2.021677939950986	1.8689092990944633	1.7789871224383031	0.6159682349349409	1.1204257710151324	1.296561856272248	0.9926494129598229	1.0272166442833335	1.3901198395265504	0.7504310187110055	0.29244887630739574	0.6989833432209633	1.8455892074219449	0.6023035830164117	0.5938354034493092	1.741462771222039	0.947969007013425	0.6514177677459839	1.4433716689882512	1.662693176719566
-0.14575801272934027	-0.11285140660561468	0.182109766807935	0.6127687332785318	0.6475452537457919	0.03400728182273262	0.3327107065674312	1.3173180218803537	1.0713097384504793	1.3134790828710214	0.6132617849712105	1.0210277118374749	1.0558696408178474	0.08096434884490891	1.3472926595409227	1.499072909224913	0.19292375119738397	1.0427173037913793	0.8273792466237311	0.6248905831744264	1.4168911502685007	2.03117853533702	1.8722589158629463	1.7745723504042927	0.7048958923493451	1.1508652718314418	1.30908260080222	1.0236906893932858	1.0034922230503684	1.3643315372885705	0.6936550180432216	0.3286572560555403	0.6625797429782831	1.7828849530833075	0.6231788262792013	0.6219111967468901	1.7130423649556026	0.9707917333946394	0.623139653991965	1.4624002215697236	1.5666409448109886
-0.16158147474276513	-0.17911409782576562	0.09978827592375662	0.593128761765044	0.6944946214006296	0.060475514700167085	0.2934584667420849	1.3601946580882074	1.043628963439195	1.296046384985429	0.5925415137382497	1.013958724802682	0.9797406164566216	-0.006543926275205359	1.356890229408881	1.459032763489835	0.20060863607995202	1.1344435525796759	0.7858112213188925	0.6267609471340725	1.3670350689310564	2.0334362813888345	1.8682625014660288	1.7671271707981802	0.7760879999243437	1.204948435391189	1.3176005712506549	1.053106249634434	0.9700250356876211	1.3358218200515788	0.6250912062503777	0.38055840332972546	0.6270486019460545	1.7098380953650227	0.6175640402675839	0.6593207968228724	1.6803489822127802	1.0001948800129463	0.6014709093362216	1.473833450291316	1.4923636553665272
-0.18016394985896622	-0.21980570684369213	0.025876920438679396	0.5755096358533603	0.7030830271815194	0.1313771237469045	0.2777490938385867	1.402039408445416	1.0220659179382499	1.2968849004339127	0.5674458454245414	0.9740089078482329	0.9326857211449641	-0.10527979302234411	1.3785938249057412	1.438187435710199	0.1825592053345924	1.2231846778854067	0.7516556457732942	0.5990968254293999	1.3018151078393063	2.030708924158243	1.8513662684461518	1.761458873626406	0.8147444376754086	1.2664859839164686	1.3300793139539586	1.0832686490400714	0.9273454343836084	1.3043120322904094	0.564374756628982	0.43435764164010815	0.6058267507116135	1.6454278445926296	0.5951380917465181	0.6969767573367307	1.6408293723651866	1.0350810474813739	0.5983016279952427	1.4788193377330778	1.4721637833118213
-0.19505001698522348	-0.23001717203317923	-0.0318350467273234	0.5628744836802303	0.6865324991621506	0.23821313510321812	0.2998778474772402	1.435490301141684	1.0055076705669495	1.3121734492274926	0.5413802615018011	0.9258533481201274	0.9109555762497845	-0.1990712596627306	1.4256283802687495	1.4348749541880317	0.15509268028730583	1.2969219877827551	0.7272072620268889	0.548778279948891	1.2376884019482892	2.038760949677434	1.8241899278682023	1.7511732144993666	0.8249549734138627	1.3339916136564844	1.3588253641260915	1.1094492816295072	0.8846029765239191	1.2735513574345538	0.5314929677011836	0.48888013025238797	0.6008029196536293	1.5803378608661611	0.5731436850557372	0.7231885782647213	1.5897581625872317	1.0614226088534202	0.6072636278352863	1.4857961912730784	1.5060467412599614
-0.20377999920121748	-0.21284509707517815	-0.060263938423166685	0.5610561120115544	0.6636008863785002	0.3443988617768016	0.3550937694068779	1.454754542505113	0.9898180525659473	1.3256662731565123	0.5089527496398139	0.8797296541887343	0.918523981416268	-0.2695890546621662	1.486590722207819	1.4317191182741786	0.1375951321009681	1.3572806406141658	0.7079400882952175	0.4990985356976768	1.1653331285797524	2.0697191635399124	1.7961933467223496	1.7436647255428603	0.8165532971535491	1.407081172257185	1.3951065420026088	1.142500009295603	0.84958008940819	1.2431453350652724	0.517319927369097	0.532278676416466	0.6238799451432613	1.5092724469224996	0.5611269048585749	0.7378586450937219	1.5468579745411344	1.0860266211960947	0.6350001287566684	1.4941963737684167	1.5743052049475008
-0.20326009951589774	-0.15908836567734902	-0.05899583299609877	0.5654209827622718	0.6365568243198604	0.41544863695378176	0.4226128622172789	1.4655857857098187	0.9793334246197762	1.3377194541237523	0.4722971241784517	0.8456916477684373	0.9635358716523111	-0.3106230114865702	1.5336979864334637	1.4235238785221043	0.1232110947678422	1.3917761563933295	0.6901940831862566	0.451953853982537	1.0880800719119297	2.123113954566902	1.765078406060639	1.7438462123473175	0.7963186651403952	1.4809298890813687	1.4320891503844957	1.1942423469900887	0.8167296819980132	1.2111325197976375	0.5218975553024414	0.5500353533406024	0.6774546931432862	1.4401129508696753	0.5739451198834088	0.7442547198582039	1.509869925086005	1.1171196038269475	0.6893179719798235	1.489841664940778	1.6662546761332842
-0.19293103190414762	-0.08719548594637838	-0.040015643755352895	0.5734264905798236	0.6065171123101096	0.4445550500946963	0.4929409157455237	1.464714020077377	0.972146873813954	1.3514956120399306	0.4414897306115516	0.829365248728525	1.0181127401969157	-0.32426347036568937	1.5643649689408459	1.4205476119641247	0.0912082864897498	1.3955024608772604	0.6705863062335611	0.4151911309849402	1.0201123960823364	2.1875879570193546	1.7281206063755885	1.7461591139483095	0.7649452668671095	1.5695090193865213	1.4674042862476304	1.2517035746402816	0.7994402006523798	1.1821414884717245	0.5503735869427441	0.5437271994879584	0.7486703746293614	1.3723573477154631	0.6061495217456534	0.7376029880355485	1.463716201651796	1.1452861880925436	0.7558813428408858	1.4745705313574726	1.7605423961742743
-0.17391333773319012	-0.013918196848705993	-0.009566061809255373	0.5784455078837266	0.5685634537189876	0.4264623193017865	0.5519830351961759	1.4396178445442653	0.9526773608187659	1.358111843523854	0.41200070381692955	0.8214011516358845	1.035408635439339	-0.3114475852889884	1.5762771042693853	1.433465143713199	0.05716064167793983	1.3809814330936205	0.6416090542347229	0.41018143305610355	0.9592217255854903	2.252372625328537	1.6925900975465793	1.7547945093417945	0.7191089263628967	1.6787409119642784	1.4969063692998017	1.2943394259478678	0.8114733025296064	1.1608152935393068	0.5890864019284932	0.5245169658595213	0.830403503960109	1.3113324336163052	0.6373296045382113	0.7265493065021629	1.4100080789069052	1.1695164484700904	0.8226732066157169	1.4644504930411018	1.833823764810036
-0.1410454371726353	0.06575668316639734	0.02741219347797879	0.5763662563396744	0.5255557307366643	0.3608823437662489	0.5788704534254165	1.4075439857245482	0.9135822529884134	1.3529888587290109	0.3740662266636578	0.8131715846401564	1.0232086449025695	-0.2729116915339033	1.5494071401441079	1.4612678288767644	0.0355064288996615	1.355900275996943	0.6096212161381867	0.43053962538609714	0.8997085566415685	2.3034157480679567	1.6553504530848926	1.7664054442037092	0.6752797851918847	1.8043450120123463	1.513379485719309	1.3314709488276668	0.8417269484834176	1.1380922020781399	0.6210920697591585	0.49247168541010133	0.9188574454504874	1.2676073896032072	0.6621361464527162	0.7223146959567827	1.3574681302966032	1.1898183371290596	0.9065724194714246	1.4670260406745694	1.8751328279186954
-0.09801586094446717	0.1534140907276637	0.07605551352459243	0.5662153035768548	0.4868400208421896	0.28151057094066523	0.5679120387730864	1.3803733638089326	0.8619327362904764	1.3450478494132372	0.3140068967843441	0.7947724782799795	1.0258668730975455	-0.21832551435536166	1.4823938050812164	1.4962036201555384	0.004897682345804631	1.3272152112789453	0.5817985513292605	0.45635928047825747	0.8572137269890623	2.3385137650910424	1.6096699189024126	1.7756148443740831	0.6504992037007714	1.9386748583881661	1.5209818163463638	1.378843658482403	0.8618096180219039	1.103835666997489	0.6478493949409708	0.4489672977384288	1.0077092666906862	1.2521467969222901	0.6778945365849853	0.7195675446589564	1.306970162467982	1.2003231529999951	1.0040288785440825	1.4810136365392221	1.8812761437767047
-0.062247156457866805	0.23899295609212765	0.1333573219619586	0.5539227995982507	0.46732887971324305	0.21940426801413887	0.5408435215675246	1.3506479348562017	0.814670476529239	1.3410122545150571	0.24247023219814534	0.7759989912872429	1.02410245962315	-0.1454526635512332	1.405059850905263	1.532835768753623	-0.023650277311357597	1.2911353361115412	0.5619454245987086	0.48642322301730656	0.8385299956085295	2.361719782110011	1.5683977260980861	1.783482086316144	0.6365043435277848	2.0525668848799583	1.516638827468809	1.4263855416495388	0.861412836014199	1.0628588291865646	0.671165115238831	0.40289096143220543	1.087812527166744	1.2565450689780682	0.6720805774209283	0.7213989788575073	1.2667316762298726	1.2014722414885264	1.0772481633562254	1.5017069756666692	1.855771910893057
-0.04459616827786334	0.32276321980482797	0.18543995465053142	0.5472800970998346	0.47247053620827817	0.17082224019805417	0.507710115240033	1.3180723660194462	0.7931243964456824	1.3397640534364927	0.194337272029898	0.7792663131714033	1.006322898406386	-0.04458385866573585	1.3253265042623203	1.567836510650479	-0.02053038631295511	1.2474838550265144	0.5505352166943946	0.5093855374757302	0.8319230900120974	2.3702450312016614	1.539367714104568	1.7903659230154474	0.6280748996877625	2.1199078778968095	1.5010435492266805	1.4621512978804645	0.8441076405296464	1.0173909328466852	0.6956378184209426	0.3677480528605141	1.1636733348886834	1.2569004849017673	0.6591153536407226	0.7391136888338451	1.2351166080728242	1.2091977741294149	1.1259763928925541	1.5159826262008549	1.8134723395887895
-0.04405066747167571	0.3933102531041019	0.23027519549182524	0.554043505212231	0.5184082150638375	0.13344321811861656	0.4793854647093436	1.292552761464863	0.812010299082702	1.3347291319079284	0.16422318850945483	0.7966035399192279	1.0015210626131315	0.06588164648849738	1.237772915504745	1.5896752008243058	-0.00407599186534766	1.2066441018686875	0.5427388666945078	0.5124241595394012	0.8419883262268492	2.375172336185142	1.5254995057362433	1.7863225658370705	0.6244413135430754	2.144800035790916	1.4942434534890001	1.4982554011361857	0.8265274476140114	0.9668240022865824	0.7270398430076506	0.34189097255513057	1.2299322975637317	1.2393518236691172	0.6562131162766092	0.7732276370144657	1.2118739709811819	1.2270106337440212	1.1637581193192545	1.5067818211681392	1.7730238819615607
-0.06655405271466332	0.44186098827617304	0.2644387835403445	0.5738898443883305	0.606709814938543	0.10658810701221544	0.47741649498805644	1.2807394475885086	0.8646980993248224	1.3140840392219824	0.13401211342810826	0.8041490113954601	0.996723096147672	0.16448971950979957	1.1559512087516453	1.5944700846885735	0.0011557271912781423	1.1759190894405087	0.5289473227109982	0.5023644789195203	0.8616887849440648	2.3766353556267177	1.5303125473064902	1.7772946524711544	0.6152502446596259	2.131670257118496	1.5012325574466896	1.5352053719538994	0.8295170625433516	0.9151460685287447	0.7656436668521293	0.3249563313399796	1.2719445641593132	1.2102565876152884	0.647615475196319	0.8138538677132834	1.2026215360584194	1.2502309685987751	1.1800953626537254	1.483034255324031	1.7470541643521074
-0.10354570305195879	0.4743733987794081	0.27299943590408293	0.6027229112117599	0.7041166140067566	0.08167561850232416	0.5056833479731109	1.28486699099109	0.9241177771867504	1.2771931883263794	0.12207137459690791	0.7997279164709561	0.9525895433210314	0.25281952572457367	1.105228698300486	1.5954634470827644	0.00039329984095272386	1.1473530216722716	0.5126012545698069	0.48798569629436434	0.8687293484367882	2.3714587954791178	1.5472774348232394	1.7698114872548054	0.5981731831390167	2.0970188001345447	1.49863264437589	1.5518792783831996	0.8698120432664058	0.8701739618894836	0.8146268009191002	0.32398611752036194	1.281541615474279	1.1724314479355977	0.6256305529413687	0.8697730388010154	1.197865177181514	1.2713081937811475	1.1801588329075496	1.4497766492872681	1.7296472006522319
-0.13285307849486952	0.48443446852237304	0.2600512140211713	0.6428828371019485	0.7991759446922285	0.07196662124561912	0.5504610331611304	1.2995126536161128	0.9758555140551077	1.223777074071625	0.12667667759979578	0.7833368516854196	0.885116205236607	0.31031757422752193	1.0936275953287786	1.6032957274985005	-0.00997762616702936	1.1312680339774934	0.49823530345931566	0.47022011616074194	0.8613753851198551	2.3739802462697837	1.5729939639939965	1.769638441697067	0.5744160353000092	2.0704711285241673	1.4838900032151379	1.5377223437237268	0.9402035285540812	0.8248472027636493	0.8603485846819119	0.3337270642693268	1.2613120667484286	1.1353082547052125	0.5926342006872823	0.9331109128859222	1.1939733291363062	1.2924212037261384	1.1842674740051333	1.4060601170876257	1.7230329874553267
-0.14695732677615722	0.47725019373082683	0.24964672884062775	0.693991930299022	0.8768526223719117	0.08415740118388135	0.600494441832194	1.3149624755592249	1.0173563180711673	1.160834811708074	0.11031024976738035	0.7461642583325061	0.8331472636256481	0.32313650201198096	1.1157795621452284	1.6150135831253594	-0.042060186260008986	1.1328421936271833	0.4886724350588624	0.44736714605688166	0.8680260209243162	2.384712667901689	1.6058072001046682	1.780688033652171	0.5577277198953167	2.0568474396822523	1.4612678193713167	1.5052946697252447	1.0192299331777495	0.7756699309264468	0.8847961360621921	0.34708426252777685	1.2080489113235648	1.1159558576597892	0.5555310877186175	0.9818809829650978	1.1943916408290634	1.3146594456512481	1.1804084825725931	1.3508934117740656	1.7232116036873215
-0.15079355627238028	0.4670502974218419	0.25547926122031744	0.7454203093137216	0.9201099828501617	0.10141875535709881	0.6365292849505455	1.3488261225957516	1.0421902960446403	1.1003736361509948	0.0885589941648178	0.6874307440044329	0.8017747538660128	0.3216121054252224	1.1698224439901002	1.615349798089547	-0.09069922312365222	1.141127781243369	0.493530360660421	0.4273427417566095	0.8986590316488652	2.391955517235909	1.632257248373594	1.8028463062894133	0.5556491182142949	2.046379288034336	1.4179345347971057	1.4620027552842125	1.0847461068658042	0.7339367424043614	0.885437507008897	0.37622948566910264	1.1345034761216695	1.10295652025049	0.519333738371759	0.9963976555591948	1.1993029299625462	1.3286473117503967	1.1688611277267575	1.3026739073139368	1.7193686483928847
-0.14780610239878159	0.4486943403591687	0.2961865743064371	0.7842096424258082	0.935407943784709	0.1093415275992172	0.634190410937196	1.3916671765328936	1.0452881812598038	1.0354135763383536	0.0985275712576521	0.6264067008971512	0.7883520557461094	0.3134576486337792	1.2346504737926525	1.5964262444802106	-0.15082890147629976	1.1481962000591472	0.505826714232993	0.41276541280342977	0.9423783071261924	2.403287596219176	1.650071283614824	1.8364424682308307	0.5608099212429384	2.028337847120823	1.3638445824130137	1.394754221014297	1.1167518793090845	0.7030711193637043	0.8718471500859089	0.4180227689679942	1.06101556570288	1.0828444216681599	0.4789300417341025	0.9851998764112022	1.204520981004051	1.3325160421979443	1.1636734923141543	1.2601223020866685	1.7190005907027135
-0.14889513469416732	0.4166755354240057	0.3851834925722734	0.8040988126262235	0.948367195546898	0.11942505590736738	0.5958744913511302	1.4102197724820846	1.041901883949034	0.9630102561062996	0.12176962307409807	0.5788161155781815	0.789238131811102	0.29007443951354006	1.2913229928361951	1.5646653922382545	-0.22400278667196183	1.1443032998455516	0.4990175362804819	0.39782839847339496	1.0038702679834415	2.4176215743529346	1.6670000371858507	1.8796363276916934	0.5687197146627049	1.9853356496785513	1.3220653654255494	1.3119210926875968	1.1169522345803018	0.6855628670163361	0.8449850257297988	0.4521319588155106	0.9829784036867373	1.0643583509367536	0.43349959410631467	0.9552275725729894	1.200164342189113	1.3371760135078365	1.1646763223245846	1.2065737862401877	1.7499390871294822
-0.1598583223766484	0.382886691772085	0.5142480268245214	0.795478095550319	0.9628812071521345	0.13284643787180758	0.5394062892660749	1.4126607162529219	1.0289538773980336	0.8896573841334968	0.1392065503564826	0.5372836895860923	0.7737995139101469	0.27644615146545304	1.3348109714550678	1.5284955392159276	-0.30283586065204676	1.1271575393414788	0.4735155917232812	0.3816770863110973	1.068248422570627	2.4096851454315975	1.6834120753330453	1.9287306186091027	0.582547969357442	1.9230389429297883	1.292798492602723	1.2477878267557467	1.1073901810480886	0.6793890186276196	0.8197326166909086	0.47076359220242975	0.9139774263502695	1.0436153890898572	0.39150725446706003	0.9072105287378885	1.186508789374439	1.3490326981888088	1.1798372502881715	1.1449300869602272	1.8013156105869501
-0.16601046865293217	0.34562332767615783	0.6577659526060528	0.7605357671676783	0.9635469071412703	0.1350812770029605	0.47733943159387626	1.4110701887520993	0.9880265044897095	0.8103315254043745	0.16389269874637696	0.48803902256326664	0.7383719486216391	0.2800456747431682	1.3656718442628124	1.4776353846333554	-0.3716106357385093	1.1017839897396755	0.44596714137195975	0.37341583257549166	1.1051567181473856	2.374756910911608	1.6983064877598917	1.9692781472235752	0.59968849963167	1.8593473972764314	1.2756197454951799	1.2079247705782	1.098366336773851	0.6798739516194648	0.7988230854349351	0.47265815518837473	0.8596884122933364	1.0037021808584337	0.3421455081875564	0.852490621668497	1.1723884457900355	1.3595494423139503	1.2234032325134272	1.0897464372543406	1.835588276677625
-0.16037034479400877	0.30715294371455465	0.804561385292558	0.73519537569072	0.9328108379060411	0.13684692338834661	0.4260614491068126	1.3817290483230564	0.9255496584143511	0.7521063910432504	0.18068301562273986	0.4385561133197209	0.7147032705013027	0.27435276852794815	1.3750108937302872	1.4052192660968412	-0.42064843167659144	1.0699778050251008	0.4123975188252424	0.3625216818813072	1.109015909005975	2.316864689749404	1.71570136923074	1.9986705682989558	0.6148019965871916	1.795793048892379	1.2824534426941956	1.1757199104740956	1.0848286060951298	0.6821574793646461	0.7627889373442476	0.4635205050326993	0.8008165905155709	0.9588220350933137	0.2785855614698908	0.814644080438546	1.153648081954514	1.3609132393781933	1.2832175997177988	1.031449255458655	1.8433229007843166
-0.15130557868974062	0.2847054592477852	0.9477105445107281	0.755746479903287	0.8841928406731722	0.15303818884314804	0.3976173503151461	1.3241071191321863	0.8695569948649258	0.7370935185615005	0.1705923010087682	0.41328542062192	0.7013579589372939	0.26710808135614744	1.3570760409467284	1.3410289523091456	-0.44369989625170075	1.032667161405887	0.3746078800993941	0.34428131705023585	1.0991948331193861	2.2395666897226456	1.7304548592692677	2.0245514307392547	0.6261787706733954	1.7388378891618625	1.300636033459123	1.1534055115704447	1.078971160813071	0.6773986220192986	0.7080837683605953	0.4447195252336284	0.7359957474181895	0.9207392188689412	0.21992432585864535	0.7990536482001211	1.1291598055999952	1.3478677053613353	1.3439713266787756	0.9674799383320266	1.8356261649692598
-0.138889035068752	0.2778952449257931	1.0501599164910105	0.8250159274102149	0.8385836322069892	0.17713576363670774	0.39645754623274404	1.2818745220242183	0.8478242951900942	0.7435527677011873	0.15699192880211224	0.39909979810819174	0.6627459368737273	0.27040941927357853	1.3083126304054848	1.3006373091115075	-0.4452407013153284	1.0012485667562474	0.3520905434281184	0.3404456321914539	1.083656032532963	2.159682215818929	1.736977036472193	2.0437594876482232	0.6432518653969032	1.7068754986562755	1.3052982362193606	1.146964539549624	1.068151976167337	0.6653549130874998	0.651638933083593	0.40783023178662425	0.6945874910452283	0.8671958099636523	0.17353595021198373	0.7816457266935914	1.1171434148999035	1.3243451880666908	1.4009295324610371	0.9080347739562921	1.816156995681806
-0.12791797011831146	0.2811306751727639	1.1032472499185368	0.926634479463943	0.783177246927012	0.19074235326395056	0.42579558039689386	1.2667129164738724	0.8791729934407991	0.7519762105626643	0.14544274849455843	0.3723894417051832	0.6150487331481451	0.26365156534305745	1.2251458096936176	1.2683377488019325	-0.4467432255078106	0.9686332027833011	0.34593082076993314	0.36968949207127383	1.0779492403851343	2.0955875147031806	1.7272280979162418	2.0445107586062097	0.6720944471196323	1.6976009632513058	1.296818067414928	1.1443609179319825	1.0480575210246614	0.661873528474402	0.5864580386370944	0.36329212539077715	0.6688739129965404	0.8059043339217199	0.13168587711018603	0.7576650946369324	1.1108656409034146	1.2952800086508933	1.4324573232108797	0.8510550186639092	1.7838599333692575
-0.14217582512480761	0.3010522873966652	1.135254682448629	1.0355888178641042	0.7281080912467941	0.18974223188481543	0.4731703019687642	1.2676771960101654	0.9612041795982892	0.763604390549166	0.12560617814982689	0.34509369013126223	0.576150380827769	0.24396524614878964	1.1304384767289068	1.23935831126371	-0.4517037883938186	0.9208678271494091	0.33673164733430205	0.4242005303044044	1.0952044516367092	2.055508006791372	1.7009876265325066	2.034600734958164	0.7115244103054283	1.6837623320208137	1.2743932921564511	1.1252360586645234	1.0288744859392873	0.6677759591438022	0.5087725067133364	0.32406726267618385	0.6390664878834265	0.7696741231996291	0.0988033380860652	0.7374356488701985	1.0955895176049486	1.2532408647434752	1.4342810351707755	0.798989137145905	1.7701335465710968
-0.1880313712334069	0.34334040192382415	1.1535951745896669	1.1137126062159315	0.6971092457000643	0.1836838834482451	0.5009824809281591	1.272416754468992	1.0707872035949095	0.745746691682836	0.10141576440454918	0.32674223221522963	0.5273194640583321	0.22983795402838983	1.047211065298176	1.2255658564828293	-0.45769155465557887	0.867020007426327	0.31917326264370216	0.48587650124448684	1.1219964924226813	2.0231951452978048	1.6746026193658814	2.0164436132657046	0.7603120478529238	1.655586586148025	1.2298167535128437	1.0936006118460522	1.0024236616038749	0.6752526125852376	0.447695547932355	0.2833535627547582	0.6263247484252956	0.7591671399552704	0.0786062319851519	0.7172573345150992	1.0788136694228196	1.206402586560426	1.4201187058673637	0.7595341196161115	1.7890073284185675
-0.24936181024822807	0.4069962387375945	1.139382610203803	1.141961613616874	0.683869699205608	0.1728842188439238	0.48491476324172555	1.274213659139944	1.1856023623141823	0.6890875519264139	0.07723612749937188	0.29987531663860467	0.47937075402609264	0.21028551397547454	0.9900901749350446	1.2009113659839312	-0.46908968403931306	0.8244326990634452	0.29327298550598146	0.5409227513183776	1.1581759511989511	1.9863920784563889	1.6506205195898076	1.9781203531616751	0.8085959021685685	1.6211043391295497	1.15721239593314	1.060937745403504	0.9673182752588219	0.6885122728995734	0.4082826744622938	0.24293269100434434	0.6394164303139918	0.7595092277818308	0.056986460509673334	0.6824926229136737	1.064309098802106	1.1712142366521074	1.3910747177171938	0.7319867737930233	1.8026904143120017
-0.3157455166589981	0.49208921112098747	1.1028446170381325	1.130954040367741	0.6715454901962132	0.1564007368544776	0.42761427649953143	1.2534549624066145	1.2740159384932743	0.6171207191880901	0.049970722045457626	0.25921077302199524	0.4610649642292456	0.17722953689254972	0.9821729876702303	1.1406180892811388	-0.48476889084621355	0.7939694799247397	0.25810425970123485	0.5721894817576295	1.2009076528116163	1.9408939800202254	1.6248750832624719	1.9283887481169864	0.8375178198333215	1.581733296081532	1.0739395743795586	1.0282707527777266	0.9365421341859539	0.6918669959103237	0.3849795300653498	0.2084213034279681	0.6503653140319636	0.7708114541554665	0.03968210733704316	0.6448180691592207	1.0598161213613808	1.1450913599405084	1.347140608019755	0.7089508724265838	1.783313259447091
-0.3839094856285901	0.5913810561734488	1.0584684529389823	1.092005064346841	0.6652344791149987	0.12249538738405208	0.34099887461144085	1.2072727332496238	1.3044824350397715	0.5481671816915764	0.025974291421986557	0.22367184061116205	0.46520127564180724	0.13370664512210093	1.0278462715494416	1.0614241827165682	-0.4967189027889706	0.7673277628297736	0.20493551960574644	0.5624520792354104	1.2365331956195142	1.880967981214548	1.609781934134152	1.880598629817655	0.8430872029633873	1.5321181902587946	1.006514042028119	0.9910855895159475	0.899562836774809	0.667421306657229	0.37373248267966896	0.17159904293577424	0.6552453331321806	0.7894974463439536	0.0377757357351249	0.6192663082723326	1.069895883854263	1.1219187381025784	1.306181137551566	0.7020460325539661	1.7463884129419456
-0.4419728277572542	0.6944906317914661	0.995574939265345	1.0434891949856089	0.6844434274857196	0.07135337809544973	0.24916628093739596	1.1693598238060816	1.2837710534917353	0.4972283254056295	0.007452495569498871	0.1955524516456094	0.46079798061140914	0.08232443921273502	1.097388259279565	0.9894780010049982	-0.504741935366662	0.7436031709603663	0.13846304861448697	0.517281350868451	1.263212266701411	1.7965066045145925	1.597229001390129	1.835446401117995	0.8366173568913515	1.4830107143324827	0.9643274073219672	0.9651855373860997	0.8468536863057423	0.6314819817168166	0.36303458296731034	0.12938239360650408	0.6811075168705604	0.7854190486195044	0.04822758402026511	0.598976434473667	1.0748071729877455	1.109831440506953	1.2743359955326	0.7062567140468383	1.7122727126309023
-0.4783362659747887	0.7880250306475881	0.9099872302485406	0.9998833185027483	0.729605916222351	0.007156286442172377	0.16857338330443666	1.1460676693980634	1.2597819533042167	0.45325795366872235	-0.004423582221099109	0.1729909133434247	0.4353145877553469	0.03360460259162026	1.1715553385495923	0.9376283046528279	-0.5191259726997877	0.7317306752871124	0.07614131857096416	0.4628537596427509	1.2832443461628489	1.7151952351061286	1.564191734815978	1.7929236207712886	0.8181955511534404	1.437296584200297	0.9382778744219719	0.949720602642963	0.7865938920860942	0.5963351965168084	0.34399047701384405	0.07749888658358543	0.7045536597184598	0.756386010352323	0.07001807534069196	0.5893497841559034	1.0628031767081803	1.1041098545727073	1.2487490205407465	0.7093787183328013	1.7111631269472967
-0.48967165456835093	0.8579550569867729	0.8121925953996627	0.9595559622447796	0.7677478978367148	-0.054538443900347386	0.0918490680592899	1.1123783754880248	1.2554863096214164	0.41035582764015743	-0.013950308869818434	0.14956149266575994	0.39163761560848515	-0.005372483788375388	1.2353250504626643	0.9062227704980245	-0.5335195802507003	0.7240910711124838	0.03476380015246132	0.4084031485529319	1.294180542354185	1.67321199572343	1.5244480079157166	1.7630922548665222	0.786730916546827	1.3895199217862362	0.9336408727577353	0.9274804750374381	0.7182256021842397	0.5618904784840989	0.3244223751888874	0.013295428076644172	0.7009727419700686	0.7232745743606934	0.09704871745743406	0.6090214327048047	1.0361148907102717	1.0971596584552228	1.2329618527394226	0.7076419181194433	1.7442287803187326
-0.48636910997637645	0.8899700056284356	0.713220165302499	0.9169858178044622	0.77645455295778	-0.11271011292377484	0.026225734745705425	1.0796391282059945	1.2602264472397988	0.3805062092092167	-0.026825040509716968	0.1221738476638475	0.3328702650621933	-0.03698621739400754	1.2743899066045103	0.89753849079804	-0.5399858574017864	0.7095258444617903	0.02358162321815482	0.3476393397285543	1.2849971986680253	1.652415445290957	1.4936402057926481	1.746564293790819	0.7388437419413009	1.3481320788794444	0.9556288290188568	0.9034165744445956	0.6546933385347093	0.5368078623163417	0.3172457277329477	-0.045795885613473655	0.6972432185319853	0.6965295261023259	0.11806148503976513	0.638645113281872	0.9893538406702813	1.0841379809467775	1.2159348993133903	0.7033126258802929	1.7815920484842294
-0.47963601518808774	0.8895766636913779	0.6129796297782667	0.8884720367986592	0.7574383072154942	-0.1705936811383977	-0.02437023670286903	1.0497962777599144	1.2813653573060282	0.3496457776348984	-0.040669687758648224	0.10012623186635854	0.27435829015035273	-0.06344864676534367	1.2876390771293018	0.9067767610640154	-0.5451601551516929	0.7027328185868871	0.042262843950945185	0.2766777310995831	1.2491347838999691	1.6238088997160478	1.4659326962125765	1.7208438150381808	0.6724831932355484	1.3179441063901929	0.9756637003398788	0.8861732547296622	0.6096330451844669	0.5179425213723913	0.3297629411111228	-0.08869697669185628	0.693274008497624	0.6645109940760711	0.13365863976291728	0.6562482638146432	0.9304555543300703	1.0673907120412591	1.1963649043841162	0.6829581745993546	1.8274152309105802
-0.4725248115377484	0.8737003033495654	0.510014737194102	0.879177704522154	0.7042961778196164	-0.2140187044768854	-0.086857089873346	1.0093178865980434	1.31021335303365	0.3022639115390934	-0.060078776779399524	0.0887927090806782	0.23829228577571565	-0.08391389914565953	1.2682783227618248	0.9183456123317457	-0.5522899674026435	0.7142517233237098	0.08079719141428736	0.20879502929649033	1.1986701238341162	1.6034891852497186	1.4427166360858212	1.6927766696976754	0.5912035206322322	1.2897500675481637	0.9810441343361532	0.8677869822602332	0.5658613112255831	0.48579580669656003	0.3440030529147601	-0.11780691933065027	0.6700531710502262	0.6393608747753043	0.14668077015810552	0.6716434670268268	0.8832204177049553	1.0568898722550597	1.1710360417578165	0.6572958924224717	1.8532983467105815
-0.47073076375999723	0.8460545352440395	0.41369140567455176	0.8739289571787398	0.6270224238175677	-0.2419521357533821	-0.16227903375685865	0.9716504948224136	1.3175458064290144	0.2630757580449063	-0.08066254137108975	0.07469217307434974	0.23688771978622988	-0.10127863232057244	1.2220274073627828	0.9140970777842832	-0.5559362203793038	0.7307888994275782	0.12133474765212893	0.15786645741683564	1.1508839390100607	1.6138025692144065	1.4259360316922565	1.690075470747611	0.5033786328119578	1.2684479048675197	0.984299275902986	0.8476965961171352	0.5170414101389693	0.44460183471018305	0.35435721133542086	-0.14144838407705157	0.6453223080462781	0.6295513952812055	0.14869621277207318	0.6734841978456748	0.859274397248455	1.0549177342262999	1.1189269633677603	0.6561902708232363	1.8055482740239213
-0.4824147214607626	0.8101832931018155	0.33596444513592255	0.854374647713883	0.5391412660412636	-0.26614437224126314	-0.22301654787946043	0.9500164742295716	1.2999119515952753	0.237288536375795	-0.09227279043921244	0.05413527288650931	0.26265744289910176	-0.1180774218524967	1.1702021458283105	0.8933014181243566	-0.5633467590186585	0.737887917459009	0.1528203403210531	0.11272450388002415	1.1164682652909745	1.6274140686115857	1.4054336308892668	1.6871759024996522	0.427287530816994	1.2403727703255538	0.9861095546324117	0.8324792323677517	0.4643047599267944	0.4146952209444429	0.366476187851263	-0.16383739098358222	0.6180124172663797	0.620546044314476	0.14912301238444262	0.6439255936106885	0.8569132601382259	1.0536215306025583	1.0452506927280802	0.6714995292892739	1.7166082157165985
-0.4991164988516593	0.7874542992095057	0.27840299493455645	0.8380638149085694	0.44401186167272444	-0.2855170937704319	-0.26446894760863315	0.9292079623172451	1.2762316220042298	0.21060153785557173	-0.0975714034885566	0.04327142762167625	0.30193498934336105	-0.14615552904333168	1.116975218997465	0.8664080416139355	-0.5797086413609966	0.7366061503144451	0.18301279533727474	0.07033342410539961	1.0965637322696218	1.6247806336167492	1.3816141338689447	1.6513639132945102	0.37786123893620693	1.1855716077231142	0.9681537737314958	0.8112376411036992	0.40513709836201695	0.3915668123557637	0.3617560330408729	-0.18352743944644814	0.5713070871156777	0.6022732231372887	0.16381914570370265	0.6111596553731639	0.863212724370636	1.0552517253440736	0.977358677886955	0.6723128601208951	1.6438626957768214
-0.5062966285966433	0.7986491192416364	0.226391857804186	0.8440290084769003	0.3579000643938604	-0.25955097944548544	-0.30684225489825123	0.9106197840973422	1.2540544283938162	0.1907451857284732	-0.10842368146962018	0.0245081510098276	0.3462890938543011	-0.18885993242687818	1.056594547959484	0.8397400819545036	-0.6002909897471864	0.7311866892310634	0.21439158869113212	0.052927529348632076	1.0847055575256666	1.6168008559712164	1.3583980737421897	1.6106391184989395	0.35240233514078984	1.1136527991538112	0.9289618692668291	0.774956111969121	0.34478301930885513	0.37799592638994517	0.3308402766229083	-0.20131234077261	0.5209345520419251	0.5785225540360874	0.18559541037038296	0.5963594358600022	0.8605820086139632	1.0566473310862006	0.9125428546811987	0.6644125371991573	1.592589011968078
-0.5024919081722578	0.8258051380725917	0.18046160604515715	0.8476034521425188	0.2798773979040344	-0.1758865045687178	-0.3362612056262896	0.8975966730167825	1.239375949269176	0.17347329902478267	-0.1174690425938564	0.003689184379195025	0.37426046448237227	-0.24680221626249468	0.9866405433410901	0.808506475906387	-0.6265548574259681	0.7174000426230895	0.24389129139340654	0.055597833586403564	1.073969791454465	1.6144166761405003	1.3361648569390887	1.5731515418200857	0.33501983024338944	1.0436364593855267	0.8900639775888448	0.7453012331006786	0.29939272904131387	0.38382959790378485	0.30153423552216446	-0.22679544775115906	0.45779151511848826	0.5591168446021093	0.20206039097201983	0.5891034237180278	0.8421577025018578	1.0312401496269739	0.8569936885338448	0.6563004093733518	1.5511067452405145
-0.4966903003201669	0.8569369955026254	0.13249561233941037	0.8419225008264644	0.20003281565446845	-0.08975670991375283	-0.33376049848516326	0.8732939821205468	1.2236320419325302	0.16120570314834187	-0.12080627074493522	-0.006306778510157207	0.3828581108422523	-0.33304776766303795	0.9218286710635681	0.7730281559354006	-0.6458037554672371	0.6936278519737785	0.27790254354026533	0.05154921498452344	1.0467623136922135	1.6066175181791127	1.3251150963371252	1.5179204645380013	0.32067985872259913	0.9844083982268689	0.8690756648024411	0.7413483495670802	0.2688208717743927	0.40232581074946444	0.28243982596503514	-0.25382031269033767	0.3752003077730662	0.5247303539842084	0.21073864975686835	0.5985766798008868	0.8085409354298383	0.9900638161071387	0.8299130469019843	0.6147781759798542	1.5241032185307266
-0.49329913646364953	0.9108248408794732	0.08164345583674634	0.8415993212793553	0.12925401615168558	-0.01740636537131342	-0.3126913665164778	0.8307874015280967	1.195445697483065	0.14806896112210322	-0.11387317028036958	-0.015288510231301322	0.3888168756461297	-0.44034581404119183	0.8804492494611408	0.7486449297826074	-0.6385973814739946	0.6586461486570216	0.3069230925587253	0.04890480809388581	0.9894429435177632	1.5865976323884639	1.327611951986555	1.4739500103789949	0.30635575439021384	0.9417857798963395	0.8638506375648414	0.7488043626622904	0.2548667164143174	0.4073307534936584	0.2595684541661991	-0.2716263823180182	0.2925228132529841	0.47173339706160666	0.2049436594644721	0.6215951116567846	0.7670289224826681	0.9607401911835401	0.8210695248690796	0.5408201395773775	1.5070047737770245
-0.4862351964210667	0.9852435928533113	0.040066907279847006	0.8385777872003578	0.06881984411165674	0.07972064872829511	-0.29221562268297535	0.7869749516005193	1.1642395087384236	0.12008398663367933	-0.10097688496027042	-0.0188893712244693	0.41755824250535145	-0.5416253844740194	0.8508486636057537	0.7419015273758889	-0.6128407353378982	0.6160758398583914	0.3152216879862243	0.05373034710977311	0.9325790963436189	1.5727115910713843	1.326412304988565	1.468353463804332	0.27919906143548956	0.9100154655677792	0.8676476026957018	0.7455157946285978	0.2620402208308424	0.3915414800352941	0.22601175855592034	-0.2829443675301442	0.2120600228825093	0.42838598246743925	0.18817991913417678	0.6367718442919834	0.7240202832569663	0.9381878385643333	0.8150525448065009	0.46972994157598214	1.4968074107140383
-0.4744370183348906	1.0514098767359477	0.014791345993152563	0.8063143447021899	0.019886515304986325	0.16322049457146132	-0.2795425475101506	0.7585980907077696	1.1376071965217565	0.0945303240620911	-0.08496609285116688	-0.01580923965658911	0.46043039447090994	-0.6268698850221808	0.8189254335272708	0.7479839617280114	-0.5811824549001199	0.5730703422149225	0.3156662040543409	0.040548597418790425	0.8928028279569371	1.5816594902239347	1.319048206850304	1.474659075103387	0.2508562961475104	0.8903916828149565	0.8852337675219332	0.7391532200891318	0.26995228977656066	0.37088116324093195	0.19483610018569678	-0.29113650021797344	0.13749352278046956	0.4044398346082036	0.16521335777077684	0.6514930425326187	0.6882220981723461	0.9116633772944587	0.8005093939801411	0.4185028074780872	1.4857007286518047
-0.46732384536756133	1.1078197380621628	0.0046427396524920525	0.75429801253552	0.009042612850380105	0.19173424319140642	-0.2765293687977309	0.7096262115269651	1.1175506800849213	0.07972420881421398	-0.06303163096689822	-0.029198452461053247	0.511698987751024	-0.6984191579515786	0.8052480885891784	0.7657460454610623	-0.5402314929916399	0.5298370504104831	0.30823354901927674	0.0104645124986374	0.867909407036238	1.589209393021202	1.3228458845457467	1.4884183072552746	0.2341759143370204	0.8788213797702955	0.909389018039165	0.7160094583564061	0.27185370058575986	0.3490121328698807	0.18075528312699263	-0.28531168925001216	0.09520801346513119	0.390209869563096	0.137864987053715	0.6629929618402703	0.6672166539856726	0.9075521056780518	0.7782313348876808	0.3788444572403883	1.4838117266831305
-0.4682907800095766	1.1720655877815198	-0.009626268595110602	0.7042363325694394	0.028650105293543636	0.19483338474897222	-0.28271755935034826	0.6325656878461773	1.110326805360844	0.06970796948438533	-0.039962008592058035	-0.05686858466753435	0.5693442332368458	-0.7464087447107737	0.8043998185250907	0.795034953591321	-0.49873821874192437	0.47287491051652386	0.2838255758245183	-0.01861533084933662	0.879698342284146	1.565168913061483	1.3337547227593927	1.5145481864737813	0.2120451533095002	0.8638028520237876	0.9189192325103178	0.6611807356064592	0.2814668250694602	0.31847582999532653	0.17860061210342185	-0.2647255160228443	0.08838173920313774	0.4032358631666731	0.13867116409930183	0.6524320011826378	0.6544380064232238	0.9332097804756085	0.7594991473088921	0.3525848852340334	1.5108747921369166
-0.47806646954717974	1.2373487804525274	-0.039093727346950685	0.668149247718725	0.0614489685740552	0.1818153439168577	-0.28875547628431497	0.5723569275745506	1.134427877303128	0.07897375663200898	-0.04037152851587157	-0.08437194731951138	0.6109975469470668	-0.7640655778304549	0.7930653147163819	0.8106880525490133	-0.47133868521914374	0.4175175294879077	0.264272641763344	-0.04742756827693071	0.913924518435105	1.5255698535095001	1.3401179106011383	1.5246903444065985	0.18243301294914077	0.8670041216408872	0.9027737303388277	0.6027704858135448	0.2984891660534708	0.2892278565617944	0.18795289041779173	-0.24015617405986278	0.10856335060973299	0.45309627456262885	0.17033021090129657	0.6324163776827395	0.6433604930779874	0.9613882929954108	0.7509433570933267	0.3441677583463695	1.565910242043736
-0.5004694196236851	1.2834661944257437	-0.07475495919360942	0.6178539439836495	0.10870052898711932	0.1345380011920725	-0.2973287788867881	0.5241002520350555	1.1820633762469155	0.11128531768110024	-0.0730038003397656	-0.11687499314631196	0.6204309681106079	-0.7551808711770913	0.7576641773751411	0.7992147168961089	-0.45045966008157234	0.37473302617970805	0.25809560029730994	-0.07242426322684663	0.9402428153007596	1.4829869567754397	1.3444973448227144	1.5151855006010617	0.16192467193600488	0.8974664886687472	0.8729902350479748	0.5636006284185082	0.3114965445436758	0.2784760959739417	0.2027086141589758	-0.221605685828766	0.16262226553423983	0.5330426438997252	0.19180771583931838	0.6111271172021235	0.6444573992945507	0.987316341554975	0.7541845713886397	0.3416642243802854	1.6396246197267579
-0.534097476542321	1.3033955192366462	-0.09865329025387433	0.537522411014822	0.15686742688524472	0.07583951926111697	-0.30366724305805487	0.4501175947708481	1.2306353662305554	0.14144507196285006	-0.1175408881945255	-0.13354854513641617	0.6055804880344516	-0.7275743836887465	0.7143296952440559	0.7845817247047592	-0.43002724510737184	0.3327815015198326	0.2514134269356888	-0.07963811314505073	0.9659416008859983	1.4300184282030335	1.3415018407223132	1.5073140380356418	0.13637849860436208	0.9214394248585152	0.8427615203944325	0.5446531950299056	0.33055779505242705	0.2770791994451934	0.21176745478531095	-0.2187126846211775	0.22872782878767106	0.6327901228859145	0.1857187080361782	0.5793698622668467	0.6811077007903428	1.0159361994804068	0.7715288760837954	0.34525219945519775	1.7053229174223699
-0.5755634150805504	1.298031414977365	-0.11479999763532538	0.4532075927846352	0.1892852645140793	0.029097220895540243	-0.31275301723182214	0.3930471907760126	1.271542380638013	0.15507956288544894	-0.18073268626301092	-0.13372552507180888	0.5865124406620442	-0.6904594344566479	0.7025185444469556	0.765788072331587	-0.4231749691722301	0.28943941250418326	0.25294614143029814	-0.08006685811426206	0.9851610273148911	1.3742864184632062	1.3219461492972546	1.4924278994467746	0.10195463336026349	0.9257794318108404	0.8060183224245586	0.5427881602102961	0.3544040008620145	0.26628763092517443	0.20422191423584146	-0.22608983770052754	0.29532714642943436	0.7179211220099728	0.1778845640402384	0.5482773156828198	0.7648537016803311	1.0285046033290164	0.790434549023038	0.35267807939182305	1.744515648812543
-0.6245363899840782	1.2673738816479003	-0.11630893020581293	0.36558699822317275	0.21380667398231004	0.01107857316775172	-0.33692009764652425	0.38036922772135834	1.3196495181852035	0.13078558790541778	-0.25721592045527536	-0.1354612898227685	0.5499356850185039	-0.6566336523109488	0.7163736221603805	0.7333929964071855	-0.436164944781121	0.2509863981672688	0.27208919703905377	-0.08289542391784974	0.9777706221579333	1.341323326106716	1.287152772960986	1.4717257418685517	0.0803435227529983	0.9234242120211169	0.7722740548788363	0.5523113911033481	0.37843877633863005	0.24946335123048344	0.1886571408690754	-0.24388532317744893	0.35318749077090766	0.7765114370317916	0.1652038733349459	0.5184723510099574	0.8770541934932018	1.022798921733713	0.8023923448436066	0.3617348570897721	1.751633235026889
-0.6751655604760678	1.2148935833987569	-0.11013397173157329	0.26380101580166565	0.23549447889152217	0.017725470399450792	-0.3629405526912446	0.37650855134911587	1.3578624243113473	0.07285144520678159	-0.3150264830336472	-0.14013083734888035	0.49850844929880644	-0.6433674464860633	0.7203726096053635	0.7213809526866619	-0.4674053257088878	0.20817469555626697	0.30152539744588247	-0.08567507251018515	0.9504829723476286	1.3409548619510603	1.2415011459350833	1.4533871333716346	0.07174350663762594	0.9005305610165426	0.758178241848784	0.5475085138245293	0.3973507425276507	0.24034009695852893	0.17650043665048615	-0.28417918511874873	0.3918681136782271	0.8102004238994331	0.13760416506837764	0.48029577975945525	0.9956378118770342	1.0234589517997899	0.7990157273401337	0.37560807830622844	1.7431083694089466
-0.724431963611083	1.1508019854194227	-0.11759961317757639	0.17052672603053226	0.24815591750067673	0.02103039824902017	-0.3892923803309374	0.38658900864180035	1.3573398894557775	0.011256933701066795	-0.35486846088468327	-0.15424839065668874	0.4538177132697254	-0.6501831118639857	0.724137312937408	0.7201774559398538	-0.5112114025903438	0.15646882092887474	0.3401290201406201	-0.09658073313642948	0.9140083346671606	1.3726680660932655	1.1887744923367003	1.4341073258655546	0.07095808081159108	0.8560603527927156	0.7687753027173249	0.518909937862768	0.4082131410554119	0.23913862118768847	0.16882075315791573	-0.3330991299290164	0.4141397922043651	0.8004398140948423	0.09872746259942124	0.4400042273913372	1.1020005316220942	1.0342977587884987	0.7762129808160562	0.39425538206037825	1.7263238562145085
-0.7754609054520121	1.0932545175105421	-0.14459106786113501	0.10665788131686485	0.23851640647378342	0.0076254791879398955	-0.4234044917645092	0.4208760846997984	1.3316169236111413	-0.04893622321951089	-0.3947068464556859	-0.19100235839319407	0.41587508491464636	-0.6617667002986964	0.7496742812476918	0.6867699144982964	-0.5472400824839617	0.10345737976696638	0.38490968430139166	-0.12351685163834744	0.8625123705286162	1.4268684209115423	1.1292076828130333	1.4268478536872589	0.08476650152082194	0.8047943064960167	0.7880205396969732	0.473125808751283	0.41760233905951616	0.2401012493655303	0.16296457529813277	-0.36641450846957285	0.4222268179627795	0.7480381788444369	0.06285732628871278	0.39842974142220405	1.1757752211988037	1.0574703806264283	0.7430899710200869	0.40407889351105386	1.701571976550475
-0.8166924952684493	1.0588987987140384	-0.1821902056274977	0.06368668273977342	0.19357727760192794	-0.019563005711506265	-0.4524381255216497	0.4545902861993348	1.3036680950051167	-0.11064559985515462	-0.41695383670286523	-0.2530236153672032	0.37600940064558863	-0.6737701824040112	0.7475899605187919	0.6461452132004829	-0.5644345737737263	0.050663533027478204	0.42101651219794256	-0.15916598870920104	0.7988557643739149	1.5007310345458598	1.0704394334898355	1.4360234888707568	0.10052658640383705	0.7580511968440489	0.8052244879005173	0.42895914346565406	0.4299340095762042	0.24643432948291247	0.15880614406198096	-0.38969964014040565	0.4133392389727974	0.6849118680964071	0.0429352688268822	0.35173746597945604	1.2072973312019057	1.105421962535391	0.7095607515996397	0.4124833121044733	1.6758999526610137
-0.8355526440802189	1.0500601740107505	-0.21562002347341078	0.04208427156673061	0.1142713867909388	-0.05086721645101282	-0.4675810824779287	0.46753511628432837	1.2628017975993917	-0.16467815697386193	-0.43416085806310833	-0.32338675352670954	0.3411970584764421	-0.6892575648922369	0.6916485694828677	0.6102962926439717	-0.5709710325219131	-0.0015625282660102825	0.43866149092778617	-0.18572515693617492	0.730545535248092	1.574091525458254	1.019656786171327	1.4380620499533834	0.1133710754174794	0.7118065706038864	0.8125580068368918	0.4049653879877086	0.4370328718328641	0.26313556647818004	0.14949159345035815	-0.4077914818385918	0.38891038108015874	0.639427515260998	0.025768439973793245	0.3190040659129716	1.2078581787307137	1.1677868516101897	0.6700907164212028	0.4349049792491154	1.6421306595877792
-0.8331796171074528	1.0436471579193172	-0.23169899822077542	0.04172994218375527	0.01632151667895603	-0.0739193968811967	-0.4834754075274582	0.4660299862332146	1.2070839738116619	-0.2134920083561182	-0.47706345850264686	-0.39022050335926356	0.30946470123189734	-0.6994049952651709	0.6135188571991755	0.5644411562782843	-0.5696024913784423	-0.05049067409470616	0.4461836264700688	-0.19963778731292633	0.6552530495735847	1.6035397587612796	0.9780377074880638	1.430730827177976	0.1286630782425541	0.6695589581427888	0.8023431625910374	0.4121408206233319	0.4403406980753145	0.2716942718939563	0.1298941478565977	-0.4068636046220117	0.3647883220307559	0.6071824055833847	0.025427000283897938	0.3122314780264523	1.1952809405018143	1.2270305141676974	0.625365344226083	0.46472710974189485	1.5958582302748958
-0.8139984696263379	1.031781342818089	-0.23338855114882767	0.05204053785538806	-0.08560941455226605	-0.08191625218843629	-0.4962679309612609	0.45405299391158527	1.1578164017150887	-0.2694887591966144	-0.510590208054871	-0.4409014306270011	0.2742615569554837	-0.7027245894291505	0.5365767230052059	0.5193577860803908	-0.561962267512211	-0.09712387874944747	0.4482647698798868	-0.19696748307515433	0.5788673086983444	1.6030882095509171	0.956111629223605	1.4284601318105792	0.14416135451689055	0.6319623331111055	0.7685190915746455	0.4437473841591986	0.460482295634747	0.2643298044431722	0.1151971116530202	-0.3856529665000348	0.3405032760958841	0.5769631666708579	0.05888334767576018	0.32648319694207895	1.1798034078697985	1.2776341445951735	0.5778980570657375	0.5038305311309356	1.5298622388592928
-0.7831550269313463	1.020837181863495	-0.23025403536025899	0.05591869242070002	-0.18075633734157182	-0.07268879485501874	-0.5071878139165011	0.4228259931348114	1.1123083661118351	-0.3271816851224	-0.5234721242548364	-0.4813685735464423	0.24659973255099046	-0.6948074638428313	0.4621672808597251	0.4911653972083352	-0.5545070678565189	-0.14886715241819212	0.44131126852863617	-0.17037954001803204	0.5177069685853174	1.6134088183029707	0.9579616872446008	1.4192971584971594	0.16506240844304382	0.604088421230786	0.7335105690461927	0.4810026925358746	0.49230735548045884	0.25496408367529527	0.11134888597279083	-0.3628758740656566	0.3192095188825598	0.5562957307077472	0.11592274476000124	0.35310406916314624	1.1577599309640607	1.3060313417754232	0.5249554026754502	0.5542655148876159	1.4556174250933762
-0.7539008230471612	1.0097117751143752	-0.21672632316349394	0.03973635268833409	-0.25280960195513463	-0.053225527357368095	-0.5289081315660037	0.38973448137273353	1.0690601241047468	-0.3795448690194695	-0.5391165038005279	-0.5096717493679794	0.22880469402304726	-0.65985892253443	0.4123536311915165	0.4780682961033881	-0.5377304760767654	-0.1933924111057463	0.4427083190284309	-0.1237614376946076	0.4673807875115581	1.6359465424906028	0.9581026096329184	1.3960921712667678	0.19606292778881773	0.5905424775081435	0.7175246738160439	0.5174533951828522	0.5290470122730888	0.24529437506178398	0.11697031368214554	-0.3522493867031492	0.2979157616692353	0.5521506924976046	0.1727487420380574	0.38693447042470136	1.119420889671582	1.3111008498130623	0.4708406642645341	0.6106818691351779	1.3973993586891915
-0.7383766972161933	0.9985246676692462	-0.19436326514252772	0.007710427688644314	-0.30044218801987477	-0.0391579764360388	-0.5652627877702001	0.37789270167980904	1.0348748080666632	-0.4225503736649706	-0.5439337513253896	-0.5245278535600195	0.22707123517101024	-0.5918057208189758	0.3993831779734964	0.48894561431977823	-0.5056798167097407	-0.2243316180434936	0.4583096784321287	-0.07946258668114428	0.41283464136296766	1.657862934964775	0.950366331853715	1.3594065130262147	0.2327399337863903	0.5806231149374439	0.705978371664788	0.5503597064359242	0.5763858557665866	0.23145207137664875	0.12518237698015128	-0.3433692842159543	0.2731177864183291	0.5440871937286782	0.21584127623364274	0.4170183337064802	1.0766384486204827	1.2981149570672355	0.4155876926350289	0.6623156686488837	1.3449619630659355
-0.743106996625807	0.9883479091212637	-0.1658101969508587	-0.03688056235347734	-0.3307928519982351	-0.026868419077614974	-0.6116048598600645	0.37399288480978354	1.016199276605263	-0.4625464119063265	-0.5165965002708057	-0.533999683563788	0.2366400828073668	-0.4946185923206595	0.4007484888385511	0.5211343765161549	-0.46725858236949475	-0.24617265819383252	0.4640768414457431	-0.04619025058054861	0.36885298463746446	1.6851617940264731	0.947027555268949	1.3089700638804938	0.2697104827694504	0.5768867759700569	0.6942850631201912	0.5733755564885434	0.6191165280220867	0.22968604674963006	0.11554504491169038	-0.3281316351725716	0.24646463691223208	0.5331448259777885	0.24197563916440856	0.4374337118791585	1.0343176997339818	1.2642943803078956	0.34817382037271644	0.7073115024690968	1.2767305624438496
-0.7649014277524494	0.9765939265315516	-0.1212195461771004	-0.0900611196356374	-0.3447199965077857	-0.021456239597933854	-0.676264900746405	0.3705663121402264	1.0177736673389273	-0.5032967311675515	-0.4745919698396307	-0.5420692879256045	0.25050388429586923	-0.3872536063718297	0.4057654003604386	0.5655949849053823	-0.42426916407248766	-0.25728357338861907	0.4524472619753454	-0.014817053269747266	0.3495716070805308	1.70709624846906	0.9413581391850763	1.2335812894335585	0.30619708250616634	0.5871902908948086	0.6923025769014227	0.6083573379059161	0.6339192468837875	0.2515369826060598	0.0722965216623156	-0.31417466837108476	0.20965836318780556	0.522371280790655	0.2579521713207778	0.4539398612168589	0.9885110200745046	1.219790063864528	0.27469642319501986	0.7526292797434939	1.20375230014117
-0.7925723007767965	0.9435532038187391	-0.051684471438848814	-0.1282858619726534	-0.3454426313644131	-0.028922166271804956	-0.7524844507596757	0.3779852155836604	1.0411757640847998	-0.5452799361566829	-0.4267643534742274	-0.5488285600734606	0.2787228919028032	-0.297703674346097	0.4014311442710781	0.6061088880899976	-0.3832288801313339	-0.25108893217536926	0.43492640136841754	0.010654426377617415	0.3406725097465614	1.7127966057006812	0.9314863452136686	1.1481685345078714	0.3314814472291306	0.6000090890901384	0.6861787105731103	0.6602275872805087	0.6340096031825717	0.2879033380915298	0.007501288177234722	-0.3002917906249141	0.16100198414340183	0.5173465881693573	0.2681005176593445	0.46712246879830605	0.9498559210586093	1.1741963002036597	0.2107903402940845	0.7984045556106776	1.1401757467771358
-0.8251979753476004	0.8933365498544255	0.0299220638633029	-0.13106209109420727	-0.3334687907703525	-0.044479609947237084	-0.8117847325808288	0.3684562834870105	1.0836435968920117	-0.5896331916600206	-0.37241674884810466	-0.5505983594273809	0.31205328152656947	-0.24192475572641908	0.369285748223429	0.6187360523700004	-0.3640916346309073	-0.23995421759063046	0.41421888011733	0.026492092891296743	0.33698459553608767	1.7103112788468444	0.9280825275266025	1.070065899240794	0.34075581885170536	0.6076281107788359	0.6686387477562153	0.6868208381928665	0.6315228406986395	0.3289959807960286	-0.06575333465719614	-0.2808522337300218	0.10081188608610762	0.5283333829107102	0.26194037658747654	0.47126876145086277	0.9289992099182494	1.1236045980303895	0.15274467749629367	0.8391176942706352	1.0748942202895133
-0.8615023340554394	0.8371464972577417	0.1020911854827042	-0.10187858861728627	-0.3077867859263259	-0.06768407223350294	-0.8414618456793683	0.34406107868692326	1.134804509569156	-0.6381522225421252	-0.32326358115035686	-0.5563161727246616	0.3364687399112881	-0.22477301209456652	0.3322123070415596	0.5899591079352093	-0.36730084766198345	-0.23495974561353705	0.39717140025826614	0.03879908774576745	0.3532048585309685	1.7069156287849157	0.9353815845625627	1.000598659367201	0.3392960375184691	0.6167974616106721	0.6596167553877554	0.6795670080758882	0.6173604729978874	0.3575599815768842	-0.1391882120714193	-0.26859225910030327	0.03224234462293994	0.5358904139883649	0.23919669946609132	0.46495635626905596	0.9172400034440751	1.0620389019874064	0.10180768312686617	0.8781702824826996	1.0184731414314598
-0.8895513159418378	0.7786928003762289	0.15740993291097594	-0.04809060953574051	-0.288258126376613	-0.10473383624573533	-0.8575372697052192	0.31803976411530194	1.1836920563162234	-0.687957742879437	-0.28489803039307093	-0.5718427585950141	0.36656824082645845	-0.24423721362250025	0.31964579194929554	0.5241297461970994	-0.39125191270902465	-0.23676509933704723	0.39218358359784256	0.049742155651204545	0.387981306466297	1.7032815607399148	0.950250703227403	0.9455195245260569	0.32345264989632944	0.6167151432490899	0.6642243557733242	0.6566790697033749	0.6015481207106401	0.36589431501135905	-0.19507970770812694	-0.26887450312055583	-0.04004713281445989	0.5447180569932446	0.20311790556711323	0.4442992659686504	0.9144729490616148	0.997841037849587	0.06712330508680985	0.9188325879656809	0.9841463492098776
-0.910910528013724	0.7285378471079246	0.19546062157125005	0.021836878253856384	-0.28460991525194174	-0.14375091720951713	-0.8606043927935645	0.28345023875625247	1.237424926269483	-0.7348112293775677	-0.2597664392790283	-0.599584363467711	0.39229153200579414	-0.28010160996606004	0.33083487803273165	0.4376804735303428	-0.44108403672338675	-0.25771196240775757	0.3983346468521034	0.04147514694956872	0.41798387335842263	1.7041268608617137	0.9667855967900539	0.9162241777879441	0.28633929621762616	0.5945715039833794	0.6818273213302224	0.6040619811642928	0.5889375242281399	0.34941744999739327	-0.22584036134812968	-0.2733762952435837	-0.11489646310010712	0.572298332672305	0.15963176728456493	0.40711743308994974	0.9226191819524194	0.9348439513018588	0.042192189384478565	0.9580800366894875	0.9592050280876687
-0.9403872647177616	0.7152953352269964	0.2164464493657859	0.08329550441739517	-0.2803441797952429	-0.16570008311456497	-0.8477540718141269	0.24197554401444768	1.2920739287617287	-0.7733637958194798	-0.2519173074059314	-0.6374784904033766	0.3898306395283485	-0.3183514891918926	0.36546853293503645	0.3468260207078086	-0.5060307246952449	-0.29468601465479116	0.41041451532656686	0.005857662191878166	0.4373308462274007	1.7056115546653872	0.9709699077047285	0.8917614447964288	0.23417988113412166	0.555383390627767	0.7224724889976297	0.5321591122118111	0.5668473734427508	0.30460095618387373	-0.23852525340518196	-0.28637363237621216	-0.19721922145769755	0.5966221099504707	0.11240876128482484	0.3599184918410029	0.9355217737201299	0.8763040557425178	0.01902131538821767	0.9951882558822073	0.9272543730129291
-0.9745765769785045	0.7342143111407518	0.21678134961210302	0.11652848555689108	-0.27822007127727666	-0.1765409049772864	-0.8294399561873602	0.1879331912571955	1.3305718539000007	-0.7849345432410172	-0.2635670715544223	-0.6832958729081298	0.3705613871106152	-0.3624372818975719	0.43053892561304286	0.2795371803751566	-0.5837440831943088	-0.3308372879920518	0.41187795458978105	-0.05426734540320518	0.4478698263624703	1.6845874234308915	0.9624459099087727	0.848394539777827	0.18433707555771067	0.509518343499346	0.777805695451119	0.4734517772263917	0.5290037983910607	0.25202915340375437	-0.23894864206934652	-0.3174557551065208	-0.2754912763381922	0.5976172745368284	0.052846504269687754	0.31563868936538075	0.9479378844821895	0.8352151960868612	0.0055106140240722135	1.0174574234959206	0.889928993139067
-0.9966821601895426	0.7449193818983109	0.21383874295344713	0.11780952255687852	-0.28234127976265	-0.1740426593923689	-0.8252900924107923	0.12887018010249296	1.355789250306456	-0.7823615643306023	-0.2877215624993655	-0.7379792694839631	0.34292664800068473	-0.3972641148956532	0.5045848234453432	0.2504087384778063	-0.6753342574838133	-0.35907016430095895	0.39062777735943455	-0.1384135812061736	0.4401405120932858	1.6483695643661058	0.9390672470262658	0.7974853808158451	0.13831429558974173	0.46446276025982075	0.8325802776099129	0.42113590006304324	0.48919595597449533	0.21718273714645586	-0.2379970655667191	-0.35825060018376903	-0.3387158067043635	0.5793488960586879	-0.008171613645421138	0.28531776226602273	0.9520745223327884	0.8151677768509582	0.0068561834051554344	1.01733034055348	0.8523005069321232
-1.0122594575792365	0.7447342798102838	0.218501005933084	0.0938591925054386	-0.27482587725372265	-0.15116745517330799	-0.8440010845175842	0.0865735349072432	1.3685438510992267	-0.7739342926314615	-0.3225594942638003	-0.7966651353678926	0.3065820520248273	-0.40742067339186133	0.5751770503024317	0.24354689670870347	-0.7675145952034856	-0.36884491374557715	0.3580915103476897	-0.23538188132326984	0.4258261573316836	1.603854037011692	0.9011229906229884	0.7548866292486679	0.08558762852076778	0.41730805879993965	0.8839107099818646	0.35932980147247623	0.44844526522278993	0.19445602678236465	-0.24003855348204786	-0.39563029261596167	-0.39078532287976403	0.5231842947161163	-0.06265969749127506	0.2650883164992889	0.9550770707052452	0.8111081943361116	0.02552913208037431	0.9999369218314129	0.8125989899114192
-1.025786695982499	0.7454554066948885	0.21922725028745846	0.06687564718655098	-0.23597877920349766	-0.12469099084419337	-0.8726609608129541	0.05059274276335788	1.361387838044704	-0.7440119262848988	-0.3603933875761359	-0.853057069012318	0.276080141019005	-0.4024549743308038	0.6325322247785014	0.253759426245904	-0.8479905565702553	-0.35526226190862076	0.32497506327301345	-0.3347327373766535	0.406016373094395	1.5391452289698506	0.8590413974344757	0.7267519539344096	0.024292679713230302	0.36566243339149895	0.9367364073832259	0.2926795637707986	0.39334756563803436	0.17890198201407442	-0.23374641105718488	-0.4316269893489171	-0.4292646090462102	0.43023858796972103	-0.10906229979168254	0.2576510202615193	0.9606855459933232	0.8198953416013529	0.06330239580656451	0.9488580511663656	0.7776497471843997
-1.0315548254457625	0.7301382089106578	0.21108428250058808	0.04574827101046426	-0.1739022552165878	-0.11724152707368223	-0.90686940148925	0.018052756197314175	1.3397162138724714	-0.7107584711703885	-0.38813297399446617	-0.8969446895292392	0.258888717627039	-0.39866680317209247	0.658780124190115	0.28932179995793705	-0.9066751320371402	-0.3298683128297158	0.2909926758059025	-0.43172981232389807	0.36523066573903556	1.4568476760859543	0.820204632571851	0.7049102280491286	-0.04276205848523007	0.3211236265330196	0.970442873284945	0.2218371239082276	0.3301688701141813	0.1758693413635794	-0.22054590706258564	-0.4630689732050473	-0.4492305025161552	0.32439128319304367	-0.13787601584454676	0.259073403166993	0.9586714526578255	0.8251954625536456	0.11934662993375075	0.8563501412656105	0.750451366403345
-1.0302255364776154	0.6897049715572692	0.20223764790403917	0.03133368446349143	-0.10862423983455831	-0.12202811622567356	-0.9569991394030387	0.007837086275924117	1.3057141243421855	-0.7057388649924815	-0.40383842230072575	-0.9247407497666721	0.24760575777761923	-0.39210976795359975	0.666947753092898	0.3407856132262102	-0.9322658943982702	-0.3003128704220407	0.2590106106453158	-0.5100405125727707	0.3173169344748943	1.3832668291589032	0.7817761812958914	0.6814097971835744	-0.1227683892190656	0.2927054988177934	0.9653900535366873	0.14868814762051955	0.2698422908041271	0.16868943796193026	-0.20363132033085898	-0.4780349623789369	-0.4546761819835877	0.21097361924157262	-0.14387492150729747	0.2480150733234597	0.9437547675546176	0.8018717494957708	0.18230489037757128	0.7503544950738034	0.7283462545406925
-1.0305091181241535	0.6465106280574787	0.17648419525462117	0.02126839374930315	-0.038660046897428045	-0.12952285298042515	-1.0060307239497683	-0.00141786233624423	1.2612477653665939	-0.6980926761768597	-0.4212933109832774	-0.9376024262252567	0.24008765387246758	-0.3861095482548217	0.661082571506924	0.388959868719874	-0.9289354586085647	-0.28127335846034995	0.23638936112694764	-0.5629833225628137	0.2718375181243861	1.3296805812667198	0.743994527648366	0.6602222679190112	-0.2175550059519229	0.28339437747434315	0.9332712566830489	0.08183160075738034	0.21087891304529666	0.14770703880731278	-0.17351203763756112	-0.47909337745488373	-0.4520923604757128	0.10310932909790163	-0.13422925026774427	0.21350601878020767	0.9229724229374143	0.7499639632750825	0.2417045852569549	0.6419230924852133	0.7226088846644897
-1.0306509089474223	0.6049282152409219	0.11461043401640081	-0.004733931739806704	0.02396392773844263	-0.15366981648406527	-1.0282403941523108	-0.016266343904325364	1.206262847610053	-0.6696252681427339	-0.4498591218093019	-0.9244276314194406	0.23886107696153921	-0.3898551215049211	0.6392658733348517	0.443824037875954	-0.9038359674271426	-0.289817339453159	0.21444643158265322	-0.6000740786241028	0.217889018152197	1.2843956140578474	0.6979996281380988	0.6443020766070735	-0.3017661416130163	0.29444790413795746	0.892290074402292	0.027130789687539146	0.15080375995794715	0.12482471561748035	-0.1352687229526675	-0.4778303354642538	-0.43918284040018724	0.015992443500173408	-0.10708005270312175	0.1732888393744672	0.8886305822646156	0.6833367113639317	0.28663306226431323	0.536372236591949	0.7305654259079027
-1.019652273559124	0.5530649239518688	0.026061303720359807	-0.057427772836561364	0.052650341743964414	-0.19294618817577128	-1.0406861323123064	-0.03259148970695051	1.1321104012878411	-0.6471499910532491	-0.48884972929240905	-0.8986430162169441	0.22708671248218942	-0.401012730853511	0.6131714704110256	0.517917410608814	-0.8639855805641112	-0.3099618230911982	0.18012055442654326	-0.6112703650348454	0.16652060045373848	1.2284540854844122	0.6322539138958717	0.6224687919685117	-0.36896368450711964	0.33262075770071775	0.8324416715819061	-0.01982517546104575	0.09862103314266683	0.10123308745450117	-0.09642176502381664	-0.4777774147104563	-0.39261652847532647	-0.048133474533260515	-0.06561884147037132	0.13540975997347574	0.8370790886912731	0.6044710706372095	0.31234697776381565	0.4625794080146456	0.7406112358043481
-0.9918277938095683	0.4928527572340993	-0.07638054241169102	-0.11766766167184498	0.04670721749885091	-0.2326464796290034	-1.0474908300183599	-0.059552176225365794	1.0489561044992242	-0.6252605261264027	-0.5460891193454611	-0.8804787486171914	0.1896587047238089	-0.4091641449371963	0.5857723473410079	0.5799299683784759	-0.8328887529031418	-0.33543397016566023	0.13442199344979125	-0.5972483903035295	0.13694440308989886	1.160302666262764	0.5665660139668007	0.602425051634367	-0.4351695281259268	0.37852696400992975	0.7582538451367882	-0.06036079950495617	0.05006827241767649	0.0733385837146265	-0.05439310416327301	-0.47694832290096495	-0.32025993879096887	-0.10157025866144016	-0.01697791231398122	0.09499735154149375	0.7799315142503789	0.527231648567267	0.3226249275331575	0.42245932308607836	0.7548626460723113
-0.9441585067533195	0.4282289907516873	-0.180338846962461	-0.18909423531249084	0.039699849192158645	-0.2725031686641578	-1.0394068799689262	-0.07816882026183788	0.9680107050546061	-0.5865280043142678	-0.6337838595221349	-0.8630496284413749	0.14148944300726995	-0.4055585362439649	0.5473537922003711	0.6129860123574736	-0.8218479116501035	-0.3701368806286922	0.08216537723433386	-0.5811690152166034	0.12484206801778056	1.0901391437597385	0.519447348744561	0.6036068261750198	-0.4933386408177293	0.41015550782687643	0.7042142949446984	-0.09218605075197148	-0.006223701724923325	0.04740190645675392	-0.021549042938222178	-0.4784230479067846	-0.24047785835392346	-0.15275015167412986	0.03639100810388124	0.0704775155075958	0.7261645180079891	0.4722543249308469	0.31762347153177317	0.3917433758981317	0.7663969245687148
-0.8796121730940774	0.3628339655691629	-0.27330941309471846	-0.2686041913603531	0.044294055038233845	-0.31420781860150065	-1.038582301651205	-0.08023259196312844	0.8865868808396288	-0.5454407473385842	-0.7451373559991356	-0.8430747199641504	0.09196978589037223	-0.3978331012463997	0.5043788150012077	0.6310461048087822	-0.8254845944089778	-0.4003519061293256	0.024467768886412285	-0.564623487881273	0.1291312725886574	1.0209437427637318	0.4869448645671035	0.631209702945984	-0.5249024453518721	0.4339866735050297	0.656941239028954	-0.11648926997210929	-0.06945739673499303	0.028344763657819953	0.006302385623263245	-0.4872502296401822	-0.14726853479339286	-0.1934630457338769	0.08327257441372563	0.07203934771752711	0.6816096748216517	0.44491476629021454	0.29474032935285116	0.364547626215796	0.7647244271236711
-0.8122418388713937	0.3208080790000425	-0.3360674615001819	-0.3247595579677121	0.060980350818544506	-0.3413098732583052	-1.059481894152695	-0.07776318237572136	0.8124921169365382	-0.5127692755490487	-0.8658882570436509	-0.8437383947218706	0.04527086873582961	-0.4014326245241149	0.4513538572332398	0.6369069429345082	-0.8443666341017636	-0.41696728022875124	-0.03818301850623548	-0.5421791203655205	0.14117894490073915	0.9788268448147657	0.4721841477394313	0.6727110924396975	-0.5328360395542457	0.44764694828542595	0.5896081106961852	-0.13079062104460432	-0.13264002079357612	0.012725578636893737	0.04185445751217904	-0.5035074852067271	-0.04252069848804698	-0.21952391833912271	0.11894353757199494	0.07850049882408977	0.6468309308253062	0.42665658518524285	0.26589098331440975	0.3370934745504969	0.7585756986525709
-0.7659963679988044	0.3096633907834196	-0.3707164667596561	-0.3530669713109031	0.09014414178995873	-0.3430137837560906	-1.082065321817008	-0.0668323088130222	0.7582536775450974	-0.4714714325018276	-0.9922538917804541	-0.860286018681023	0.023033841899541795	-0.41575769264878454	0.3960304915297218	0.6209443733847791	-0.8791926566268765	-0.4296863542017307	-0.09889698588780445	-0.5283297946150951	0.1497719307785034	0.9751133041087414	0.47928446807391784	0.7148371341906131	-0.5220027166709049	0.4446743407838335	0.5105354718094846	-0.14087088667360195	-0.1866770160012993	-0.012624836347255702	0.075042260028928	-0.5282955662854042	0.04127373557068947	-0.24434527791046814	0.135176149495786	0.06764204631694569	0.6212767343055394	0.41305042322069346	0.23795560893104378	0.3038909377887916	0.749255178910287
-0.7455174406213801	0.32050343181349833	-0.40260724864215386	-0.3636579155053294	0.13269200622715577	-0.32135271865984755	-1.0999710014546231	-0.036850687511165534	0.7159962159135052	-0.4164548641033933	-1.1103608747203477	-0.8730626086322072	0.02809105332724825	-0.42619113755097054	0.3587712388100042	0.5888702299261932	-0.9244151257407358	-0.44018528508346294	-0.14637649760499688	-0.5248135103709607	0.16667365618184093	0.9900288776254478	0.49024750720614724	0.7538061496686419	-0.48958208396290537	0.45338179414234486	0.42895532387065655	-0.15394263514378795	-0.22533379774204762	-0.043211803862748976	0.09715069383887323	-0.5598081111465973	0.08877961895295938	-0.2739025546651054	0.13151041504732272	0.043219824796169114	0.6004262203754426	0.4129987341191333	0.20552654057689096	0.2637200196832482	0.7293800636410265
-0.7428943103909033	0.3644304710783959	-0.4401988605602842	-0.365920172335095	0.1777406252288038	-0.27961514291578526	-1.1343721006163685	-0.011377339908507561	0.6850648669305601	-0.34940043008837646	-1.2008144859627141	-0.8913732250246877	0.03858467030654373	-0.45357246466522294	0.32146755289645357	0.5490249360453601	-0.9710571771595943	-0.45025242703320717	-0.17622546293221925	-0.5172860148041389	0.1949452356728058	0.9959893272022378	0.4929069656113292	0.7850429831521131	-0.451865777124822	0.48832136539183446	0.3325737322137395	-0.16801291995544654	-0.25052749096393967	-0.06772987117432842	0.11238010984788571	-0.5988918518510646	0.10914818590465117	-0.29778206203864743	0.1178291163619191	0.007409243411307259	0.5779582345666844	0.4074401676590399	0.17182806714624482	0.22617548238814839	0.7097593411870315
-0.7523509705761511	0.4415447722091269	-0.47793346359482003	-0.35930861967254535	0.20361095309607286	-0.23631359135249852	-1.1683493511101266	-0.006958021886088109	0.6664096939700259	-0.28478496566552386	-1.2644265807951138	-0.9145984380845922	0.0576759336457197	-0.4970436304037861	0.27030474988822145	0.5144788484750759	-1.0112138109917936	-0.4549511065923243	-0.20196698433132662	-0.5136172239602177	0.2205456282899791	0.9908163794483211	0.49225294119375074	0.7901794817805934	-0.433364635444887	0.5266908683739315	0.23252538108863535	-0.18941543236543884	-0.26328344323144065	-0.09233117325316441	0.1151384241154142	-0.6468168864899416	0.09092721085560913	-0.3211506590218721	0.09677841103626664	-0.03199913002857537	0.5570271569031675	0.3909791768544707	0.1438207598085442	0.19468432925131313	0.681743655829272
-0.7603424589209526	0.5230128287019918	-0.5195363526205315	-0.3625248402257055	0.21656582525307008	-0.21899461701752027	-1.176467979686941	-0.00389794660486404	0.6574926705905637	-0.22732942767492542	-1.3099192151387726	-0.9377011265738409	0.08399123197764831	-0.5297040554781713	0.22473648992170717	0.4710192437292259	-1.0389546822822928	-0.4460637344016348	-0.22847919267970135	-0.5279470893741212	0.24100043309570024	0.9788954802947408	0.488755175247805	0.7584910415976582	-0.43537976837228987	0.5850911726744534	0.14977758236841468	-0.21472131411027834	-0.26367629670441595	-0.12358401890671349	0.09805615870481035	-0.6994483401665297	0.03071314413868757	-0.35328914392237526	0.06749995762771145	-0.05558930403275143	0.5397958137667033	0.3756434180300207	0.12494470632108642	0.14672746287222876	0.6390706142217419
-0.7576287401089428	0.594543216843909	-0.566595481614339	-0.3976852174594079	0.2304710717366627	-0.23790226152676172	-1.1844594536633586	0.006186068914891545	0.657726793350527	-0.17160069547093007	-1.343018483367016	-0.9533127989515929	0.09361811953092543	-0.5683707856668503	0.1628895234872323	0.40010463065777707	-1.0556610924649457	-0.42338291577727033	-0.25143815895111904	-0.5518532182614126	0.256247698961928	0.9653634535585862	0.48602344895117805	0.7000987174193272	-0.44217885860372397	0.6614460262845951	0.07829467356076793	-0.23271147298970102	-0.25907205400114786	-0.1516015653460117	0.06356465445979217	-0.752062153591852	-0.0648738704569192	-0.39235379663596703	0.04200105189758469	-0.06578769649879335	0.5200391074480379	0.3584587798036079	0.11956242879675436	0.0796742663423707	0.6037857894830957
-0.7521343457072683	0.6537218969035274	-0.6038446674379198	-0.4500909225744024	0.24823037078893595	-0.2959751531300279	-1.2018526617296796	0.014928632828808408	0.6615915154316558	-0.11818841005384088	-1.374573071180874	-0.945886448585721	0.09963879357951802	-0.612453535664771	0.06661087121333094	0.32709631530934136	-1.0620157170751887	-0.38729964069701595	-0.28268128831016154	-0.5798281081316878	0.25240672902335126	0.9638643101801817	0.49796933140706157	0.6372578562201099	-0.4530002810957616	0.716613048271846	0.01282222614942779	-0.2588921055791362	-0.25273532748205974	-0.17711483096175087	0.024768000134604274	-0.7995285416978193	-0.17188914196305388	-0.4285218095714104	0.026294826162383073	-0.07917482972677883	0.5017883232232986	0.3331907613101206	0.12560479696086319	0.011362948682348235	0.5847009157250863
-0.7526109204188114	0.679821291315329	-0.626967836130303	-0.48951103986277433	0.27047438555749215	-0.3923325264975452	-1.211647419129899	0.020547073374218874	0.6596370993484866	-0.07333357681647874	-1.405531340509179	-0.9126278345732082	0.12288958429802407	-0.6376441131932631	-0.01809899313892363	0.24897218363082257	-1.059138271594044	-0.33572296275793534	-0.3353910799976595	-0.6169735363702584	0.22058935849800815	0.9781730015581601	0.5305549236596805	0.5918945963524777	-0.47410364167407487	0.7372886767560013	-0.0373657565371321	-0.29556562212049137	-0.24182971507227155	-0.20278370940323104	-0.01100624600382416	-0.8430858501232887	-0.2768862523285292	-0.4661026008035581	0.034584223078184165	-0.10838016239047095	0.4899392572003102	0.3057597527205739	0.13180372508440635	-0.05118303948894239	0.5810528145019165
-0.75508438255806	0.6559045590248455	-0.6580684039484562	-0.5239199273062096	0.28562343991552286	-0.5077704048595877	-1.2154081127658602	0.03571579537870658	0.6527762845565255	-0.035041371335739355	-1.4278142535566927	-0.8566170884819341	0.13960508037123817	-0.6536943966167191	-0.07114010843192164	0.1536093937884992	-1.0581110682182922	-0.2681224955553821	-0.39906944998933	-0.6613414469760779	0.17847716816575843	0.990650209338907	0.5784974428443945	0.566617283052585	-0.4960241624552328	0.7460327160529937	-0.06930394553609473	-0.32956949811253766	-0.2334383648895239	-0.22885066716637575	-0.0474386309568452	-0.8828258081748434	-0.3757905294166218	-0.5170337026696581	0.0693399381788163	-0.16445272771310707	0.4783659670340281	0.271295050234099	0.13186719533823088	-0.10053358213679472	0.5934801741582953
-0.7607540461718308	0.5982953904199555	-0.7056016613808705	-0.5442413014792649	0.28875047802238385	-0.6146928464585419	-1.2131501553164	0.04778530160418723	0.6516497808419206	-0.018573540541552892	-1.445495455881352	-0.769764185188307	0.13599112821096468	-0.6708765673261516	-0.10696538080520619	0.08053230719738852	-1.0649186831370971	-0.1877927546412981	-0.4593764253864544	-0.7117981116412984	0.14142674941290473	0.9815614268327231	0.6357227726852387	0.5608983384004963	-0.5122681965845926	0.7440707951019425	-0.09583229926011486	-0.364175796856051	-0.23424371450912257	-0.2502456212543547	-0.0764847701053301	-0.92198716598488	-0.4745845506704264	-0.5811685061011846	0.10765231671586165	-0.238416638797728	0.4668298601293245	0.230814531542959	0.11839880747663545	-0.12521732565688354	0.611347209970885
-0.7743836890585658	0.5388082068802922	-0.7534397156666758	-0.5306171420173902	0.29702793183466386	-0.6946202422725348	-1.1930558752840859	0.04222379269191593	0.65709567982367	-0.03392717957542602	-1.4743486491100526	-0.6561668908887117	0.13811151984247488	-0.6768920005637199	-0.10417416835623343	0.042566760616332036	-1.0659171758594892	-0.10516127272755971	-0.5149207286251883	-0.757394707494454	0.11138409649675188	0.9501661133346129	0.6813454925545636	0.5716482660970781	-0.530233820655867	0.7258601442229543	-0.11140657658890926	-0.3998053890404123	-0.23873010117049814	-0.26059568361761926	-0.0925861152445035	-0.9620517046597244	-0.57091938744642	-0.6402030910276272	0.1459457263812462	-0.30245640771507487	0.4612585681028253	0.2011171546542328	0.07674116421637509	-0.1409756105195455	0.6157151887351261
-0.7874934322599804	0.49131795242087606	-0.8004649783434404	-0.4948142994189525	0.3094572513686595	-0.7492441556218292	-1.16939356010126	0.03187646836889228	0.6630200035757785	-0.08400454738690347	-1.5174021253109966	-0.5404186096820442	0.1425380308396412	-0.6922698455726581	-0.04732391653735825	0.011550930170018774	-1.0538778418840584	-0.029064423312101913	-0.5608184558922001	-0.7936509934814394	0.08780622600093559	0.8877656248561465	0.704012316706335	0.5795534936493739	-0.5404998915537382	0.7134803772893982	-0.10073811261503177	-0.4153693521810502	-0.24511789864107314	-0.26774301689295027	-0.11010853718715992	-1.00609588402013	-0.6471397250627768	-0.6929468141045934	0.18526819733423333	-0.3468384730139663	0.46371266336700045	0.1888071963134245	-0.005935188415643761	-0.1566195207340108	0.6077153465869871
-0.7908530870446602	0.46325184832378835	-0.852081008441638	-0.4488955476230444	0.32004713672214813	-0.7813632800776675	-1.14103423104319	0.019056176231390547	0.6631455476644541	-0.16394684897997933	-1.5760209508968956	-0.4447609546026651	0.13744986478957688	-0.7352906905630372	0.02897999541791768	-0.003911137558021626	-1.0338984172184194	0.03700608310781538	-0.5899544636296519	-0.8249781510640032	0.07449766602400762	0.814354560432192	0.6986789463176828	0.5593451490042087	-0.5324472934383293	0.7175459897031151	-0.07679287123114377	-0.41283174949507656	-0.2522796174534089	-0.26912543781000164	-0.13999306973003023	-1.0547335848101447	-0.6921193117202783	-0.739968340810002	0.21903753110850016	-0.38177982040103886	0.46868592460311354	0.199896496640464	-0.11597991449686185	-0.16643879608660495	0.5811231784720966
-0.7912587663445685	0.46059486210190126	-0.8781279691720982	-0.4128396126081961	0.3441262060660192	-0.7951098043834725	-1.1003139335587224	0.0048375008549106065	0.6518533658505836	-0.23650715155627045	-1.6587870828676707	-0.3689250522871914	0.13557324080913513	-0.799011076431098	0.11480472899725862	-0.001278727213415709	-1.000798223967474	0.08336389482168263	-0.6028079055213571	-0.8434717344003804	0.06545280132994033	0.7620687742658538	0.6598349546659138	0.5212962294185453	-0.5087099795848278	0.7145825286861429	-0.0532676481139435	-0.404294676393809	-0.2514349824865124	-0.2552578018043967	-0.17762016527005	-1.1018154154385176	-0.6973876231064653	-0.7696544558369801	0.25365097967167605	-0.41213793398158527	0.4639760448031809	0.22969327564757558	-0.22678628362397588	-0.1757497396694358	0.5276303232961428
-0.7957310852285121	0.4622492120136423	-0.876280373431177	-0.4025406981250138	0.3752958562152245	-0.7882571208597705	-1.059320061024918	-0.009569760556342264	0.6192492267131198	-0.2863433025948969	-1.75440280051811	-0.3139251339038301	0.13676886309770553	-0.891339000639886	0.22914345487370333	-0.0045644643634316865	-0.9635254157616095	0.11579226358786258	-0.6065256762728766	-0.8459060850309352	0.044378485243803216	0.7338198556655524	0.6084018963243988	0.4816941204365956	-0.4726240263553322	0.6981828817619712	-0.02945261239272856	-0.39588138878941825	-0.2381054641484676	-0.23289660063565157	-0.22140945225880304	-1.1403523083537455	-0.6687978059024433	-0.7849506686531859	0.29985440881964415	-0.44183133921088136	0.452322190903479	0.2677881434974735	-0.324784355529271	-0.18677630297521733	0.4604652074529366
-0.8007410276506841	0.44351148189441353	-0.8580715836341971	-0.4174653632342924	0.38867117047062416	-0.7591548234446956	-1.0195592027979863	-0.027841256566909077	0.5654824259250827	-0.3276066861031385	-1.84288425002211	-0.2984461964776212	0.1270375036939702	-1.011951936167053	0.35357255513152863	-0.0006101179096330858	-0.9450453252158576	0.1415534032546001	-0.6007065568357155	-0.8459434923101284	0.01533798292832252	0.7278521813013968	0.56165179734853	0.45504088392151354	-0.4351020925752068	0.6843122378353085	-0.02041381929360072	-0.39149112983352274	-0.223668099016633	-0.21139307945994618	-0.266196427386875	-1.1618593026969875	-0.6222123190498801	-0.7986030828222827	0.3427050899015536	-0.48427505917780367	0.4425956693955916	0.3013701551726884	-0.4099021972584126	-0.18999997361513285	0.3914922788374177
-0.80118215465641	0.3987669084073969	-0.8180604115095245	-0.44615825579632473	0.3793776482538739	-0.7289577429561656	-0.9689092869734853	-0.05388036227388674	0.5043695994077696	-0.3615301878089025	-1.9223957762825759	-0.3164334841419817	0.10345008145732329	-1.1366147157201194	0.4544399445140163	0.02798343654469166	-0.9507746955973821	0.16788232836733874	-0.5871661355660122	-0.8451176546848698	-0.005896677253921835	0.7407339771746286	0.5184825723937687	0.45269843795700543	-0.4102263079536647	0.6722891838019438	-0.03874761663453602	-0.4027514838660788	-0.21236963313386986	-0.18512708203596986	-0.29847457307071545	-1.1630023909790097	-0.5653922145362525	-0.8208832185391783	0.3630112670145168	-0.5366382730018521	0.4296837818124869	0.3202963185132076	-0.47117638030075215	-0.18780567480898805	0.3247331089760176
-0.796093439554644	0.32971226069283993	-0.7755958128612659	-0.47671235105134785	0.33502538647770314	-0.7079510782684928	-0.9069849965805187	-0.082139801673287	0.4527031172924443	-0.39257440359110735	-1.995448383042892	-0.3475070766444626	0.0714816952173008	-1.2358252448775062	0.5233315918616726	0.06365660836992322	-0.9759284180129285	0.19817895177637931	-0.5741568244036689	-0.842021482960902	-0.021235047720210967	0.7696981497241447	0.48338567091343076	0.4685257755550355	-0.39925018037468096	0.6699110978006694	-0.06696444379064218	-0.4325631576972325	-0.21226356269616656	-0.15230001361038553	-0.3081328649740359	-1.1432841181141185	-0.5232648983744577	-0.8580997084495341	0.3455409362148538	-0.5706499583592028	0.41831809819001775	0.3156641797964629	-0.5117127157434433	-0.20573707798738755	0.26983297439646725
-0.7881196750627516	0.24552166098857878	-0.747629760831682	-0.4914072861211144	0.2555005154071299	-0.6803551365108813	-0.8561693944585324	-0.11261245831096818	0.42694961369650813	-0.4413461377590558	-2.0531008852997914	-0.399825068314576	0.0307338042110457	-1.3061696055347354	0.5671669572686946	0.09378605391065091	-1.0271163228803792	0.2325656703443328	-0.5594069730525317	-0.8376304438802556	-0.03292559000005297	0.8079533988260875	0.463757711596927	0.5038144074636022	-0.39516437936045856	0.679071302147885	-0.09345499587066013	-0.4664803838414654	-0.23553227390048068	-0.11444267012013802	-0.2997070113604618	-1.1099722676238153	-0.5217404916221305	-0.9103858335247376	0.29051698174458	-0.5656158384682626	0.41856908520567215	0.2907937697765159	-0.5541573901511296	-0.24983062291627117	0.2520308899409667
-0.7695273533616012	0.16768237667974226	-0.7257671717181351	-0.48798469790534194	0.1535476861499498	-0.6622418270887713	-0.8238104752425451	-0.1458178333393247	0.43283661353036196	-0.4981546021843852	-2.0957663952571215	-0.4705762009478264	-0.024419594174973306	-1.3534624122173478	0.5911528031760758	0.12199754590567138	-1.0960282710884481	0.2593637834304121	-0.5445070253667061	-0.8174535329801971	-0.02994829167005601	0.8468335920351725	0.45336558880711414	0.5615272112810576	-0.4023601493020113	0.6890546901109262	-0.10800022844606902	-0.5001706699080909	-0.2716747934141889	-0.06758149615443514	-0.28349667508001875	-1.0693256006572	-0.5453927649428285	-0.963138441999796	0.21641982681929978	-0.5288941882942738	0.41790288510239204	0.2513390809471099	-0.5996824875444403	-0.2962667300841474	0.2676300408685287
-0.7424295515812995	0.09731658917499428	-0.7140005080076246	-0.472709597142572	0.05021528125738929	-0.6699958545714474	-0.8111797849365189	-0.1793719146206579	0.4684741692969121	-0.5581678037347411	-2.1328207638021976	-0.5441181710237971	-0.09525924744080906	-1.3588966882731373	0.6032588288049776	0.14788991877271562	-1.1677634335435378	0.2641712602007393	-0.542841533345257	-0.7806879324995849	-0.01606395062074217	0.8704586467213581	0.46660145312529366	0.6226544993963282	-0.4171920036633486	0.7009039609365058	-0.09756697470153676	-0.5306672901552957	-0.3074598162674894	-0.006830972765582232	-0.27574153618195324	-1.0262234107143875	-0.569500442796455	-1.0056595145713632	0.1429723557484046	-0.4644360714635526	0.4071383308754405	0.20152271529724378	-0.6327716465383698	-0.3303885001295078	0.3003546996152465
-0.7190892066176267	0.035693019036019236	-0.7143692745709854	-0.46656139828852794	-0.04314038300851845	-0.6732143521783756	-0.8268467729732192	-0.20939623464736892	0.5202967332522124	-0.6104888704175032	-2.1647309873393676	-0.6259543738411193	-0.17696010382643992	-1.3210423610558446	0.6217713131083671	0.1694764477234016	-1.2518218464350581	0.24924224287506327	-0.5577443674990576	-0.736196290124127	0.00236104369561758	0.8915947621600233	0.507884486113337	0.6713056248609919	-0.42959617819875956	0.708769937709951	-0.07516320035639394	-0.5539059541022933	-0.34733444377446027	0.06878600383595956	-0.2913188854496355	-0.9852133545716967	-0.6043412864314035	-1.0322579537612042	0.0824995928935456	-0.38399706434192293	0.38727007477203984	0.15352739645619226	-0.6584601739363424	-0.3612781273387901	0.34479766570345405
-0.7015425922380851	-0.014913120571851837	-0.7061021302882893	-0.48415716182331214	-0.12949743817811635	-0.656158784297161	-0.8609665907462093	-0.22667498530507318	0.5768187178241628	-0.65338333877074	-2.175432389559026	-0.7136241076057863	-0.26942156080920276	-1.2657076777688352	0.6564978737795956	0.18507605793679144	-1.3460151199624935	0.2161576909287751	-0.5761744655180421	-0.6842231919100856	0.025414151695081877	0.9258583162423586	0.5559462473189353	0.704614784413965	-0.4326585455608757	0.6933672576093903	-0.05346505669928692	-0.5676131347897799	-0.38139876841612963	0.15384469816678667	-0.32780576597329125	-0.9479359755968453	-0.6482710457972075	-1.0362563829028208	0.04924241865412202	-0.31024697552413805	0.3594817839524367	0.12325746336556795	-0.6756944635248687	-0.37494377974925996	0.4056191990042929
-0.6877416187732338	-0.06757466461552161	-0.6767287446393478	-0.5164867977226953	-0.19756088246205628	-0.6333864732241015	-0.8942348580135157	-0.23385192930766596	0.6306058771130668	-0.7011863770096187	-2.158652849522764	-0.7878501732012527	-0.3583154975652284	-1.2013422378560776	0.6978692166195073	0.21142308513040753	-1.4231351249587934	0.15854616768040872	-0.5883611333075723	-0.6314645408329929	0.04946576611121584	0.9572030562289079	0.6005066291840162	0.7160315706013441	-0.42255114654705184	0.6689644366424691	-0.024609801777814973	-0.5806931356264243	-0.3976589736625685	0.22811544288051938	-0.3803646478673165	-0.9073916220875713	-0.6837542495101804	-1.0183078787560098	0.04511194684996729	-0.2592596615040773	0.33246814441571715	0.11477249854021791	-0.6725590329859299	-0.3687209516677407	0.4722701166038772
-0.6836119610455236	-0.12652196706510696	-0.6330637731981079	-0.5537069578530337	-0.2484343763686415	-0.6115772419976161	-0.9305240103326591	-0.2371717551650872	0.6571228244914913	-0.7442454853824211	-2.125693680215826	-0.8370131571769737	-0.43027338656373965	-1.1265950790730208	0.7257045928653411	0.25793536892609836	-1.476645402675771	0.08224532349393288	-0.584415331586045	-0.5870390805668768	0.06351773962464215	0.974867661338304	0.6258726590812647	0.7034076861331553	-0.402383950084618	0.6362611808826394	-0.002374034739347031	-0.5972721398414522	-0.41332597016481476	0.280046699843052	-0.43873359598443284	-0.8560373226026258	-0.7121714923648824	-0.9932510561352142	0.039933444886549284	-0.22530840417865816	0.31055480892550386	0.12497115588652749	-0.6653530435017017	-0.3662640147805512	0.5270944746001569
-0.6763510893039559	-0.18370694338493573	-0.5915850606682229	-0.5840157481506123	-0.30187869852274546	-0.58772249502862	-0.956582997074469	-0.23337156865305486	0.6427666882972352	-0.7697685172526947	-2.0796981266674837	-0.8592581736716302	-0.4874581820419891	-1.0591199918315868	0.7345306409131055	0.3042489802429513	-1.5084982775418745	0.0056282874123782965	-0.5595079994316494	-0.5548573105289056	0.07251887411068024	0.9829160744638117	0.626396601294242	0.666232435582903	-0.371581770593903	0.582955468515617	0.008013016995849512	-0.6068902729487766	-0.4309061630804498	0.3091643927713125	-0.4820533826723298	-0.803409396976291	-0.7373721410975353	-0.9731167440576524	0.011783639341815639	-0.20194134906161526	0.2876344267675416	0.15078389798876493	-0.6678199207003541	-0.3786800182570194	0.5650856058841816
-0.6571896349927397	-0.23363051904320659	-0.552318947518504	-0.596452320120097	-0.34538569649692086	-0.5590194230200315	-0.9501482036604777	-0.227400863627596	0.6122085784968405	-0.800648093015335	-2.02540081396183	-0.8595985197012308	-0.5336192626330657	-1.0174470663780029	0.7298247617480502	0.3374349254581122	-1.51565999051878	-0.07191012505160783	-0.5168690945081662	-0.5386110414271187	0.08366278879015554	0.9763270683861969	0.6099448158067531	0.6183368016995853	-0.33520227437891936	0.525488105646365	0.010142509607958343	-0.5938267768450493	-0.443532473701869	0.3102971093865927	-0.5092173286504189	-0.7616549222301847	-0.7556170848062054	-0.950503405912289	-0.022512080621040386	-0.18789880410267668	0.2589010613828205	0.17978546004879567	-0.6805055087647787	-0.3957387852306589	0.5869633879970225
-0.6377741387898332	-0.26184316229331495	-0.5031262405509646	-0.5895954625001028	-0.3510704240357252	-0.5329504155490826	-0.9236229833838815	-0.2268173143879208	0.5774837621857982	-0.8427806226733748	-1.9781802929220802	-0.8450657442373103	-0.570664206939768	-0.9964280411857305	0.7166563788484104	0.3651726600035954	-1.5116277387580639	-0.15310344382966806	-0.45897809280593427	-0.5436811664992668	0.090674198810859	0.9342571315551084	0.5890124210496647	0.5789710476257657	-0.29526456116417116	0.46431641650589717	-0.006826228366240472	-0.5603634308560315	-0.4622833699669697	0.2871035605452777	-0.5371358286834551	-0.7281631411769707	-0.7743174330478035	-0.9249623290954527	-0.05186640951623896	-0.17104867981397903	0.22954177776152931	0.19853667566095703	-0.710899297646287	-0.40132196250189234	0.584966133766533
-0.6147843322503533	-0.2450875670333749	-0.4619749024191653	-0.5655750453179645	-0.3295446645186054	-0.5149441149988139	-0.8774311849126673	-0.23001616052492158	0.5343746366012965	-0.8782280017695336	-1.9403607687298785	-0.8224803817130535	-0.5996299948110835	-0.9846132069614117	0.7030598215354694	0.37216440300886233	-1.5083866250010325	-0.2300910704119047	-0.39338599454698336	-0.5622150345978516	0.09344742283671928	0.8561607925244281	0.5688894266767619	0.545269370100361	-0.262653522195315	0.39265828274827197	-0.04042348951862086	-0.5127967905895211	-0.4928473701644311	0.25068654041886884	-0.5655028691824876	-0.6999246269507065	-0.7914262622901167	-0.9026644225823718	-0.08485327733449462	-0.13934720460048527	0.20189912138310842	0.20347894898706312	-0.764091601701618	-0.40345271983681713	0.5470020655479619
-0.5932577282343304	-0.1900775402478633	-0.439529060067649	-0.5305392674277264	-0.27881569758334607	-0.495382070081002	-0.805989565338528	-0.22921911766097486	0.505570750958885	-0.9150384470741859	-1.8999476183535233	-0.8117152367968057	-0.615207908512649	-0.9791028632116714	0.696075731341151	0.3335035027518726	-1.5018374059624633	-0.30996522300404794	-0.3327874858844059	-0.5806194159607684	0.1042305632999528	0.7672344972324048	0.5473716619989674	0.5033332564006218	-0.23793640945782063	0.331385982276981	-0.07462137679236558	-0.4508297708530139	-0.5237924382306784	0.2070425711527962	-0.5954293213950775	-0.6901801521514883	-0.7980128499558323	-0.8777986360205643	-0.11287030077760199	-0.0909118128520095	0.17710408312056775	0.20111317856949826	-0.8334392010304557	-0.4140768538248699	0.483490463541017
-0.5901166676355234	-0.12246514630251644	-0.4100427866952298	-0.49046500358616896	-0.21198730196345988	-0.483635788533467	-0.7292806627722175	-0.21483676383922035	0.5002470029823337	-0.9580822400963303	-1.8527737969542077	-0.8148974721735659	-0.6059331297886923	-0.980046102616652	0.6937611658805705	0.25613203411818286	-1.488646455780056	-0.4002261093538637	-0.2821068811831799	-0.5972857975827225	0.1223676670801197	0.6849983550411183	0.5176442648530039	0.46001277823897446	-0.2252267915456184	0.28225106689680807	-0.10474508687923571	-0.3856278234647942	-0.5525689551261033	0.16943131306139542	-0.6279841368990654	-0.6945725747166682	-0.8159557885531921	-0.8576154542534942	-0.11531254300393898	-0.03361674196029005	0.16054203869251477	0.1969382895973247	-0.9079448163201118	-0.4274375071734816	0.41290998883754354
-0.6058239399465472	-0.04140200062721036	-0.3811886845742864	-0.45264131538592733	-0.16548027443298183	-0.49344356321033356	-0.6663892267822978	-0.1954230769388014	0.5035111492879054	-0.9871775775074025	-1.7968419968333322	-0.821084962991694	-0.5640089631328402	-0.9810988795009206	0.6746791288198656	0.15389212000838484	-1.4580504695165808	-0.49955456327543485	-0.2376264096917864	-0.6035932403512518	0.12895270757253724	0.6012088835661829	0.47947959138081886	0.420566832321325	-0.2242588930529287	0.2322609552046385	-0.12471275527758788	-0.3260952518335299	-0.5819583234393696	0.1476817064868436	-0.642635061465952	-0.6946219674202119	-0.8391814197325159	-0.8553141361475415	-0.10789571418453833	0.027443460151800277	0.15660371157033395	0.1985048669830734	-0.9608578512586142	-0.43984927455186823	0.3437043178591215
-0.6231795305780734	0.038242029039889415	-0.3622611762711634	-0.43611632745903617	-0.14653848197895447	-0.5041691447495338	-0.6283738544335321	-0.17419825245914616	0.5002639683997219	-0.9877787050206986	-1.7336394219247466	-0.8404132140126785	-0.49860184609079916	-0.9877502386599113	0.626517586085998	0.04573405840396515	-1.398896953378157	-0.6072740021115516	-0.20211708066601536	-0.597602320714355	0.12676619717107043	0.5134819029768833	0.4430312803304564	0.37748270906780845	-0.22239053161826958	0.19309570806057658	-0.11559835889045658	-0.2660840429476755	-0.5930603625856457	0.12785373736505123	-0.6227357942502126	-0.6883526221203529	-0.8435293345889958	-0.875710567468831	-0.12829673565580613	0.08557522687026822	0.15541694580495585	0.2112680989837176	-0.9781894619030049	-0.46656634515101025	0.26903190765903534
-0.6409742788983357	0.07975117227993496	-0.3399545621119363	-0.43652906278425974	-0.16078971727268965	-0.49938667132338244	-0.6159974733282982	-0.14797767717153845	0.496036186386476	-0.9758939929106883	-1.6690035272828125	-0.8835997217086234	-0.4256611478324272	-1.0142735221864077	0.5459278906164527	-0.041341796696050793	-1.3272989640446737	-0.7142012612535477	-0.1775734434764426	-0.5903395535848989	0.1299402814371998	0.43539278873356924	0.41160197434095974	0.3270504805454465	-0.2302646238641252	0.16680413801956623	-0.0855082502649219	-0.19166832840859557	-0.5787447820304337	0.11368573241673649	-0.5720171858568637	-0.679476047683411	-0.8467171663194912	-0.9191112944515535	-0.16005536903402046	0.12716365776984737	0.15023607802502986	0.23558980931017856	-0.9697352240935583	-0.49448223150717724	0.19491158399420583
-0.656829249983598	0.09888610062972217	-0.3176592367250568	-0.4284106368116939	-0.20574198496012014	-0.5050910673377074	-0.6206521023367421	-0.12840387005291573	0.4927143576617832	-0.9690710041928922	-1.5994498012750804	-0.943854582789009	-0.34242029898449544	-1.0625339099360642	0.4264551111616516	-0.09860149747196811	-1.2535859565803715	-0.8045097463832676	-0.15527259190327497	-0.5875311301624154	0.12843158926018772	0.36535570000944567	0.3803930854203708	0.2843124484074063	-0.2584963188332712	0.14258424674505035	-0.0618486213023817	-0.10155661286554234	-0.549779695467981	0.1107508021451955	-0.5023676546182902	-0.6626648882271204	-0.872584143789797	-0.982233162500537	-0.18213987786518995	0.13580486633610625	0.15416201072668428	0.26199498803799093	-0.9326601331594395	-0.5123712737047635	0.13128631711235483
-0.6592771110019782	0.1268326596282929	-0.3038041501302059	-0.42053362206708955	-0.2573556321441005	-0.5190104521287952	-0.6434320416562128	-0.12014878324775198	0.49119425626376206	-0.9715903793760068	-1.5223486949170617	-1.0148031161194275	-0.24891412349715686	-1.1261934416489652	0.28341254206899796	-0.12063503950004051	-1.1791264721287218	-0.8744629532782298	-0.1301227964389973	-0.5865182561411919	0.11110713851256618	0.3036451787244133	0.3462970942365481	0.25739331262067777	-0.29194831878757893	0.12625777169784097	-0.05538454017805192	-0.004347862168221128	-0.5058586771893665	0.09618109897229252	-0.4287567145912459	-0.6384060146864162	-0.8986908078563804	-1.0652138952862154	-0.21207749956396088	0.11747193111000372	0.1764781648839972	0.27604647149290595	-0.8685255573447348	-0.5259522041536059	0.07776098625785649
-0.648187887032147	0.1389337086330552	-0.2993751884457576	-0.432207023057858	-0.3057677879329605	-0.5230274005486949	-0.670157626757676	-0.11171934331609981	0.4954356106109189	-0.98943276289168	-1.446749161613027	-1.0880523886099418	-0.15820547200540486	-1.1972041553051962	0.1495676440998042	-0.09212171816217	-1.1127442514888868	-0.9256690407166268	-0.10523855602839967	-0.5913322852250193	0.08438069303863768	0.2662930280431962	0.3109255747687184	0.23489739011467808	-0.32486083433612556	0.11867990918993457	-0.06677123538796613	0.09033979057604341	-0.4511774022859639	0.06518157652343824	-0.36864810018077937	-0.6133039371352081	-0.9191456619827318	-1.1615093971134762	-0.24452849675779698	0.09394218513775947	0.21211212389664635	0.2709610591163253	-0.8012470882905817	-0.5246178332579773	0.03628954475647504
-0.6317618140198288	0.12335428289078572	-0.31289161187017506	-0.4501571159756169	-0.3587128350952121	-0.534238637737022	-0.6733519044464178	-0.1025818161972808	0.5066497515048017	-1.0262240640080105	-1.3790777903428244	-1.1524152262675993	-0.06996158231889316	-1.2638272843743903	0.048958775117800245	-0.03917932317638994	-1.048748205150489	-0.946823298471205	-0.07793256898696017	-0.5932371789808435	0.04693670241351971	0.2510884630318575	0.26564251398918604	0.2334412750556595	-0.3685868387825074	0.11859301758604168	-0.09964186493897591	0.17244258447117033	-0.4086117284891138	0.0371893624046095	-0.3264475686743869	-0.5885087999560246	-0.9512205222966342	-1.2472579314049628	-0.26605816609288613	0.05787129838457592	0.2507579270971473	0.2526869736724121	-0.7425371035027591	-0.5165438303149037	0.02695278717491888
-0.6176536271045612	0.113852375705402	-0.348492636930979	-0.4745669061060799	-0.40611768168998524	-0.5679711267221654	-0.6656417118587555	-0.10121189877487173	0.5169274013588323	-1.066158840846737	-1.3070058760316414	-1.2090760332754094	0.01633216615907712	-1.3176862543987695	-0.0022484610842655925	0.006526808830169295	-0.9720780003901552	-0.9402886659729249	-0.04039405297491751	-0.5873584811815253	0.001734244047197353	0.25058995270361717	0.21360240535953157	0.25806861235819367	-0.4079652336059884	0.11809910741654636	-0.15141751667361722	0.22406113666877997	-0.3796584275308502	0.01185342303215687	-0.3003525742741389	-0.5660809844967093	-0.9894025970836955	-1.3052351539584002	-0.2866299074091015	-0.003788535736684384	0.2857814608988841	0.22577683218320335	-0.6759102623878726	-0.524524639100187	0.044852298666053156
-0.6027833145142224	0.10780185120302085	-0.40250188676690773	-0.5126125368868666	-0.44252971925363466	-0.5990036995562286	-0.6792434009314439	-0.10180968092283176	0.5143011547470725	-1.099508016902855	-1.2336155949481808	-1.2600088166050512	0.08403379458339072	-1.3535719496966354	0.0044649905657968255	0.04428604168320126	-0.8869668635421191	-0.9208343646434974	0.01111496803507111	-0.5859427595382238	-0.022178891376843864	0.26525627105620353	0.16923353340678052	0.2857474603496283	-0.44076667883570175	0.11126668340519327	-0.20993026140593543	0.24853352940131593	-0.3536790273630078	-0.010330451893301456	-0.2897552817691064	-0.5488605712110527	-1.010801816399382	-1.339403952323035	-0.3110807829799652	-0.07463343071159072	0.3036821027437602	0.18769389258751168	-0.6075781871202298	-0.5402744517666861	0.07109805954313456
-0.5842776427606255	0.10207139906118594	-0.46434930753631676	-0.5526984819168735	-0.46330218667778506	-0.6057493742080888	-0.6994725419035721	-0.10030455087171777	0.4877197387825715	-1.1198276583873352	-1.177195244742756	-1.3063537354556847	0.1120167731948463	-1.3734743011417212	0.055910550262059364	0.07867930426976383	-0.8047650729011817	-0.8883345977074611	0.06839115205867435	-0.5875742924076377	-0.019234390702869083	0.27925429657745304	0.13789817567616222	0.3034445340959052	-0.476797096905781	0.10385803086276199	-0.2723659767491205	0.25090608475812004	-0.3400234406423938	-0.009103643801991489	-0.29200636803303165	-0.5362619037570311	-1.0172158297157776	-1.347885064802308	-0.34623010216756056	-0.14543649089515961	0.2927533224448374	0.14287148936531185	-0.5522871333384298	-0.5548508652646482	0.11457758050118716
-0.5680819798361194	0.1147238980365286	-0.515773428504602	-0.5833966451627763	-0.46054741501221663	-0.5985303910846211	-0.7113672767951835	-0.10169225942948254	0.441424507812486	-1.1126868761434012	-1.1254807813811551	-1.3512453767599264	0.08570534419071232	-1.3856938154978542	0.13735659455820684	0.09066078299354305	-0.7186618234759439	-0.8478348358346647	0.12203904583797628	-0.5826566739352759	0.0025468970797421914	0.28417798916725057	0.11614915374574313	0.3081420878950002	-0.5155765053669825	0.09635791347412802	-0.3308829216641055	0.22205168543614673	-0.3364406169688614	0.009624178830838284	-0.2992794307293256	-0.5234339130365542	-1.0230593889330317	-1.3268222286240825	-0.3929551752862029	-0.21719710296934114	0.2625605140431632	0.09907491600484558	-0.5004700181159666	-0.5819915456719263	0.15877156638721934
-0.5647439875383278	0.13579082943009696	-0.55791441567889	-0.612856602433008	-0.4420786199188906	-0.598793797538385	-0.7362626062848826	-0.10861656931002037	0.3947662169102836	-1.0772816142615502	-1.0632193838413342	-1.3879516960522875	0.0047744840362321074	-1.3934009942488716	0.23247998379244664	0.06874950095244806	-0.6418384952310257	-0.8207613298077104	0.16406313308283055	-0.5760931351784258	0.052060425120956634	0.29608443874609885	0.10086810809966562	0.2919475560646959	-0.5452600480751627	0.0845360821024094	-0.37723613757580365	0.17555372662600555	-0.3320485151409999	0.03127245612351255	-0.3052194479285463	-0.5112303872108859	-1.0177047903721845	-1.2863758965071097	-0.4296694263858199	-0.2761330273435183	0.23355757001199864	0.05282112227790078	-0.4508532050260919	-0.6172697704934987	0.17751003290742084
-0.5737792138877481	0.1505372957762447	-0.5888155485188985	-0.6423165597032401	-0.4231412070700549	-0.6051032052511991	-0.7804700223559733	-0.11530959443093122	0.3493090775591957	-1.0273765441449665	-1.0014177981457952	-1.4163773964444801	-0.11735697847648678	-1.3972317633161953	0.3198921942060068	0.015340989766316654	-0.5904336654270803	-0.8108471839362306	0.19215712588138595	-0.5764787179024141	0.11934663854209268	0.3161765724104055	0.0857460518147681	0.267429954969508	-0.5596714219437741	0.06837881702067537	-0.4055453687505809	0.11862890279561236	-0.33623633316291424	0.06118268879217679	-0.2999711052796933	-0.5011260512858455	-0.9939949922683796	-1.233219002418843	-0.45912808407515354	-0.30877346120703064	0.21403635768332965	0.004352649353336341	-0.4071179687906371	-0.6266315472533057	0.18629470395371972
-0.5890532364610055	0.16904750457894027	-0.5892896769575053	-0.6725513691406375	-0.40857026059732693	-0.6049015346850358	-0.821255823725493	-0.1215436082596586	0.29905072508712627	-0.9742629080656938	-0.9438048109692634	-1.4446499411233529	-0.2687560364285098	-1.4001740617181822	0.38577854189803995	-0.051504658113542455	-0.5464936054966136	-0.808375447294061	0.20093487499269833	-0.5845097729968327	0.1766332110605211	0.34237726379250055	0.06713345637306938	0.24587101084931184	-0.5474854212489283	0.061555539493942615	-0.4071036365199937	0.05303909418384578	-0.3445530411857968	0.09204469292991055	-0.27499955802792214	-0.49139216063738667	-0.9688566620507586	-1.161096226102176	-0.4878090180263913	-0.32935153023491004	0.20397828542636792	-0.03845387890801446	-0.3604969516812872	-0.5948819921335072	0.19403474067350288
-0.612407366643607	0.1877466717631638	-0.5614515643478626	-0.7124309465080326	-0.406743965232396	-0.6058851931608108	-0.8613364950382701	-0.13699343020277133	0.2579536980049161	-0.9281215853731242	-0.877376368590636	-1.469393097475273	-0.42918610545342234	-1.4025625873082128	0.430272326450044	-0.11470543013163978	-0.49700919939516125	-0.8132475224085438	0.19477803880248787	-0.6006869825062636	0.22033790980183915	0.38307449102408575	0.04359580412938331	0.2330276539664306	-0.5097215128456304	0.050355669076403396	-0.3801300634332846	-0.000151533824098371	-0.3456294597017485	0.10650582901508705	-0.2354567335817311	-0.4843078357290488	-0.9372851435890401	-1.0610422008817963	-0.4954676999594686	-0.3555540545426025	0.20428504733438987	-0.07867595209135325	-0.29852882719713125	-0.5343142617662118	0.17363460193443886
-0.6385146019780155	0.19895691696929677	-0.5228590146148954	-0.7480663587386908	-0.4303325187947988	-0.6114949274808145	-0.911728248492269	-0.16320333080916552	0.22666268217333202	-0.8975253435976429	-0.8002752622326177	-1.4925604517101452	-0.5639199685935619	-1.4025565018926969	0.45824100227737763	-0.16616542277531993	-0.45394321935586274	-0.8158076567848213	0.1830676382287964	-0.6276231010081816	0.26164837965355076	0.4329074618797321	0.013633536336223431	0.23856511181406156	-0.4582761212403397	0.011958726640445522	-0.3406063445379349	-0.03589253295564868	-0.3433076956764657	0.11521652835368054	-0.20135089029812986	-0.48907070357081006	-0.8976889178839389	-0.9414047582655881	-0.48325174660986703	-0.38691620311524816	0.20576618058726343	-0.12433730919272316	-0.22624890214159393	-0.45282020687699454	0.14075297740808898
-0.6555216235023386	0.22547664737265927	-0.4732824893875316	-0.7666199797263527	-0.4638802945630873	-0.614293621052056	-0.9600547029822566	-0.1923131864785809	0.17953614575120322	-0.8867356790596244	-0.7228185201512873	-1.5255604027401621	-0.6664029845646637	-1.4020696686514167	0.4706903753131722	-0.1879429829556584	-0.4071129536538696	-0.811088577748602	0.16632612397505964	-0.6653728006798686	0.298749816982439	0.4702740621356808	-0.01851483517315255	0.24333863683362753	-0.40703700308431034	-0.042266207430916004	-0.3100122139923745	-0.06780030786724842	-0.3401884391010436	0.1195411173481213	-0.18847735972734098	-0.5045412039309013	-0.8707145883388294	-0.8255835941301006	-0.4638181375933044	-0.41111530574889166	0.19316415351731192	-0.17151355457828216	-0.15147671178587419	-0.3576139024984125	0.11490233728663254
-0.6639148525130685	0.2668508203401849	-0.4185281805766493	-0.7750654789755107	-0.4971609144146837	-0.6108528742497645	-0.9960625739126454	-0.2154274295330391	0.11862690424255365	-0.8960474122592205	-0.6532180945031205	-1.5553815218537153	-0.7520931179066562	-1.3969214071248786	0.4740996130945517	-0.17865886519456686	-0.3437676821249539	-0.8192245691993743	0.13826099585625226	-0.7050676788695875	0.32433198867959995	0.48141468425375356	-0.04967313656972997	0.23745086724716064	-0.3699950517534287	-0.09243467557318104	-0.30062480573189554	-0.07329638392857692	-0.3437437630314678	0.10282178583823269	-0.2039415258867811	-0.5203151166127638	-0.849564643083272	-0.7232904485904154	-0.44765191672032645	-0.4256412749632858	0.16322233213129256	-0.21965598855454402	-0.08254801613227968	-0.26654202984723924	0.08554432388236577
-0.6733203104565799	0.28692668430410917	-0.37129971999762457	-0.7721802254284261	-0.5398883426647392	-0.6021151882913145	-1.0197980993199427	-0.23196251073286395	0.05649615268192389	-0.9244880184296964	-0.5905292156393184	-1.5785080345650362	-0.8144086420407118	-1.3832200940905994	0.46842428242768175	-0.15350769349857288	-0.28196959580485775	-0.8481816269453961	0.10505506827435782	-0.7435367492949847	0.33770614396857157	0.4682800208227185	-0.07412497764019763	0.23163906888116417	-0.34939944120406696	-0.14734102274875358	-0.31227611244982284	-0.04322063437075302	-0.3607071759945318	0.07414559906672699	-0.25279470897762263	-0.5337181795245055	-0.8134055231687952	-0.6332724805154925	-0.4318508466268204	-0.4284674475336381	0.12509399598775844	-0.2684982134442367	-0.02324987365901485	-0.1930033671548175	0.0583297052620382
-0.684145645949772	0.2920362731923536	-0.33558580721334275	-0.7697777943372641	-0.5890231333102263	-0.6027613572482038	-1.0326869519964703	-0.24744435671961643	-0.01622101932920999	-0.9724288948244902	-0.5225848310865736	-1.614904638970461	-0.8533534262946245	-1.3625722792448036	0.45857223154049703	-0.13418679493156085	-0.2259551111004101	-0.8834863219829316	0.07414676920038961	-0.7806764225675258	0.33519165700688475	0.4481120268910712	-0.09753616107385468	0.22291504039713042	-0.3524776757545881	-0.18862825432472136	-0.33951009686187816	-0.00047337611597774164	-0.385822298521829	0.047890458351522995	-0.32413360290588245	-0.5430992651476485	-0.7673089969726388	-0.5539125474524996	-0.41202363352329396	-0.4175625119250084	0.08811834095315516	-0.3214954468824258	0.02021032480986628	-0.14576663744956433	0.044164896803526546
-0.694750417940101	0.3005586818285947	-0.3104344224224735	-0.7945263389327694	-0.6207752709499255	-0.6226526602332203	-1.0429749151194385	-0.25574214224963443	-0.1002846624898575	-1.0297465946591735	-0.4471720963442786	-1.6607968976017269	-0.8904061092569169	-1.333003245252548	0.44668433249950273	-0.13460706363679548	-0.17044465786605162	-0.9232347031158115	0.047810635398476534	-0.809422477885778	0.3059653013072793	0.4363175615163932	-0.12806211842028703	0.19830036496467443	-0.36499688740593333	-0.19935708078431597	-0.3693103928833983	0.054516267779909	-0.41772592906213557	0.018964567278245976	-0.39475986244891476	-0.5389361658489239	-0.7228135772396188	-0.47907083931953365	-0.3949516490285096	-0.4008750784915124	0.05616552483676953	-0.37965363830716825	0.02973509423382255	-0.12892391147807403	0.045160817612225776
-0.7117121451736578	0.3100991519489837	-0.2935426560660678	-0.8235969232546767	-0.6246599807549483	-0.6348022829130817	-1.0506504291797205	-0.25431885142115795	-0.1749969675858937	-1.0984091404931995	-0.3708612915936199	-1.7030406467956802	-0.9250133770529427	-1.3036897987119647	0.41620720091122587	-0.15711054248981132	-0.11999684984075758	-0.9641662539205968	0.0329741900080958	-0.8282498492518767	0.24781505718027114	0.4354578118198621	-0.15507224284791285	0.16765863937488856	-0.37411655394156174	-0.2081742919582708	-0.3833012013467785	0.12484706092205573	-0.45031705318014825	-0.009863613416077055	-0.4434411748939075	-0.5155310804694839	-0.6748331143967186	-0.39428192802203565	-0.3721463230742267	-0.3884640903947341	0.034859515952337	-0.4342174491311061	-0.0028124519274697777	-0.12378128840730225	0.06561508248219698
-0.732880333497529	0.32557831406023785	-0.2732040512194717	-0.8390044108198766	-0.6176920288949812	-0.6437457551635353	-1.0484888009729847	-0.26468040865246656	-0.23467451979212806	-1.1749054881883985	-0.2981355823163479	-1.7510022092869135	-0.950934003949809	-1.284313835709013	0.35710701373189113	-0.1943539910227828	-0.07703933226970648	-0.9862010891034039	0.021061736676169555	-0.8446284825723465	0.16594481938135208	0.4340489782835297	-0.16967758370897817	0.14053691366690468	-0.3715064014489811	-0.22167450325781188	-0.37633729848509	0.18536579034510448	-0.4609751679019626	-0.022855474914020762	-0.472835247301062	-0.4860330523028429	-0.630332900931773	-0.2880347803311965	-0.3357023783957773	-0.37762423112818466	0.02412284917156924	-0.48367994323952157	-0.06737016276767192	-0.12362878887637314	0.10782805197701235
-0.747516297366076	0.3598723321607321	-0.2590742711641589	-0.8558876218592271	-0.5920012648405713	-0.667596386406691	-1.0389021147370505	-0.2963664207214246	-0.269748823701376	-1.2297535877296029	-0.23903898348599967	-1.8010398825587068	-0.9910008932641923	-1.2790682075342192	0.2755034335666989	-0.25083046375712637	-0.03405310404529502	-0.9921237372886298	0.0010844918227019106	-0.859801450509598	0.07080610762953195	0.41474795883577886	-0.17636959045679917	0.10615149515726503	-0.3579082209861132	-0.23271431019449645	-0.34859089178767483	0.21222311698413243	-0.4526820310874585	-0.02493634409544628	-0.4905798434932306	-0.4616930336063162	-0.6130083537528099	-0.18976227742835855	-0.30664206701132185	-0.3613551456080636	0.010678001505840168	-0.5315042904369508	-0.1403440292650262	-0.1376163847410262	0.16192170720604002
-0.7483827968416088	0.393271690169096	-0.2594204601828246	-0.8623200629655476	-0.5378124098038818	-0.6985425289981133	-1.025766659199148	-0.33303395069005015	-0.28141763778127366	-1.2594232507903211	-0.21194959975372432	-1.8337335221620843	-1.0516526064465161	-1.2938405536993152	0.19150853969703227	-0.332083686977346	0.0008686206576833583	-0.9978117914871845	-0.03107942082029589	-0.8782864013969309	-0.03238625076769079	0.38408596125529804	-0.1775620106656445	0.05408588539478616	-0.33342514927758843	-0.25107587806971915	-0.3096341975523544	0.2094833313199267	-0.43682253638345425	-0.024809682493098697	-0.49940812593610995	-0.4423769584702847	-0.6257884430663451	-0.11506717836391851	-0.28549177510945023	-0.3406887586873608	-0.010082652875442502	-0.5622632819500298	-0.21198925178231728	-0.15221397872939516	0.22632639037296026
-0.7294438753502452	0.39924123250796517	-0.2518833231786187	-0.8492488130902942	-0.4843637080445868	-0.7270850876989392	-1.00941380695425	-0.3682603986948433	-0.27807205747223623	-1.2986228907975015	-0.22218759784906764	-1.8536335545127969	-1.1073399720682071	-1.3352061656693412	0.11681230148226543	-0.433819278640863	0.01832150782768386	-1.0043124248569621	-0.07213076835764812	-0.9104911912990215	-0.14291070737783212	0.3367816659776827	-0.1663171267567788	0.0013829615050266226	-0.30271817291730185	-0.26624989605477245	-0.2734622244251762	0.19207909045905427	-0.404184269848684	-0.017162940614225526	-0.5124451432188041	-0.436566259703336	-0.6484196514868996	-0.0411451089335244	-0.2618613032379191	-0.31430495028387245	-0.033046415505246104	-0.5640843287588445	-0.27270489659099945	-0.1599618021202041	0.29193267364602865
-0.6914301494952186	0.37693257460721674	-0.2360263609540943	-0.8218291700692835	-0.44383922120594754	-0.7618012351598568	-0.9935002160561754	-0.40658606247864376	-0.2522914092084784	-1.3546541011769775	-0.24449924913684953	-1.876773681065302	-1.152614976594291	-1.394724572123602	0.065815113105592	-0.5432305051118012	0.015504673725854142	-1.013206596873352	-0.11764459538401403	-0.9544044595884958	-0.2485483132406948	0.26689629778824153	-0.14753470177018316	-0.03957818819867431	-0.28015503100575195	-0.264022727049733	-0.2542673896375304	0.1632742053358321	-0.3602200376880427	-0.004272408398160049	-0.5482277732911758	-0.4499022896602673	-0.6715685829554147	0.04019626790409146	-0.26255366705354055	-0.2824221909745833	-0.056791026628196316	-0.5520805289426625	-0.3026247742439506	-0.1735173159805582	0.3402618959333998
-0.6418722874457059	0.3254819067227238	-0.23774601727507375	-0.7795705239876256	-0.3894970799875493	-0.8001351056341888	-0.9863063482095153	-0.43318736806286945	-0.2061760116627124	-1.4099578324002346	-0.2686932551621609	-1.9032015502637427	-1.1880928431441304	-1.457331326952234	0.04332383826350718	-0.6451189217590404	-0.013269781085588081	-1.0208224016580278	-0.15602018710874319	-1.0046194156804702	-0.33616542921146986	0.21594348489089485	-0.13335574146864454	-0.07631027329618194	-0.2720667317164317	-0.24822217486819	-0.255838257954944	0.12783029139678584	-0.32593964363623673	-0.002184301410885837	-0.6022748034602353	-0.46716503954896177	-0.6831837954110392	0.11406502494593088	-0.2928991194930198	-0.256270798078525	-0.0795316896885295	-0.5329992982974627	-0.3029209687617988	-0.1851877661947068	0.3592926435605018
-0.5919067767792946	0.25732191910029656	-0.25020129609879826	-0.7412445446840449	-0.33578560191675316	-0.8086958153815162	-0.986556804240599	-0.43430109313615217	-0.15695254965134983	-1.4619955650958378	-0.28856934058726075	-1.9243438456224955	-1.2011905177292768	-1.5123252269703475	0.047015832732916	-0.7284582060070616	-0.0648723953904544	-1.0177284809642528	-0.19263503336885562	-1.0493556441121894	-0.40869562341212406	0.2015011349466484	-0.1276248976770439	-0.10694355763924861	-0.2797067829333172	-0.2133694952225928	-0.28261862263897713	0.11172579825311926	-0.30319735608570947	-0.010616345224314445	-0.6626852394926804	-0.48131252106411926	-0.6698188708025865	0.19222098656739184	-0.33219313713851545	-0.2478713016399933	-0.09673824398394174	-0.503445060459211	-0.28934679714382877	-0.18808525728235756	0.35940089582231727
-0.562414285539338	0.19109779081515163	-0.24050424065204884	-0.7135562343286899	-0.2967808380796278	-0.7819312502435966	-0.9963592679802364	-0.4217049693041351	-0.09468946783508848	-1.5029564704285998	-0.29204666765964404	-1.9503973341883765	-1.191358555802879	-1.545493784240318	0.061828243804382156	-0.7816030940962729	-0.13205851432435617	-1.004567418320734	-0.23041023975483074	-1.0768240969718526	-0.4735693870236421	0.1930950948465331	-0.12341890639493618	-0.12328159066377495	-0.29378494584542886	-0.17178957613877585	-0.3251118706798115	0.11674323705985704	-0.2863360850256192	-0.022222166902282556	-0.7276481516566389	-0.4942851618449753	-0.637935759765707	0.27534832842159634	-0.38239899820692747	-0.2579441897320227	-0.11537325524499105	-0.4681095954156828	-0.26739032067074675	-0.19401155849818125	0.35508704318898393
-0.5617959200045259	0.13981679984468334	-0.22403015887251176	-0.6642382566939087	-0.26189290312268393	-0.731546534509565	-1.0185111406371445	-0.398893175550728	-0.024235482503597788	-1.5124902762127255	-0.28954284847632644	-1.9952379235881774	-1.1770343043068046	-1.5545549679436454	0.07880172384864137	-0.8007214995598542	-0.20105978456509943	-0.9869116708891159	-0.2595722257040555	-1.0940947500269227	-0.5343580203684197	0.1843675517086399	-0.12282992307965805	-0.12834211807178497	-0.32455539095933433	-0.1421138067882603	-0.3713936834861724	0.1286761589587767	-0.2813193461757278	-0.040494007766660636	-0.7822275616311332	-0.4997254153353424	-0.6054965758254628	0.3318772310859593	-0.450151065561646	-0.2834448192072757	-0.13487277733773861	-0.4388416356783799	-0.2375846894746807	-0.20235243562038052	0.34471647650709336
-0.5715204073003929	0.0920835988947309	-0.20965202582554707	-0.6055091348981247	-0.2434591448708916	-0.6672218553552454	-1.0614123321768925	-0.3524725451799676	0.027546364449970294	-1.4771156450321885	-0.288102344182911	-2.052089324372563	-1.1689009772822911	-1.5462453330565444	0.10201200855457089	-0.7938634784153439	-0.263381042790858	-0.9614939224202587	-0.2807358088951587	-1.1110690223314648	-0.599461367572092	0.18212064283787435	-0.1328679332013904	-0.1288950197318764	-0.3677141434202459	-0.11859819482950698	-0.41350471490432045	0.14923280380677711	-0.2843600320565546	-0.06172611122304934	-0.8182700936557646	-0.4965713384090208	-0.5764753227481405	0.36067036360464344	-0.5165563430284423	-0.3163595033695554	-0.14407253597326525	-0.42067092843758724	-0.19864780442837113	-0.20391979191048418	0.3359426306869762
-0.5808077062245137	0.04725418695070184	-0.18093338897277733	-0.576438550576218	-0.2268867188255644	-0.6119065000648198	-1.1303224192522345	-0.30041568312843997	0.0638048544929443	-1.414946807876828	-0.2799658299071383	-2.110404213084229	-1.1705996121841757	-1.5284059374713839	0.13099052969629432	-0.7682767555157426	-0.3218231727404845	-0.9303983194913974	-0.29329771752141104	-1.1297640294788809	-0.6748158043746405	0.1700949842674901	-0.14978584658870026	-0.1273038447253545	-0.41090066346086596	-0.0986359921457346	-0.4438762357685363	0.16748291222964135	-0.2889053467388766	-0.07174323451728584	-0.8410240903793863	-0.49221772439662564	-0.558834389262091	0.3677653539814893	-0.5617259686708932	-0.3524489833633334	-0.14461789047641527	-0.4156809420946562	-0.14872633412013872	-0.20501270521547518	0.3424269411697037
-0.5907074627324772	0.013708289789316727	-0.1522975364505581	-0.5649092175763297	-0.2082690171557208	-0.5839483744332832	-1.2187025728670358	-0.25973091479643984	0.09686366681642349	-1.3484016092711635	-0.2723645653563502	-2.1683957730677745	-1.1833916098735382	-1.511707557295473	0.1502099057197562	-0.7339904704177855	-0.386731579841197	-0.893067276395082	-0.2947669297205751	-1.162921266258883	-0.7484064561200057	0.1499233779421601	-0.16989800077788622	-0.1253834610967935	-0.45355563268992716	-0.10204305766679096	-0.4583836666999427	0.16905086185674664	-0.2937295873870104	-0.07608229912342383	-0.8521998743265445	-0.48348580002006364	-0.575444670384146	0.3590621065499046	-0.582288225551278	-0.39636621764736435	-0.1360471486825902	-0.4242096438520958	-0.1059939278951139	-0.20400874997019272	0.3451765486198083
-0.587613665741427	-0.009618429595580751	-0.15281305705444037	-0.5661513172814847	-0.20546606983304402	-0.5847427095204152	-1.3079265706481031	-0.21273385164014674	0.12421191964689046	-1.2827064126269754	-0.2609051920496327	-2.2109083956251117	-1.2060697400784244	-1.5151245181077082	0.13917835550536445	-0.7026269631335056	-0.45677281374807466	-0.8398722399392579	-0.2948592966957679	-1.222649181197919	-0.7964440896402304	0.13316548364717318	-0.1829315150000187	-0.11152293398427875	-0.4987969536289622	-0.12939561992375423	-0.45072253351555186	0.1665256377204608	-0.3037552080173345	-0.08292564455312083	-0.8574691768102574	-0.47234068927034245	-0.6285448389235412	0.3416556116867343	-0.5858543734235222	-0.43421740718746393	-0.11219098777490495	-0.44737033743581944	-0.07609943834369311	-0.1891188652142101	0.3252743702850936
-0.5703053387176571	-0.031884668267824115	-0.17271516270358886	-0.5916474579377731	-0.2051594974696261	-0.6100996964210331	-1.389162947622461	-0.16206825637345534	0.1566464046104679	-1.2240562772851136	-0.2249392843546934	-2.2232799738010725	-1.2307018808196473	-1.542548443130573	0.10104659643401448	-0.6679930011975822	-0.5291300403592877	-0.7649109614158007	-0.2903333149113094	-1.2960767927706083	-0.8121359459547566	0.1245463123197665	-0.18430099154290444	-0.0892549251396905	-0.5384887254234372	-0.15902108360885842	-0.4148865750017235	0.16425623694438687	-0.3265446379846192	-0.08873036484356708	-0.8605796163034274	-0.4692995099521219	-0.6992475910935815	0.311285321006635	-0.5791441350734888	-0.4584908827834854	-0.08214071520928153	-0.4795885520467914	-0.041994755288568615	-0.16145290864484324	0.3006848690137837
-0.5602559141184654	-0.04709774612753951	-0.1979907239902839	-0.6227272066730339	-0.20051711596644237	-0.6232288618508293	-1.4574218490169855	-0.11368704288646844	0.21116646993055993	-1.1705865593030595	-0.1879675382503871	-2.203199558054672	-1.2457187419909774	-1.5850216007245117	0.042616946543434515	-0.6285259491514608	-0.6040074243209486	-0.6750172656538175	-0.2793849418829605	-1.366693103437799	-0.800237685186775	0.1276204593439168	-0.1806514630249239	-0.07591353470039083	-0.5645029808130195	-0.17976988396997545	-0.3595071665388984	0.15937908836744258	-0.3569829250707287	-0.10005029319052199	-0.8598795578191154	-0.4708447959630043	-0.7797774937110138	0.253188145578949	-0.577489101021078	-0.4847445385028125	-0.05739525462884554	-0.5148564236498175	-0.010665838000709891	-0.1349052819689559	0.2716732628473249
-0.5576761088617653	-0.045497384324806135	-0.21461532273445777	-0.6486594450314456	-0.20352152512793684	-0.586784109537086	-1.498280860610976	-0.05109782870421544	0.2646787894577677	-1.1066602856597818	-0.17069226356950762	-2.155867635718198	-1.2493752567569927	-1.636428148295942	-0.02022370768039954	-0.5900255151273786	-0.6659107830366959	-0.5777185597038765	-0.2717011641340903	-1.4205394430945018	-0.7553559150126677	0.13573750794940015	-0.1729585459805874	-0.07330518946423535	-0.588192693101307	-0.1874986634741164	-0.2934424933715284	0.16380648297240116	-0.3824162589111356	-0.12647914124608825	-0.8583117621716146	-0.477195286418686	-0.861031249849205	0.18297572985216576	-0.5867696214811591	-0.5041001019616085	-0.041837158263409814	-0.5446810352500768	0.007372408136262184	-0.11973581473960344	0.2200964727054994
-0.5502340599571317	-0.04233907994784595	-0.19955986334662595	-0.6651221332866056	-0.19454771409017924	-0.521706252554035	-1.5107111860921354	0.02600539370142681	0.30727895252061027	-1.0233715799481014	-0.15400253053408136	-2.091637533012084	-1.2361653716658	-1.6794794203639012	-0.06530320251474993	-0.5451866649034403	-0.7112321444010158	-0.47914488643507214	-0.26631212842517205	-1.4467072736314575	-0.6877672343193286	0.1404805808550519	-0.16005511396305522	-0.07302240769915062	-0.6189750386065158	-0.1823583391175156	-0.21088370287131702	0.17646561311966508	-0.40018895002852856	-0.16266817048827154	-0.8573476097680715	-0.49938319446078694	-0.9088343446108595	0.12628689002213825	-0.6019636876815173	-0.4976157093043027	-0.03741235013557842	-0.561384567223506	0.040800075150589935	-0.12530204761851138	0.16233306580093815
-0.5458542989717108	-0.046461457699945766	-0.16394754951347443	-0.6611855727790451	-0.15689186865209134	-0.45289954795988907	-1.5100561472416092	0.1014611569731075	0.35004198359038385	-0.9245645951829825	-0.14456561088619826	-2.0269683839277866	-1.1963190340357166	-1.696628121287996	-0.08758442953144112	-0.5004051240483969	-0.7416112057279964	-0.38940758666420283	-0.2547575971221189	-1.4463562207036467	-0.6121977906606355	0.13514146299172097	-0.15494577403788337	-0.0837934385125301	-0.6458897569380678	-0.15987627992085446	-0.13180266361928297	0.1806660676470167	-0.4092167228374959	-0.2067102190760081	-0.8511183468477872	-0.5258859079624983	-0.905550638241853	0.08847952113863242	-0.6175798112763294	-0.47716314465043597	-0.046534643642816544	-0.5670385597172494	0.11335080662244638	-0.155975633825644	0.12040696479993307
-0.5572231659541005	-0.04916086315033807	-0.1238987481476421	-0.6628871325632233	-0.10099496759064555	-0.37517818119616997	-1.5050200544319767	0.16096894651170895	0.38935424876331076	-0.8189269640247391	-0.15467428690033738	-1.9758994621863049	-1.1387511751057893	-1.684685493337841	-0.09176922851427134	-0.4734620794182657	-0.7570734875984023	-0.2942406260714018	-0.25557446755898194	-1.4263174289883005	-0.5322844796710288	0.11348516286271718	-0.16294582962086168	-0.10338979277057078	-0.6605827734008634	-0.11430849354259276	-0.08196329609407411	0.1740022817318175	-0.4078456642168127	-0.2719843711201338	-0.8472072416629789	-0.5380823776876598	-0.8696024425321006	0.07545797023410171	-0.623076041840067	-0.46805245675916796	-0.06153808968970768	-0.566879516327833	0.20992714484206892	-0.20277604542851685	0.08759570424376233
-0.5757189911227486	-0.04867882646276818	-0.09038990889529448	-0.6992273098303488	-0.02751833128978572	-0.31105928833385377	-1.484328533094771	0.2023582438038049	0.42124923345393006	-0.7208551160911669	-0.16729755893789414	-1.936803913766152	-1.0716144685395055	-1.638767990561845	-0.07208128426493264	-0.4663175114292778	-0.759035382244637	-0.16681869226778567	-0.2814170153372068	-1.3920322188664804	-0.4662081353387043	0.08007052129586448	-0.176232281463053	-0.1024528143847678	-0.6902385485293356	-0.052322767270919404	-0.06433092925850792	0.1615370821963275	-0.4057006842543688	-0.355515888416941	-0.8484061442169499	-0.5424112953482828	-0.8263821554912786	0.09082526623504728	-0.6086834104673807	-0.47424865418726	-0.07084320089970637	-0.5671618183440466	0.31784773309528774	-0.25286366914252517	0.06855413139047858
-0.5921883891088433	-0.048297053406213174	-0.07543228553447698	-0.7491604967234824	0.040803509700463696	-0.2781087872583219	-1.4400979980054254	0.22804508503073384	0.46025612111386194	-0.6404418674653815	-0.16929845891652784	-1.9018129384629745	-0.9867717179845578	-1.5548653241349617	-0.03372331984315952	-0.4694236792234209	-0.754916998523842	-0.011350877362029	-0.32166592477757006	-1.3560982109771573	-0.4320876405238157	0.04442703282666031	-0.20100210125587922	-0.08551123221983668	-0.7315725743237015	-0.003677188817932192	-0.07705748273915694	0.1383355538983931	-0.4114402734945347	-0.4421126164905612	-0.8494038323562686	-0.5486771125978886	-0.7908653956548269	0.1223106743757528	-0.5763604531572553	-0.4900389637620751	-0.0694643216161734	-0.5702393079292486	0.4241096320485552	-0.3023412947328179	0.08589614373326451
-0.6122360360654907	-0.04470684415719032	-0.08137394271352841	-0.8069278673369045	0.07671189266706943	-0.256620582647361	-1.3852018891616322	0.2356027593299433	0.5021267712289939	-0.5842766477676549	-0.17496707680931783	-1.8560976597671015	-0.8885913945211904	-1.4543799004269726	-0.0003378337494400252	-0.47717190589810904	-0.7513600675798553	0.1506753694319599	-0.3733192691862976	-1.334701247278807	-0.429183225873867	0.016040843266408356	-0.23125344061481998	-0.06104849922832212	-0.7611014119449356	0.025202836370618563	-0.1246665532682519	0.10129068086640743	-0.4308786633373419	-0.5263462009546667	-0.8491355464700654	-0.5566575622705285	-0.7716377369014177	0.1459502760007977	-0.5381998255934968	-0.5124577636088027	-0.05645637727399074	-0.5703387100476338	0.5008959451256446	-0.34087707897895614	0.13459342371080757
-0.6353400629903818	-0.03264435808743356	-0.09896937587961192	-0.874542479813454	0.07176293880046794	-0.2283331989486188	-1.3269843480287011	0.23077424519433679	0.5281788661709697	-0.5452990803450048	-0.1863186817150319	-1.7939300540003633	-0.7990744959902137	-1.3526743509080252	0.02900827108672103	-0.48976086393218116	-0.7520204126071245	0.30570119566717713	-0.4305406103183801	-1.3300167049306473	-0.4518828480250942	0.0027869708438376163	-0.25760592723029474	-0.014081402484088637	-0.7827958252913257	0.05113312026912734	-0.1981109473813319	0.056373050233059496	-0.46224408461967254	-0.6095592547941429	-0.8449771152339134	-0.5735675071339077	-0.7802281045120159	0.16640890510873468	-0.5006509441408015	-0.5321712469490414	-0.03269937173051425	-0.5609909348347007	0.5310908605451691	-0.3571733482979509	0.19276818921026595
-0.6524829673870045	-0.005191404656935711	-0.12436911366213281	-0.9353897904481233	0.021988725796994447	-0.19576957610205292	-1.2646053836100752	0.226692958743681	0.5371739304704197	-0.5038097954145689	-0.1994089501569374	-1.7168995371209923	-0.7323595461535555	-1.2507618972615333	0.06394084020208485	-0.5001606040744407	-0.7514685300481024	0.44295907734671697	-0.48122121501960624	-1.3408907132437282	-0.4878400115772144	0.011297770360757712	-0.2820649950899065	0.04429825982416404	-0.7993413360003757	0.0638833198298047	-0.2744870689958946	0.0057076463614005365	-0.49685840412350724	-0.6813836211311036	-0.8380226420274859	-0.6147927743420412	-0.8099108925950652	0.19383368632117692	-0.46433029712814716	-0.5322642131520137	-0.006401509979179337	-0.5454444435192745	0.5245872752032674	-0.35181468422503015	0.2564313443837524
-0.6632511926874904	0.02861286416898796	-0.16101246870304928	-0.9776640114477143	-0.05916535840488518	-0.17288614043131173	-1.2098364293666786	0.22207082177820356	0.5346800141142917	-0.4515614766474288	-0.220668063394917	-1.6286069701221575	-0.6975278573454358	-1.15509307993446	0.09474516167222455	-0.506029083449353	-0.7552806667997293	0.5445246739237869	-0.5148225887140462	-1.375078088943043	-0.5168622929726823	0.041280637928852414	-0.30062700300759415	0.09589960101710046	-0.8006424454495648	0.05267887616995518	-0.3316053530828085	-0.048634186767497735	-0.529642026443278	-0.7389676044612652	-0.8221183193359936	-0.6780965800344276	-0.8346513430628646	0.21562068244393995	-0.43076962094215004	-0.49760641268400646	0.00616333382919374	-0.5215282938358243	0.5020426410447437	-0.33482793091877394	0.3166196019529727
-0.6753053819823471	0.06254439068043012	-0.21680158164581229	-0.9904782751770738	-0.13758656896715515	-0.16129214073985967	-1.180567752257291	0.2180002100087611	0.5311512072974571	-0.39699288225571855	-0.2512635124398428	-1.5419718882874753	-0.6959801262275456	-1.0815295344692657	0.11345961503849215	-0.5123866027721747	-0.7775314231533665	0.6078412509349594	-0.5307645513387679	-1.4313731666453746	-0.5237279356332882	0.08973728679131285	-0.30944729915847474	0.1512826207401262	-0.797215132754139	0.035954529041763626	-0.36916758667272476	-0.09369623381386796	-0.5629324297431866	-0.7942716789491694	-0.7912067548850011	-0.7424588008027609	-0.8454372398953678	0.23187651825413366	-0.4078884195012239	-0.44143623284825007	0.002937685887265837	-0.4928806033172443	0.48504107572024163	-0.3147742426016126	0.3648622224308922
-0.6880252004197722	0.09953010164431643	-0.28942978000735764	-0.9789723045540853	-0.18973890758971215	-0.17362697108252406	-1.1892104119145266	0.22052299300223627	0.5350736117977078	-0.3486461490685081	-0.28436996522815283	-1.4747637578223614	-0.7259171153753379	-1.033037900930001	0.12738740161455314	-0.526484707520499	-0.800742391358251	0.6435097366474769	-0.5336741110573485	-1.4976387229941275	-0.5083786326149923	0.15099625886598203	-0.3161754398520187	0.20471993309443431	-0.8045497405942331	0.036142031976479055	-0.4059065844599325	-0.12954863989260765	-0.5932646463915928	-0.8491487228920157	-0.7564553486877234	-0.7926805961564432	-0.8476615315088261	0.25437434622429544	-0.3925852822888152	-0.39401882102231894	-0.008520955889149324	-0.47221689094735353	0.4887392758430928	-0.2885697398703156	0.41667175493562014
-0.702231853184532	0.12337356435828835	-0.3648387792905743	-0.972890299101256	-0.20705586651762542	-0.21152457461780938	-1.2258848812045682	0.2276252142363342	0.545361440902172	-0.31449674594054955	-0.3195563481558328	-1.4260125925424563	-0.7751968741689629	-1.0013085444295649	0.14154139354103706	-0.543803598800758	-0.8219563741183503	0.6749351311228182	-0.5318036798096897	-1.5679356330466703	-0.4814226035489092	0.22261557602321705	-0.3273046951345721	0.24438957205013612	-0.8179932159701551	0.05522617213670429	-0.43637050934281973	-0.17016266141787295	-0.6202301087766028	-0.895716765720857	-0.7269061735026074	-0.8294181834425611	-0.8415255546441133	0.26887975861027075	-0.373881974831196	-0.3800692422663517	-0.02469567467576044	-0.4659704618280355	0.5066124993201203	-0.26588119854654757	0.47950136769312995
-0.7227363816828241	0.11097172446048183	-0.4315328463212995	-0.9804908590525503	-0.19268638188371492	-0.2724167384215178	-1.271352283770495	0.23979435081980788	0.5635721199271243	-0.29872959243893094	-0.36350070980507276	-1.381120951238215	-0.8169004891405148	-0.9877867511530072	0.13002511757573817	-0.5541078233281918	-0.8512444306176693	0.7087948631989752	-0.5245903963407089	-1.6284203260186085	-0.4447766892203268	0.30080583728965227	-0.3413102124966428	0.2797541751791739	-0.8219719134626453	0.08395528032902083	-0.45135256091558407	-0.22047733971504718	-0.6418409783249623	-0.9370518749212788	-0.6995913167135289	-0.8482297473923911	-0.8290666453695905	0.2642771223983654	-0.34631071987211903	-0.40217660533312233	-0.044532944727845296	-0.4623204160409352	0.5236944602994675	-0.2602048271175236	0.5497083720933416
-0.7527231714872323	0.07711732381905105	-0.4707839077745547	-1.002759097967228	-0.1704160894840087	-0.3504097430906809	-1.3190198462402476	0.2416624200321833	0.5780673725439673	-0.2944795826315503	-0.4149924518045993	-1.344550770357694	-0.8356009503724235	-0.9899775007387681	0.0919458704607363	-0.5638924429109716	-0.8796296965724606	0.7335666282262752	-0.5094364394731022	-1.6666102805915668	-0.40411123993704867	0.3629498458166327	-0.3532560949525261	0.3035036228229378	-0.8109759518981556	0.11928357717487266	-0.4695939542378481	-0.2807980123430935	-0.6405327762599554	-0.9787669689287434	-0.6976588199394705	-0.8433998465958196	-0.8227676816194089	0.2684710302980161	-0.3070736088416058	-0.45978776131494675	-0.06757727109106872	-0.45699643858023037	0.5269356745947809	-0.2683593159241431	0.6354116877723914
-0.7943761951394972	0.03713527280522805	-0.48152705612553187	-1.0551180783284226	-0.15879699691047416	-0.4345351792615351	-1.366016957180638	0.2232308038034129	0.5661814011214956	-0.2941732756184058	-0.46711643509001366	-1.3129428345887404	-0.8410334865962185	-1.0014606798174646	0.050021132388539016	-0.578303838875925	-0.8969868815645958	0.756128449900879	-0.4891157049306356	-1.6886978402134791	-0.37921053064834437	0.3993844485023925	-0.35393179973753836	0.3091888024881503	-0.7897337534213011	0.15606159183303997	-0.4876589398881029	-0.357219051931577	-0.6148873015441418	-1.0115071836841465	-0.7346864642025054	-0.8269132677628196	-0.835495039881763	0.28490457407005954	-0.2583378353269111	-0.5398502553145387	-0.08982525593548772	-0.4597081283697754	0.5048014814109897	-0.27890720014673126	0.735707408344122
-0.8471913074902175	-0.02040062622315129	-0.4754913258435816	-1.1304695312881794	-0.15945393768922675	-0.5173641617927707	-1.39854541586382	0.1979496004625996	0.5332549190536477	-0.30213342912250063	-0.5169449514340511	-1.281716086372939	-0.8445158816114713	-1.015925712499002	0.013278920469788662	-0.5917830024401768	-0.9112465060664968	0.7770753129715898	-0.46179817201729645	-1.6979172957930266	-0.3723776856437603	0.4233273938326735	-0.3451909982672469	0.3081167641548438	-0.7622081483361665	0.16808007262409502	-0.4834839583172229	-0.4513537961231252	-0.5750951732664953	-1.0261275514979888	-0.7922547466279838	-0.8104831377338699	-0.8729005300968844	0.28821882755855505	-0.20700806861259297	-0.6075947274203243	-0.10460250380777655	-0.4676443935016401	0.45111834072608126	-0.2973850599776261	0.8343901702148072
-0.9063082342084501	-0.0885374760845746	-0.46557225787399326	-1.200470999937958	-0.1624933836922552	-0.5974685338178856	-1.4112454632246076	0.1603391403201085	0.48806583329730024	-0.3262665929206306	-0.562620792059416	-1.2671765039884266	-0.8432506114225962	-1.036238829491418	-0.015473395321511263	-0.6062211427772818	-0.9273308520930261	0.7857620903041108	-0.4207352786080448	-1.6958656504034455	-0.37542057928580175	0.4336082662542152	-0.3316263150429918	0.2968941266420011	-0.7398433462796757	0.1432976725454322	-0.46702344244571686	-0.553996730133336	-0.5232149436254058	-1.0250165483002536	-0.8614976570702805	-0.802248668443003	-0.9332248526480933	0.2962734409293887	-0.1622652425825118	-0.6436981523445485	-0.11262789109845131	-0.47214134533738106	0.37414161688751796	-0.31943395049110845	0.9278172847743672
-0.9570260239649832	-0.14384058117612886	-0.4645487425144603	-1.2520473406730206	-0.16401748629896062	-0.6658513186505053	-1.415464684055937	0.10383805265666343	0.425297182042857	-0.36785159879267415	-0.5966791990565916	-1.274977234986859	-0.8390872147154715	-1.0585631763118732	-0.010339341743154585	-0.6350362934580029	-0.9417755008054665	0.7764225297043315	-0.3733192691862975	-1.696636815851423	-0.3722975135957069	0.4208167802230557	-0.31233801481628065	0.2789944629744689	-0.7303150996426251	0.09629846132409614	-0.4597781273453473	-0.6512302379300327	-0.460456601317636	-1.0045661278754956	-0.9484013243653064	-0.8091671749894427	-1.0075804285454075	0.3255908119355294	-0.12900332612517343	-0.6465475664656439	-0.11581325717366923	-0.4830716022750046	0.2812127025876866	-0.3340611971660471	1.0024680445220908
-0.98792854616967	-0.17915651705427202	-0.4826446445879623	-1.2866587020495857	-0.1591517449310012	-0.7232821570227218	-1.4195182185897806	0.04654348035634265	0.3714693057522202	-0.43082066301987504	-0.6183011325779498	-1.287069729418548	-0.8356357743225764	-1.0923585313799926	0.035628816967858634	-0.6717563164217275	-0.9649386179214181	0.7655394086705147	-0.3275831841258733	-1.699894126624222	-0.3500424818927775	0.3974193063388932	-0.29330987899877203	0.2785175325348483	-0.7306681445846308	0.03862987579319731	-0.4610171812320768	-0.7288231135556156	-0.3956043499989089	-0.9594528840221903	-1.0375896136600327	-0.8353417798176107	-1.0876309579702839	0.347182329300258	-0.101925261829279	-0.6216372723792634	-0.10782815174970432	-0.5080612948370138	0.18264762974822432	-0.342715545546267	1.0482262755913518
-1.004059221633511	-0.2112293100984431	-0.5260575001134347	-1.2932118487698872	-0.14434867938311416	-0.7736421784017128	-1.434083200089713	-0.012135242274671571	0.35533180073215787	-0.5200096075722535	-0.6359068970219068	-1.2875360034791004	-0.8338249289146452	-1.1462783555595315	0.08872244421720472	-0.7166219110178176	-0.9945042107365458	0.755037077875932	-0.2852098342560705	-1.6954110080871008	-0.30527003723874374	0.36366871215953067	-0.2829791839166877	0.2906349421998998	-0.7447978758590577	-0.024645504809936526	-0.4727692923340096	-0.7834661580602478	-0.32701606215218865	-0.9069534593005552	-1.1209091491940604	-0.882321296988642	-1.164407368490005	0.35960411583354607	-0.07255196406241933	-0.5899636870266611	-0.09380386492437805	-0.5312339166749437	0.09542680694235842	-0.3528737087453699	1.06879961794932
-1.0133110728518147	-0.24056799105071577	-0.5780385338508777	-1.2824768365845816	-0.11956011399819018	-0.7883888240866528	-1.4710389507685098	-0.08540269589756974	0.3683510620361901	-0.6203174967017813	-0.6623388935080602	-1.2694159808631957	-0.8258347670185373	-1.2137929980018192	0.14769741057755512	-0.7733696480982676	-1.0180469464913626	0.7565942379613702	-0.2474519466779445	-1.6928730680680117	-0.23349418912659609	0.30466026134930996	-0.27489963365311987	0.3033347978885589	-0.7635489257563675	-0.07647405991078327	-0.5035986331089158	-0.8143712704471457	-0.2434089860336314	-0.8603962731804865	-1.2076535217441529	-0.9365439013294035	-1.2359825798704969	0.38045370245755195	-0.04924870522703825	-0.5752285438555799	-0.09264808521031576	-0.5440289573534713	0.02105236351060638	-0.3668358880215349	1.0534602724501145
-1.0152350955508962	-0.2543272462607195	-0.6189716223839532	-1.2706204303081012	-0.08706782308109591	-0.7600314730486298	-1.531699401496932	-0.15843530653376942	0.4092784349445145	-0.7082199517989525	-0.6995405455345072	-1.2299971037149227	-0.8089141965722021	-1.29255348831768	0.21207706906051887	-0.8256701781524172	-1.033078568561376	0.777782494844452	-0.2253444884590874	-1.6936125812028262	-0.14257544244960724	0.22563553714212398	-0.26973970620393606	0.31834755517820956	-0.7762109421033557	-0.11076423075223263	-0.5333905287651021	-0.8160382484717532	-0.1324396655223592	-0.8139657486627655	-1.2985521335634256	-0.9860918390847327	-1.3050219070623694	0.37781029652503895	-0.038782630288152264	-0.5757212647313319	-0.10352418922200254	-0.5506968514547423	-0.044630886497420086	-0.3789850173188775	1.0042650320682225
-1.0204203071851645	-0.25895479846139313	-0.6543694495424972	-1.2524717571866968	-0.05106308880027236	-0.7132068601662513	-1.6008637977730662	-0.21728126583712998	0.48139163809661334	-0.7825070601618462	-0.7513484081769772	-1.1862728492922092	-0.7909914702270332	-1.3828884389449771	0.2673236865201436	-0.8616260761975335	-1.043337842028515	0.801952475297248	-0.22507316046945788	-1.6873914629247415	-0.07692546764556855	0.14015907781727335	-0.271336826604874	0.3274261160244397	-0.7918797906530436	-0.13057551643977078	-0.5409256564694863	-0.7950483543846837	0.0018887224920115964	-0.7767561887959532	-1.3803248332848124	-1.0241700854670506	-1.3749001373412146	0.34284625503112676	-0.032959186688264586	-0.5799558752767122	-0.11753608162680229	-0.5595436399910142	-0.09620681475534934	-0.39541260567839426	0.9500252362857442
-1.0370866368702445	-0.26149223958476253	-0.6890636098913628	-1.2134838438709645	-0.01865838998701242	-0.6598505903756953	-1.6711302005859672	-0.2642890036746366	0.5606846058875793	-0.8461423421426362	-0.8091266402350474	-1.156502782083096	-0.7676710316082219	-1.4741088175298525	0.30556854826670543	-0.8792735411927934	-1.0416152028269434	0.8140017664387184	-0.23710395898835063	-1.679348897898263	-0.03601950221812887	0.06053108386504241	-0.2771290981042032	0.33158343003352236	-0.8099882194199612	-0.14475256760121305	-0.53942619125741	-0.7699941698168276	0.12888646470066706	-0.7561392988366812	-1.4370128026461864	-1.0446574732871299	-1.4532249232728907	0.3118451010864614	-0.03757336471977184	-0.5902937170472128	-0.1393626561733325	-0.5667204729384168	-0.12849201720083292	-0.4226634246357877	0.9019125185220036
-1.0576207051233844	-0.2562438241304977	-0.707279925536575	-1.174694510758878	0.009651377972024571	-0.6005923697304918	-1.7407569772271785	-0.2891752438105474	0.6217159984014262	-0.8961278178501706	-0.8521441936356566	-1.1411633865290236	-0.7352499340162162	-1.552817581813827	0.32337818023127973	-0.8705969027419954	-1.0427891495420887	0.8126927999913521	-0.2606055812390273	-1.6659973767094054	0.0048609539212939885	-0.0006375783675540509	-0.2873044172196806	0.3417720148232939	-0.8183462609121616	-0.15984426722468362	-0.5373597013853046	-0.7469453102983745	0.23918400577315171	-0.7445913796055007	-1.4606638803018006	-1.0438036851258659	-1.5403845571433685	0.2754816093929837	-0.05654697859855885	-0.6055448226447893	-0.1692518012721161	-0.5718376939928806	-0.1467672189520835	-0.4566284590521379	0.8565006946905507
-1.073329946751398	-0.2520443205083865	-0.7145724724732454	-1.138042835133092	0.036875003843524164	-0.5504463660951836	-1.7941272308662164	-0.29960796558327973	0.6594878036754659	-0.929928796750677	-0.874732450486014	-1.1430420966124157	-0.7024109490223797	-1.6203017971785356	0.326435991843252	-0.8412583264920273	-1.0531951663486216	0.8003987151246603	-0.2988657142447654	-1.6331796829251537	0.03498377888550085	-0.042935096000665404	-0.29188620153730305	0.3573207912795978	-0.8163747627528716	-0.1778079630189237	-0.5292071468288886	-0.7308531957043957	0.325812125098888	-0.746831480515592	-1.4427306455958957	-1.0294656888970382	-1.6165617511723949	0.22906428975786386	-0.07725624423431557	-0.6157013803194941	-0.200405177264566	-0.5773207148430016	-0.14803239267832186	-0.49237689076074076	0.826763798369931
-1.080620358247813	-0.2516702600388319	-0.7259440291515822	-1.0806259001731613	0.05208099306904614	-0.5183560517202246	-1.8343003782520086	-0.31867294623072223	0.6767518124101326	-0.9464502312721637	-0.8831671240045635	-1.156026297641656	-0.666731877427215	-1.6789652027527986	0.30845670586586016	-0.8222507191416442	-1.0548029629367552	0.7727438240003044	-0.3399055159102194	-1.5870248553671187	0.0708061076295313	-0.06724650548660252	-0.2810966053445419	0.38264875205980525	-0.801150195478517	-0.20671085441902565	-0.5446134168510077	-0.7337208930487071	0.36713638192113723	-0.7685521358667504	-1.384655135166814	-1.0017387419574812	-1.6668527928034131	0.1993737320318391	-0.0855740944576077	-0.6146043791244231	-0.23733125461706486	-0.5838096851311796	-0.125487758519798	-0.5354834248366673	0.8101146005027617
-1.0819831256047874	-0.23630678673259445	-0.7352836068073176	-1.0163092765689208	0.05756863837422395	-0.4968596156575843	-1.8778065174360656	-0.3440573381565998	0.6757813905355029	-0.9461860414733267	-0.8832641155654668	-1.163146336580888	-0.6184310585656554	-1.7307399179629468	0.25203462846028607	-0.8218801185561195	-1.0566404447517654	0.736711547612805	-0.3764943839585587	-1.5339669460564824	0.127134259755317	-0.07240861605947069	-0.27068280218729546	0.41711014178991557	-0.7744139830165183	-0.261123291425103	-0.6024289312606238	-0.7573102825701883	0.3692931474877702	-0.7968049109961227	-1.2901807755204868	-0.9638263139370619	-1.6871830098997003	0.18006576197687824	-0.09109877832883681	-0.6157246218702372	-0.2754471963400731	-0.5909547094006993	-0.07837590478087082	-0.586918127740549	0.7899742671920545
-1.085397921265183	-0.21313431908771974	-0.7374322364775132	-0.9588689792320905	0.07033956711317021	-0.46998804164782415	-1.926587645951713	-0.37666493103699605	0.6541233386971814	-0.9344315098439029	-0.8888213727772204	-1.1685884695941922	-0.5716470161996282	-1.7713752800710523	0.1824603256801019	-0.8251696763307288	-1.0667721153150849	0.7018658408100601	-0.4119633024326822	-1.4736376371673452	0.1822744078963062	-0.06422293197401281	-0.27352293032108976	0.4365672154770932	-0.7381376235261655	-0.3322600755593715	-0.6699636683614022	-0.7995706512039147	0.3555354188641827	-0.8225787376224055	-1.1721056418222087	-0.9280695246213211	-1.6698872251122907	0.16061118285339143	-0.0954141966316851	-0.6269642358095666	-0.29960392194551766	-0.5936425426818317	-0.016069272276317093	-0.633731247637666	0.7620614214830196
-1.0923043159485784	-0.2008327428209289	-0.7368790866324719	-0.898605728019908	0.0822433340241632	-0.44606332733954696	-1.9724095401308657	-0.42668292897673094	0.6249733585400429	-0.9206400365770673	-0.9107702037816228	-1.1941654737186334	-0.5263294490678023	-1.7970466054253085	0.1337009545201159	-0.8353248964990341	-1.0669922303241743	0.6722627996224813	-0.443495078589203	-1.413078129637021	0.22773560332680204	-0.043476955053100834	-0.28331884300648014	0.43377738343648015	-0.6904091208046866	-0.3884743700356451	-0.7351967053607299	-0.862016308195012	0.34585550929007647	-0.846593777427518	-1.0497505098455928	-0.9012669268480915	-1.6212883708509935	0.14464412248120312	-0.09061032988356917	-0.6448416366411058	-0.3027397103386308	-0.590075994674175	0.05602447336800109	-0.6726313363188012	0.717060956246464
-1.0974304480731512	-0.1983570023935681	-0.7309712957704638	-0.8285341722394317	0.07432500783760053	-0.4409845216529117	-2.013615336998664	-0.48769584856644654	0.6083981457513544	-0.9202686393236295	-0.9407729266210282	-1.2442269712124985	-0.4687925447602327	-1.8023165752621662	0.09645785932542858	-0.8610185968872404	-1.0703673271302168	0.6393380435801573	-0.46369746794470396	-1.3556004064155904	0.2587111673475805	-0.0025665965942240467	-0.303246714072481	0.4203389186599134	-0.6480476945611132	-0.4263225233943858	-0.8085402950898045	-0.9339975746288486	0.34448445066939337	-0.8664253654522343	-0.9358547672183262	-0.8827834715718048	-1.5658248924722988	0.1361230257105141	-0.0790203492987765	-0.6805453068925494	-0.28531935228914257	-0.5960003609299258	0.13557385816159115	-0.7090871964069916	0.6471516455662438
-1.1030154310563587	-0.20442680836345217	-0.7131801905503519	-0.7570375114680872	0.03712026173425643	-0.4513808451249071	-2.0508909007633056	-0.5428803922135504	0.6154354008841572	-0.9248555868454698	-0.9775111745231605	-1.3174456125603489	-0.4089030891534698	-1.7780753225541708	0.07975501782542535	-0.8782878200477894	-1.0941461282571008	0.607674655205295	-0.4754598249419414	-1.297138584003085	0.251200504118542	0.059031940486637645	-0.33747640085547714	0.39188347597033524	-0.6265040195045679	-0.45308056415103015	-0.8773308868079808	-0.9982917617066391	0.3435533879384426	-0.8849577673271559	-0.8399006432309092	-0.8716171925205647	-1.5148531409078512	0.13642957194470468	-0.06582275684072511	-0.7289481604699851	-0.24944680068136543	-0.6119444607188926	0.21015140640558191	-0.7534433794169195	0.5799053405266765
-1.1002741418064912	-0.2251620985159722	-0.6865800799748502	-0.689068569608563	-0.038857129131054026	-0.47727699211057334	-2.09549904648413	-0.5930193698737057	0.6452741769872749	-0.9228837354483513	-1.0098273257041108	-1.4131168814809116	-0.35296034789732744	-1.7230753371205416	0.10136570755336216	-0.8768245208286538	-1.119414693286085	0.5828348919209887	-0.48901756501949317	-1.2403715990863193	0.22317672913974337	0.13851182629786904	-0.3707087907365304	0.354666019186488	-0.6248022635481588	-0.46633382036582366	-0.9351506014002634	-1.0453178719701213	0.34046948817558825	-0.9103660847580928	-0.7665873328588713	-0.8645610920142518	-1.466599435345194	0.1514458947209973	-0.04909695425375127	-0.7680543937502087	-0.20800295704708865	-0.6157615020648798	0.2640461146032393	-0.7961813729597675	0.5262825826365443
-1.0828614409822597	-0.25575793114942796	-0.6648830595224037	-0.6252269810012784	-0.14281143796083323	-0.5120054867490109	-2.1594501041440184	-0.6471791441243072	0.6876503965405872	-0.9200082783624568	-1.02292118642605	-1.5139546031308027	-0.29172436621800013	-1.6498373613854533	0.13404430192700886	-0.8737565592804412	-1.1359009884596474	0.5504371223704614	-0.5113848053560803	-1.1958051421524758	0.18735440039571272	0.225335708466443	-0.3910052280489016	0.32553527675939425	-0.643672317358504	-0.465721005896265	-0.9943983780992859	-1.0697366243206772	0.3301452989058026	-0.9472752756821954	-0.7083567196518286	-0.8542203767222503	-1.4286091098351552	0.16513385048246382	-0.026106681800775015	-0.7893297093003789	-0.1760842255871497	-0.6074952218999767	0.3009858023291989	-0.8213946287400266	0.4766435079812096
-1.059568359626343	-0.27841751175872775	-0.6602960550250856	-0.5711703345853881	-0.2513993690834119	-0.5511501552138347	-2.2413338136294847	-0.7010257943926433	0.7341424263523807	-0.9056463082836395	-1.0230972081476888	-1.602288011653189	-0.22044360958356565	-1.5691538797665356	0.16623413116849028	-0.8699741409333297	-1.1406669569173302	0.5045552984556366	-0.5496016413421968	-1.178381982497619	0.12663865073098385	0.2988334703387875	-0.40774247170759914	0.30665220784910513	-0.6850579115151852	-0.46183374993264364	-1.058388161029217	-1.0741186309101145	0.3010505706972681	-0.989782909430064	-0.6571560350567076	-0.8392790839001325	-1.3975217582979176	0.1669553570914227	-0.003799288727589947	-0.7989191731369535	-0.15777456786491137	-0.595722034998448	0.32701283774757006	-0.8387626308736053	0.4442165429544828
-1.0384395576422691	-0.2846415694686342	-0.6699630070789071	-0.5385292003273456	-0.3566237634187789	-0.6022468915181964	-2.325421536188486	-0.7481758613129978	0.7794570561974036	-0.8639158065803523	-1.0149068096714144	-1.6810645036644076	-0.13958626665718515	-1.4943762939058984	0.2092979747553187	-0.8509970985796904	-1.128704184684192	0.4502110914564105	-0.6036016842144223	-1.192812559817042	0.054068370506302886	0.34230501591884244	-0.42945174629772287	0.2973246302246667	-0.729192496062989	-0.46263406733691886	-1.1230457730031822	-1.0638774441351773	0.2525528094584936	-1.0282446097086562	-0.6131361898844986	-0.8251527706864941	-1.3568133867860879	0.15651501433275766	0.022733420508054335	-0.800290424630792	-0.15127369429895168	-0.573078232430327	0.33352488578998163	-0.8511405094673414	0.44061715524912914
-1.0183958493196015	-0.2892189898538008	-0.6986139112975904	-0.5266221755675825	-0.4412114580909375	-0.6596612669870525	-2.388532602851817	-0.791358505048974	0.8080336052468071	-0.8187623240051739	-1.007898271326146	-1.7506346355749458	-0.05233292488612322	-1.4384756669759007	0.23965796428712677	-0.8218037060642578	-1.1034579501633766	0.38342320342507935	-0.660418919830035	-1.2314686666384034	-0.0003283640981868563	0.3571158300187449	-0.45404450975650834	0.2955308652968903	-0.7590862790175323	-0.46496184767278176	-1.1872077634224554	-1.037593656965011	0.19730582555400725	-1.061639845893343	-0.5747713081574193	-0.8206368663624539	-1.3131472826761894	0.1246475340740755	0.056810998446810125	-0.8054082141044075	-0.15164862551986735	-0.5443629484712453	0.32822300392049386	-0.8404189452234172	0.4384521100128259
-1.0020032546961106	-0.29510755002915856	-0.751934546020304	-0.516700952844274	-0.4840396172604021	-0.7110255254710179	-2.411069792479623	-0.8405438778540498	0.8063879597601105	-0.78746157609946	-1.0157761414395108	-1.7964009661752587	0.02224449902941756	-1.3927285558343527	0.2538967832200195	-0.7977032061313502	-1.0673463283822755	0.3063403792830337	-0.7077223570007665	-1.2950466538512955	-0.04460519972788783	0.35147688347973305	-0.4730870991523058	0.29567436649111234	-0.7842278390448536	-0.460777330959001	-1.2479466049682206	-1.0077902355003157	0.14025564420856534	-1.0846452117825989	-0.5467941205867763	-0.8261018162045932	-1.2845526717402418	0.07514698130086465	0.09502853262555118	-0.8142957831085423	-0.16163233125367238	-0.5322120335198531	0.3336645203483959	-0.8038741270755185	0.4229720365732604
-0.9953942268781824	-0.291922251597695	-0.8071479315733299	-0.5104203671877995	-0.49080610728155144	-0.7552901568808776	-2.3879584805651803	-0.8858650160598118	0.7881162052325597	-0.7557013676740293	-1.03126246066373	-1.81816609476818	0.07660855454531193	-1.3553154212419707	0.26039210828217324	-0.7878842009272328	-1.0216453483790906	0.23836252175409678	-0.7439590759561824	-1.3681174575301447	-0.09634168001059276	0.3273497060716236	-0.47812417118603284	0.2947289468585901	-0.7992620000583516	-0.4565196423682578	-1.2969291352293861	-0.9887355213477527	0.09395786241845198	-1.0805920405074743	-0.5465551784693765	-0.8396530572269676	-1.2601238138476032	0.02027964807979551	0.13463553665345138	-0.8170057479251798	-0.17593859114596816	-0.5464702733810087	0.3467605493875535	-0.7575905194385715	0.39442050251951627
-0.9945690830594363	-0.29021005728344595	-0.837209932335487	-0.5196913370874056	-0.4811709758598499	-0.7639908013067678	-2.329606078492436	-0.9147507034237424	0.7578600798616821	-0.7357454657676588	-1.0437133032596813	-1.8245237586011076	0.10733488656322834	-1.3363897789872037	0.2521275342292094	-0.7934126447133643	-0.9867427641116848	0.1844807029025119	-0.7544831381922383	-1.4227723699140173	-0.14201059392922782	0.299704057216367	-0.4594465346420331	0.29022976235739023	-0.7941329314065173	-0.46504873927667384	-1.3202653501265766	-0.9657568069441963	0.05302645906917739	-1.0473379415368322	-0.56252657263242	-0.8571274901308514	-1.245397469372292	-0.019500279180241185	0.17941155820893878	-0.8199946113507333	-0.1882121660719772	-0.5881078327301504	0.35150389302338414	-0.696514457301513	0.3512819761861815
-0.9921015288711572	-0.29007894330442696	-0.8477385940118566	-0.5424696545643884	-0.46201896235662154	-0.7128776020990454	-2.260314527615906	-0.9319476148588098	0.7022067246600298	-0.7439391783692766	-1.057636980669348	-1.8168932006174756	0.11363802154083624	-1.3261967079978998	0.23606291496790024	-0.8019899469247435	-0.9653692777218102	0.14691166590667548	-0.7388731193846162	-1.4534808686483907	-0.18030003524291277	0.28341938649383985	-0.4342467208951085	0.28039570992981383	-0.7887380873489034	-0.4757592727670278	-1.3182954644558094	-0.9382681742710968	0.02159032416171098	-0.9975997397463757	-0.5777434127405161	-0.8806313609173799	-1.268613513087764	-0.0420380914418189	0.23155224418675982	-0.8266231016226456	-0.20543731199817863	-0.6565640836195871	0.3601739296958345	-0.6321427108571558	0.3043979215940423
-0.9921999947206496	-0.27587235804835786	-0.8435278819261318	-0.569971065904548	-0.43411211807521966	-0.6278960949534577	-2.2063932707084843	-0.9407649015412224	0.6224014012639276	-0.773394426520794	-1.0573891133470392	-1.8043106079031639	0.10016115283180693	-1.3088897862703892	0.22726110320768028	-0.8026356324809676	-0.9520539147081785	0.1328598260963779	-0.7224953000957018	-1.463140579129209	-0.23467854892739065	0.2743884022865825	-0.41347692889377186	0.2732924008158176	-0.7900986987546105	-0.47815107849523264	-1.2949424488279515	-0.9177692959883051	0.01075149684232859	-0.9314208619711953	-0.5959197815307933	-0.9111242992554109	-1.3272935855885075	-0.05311818286314246	0.29003327551722713	-0.8322382602821612	-0.22527148344513223	-0.7409167212811655	0.3643968172503028	-0.5901206178900579	0.2561498885030327
-0.9988031145876082	-0.25955252395398076	-0.8234150525264914	-0.6035895262628848	-0.4047468652649874	-0.5299706300408779	-2.1702543920079913	-0.9490235465734571	0.5410963349706708	-0.8208069233179138	-1.0393738289792682	-1.8031738521642993	0.08041984242311717	-1.287928572525519	0.23186195846003882	-0.7912119649477727	-0.9718993563248063	0.1352193656144875	-0.7073124785483469	-1.451432100741825	-0.28289110327973255	0.2677343731226757	-0.3881542597313906	0.273748228138641	-0.7922288687979477	-0.47678825228681027	-1.2493788672576271	-0.8989291433636624	0.012279696852202194	-0.8432209599021467	-0.6107467687105004	-0.9458579539977364	-1.4069030916762326	-0.05555722463952818	0.3493347105470272	-0.8493254483884373	-0.2335757451976451	-0.826334949651832	0.35419503178555034	-0.5713038702126537	0.20314958111833797
-1.003541291265181	-0.2649976103767737	-0.8016841657570015	-0.6403774824205837	-0.36848373427785536	-0.44552005152865853	-2.1438293541438282	-0.9656938404019877	0.47544356276016125	-0.8861154073580065	-1.0278354255118145	-1.8177849072150276	0.06704744556454553	-1.2626862689651408	0.24558373659196425	-0.7717038557757012	-1.0255244766552223	0.14377354634584738	-0.6866453678489063	-1.437807218666557	-0.29434477359941585	0.2666434302304391	-0.3653609667695891	0.28210928301376015	-0.7994524063192089	-0.4660274131310446	-1.1982080418270165	-0.8845989090085625	0.01561502283776071	-0.7395683423466857	-0.598242131233241	-0.9864481721603016	-1.4953762080943123	-0.05440656558655184	0.3953152554529799	-0.877977632144446	-0.23025713910177129	-0.9049699774639007	0.3377054598419003	-0.5751163584858783	0.16132631976605677
-1.003635818480694	-0.28604140400933853	-0.7819099995277948	-0.6586312862380365	-0.32321613501662366	-0.4010084765683944	-2.1326667214969217	-0.9964404805241509	0.4353712468882239	-0.9586948541226192	-1.0271277463452244	-1.850628299071429	0.05855814038291744	-1.2138142969561256	0.257879613139972	-0.7533572164799146	-1.0854914613055002	0.149838990870786	-0.6778387540578457	-1.4372576194107225	-0.29136747526941875	0.2715851847886505	-0.34905733045956266	0.2956321602575165	-0.8157797431876933	-0.4477481636174042	-1.1578064847542886	-0.879882681577558	0.026265280490115638	-0.6296658794410994	-0.5579824804348508	-1.034059210326648	-1.5791083236380168	-0.05976446063631785	0.41877974969747794	-0.8894124751100172	-0.21960103605442338	-0.9619313673832869	0.3229507415027911	-0.6049469611748203	0.13909671780231705
-1.0098273510967748	-0.30901334439218425	-0.7547303986384397	-0.6532657270101245	-0.2913413684315577	-0.40429694151460327	-2.131973150949306	-1.0315530652626657	0.4301764360838257	-1.0292565034381425	-1.0483437522228027	-1.8979738352490862	0.051334105390164565	-1.136185693926242	0.26761452197068775	-0.7573612310534225	-1.1575041600763993	0.14978799217803151	-0.6795994995224626	-1.4401782646707855	-0.28825898631533337	0.2693382759178851	-0.3252811941741075	0.30951379048682875	-0.828179950926003	-0.439534620428388	-1.121596709983108	-0.8788717666863978	0.04928256547172604	-0.5097390554354289	-0.5065344697883862	-1.077263713726802	-1.6471457608574476	-0.07639792586544181	0.41643235182944494	-0.8702428440571655	-0.1973747414459249	-0.9883047374332159	0.3127066425354886	-0.6517939698565881	0.12592241753941397
-1.0241029299561792	-0.336913627868748	-0.7257408312493231	-0.6405449127883631	-0.2879033783560871	-0.4297568215612234	-2.117153860248581	-1.057620636786212	0.4593942779105191	-1.100001936961552	-1.0947524179749923	-1.9527831598558727	0.04886160492933474	-1.0473447128081232	0.28825576019681043	-0.7960335931841921	-1.2431767497012445	0.14549390224809983	-0.6784160476528021	-1.4429147510178981	-0.2740794663618214	0.25016730264271836	-0.28789701392952993	0.32717709924623056	-0.8412743481570203	-0.44749206204803577	-1.080581926241016	-0.8816445618164371	0.0636767167215331	-0.37919075134717733	-0.4520766268560778	-1.1008099211163684	-1.6877678451946174	-0.09576809370705001	0.39683276518584965	-0.8270368012258718	-0.16843376951739084	-0.987318668418836	0.3189098020092866	-0.6939516179622895	0.12945144127458746
-1.0399874407962897	-0.3607416654087183	-0.6946929443687936	-0.6409420731956544	-0.3067619583114725	-0.4436720906264707	-2.0790113332994187	-1.0584212378772304	0.5060423895622883	-1.1731135921615032	-1.1475337885065287	-2.008147248490906	0.042190883811227715	-0.9643305170465769	0.3072166158197892	-0.8668947175113384	-1.3117090792704489	0.14069662521632376	-0.6895982245871082	-1.4396660726941435	-0.2750706844104863	0.21532215317743586	-0.25268087042830717	0.3395772906763672	-0.859362942938432	-0.46120721573615375	-1.025538532391541	-0.878937785618065	0.0662106216222221	-0.25108520673277285	-0.40808193348570054	-1.1063701283153426	-1.6976429329612646	-0.11066890630814037	0.37106829525247026	-0.7603056607324821	-0.14447535464036484	-0.9626112778730407	0.3346885071101003	-0.7245023573250625	0.1533643659095529
-1.0555351984311359	-0.3591567287799874	-0.6569771559548374	-0.6683500350282159	-0.34480320900642747	-0.4350743393465823	-2.0192178457555165	-1.023490122719346	0.5471054858097217	-1.2450727672244977	-1.2083331280727339	-2.0546112884518997	0.028338690306109658	-0.8836470354276594	0.3294493702613901	-0.9516399916095987	-1.3677490845556608	0.1276239603069129	-0.7123522516323162	-1.416085099387529	-0.2983898178421291	0.17172417381847965	-0.22720282529931915	0.3288695692133802	-0.8739052211113822	-0.4747531594587965	-0.9477133477569042	-0.8655276901230827	0.06454099436207845	-0.13478090455424468	-0.3796142857793415	-1.100270129427635	-1.6878972759566078	-0.11205947110961356	0.34130139339864746	-0.6751253772592747	-0.12499132557327501	-0.9138008616612314	0.35224437931800495	-0.7429251478809004	0.18003772322080464
-1.0699722612837081	-0.34145248531890904	-0.6277241838776053	-0.7317126949090618	-0.39144162469265564	-0.409351052846199	-1.9287454209887405	-0.9654945796860008	0.5632226323289174	-1.3093627804458845	-1.272821739233296	-2.089588649913893	0.0151558905094795	-0.8245880778448562	0.37127312380214794	-1.0269827085843823	-1.4337548766292258	0.11605745679018542	-0.7293910720874558	-1.368943295155404	-0.3034078592134949	0.1183835686967338	-0.2117844706594961	0.3096868360445684	-0.8806368757920963	-0.48725183069241657	-0.8491980633052124	-0.8570690145031705	0.058934975302723944	-0.029242838575266	-0.3602138626332617	-1.0888180783058894	-1.6675622651283948	-0.11019798020923874	0.32255066376187613	-0.5900566532296342	-0.1094177361821818	-0.8503067645215779	0.37362539215641005	-0.7407520295651624	0.19950147989516748
-1.076996814986494	-0.3241531526753897	-0.6239951260787198	-0.8228882644887262	-0.4178243663673519	-0.367033159758688	-1.8192691632172906	-0.8950701494929849	0.5507869813830542	-1.3600642487966437	-1.3164392033994914	-2.1169831018363974	0.007653263915506843	-0.8049595700979901	0.4041011752823237	-1.0775524956978835	-1.4743772610603685	0.12612459873992946	-0.7494318192363687	-1.3030259142514473	-0.2775049993241191	0.06863007050211083	-0.20551523107662897	0.2968181554215304	-0.8955520328925586	-0.4956620233007693	-0.7413961749770467	-0.8558889260996121	0.038978018875589854	0.062456542621501965	-0.34627557245160323	-1.0805130480099592	-1.627414760251855	-0.11128199877652119	0.33506537684013604	-0.5087344671797699	-0.10375348600173644	-0.7869677346866053	0.38146608417888495	-0.7144331521856684	0.20803717073929154
-1.0754253000285956	-0.29791107540406764	-0.6431747502976097	-0.9236463023266568	-0.41883167556143863	-0.3194594847734184	-1.725560075894974	-0.8235996005410385	0.5206733655182413	-1.3972231183287482	-1.3451774436671216	-2.136018655271925	0.018317131317770456	-0.8051938585953561	0.41036625561279666	-1.0916544210708006	-1.469177442729697	0.13757210530689618	-0.7671720514093803	-1.226105038298742	-0.23587019709619014	0.03861107899718701	-0.20608976081361843	0.2775889953957641	-0.92273252662989	-0.5001529472493293	-0.6443089526320943	-0.859321910546328	0.018730350878454025	0.13593474759483049	-0.325684630685496	-1.0810069750454008	-1.555393731802287	-0.11000250145120391	0.3714002505065353	-0.42332176819913225	-0.11120872994820888	-0.7293622190400841	0.3735915413543704	-0.6802986738460638	0.20214824769654785
-1.0707580187626569	-0.27960525015690163	-0.6744220721562837	-1.0087982723957412	-0.40471182842345377	-0.28441819497113596	-1.6626570803959269	-0.7706318323592862	0.4816834432756981	-1.4305225194952307	-1.360459002929434	-2.1443094845529815	0.055865088237787505	-0.816707464751633	0.39407543100106446	-1.0717107606951224	-1.4374681211303912	0.12506382593063534	-0.7614222072036142	-1.1451211563290822	-0.1816119414837927	0.02688886149616688	-0.2092153471186214	0.2526493319646285	-0.94138440659967	-0.5155784935614403	-0.5790927163634345	-0.8866785053560926	0.006893675737714879	0.19958401222598215	-0.2784914665155376	-1.0875303399634872	-1.450967075535953	-0.11108207731944039	0.4138051631044143	-0.3397219101764509	-0.12292455595054141	-0.6754067491806628	0.34464910561031964	-0.6515694566582759	0.18527172007956674
-1.0694267604775198	-0.2782401222577031	-0.7200776304548498	-1.067613056240156	-0.38698756621271463	-0.2702724452588452	-1.6311651243644598	-0.7453008138394763	0.4472979353124287	-1.4809406538588321	-1.353421726343898	-2.1402015079757097	0.1011710473862298	-0.8257473495006545	0.3439709458823118	-1.0134309531528627	-1.3817662635403023	0.11219175587939198	-0.7504016724758957	-1.0659443336927423	-0.11733582404867567	0.037458725412340965	-0.21316478738609868	0.23764923654505563	-0.9616507729896334	-0.5556218032290493	-0.5424419224122318	-0.9409419410036353	-0.010458662163594732	0.251450128935879	-0.20227731499892615	-1.0908255388999355	-1.3260568027517137	-0.11174403947733025	0.4650306010245984	-0.2621555587266599	-0.13894124587544393	-0.6255705031071194	0.2928785352406612	-0.6273813366137064	0.16347512716308735
-1.0726465937559204	-0.27599961573387655	-0.7684048648757255	-1.1127335934919986	-0.36961805202250153	-0.29255910068277735	-1.630521645023061	-0.7428634282957101	0.42847650126148584	-1.5609135861532222	-1.3455294871104002	-2.1236913220798135	0.14374526111159558	-0.8115439896863051	0.26699245725702403	-0.9189354450931599	-1.300652287654432	0.11624785190980255	-0.7451165496140695	-1.0015520187866511	-0.06994685528088676	0.0738174678307598	-0.22187306830523945	0.21928530430798157	-0.99352795449477	-0.6182706496356937	-0.5294969594329046	-1.0087681409256426	-0.04010338523429428	0.2931507473316467	-0.11326508831702028	-1.08886394295918	-1.1757685131535758	-0.1017568520213816	0.5154308930275343	-0.1883357452566456	-0.16689066416188666	-0.5819051405429215	0.23337728795515753	-0.6136182539473654	0.1349073552700707
-1.0756419248974785	-0.27552914792680794	-0.7994000708186324	-1.1498486229262899	-0.35843254036294414	-0.3378650107301732	-1.6426205979092487	-0.7712829879133137	0.4249409082776957	-1.6641007612063088	-1.3377198703176716	-2.0966304092663166	0.1851083752372122	-0.77268861161663	0.1866572428067051	-0.8071286870023849	-1.226349116759962	0.11536727448157422	-0.7359693326019845	-0.9497400596214401	-0.050213598907649246	0.12251975946365785	-0.2325181287151108	0.18588751166445902	-1.0223467354348919	-0.6799042362494859	-0.5326050946063964	-1.082073912176061	-0.0784144559188247	0.32753394401464464	-0.03622511930693943	-1.077680023656674	-1.0094164278728965	-0.0901436367145092	0.5372024154762998	-0.12200435943603612	-0.19836629508801598	-0.5411462959203035	0.1778915920616287	-0.6057136949275463	0.10272395783242849
-1.075443023881504	-0.2749661290757257	-0.8044348632857453	-1.1813294257983258	-0.3595274416608647	-0.3909249482602446	-1.6512516980573573	-0.8302926256619486	0.42811004824589116	-1.772016550774815	-1.3187059321006012	-2.05828702557158	0.19907664857617208	-0.7219362462131701	0.12204733959206046	-0.6978473617676098	-1.1738245714749949	0.11684283665860537	-0.7324045446531284	-0.8970936303819261	-0.043140237758904326	0.16280156142170932	-0.246118945885088	0.14553413172452206	-1.0387930762164117	-0.7254903155969877	-0.525132969642015	-1.1597781947488333	-0.12226083203757396	0.3506225446711572	0.022919342699983837	-1.0541373443173612	-0.859089788419354	-0.08387498836026394	0.5235827656237941	-0.07336444204102137	-0.22696022324181805	-0.5070473932294858	0.132476509774948	-0.5947803257795546	0.08113845682648899
-1.0698737954342152	-0.2543966595437298	-0.7814471598615353	-1.2088931368102167	-0.3653961126177198	-0.45747623509403706	-1.6613855343919657	-0.9023751896701404	0.4247203578516435	-1.8607498636451403	-1.3115465179939279	-2.0127521302713935	0.175659476762493	-0.6671766346924227	0.09003928250716883	-0.5877751672420752	-1.1408838818538245	0.14561969902356084	-0.7256242313803651	-0.8452644063186266	-0.031577241919148034	0.18525620055463435	-0.2644424697610062	0.10353048805103067	-1.0462982563318568	-0.7486949470786516	-0.4966893326218969	-1.2410805090974906	-0.17355571000393086	0.3604478661104101	0.062244184863634436	-1.026802010955905	-0.7354786169869408	-0.07968552315965892	0.5015599056255223	-0.051150167840832574	-0.25707866512033506	-0.48032810380757657	0.11212794639875781	-0.5838130678469116	0.07089779285877651
-1.0585285602557035	-0.23014057342519703	-0.7268396050911738	-1.2332133711625646	-0.37073485134638046	-0.5261224263804217	-1.6748022713186228	-0.9687574739102832	0.3987089799114004	-1.9036328454853844	-1.3175204796895617	-1.9616321566254715	0.12764885748553775	-0.6227348451790577	0.09388881284562198	-0.4765147584681048	-1.1321111822161898	0.19069574359286431	-0.6978044530394144	-0.8011151844219352	-0.018425381854325518	0.17903565863267534	-0.28568561645130874	0.05702343925298002	-1.0479603443172543	-0.7507849188143866	-0.4588876886199687	-1.3186114919746355	-0.219362424952826	0.3626083511561685	0.07231748149717578	-1.0021056591838098	-0.6363777968899006	-0.09666996161343624	0.48870375285736645	-0.05152668096286944	-0.28825682995383706	-0.45897652877846157	0.10599248852903971	-0.5767303118548762	0.06823478721812408
-1.047130153518466	-0.21172677196001555	-0.6540684156132237	-1.2429165450348116	-0.3717728177768094	-0.5766306138896555	-1.6808710136102611	-1.00737135408685	0.3477279006585756	-1.8932030916878109	-1.3184544724982594	-1.8955573784389255	0.058356935337591787	-0.5938078225237404	0.12260073482434626	-0.37898567448152676	-1.1311350200019654	0.2294139511321028	-0.670056836397833	-0.7573371578341584	-0.015236720852186997	0.14899138037197085	-0.3043921601518865	0.016488572508585868	-1.0362384588832474	-0.7346185072480322	-0.4112450166295383	-1.3850389157819354	-0.24844536755717167	0.3618520004450067	0.07115211467897989	-0.969023131959962	-0.5687286519564403	-0.13533032871382025	0.4827664960275137	-0.05947529131698611	-0.31611019148120223	-0.4482967651791685	0.09783444523744178	-0.5629968818751049	0.06580452394037403
-1.0438571486813397	-0.1719182541537176	-0.5843752980621033	-1.2344671520561699	-0.35838436470583507	-0.6134992859649252	-1.6794453408179393	-1.0011942718912628	0.2827842828949105	-1.8510629043544427	-1.3289690761561788	-1.8123189499796506	-0.028528820292971165	-0.5835508546715186	0.18370041572617257	-0.2884215891280643	-1.1406318661187798	0.26511643597312357	-0.6498890846580301	-0.7118844361317442	-0.021894645024653582	0.11774778740854268	-0.32974373647084587	-0.006598237267740582	-1.0097323206531175	-0.7074397281988546	-0.3490907135250344	-1.446015651543428	-0.26357415480144236	0.3612765948800562	0.08765169668048643	-0.929579530129673	-0.5201058290355155	-0.17410620598940654	0.4975717003588243	-0.05873621000335756	-0.3371528189294543	-0.45146968079802025	0.07932228787191169	-0.5402702156686046	0.055287816705032564
-1.0450426775092279	-0.13066362628470893	-0.5259860045552334	-1.228498064758355	-0.3201679298032124	-0.6305754324753395	-1.6795994676062986	-0.9584101495872593	0.20892024866830514	-1.7784987729404875	-1.3604661874895014	-1.7134484283808475	-0.10796998924648242	-0.6006143597783893	0.2602305330318715	-0.19149998445178026	-1.165361308879124	0.30288266791427737	-0.6200603246066307	-0.6774035571649153	-0.04566201308859711	0.10596054682123009	-0.3718325564485029	-0.017335503094243834	-0.9860108739880209	-0.6808143114692043	-0.28948592129932704	-1.5067489424943967	-0.26601770340334757	0.3610666985104519	0.11315562373769246	-0.892944256300896	-0.47615210101008315	-0.20957227247554386	0.540133106147905	-0.04472620321545852	-0.3542416262298683	-0.4629446613443939	0.04733327994427587	-0.5095839211672277	0.032820059765299
-1.053487108761694	-0.10727520620380274	-0.48499270923630283	-1.241047554882854	-0.2602111347290764	-0.6129683573315567	-1.6876140606009709	-0.8906686226059211	0.1367866870153404	-1.6664363521815357	-1.3912556196562338	-1.5907502812497483	-0.17031259867510143	-0.6464375386138868	0.314459226414591	-0.09451342915741409	-1.1834139296970791	0.32671265708204356	-0.6054519101862577	-0.6512673789411227	-0.09312386553643484	0.12320250186972617	-0.42933973106598283	-0.014727157858088535	-0.9758558734089828	-0.6496796778217535	-0.24449776475436527	-1.558664579884511	-0.2514821249032691	0.35658287778734526	0.1354275442595425	-0.8527103712138999	-0.45152670010849666	-0.24096882663532523	0.5876311607867276	-0.006224250254554165	-0.3704628240934527	-0.47518305015996454	0.013245522290171374	-0.46573183382898187	-0.00499786789982147
-1.067676037673545	-0.07767044099999096	-0.46555344325341397	-1.2728632184904491	-0.18284102941281105	-0.5605422415808541	-1.706378997083688	-0.815056297343108	0.07988128401040712	-1.5397094831682865	-1.4087464311391205	-1.463202203196849	-0.21755709104870063	-0.7264029412019157	0.3580037563710687	-0.00931350073258203	-1.1875833545794021	0.3314419358568128	-0.6221039439327761	-0.6231860221992982	-0.14731652583678806	0.1580910000592033	-0.4979508672040106	0.009971930041557034	-0.9737138029743416	-0.6118452441899432	-0.19938780291206407	-1.6039288099091134	-0.2302483946889656	0.3450204829444676	0.16438565210161646	-0.812166017704626	-0.4513685069549533	-0.2578199841177151	0.6258297260938078	0.051865681672576644	-0.3871983904088716	-0.4870198544172598	-0.013750492336589506	-0.41245866435779	-0.05524315522132095
-1.0751988285747625	-0.046885649985006876	-0.46138788625708027	-1.3107375251739732	-0.10615414250644832	-0.4832530260303412	-1.732098904891108	-0.7591707829629791	0.03588995672169689	-1.408468414548819	-1.414576701633416	-1.3519771207235656	-0.24486680662387378	-0.8324078367829187	0.4004091808129154	0.0629345103218379	-1.1905884029643665	0.33075515346105144	-0.6436225626847776	-0.5971764532281586	-0.19304010251545944	0.18067207297103	-0.5679603870415018	0.04412099364306605	-0.9883393838864173	-0.5741480078274372	-0.14238292375715622	-1.6497335699367444	-0.21882421569485005	0.3184794488982507	0.18429330325129945	-0.7870639401534177	-0.46553877852689984	-0.26855798771247874	0.6583471143384572	0.10507488794367108	-0.4032150803337745	-0.49147704540564696	-0.036375522149958386	-0.3582959142895118	-0.09137776021521617
-1.0777097077368183	-0.03766910851866457	-0.46992596107612306	-1.3426933630429647	-0.03132420820135888	-0.4033215144905092	-1.763036004484483	-0.7278904087801373	-0.014683952513800416	-1.2692289040486133	-1.4054738640286442	-1.2507071596160821	-0.25534881561978573	-0.9471179192595635	0.4112912739207781	0.12118757349194645	-1.1797931973011822	0.3211028008790441	-0.6625087226437774	-0.5805733762325314	-0.22723348101039664	0.18113445936244177	-0.6258072207487737	0.07632012925249812	-1.021359002956696	-0.5537284809126497	-0.09072067695452073	-1.686229660599243	-0.209399660878178	0.27384028132801796	0.189663212942338	-0.7717204496024401	-0.49938731965325756	-0.28289902023374286	0.6783735005944221	0.13805929675818032	-0.4178250035289606	-0.4828012285129972	-0.04705121884326805	-0.3043110803406514	-0.09919898613136047
-1.0851635725433912	-0.020524027615168177	-0.4898355925735034	-1.3479498978453457	0.05168682860179421	-0.3355231627271783	-1.790297180175494	-0.7102380442799581	-0.08388589004201033	-1.1413342395477504	-1.3723997417606353	-1.1669820363344794	-0.2625844585959226	-1.0648281115855973	0.3863682915616439	0.15870610699561682	-1.1509485608926382	0.29887757057662084	-0.691708232676674	-0.5669139643610855	-0.24310025815704	0.15981049945226553	-0.6599176655108856	0.11820559547192425	-1.0605668255048257	-0.556495292510286	-0.05393967734064416	-1.7061715041460896	-0.19946046801190823	0.22494890282182825	0.1994598397557324	-0.7444309808942752	-0.5582639351629488	-0.29608050830393823	0.6823522214252902	0.1494244150715225	-0.4249424995160955	-0.4594894437093284	-0.049158431270246786	-0.2531559599101393	-0.08902868613382735
-1.095679725269177	0.018436105621005543	-0.5025166468441842	-1.3162393649337982	0.12485251293404401	-0.29141492889924064	-1.8036291473685537	-0.7076156309284903	-0.16754575626880858	-1.0340157486548762	-1.326220981930587	-1.1346559704430708	-0.2731786780978809	-1.169409019935856	0.35063592495728313	0.17921904043565806	-1.1233002017074079	0.27790010829025824	-0.7161566164230798	-0.5554356846148887	-0.2423823539085586	0.11638591499008846	-0.6774137220297571	0.16008684106799073	-1.1046855428642248	-0.5782593526642545	-0.020346616370930545	-1.7146508106821479	-0.19627442634608055	0.18137731161423956	0.20694669276759456	-0.7083637231562563	-0.6252084015033524	-0.30376193495488785	0.6767943420286546	0.15407272522012888	-0.42083994632194344	-0.42726725301362134	-0.05237002611377519	-0.21846655272187654	-0.04795236538807076
-1.1117513212233225	0.0437873790936981	-0.4905580740037617	-1.2548547196304412	0.18043846202687988	-0.2914396232542812	-1.80778671748454	-0.7173900806930529	-0.2556437756844719	-0.9335623636941053	-1.285524041431589	-1.1421844246178232	-0.28245732614963315	-1.2421753759684546	0.2945531555773442	0.19669839794882427	-1.1012057589109496	0.2550152948948764	-0.7191643160528031	-0.5495195795363773	-0.24921155472913967	0.07783444960614755	-0.6913397447112379	0.18820885451216987	-1.1502243735858488	-0.6110723662395285	0.005093890042367354	-1.702420803590724	-0.19889868754555415	0.137722485639394	0.19348628682073565	-0.6640196595243328	-0.6975170538684548	-0.29899936157731816	0.6662286805135494	0.15874427691947773	-0.41227230313325	-0.3892240742652839	-0.04807943695522722	-0.20540242623896	0.025540095158230795
-1.1398396894495177	0.05839501887382522	-0.46699088026569885	-1.1772916283242012	0.21982863112087397	-0.3172987287073868	-1.815331223774717	-0.72132547983379	-0.34020620211634467	-0.8377150704434959	-1.2507687321079233	-1.1514928885273832	-0.2808941177205643	-1.2888687692227407	0.21564788209220098	0.2166229552015376	-1.0842154322672979	0.2184118331485259	-0.7091424992443591	-0.5452119874631617	-0.26690771224501075	0.0605130218966274	-0.7088863887541209	0.20922333821899394	-1.193458495191683	-0.6556660520057294	0.005833122191738541	-1.6647941387234177	-0.20423756624328576	0.09837777304729246	0.15948943467840487	-0.5990964787657476	-0.7755302472249692	-0.27049500449663955	0.6568533156951635	0.1679153928426777	-0.40095309858775396	-0.34359452584179684	-0.03640514160174178	-0.219165508905301	0.10557640493125775
-1.1686803367658345	0.08144794142018282	-0.4329928608782806	-1.0972949560909329	0.2411616880095599	-0.33768803451905116	-1.8274802678671205	-0.7138211789406469	-0.40319540379683927	-0.7449997664022902	-1.2161894445058974	-1.1604439891058642	-0.26110250605054275	-1.3085763873713143	0.13006147200705573	0.24148758005305365	-1.0729831866585298	0.1796800259578863	-0.6950882866751444	-0.5407259914430258	-0.27858732197284547	0.048436789814682316	-0.7291503055153418	0.2238562394062924	-1.22500246574032	-0.7042613247933055	-0.014474761002630673	-1.613150829426433	-0.20800110251438692	0.07124323892150328	0.11430003072102798	-0.5268420095811033	-0.8452694592779728	-0.2042588044162414	0.6521585199590979	0.18120955986769113	-0.3921902432757739	-0.29072850319987587	-0.027608164421641677	-0.26271259718168893	0.1834151937894377
-1.1889150688365178	0.09837706988764855	-0.3656101787343401	-1.032090562164512	0.24110037353687633	-0.364629575868093	-1.8435171601958817	-0.6917637293263327	-0.4237032003362119	-0.6503202686392946	-1.1769042700600463	-1.1680064778835768	-0.21722819818614952	-1.296524221941872	0.047048147782975815	0.27803185428549854	-1.0754682532104274	0.14810503531713165	-0.6728682562052714	-0.5308101849738869	-0.2807811207423169	0.03619438762332429	-0.7539454190701733	0.22435005233935085	-1.2334358763774431	-0.7523626874113856	-0.037819376265155046	-1.5439506104890932	-0.2229609627652785	0.03980944812174317	0.06747156767762726	-0.47411882659793303	-0.8916248469981092	-0.11173515407923833	0.6452538506745404	0.19012966704286619	-0.3888840316004265	-0.23980678599356722	-0.027020006736199798	-0.3246104623465317	0.2481121580632585
-1.2032241260847496	0.10227578261671659	-0.27332446479118144	-0.9918527616846584	0.2314214460632571	-0.4027453128729013	-1.871229156742843	-0.6474175453380765	-0.4052753639686853	-0.5612538468921738	-1.1383878435413544	-1.160927280467896	-0.1481684357058879	-1.2689451188233491	-0.032006582808696935	0.3251554380160759	-1.0878234043728134	0.11647564607077261	-0.6407303217740461	-0.5119396513625658	-0.27503424257046183	0.030768572311604087	-0.7699635972089911	0.22235369749031944	-1.229528581232774	-0.8022201750765608	-0.058484274986209284	-1.449494024005665	-0.25017392283826273	-0.007688652758622083	0.032154245939139306	-0.4419994570931968	-0.9154736633277553	-0.02301445412581743	0.6275179556716255	0.18947425531191248	-0.38678317732124595	-0.1991155348114511	-0.03211878379344846	-0.3943027479810778	0.29149425198567724
-1.208657471659739	0.1108791734164694	-0.16445930719324015	-0.9718234172228459	0.21756875484196492	-0.4182780621932924	-1.913247972419235	-0.5876250976337797	-0.3642665570568958	-0.48033902053236355	-1.1072140374110426	-1.1512954878302157	-0.06190564185027568	-1.2390353015621973	-0.11066141465587123	0.37741776182429465	-1.102902877531759	0.08523384688934829	-0.6160192694419356	-0.48555313211648227	-0.2613211781692627	0.02428432565079311	-0.7565181560056204	0.2158708200101665	-1.2174139828857498	-0.8581875144680865	-0.0831939496154698	-1.3427166543997702	-0.27759116671719386	-0.06052825435513348	0.014095252224076527	-0.42351247376665685	-0.9112839416248184	0.05570128757547016	0.5870146724577491	0.1853744457608418	-0.3813885057872443	-0.16562497308515017	-0.05619939809452967	-0.45619214094975735	0.31964525267070587
-1.2037420564530794	0.1207011529624004	-0.0493476955628564	-0.9742336357729744	0.18460346656416987	-0.42117141745885567	-1.9698279164258508	-0.5324405539866757	-0.30738490563630705	-0.4119942682244752	-1.090032162011033	-1.1617951628433765	0.02935245418832761	-1.201929480453373	-0.18158083139482153	0.4400798257747732	-1.1159821751733234	0.06178464796081638	-0.6034227231999859	-0.4465718697144436	-0.2395471787546562	0.010127354807496242	-0.7132875033431303	0.1999548493215879	-1.1957592375103716	-0.9090877013799746	-0.1129354430796536	-1.2329065401203945	-0.292256386863354	-0.11755492663496565	0.023527177910913112	-0.42541409285310827	-0.8706858259472762	0.13048524062083527	0.5231275127039334	0.18297591772416066	-0.3756405932682475	-0.1402893611511613	-0.10084014328454986	-0.4875392667518267	0.32186442403791615
-1.193080174270045	0.11542574345363195	0.06246006869374192	-0.9924640772135275	0.12483061490808496	-0.43891431155535987	-2.0276485810787577	-0.4944529217746389	-0.23129500864831448	-0.35707724960531306	-1.088085146232901	-1.1946487650806652	0.10694408445595971	-1.164260758409318	-0.22654722355396015	0.512369863699717	-1.1198325927960961	0.044353294777318315	-0.6017485717746124	-0.3993926582031256	-0.2205063173418834	0.0018838724231117995	-0.6500711653014832	0.18456645655294354	-1.1853781294965657	-0.9334768026199655	-0.13504940482078168	-1.1198986338383692	-0.2893531996980679	-0.1748674922458111	0.05658502945153214	-0.4389159411719379	-0.8059560637564797	0.19099924432967583	0.4416941466638112	0.18129322945036552	-0.3659016773398343	-0.12266337751911927	-0.14421994609858685	-0.4962825731917551	0.2868339921145351
-1.1749604886464577	0.09619826405983141	0.16351339582701438	-1.0074821918304036	0.046786050392300015	-0.4584187363114108	-2.0690778617896766	-0.48737560813003933	-0.14202976851631385	-0.31862423294267295	-1.1112050605282098	-1.2402006776823307	0.1546683734761051	-1.1292513629457566	-0.2435207035982204	0.5820656975259856	-1.1105112006720346	0.026639748827244937	-0.628361806502104	-0.3529932445888291	-0.20800312202949653	-0.005344527336377293	-0.5725746919102742	0.16336204479494307	-1.1989683763652315	-0.9180741225194055	-0.14881760360281748	-1.0065606328980061	-0.2727590689995999	-0.2155439611140247	0.09621169323716139	-0.44017545511231465	-0.7435512615495787	0.2356661405405766	0.35399631075768645	0.1880983555079251	-0.3492063928911255	-0.11251640927437016	-0.17671248470656428	-0.5086011464123521	0.2391001572671473
-1.150241621789892	0.06721436210961017	0.24110865402158582	-1.0133266797847544	-0.03978998503688183	-0.47348640861187546	-2.0833769745796893	-0.5118419774715498	-0.04316888830930593	-0.3077197032747254	-1.159370351216758	-1.2823287092262199	0.17077638508554827	-1.0837202840550266	-0.24416296521817196	0.6444641383795442	-1.0969183013425938	0.011907926446886824	-0.6903515927285266	-0.31178768781631894	-0.1942208181322514	-0.032892641562195755	-0.4963790405650781	0.12856300519607508	-1.222840561320173	-0.8648049960908637	-0.15804960510462188	-0.9005796166553524	-0.2601799007949376	-0.2390668301214438	0.13322676159928007	-0.4245497205410847	-0.6969513935012388	0.2640150031546369	0.28110367918287194	0.18215781513800647	-0.32923588281838434	-0.11227784419024553	-0.2030018638407439	-0.5140318241526567	0.187339338280236
-1.1248610644247372	0.03593210923305383	0.2893380524154476	-1.0176954442649555	-0.13040401645279548	-0.4987898910765729	-2.065247811098954	-0.5469865862537054	0.06047284651781768	-0.32002175869014554	-1.2131934829579958	-1.3093998324206042	0.15473415204861618	-1.0306524180477283	-0.23879058814561954	0.6898913647908113	-1.0877308922675433	0.003564540312245851	-0.7694379287695842	-0.279879278664757	-0.17654288153639286	-0.08125175579521804	-0.42936863822256033	0.09552396553810844	-1.2484026018402206	-0.7842336130707706	-0.14967864104952816	-0.8030077618338594	-0.25674243290640575	-0.25097302074212197	0.16673734557286726	-0.4028275151324007	-0.6703557687782488	0.27119884751240775	0.24169110608949596	0.13807324168862636	-0.3075456468976414	-0.11929165766349674	-0.2248864073594909	-0.5101091973293166	0.12507804989725554
-1.1015167808270847	0.03371088417672953	0.3420415675831487	-1.019295767082569	-0.20257991001172537	-0.5311024546468948	-2.010424912479632	-0.5838462604841752	0.15824794001195358	-0.34671641488569727	-1.2673291430621445	-1.3180990769371803	0.09974713475777083	-0.9900535684327181	-0.24047501013002154	0.7090709002478808	-1.0759340038093712	-0.002653900290956921	-0.8542769954843831	-0.24903266074567082	-0.15575645598644935	-0.1321684447557357	-0.37527250808129187	0.08382861820900431	-1.2716559664473774	-0.6835491103706696	-0.12069318046538327	-0.7118438695673537	-0.2605177547816959	-0.25235906056209756	0.19430791234723324	-0.36946979998880647	-0.676769782094644	0.2684577022008771	0.2247708725679986	0.07284350537323689	-0.2750598706986316	-0.13379243869351193	-0.2481249829598311	-0.5181408392915766	0.07260817859545511
-1.0793836271781883	0.06793934528771461	0.39826717972335907	-1.035174395915242	-0.24230730870547842	-0.5608344581154983	-1.9301248557445543	-0.6269541814516567	0.23902368528268533	-0.3914334099671444	-1.3283009120699556	-1.309927368766484	0.018765973341959268	-0.9649603575524826	-0.2718286874511887	0.7052082487843154	-1.06236981513329	-0.01042270115389694	-0.9321423555721079	-0.20663582600501687	-0.12788573673575326	-0.1887024058931676	-0.3350554264920647	0.09113451724425466	-1.2757298670702961	-0.5832441867823107	-0.08996044389181568	-0.6264401290888467	-0.28399467832668723	-0.2506871274111087	0.21447965741614788	-0.31856709093626534	-0.7148703634389714	0.2606607653747254	0.21858227818863937	0.005522029490974076	-0.2268610678776092	-0.15838849886671627	-0.2644199127917522	-0.5331916957746512	0.04602142309365576
-1.0576502448782314	0.10260742385776438	0.42800180608742966	-1.0912518879329365	-0.26144180378793946	-0.5994975866570353	-1.8492429703834214	-0.6621877459105923	0.29914912450798026	-0.44976575178286843	-1.3924662180275074	-1.2919094499594597	-0.0681391289275776	-0.9468532036846173	-0.33418057654285804	0.690548512220814	-1.0494595913392866	-0.023583763797415423	-0.9931391968152055	-0.16187945519219443	-0.09783215126759252	-0.2537254921854216	-0.2988383726943266	0.11691408472392506	-1.2550509537818095	-0.5035691592550054	-0.06456613948785385	-0.5457278589419686	-0.31097192631588644	-0.24666290735937815	0.2293485642655745	-0.2649513112390468	-0.7677787827013441	0.2571643612253339	0.22373232684456576	-0.06195284062619281	-0.1739492866515226	-0.17728682961408776	-0.2694763763464512	-0.5291292777146264	0.03407037338926408
-1.0280336866679147	0.14128219137489698	0.4393018672075639	-1.179849808594693	-0.26470460965574316	-0.6543972536376143	-1.7703724396103744	-0.6680623788051291	0.3472189381369164	-0.49820820591168646	-1.4527231233086613	-1.266873596022083	-0.14691090417260141	-0.9324946657746096	-0.3943713966617338	0.6775965948504025	-1.038106122971889	-0.04670317117946856	-1.0380959355224384	-0.12799133772642274	-0.09106490157505312	-0.31244133910732685	-0.2665996663206441	0.15823398741318137	-1.2201471060884679	-0.4438243217153019	-0.05105835203116478	-0.4761975453462914	-0.31937113356809405	-0.23024394479219987	0.2490508090336334	-0.21476832443814936	-0.8220438280986497	0.2709678271620028	0.22322490952763738	-0.1169144598233115	-0.1296206416397873	-0.18282949173523969	-0.2623550138673229	-0.5069660125529472	0.01564583842832689
-0.9859237814740055	0.19811238869267375	0.4371494746132523	-1.2794475150466162	-0.2532607012898764	-0.7176724227027179	-1.6745017240813223	-0.6574730950412636	0.38688747707500437	-0.5323690955526381	-1.5085363781884324	-1.237821658935426	-0.20378228409947816	-0.9184130142705801	-0.43426432596137954	0.6735467327817783	-1.0295981993596812	-0.08388801802322113	-1.0598570175843212	-0.09011215131906807	-0.12047711065878333	-0.3675484047400122	-0.2529265812592213	0.20479590431490502	-1.1801300569316957	-0.38800789932001073	-0.05851367626487851	-0.4264605327012087	-0.31387118494644295	-0.19902728816789278	0.27959348039109627	-0.16576370642180593	-0.8821524327132091	0.29081336380155853	0.20307996782379148	-0.14254059367257738	-0.09280611407202373	-0.18618928333665502	-0.22593155087247094	-0.48185865922472243	-0.01296523436941548
-0.9335576733969704	0.24211269753408207	0.4106095708236056	-1.385314125966564	-0.23507658053401057	-0.7858946942275756	-1.548152436154263	-0.6476452718706335	0.42460159992992247	-0.5467999847094128	-1.5667025764901161	-1.2233059007729854	-0.22371706089790452	-0.9082594984821304	-0.4595993252087852	0.6936088325198411	-1.0305137501945905	-0.12005629092473327	-1.0619872309497103	-0.06035034449657719	-0.18490628382200253	-0.42264824558533143	-0.2591958208420883	0.24196693424179788	-1.1409063671951611	-0.33936689410933335	-0.07706588310449117	-0.38991905402318866	-0.30293807279354656	-0.16502407629193755	0.31281901061059286	-0.12729737451164116	-0.9468007014612709	0.29544709890678755	0.16978485584104636	-0.14970363961157954	-0.06797699115303636	-0.18966835748013272	-0.16113688441798976	-0.4556202677087743	-0.04598758683612512
-0.8707640318586926	0.26572092634452005	0.3753923640226263	-1.489175466202641	-0.2180180183124066	-0.8614141476668618	-1.3941104175287873	-0.6390806193102762	0.46462301954969376	-0.5243361941329201	-1.6264529702865531	-1.2282851631860339	-0.20767869718876703	-0.9009265727853476	-0.45524083283188005	0.748048912346094	-1.0478900756222982	-0.13927939818034005	-1.0578826734895699	-0.059489977075140234	-0.28140792039073714	-0.4715492188707892	-0.27912730530266106	0.2673961899826325	-1.1093187618784113	-0.2984455219181768	-0.10525330898192913	-0.3617372225675789	-0.28201076828816385	-0.13262765731433526	0.3532463400878606	-0.11485041321850523	-1.0079687208313783	0.2778584533827215	0.1186020978820991	-0.14921091873582729	-0.06458091992887437	-0.19478557853459647	-0.0926567118914226	-0.42787382527586154	-0.08522361913102414
-0.8098373028267899	0.3126288804853511	0.3575749183337027	-1.5839605230132736	-0.19773168706453254	-0.9172851259456941	-1.2162249847441635	-0.6293773340871379	0.5085532713358051	-0.4720840465281163	-1.6756420607846354	-1.2385091579152183	-0.1534229828511245	-0.8892943010265089	-0.41535194291349187	0.8259705509211817	-1.0845695303253993	-0.145497838783542	-1.0436899104575657	-0.07660812353042412	-0.3949206078828835	-0.5001521520520151	-0.31930102615702144	0.29665355111051067	-1.0853712077785471	-0.24082266881037945	-0.15373601750573557	-0.3462186474424622	-0.2527156848084115	-0.10698049229040005	0.4094396573465467	-0.13333034044453876	-1.0642711022970452	0.23855833761967923	0.04439587194476934	-0.13545192069595338	-0.0722654606550806	-0.2044355361874199	-0.029567279589697775	-0.40638409970911854	-0.1448976784566228
-0.7627213938446882	0.38671599121814126	0.34146584019341075	-1.6792945956810441	-0.1787592373741635	-0.9362627377942172	-1.023901725060003	-0.6198626348987725	0.548174307105205	-0.41701770324004644	-1.7139752810216209	-1.2482532647426665	-0.06053976913873632	-0.8752735036776397	-0.35931360672738605	0.9079038453189632	-1.1361625744124793	-0.13508730563591728	-1.0240013124015763	-0.10229253692088669	-0.5030435472354131	-0.5009613282369858	-0.37287682747988515	0.3392691851711259	-1.0617013294757658	-0.15122827871237443	-0.2174065865529835	-0.3303080849105691	-0.22024241673229086	-0.09800199413541408	0.4710699557678225	-0.17132391362078037	-1.1244755815501155	0.18839137998953248	-0.032171978514339054	-0.11094602959250185	-0.07951619666287188	-0.21023664381637336	0.021898633561602203	-0.39371816644585	-0.22951847151752144
-0.7332092094348333	0.4505299360654352	0.3279268392242982	-1.7800409523305252	-0.17738842094916712	-0.9283811228104998	-0.8356859442856119	-0.6069035719054944	0.5781725581317757	-0.3711482280216424	-1.7368257743144206	-1.2451901504762666	0.04919436711968133	-0.8675724103421389	-0.2867218861478065	0.978359983439247	-1.191379540968051	-0.10487907996098463	-1.0247229293952724	-0.13984369026454976	-0.5837476461535501	-0.46859066844449193	-0.42598288750835545	0.3859746032670717	-1.0348500798978326	-0.04217931582702265	-0.29245545044481175	-0.2932755904282711	-0.18773379184360214	-0.10499733348792814	0.5307342216792648	-0.20830493637436637	-1.1909742308214422	0.1400059446769283	-0.09741541259190678	-0.08276797347165134	-0.08350100286202553	-0.21163224955850005	0.04536147072545678	-0.3909223417121519	-0.3226533049701811
-0.7233764097045245	0.4898332794231591	0.31603976194207833	-1.8834623011349954	-0.18540747805513771	-0.8972168467495549	-0.6683851686915472	-0.5873262065598004	0.6051407856127378	-0.3402916252849884	-1.7296448065275467	-1.2090998574974816	0.16518907574996491	-0.8674628728628507	-0.20520313298902293	1.0158785169429172	-1.2473493646561622	-0.07541203528741736	-1.050400948498935	-0.18223477003917393	-0.626628759310316	-0.4120241957639144	-0.4691376588848283	0.4320005010021418	-1.0039169961027785	0.08554219541064105	-0.3935916488806378	-0.24287838846651216	-0.1591419160804755	-0.11363565476803723	0.5956091025368123	-0.24166970761846693	-1.2505890810476692	0.1001105072416891	-0.1458808796854339	-0.056681656917673816	-0.0730927882252003	-0.20673768924921893	0.05252514670713487	-0.40057217314149157	-0.4214226686503186
-0.7333510002581024	0.5194303320399697	0.29971619712717873	-1.9862606532221458	-0.20714783822665023	-0.84591020842735	-0.529590142604493	-0.5578676446374086	0.6220485205822438	-0.3406974820774057	-1.7058710972661495	-1.138008378834631	0.2828901579377222	-0.8838874093405416	-0.12157582281379398	1.0107092118685317	-1.3000397937160955	-0.06528369490636804	-1.0915360036075563	-0.2204592544083095	-0.641861448440534	-0.3473190001157559	-0.5066844418851573	0.48477095486565247	-0.9698184082209771	0.23005207916883857	-0.5036490353009186	-0.1959389280508444	-0.1434513483698503	-0.11224599604513741	0.6474427741446942	-0.2696083375732127	-1.305659473408468	0.07490263285332151	-0.17974980003591987	-0.02627706023564109	-0.05038620982131416	-0.19224486038867405	0.06379323243614196	-0.41500032320660624	-0.5278346420146053
-0.7509941111701463	0.5303976307555669	0.2781696936393693	-2.0603700064767474	-0.26166516365271586	-0.7921382503269481	-0.40935198183587096	-0.5163893916685327	0.6159749011571154	-0.3705662446966687	-1.693456177470533	-1.041350106428228	0.3824015301624749	-0.9279214760143344	-0.03569049851559005	0.9678914720543125	-1.334444726658602	-0.07728198735508371	-1.1482724181198758	-0.2500052500046873	-0.6406880211917462	-0.28172515562160305	-0.5466485858543264	0.529252104451156	-0.9429869926285498	0.3586242134761892	-0.590097194950662	-0.16767457293065044	-0.14636239260459544	-0.10158832693331443	0.6726029599102025	-0.2780862423315477	-1.3633760057921749	0.06095700054717257	-0.19668426021116303	0.008125083174193064	-0.032714864756171816	-0.1808215689438608	0.06489338350243634	-0.4295979171949754	-0.629120870781945
-0.7703603744483066	0.51091949228423	0.25057993402137824	-2.071907126935602	-0.34630103398198286	-0.750433600389606	-0.30008379522870615	-0.4906491770355356	0.589223831018728	-0.40935237023610327	-1.693908804754748	-0.9262042376939528	0.4626552579528781	-1.0037822658368198	0.05046950370812808	0.8942298299004665	-1.3470614637738187	-0.10821779437998118	-1.2200704225246084	-0.2650861384854641	-0.6251492206053227	-0.22121394903929498	-0.5842676367461003	0.563447594909619	-0.9299322633685441	0.4436270682948106	-0.6450649855121326	-0.1590962379970906	-0.16333366263711896	-0.08866160568800668	0.6961701982263776	-0.278287341195978	-1.4103401974668572	0.04844636003295972	-0.19264863276531238	0.040942152823352396	-0.012273366703437583	-0.1795492218285317	0.04705401082744785	-0.45276513760193693	-0.7102072274945789
-0.7877907991254471	0.5088718004354318	0.21245022395467023	-2.0247073381397063	-0.4510568105618402	-0.7182650872236864	-0.20222484412982183	-0.5016690062750142	0.5669821688222375	-0.4354076105417155	-1.7219501426958879	-0.8051976103299652	0.5473354967404476	-1.109385523993767	0.1283649318788819	0.8081205928224902	-1.352277232467467	-0.14143494292743095	-1.292330261805306	-0.2787455503569099	-0.6014766013254431	-0.17315827587563634	-0.6150935058420298	0.595963277271011	-0.931844259571316	0.49390072101020854	-0.6782212274844909	-0.17450340617501822	-0.1835931162384446	-0.07216664615941973	0.7136381245983989	-0.29266061792733744	-1.422525864021623	0.03283471558447119	-0.1756145860138501	0.07773817595971856	0.016081968855236477	-0.1861296420656239	0.03264626320924683	-0.481680743105305	-0.7780110316824947
-0.7953903933892688	0.549582690920861	0.18101475589019894	-1.9230615299795957	-0.5733441467240031	-0.7023166495934485	-0.12145084752054043	-0.5338958688587926	0.5561175155265604	-0.4464614648785716	-1.7912200785809769	-0.6874719186913212	0.6336911544631335	-1.2215306038304168	0.1974302726206135	0.724674331085864	-1.3648174078403918	-0.17190836180468724	-1.3482959893683586	-0.2945371771423528	-0.5753696671319296	-0.1332738372227041	-0.6430033655181476	0.6231905185629818	-0.9425347777590144	0.5211709649055891	-0.689150102783715	-0.22336154179227571	-0.20328686083868547	-0.04734459100220656	0.7003412053634456	-0.3157517068342463	-1.4046931812585506	0.012376086476534204	-0.15774116669139354	0.12803289176763716	0.03411275211563688	-0.19794656589924223	0.02522024351176006	-0.501446376752934	-0.8401099416727524
-0.8002546063541921	0.5755972468756494	0.16898092456745792	-1.7660040575434262	-0.6920883822860948	-0.7082844520615379	-0.07001488507540853	-0.5602872390458179	0.5529449824748868	-0.43307967724181673	-1.8752866159238628	-0.5725200471939179	0.7118515759165904	-1.321839550488442	0.26099397608955044	0.6373692385102656	-1.3861462332139294	-0.20806983488049918	-1.385693068449637	-0.30549463246286396	-0.5430020248222172	-0.0884873803420729	-0.6633142564088076	0.6345819810102038	-0.9475012077297	0.5248524249652541	-0.6760833345070484	-0.2938078680648407	-0.22082776840702328	-0.02125230091859237	0.6710100124608698	-0.34335870006519564	-1.3780544129482304	-0.021419525168216682	-0.13433357906187832	0.1850816022214801	0.04176320818539594	-0.21763216142422354	0.020172242657570984	-0.5173783416369315	-0.8930885986050837
-0.8072279578152424	0.5545187466015801	0.15742874753155678	-1.588414949542106	-0.793769676021391	-0.7240723763840137	-0.05577742300073897	-0.5812202889056357	0.5623132859568866	-0.3995314016271541	-1.9604811291972524	-0.45535592650411394	0.7876168834651118	-1.408909675691404	0.315162078753407	0.548768954197626	-1.4208988840693457	-0.24420410865350828	-1.406308222725531	-0.31522052505302345	-0.507084947294124	-0.03573559539064035	-0.6672275627305627	0.6303402545339309	-0.9371597676869063	0.5192136171968479	-0.653452750297894	-0.3745655262272401	-0.23328515203506361	0.006823147967493342	0.63497167240321	-0.3759825807561331	-1.3535632365405597	-0.08147148817624832	-0.10780086982623434	0.23551576733385673	0.05716017708399179	-0.24875297664822402	0.031508029990657556	-0.5394102877580884	-0.9439455112058383
-0.8131989269284603	0.5183698513273154	0.14824344976457443	-1.4182083526410183	-0.8876070968583829	-0.7366459188254013	-0.07242311614351893	-0.5908132690895673	0.5836795326161239	-0.3666723167920677	-2.050719203637612	-0.3486370254627345	0.8563941850163591	-1.4740936039910633	0.3572726283634517	0.4782211210871091	-1.4684118253067768	-0.2711722173821032	-1.4088656333511884	-0.32328610994362056	-0.47979365329981655	0.02552337668402908	-0.6627108195152407	0.6267020771980641	-0.9152114793260404	0.5188980634774485	-0.6303475454473821	-0.47379610670688166	-0.2501385660256949	0.0501558915820834	0.5763805500365815	-0.40108113025708814	-1.332633802953578	-0.16308831235473092	-0.0886565361025	0.27425943242248874	0.07040981262643424	-0.2926211195339272	0.06475798029427651	-0.5600655020028033	-0.9928647083201021
-0.8181182807690991	0.4472520865899581	0.13648807482641262	-1.2356313771716612	-0.9689013284263961	-0.7431734600077384	-0.1056875302411158	-0.5708943139450391	0.6120049934881756	-0.3519542648104698	-2.1370345082814395	-0.27562939865323616	0.9066064518085131	-1.505330041834703	0.3907590989886095	0.43229339285415447	-1.5104761225510877	-0.2909869094736629	-1.392952535406214	-0.32022734549884546	-0.4704827631735709	0.09673088096141305	-0.6550576498111994	0.6375828442187897	-0.889800177095838	0.5168766903763659	-0.6010932731725563	-0.5907692750721922	-0.28471752871696154	0.11510796126595393	0.5112625350946619	-0.4193846549704638	-1.3189860481615174	-0.2487302218691075	-0.07350989208129394	0.29072839527900024	0.06618331522702085	-0.33882322415931226	0.10531970383849751	-0.5745148325583246	-1.0372264852119482
-0.8232483515276516	0.32200352998521675	0.09308650807328828	-1.031276772702514	-1.0351954122128968	-0.7348555780849741	-0.1463153516525678	-0.5226447548596866	0.6520196269409919	-0.3409080681489428	-2.210374497444432	-0.2344441256113392	0.9326160732446583	-1.503273171390294	0.42376488324411776	0.40602659877699193	-1.5360413643314532	-0.29874211068520157	-1.3749092240958503	-0.3123200221740647	-0.4752493558487685	0.17110645449870318	-0.6444162027959007	0.650797615957305	-0.8636431170106127	0.497984626393167	-0.5621743805812378	-0.704041257080888	-0.33941058922455297	0.19622205140938329	0.4582718806025278	-0.4411491969821861	-1.3122316798784077	-0.3296450995982839	-0.060848170247662245	0.2761884811341603	0.056503272796106375	-0.3824607541303621	0.13195605369358546	-0.5982412179120259	-1.0645385308679092
-0.8288077333899911	0.2246745383245421	0.01921278182937059	-0.8043034936651978	-1.1061888123700725	-0.719306365861222	-0.18035810603137847	-0.46890485140348626	0.7026851494303882	-0.30931249974307723	-2.2748487394848604	-0.20949676164165867	0.9453539003448949	-1.4691431184687944	0.4371352352066354	0.4032566459470366	-1.5446003291051893	-0.2854484514405209	-1.3739682355360714	-0.31209557849890707	-0.48914827363409197	0.24866093447694734	-0.6284486121810944	0.6601167523350251	-0.8494697509680723	0.4744232820113122	-0.5067529702917438	-0.8096385382832244	-0.3996153839579845	0.27460748874795166	0.4126255522452105	-0.4652810607137763	-1.299264635019776	-0.3953748319874107	-0.047901915339116995	0.2357760727021784	0.04949112938344347	-0.41887373813718465	0.121915059538522	-0.6320368084051216	-1.066064887759503
-0.8343080357426349	0.18952056677342174	-0.05539095169303776	-0.5427733654640816	-1.187737061039203	-0.7191417368276194	-0.20257933574304793	-0.4263769214486087	0.7515184068418124	-0.25510764492947624	-2.3252160978339154	-0.19292531346043437	0.95649369506591	-1.4092443735447833	0.4120506775971983	0.41131816383835523	-1.5370494272716322	-0.2540264568780306	-1.3882302737994703	-0.31991945481625705	-0.5112502496089181	0.33379421640192214	-0.6081666284470123	0.6824227467898485	-0.8545869192286031	0.45386198458491095	-0.42413117705152875	-0.8998822916896131	-0.45099276115366604	0.33866207050661606	0.38154630911534115	-0.5018598857385028	-1.2686231005516155	-0.4288416839027394	-0.03305877326448471	0.18772649069603697	0.042215604534600056	-0.43409816658904354	0.07949577323236538	-0.6611218578317443	-1.0413075954823796
-0.8423605729141214	0.163579280395143	-0.11886395568052857	-0.27446036050315314	-1.272609430048821	-0.744992610829045	-0.21736009474668289	-0.3888874410265384	0.7894971902079934	-0.17952256059838173	-2.3442695511313545	-0.17334860983784145	0.9565865589329835	-1.3334657368317637	0.35753518814519203	0.4041583133509949	-1.5246496150929094	-0.21786158388936921	-1.412863391496262	-0.3381972269265213	-0.5331445070956053	0.4039938628417762	-0.58546728374409	0.7220881651221901	-0.8627188532860355	0.43109638436502024	-0.32554448949449977	-0.9585648695756566	-0.4887145516287338	0.38358713140786255	0.3671720543686023	-0.5515948101572492	-1.2174691871739962	-0.4330444772004827	-0.021283846180998375	0.1431956794723903	0.0387544626026758	-0.43065487720818485	0.01731608123546078	-0.6885971899874497	-1.0004369540340718
-0.8600785178717796	0.1472710151812679	-0.15992874655766207	-0.02760569872438774	-1.3617738121462875	-0.802678624203345	-0.2246618513451939	-0.3552479622954968	0.8052478837115948	-0.08343787941258567	-2.331635502253698	-0.13280999425218462	0.9372553972705342	-1.2468672313312918	0.28563824114191255	0.37436890339904705	-1.5259607349296611	-0.1848790293285903	-1.455551366375316	-0.3749225426449255	-0.5522546080044247	0.44894648983182117	-0.5599494912748064	0.7814765564133571	-0.865511478445271	0.4060121502938877	-0.22384966676397874	-0.9793071926689727	-0.5007515820406904	0.39432079748109417	0.3588971115660175	-0.5996927192585313	-1.148890058246978	-0.43005898344140914	-0.014516701215982444	0.10038009469357938	0.0417074332930283	-0.41373266057430846	-0.058095043008760616	-0.715411690842463	-0.9582293971523468
-0.8844291224512439	0.15039075662322265	-0.17203031051449003	0.1981838865500223	-1.4526637586892774	-0.8875531224770914	-0.21888980312114675	-0.3290273870078883	0.7943492995811409	0.022287815011936774	-2.3092735590454483	-0.08065877213657524	0.9135402872166614	-1.1646684812488899	0.20163526850973063	0.3313830561027341	-1.5487314731163662	-0.16106603972507566	-1.5102095239457918	-0.42228591306919333	-0.5721846503137942	0.48525104634499616	-0.5336801127344935	0.8554472014115092	-0.8654559432858546	0.379423319502718	-0.11916851415730516	-0.9674650468010958	-0.4792271402563853	0.37023699852042163	0.3507563117065346	-0.6424950249298254	-1.0688539100178782	-0.44718114556561944	-0.012690947318623396	0.061994349486389745	0.04126433275921887	-0.3793196471893941	-0.1184764111472997	-0.735833919692703	-0.9298673045567789
-0.9031908054135215	0.11939386946570878	-0.17800583401058473	0.3902070497457317	-1.5411580611924165	-0.9760329965867308	-0.1959403243344806	-0.3044756202166687	0.7663936848081613	0.1122501847725053	-2.2962730976043795	-0.030457732770573277	0.8841256573211578	-1.1091542782041586	0.12239876576146738	0.279178041663411	-1.5969972714863356	-0.15738733402104876	-1.5605350930861195	-0.473059100866047	-0.5936525382721951	0.5105811508495126	-0.5106736294929293	0.9540536249589142	-0.8599658960978124	0.3478405081088728	-0.02692830260993333	-0.9317116691198578	-0.4420907014560502	0.32718652933392073	0.3403728095170707	-0.6755069911486105	-0.9845705153027347	-0.49827662729643063	-0.010177571823558228	0.032807610063291984	0.03341556596104152	-0.33389287908741266	-0.14404222938787786	-0.7533162964744784	-0.9218512245693675
-0.9176593773379313	0.052575871981477826	-0.19671132979086756	0.5338700927595387	-1.6210245414679416	-1.0514207467991352	-0.15568240721509055	-0.25833964801160353	0.732082824681402	0.18280800525036392	-2.295410950396351	0.015230318242931787	0.8331975648869797	-1.080391561767773	0.07489968155383978	0.2370403730267526	-1.6625181725253846	-0.16913403291884174	-1.6120614329039569	-0.5297627811564855	-0.6226602429316539	0.49993542666599755	-0.49534922311198476	1.0860282967863253	-0.8457409616929571	0.3066127286829366	0.03281509564378059	-0.894658543721414	-0.4105995670623675	0.26370011533435844	0.3092600306514254	-0.7000128282070349	-0.9043474115285379	-0.5829189295254029	-0.00571988698325349	-0.001971046468579221	0.020354945331622736	-0.286136125330485	-0.1402213201076326	-0.7668845186290767	-0.9213207884864734
-0.9268580569975089	-0.014415658710278329	-0.2223819981097348	0.6525392862203965	-1.6872354127558	-1.1205443622829663	-0.10177656298650484	-0.18710394204635544	0.6894385515333482	0.2342637546209918	-2.3069960535042386	0.050568446496300545	0.7783459740689499	-1.0756084251721956	0.058011028515988605	0.22809629085444177	-1.727174563891052	-0.1882959417431435	-1.6605743001561208	-0.5831199487006649	-0.6568645539785983	0.4671385044189213	-0.4890293960051061	1.203745702905431	-0.8353439864907466	0.25847020688406497	0.07396428523121308	-0.8745557790286279	-0.3919586697696996	0.1801324090083091	0.26249863907957566	-0.7267801454777328	-0.8286495906920675	-0.6934132975044485	-0.005288345152968635	-0.03555043898211005	0.003538815282783928	-0.22984271764664638	-0.11428737439487144	-0.7769664320627151	-0.9197294802377908
-0.9206665243814284	-0.09122145636096454	-0.26640821026610384	0.7501472969063812	-1.7432680815781882	-1.1763330260449985	-0.04391351346679971	-0.10211568845095358	0.638389610610969	0.2556133534371705	-2.336503041699028	0.0757370353852216	0.7429687100417738	-1.104282903083599	0.0558863139745131	0.2412583425774714	-1.7842960037861395	-0.21314590476600018	-1.6905993400298058	-0.6216695886504773	-0.6850231637654872	0.4384235870335254	-0.4931595060011963	1.276496587752695	-0.8380493421137561	0.20430015172042512	0.11570150039200895	-0.8758596529290632	-0.3862347946684529	0.09347415958497698	0.21028769044422052	-0.7505415639327413	-0.7612976571379914	-0.8023527208173092	-0.012738369497775645	-0.04925365730020106	-0.010755050188985666	-0.18554118152478455	-0.07514738453632305	-0.7872093172234453	-0.9058461276599985
-0.9083661704628406	-0.15822069963972235	-0.326404272370475	0.8086778384985195	-1.79811387739363	-1.210361847290626	0.0068211720912986305	-0.011911073969185892	0.5841274196351838	0.23236847997716	-2.380975468513186	0.10140933639795043	0.720824547072559	-1.1567665692013616	0.06571412857415256	0.2532207181782853	-1.8322396048239635	-0.24229675754448898	-1.7031814539318817	-0.6445772309316191	-0.7169170621548819	0.40496920913616047	-0.5061604996721792	1.3403926047917805	-0.8519093311853027	0.1517993299999873	0.14750108336296427	-0.8938828212743196	-0.389526906771984	0.004181348832813819	0.15492438264597594	-0.766177882654731	-0.7201914058763401	-0.878109624953801	-0.020681584505765915	-0.04283898929512477	-0.0243517295061599	-0.17814566391693448	-0.03484800470791051	-0.7877727182682664	-0.8686398252741332
-0.9010225874076994	-0.1992015306701913	-0.3784041207284979	0.8428608896319272	-1.8514487094179408	-1.2369123946848617	0.04316812195607674	0.07389557185258984	0.5353722031437469	0.1590002926537001	-2.426626163178316	0.12402873352516701	0.6990789248662013	-1.2165953318469387	0.08894864956762791	0.2536180631359616	-1.8711553004165125	-0.27246758417806827	-1.7047921030618098	-0.6566108648996801	-0.7607274422322704	0.3666236501921448	-0.5243141940032012	1.3830420038392712	-0.8722709007056944	0.09934424070265103	0.16439841823182633	-0.91540086681473	-0.39470864408052553	-0.08829609649266104	0.11294183342212347	-0.7739642895634473	-0.6995352150091148	-0.9104302605152	-0.03160765458242791	-0.02447816420813057	-0.03858362287529879	-0.1975608856799081	0.00018757540330904265	-0.7686509715290042	-0.824418776322647
-0.8964006004325273	-0.22267864550161098	-0.41182641272617937	0.87256225813012	-1.885723499648049	-1.263783968694622	0.06368239748666907	0.1348266522196676	0.5035247216218159	0.042710835113353066	-2.472014621401004	0.13143125966896751	0.6854627603565617	-1.2761958914106661	0.1288294607235004	0.24598445519906428	-1.9096722369346235	-0.29679396062197877	-1.6980608597446174	-0.6633614400524948	-0.8091149174167291	0.3290114071657587	-0.5364046122419752	1.3637453138397537	-0.89408431796512	0.04358269721508201	0.1759069187390802	-0.9306306091138008	-0.39820896852473364	-0.16451742988254694	0.09790105592684878	-0.7571002093533596	-0.6710316849797525	-0.9065029145583235	-0.050443744141673595	0.008394685162812032	-0.051371566253142285	-0.24426795306668936	0.028063710883105896	-0.7398836294584836	-0.791737418480655
-0.8953509544769386	-0.22222360286854453	-0.40821400557488774	0.9027152992483691	-1.8760708498055803	-1.2701468808433571	0.07171240316017688	0.15574191094412942	0.5007118554187817	-0.08858000839575074	-2.53143093315433	0.1359952999259038	0.6820190586192556	-1.3260415299022417	0.1783118811285895	0.23332672592231654	-1.9484667097685429	-0.3192639846496241	-1.6940024857720737	-0.6737175014229042	-0.8633403753731048	0.2953186112853222	-0.5430713252277907	1.3144653154945292	-0.9095587934568498	-0.01511944107790899	0.18164856844470686	-0.930523328349841	-0.3961268451179657	-0.2183956566183094	0.10206787109694444	-0.719508833905978	-0.6321017880123037	-0.8786782904317194	-0.0768057335323701	0.043410405512261975	-0.06433303151835185	-0.3266643570384496	0.036217522824449	-0.7124803109701615	-0.7678190812325987
-0.8980587653379788	-0.19259184361022885	-0.35648885067732766	0.9302906914487107	-1.817589981681041	-1.250741233507468	0.07152745101414584	0.15853156096794296	0.527910812576229	-0.19999918442709824	-2.6061323964500014	0.13118280706735932	0.6770198871084704	-1.3600681307599687	0.22202202571662744	0.2202410866911479	-1.9686917700240358	-0.3468678770812256	-1.7059120526360254	-0.6913219425076962	-0.9196430182108738	0.258934582111123	-0.5520036366104119	1.2574278114145894	-0.9171314091230152	-0.06728641610970613	0.17556250376039667	-0.8958262535752846	-0.3878415653729211	-0.2571722014513086	0.11488271413012636	-0.6828770881274545	-0.5933828152495795	-0.8482013749745102	-0.11212103034699823	0.056704572537275136	-0.07737506051698127	-0.42543825403533553	0.028778809076197294	-0.6921639845719554	-0.7578706983717871
-0.9010521271625473	-0.16387016961804615	-0.2897119993160525	0.964240118813124	-1.7190313464474152	-1.222474428437926	0.0634357946252944	0.15737157894273446	0.5772021362571462	-0.26774663805935467	-2.680359678781257	0.11125895049457477	0.6673194823270933	-1.3856755592513066	0.2466218575751573	0.2146362304131558	-1.9570830958489982	-0.37979263312354994	-1.7403793667229	-0.7241223713938584	-0.9623492105355217	0.20789145937170378	-0.5685891176970748	1.1826974542117326	-0.9294681481077056	-0.1175829350366552	0.16104667246365603	-0.821930438123087	-0.3851544476177715	-0.2785345854129691	0.12817544139810771	-0.6517773251458803	-0.5472479391980186	-0.8263210821717759	-0.14828992638636526	0.04402398245187749	-0.08236071617362062	-0.5265858736192573	0.019249808301986367	-0.6849668539317235	-0.7664984036384543
-0.904063212840024	-0.15216631884384152	-0.24374788123998012	0.9951563309100893	-1.5825759874901595	-1.1819592232683622	0.057378611842783256	0.15236515345356846	0.6407172658766886	-0.27611647719353105	-2.7494787389049415	0.08925898314123024	0.6617283036637147	-1.3997541680475778	0.2578715343774573	0.22562816736733698	-1.9178675334324715	-0.41913302471439345	-1.7894233440824248	-0.7672155570241035	-0.9720864701900537	0.14958020054228363	-0.6031729171481528	1.1031133801454795	-0.9549270519031218	-0.17042217668804313	0.15423397617797513	-0.724994015518895	-0.3923122378953779	-0.28036936919554756	0.12017297644869798	-0.6351849048052853	-0.4910845759581929	-0.8154453549065794	-0.18070298583687944	0.011174374631678117	-0.07754548379921569	-0.6290098164032433	0.00040337426631336244	-0.6847211602430049	-0.7608043346669778
-0.9003589275821205	-0.16450260175213785	-0.21854757843560363	1.0019937198826667	-1.4275948985720859	-1.1210217864804135	0.07806242684057113	0.15409445181016743	0.7015484664653497	-0.23149903189135604	-2.810310408991448	0.05862784047722952	0.6586831426892659	-1.4007917313930558	0.26286420961179957	0.2543898293037555	-1.857118980996296	-0.4678367762949683	-1.8305237615753485	-0.8131142885938178	-0.9314355976427848	0.10979690891247307	-0.6589095284252264	1.039639425442341	-0.9786286645827124	-0.20495015612961995	0.1591985920902284	-0.6080827399020226	-0.40182322047610447	-0.2729180480745822	0.09256887393855584	-0.6393268358024912	-0.4458317465809346	-0.8226203138662574	-0.2179578497788312	-0.04116559764162691	-0.06886009361552396	-0.7264159402511503	-0.030934005722055236	-0.6863562941024102	-0.7278631713966297
-0.8896950760820964	-0.21198128733105276	-0.2330536509025094	0.9795191133053762	-1.2841978653860129	-1.0452060007806427	0.1313247917277577	0.17424469171432322	0.7536051531806135	-0.15926035167886615	-2.8585942449211004	0.010846661381684228	0.6403541369256509	-1.4043851692552551	0.26888692706681916	0.288156509457059	-1.781967250791422	-0.5170505148030891	-1.8554657313454417	-0.8627479931167947	-0.8474152912824222	0.08392855774920457	-0.726143961231224	0.9923937675563819	-0.9922625462194912	-0.22932096440037003	0.1658642819825679	-0.4742871225111596	-0.41545916452306975	-0.26089605256032894	0.053700956174845535	-0.6500309402705675	-0.41842118743059986	-0.8414751286185016	-0.2607042020666055	-0.11029061786154881	-0.06380007143572787	-0.8143987432761518	-0.050537851453368934	-0.6924859280261387	-0.6828843566124373
-0.8801753977531737	-0.26860324479979913	-0.29403936204937053	0.9289629296949226	-1.157106102328575	-0.963319519466781	0.2082456186280622	0.20276388168992082	0.8050409056194535	-0.08451761163391974	-2.9003329466297996	-0.03796576618354884	0.6148939600363569	-1.4094330214257786	0.27797149551506795	0.3149849353493985	-1.7084615980458278	-0.5584512535812156	-1.8607162165915703	-0.9067130561005363	-0.7331664786217823	0.05300285542987242	-0.7933892342209381	0.961756262589956	-1.0052062051606636	-0.26940086000646063	0.1736934224736336	-0.3451252088867171	-0.4400046495145532	-0.2454180047534471	0.0027727494328998515	-0.6573163640433357	-0.3994475964692455	-0.8575266002725683	-0.2883655591660714	-0.16723706549212236	-0.06262879869600754	-0.8889821407428447	-0.053317848570889524	-0.7007971524617685	-0.626858398510009
-0.8695903189327432	-0.30901334439218375	-0.35472780219107286	0.8471829293583278	-1.0328391846197713	-0.8821615216266109	0.30136131781519604	0.2324715195072964	0.8523676339667681	-0.011091991745495433	-2.938098586621499	-0.08546445807452621	0.5815867863793591	-1.4062107939100554	0.29617698684288263	0.34019341641428813	-1.6405194319067917	-0.5893088626105556	-1.8365622525785927	-0.9350591412797261	-0.5930694688318037	0.029370575956320866	-0.8552324823251272	0.9547458071898689	-1.012433709479026	-0.3105417478285039	0.19442972430002514	-0.23566169399859685	-0.4698222281133623	-0.23499194542877405	-0.0487591005530027	-0.6537706735389134	-0.38520062518649034	-0.87595935861542	-0.306291142885595	-0.19729303891300928	-0.06674374631068529	-0.9485558183333902	-0.0552981204902193	-0.7098030969827414	-0.5668649950120556
-0.8573746456447191	-0.33538653564252446	-0.387826482714784	0.7431230089186057	-0.8984159624714556	-0.803114891142392	0.39058916876597205	0.2597382135538348	0.8881782369906823	0.06877373309429469	-2.9742297391979773	-0.14485484023972814	0.5309063309240434	-1.403804012073477	0.3301764588877506	0.368301751545297	-1.5710811217204648	-0.596798870619771	-1.7951587559483166	-0.9551410952402952	-0.4500899094958911	0.011904652499485004	-0.9034243257353269	0.9679268139415076	-1.0090658987401184	-0.3310161536510127	0.21629587526380742	-0.1509965403181209	-0.5086518653822194	-0.22885066716637564	-0.07934369158018463	-0.6347685948754125	-0.36846091330244485	-0.9086665089938419	-0.3324397324701066	-0.20731944390355267	-0.07931168872418995	-0.9917162181361918	-0.04903572211285135	-0.7182795292435441	-0.5267250563309999
-0.8574297865204349	-0.34323409291616747	-0.3994501553088884	0.6389034455700711	-0.7502364004160651	-0.7380370341593416	0.4685542046574092	0.2775435818180755	0.9178711105042577	0.15507573404778535	-3.0096208820875634	-0.20786650415987423	0.4718487807931469	-1.4068406344159623	0.35785429926454004	0.39161138218744507	-1.5016109108081825	-0.574094252605455	-1.764007993564467	-0.9727196389779532	-0.3346275835624374	-0.015650686513698962	-0.9302465536451953	1.0070730956006346	-1.0154802096527376	-0.3515865975620347	0.2302362815351852	-0.08268757695829469	-0.5625120765271034	-0.21658982405912425	-0.08923254166696128	-0.6132122078286263	-0.3418413199198271	-0.9509432331178662	-0.35414012165014397	-0.19131531206190194	-0.09583654989066445	-1.0090638758367563	-0.03437832482960683	-0.7306828244257685	-0.5152773796440482
-0.8686942797023628	-0.3302846593412811	-0.38050383238518576	0.5416887015618939	-0.5923603924662888	-0.7004398786103807	0.5350213821372594	0.2912890129940867	0.946661423812758	0.2564978149376262	-3.0397098196477725	-0.2722940075631564	0.40584965659851246	-1.405994761659238	0.36734280583854406	0.4097899140011377	-1.4435611597878033	-0.529188203678667	-1.7535734118356294	-0.9868077958186106	-0.24599374025498094	-0.05161206562699784	-0.940046079725158	1.0632242687750846	-1.0370278515063842	-0.3818980475936603	0.2440128806825547	-0.025655472363941438	-0.621114029090797	-0.19431909546348475	-0.09221303018400193	-0.5880783778251397	-0.3130885158303359	-0.988412956873858	-0.36591979095154525	-0.13810610579080734	-0.10437630563317393	-0.9944398361799435	-0.023148321252895204	-0.7422134834032325	-0.5261513193433796
-0.8749350452431892	-0.3206593507638792	-0.3398717777813849	0.48098935264758785	-0.43945961601426414	-0.686759205918017	0.5709560428431771	0.29406443010961586	0.9707794611724303	0.3717190267696315	-3.0547183656275423	-0.3328279523878142	0.3241526695406759	-1.404613372337106	0.371709376977964	0.4298138074932699	-1.405640766845052	-0.48293238935030924	-1.7692180682589485	-1.010552785657071	-0.18883835836064083	-0.08766014218868723	-0.9441834165103928	1.1183034036162278	-1.0545055595342128	-0.39671077943621225	0.24953192070683655	0.014207583813605169	-0.6830709503136975	-0.16612784168382394	-0.08730842882684664	-0.5495309007591521	-0.29631524782281177	-1.0143583193039023	-0.3900576801400043	-0.05611456307954386	-0.09944952347403382	-0.952949391966011	-0.012650341270294324	-0.7441027831475193	-0.5549572462123901
-0.8706163330844537	-0.3261699941761823	-0.3152133360497022	0.47637138948045965	-0.30371813270325204	-0.6883931490765215	0.5757378264520175	0.28976253358054593	0.9937947464018417	0.48484203556159644	-3.046495636630967	-0.3815416796044638	0.24111302573807009	-1.4123570635812186	0.372048685003599	0.4410120581754752	-1.3917192900382738	-0.442388428610459	-1.811859859650406	-1.0457789327247433	-0.1761420212961242	-0.12587565496011793	-0.9422610905979518	1.152954721397514	-1.0606778958236593	-0.3857121316803188	0.2411105544597402	0.04323528283120615	-0.7388443578719704	-0.12229207056276781	-0.07603203767236248	-0.5048693126044445	-0.292192638366833	-1.0206758373476559	-0.42612224738523674	0.03387207308732211	-0.08250015340453953	-0.8922942193274356	-0.0066841374107751966	-0.7402606421877251	-0.5777281094852059
-0.8566105506526582	-0.33505103810797576	-0.30212588597450124	0.49670444484196513	-0.19194184900112765	-0.7045638359021226	0.5726899692122173	0.29368014158592726	1.0331646939938897	0.5764737785438028	-3.0077816347104354	-0.4241359852089051	0.1683735325250243	-1.4315595922419637	0.3603546762629679	0.42259282701242035	-1.404348787443872	-0.41190820990750215	-1.8617640044664157	-1.0798684740015538	-0.20677138783667098	-0.17176027952035222	-0.9343333029064184	1.1561201889171202	-1.0539502079400465	-0.37079421526463346	0.21657728750248886	0.06802126548916332	-0.7788014846082664	-0.061910675272185155	-0.06962252017228523	-0.45674670715138993	-0.305332257574785	-0.9929045256096073	-0.4560124469048553	0.114334321759694	-0.05533778082150657	-0.8293249653728554	-0.016450093799264928	-0.7357703782214827	-0.5825182720705259
-0.8459466991526339	-0.3535535343236707	-0.2939753923393992	0.5302060933158044	-0.10160811231748128	-0.7278135711726292	0.5571231635879508	0.31032552782496	1.0887230428581662	0.6400707721479499	-2.9382207241426364	-0.45572350021608204	0.11149441394255857	-1.4557369480870412	0.33718882475087125	0.365019835019873	-1.438591026684008	-0.4030514369324655	-1.8983066890271587	-1.1075469831213005	-0.2708762286236735	-0.22007965742286317	-0.9392366793409719	1.134704745991146	-1.0351872576514332	-0.351001222546336	0.17129931835351248	0.08267746831937203	-0.8081240678311266	-0.0016197525547078178	-0.0747283359440926	-0.4066342813555558	-0.33885482493020475	-0.9333768010890319	-0.47918292363861015	0.16806878707758094	-0.023623557300249075	-0.7830830999001164	-0.025589810350018227	-0.730538797091002	-0.5742532118809398
-0.8459033741788573	-0.3933620521299689	-0.31624061433335104	0.5678234138534344	-0.02524093659011098	-0.741407813622352	0.5363391661777299	0.3401577035898268	1.152516405322882	0.6754300879778292	-2.8443580391485224	-0.4707225497405546	0.0841305277782591	-1.4868942755289734	0.3081981854653753	0.2748301708765288	-1.4830989195364748	-0.4078487139642416	-1.919807988971311	-1.1254161526434572	-0.3592622674189635	-0.2597292904864069	-0.9542467203941299	1.1022861379670217	-1.013548379464459	-0.3074913952076386	0.11363081033723746	0.08327989107083889	-0.8382755718819643	0.04164061300139769	-0.08990325638246953	-0.3693110377274137	-0.3845966149638699	-0.859263695599649	-0.5055022330680696	0.1769610043918643	0.0070371404762864295	-0.7643477886268966	-0.030417780990948086	-0.7291747735088038	-0.543433792942168
-0.8496805241653848	-0.43639443130273625	-0.3586450061957545	0.571059103054011	0.04849847602224973	-0.7439966051757503	0.5324628774504994	0.380340761904789	1.2225835791379125	0.685840697587081	-2.7220876036498565	-0.4798063852705794	0.07634544025527165	-1.5289627529910979	0.28024970654433	0.16727958858240216	-1.5295208559462437	-0.40579516660265924	-1.9212108124070553	-1.1275483675574536	-0.452688212689634	-0.2850196586604107	-0.9608520056722171	1.0743751556908165	-0.9932145775237761	-0.24765966606404208	0.05662173099966224	0.07662848370532757	-0.8778084168674468	0.055472059977759926	-0.1065202134591896	-0.34792046904252616	-0.4230854885941673	-0.7833424115984468	-0.5260312944230481	0.1403509136614425	0.026462296045877326	-0.764638042812581	-0.04047993189728608	-0.7355331567289262	-0.48384092281293095
-0.8585778983255157	-0.4674298813952561	-0.39434386728357296	0.5241201941334926	0.12703793592469387	-0.7371356902003681	0.544450088415126	0.424804367386394	1.2884806533588182	0.6808134337338455	-2.575975205569157	-0.4883252463914676	0.07663563983987633	-1.5726347374416891	0.2692747076675444	0.053474643829466054	-1.579024402483269	-0.4034356270845497	-1.8949930237921084	-1.121051010909945	-0.529890250781422	-0.290597194506813	-0.9567941635675717	1.056606331347428	-0.9692789238152152	-0.1987031071339652	-0.0006813611245944206	0.06217859003657979	-0.9268601015031157	0.038875771167294744	-0.12333838495056211	-0.33547703579964355	-0.4262493516650344	-0.7100467627335726	-0.5357433567134144	0.074409985893316	0.03255725233960628	-0.7676757715504291	-0.046458829807570226	-0.7476568694377806	-0.42400448509461003
-0.881341233411163	-0.5004821729885698	-0.4167069253045387	0.45995542597909855	0.20852924972633274	-0.7189935706973773	0.5589765382179688	0.4623578958957456	1.3336934906995097	0.6668649781227737	-2.4242660351963368	-0.4868038996391556	0.08145682227210407	-1.6068165163950745	0.2687172730540014	-0.05603209825629818	-1.6327069441204038	-0.4091712800630088	-1.8603669539666214	-1.1188008191923395	-0.578190265549822	-0.27297232572792895	-0.9426766309737612	1.0387995213938044	-0.9449307232081313	-0.1633336511073217	-0.04949168389641776	0.03289094147553796	-0.9780685517054177	0.0003344550243695232	-0.15029692454702706	-0.3303154982792759	-0.38096296616429753	-0.6438061199541276	-0.54489109507187	-0.00419758702976229	0.024321159899987267	-0.764184769152745	-0.040492625948050934	-0.7738190111882645	-0.3766874214552104
-0.8983187151806383	-0.5237009161554513	-0.43110387297208314	0.3913479124843227	0.2862365846423576	-0.6885454309326035	0.5425427694091829	0.4734453314495776	1.3588701701042325	0.6466831747942093	-2.2884850344918504	-0.4730164819800594	0.07528911376731065	-1.6393095925427694	0.25818660611554706	-0.14894586773448143	-1.6931524396600064	-0.41600510489211573	-1.8324230575027545	-1.1233184675256385	-0.5891483268451727	-0.2422633670295702	-0.9129889811680927	1.0063133833959288	-0.9190354717315842	-0.1351761982037737	-0.08035462613265883	-0.007248568978366532	-1.02485740033675	-0.048079228295823215	-0.1772051605398288	-0.32414846643675854	-0.29598927405187436	-0.5802488673986123	-0.5597200104927562	-0.0736758788209782	0.001419369372814208	-0.7412029993821145	-0.03739527756140678	-0.8121726432169044	-0.3215761949651202
-0.8868179039599291	-0.5151900763997118	-0.4318414060988058	0.3221641270260259	0.3456897251194493	-0.6551463157405047	0.48417110148789283	0.446253360171535	1.3804501810225662	0.6025558207130653	-2.1825019966648638	-0.44318515248561835	0.04643166707424734	-1.6703999804140257	0.24111618092110554	-0.2136748895897957	-1.7648014701550174	-0.42604504753905703	-1.806335159946673	-1.1294388738982035	-0.5708800324409187	-0.2069124824486813	-0.8755361464266423	0.963372761336634	-0.8910616185740154	-0.12883311111960596	-0.1049004936379108	-0.04610071026475276	-1.060006000563831	-0.08777135556864939	-0.18625561723221984	-0.30722793742262	-0.201523992726848	-0.5121023067283309	-0.5719549327140185	-0.11907127573226564	-0.028200197079525757	-0.6857564977469174	-0.04868875139194333	-0.8390718660335447	-0.265869581035047
-0.8722292036991387	-0.4942349775176599	-0.4204096426346135	0.2632286375676301	0.3812915357226378	-0.62934483044916	0.41356947291031015	0.39611082428430855	1.4057727630168306	0.5200596843978957	-2.105232053145273	-0.3960608412272006	0.004097351672155153	-1.6911634181546251	0.2065996680752701	-0.23796260012776224	-1.839803266947903	-0.44098426460328355	-1.7848656111502432	-1.1318243073175056	-0.5460084766242349	-0.16892455047927363	-0.8493607161452079	0.9137593337460098	-0.8635003123149698	-0.14055890440281177	-0.12751847729906446	-0.08397494612581263	-1.0770911981035174	-0.10112872626193911	-0.19486172542558675	-0.2878554134825378	-0.10971443888857975	-0.44722557255608253	-0.5779633228125995	-0.1522555618831649	-0.05860371063014409	-0.6005808105451104	-0.07724190291253637	-0.8382500630057608	-0.2269907812041377
-0.866425626530058	-0.47384289748669006	-0.40537299786736136	0.20953800172316545	0.38613975866983086	-0.6038890661283802	0.3518494005119194	0.3312763688201331	1.4416478346268213	0.40778667756740716	-2.05146639788457	-0.344736659963519	-0.04407577937217893	-1.711300058097077	0.14640480857513688	-0.22301249609518944	-1.912591153359509	-0.4531593525202142	-1.7754239744047307	-1.1233990370500542	-0.5243729562017213	-0.13397102920350404	-0.8417039330465942	0.8662604384584827	-0.8377438987369643	-0.14320681170038388	-0.1464150991173615	-0.13385224900068907	-1.0927817658141423	-0.09300428919706868	-0.2154820109604973	-0.27217323010725714	-0.022751348027049874	-0.39886679343775583	-0.5853185027991025	-0.18811262636951276	-0.0879134165693308	-0.505488768013208	-0.12895323437862513	-0.8072460611482818	-0.20061511761287779
-0.8467324566315829	-0.43472851251049366	-0.3880974132511318	0.16644609753209344	0.3681045444904818	-0.5815365590910069	0.30306441882656365	0.26447421378558983	1.4874578546595925	0.2863933794205378	-2.0068430953090077	-0.2895155166609172	-0.08061771106556759	-1.7368588032642869	0.08636344556279048	-0.17125449473325222	-1.9880523206061471	-0.46057116253387276	-1.7766767015057863	-1.1040709836393732	-0.5014947690343744	-0.10059612396716318	-0.8481430021743572	0.8325038928294053	-0.8156924736514675	-0.1294047664083739	-0.17392209540276465	-0.18278052973284395	-1.117602248236708	-0.07565164967544194	-0.23502915295059448	-0.2559935916462816	0.02766912436595894	-0.3652755459491325	-0.5907530845299421	-0.23252722983944435	-0.11173549282056963	-0.4102694907697727	-0.20657312345594528	-0.7489107544698635	-0.18107017174215373
-0.8206409758330933	-0.3803123549240682	-0.3553976026837092	0.131935973122093	0.34433204751002844	-0.5801042864986657	0.28632624961076825	0.22612364241229108	1.5374922636221318	0.18023502633994834	-1.9535623978528212	-0.23077859887254695	-0.10248328243356161	-1.7622228151349848	0.056088283037390954	-0.07986133384309924	-2.063076447907201	-0.476132563649705	-1.7856882545230561	-1.082092768372025	-0.4883829949935789	-0.06264431593458428	-0.8573174109933189	0.8061292174560484	-0.7954816424209209	-0.11517740958152026	-0.20656591508976335	-0.20673302337849755	-1.1482055337814672	-0.05634480257473699	-0.25858800733282644	-0.23930944199910456	0.028100560239259477	-0.33605591432200976	-0.6008919464326782	-0.2896921480470023	-0.12672654444693426	-0.3245172712813321	-0.31064318297713395	-0.6723644621396757	-0.16912994726394323
-0.8046698150454297	-0.3185152515775679	-0.3243798191961064	0.10013199070294783	0.3263231109618295	-0.6085233734242902	0.2992728998329309	0.217405986087872	1.582728852547167	0.10909905137477993	-1.883674589801977	-0.18443708348220947	-0.12502985549342743	-1.78993579739486	0.05233973723037748	0.03187665300500141	-2.132087288365731	-0.5119608452661869	-1.8034486919718913	-1.0647214034114352	-0.4760984507213381	-0.02016617861732787	-0.8621196123798495	0.7866637025221517	-0.7699910042486949	-0.09230662478849683	-0.22968372048827587	-0.21120993218220718	-1.1781802537694661	-0.041789575013530866	-0.2879820797399811	-0.22762101151039724	0.028215609805472892	-0.31432223058780157	-0.6203492665388174	-0.35829655753028006	-0.1255087926302411	-0.2570152807283923	-0.4225666285715626	-0.5997450327309094	-0.16380393598263795
-0.7869873177935891	-0.2585537439373354	-0.306863407436457	0.07620891675789107	0.32569244781422707	-0.6621430496686095	0.31366834186566833	0.227248042166787	1.6091372212543038	0.08695688316209016	-1.7962995625482805	-0.15567784398100873	-0.15564397700529672	-1.8243883773387075	0.0781352259411447	0.13909484095953323	-2.204632729260079	-0.572557491997118	-1.8301081101869794	-1.0539596169359335	-0.43991170357706355	0.02361242042577366	-0.8578196728388627	0.7786909449961043	-0.7390063520913253	-0.05310021846364381	-0.25321734397080986	-0.20407576137887645	-1.2002861186937743	-0.03377370503638728	-0.31403515447050984	-0.22494322136825193	0.03160957200876705	-0.30766262471748707	-0.649328960218714	-0.4316329467448389	-0.10426475584843928	-0.20561245726910005	-0.5235181829548325	-0.547916372705461	-0.15697321826210242
-0.7671129707320482	-0.2108860999768932	-0.27537525843436295	0.05857421592827432	0.3487598283588197	-0.7371933103621285	0.3152597009554755	0.2528637188522929	1.6108982315792435	0.10670985667225255	-1.6923569397802958	-0.1279226252671281	-0.1862580985171654	-1.8545020560196452	0.13431494047126513	0.2453349490182463	-2.2835008940387147	-0.6532306241090823	-1.871595314388524	-1.049698064590955	-0.3859960012608967	0.07200765859562504	-0.8484140067672762	0.7747910890119502	-0.7111158016728814	-0.014739861966167533	-0.2904939651393784	-0.1801315200996811	-1.2084574709316562	-0.03924548625780563	-0.3436849368629522	-0.22419527471458284	-5.7821091462503804e-05	-0.31579276397210704	-0.6912406821534102	-0.5022082397311256	-0.07111277954614972	-0.1586389922050467	-0.6098504222071527	-0.523944293663041	-0.12910367345779356
-0.756653928198968	-0.15001450707052758	-0.248094058593878	0.03458494858200168	0.38497478368884275	-0.8154044485008152	0.3049486188142537	0.2897554171264031	1.598438829049036	0.1333241072768542	-1.570593015766346	-0.09722681685750331	-0.23389339299803186	-1.8735372357537003	0.18752570977707997	0.3543450099069153	-2.3540493494882773	-0.750913520211107	-1.9233323663685202	-1.0370313843596288	-0.33464216029844807	0.12175031960919933	-0.8446452362284113	0.767417660002948	-0.6880607769207835	0.01442370424561253	-0.33940089211254004	-0.14661865991191253	-1.1983179227941694	-0.05157508852061732	-0.3888659568863856	-0.22206433236167636	-0.04196941931660735	-0.3504724727270595	-0.7355424819173756	-0.5599820865681512	-0.02468018165010233	-0.1123017006986577	-0.6848130233243467	-0.5199877780550499	-0.07976229252245044
-0.7480283197834361	-0.08068606251743082	-0.2410498646488588	0.007877858056424339	0.4193021291812509	-0.8724607558215858	0.29615953870807726	0.3227757643470574	1.5757221351656634	0.1355869503364596	-1.435063474664202	-0.07213991101568662	-0.31530018047126324	-1.8825223517630776	0.21784530549631245	0.44431689844845684	-2.406127284609874	-0.8531896985738896	-1.9716489537983997	-1.0076091205328888	-0.28578458537767365	0.16051852861411417	-0.8462026092890544	0.7551103222867201	-0.6730781842696011	0.04311165325713765	-0.39869487082089805	-0.12319019153637085	-1.1710656773738881	-0.059493248118807206	-0.4458389800018498	-0.2180035465202934	-0.07015656303888258	-0.4176416396071684	-0.7629999236464874	-0.6082408425309805	0.041025740164090566	-0.07370584617209926	-0.7483763668546294	-0.5213390933430039	-0.0375872113192703
-0.7481464788028269	-0.04004458531501228	-0.22270184665958898	-0.01472134786432977	0.43919429596187365	-0.9088890452319689	0.3014730597367556	0.33958482903136505	1.5227628882453248	0.11502992091679216	-1.2936677402674277	-0.05042243086691019	-0.39418029689453915	-1.8729591212796795	0.23332421447527557	0.5112160350726184	-2.4408097538681894	-0.9432941889325915	-2.0096637370262806	-0.9729699800002442	-0.24089552683556148	0.17835652862028933	-0.8449740551344871	0.731314447786002	-0.6714517974581143	0.06826905920523249	-0.47377733617406176	-0.112391970025488	-1.128162149590279	-0.07166723755587734	-0.5093430876595771	-0.2113955083961315	-0.10363598680697236	-0.5062690428806181	-0.7818976620386305	-0.6534410104160268	0.11493986697171868	-0.0373525034363079	-0.8000961610212279	-0.523927349270715	0.0009505938869211362
-0.7595389775890947	-0.011739391020889871	-0.19781010363271875	-0.0276290611012871	0.4465826899202421	-0.9306859292809341	0.3154947443077223	0.3458010517247362	1.4390623050167934	0.07496113475981434	-1.1619065009203762	-0.023531691068213574	-0.4455765779918792	-1.8465027773238591	0.23039970244480323	0.5612241903709428	-2.458269021183381	-1.0274556316289662	-2.036891789432402	-0.9423334183412416	-0.21360423284125402	0.1791765419863084	-0.8429686211468841	0.6920879742830449	-0.6745022644289271	0.07381640212743562	-0.5520057383447189	-0.10716409587405958	-1.0678866412317116	-0.09503811264047912	-0.5760288982489976	-0.20051500141539663	-0.13668397470176247	-0.6042927546368664	-0.796897297304465	-0.6924449808729808	0.18642158875109235	-0.007170044209862339	-0.8403320705958157	-0.5194201409121475	0.05005381984627064
-0.7661086190672257	0.02579005732657596	-0.19909702368036677	-0.023392683423516587	0.4506469635381233	-0.9410904842046091	0.33216355646875684	0.35150488971985566	1.3509201755159204	-0.0006316072466084399	-1.0505961118037779	0.004512821770827421	-0.4843859357729772	-1.8089679344211564	0.2154701493168676	0.593989866880869	-2.456788827499067	-1.107472580560823	-2.0589299724198638	-0.9249850732447709	-0.19399123454009715	0.17487779350365396	-0.8357237650295073	0.6338264894288571	-0.6773424911533767	0.05782377376886676	-0.613945832133212	-0.10224155928159402	-0.996736948741194	-0.11485522505349828	-0.6310526567225161	-0.19595323243806542	-0.1531648250618279	-0.7112418487770114	-0.7995766504265628	-0.7151473276387732	0.25450723930630414	0.003163800017450362	-0.8650812382371834	-0.4939696636393326	0.08436437422858079
-0.772989412629753	0.03067983748528812	-0.21491635666373227	-0.018280216612016068	0.44636370966065825	-0.962274125103405	0.345984876214856	0.3549172294811281	1.270985914947665	-0.09919354640121159	-0.9659907324558746	0.030025160149644525	-0.5060309554566721	-1.7641458064380413	0.20000739786293478	0.6078740166519824	-2.4415115698392	-1.1646897139185544	-2.076621134637304	-0.925074275218231	-0.16376272823981933	0.16918104866571598	-0.8183794710826711	0.5695337337939805	-0.6751726531390279	0.021969554057348333	-0.6542129833605992	-0.08761836591721926	-0.9218787194657919	-0.12932721784744705	-0.6642614190741246	-0.20789921059525338	-0.1756570152565418	-0.8181598440238329	-0.7974900745438672	-0.7262521405837928	0.31361932940059123	0.002324846138280317	-0.8638668407140043	-0.4474022374309343	0.09903796831762367
-0.7821821843383611	-0.002341603760021149	-0.24716085341312763	-0.02520716136270885	0.43096063820151065	-1.0100288920256375	0.34232051182161893	0.35578899511356965	1.2065784043734813	-0.19149916481233614	-0.9069336487058945	0.060213852975165086	-0.4914551976539408	-1.7170751174217636	0.18088496698965364	0.6082102316161704	-2.423356866698189	-1.1979068624660048	-2.0929787486503946	-0.93814092558862	-0.12072127098694654	0.16514239252823054	-0.804265551883433	0.5213088912886233	-0.662467002023927	-0.031683724725245624	-0.682051794076686	-0.06352558204177251	-0.8396269878289981	-0.14867749178324208	-0.6755000825258621	-0.23910834313467544	-0.21061770218962944	-0.9173830845225659	-0.801060964634026	-0.739760129875642	0.3576598041350937	0.008257164563501826	-0.8351063530309173	-0.3781801586834189	0.12897513132260208
-0.7833578665813004	-0.03700968233006972	-0.297339446499041	-0.03498042236565361	0.4182159870937139	-1.0665048820029595	0.32201816062502053	0.37391104558714644	1.1790808558699948	-0.2805923884231063	-0.8566237668373743	0.09845853632131822	-0.45709943616457205	-1.6638459879032905	0.16145554314079802	0.6080688685062282	-2.4047364129582345	-1.215617008503228	-2.1048738831744718	-0.953811698087439	-0.06140488797915641	0.1728837521906915	-0.7985527750646938	0.47993412049569406	-0.6421371668803451	-0.0876236246629108	-0.7026746909710712	-0.040076482750084304	-0.7581609631381548	-0.1633883321701899	-0.6801489738977299	-0.28951006905126864	-0.2454633395565037	-1.0238212682723935	-0.8094736592156224	-0.7537468951127979	0.3839607644915602	0.015581112646114397	-0.7962879457917473	-0.2789749777160328	0.17931784567973458
-0.7850514791925693	-0.07143095811608288	-0.3362593706300944	-0.044356522961308056	0.41462471083653385	-1.1146835686867185	0.31327531855535223	0.4153892985560222	1.182711455191161	-0.36429460860253216	-0.8021145096097471	0.14281243089879192	-0.411286595075021	-1.5998608864602835	0.14148080282217226	0.619244195440875	-2.3754451663863203	-1.205862658535712	-2.0976461673656166	-0.9611032400470438	0.006559143666434564	0.18813166592622493	-0.794444345436037	0.44018006907280294	-0.6145877610126032	-0.1338087987530417	-0.716358886099769	-0.018220090184877698	-0.6875376943014239	-0.16283102111986034	-0.6861560625685016	-0.3602439485768023	-0.28258120585609176	-1.1430588679744398	-0.8140119617604858	-0.7651259583565857	0.39386080788681355	0.02201441774799658	-0.7579815319334299	-0.17128912838976268	0.24043707270056505
-0.8010344558821721	-0.11250048389706405	-0.352424892632125	-0.0583622679125404	0.42371677121446716	-1.1493750217925964	0.33412096668091673	0.4627599755547903	1.190447685520375	-0.42780353894040013	-0.7398890348702599	0.19219323633345758	-0.33804795857645475	-1.5223752906950256	0.11139953059713606	0.6419845530186601	-2.3302864987243708	-1.1603004264288157	-2.064751978324999	-0.9489257319282405	0.0675737164193642	0.19076148852737815	-0.7909393527009471	0.40132923104883933	-0.5840116889566559	-0.16886727430259543	-0.7306689084458322	-0.0006879376438990101	-0.6249600645912226	-0.15343996803151388	-0.6830372391413879	-0.43996024404687245	-0.3124605369480887	-1.2558412259622989	-0.8130018693445444	-0.7943034011593866	0.3899999458929212	0.03768019160548505	-0.7213295760248084	-0.07916246731632995	0.31364266475305624
-0.8298928270513976	-0.1432235742160385	-0.3727710233269527	-0.061185221787892576	0.44462062679436853	-1.160080024702596	0.3690653627716279	0.509041835069774	1.1959953770064558	-0.46777660415577066	-0.6697713208972755	0.24709445436823532	-0.23937623048315793	-1.4272967586730048	0.06236548151163625	0.6735964009014883	-2.2698027223136226	-1.0859273328284607	-2.011516849466091	-0.9207839480431048	0.11932841762208171	0.1663995055298801	-0.7832428222620382	0.36321278148942426	-0.558413947262698	-0.1882303822437396	-0.7406275415490071	0.003025627262403808	-0.5731309059016196	-0.14635415610589464	-0.6679168142736458	-0.5156863146806223	-0.31162163386111597	-1.3477384557337817	-0.8193564413509362	-0.8367936042277957	0.3722015580173862	0.05353284144553734	-0.6963180646676325	-0.006005053451230727	0.39071286255234794
-0.8699290414549974	-0.15762297414713572	-0.3983476185429219	-0.03924016242032434	0.4761318861485254	-1.1373118293553766	0.4176422732926988	0.5520216598626924	1.1966400628672234	-0.4816752848772067	-0.5939813967514678	0.30006250695488534	-0.13065198877916384	-1.3157297933103753	-0.00535474527132786	0.7123107899027807	-2.1939491761377377	-0.9862520877961585	-1.9499946710515832	-0.883391056265258	0.1673223209342764	0.11817404986312534	-0.7664296973173237	0.33907925711994846	-0.5471403099011252	-0.1899362016254226	-0.7388886659249183	-0.003609275370189984	-0.5296263123043587	-0.14409596068118274	-0.648059466727626	-0.5833613746366693	-0.2911044612197318	-1.428164636567872	-0.8387615970600082	-0.863451662930052	0.3382222541449769	0.07233972224399483	-0.6844322018013989	0.03154795604003152	0.45484691506472996
-0.9136734797504801	-0.16321459972295022	-0.4171283728055231	-0.00929348896468736	0.5111643480767951	-1.0979325645176696	0.46674321489419	0.573883406988091	1.1931519730521216	-0.4669610617332734	-0.5160612505458217	0.33749035982999864	-0.02092559117633629	-1.2035816707659674	-0.09242360827799628	0.7353950036939392	-2.097028390541147	-0.8630358461883654	-1.89172842851263	-0.8403640527443542	0.20821006544170434	0.0552858882374669	-0.7430257406728111	0.3385981060569684	-0.5591954062916318	-0.1807622775512761	-0.7257966965522508	-0.00889078990359883	-0.4919673783849673	-0.15152556838460277	-0.6176132106105173	-0.6460336593337406	-0.27434557440798435	-1.4937033328980107	-0.8519165095568226	-0.8745750691156665	0.2913868375818304	0.10525772776839806	-0.677027338855187	0.02934094893964262	0.5053628330407671
-0.9419233319698426	-0.16136357884268	-0.4502684454945095	0.02109706965204006	0.5336448615257023	-1.0676696324156978	0.5012136711106965	0.5698341445810753	1.2086549714618495	-0.4196519435530902	-0.4430661202660411	0.34665587840712664	0.08678488664543983	-1.1002908705051013	-0.17749297756217297	0.7179691349250759	-1.9826547177745553	-0.7289432833724568	-1.8491703446924412	-0.8009310255089858	0.24460453107411775	-0.010282669500905412	-0.7093994907833818	0.35141191857633325	-0.5904339334634775	-0.17102127143067214	-0.7132969529356132	-0.00750439233857843	-0.46458156278387425	-0.17662989796990536	-0.578581806134902	-0.7022601962182952	-0.26273036195235955	-1.5306532608655923	-0.8636203033715806	-0.8668402810283862	0.24056041760926705	0.13938048696762842	-0.6778143700026126	0.014662869087727714	0.5474188367559508
-0.9454937036724361	-0.16063859566457422	-0.5086163468361045	0.06386190056651998	0.5364302904276126	-1.0552854133629535	0.5244097527587367	0.5600952770872245	1.2560156306439407	-0.3342726924766981	-0.38231707262030423	0.3230733020161416	0.1736899889149766	-1.0151315657741642	-0.25495215255711057	0.6510470745533554	-1.8568956759146116	-0.5996853966296778	-1.8270628864735845	-0.7758221087214914	0.27792330540846794	-0.058898263685413996	-0.6698978613194615	0.38521489106236523	-0.6230449724323333	-0.16578033574324863	-0.7106172363941431	1.3513505070528175e-05	-0.4371721759744026	-0.22645495343054298	-0.546232397012538	-0.7459445144528785	-0.2635309151839273	-1.540467183058737	-0.8700175553392097	-0.8135659984152108	0.1903227326116953	0.1748272823837477	-0.6949386444845093	-0.004556307907405721	0.5911473379161784
-0.9339279049910619	-0.16600269992385566	-0.5621890974745856	0.11201175935632764	0.5235936676107902	-1.0750902861053286	0.5287753940390079	0.558458492634477	1.3241216022088458	-0.2244501417513664	-0.3349169375788816	0.25922098340288335	0.23231804366065897	-0.9538605596512941	-0.3238922724798577	0.5418192380628832	-1.7141335471206336	-0.4924317458540529	-1.8173816728861645	-0.7751861849752112	0.3022336568887759	-0.0716789125355248	-0.6348045732336953	0.43814150799017704	-0.6526610795897934	-0.1505102796696821	-0.7243266326188426	0.005918081706092307	-0.39939538601311847	-0.29728774036626787	-0.5117534686684357	-0.77444763244813	-0.27486329745594407	-1.5341318942187985	-0.8545057605385319	-0.72282633600427	0.14239350843711668	0.2221148581418976	-0.72583596404636	-0.03663204257946902	0.6321154064001198
-0.9296741802929912	-0.16862883579773816	-0.6032915175928777	0.1480988442070425	0.516682650618315	-1.1414975225347193	0.5025006297934952	0.584771581825936	1.4021523429460978	-0.1222278337896852	-0.31004758290728096	0.15463945542739177	0.27278347373789913	-0.9170803082725758	-0.3766344735597961	0.4133927629923761	-1.562665710213526	-0.4187318349980579	-1.8015060990248624	-0.7979672180037001	0.31767042032313125	-0.03457601701842826	-0.6051024698497374	0.4768826098067951	-0.676529297747634	-0.11095173368694833	-0.7662528559996479	0.007362245836321136	-0.36433714208482176	-0.37710988216575103	-0.47208907718005894	-0.7964309135755478	-0.2763829104763457	-1.5058985417799406	-0.8297561252390094	-0.6297532218987294	0.10225107895808472	0.2711399829294188	-0.7632749511024071	-0.07537115953351275	0.6614842450305682
-0.9353221814198738	-0.16707089322351135	-0.6488981578779367	0.16922232665364662	0.522805338676287	-1.2291213256696258	0.45491013071792247	0.6508585332191701	1.4778893592524072	-0.028750591053282194	-0.3164957255673305	0.025256912274947984	0.3003988662088562	-0.8981059826936804	-0.42073239874855933	0.30241508043829113	-1.41050881762579	-0.3773990944769371	-1.76548297869958	-0.8408935096190842	0.3064171801235822	0.04558661119887221	-0.5807373502490039	0.5015605945896431	-0.681134749182112	-0.05290814228661789	-0.8332289688057312	0.0017052486290535685	-0.3362481187671034	-0.45297294416613987	-0.44296329065910767	-0.8165055195160085	-0.26490671624656253	-1.4518486651833797	-0.8009424091861458	-0.5412261551185252	0.07333179726547143	0.29718333794630947	-0.8057915584644281	-0.1247810075545038	0.6708101773859431
-0.9453676673850859	-0.163426695865481	-0.677925354508213	0.17788587475386644	0.5283937149008737	-1.3105098041568397	0.4006228226881481	0.7353557514787478	1.5391480883592616	0.06376561342937928	-0.3453704724762316	-0.10244772495156784	0.3129277496081774	-0.8776103032357844	-0.469936101846877	0.22117331909185012	-1.261296362043704	-0.3615045019017756	-1.7152815276821685	-0.8999049312874241	0.2756420462229379	0.14766201949666252	-0.5635375920850577	0.5189791071941945	-0.6749227449216537	0.01503651871517162	-0.9020573621679088	-0.01832324476560686	-0.30909408671506544	-0.5329470798884405	-0.42123632584360804	-0.8307165059357224	-0.25003655981348505	-1.376238370115414	-0.7674860617942836	-0.4670995531787033	0.05071507841039959	0.309032070457811	-0.8471022310037799	-0.1923001748733119	0.6399799332209901
-0.9696867628927126	-0.15895725169833	-0.6843524288982193	0.1689731279667186	0.5296944576428032	-1.3962979935670785	0.332949603089388	0.8245284801098712	1.5792373696485882	0.14540026127007954	-0.38993989085129294	-0.2094014647533708	0.31962168669305246	-0.8425278827860305	-0.5385328743627313	0.15849215201840677	-1.1288604982413717	-0.3599337421649361	-1.6522554994527987	-0.9610629552848353	0.25079964387827364	0.2449293318025087	-0.5520867446855734	0.5235753660326627	-0.66819109024094	0.09136850611376278	-0.9544126391105797	-0.045832508354853016	-0.29469993546525836	-0.6165907831758985	-0.4010897325765252	-0.8393849254077278	-0.2456359139058238	-1.2868557080041034	-0.7442918739709528	-0.4318839554928635	0.03668769297994208	0.33738155462123565	-0.8700869255888216	-0.26827035786443465	0.577810659260553
-0.9981886876867758	-0.15402890860461266	-0.6846609886757256	0.14407662165084975	0.5191089518945066	-1.4780404244765375	0.2720964938755166	0.9172665522663273	1.5976516336822044	0.21213307292129463	-0.4532574187209496	-0.2900532633876853	0.3253869851071937	-0.7940697190321038	-0.6047423725553687	0.10209591240051655	-1.0244334718275607	-0.35662902687444265	-1.5726813503240027	-1.008659401833305	0.2279797636549655	0.3319193840804959	-0.5467533742969213	0.5216465411573823	-0.6623519649079933	0.16120191618964091	-0.9763963951890343	-0.07175319140084721	-0.29680955861513436	-0.6971656567836195	-0.3967217029917767	-0.84252841818329	-0.2720541705475686	-1.184909092990025	-0.7310705704233253	-0.4329623634473405	0.04051137171225589	0.3720053004971269	-0.8674592570804801	-0.34019506718785814	0.5078742855148789
-1.0061014033519833	-0.15190409088580337	-0.6858500726963593	0.10571170505243659	0.4768370025843855	-1.5291001192483387	0.2282088908902705	0.9897547541606349	1.6004780722191494	0.2675937864887888	-0.5124222708719331	-0.3450089367871987	0.3280955145635011	-0.7416560351927755	-0.6411654733547714	0.03700011058427022	-0.9351018689356732	-0.33896647961712445	-1.481734517374565	-1.0289773094010908	0.19622070007366116	0.4117894084094808	-0.5493116576540797	0.5184051024173056	-0.6638514142122419	0.211942039620674	-0.9622627805149803	-0.09358895304990833	-0.30226236482002866	-0.7752181550531605	-0.40869815263057346	-0.8363331619387472	-0.329703590684317	-1.073566169493148	-0.7026457162395094	-0.4430631414002618	0.05841201355713173	0.4080087477762026	-0.8496156530552371	-0.4022708484721176	0.4426847734497992
-1.0026550986197502	-0.16210013090128797	-0.6859968267368808	0.052799815104620694	0.40285671168648285	-1.5480159952092611	0.19037461751782736	1.0278847154555195	1.584126802939991	0.29714858441957853	-0.5483127406861698	-0.3878380811520639	0.3331333793522336	-0.6903803240549395	-0.639303318595037	-0.05174535746290504	-0.8524151872602197	-0.31136938701122385	-1.3947075079348816	-1.0166789469956647	0.17484391671532148	0.47401288959748555	-0.5624535737133807	0.4999483164663234	-0.6758033738781174	0.23574119260265639	-0.9197233304648103	-0.11348953476446291	-0.30416770416395733	-0.8457686675607965	-0.42562112329624424	-0.8109312001160207	-0.3977697902953007	-0.9618722727716177	-0.6523782063381992	-0.452197070842273	0.07539236967794175	0.48404341617131746	-0.8286916260443699	-0.4509181988384638	0.39827428304013635
-1.0118636248642772	-0.19323198833132196	-0.6801605314330748	-0.02067875397369509	0.3239844017894702	-1.5372780664925412	0.15123797278374995	1.03923901803969	1.5461310541564217	0.2952035348861104	-0.5741807492070707	-0.43009884764749706	0.3343793029021352	-0.6461728230389404	-0.5980450784303366	-0.15171582056443672	-0.7848973007763858	-0.2836396978041612	-1.319411104344713	-0.9796140882815099	0.16551844985306594	0.5218698811085847	-0.5795702238021652	0.4618782937638627	-0.7003618147315643	0.23751103737668142	-0.8566281864429248	-0.13516437526758374	-0.30624982757072544	-0.8926153659148024	-0.44640070357608835	-0.763697663326762	-0.45776334534364665	-0.8544700233287561	-0.583222442480576	-0.4538797591160685	0.08276704989099436	0.5880577928494649	-0.8119354790346565	-0.4812867859837384	0.3828537483445687
[truncated: 113 more rows]
