# Supplementary material for: Obesity dysregulates feeding-evoked response dynamics in hypothalamic satiety neurons
Source: Sci Rep. 2025 Oct 14;15:35837. doi: 10.1038/s41598-025-19800-2 (PMC12521569; doi:10.1038/s41598-025-19800-2)
Supplement: Supplementary file 2 — Supplementary Material 2. [file 41598_2025_19800_MOESM2_ESM.zip › Fig 1/Fig 1ef NCD and HFD/matrix_MPK143_1.csv]

-0.6491039102032172	0.20971685816178529	-0.8115873326406333	0.630791615713911	0.30763817086058065	0.08440016221871548	2.1518572451038622	0.7453998471915843	-0.209285755581545	0.9935539795867381	-1.1803312122090672	1.193272850795596	-0.06097804964322665	0.5267994920090093	2.125391877064657	-0.7127878682072194	0.5743599472596863	0.5791238877361979	0.686352384296425	0.1967664382778003	0.37033132348387393	0.7806863660346881	0.40066434942511364	-0.6505221697299749	-1.6592442949100294	0.9443369807181732	1.8777408389720338	0.1213532038057045	-0.4388845637843429	0.792646707244112	-0.3787703554210379	0.3949984201873301	0.4209344161506385	0.14956705745819865	-1.171893534415331	1.7225476812261857	1.303632326295477
-0.6695318434961653	0.13412845765722767	-0.7603841033828205	0.6026466555053615	0.20271186220054316	0.18094498829506966	1.8427212444120278	0.7615193607984223	-0.19508727202282833	1.0451489007411108	-1.1592689149167548	1.1812737828309243	-0.06357784362631264	0.48193892085498713	2.6381583380401894	-0.7312357283127324	0.4974730957138038	0.5255616493410457	0.5852591009202448	0.25291401158833254	0.49085464090703756	0.7177015159089362	0.42442565052243053	-0.612834205683475	-1.6355645348156354	0.8636531202996345	1.8809089088944266	0.16108562387909744	-0.4294780444695562	0.7979749677996499	-0.33946338705545753	0.5215859094999725	0.4006288023728225	0.10151415896943304	-1.0923660734059009	1.7973971174156225	1.3051645710482394
-0.6875840472797111	0.0465554460164504	-0.7187443542996098	0.5492947943490576	0.12389453032616878	0.2509911833451006	1.734289544397212	0.7279780782424434	-0.23481598125664016	1.0314427690146037	-1.1639558021434717	1.2072865042907874	-0.010101525724187132	0.4532983679983585	2.9471133644142733	-0.766729366995694	0.44068328866676915	0.4565543066959452	0.5407119264773631	0.2708071942916906	0.5744795464152398	0.582609231170197	0.48900297968601675	-0.5639110839701876	-1.5627804301044461	0.7728882458633587	1.8412627767227112	0.17994774329998567	-0.40744662257956477	0.8367217046464903	-0.2968909582214709	0.6535979417336334	0.404522209144381	0.05442967842683407	-0.9917246412187545	1.7919822808318109	1.2557628867780934
-0.6982462447362927	0.007929968953164036	-0.682732802399899	0.4758158543314204	0.04963302854831672	0.3248493322997547	1.8003036086114284	0.6793787843334347	-0.3043547447811045	0.9689183893714189	-1.1487234186566375	1.204608579622176	0.06564004168934753	0.43701169209152435	3.147962345401375	-0.7834825852542928	0.41398211623062053	0.37187709895546867	0.5437600949808478	0.2575960005715648	0.6326074768677192	0.4411255634098463	0.5069529280883964	-0.5282548379167414	-1.4822225094149006	0.6791741386027468	1.7696417674056588	0.20386727619068065	-0.38285983200640955	0.8821229247967901	-0.2561536641961751	0.8328524071933857	0.4060645972115749	0.009766242749649677	-0.9143456434663536	1.754551789990201	1.2442974691453417
-0.6968063643329259	-0.007638467664518292	-0.6682539310175418	0.41763678926812753	-0.0065522732986653285	0.4184605576041996	1.904623025008945	0.6618935441155068	-0.4065554294367294	0.8986823413602751	-1.151601550016882	1.1663501263107319	0.18813637631123434	0.463128143470641	3.233937989003553	-0.785400235344255	0.3978247756391942	0.30382297281892756	0.5457439877017596	0.2303460987993934	0.6120676482725346	0.3420888539377821	0.4830368598958108	-0.5184977348536712	-1.418109558959329	0.5880267576062248	1.6693542511050858	0.22188546668908032	-0.2963198543103793	0.9077651787203089	-0.22542864978888924	1.0074915648236156	0.4511053237019299	-0.016404283827544764	-0.8416095228610946	1.6847523527810595	1.2305918040119972
-0.6864049453311327	-0.06908004825813126	-0.6455035402916219	0.33056040115753976	-0.09854375153611376	0.5261624422933128	1.8350767474106011	0.6574811966027594	-0.5586333584793234	0.8190764981257515	-1.1812379814112974	1.0852517573740594	0.4774717816790483	0.5223467636983266	3.4518133530539643	-0.8241639255911022	0.3369757071962175	0.18333732823269652	0.5462089625582234	0.18722824676777344	0.5881526495220456	0.18765891963830966	0.4963650379825813	-0.4905425903882497	-1.3263941092042535	0.4491375531320956	1.5228083881233365	0.23464419358148664	-0.13993129090067918	0.945623872141226	-0.1603515309994899	1.2592437125187972	0.5453377472867793	-0.09389321420797794	-0.6708581746761653	1.579956214819578	1.1718804119681594
-0.6544545114859215	-0.10212130109689088	-0.6391239268086872	0.23998030873221016	-0.13286401132889805	0.49492662583211633	1.7196634878036978	0.6631148188735001	-0.6896326245016098	0.7302229545194373	-1.2315005426336616	0.9697187167353235	0.8670075801450368	0.6326251127580779	3.417344096850043	-0.9062221270227404	0.3037159525326811	0.06333578392892622	0.5973561967692462	0.1298974731405458	0.48700961947851756	0.05429825378798357	0.5245326493216986	-0.48187824401467144	-1.2719805131136628	0.4076123549654245	1.3615083709315683	0.23451113617472977	-0.014754138715193705	0.9846463698413779	-0.10144370364048645	1.388916966411101	0.6052482927162014	-0.16496734411300776	-0.512066834092033	1.4596983515850908	1.092478432159413
-0.6179264195874465	-0.11269407525356226	-0.6319127063540481	0.1549687996535089	-0.11908176708426439	0.4163979081127655	1.5331501910453165	0.7137386273902907	-0.7473677153609294	0.6615032457941286	-1.2595759536293014	0.8096446641038852	1.2134842907661345	0.7549951521704882	3.258508216531511	-1.042107011117721	0.2913161330090283	-0.0604417425780396	0.6456360860320753	0.09473537293159484	0.32969134363174746	-0.020915690247138345	0.5189974496791058	-0.5086872081302247	-1.2757069595706227	0.4345379569447084	1.2186917788299008	0.23306228885670516	0.06386281478265533	0.9784207180343814	-0.03390534522531248	1.3691040457094101	0.5863622749458586	-0.23762193210618113	-0.3644447568045132	1.3569388387267745	1.0379516533713977
-0.5964945714280642	-0.1370509303491014	-0.6173239440504302	0.11107913682683006	-0.05831513426185707	0.3521695689249398	1.24227397262193	0.8049665386136763	-0.7065085363885384	0.6290654007080655	-1.278652541149642	0.6640638345963643	1.4438260376677154	0.8940962515526752	2.9565717197181236	-1.2131256295034187	0.28262828884323604	-0.19376296036780932	0.6932495113339723	0.10012147498672283	0.1342849407194889	-0.02626661556755528	0.5281013964596862	-0.5605567256581434	-1.2971683000351197	0.46566755625904743	1.1343306026106375	0.2071752311642357	0.11978809437399902	0.9175803955331372	0.06545101229938301	1.2131084196101933	0.5378803758551024	-0.3183415047550252	-0.18184871789648088	1.2466562821200338	0.9629456309223052
-0.5527716740028726	-0.15798310279651687	-0.5742704631153214	0.10707019615322229	-0.0010793923646334122	0.2678772755931602	0.8718452650780074	0.8890243851288485	-0.5841906288850091	0.6277578042330088	-1.2418308246843874	0.555712545692751	1.5764913581297004	1.0109470409033434	2.566543541006598	-1.3782621294784538	0.29609843254983004	-0.34863355644541505	0.7845395748197063	0.15557945302065845	-0.0338442249733919	0.02008577502056296	0.5659738150669023	-0.5678223434691689	-1.3041351347155226	0.5122833090219077	1.1058722830791605	0.18054896565644662	0.09064860370370256	0.8246723575305464	0.16951934831816243	0.9687727781381776	0.4425158693782162	-0.3894388766907626	-0.013354285746413296	1.197735715866467	0.8669531389629421
-0.46873056391066853	-0.16775571745596388	-0.4998178789485652	0.11721885692695966	-2.012508707749383e-05	0.19245733581544494	0.5821996242207049	0.9309810824598863	-0.4275529582652721	0.6559105138827401	-1.0759379730409002	0.46014453902373936	1.6083929967971742	1.0708322372254433	2.1437228145313787	-1.494036527655897	0.32602196396228145	-0.5023284804084736	0.8585170744831038	0.24738999047788476	-0.17314435107664145	0.07314911778137204	0.551316460750168	-0.5105133259757754	-1.2827859615356827	0.5256674638029004	1.0898871074135796	0.1865513331168349	-0.01952784367141875	0.7046602993862396	0.25979178853983403	0.685469354567952	0.27669268004927183	-0.4271142084684113	0.10543857211769878	1.2668285688561425	0.8023663808326436
-0.3842718981405743	-0.19826846628349298	-0.4158968554039726	0.1450068566645713	-0.06657741902678505	0.17106104826793236	0.46049674594270984	0.9231018904728368	-0.2960668870924009	0.7062451010852541	-0.8274372992651093	0.3617462853655168	1.5756247601353395	1.0915760852835878	1.692285189196498	-1.5296869345097128	0.34223623669109904	-0.6283328682147609	0.8935296811748307	0.32916873138499475	-0.31409973304149635	0.11409484424365073	0.4705098291257325	-0.3982070784743167	-1.2211936592270012	0.43423767142077513	1.0836233805955833	0.19475653986687458	-0.10991330591551984	0.5679062857069057	0.3399601924030626	0.4435347402904849	0.1329001831907736	-0.46134971970127775	0.20134926667946149	1.3991399275991552	0.7881429226449175
-0.29200012324381086	-0.22081162651865607	-0.3444855767337366	0.19733177000448426	-0.17265715205571525	0.1266301965433486	0.4345303162907096	0.8364045146420038	-0.21442966333938304	0.7563748840205895	-0.54245925175909	0.26713348705536355	1.4943595332139865	1.0727519763773539	1.353831917218527	-1.4836898283794824	0.3593386507632085	-0.6979464888326591	0.8962420345042024	0.3766274042103713	-0.430278003827941	0.18452639877364924	0.35357873667595313	-0.23539118843630766	-1.1336159359726303	0.28423790256114256	1.0645063415210019	0.20587422540927153	-0.17248530664383152	0.4515819447365631	0.37529193492569757	0.3006113733615931	0.057661594794555925	-0.4999547327072462	0.24212201986399667	1.5811615643704324	0.8007390312331566
-0.1576596137996505	-0.19053359114364837	-0.31965616857855517	0.2492722643756963	-0.28842329585606447	0.01033229411720501	0.4259287034045526	0.6864634911284546	-0.18997581794168836	0.7967685871777858	-0.19420248764679177	0.16164782322832552	1.3307891617780447	1.0006684375274886	1.2130690192220677	-1.388251132365029	0.3984054834405769	-0.7074348543688949	0.8453892843689413	0.3696298268772937	-0.5072818858897191	0.3335831122305352	0.21701953496724208	-0.051419528889719034	-1.0705903850266576	0.15677384730711302	1.0093457183578898	0.22476837716882492	-0.2387536136403316	0.3494756464065206	0.3459675601738685	0.20122663289386558	-0.018205928541681942	-0.5415812097052553	0.2124032130983796	1.78578004157206	0.8421413411733571
-0.039017591860769585	-0.1693987116236025	-0.3451389822115045	0.2760388079964702	-0.39477373052259057	-0.1385238890373715	0.41577333096525787	0.5122020283482129	-0.20015004558890434	0.8314592792028043	0.1725225251539695	0.06630387777929257	1.0939587623936746	0.8965092570144513	1.2095705025727457	-1.2653890464630262	0.4517736690304407	-0.6501312123621505	0.7465201307228482	0.296489174171804	-0.5586637865937272	0.5678867546983258	0.11561977572513374	0.1152817182664855	-1.0498768264598777	0.057379338885443595	0.918575989267034	0.22447269404269793	-0.28904326932502056	0.2576753257299486	0.30527614451878893	0.117581959590408	-0.10907804258984803	-0.5934574222454859	0.1358822278288188	1.90873955035156	0.9561614851893779
0.004191390883942781	-0.20033821218298228	-0.41001620610406225	0.28999870825990975	-0.4594596522719515	-0.28294882998307613	0.41612137310516084	0.3376779258350701	-0.24006806793683308	0.8513095389446412	0.43946849143588873	0.009510254862465244	0.7978205627701145	0.7820714731255594	1.3610385390721997	-1.1556557428695073	0.5472944091442382	-0.5495351736667472	0.6374525285583131	0.19660674252953345	-0.5866479560039977	0.8785191173096585	0.07095581281960324	0.24717016564365285	-1.0628259163220217	-0.0034785272982173626	0.7915816435206525	0.1957618624957104	-0.3252438652430696	0.19058130794510125	0.2880636595043249	0.07397219158273743	-0.15773963737775276	-0.6539796702090891	0.017320003720094602	1.9894702610736055	1.1225104293135848
0.006487947112337464	-0.2014477666858002	-0.5082171093627829	0.2809813375940678	-0.44064000364072387	-0.40531625124765114	0.42575468233460184	0.18303565110258177	-0.2989390374808507	0.829631794972604	0.6478073242166907	-0.0007729758650002999	0.4301013688122032	0.6644874500710365	1.6142215135466453	-1.092661434214771	0.6917084688490052	-0.43552264142885305	0.5547490007552784	0.09665172191077716	-0.5925275627624099	1.2219258975085499	0.04655723544764791	0.3545420096050048	-1.104053624949524	-0.011729229551029983	0.6508288226827166	0.1425536839490529	-0.3774894139306558	0.12856315942631763	0.28733500303616755	0.0461736322858415	-0.1557989238485454	-0.7162683125064989	-0.10966035246026588	2.1238043903272446	1.3007791808937756
-0.007933783608626174	-0.16117307199212322	-0.5706351526390132	0.22243982036028606	-0.3533210710609365	-0.4879011839956123	0.4182344860974257	0.07519577677316755	-0.3776716571687146	0.7716721873613226	0.8498791192200524	0.07014829660630258	0.15671136654066137	0.5756461882076197	1.7603531029911423	-1.048466058048167	0.8280267786168416	-0.3105694428073382	0.4957281923081352	0.013522826041060221	-0.5870790122179572	1.4694507846222051	0.07257631534654914	0.4217004073930264	-1.1600500260569515	-0.00026118239893981184	0.5277266771267088	0.06538038802975488	-0.45255923944019844	0.05213066393097745	0.3240592890312807	0.0156361234484959	-0.139806006802299	-0.7456694813521039	-0.24477878543786286	2.318960180825053	1.4790267980635845
-0.0536962799219722	-0.1556999810311018	-0.5418259111192458	0.1362640709763732	-0.23287061196650974	-0.5539651825394517	0.4390548641094402	0.006856918272161086	-0.47892712849028846	0.7221725714019183	1.0047530033427654	0.21655461481901037	0.14631219060830963	0.53993104106895	1.767027692358973	-1.0402522890963406	0.9207692304259808	-0.1963356075831763	0.4817789466142197	-0.043285306955481065	-0.576337091366079	1.531488075055798	0.17027987219574145	0.47656164990195576	-1.202960243954319	0.00879028125102648	0.40355643942543595	-0.04946293815819665	-0.5287727650955043	0.011888274998372857	0.401766453268735	-0.003376454855011239	-0.07822429138939375	-0.7339090138138603	-0.4060412019725728	2.5583121215207916	1.601902260030061
-0.12142862882582683	-0.1615251421709023	-0.45387753381168255	0.05034093977189371	-0.0584916788081153	-0.6267500629190172	0.543007593252417	-0.05134404653884241	-0.5709008482740512	0.6993447726988068	1.0966925135942245	0.3894944985555681	0.30371888380934725	0.5585951717125252	1.7307205057494173	-1.1024649648992095	0.9622272128737499	-0.14161844422843795	0.4801205362928306	-0.09234093726350984	-0.5758543084064441	1.4467985340991036	0.3084595764313942	0.5127926050291356	-1.24783962084901	-0.016390804827315992	0.28056291340962347	-0.1732802472241195	-0.6043232761735554	0.001428058223556823	0.47751434122514513	-0.014652389976081445	0.018631689373828385	-0.7143159819270266	-0.5484410720845382	2.8174484203615564	1.6490108607736587
-0.18825359712195994	-0.130308252985817	-0.3291958885539658	-0.06246955244352442	0.14411084247891268	-0.6826488510505229	0.7151392915869766	-0.1009304281106725	-0.6324330193079316	0.6784704916210813	1.1520972596596168	0.5644745186635156	0.5206608592230955	0.6259593518139426	1.621992412279241	-1.1692217096544604	0.940923207062221	-0.13886598833673172	0.45118360105889793	-0.13971250331710444	-0.5691643159657871	1.2764273014492207	0.4740421604765979	0.5051773050774716	-1.315464030465948	-0.11268236283501543	0.17543730175613195	-0.2741968981714611	-0.6747851503711848	-0.012775962678439464	0.5262857474937871	-0.015666157013780938	0.06950354123666405	-0.6910042251269131	-0.6651088046311541	2.932760194059786	1.6589440336536456
-0.26300409338111724	-0.09541063011349496	-0.15712452600868038	-0.18173828333313838	0.2967159482653433	-0.7077065881737384	0.8921062896508939	-0.14187596247003847	-0.6577631139766782	0.654335096442912	1.1685683204849402	0.7194777121059508	0.7587586581742201	0.7096679777503773	1.4598837260629542	-1.2160136966509967	0.8661029921036137	-0.15609995839234375	0.40574005842049843	-0.1636668655568925	-0.5473873560365371	1.0594918707506196	0.6589797353773145	0.44198197155001023	-1.341586544759553	-0.28009869208273586	0.06797636998841738	-0.33861146719835417	-0.7112675274845659	-0.007952484701848435	0.5604516396673711	-0.022406818545145576	0.06292667872101623	-0.649052359698993	-0.7931929080694391	2.8074869683263506	1.62523464909284
-0.3599974594047878	-0.06789581220223705	-0.01617902440434036	-0.286168442030851	0.38485875539434156	-0.7246913717850243	1.0339707518903754	-0.18300534464243584	-0.641422687755392	0.6150441854935949	1.0863507534523318	0.8071210272051731	0.8687191111839058	0.7796851307075593	1.281685087699095	-1.2666873518779926	0.7892332201989479	-0.2136525662586406	0.36229590766489495	-0.1577436050757814	-0.5469045730769031	0.8682074383067707	0.8110520624001344	0.37964141658855266	-1.2552426616364154	-0.4741975350284612	-0.04741378821364024	-0.36554819998857696	-0.690283116114488	0.004681101510094975	0.5366164769756574	-0.0552742130305347	0.041057712378004	-0.6081463856529338	-0.8829423865944264	2.5242159692834574	1.5430006582927773
-0.47725833563987835	-0.051519214492357315	0.05278495374916474	-0.3997697389818865	0.4279709335908315	-0.7500846595432105	1.1153380321689734	-0.22531660561289096	-0.6014722117307585	0.5483567652656648	0.8985577038613058	0.8283596723200418	0.7374186825630431	0.8191464354968329	1.0586022541660511	-1.2726887024186022	0.7402146499057197	-0.2887710986599522	0.29027130239864596	-0.12028769320992976	-0.5885618455939781	0.7750567466871658	0.8788946738090214	0.3488693882124393	-1.0097084755208092	-0.6770189574788932	-0.16521167955672098	-0.3478367807335353	-0.6205174072229738	-0.006382050011794815	0.43329298979099534	-0.07510491911885216	0.013636148993092262	-0.5726790467925442	-0.9282124980090123	2.144336896469355	1.4741870180858896
-0.5735129493103599	-0.052671444168361316	0.06326320159264306	-0.5314936444574511	0.433549741252623	-0.7916830691431933	1.1028830955910398	-0.24433172227497008	-0.5472096642789402	0.4458601066304376	0.6896449665221299	0.7944085011453021	0.483386312990576	0.8098810277844857	0.8071121103283729	-1.2118273240884523	0.7270063940311216	-0.3532670877204037	0.17813486618145213	-0.05026836649326101	-0.6391506028643007	0.7375110873555683	0.8449005365303339	0.322254691952795	-0.5394284400461492	-0.8653551782272467	-0.2720933071100545	-0.31136426712569804	-0.5475195022673482	-0.019366179681338018	0.30001362558210165	-0.059080285768562044	-0.05317471120684455	-0.5585711341527951	-0.9378991157352778	1.7139993976299093	1.39920213004718
-0.6197893603041849	-0.0593287711852762	0.00835338126094537	-0.6386147359360782	0.44703774458682427	-0.8450652275124242	1.0116836248602001	-0.26358321469666013	-0.4753085435376104	0.31355655003365995	0.5047443959053067	0.7302562360565272	0.23395774526316004	0.7417036248478844	0.6215133837523521	-1.1329486461220375	0.7735199502791683	-0.38790100507133035	0.0450435630996203	0.0278664077943405	-0.6884461914927446	0.6794981386733725	0.7549899581253172	0.30296389386095185	0.1725222417392422	-0.9795065752536007	-0.3579751568920687	-0.28405793042781663	-0.4827429780696687	-0.027008027057041674	0.1303985921611123	-0.05689268321352845	-0.1524026751724319	-0.6032888012349658	-0.8690549397521794	1.3503301980858953	1.27315650652326
-0.6264863109841865	-0.08315218661600013	-0.10038517033923403	-0.702395334543315	0.517690871999746	-0.8921508769078026	0.8709130093461258	-0.3169516084222747	-0.42544346927940707	0.16212742571736663	0.3837767930913095	0.6719531480787889	0.009714681746907795	0.6145209060338088	0.5367912409312116	-1.0401330569663938	0.8888303013499058	-0.3962966871128703	-0.09226351201414988	0.08161128598324827	-0.7361210087566992	0.6169480512299049	0.6388418050986681	0.2708319904934715	0.9682868112271581	-1.0023854723151273	-0.4355114053356548	-0.26813539408584613	-0.4342600371079971	-0.058304546951666404	-0.08432837282177572	-0.044816405694275745	-0.24095671472737695	-0.6610684895750253	-0.7530791084717265	1.07160350539564	1.1620951799608519
-0.6031433426067703	-0.12742767879580547	-0.22586278226986764	-0.7153337786899179	0.6098235858742	-0.9150867497216483	0.705717293656763	-0.3720665563716853	-0.393216968310714	0.034282300475303416	0.35837577733769166	0.614051011757855	-0.14828779757525484	0.45904869777283	0.5330992579234012	-0.931446346513512	1.0107561667854208	-0.36831569078662263	-0.22501383353457705	0.10774331751756354	-0.776881684348737	0.6003601827366103	0.5004982298209625	0.17942896428790694	1.639745103251134	-0.927328390642657	-0.5140071263843083	-0.265045505417812	-0.422756734192647	-0.09272791448809306	-0.2804179245858031	-0.0013133500063627187	-0.32861227579657803	-0.7059488508721513	-0.6233640949060606	0.824783939321633	1.1028765620678236
-0.5436818080918865	-0.17052960371301296	-0.35747052559192405	-0.6377031138102979	0.686726390224697	-0.9162710460803668	0.5561088938044556	-0.4187113729350173	-0.3520494794096186	-0.08144786465448242	0.4161564882747514	0.55106622355213	-0.1829842147745476	0.29233801656004166	0.6041014114884468	-0.8408696717979633	1.0843124882939594	-0.2823256491849008	-0.37180639572021024	0.10970321988263705	-0.8005725338679671	0.5787335262332542	0.36705257791121104	0.02014874922745532	2.06245374699932	-0.6946214089056059	-0.5504308788635256	-0.2610389990587836	-0.44674128652479783	-0.13507356416630387	-0.42545294648096393	0.0009276087085506007	-0.4476067664485358	-0.7522934601038805	-0.4811619108701416	0.6612166198116844	1.044080632382453
-0.4911661516803614	-0.1836202130876198	-0.4587602547455497	-0.47478635487433174	0.7190811207357946	-0.8877097655626086	0.4657298081176712	-0.4655925652579608	-0.3212996207310323	-0.2267013526066497	0.529250120547862	0.48010957299346224	-0.16914031181460584	0.1329596723858008	0.692176971190045	-0.7698470663935393	1.0899146106131856	-0.14275262203306316	-0.5192189243811296	0.08400672220722732	-0.790899632426709	0.4629974706570524	0.2478454987662883	-0.16687291565691592	2.2033358565293333	-0.2903798964497602	-0.5472447056844282	-0.27611883849129093	-0.45449855707866665	-0.1984097560856683	-0.5343627999214965	-0.04419391716235492	-0.53556781020289	-0.740951349118381	-0.3891719901499632	0.5770499701400823	0.9883491922026117
-0.4721272187519635	-0.1585272112546315	-0.4721372468903981	-0.2717252722067569	0.6835250491191978	-0.7883275627934928	0.41199458773203385	-0.4986063796836972	-0.33957104071630234	-0.3739556207073985	0.6470038578349687	0.39803241030635506	-0.1942174912764732	-0.00022223127799566867	0.7105079086567683	-0.7098865530452028	0.9976845480405598	0.009794292688731054	-0.630347915075987	0.05455011554993581	-0.7588462923566572	0.30765341994867657	0.12110035168704467	-0.3552350287470662	2.111757500122172	0.22621129988884475	-0.5560066819269445	-0.3110981523121829	-0.41417069541721413	-0.2693597519041272	-0.6017392346770812	-0.06880889225314495	-0.5460800084860957	-0.6426840432850056	-0.3874751846638992	0.5175029314094566	0.9577677003784826
-0.44942664372514696	-0.0969042611749807	-0.4302004953172924	-0.024159456362581388	0.5938992678016239	-0.6227728009809879	0.3949902431825204	-0.5212721886331078	-0.3780448744508292	-0.4741521698804762	0.6889677591432495	0.3100588997250569	-0.21612075558398786	-0.07642521039133414	0.6387963784439342	-0.6533175313931067	0.8091366954306688	0.15405617686212136	-0.7357577150363389	0.013348612497499584	-0.6968776510377956	0.1841250793746181	-0.006227447986157719	-0.4823250600832637	1.942135639656541	0.8032885803338594	-0.5898416686981474	-0.34653577497857313	-0.34060922807092336	-0.34318420407491507	-0.6385930595998658	-0.06365113013151998	-0.5455768605340792	-0.5536670656734102	-0.4349033690753231	0.5368162334081747	0.9131740944704563
-0.4134365562577991	-0.004608530368357311	-0.36413526146515646	0.2972916852661457	0.45631221808364025	-0.43066019332422345	0.4525166368778087	-0.5204186095011767	-0.39917221798619656	-0.5298431763784069	0.6439047732197511	0.22365381768361367	-0.20664234002064621	-0.09084991707444015	0.4979206250716913	-0.5980733111848516	0.5926465497895168	0.28064148500736247	-0.8745372105289106	-0.06273915265324737	-0.5802510817888326	0.06401910145340947	-0.1301503715634216	-0.5289299187160259	1.865949127310736	1.3731304095831671	-0.6352446365002754	-0.3650159703615476	-0.23141072719724928	-0.4126899608480583	-0.6616347963595859	-0.04787549219399922	-0.5612463253254587	-0.5140161612855805	-0.5243398446465702	0.6259151180234954	0.824409570862063
-0.3888730405142434	0.09825997459493774	-0.24715192074550507	0.6118232854582344	0.28371050002425274	-0.23615925467737706	0.5180604298672752	-0.47439099631016274	-0.40433235258239214	-0.5461487468806285	0.5509437128543875	0.13951293323353953	-0.20014285506292673	-0.0858772594101169	0.339374944290889	-0.5750615101052983	0.40725273759106057	0.41479258899563776	-0.9952911807525681	-0.16993855312512723	-0.44048541497450777	-0.06586346293864564	-0.26605408910393125	-0.5254525240952408	1.9404157412917897	1.8178532705272505	-0.7062818157887726	-0.35559846279438456	-0.10015041626546131	-0.46985658791364326	-0.6701519808540433	-0.010704034145045596	-0.5733039066041459	-0.4916573277444942	-0.6426220134808965	0.7171060461121355	0.7390899561460902
-0.3767880156060869	0.19021430401607714	-0.09136817474603445	0.8585433795712664	0.1140747303420199	-0.06692330501652247	0.5340206479970823	-0.42480461473833236	-0.40984947762234974	-0.5110957088444495	0.4197491308101709	0.0766106938983335	-0.2026993191462961	-0.07439881906431862	0.20757598757103538	-0.5972916783329841	0.26882793873977573	0.5888612191319861	-1.0555054246646347	-0.26691742570803123	-0.3405665845786261	-0.15973875902872386	-0.4032323591937227	-0.49883782783559816	2.1146489234600128	2.0488014370526972	-0.7997308268711418	-0.3097232257756903	0.018993303267016814	-0.509369846454437	-0.6852756506597917	0.05775191897955688	-0.6200068182931283	-0.4616286240697741	-0.7343977742853576	0.8604318059232835	0.70256969500435
-0.36288019956560286	0.26062833977191047	0.01341430368874918	1.056596032246608	0.012114370059136135	0.02449450474021201	0.5399746546046971	-0.3660652384748806	-0.38333482375384925	-0.46041452980517467	0.33280259021656206	0.02037132768355998	-0.19801968997673888	-0.043216389367659584	0.10914997769033725	-0.639499852333824	0.1915027097359857	0.7626393890988565	-1.071795043802752	-0.35017698173541933	-0.2729597279811714	-0.21632479429214246	-0.49680272420453153	-0.462257190567782	2.2850434918866194	2.061413429057864	-0.8738093532851396	-0.23308215948342315	0.10616314481143778	-0.5313138669002642	-0.7207369321100985	0.1304941502810968	-0.6888302703011326	-0.41263442333733436	-0.7581695249299165	1.0188867807865127	0.690036989647259
-0.3473182206473254	0.3121906177731145	0.054757050282064866	1.1647825134384953	-0.019922580268696043	0.020892269982443666	0.550714240635968	-0.27918401483101796	-0.32824470754603763	-0.4171535669074915	0.3086067740355288	-0.0459743788218515	-0.17961531507146344	-0.006967981353459135	-0.002077056243641462	-0.6885440017848918	0.16193215757535637	0.8890172256944698	-1.027219454229752	-0.39961007472116633	-0.21940530395880606	-0.27702435339563125	-0.5407929950482968	-0.4658511459021133	2.3729078648684476	1.9336204896585756	-0.9010004448476574	-0.18209160438272265	0.1482148443737497	-0.5460086486429013	-0.7590966470670748	0.15402421678768308	-0.7367551127307268	-0.3581086192963919	-0.7109060789151979	1.096320098484387	0.6443021255785524
-0.32143779853504084	0.3379024096172894	0.06436805085505035	1.1532169941801143	-0.009012127309877443	-0.041934651847565854	0.5463264236579135	-0.2214558015392382	-0.30788002541325277	-0.3790127106892487	0.3191780960007712	-0.11496164918385927	-0.15163503232848113	0.011229546024026659	-0.10301812878468246	-0.7323154414894653	0.13025511633127634	0.9244533663706183	-0.8682135524810024	-0.393440011720009	-0.19173149502258632	-0.3437214079624217	-0.5989125912955245	-0.5054040813653506	2.3569801104470622	1.7266379678050767	-0.9021952597898188	-0.1693772299592366	0.13578332105024343	-0.5673216908650468	-0.8127419554893891	0.15199668271228664	-0.7767913140554865	-0.2749951174846254	-0.6074503657843382	1.1130287370858603	0.5888877015544545
-0.26291576429540864	0.3474723172041044	0.020530483346620304	1.0557832607127824	0.05984024573120097	-0.11637754712933732	0.552317720494804	-0.2015477097852941	-0.33071118697566626	-0.35976110957454777	0.3365100136636549	-0.20446821021764552	-0.10600864792529038	0.021121535265121796	-0.1673456929818951	-0.7395091133295328	0.09340863701213856	0.852709704509891	-0.6184135604267471	-0.3528192204794459	-0.17954122529180266	-0.4046439222875945	-0.6802654597267941	-0.5410328061392089	2.216322335486363	1.4812331981988796	-0.8808515201412115	-0.17644405667368526	0.059818425861408495	-0.5963607108927201	-0.8771066101765893	0.19235172496734565	-0.8181752331088624	-0.17807584943231336	-0.44880728975724066	1.0841280570504752	0.5948264708720641
-0.15567622432967357	0.3551858547573576	-0.07993951893489457	0.9326373899388292	0.1646959365727335	-0.16043337167366062	0.586910623185813	-0.19485039659630232	-0.37906716526705914	-0.35853228397148296	0.3008361063151496	-0.28938741258975353	-0.03985472353063507	-0.004141698713145259	-0.24215268493053568	-0.7129468443804796	0.05025407687013206	0.6758471241719117	-0.3642273055598486	-0.31434706294281467	-0.1589367382645242	-0.4414984204319715	-0.7655876489543967	-0.5645003631331131	1.9308441330010044	1.2551181986776805	-0.8359373402699681	-0.20386866662201855	-0.1101287856531282	-0.6285686437771075	-0.9445963914938849	0.2247744847870783	-0.8310414450247187	-0.13507809262253379	-0.26087372679595966	0.9835852789983243	0.622512548473731
-0.021102847295921268	0.35275336988579237	-0.1839973112943351	0.807459590330307	0.221649207195944	-0.17272044639536335	0.6522058146467782	-0.20578934147165534	-0.46273274381418095	-0.356184911986139	0.2232097757495298	-0.33450626667608635	0.01914976741052924	-0.07597193864713164	-0.33403308301572887	-0.6617167725470694	-0.02907516336980397	0.43327138834900697	-0.1398149406685182	-0.30189079457812357	-0.1570056064259834	-0.46238932470376887	-0.8714119263318679	-0.5453066989692235	1.5977072975677706	1.0926780295408425	-0.7875473351124379	-0.2677657901781879	-0.34365909512628817	-0.6627957069772779	-0.9944203015498646	0.2283671328855888	-0.8258482393771176	-0.16378200054689976	-0.10890255583542183	0.8477825629356014	0.6076761923849
0.11483561560785638	0.3179731037397289	-0.27023495426010613	0.6887290459968758	0.2083848269536704	-0.17970779491180172	0.7566184566174826	-0.22133761365943153	-0.5762557049304846	-0.3848732635654106	0.11537310923112092	-0.3416644330196325	0.04118302141719816	-0.17547841802116312	-0.39521681888751503	-0.5942313869977063	-0.1262241626129696	0.17296375075138717	0.043989620091637024	-0.3201106276756603	-0.19847321420891606	-0.4866914438673332	-0.9771997879222167	-0.46699732625197904	1.2889107629052485	0.99086693761705	-0.689409580544921	-0.3311602524199399	-0.5609123967278725	-0.6636089677989129	-1.0016097120356804	0.2880548904034286	-0.8085794828811144	-0.23836567708883544	-0.019729661698902976	0.7051633873439187	0.58683766374731
0.21950558217119412	0.2576944216154176	-0.3552727071667031	0.6297481927988617	0.19422595434368303	-0.18945850159858263	0.8629453303576486	-0.22510649382656828	-0.6797504799447471	-0.4382799147755893	-0.06463779454835875	-0.30155747464336125	0.048083307947310326	-0.27107876148193144	-0.4377149289686818	-0.5375696292445398	-0.21171346011855863	-0.033594924056416564	0.15104233121149485	-0.3666546793973352	-0.29720232945426933	-0.518730109223335	-1.0080075438277016	-0.3537780198277431	0.9777711782965438	0.9278069775912184	-0.540709430015943	-0.3825499797409121	-0.7398434557641969	-0.635537447714218	-0.9598819849592231	0.38845339790885447	-0.7276984495944234	-0.35385532767682976	0.001620434514089436	0.5337543684571596	0.6172923491091422
0.2703108662867476	0.1963381913681755	-0.4132000727957295	0.6419727160035882	0.1851868735752138	-0.2012027738225397	0.933411433611448	-0.2511209593704763	-0.7725842221612087	-0.43500304650074606	-0.23892113083526775	-0.20206250027681932	0.05475611250390301	-0.3213119359569239	-0.49683502368326343	-0.49130756282554094	-0.279086951506487	-0.18760797106223479	0.1726636620370626	-0.4143891903333506	-0.41565657705042247	-0.5556069028898803	-0.9554595630101892	-0.2135360546464531	0.6793812750439259	0.8946611754733313	-0.3845869442402054	-0.43318571509025927	-0.8591032028476938	-0.6047597321368434	-0.9076454123753471	0.46788293458187924	-0.5796291951437837	-0.4736679959765103	-0.04131039166728241	0.35004247139618105	0.6178841125998656
0.254395571025641	0.13717973253997973	-0.42900060525811784	0.6534064344726994	0.18011416027936739	-0.2393371165732706	0.9569539983605562	-0.2947191550321485	-0.8525987620789456	-0.3653538414859376	-0.31450436117307723	-0.0932630889332465	0.04106386419297424	-0.31957883811144916	-0.5298049156089025	-0.438752689548288	-0.31339425749800875	-0.3009427629046849	0.16387563724989523	-0.4583490744921875	-0.5167306380997159	-0.5815142996495694	-0.8369990075012724	-0.041103905740907797	0.4528033600354634	0.9095610571846503	-0.20938362590328757	-0.4841023494094275	-0.8699103404569282	-0.5602407130215066	-0.8379858540195387	0.5338489335788014	-0.4466723488233608	-0.5119476205525684	-0.10567368326000107	0.1679377070696732	0.5394965844894996
0.1960180752898941	0.0868443657678549	-0.42334567785052635	0.6394355508101535	0.18834113613504425	-0.28862358336859967	0.8994524648181184	-0.3508058699932945	-0.9309906181613996	-0.27363303813913464	-0.2951522994647173	0.005477152902839372	0.014935934662941481	-0.3099534793081205	-0.5548749312296213	-0.4015125209618603	-0.3045128440650896	-0.3524786958318229	0.15910189539019942	-0.484974711066595	-0.6123561486045592	-0.6050249277761546	-0.6909534932471957	0.10442214512112868	0.2904723730725801	0.9880213747950229	0.009810606213204287	-0.530864635806503	-0.7891551649474359	-0.512314411498286	-0.7382732644437431	0.6003307087878863	-0.37962788421713023	-0.42915950717071344	-0.16659394236158107	-0.018475835536320907	0.472437100344396
0.13634776293606515	0.05785725438170282	-0.41329511359249604	0.6293637738301576	0.1910716917838538	-0.32267210368175225	0.7477060918206953	-0.41071399306816014	-1.0204167243237692	-0.15643773479030965	-0.17545876477030992	0.08835621890355767	-0.014950863667638902	-0.31472616414412025	-0.5973730413107873	-0.38299179677693385	-0.27315462279039754	-0.3621053757344768	0.1305524392033191	-0.4928433561174826	-0.703912488449622	-0.6446217751472445	-0.5560512098525502	0.25264851918031156	0.14798253246247273	1.0790364871679081	0.187964755392127	-0.540577826499794	-0.6696965134907625	-0.4984749557921956	-0.6493124058647529	0.6387649292873062	-0.34654590637202926	-0.22137575264129367	-0.22762951834085315	-0.20152271215545037	0.43424722078240563
0.08277215749605026	0.028059314705029877	-0.3930751840804775	0.5691198297349799	0.1484185294076376	-0.3374758081657319	0.5426968413417876	-0.4448702903320191	-1.1370390115654598	-0.028954955559406116	0.04684890496130749	0.12023187561954325	-0.046895832234830626	-0.3398427513816179	-0.6130438163483042	-0.36056290833267163	-0.21336449210288438	-0.36712618723543083	0.09695025624286524	-0.4898381724910366	-0.7667949689420773	-0.6748322076854356	-0.457164139921883	0.43178290911474504	0.02028631039554641	1.174498685157128	0.306667809570177	-0.5134932521465086	-0.5316734538709869	-0.49661006459775736	-0.549583623922999	0.6359548382003508	-0.3556025695083322	0.10598824988072479	-0.2674303149848269	-0.35131856668209355	0.3692166400340657
0.041321726548604956	0.0028702937323754896	-0.39695997664829774	0.46175710347602594	0.06879693904474965	-0.3222970765014922	0.3400990256893481	-0.45869827226929055	-1.2483551226657803	0.04422318452061587	0.2849848624128696	0.12466592923597301	-0.05974314750125668	-0.41625903484516974	-0.5810573784116457	-0.3307283798173264	-0.14175524969310188	-0.35651747533121236	0.06339457076805846	-0.48374069846636275	-0.8166767940215053	-0.6824238329837782	-0.3988260489519222	0.6738989379351376	-0.0736226329261676	1.2713193176593758	0.40047888578653457	-0.4837031771891553	-0.38776613987808617	-0.4566200669546257	-0.43163843027731924	0.5962222844772125	-0.4219462208956825	0.4935491119364336	-0.30985045213641305	-0.4568905618257329	0.2823753477705188
0.036760733759347644	0.03591154657113513	-0.4321963520493829	0.3960763768234906	-0.025736780658831372	-0.26937876753942747	0.1624483734220507	-0.46242775647649453	-1.3244914482171946	0.06719277079331246	0.5004515898086715	0.12176492607203149	-0.05062220361059107	-0.543988346056664	-0.5524082351589017	-0.3068289617703984	-0.0853013422566721	-0.3314134178264482	0.023391233950287083	-0.4911157384771587	-0.8593686014520857	-0.7025343939796814	-0.3572574279517899	1.0281463731866711	-0.12764987503627068	1.336938854293967	0.42727170570166584	-0.4378870767956878	-0.24972650489387985	-0.41970083000007985	-0.3277967873819679	0.5690817844854889	-0.486133523917246	0.8616563942895571	-0.394245932768482	-0.5266068714796428	0.22746814959561285
0.05531787167479678	0.11119055207009913	-0.4612669557602576	0.37491136674666165	-0.15736839434967148	-0.19168892640750257	0.016171234051665363	-0.478553836076656	-1.35332653997015	0.09337620864325866	0.6939607288010985	0.09661110595542206	-0.030917931713771784	-0.6846225704560013	-0.5316912126041589	-0.3086704357773407	-0.047919700846063604	-0.3237646333635632	-0.02629907904381561	-0.5159121328441655	-0.8535062369422317	-0.7242056415273731	-0.32366386433144656	1.4238894224605416	-0.15641455203514415	1.3515670491026808	0.38939969268649505	-0.3523459484069801	-0.07548627399162589	-0.3944476793144968	-0.2766289109513881	0.5802154365135483	-0.5050375112573045	1.1712170012892582	-0.4936490813403932	-0.5535540539670936	0.204917733717004
0.05261981960227763	0.19482322272009583	-0.47989495192644205	0.3533180041047066	-0.3026527862845554	-0.10861053684340956	-0.09913015486741222	-0.5213115845930433	-1.3264386688195344	0.12053640530589857	0.8020728695075278	0.048508699834630166	-0.004930824357823177	-0.8030331478675956	-0.48754863847584573	-0.3214547697104257	-0.02275569611945788	-0.3095597479324926	-0.06084671087907857	-0.5533535269147208	-0.7843475779745208	-0.7288096668551493	-0.3392316133262388	1.7008182510599728	-0.16753157624788098	1.310885510265154	0.3426932904020091	-0.28969069398054625	0.18539338679324743	-0.3319387699550711	-0.2794949597261386	0.5866893172455186	-0.4920634819231598	1.4003834240700228	-0.5763477564863992	-0.563640197335147	0.1888978506467257
0.04749673263124513	0.29990016789573276	-0.4959568465799376	0.31728147163865705	-0.41136891787095536	-0.04135237280452848	-0.19266647996616748	-0.5887574680021863	-1.2759245210272168	0.1254517077181633	0.8344869989644714	-0.014476088371094719	0.014654290314772191	-0.8956738934691677	-0.45781930805487797	-0.32300478739972216	-0.003250745849469084	-0.2942483475700813	-0.05681692878972637	-0.5825923666425601	-0.6822562242602837	-0.7331015548725676	-0.4125183849099132	1.8067913664587731	-0.14592067940383957	1.2289790587848883	0.2958239588072292	-0.26776579017818597	0.5145303983063821	-0.23722192771125944	-0.35611723544433616	0.5917225816607594	-0.4481817926794135	1.5058557594228752	-0.6577944198174455	-0.5830643360741741	0.1406057229216819
0.04889393816879939	0.40280067923891644	-0.5045342784880913	0.2850342118641014	-0.5011123955527023	-0.00542871659007074	-0.2808330120492878	-0.6710556283069156	-1.229028958187577	0.12986287654968365	0.8467226441489977	-0.08331005368785457	0.012498627803795145	-0.9404011494043065	-0.4639779871334081	-0.3339608953403032	-0.01306584633559325	-0.3048017337277317	-0.00929649845912287	-0.5523808346298329	-0.5673883643642764	-0.7430899488040145	-0.503739931651332	1.7490938132535603	-0.07653898232726626	1.138593116081195	0.24602189962714408	-0.25710641348128704	0.8171634020938032	-0.17103932291617524	-0.4801183739586977	0.5810157789117307	-0.37362604793236187	1.5521771266238975	-0.724052202972272	-0.6145004065441105	0.07479316898917296
0.021230874508600343	0.44842043937405957	-0.5070053392040141	0.23864033404130583	-0.5742606858860858	0.012029785564703167	-0.3774519961014642	-0.757332780565105	-1.1979870164186404	0.12289953146564307	0.8293218579391087	-0.1406815186983114	-0.0031326335195197784	-0.9123916219170555	-0.46791180308932745	-0.3671074274652558	-0.06802813177239121	-0.3506806090683951	0.058868815498475245	-0.42848596956658475	-0.435640343129602	-0.7657421993271157	-0.6395344018304753	1.5246367325353698	0.04067583013998161	1.0415865925403225	0.20816798986867222	-0.2747882644237164	1.0409473972813355	-0.15236236749518858	-0.5846239038583705	0.5170417432169545	-0.28147809443443916	1.5826939129434874	-0.7462095173291193	-0.6717337283207998	0.02740982091059661
-0.03990088271784337	0.45736088815639064	-0.49518464010621405	0.16136113793306942	-0.5915738210559025	0.00790448658183413	-0.5014420084416745	-0.8021916469447051	-1.1771193022969175	0.09955184500738735	0.7169398673183813	-0.16204988346685134	-0.02683408866533706	-0.8337489742981636	-0.4389240937092307	-0.38538968739029006	-0.1472662805925026	-0.4050381550704493	0.13467521626396356	-0.24936541119414998	-0.30471994982573164	-0.8018720930010195	-0.7976881653027244	1.19168105429155	0.1670011187277563	0.959794535545365	0.1534418448663469	-0.33679301597266975	1.1648482464056085	-0.14927758506829963	-0.6456853158899266	0.4032330541953043	-0.177254590088114	1.5459017783327422	-0.7424040603652295	-0.7463961275109667	-0.018790000186534008
-0.10566590198548664	0.4484844521338368	-0.44830576710126324	0.06059943453668633	-0.5622321174676275	0.003009394965798666	-0.6174270515641298	-0.7734457281786206	-1.1721052092458977	0.10701932367217301	0.5575665714580191	-0.12248538909684441	-0.05248538929846909	-0.7376686960494175	-0.37732118072738813	-0.3949944978581531	-0.23111593254124604	-0.44978285260649065	0.21153556003743518	-0.04372084081438543	-0.2200087826583515	-0.8346688061107465	-0.8895651962123449	0.8581037189088182	0.2834681492972876	0.9192702891251358	0.09679675465388442	-0.4112608112879005	1.1130502325576672	-0.1739698662217199	-0.6702653274157565	0.2964851636642926	-0.06783788009418816	1.5097371785511127	-0.7232120371490748	-0.8107784190375407	-0.0607840736174583
-0.17608827304497718	0.4090099169373846	-0.383250341714768	-0.053496115374108075	-0.5060321035751227	0.04504204656397687	-0.6658049090105552	-0.6844502546848976	-1.187472025166016	0.13877973925911072	0.43391309531083183	-0.04286110713371848	-0.0797940585958209	-0.6452412547980574	-0.2725913919992929	-0.40067789605223875	-0.3346299447446702	-0.452521477061556	0.23033604340045705	0.1642610946081701	-0.1785066903783	-0.8734630146837749	-0.8991607561190775	0.6010873455401421	0.38218782282765296	0.8760005750575239	0.0868218602125084	-0.5013998122878922	0.9082781803728821	-0.2636809478909883	-0.6555140820270676	0.18799430524390426	0.006232686270561294	1.525843905831748	-0.684893886075448	-0.8713784068010944	-0.060805208027840764
-0.2645137177550255	0.3668895210034406	-0.303332911733952	-0.17425858854210868	-0.4340843161563003	0.122376598788286	-0.6386203318688961	-0.5431894743437489	-1.2010701157056765	0.15269067525279353	0.33985013819339116	0.01267069733375222	-0.10497956280698344	-0.6003940151659245	-0.1296358752733044	-0.36092060472250964	-0.4483917416783859	-0.4080534082583493	0.17732890976358112	0.31743835278514754	-0.1398150846132679	-0.93868856478745	-0.8745436840243869	0.3972226575483907	0.43240137725939665	0.808035951474127	0.1131077889400556	-0.608880628635266	0.6893010408704383	-0.3819683322238978	-0.6071474849074037	0.08101520468675019	0.03794897681732965	1.5035547983827868	-0.6241054176912334	-0.918539439802269	-0.008582079971568216
-0.35781332201274874	0.3344563893825717	-0.21835455932533346	-0.30777278807191394	-0.36739755621600156	0.20522799821695825	-0.5374643699215643	-0.40223072969543694	-1.167415652961936	0.16187535892699187	0.25148031429501744	0.03731743153146262	-0.13013256959335795	-0.6146454120644834	0.0380027243564261	-0.253571943727908	-0.5508582025538257	-0.35239570721197294	0.07222909304087098	0.4127621967042108	-0.14657404604815655	-1.0169124043153066	-0.8505820960978981	0.22527617828261953	0.4222066173871798	0.7464202218253034	0.1442272872063462	-0.6957523310915478	0.5237131502013433	-0.4463701762543691	-0.5583113091749248	0.015280415715969733	0.06671825793085792	1.4014757995133	-0.5691651623900522	-0.9298724964987919	0.06498680257148533
-0.4550074359584819	0.3024606782868532	-0.1465512373684358	-0.4252731917054972	-0.30127573882373226	0.2850495727945761	-0.3582848182539818	-0.28508027683465925	-1.0783140835666214	0.17684182460536096	0.1858715451817417	0.03839056684820446	-0.1546681253087491	-0.6479075591757111	0.215266275320928	-0.12362217010134369	-0.641209504592564	-0.3130314385295693	-0.055809483267388424	0.4862948298827142	-0.21056003044834934	-1.0872324812344627	-0.8475049620860611	0.10665622546408988	0.35939293797889416	0.6633126282493086	0.18814578795912257	-0.7482360859791921	0.3789936433513067	-0.47769473962560244	-0.5189314751625278	0.005587380004639493	0.07200131142703384	1.3079033838829364	-0.550368511325989	-0.9310639914571064	0.1493976376409901
-0.5592518169270473	0.27002754666598544	-0.08842191004628239	-0.4921291420623518	-0.22518503938602713	0.34206357333054305	-0.12875102698838575	-0.17882937288929862	-0.9355503597385425	0.18030774297298321	0.17220113860128067	0.0030478575704373984	-0.17311583011374337	-0.6832627552233979	0.3633325283503043	0.023682502439564303	-0.7288849961739479	-0.3227272756154322	-0.17586599120635033	0.5470953565858875	-0.26823535187617037	-1.1323251748200671	-0.8486156435932924	0.029240484884031616	0.27080570916260505	0.5568399610492297	0.20909125596034359	-0.7792975983788936	0.2710382948099839	-0.5406102793958452	-0.487777363057326	0.03080705824072315	0.020051285381305507	1.1844417167621015	-0.5424610682841393	-0.9136210594510901	0.23685182780564218
-0.6609105646594486	0.24232069047539487	-0.02775024141063278	-0.5153919813683843	-0.1479291459430127	0.34029699792878915	0.07822217556568353	-0.08913790410338876	-0.7077580029417067	0.2183698283192344	0.18478112652083223	-0.055774109021990426	-0.18988450130465953	-0.7196178154127034	0.43470549243578455	0.2029148897770884	-0.7940267477761693	-0.3753835549105512	-0.2673265454727871	0.5955702750820421	-0.27620127071014744	-1.1361154135886966	-0.8252549161543217	-0.011536338071436811	0.16387289778897401	0.48216896076467214	0.17449593240776506	-0.7982804550762836	0.2161904139066778	-0.6138738620344717	-0.46037987985462286	0.08820050088377149	-0.05687644256811035	1.014170599795379	-0.5390839311516823	-0.8675822484455369	0.32267866837080744
-0.7438114265543381	0.21161590336853284	0.01904547089714715	-0.5210594153069633	-0.07518102324781643	0.2922046966285007	0.22996854856310572	-0.011987482563530993	-0.4563069158264647	0.2857976947438846	0.17504770521081411	-0.12040987463808887	-0.20546160025332827	-0.7470007613712053	0.4216465132378537	0.34865629661426045	-0.813987155145283	-0.432341411001253	-0.31870626711204186	0.6493732244521377	-0.2683043208704042	-1.0815136797982672	-0.7799900927612751	-0.016451314825954612	0.03920519240780538	0.4417162108977596	0.11631206537585217	-0.7999954172078233	0.17697310166212626	-0.6741392932652496	-0.4569632906372635	0.18217848381710577	-0.12879066056707353	0.8647940684351358	-0.5718174505770042	-0.804142069211583	0.39358461520560695
-0.7833507372837495	0.17555538202690874	0.041118695946107474	-0.5093730786584185	-0.025419000475564207	0.2254992042236877	0.3525788224201323	0.08064555123087808	-0.2662095045232201	0.3512562893687499	0.15630398233433013	-0.17818229130535146	-0.23624749400305953	-0.7706242181572163	0.3297338707595785	0.43822612223248836	-0.7828794352751083	-0.46900854953851556	-0.28222124004151167	0.6913586884506038	-0.24861367301672246	-0.9719200405794617	-0.7013502004706185	-0.014664050551583662	-0.09236703249562353	0.4243282491309996	0.06395744700115033	-0.7944513585929308	0.13162290457797768	-0.7235659207870028	-0.49477246515163253	0.2700560791376211	-0.22199881867817362	0.7251791899722482	-0.6199540100942615	-0.7050263141909013	0.4282027794128795
-0.766182774988973	0.13178132313203256	0.03716262278071281	-0.4994770360641156	-0.005234074019931418	0.1448782296039351	0.46651290293245096	0.2007244371135095	-0.1445244437154512	0.38851491182068737	0.13636653797642956	-0.22657951482085248	-0.285015296135815	-0.8009134358873611	0.1552594597966098	0.4994054529091593	-0.7210283612140586	-0.47474859574483946	-0.1299884720352516	0.707850903907815	-0.19359365786689417	-0.8540993536805143	-0.5892988234952314	-0.00753442023969286	-0.197829206137076	0.42761709058359393	0.008507171730847588	-0.7840580967095468	0.09384764903895121	-0.717017768999014	-0.533245526670323	0.33481267184395425	-0.3139850460486628	0.5930482453973333	-0.6283391944865568	-0.5740588509241262	0.4169592730891508
-0.710326673154329	0.09065312497464768	0.004920032477764624	-0.49238176024178426	-0.004492586925643242	0.06689231438233074	0.5491853412356836	0.3245722031632792	-0.03625897822546088	0.36526175040882086	0.10737287968739317	-0.2999418753203498	-0.3360470855288438	-0.8258967079059755	-0.06969354853515133	0.5020285597679683	-0.6446595921184293	-0.46174704530159955	0.07517393379847506	0.7074734412300967	-0.13636663490159123	-0.7533347412403978	-0.481344222571105	0.04954147582660828	-0.2757605429108895	0.4409583474325964	-0.04840946733210611	-0.7488865888566723	0.0732941971440892	-0.6374023389086559	-0.5200163636817837	0.3742250886078198	-0.3689539598064915	0.48764563613660494	-0.5721469273704178	-0.4571953628615807	0.37194297897346523
-0.6501504760369025	0.0503250863144876	-0.023556566253320442	-0.4679766474287508	-0.00961237876715938	-0.0052412029999408475	0.59169620260947	0.42182769625675887	0.09985174187796282	0.2635212921447113	0.08835368262288908	-0.4060761374157484	-0.3704618583799689	-0.8297495177316854	-0.29646836507600527	0.4101800756663295	-0.576409345814686	-0.47646369388841536	0.26852597827801994	0.6878889353746572	-0.10789968253168625	-0.6773070106461294	-0.373699155837518	0.13099798780959113	-0.3198547488129765	0.43227866585988106	-0.09269003321887044	-0.6942147788356837	0.04722114889358883	-0.502274846872591	-0.440673770482466	0.3951051325070883	-0.41847809394071034	0.4259845286683098	-0.47699402943350055	-0.3730287131899787	0.2883775203192763
-0.5787725448683949	-0.006315537295772472	-0.028605608581527518	-0.40157101643523385	0.024072320659091644	-0.0777694858351185	0.6038652474296272	0.5013287434060849	0.2332201262997609	0.1233721566975878	0.07972215806494928	-0.5148047925845891	-0.3823559158525952	-0.8013933706753391	-0.4850658202085878	0.26953915438795323	-0.5426030426322013	-0.5384561929167117	0.44166711566327077	0.6432902682227591	-0.10922733567068126	-0.6360379991124073	-0.26328648928263393	0.16515027687853367	-0.3093608761816717	0.37403757352763434	-0.13025429087015167	-0.6357434406439554	0.018429740876349594	-0.33352322638342946	-0.2862795610629779	0.39017858041160436	-0.4744712731722867	0.43755905996088834	-0.3568667905560759	-0.2965375077847253	0.1708913330004523
-0.5131440341877538	-0.07018960276095028	0.04612021787593197	-0.29558121506450197	0.1406976479179037	-0.1585088900907427	0.5650088285248158	0.5730162585015884	0.3704991787645876	-0.013389831253905127	0.0610587818266378	-0.6220121899967297	-0.35632547859692953	-0.7170181686444916	-0.6550582605332522	0.10811209845567933	-0.5385836337324308	-0.6265901071979042	0.5643274827984304	0.5970510902023183	-0.12559022955259388	-0.6115463680104123	-0.17210135832833728	0.1691910482814573	-0.24679645740595868	0.27328463059293745	-0.17167454219840844	-0.5425441192885435	-0.013991671951351908	-0.17293225758722136	-0.057675738453188116	0.36615052307948276	-0.534058366346841	0.5258322925898302	-0.20471440735916188	-0.21336838877589695	0.018131814752481802
-0.4674618370432329	-0.12820650070643896	0.24054992786047552	-0.18709818209675882	0.3260458822172029	-0.24891017880624444	0.4796887839430394	0.6112303396387784	0.5264877758502109	-0.13584702885175534	0.006951060063170461	-0.7313186872592025	-0.312789761855138	-0.58572934108883	-0.7917583650014659	-0.038371197190045656	-0.5280284154602306	-0.7030502889534651	0.5819810281821736	0.5550946617944474	-0.16964417461928485	-0.5894292100193521	-0.0914221819588315	0.15079388232679897	-0.15418366937362232	0.15710273145237325	-0.22254469352375947	-0.4278338505073502	-0.06381721743196231	-0.06639508995310041	0.18916068822648405	0.31480411188937546	-0.5916688068527577	0.6297474118852477	-0.06261106636126532	-0.16731572317780605	-0.18304663768282847
-0.4069965629180376	-0.1738369296348783	0.46755487093664944	-0.10109816709853829	0.5489392566876189	-0.346752796309027	0.4178118634989719	0.6210136696893648	0.6529435271337091	-0.21444460492478717	-0.10049535135554426	-0.8074641239647574	-0.2513154666300398	-0.4411089916449006	-0.8407375980919742	-0.11375239934471441	-0.5046634662751643	-0.7219578628427292	0.5121573039031875	0.5073311152678379	-0.2595280163541832	-0.5644805207129039	-0.02689340717807509	0.0883950470085689	-0.06423797010981189	0.03392846939738012	-0.2540986699508377	-0.3219497230410648	-0.128361686527603	-0.01123357146499425	0.38879636813554164	0.2583888655107742	-0.6302854121700413	0.7575553387484769	0.01308622692476966	-0.14295934949506128	-0.4107487751487424
-0.3017484423391618	-0.1928167129090641	0.5993526958522388	-0.05474822287216643	0.7871566977733317	-0.4337985786748268	0.40789266251175604	0.6361023223445643	0.710094451812329	-0.2485681466714682	-0.25095017037877876	-0.8224290549202088	-0.16790540967263928	-0.31128663149694863	-0.7948860711303519	-0.1210123112569738	-0.47070913953546506	-0.6692324263644014	0.41846487032572555	0.46162909567337973	-0.36837833150331234	-0.5390301821576668	0.003859725046726388	-0.0005796309981235759	0.012982973861168815	-0.09765378732772463	-0.28071045729897504	-0.19091774569762954	-0.16106488055063772	0.021731535287812048	0.5184162576376918	0.23092822855977727	-0.6454876681488331	0.9125099574786372	0.04690701976834504	-0.07938062433572328	-0.6522516825947234
-0.17562253786579465	-0.1870662333223377	0.5887675271123978	-0.0749357104285811	1.020619205746465	-0.5117647556237853	0.4146049037813011	0.6815521281231944	0.7612901268154639	-0.25175048989992005	-0.40669638943021996	-0.7679350076821165	-0.10605197782500919	-0.20308799985176798	-0.711711659177112	-0.041736192857406484	-0.4066718713986194	-0.5736433677333093	0.3259348738894225	0.4315046704324332	-0.43877843236722774	-0.5108151988535481	0.015039371693279471	-0.08627118223993865	0.0728055256785847	-0.2181969762206437	-0.3644923293038583	-0.05166577744784836	-0.151716375011361	0.03188327381993879	0.5703451752683472	0.22578825182477882	-0.6592164194110036	1.0384352798545187	0.07389116914865532	-0.02466883840104726	-0.9106198495262994
-0.058779217308593125	-0.18020619923279205	0.46166234153714114	-0.14232984734161858	1.2344499601755774	-0.5891091769844172	0.44530719255125784	0.7677767524348049	0.8228060710109901	-0.2503483683784729	-0.5328291332695799	-0.6490646341352715	-0.0930963378092877	-0.1416563469906304	-0.5916496615388553	0.1288452410518231	-0.3490110026495119	-0.45368331773946285	0.22915810709741596	0.44290113974045325	-0.4829703154223869	-0.4829903871873757	0.017461021536914235	-0.12829131947322986	0.10992043386863988	-0.29652860003504555	-0.48129454152847073	0.04076476777963223	-0.12214592486585	0.01773533987115883	0.5404702600739079	0.23211984946373762	-0.6504472693901404	1.1365166494422292	0.08540638307834716	-0.03062631319261692	-1.1721581780153172
0.039089409655269095	-0.17191654684153684	0.29726552333073086	-0.20783483960846266	1.4504345580690523	-0.6439322292567551	0.48827796675277185	0.8746185957791935	0.8610202753318724	-0.26358187487303086	-0.6146679232936633	-0.5125759730805892	-0.10291056009544441	-0.14361608070820622	-0.4593186723331593	0.32251796412723654	-0.32840156891414696	-0.3465588409491548	0.12858404564428863	0.5145609773256641	-0.5062990777218909	-0.46555528885168107	-0.0005101694079518992	-0.08984571078867983	0.12857759221669704	-0.3316191084031613	-0.5852253382397998	0.10528282590066976	-0.09676904192146653	-0.017725636299767478	0.4386688552893966	0.2349121551640653	-0.6115072118179874	1.250053969450754	0.08618065354286146	-0.0388697957530454	-1.4187544783635886
0.08883474474233337	-0.16010619266248982	0.16299663769921963	-0.24985732458715856	1.7026931754005799	-0.6696709367862341	0.49895540240191893	0.9776258990232181	0.8647524481530204	-0.27859560307459424	-0.6537163894454061	-0.3783868877046407	-0.1388635443865625	-0.2007283204775455	-0.4001824554220372	0.4766188680750588	-0.3435113581775887	-0.27249149773261594	0.03845641929971484	0.6181599645639266	-0.47369398569796994	-0.44436339503061023	-0.025873765138650317	0.016341099251622027	0.16797323519479096	-0.3414141362076272	-0.7000905019975739	0.14917698597430862	-0.09545958813139052	-0.04934465617538546	0.31070058711506954	0.21330291041311855	-0.6023067921239675	1.3684256318465389	0.06423749910173127	-0.04491039809984736	-1.6487602665612429
0.09249638684075238	-0.1473356470867726	0.11286261740502561	-0.24686984003038762	1.9308593469859374	-0.6797473249716636	0.4948037568759407	1.0509680444360021	0.8897742328930622	-0.30044664296501167	-0.6689133821511412	-0.25400932522462194	-0.22998632349378972	-0.28718323992296213	-0.40463218166725773	0.5692622330430034	-0.39215417636404004	-0.18601735584843299	-0.01124939285626978	0.7320085152817596	-0.43498513768437974	-0.39435453880687354	-0.055224889559243186	0.1575544037124617	0.23160947469056697	-0.3417001224208964	-0.8176711542602593	0.15245906867432518	-0.11957674337899124	-0.05781378611102743	0.15755318987442796	0.18276540157577312	-0.6196294573291155	1.4585582269321182	0.026215877142173438	-0.08766567067376721	-1.8371524007148672
0.06551586611556517	-0.13933405211451882	0.2295489556347813	-0.18357251098380437	2.1025430334047757	-0.6606604153236526	0.49907970316616923	1.034881360795777	1.0027941620204295	-0.36918210586471945	-0.6931551106968439	-0.14295750898546988	-0.34183162714121246	-0.3675856484311049	-0.4012303981971798	0.552847943153788	-0.4628525045755748	-0.0739135618670987	-0.03713299319942377	0.8344751144868694	-0.4536929773702349	-0.34567226615215607	-0.1281657111652563	0.29896197602921	0.280514410801304	-0.3200795646977528	-0.883874764010012	0.1521338172355855	-0.18100504396154077	-0.06246900322796948	-0.01604516557248592	0.1699954939780936	-0.6304291687277608	1.5083658987393382	0.003976193586972915	-0.15089803101964197	-1.967171293390782
0.025607179209559638	-0.12788643690754725	0.4579201101644708	-0.0780989293710432	2.213342390637034	-0.6044458148298211	0.5121312834125071	0.924953500589794	1.1531520461976257	-0.48076892312775554	-0.7510965149102478	-0.06437098425172116	-0.4323694526022452	-0.4275641654064207	-0.34277131354076484	0.42802515111489614	-0.524680805781668	0.05034806492232781	-0.0848549126344947	0.8630461356310548	-0.477866609849101	-0.3286384872154938	-0.21008302429692174	0.38605225583357516	0.29716502105715215	-0.24994144589350972	-0.8648120347055303	0.1848807234542139	-0.2601358337567613	-0.06673161167239801	-0.16760571094914029	0.1708491925361563	-0.6522262567919139	1.5067157145590717	-0.01623720768875326	-0.2268627619084318	-2.0008384091308233
-0.014486195784742858	-0.0825654029847022	0.6477759818046396	0.0576339167781287	2.1825647914058512	-0.5297660602763062	0.5566309570143084	0.7577570466246079	1.294779891341007	-0.6030055622840316	-0.8083836679271054	-0.018709666159123024	-0.5146204347421856	-0.4678386930308772	-0.22143566237579546	0.2587552706350714	-0.5674026816795074	0.1822446447379978	-0.15329921150597042	0.8037844952293464	-0.4856601061974944	-0.3201104499860784	-0.2546377398410836	0.4012440021657224	0.2842907093847781	-0.12712466660510335	-0.7761603866485054	0.22700078477108762	-0.3553778777792463	-0.05937019906277473	-0.2634969021586011	0.196833642397172	-0.7142212723082626	1.4713181017908055	-0.06610352037141431	-0.2988235155535843	-1.9229792412800322
-0.05653084058149345	0.001227299564739237	0.8266308812191149	0.18769932898872027	1.9830694541329823	-0.4466975398485352	0.599527150757273	0.5419197141260369	1.4516122840209766	-0.7492043007000941	-0.804676244480012	0.018390154791113843	-0.5929392284827062	-0.4992344270777476	-0.0460100418169284	0.08100666091465089	-0.5792787255391674	0.31313152967882046	-0.21067710879360732	0.688556753958314	-0.49338463355165524	-0.321894091759551	-0.2526530794429172	0.3578251363698791	0.2598257782977815	-0.0027063645223897926	-0.6729537202051527	0.2739256968875346	-0.4731292666994916	-0.04687683023387188	-0.29311273949769373	0.228100352086196	-0.796899262566442	1.4135616554814547	-0.12106024951226564	-0.3181229629597633	-1.7667536797292596
-0.10941587316961306	0.09182669223724509	1.02533742705814	0.2698222041026025	1.6824376311264424	-0.3519834385600335	0.6158354110269821	0.3092077787885356	1.552251135485143	-0.9031068303969171	-0.7333513859653346	0.045772794411726325	-0.6353158704070377	-0.5188317642535007	0.12162855781280317	-0.057064145562671406	-0.5554013871175876	0.4189005256782362	-0.26554414185633923	0.5437998170535057	-0.46609015408372106	-0.3615466779360633	-0.2208620972851289	0.2705600154951936	0.24802328734547086	0.0971457218405097	-0.550485188633625	0.3322935459851184	-0.6458445640740629	-0.04662443894439917	-0.2799159612410723	0.24174174362856266	-0.879882735509773	1.3239636271021595	-0.1672693697880713	-0.27195946062136306	-1.5531693283991561
-0.1776139572526521	0.1976611217369212	1.158442062929265	0.2798170972888575	1.3280421089657763	-0.2487818800340508	0.6695209111069191	0.11066527270153845	1.4841633217567243	-1.0154340938566733	-0.6306683823811217	0.03485275811168892	-0.6446101338965765	-0.5354561720481708	0.2308080727861188	-0.12380764230348365	-0.5134424018607823	0.4704502900420158	-0.3184582805219236	0.3828410205974213	-0.37843056241285583	-0.4241970952292874	-0.15037934130987343	0.19533950168691697	0.2753048635805381	0.1877032562721634	-0.3720232840908127	0.3560960376383884	-0.834472211302721	-0.04353965651750998	-0.23540314721966	0.2575885231125907	-0.9511680185687152	1.1874864227848498	-0.24341145674520975	-0.18734946398852811	-1.3132303673215124
-0.26030604130859736	0.2903089227223236	1.235722110799817	0.21805744411708283	0.9438929459422287	-0.15866679627190566	0.7536725285047368	-0.03682006930937985	1.318909199971643	-1.0801364881104203	-0.4985211187700049	-0.012058585734477156	-0.6434835565039051	-0.5465613297810987	0.26898543419438925	-0.1217674480799648	-0.4533106783489257	0.45689548213310605	-0.3565397212663131	0.23574671864981972	-0.24744120011475101	-0.48695899013335336	-0.04566574543963374	0.1786518928642663	0.33846750787442564	0.2402532229603566	-0.198268226289848	0.3174650372098203	-0.9937614634879057	-0.05031215611836247	-0.1563358242416465	0.27629874984345015	-0.9844836008201099	1.0167969492653817	-0.34386893105603455	-0.09445442101764875	-1.1082899898380363
-0.336124516513126	0.30829650821995075	1.2948968868863997	0.10110621043878679	0.5904272250585253	-0.10379439831795441	0.7958477778150459	-0.13118652534094105	1.1469696207852011	-1.1029327784647354	-0.35317405031629423	-0.06216575013929362	-0.6213419777479395	-0.5423752319081834	0.2299697185660053	-0.0526923007979879	-0.36918775214070787	0.40594046954492125	-0.388483493905379	0.10796108444701717	-0.11576214787431019	-0.5444925850889276	0.03554145984314703	0.2249653497131634	0.4113388538070155	0.2042475587097797	-0.08074188379725958	0.24959097560723445	-1.0747652694638679	-0.08173487165772343	-0.06888085569684854	0.2842843884386539	-0.9592004162312676	0.82683983228899	-0.43170744417924123	-0.031873226521084576	-0.9479643526729701
-0.3916835114231168	0.26252738497865935	1.2986628784582621	-0.0458406861973823	0.27285889524752266	-0.0895828420133344	0.8146793435990475	-0.17531000046841763	0.9589330179527652	-1.072432696829662	-0.260890197329811	-0.13091716658553637	-0.5664646597549279	-0.4972480303163966	0.11798494139461586	0.06410219449121435	-0.29600718273894777	0.3286365701542153	-0.4194818176696362	-0.008181277927717324	0.004795654045967035	-0.5953152278718112	0.09526335072375684	0.2760189422462621	0.4565048804291644	0.129161878415982	0.022555298929590566	0.16341412849735173	-1.0382497416216248	-0.11617226093245403	-0.016628090747011864	0.30744096182608704	-0.8818953273178382	0.6253081840200201	-0.507651845060334	-0.04254126277575675	-0.8105695507734065
-0.4612225916255334	0.19194264853008486	1.235318187413561	-0.1914256413444347	-0.0002084392697514481	-0.0838982194914861	0.8311989151679835	-0.19515243228913737	0.7647464433846137	-0.9911884194577197	-0.23110455075021816	-0.2185486889889702	-0.5112082051393823	-0.42476454580988526	-0.026389328626949128	0.1829236359894968	-0.2562571644128938	0.20454092060448897	-0.44158362251355054	-0.13034852535064193	0.13025025455682798	-0.6407089110066875	0.16163112275418948	0.3141925759325396	0.44162402066458195	0.09442885281445268	0.11164142514740265	0.06132952920180572	-0.9375046766079347	-0.1426172593738803	0.025083443963486128	0.33306970395457525	-0.7471055848864974	0.4212431544038796	-0.5856225282209004	-0.1535304036019634	-0.7475678734218312
-0.5503064895199457	0.10362637762299584	1.1969692259183828	-0.33662617752278357	-0.22536158393228672	-0.07343693498947403	0.797762009584508	-0.20286090844980126	0.6289278063715418	-0.862051451914996	-0.2301748253656525	-0.29980036297089196	-0.4568400134680587	-0.37069189303107064	-0.1636859543671666	0.2656177421141795	-0.25284123616946313	0.0768076032179843	-0.4424050780933042	-0.2735230225680965	0.2457215931523787	-0.6651448033032621	0.26248464518946235	0.35854392743674773	0.36551228650854906	0.08533449123249603	0.13870579391302446	-0.013389596770632941	-0.8408537266087869	-0.15554530209020845	0.047801333404024725	0.3061781993756194	-0.5375264933018111	0.2523433172489268	-0.6565753556818263	-0.3323516294968387	-0.7748523972262219
-0.6327576760694164	0.025498804313908902	1.1820003004276995	-0.48524255082302936	-0.4159708457101091	-0.07262766581101647	0.72314426080473	-0.21209269506129386	0.5500329183001483	-0.6733952134955599	-0.24707057556417295	-0.3667121188741462	-0.38961367405538	-0.3208586642127254	-0.2798625026391264	0.2887090312803636	-0.295836386326776	-0.017163177326023182	-0.39745750863513396	-0.41237121678709177	0.31429401566910353	-0.6610201317021069	0.4006643494251165	0.3554356417421905	0.25829282540745996	0.06051088792073974	0.12114563491459489	-0.059205697164100714	-0.7689829464344939	-0.1398970421428964	0.02539109891670756	0.25074114926146435	-0.28151403357386606	0.11670282603710606	-0.71766035318011	-0.5257478867422538	-0.8305627029956805
-0.7239373822701601	-0.009889583050045813	1.1045182908640196	-0.6195146048911331	-0.5556764299832024	-0.05319533639171218	0.6449590800909523	-0.24370138691600643	0.43698053549607696	-0.4367990223821504	-0.27732682388163155	-0.41045122755323876	-0.32691530916324607	-0.26377308748716194	-0.3811905078971432	0.22900023020635732	-0.3974147058589237	-0.09111986904942877	-0.3050980029795342	-0.5488530103727011	0.3716417343743144	-0.6309880633412632	0.5420122271404125	0.25752464236364936	0.13599309603573015	0.02168825946946159	0.10803887706422044	-0.10070482391610618	-0.7225719260267401	-0.09376552312259322	-0.02749316830553044	0.18897250150834805	-0.011413431189453527	-0.046549197655805494	-0.7668347645966092	-0.6924047803882954	-0.9133673228760835
-0.8226652103404504	-0.02007828064804895	1.0141226130397265	-0.7178160268878226	-0.6263884055782108	0.00182509860707821	0.5602605393304316	-0.30506716050847527	0.253633488947605	-0.16382644258310486	-0.297069140689686	-0.41697258832421114	-0.2920022424653629	-0.22935109797165457	-0.4473721246965323	0.10395222192201307	-0.5184524299511469	-0.1387138425336704	-0.2384981043720294	-0.6859300335654812	0.4231615730667896	-0.5894403577804368	0.633761802795106	0.087773389869659	-0.007693195610725933	-0.029517572016367132	0.0973941621249664	-0.13339259350950944	-0.7281412484756703	-0.05129367779964542	-0.11863999628899202	0.11119700579156792	0.26362880286655255	-0.2458031269153916	-0.7916278933007401	-0.8092959776359182	-1.0327978759501393
-0.8824479415306344	-0.02732239129626317	0.989922850163121	-0.7893728720619496	-0.6490920342271412	0.02339903060839759	0.4582717622626203	-0.3720140284251035	0.03635612340339336	0.14148945725561363	-0.3090293116861926	-0.3868894213680605	-0.28846002316340563	-0.19452916279949894	-0.43531272168412427	-0.0327275430392732	-0.6226951735131699	-0.165339358069027	-0.22625376648514792	-0.7874239404857013	0.4496973935981544	-0.5457522820914431	0.689587204453629	-0.10148235535767566	-0.16913930732797589	-0.10097122740164699	0.08405206193749762	-0.16571075919525388	-0.7532197748602897	-0.028844874774871604	-0.2282946985636407	0.03064698976108603	0.5238461419077796	-0.4365272309051454	-0.7954827717836411	-0.8969262754421544	-1.1367791750342573
-0.9022416866459875	-0.025188632636995674	0.9935938009382163	-0.8236191104737575	-0.6531054802454335	-0.006149163541625133	0.3341574491581578	-0.42354394402040574	-0.22121248177086103	0.4543516066311096	-0.3123235238512576	-0.3430205930352958	-0.32017750975707654	-0.14910866772617185	-0.3382248541163005	-0.15263532172150662	-0.7134677733685983	-0.21275352287692514	-0.2506959447732626	-0.8372054605585717	0.5059243661470711	-0.5172920480434718	0.6997107932736352	-0.30944609510912463	-0.334137383059386	-0.18752495484753334	0.09283214143671388	-0.21520811450901017	-0.7484792206329262	-0.029433787783640773	-0.29400331962544307	-0.016181933225943596	0.6840987646251095	-0.6041952404325742	-0.7740008848532834	-0.9535777043322261	-1.2011123202399592
-0.9137726472892517	-0.016013470402143647	0.9911108601226978	-0.82314682431221	-0.632720469970708	-0.025176858371700177	0.1871717954315412	-0.4609307099989549	-0.5111211757822767	0.7394391465424326	-0.3183954340788516	-0.30844440898377234	-0.38340666592075767	-0.15388135256217186	-0.19294774108845694	-0.24696118452313104	-0.7892330618078885	-0.27550675092051763	-0.336297815848254	-0.8517958448318976	0.601687814640381	-0.5181727211691237	0.6421192259396806	-0.5305034883488949	-0.5036096871454729	-0.30509388712245195	0.1220689010062646	-0.27543876730119654	-0.6864044808375552	-0.06813378550280116	-0.33472712001244076	-0.05861786571627867	0.7341619858507745	-0.7379763691877569	-0.7232944063474271	-0.9399586398668461	-1.2753997727360324
-0.8950549110361535	-0.011393882904829164	1.036409679881408	-0.8460581948468574	-0.6020134885580288	-0.05764631687322942	0.04098166659613178	-0.4638985389807434	-0.7488768113277419	0.9428885547218556	-0.3200482792069682	-0.2935148561156862	-0.4593856450764989	-0.19288938560724397	-0.02390651035968914	-0.31280381628213055	-0.8541243120055914	-0.3331146845333802	-0.4756197820067013	-0.8266365055824713	0.6788296346906271	-0.5617493192472752	0.5676125254874076	-0.7138923443277534	-0.6598587146735853	-0.42456462771561065	0.14102301077054977	-0.32718331437352194	-0.5748191274857677	-0.13409204248502232	-0.34928405700962206	-0.12182712978612424	0.7252670488419062	-0.7960117198656043	-0.646345101246433	-0.8607380797315007	-1.3562600268612024
-0.8429006008843409	0.012002780794040302	1.0992554067430864	-0.9156160613837321	-0.5746608535242748	-0.12975022684653212	-0.07714134967143967	-0.39353735453639227	-0.910836884927202	1.0539554842297483	-0.3031640070996147	-0.28981194963813484	-0.5342922092142159	-0.2157929402112885	0.14458656568669642	-0.3586816902824142	-0.9201883642335383	-0.37229914453944035	-0.561020163977227	-0.7546137231148398	0.7606268618516399	-0.6353022468808502	0.5145000999694992	-0.7920268759746779	-0.7698823578911156	-0.5285635141709119	0.14565744448559848	-0.3778042655665632	-0.40803781057761546	-0.1916933434380323	-0.29952491641747814	-0.20620100394125992	0.6528676524606415	-0.7984521330899432	-0.577023183912889	-0.7786634735332169	-1.4149502844946564
-0.7972424934904675	0.0733803486278745	1.1316049179423964	-0.9892817191861674	-0.5507684915971996	-0.21460506094870263	-0.16113137607573108	-0.2662490079856112	-1.0454871895788713	1.0886619304291647	-0.28422515667328485	-0.2935502342030497	-0.6064256597699735	-0.2278046414326175	0.2412552561444648	-0.4115147718628747	-0.9831439217599641	-0.34008572860081887	-0.5568818877546992	-0.6295138810419548	0.8653045528496387	-0.7284863817837077	0.46967226602191847	-0.8092001544371058	-0.8215042348968948	-0.6265137922155725	0.1526453015715728	-0.42078180794920617	-0.18307696451545735	-0.2469670358325707	-0.24847038654861148	-0.3245805373258677	0.5215999456934188	-0.8105612310888063	-0.5154439712244896	-0.6992212399172548	-1.4408822060345379
-0.731132187796877	0.1619846769539649	1.1976939119937242	-1.0484163399716624	-0.546707967033238	-0.3065163275215715	-0.21078953139393958	-0.16020821582657221	-1.1508805046804138	1.05935916604836	-0.2538426493529834	-0.26864406069799557	-0.6776491824316502	-0.2275780055605158	0.2045611368179343	-0.4762975624667993	-1.0306936429085178	-0.20107979035129214	-0.49868253488730907	-0.4655789365500178	0.9506881677107962	-0.8192626002923771	0.414848298509262	-0.8114342347800687	-0.8282841241028682	-0.7116375885951151	0.13955664697789705	-0.43447193668891276	0.0843665405842264	-0.31988007501359644	-0.2554978733748361	-0.47632545602140225	0.39277610040741856	-0.8355928981613093	-0.4667967226774481	-0.629227838412574	-1.4141894457208717
-0.607808724315501	0.2366022172685553	1.3389839364863423	-1.0617062528896506	-0.5929037899710552	-0.40467475738667824	-0.24801761028706504	-0.08911164013009684	-1.2177513055323708	0.9619353515693787	-0.20058430633590718	-0.18044648889671952	-0.7469336920809405	-0.20484776074101912	0.05536633003071208	-0.5466047750915493	-1.0583740481077841	0.012117974044549108	-0.3539203629082347	-0.2977822585091201	1.054262354801057	-0.8631959267252226	0.3591685599992313	-0.7685204654095923	-0.7974381208220137	-0.7551503909440067	0.0950045322406415	-0.40738736233562783	0.34259414306008446	-0.37947246280578034	-0.291315386876241	-0.6319831597747205	0.27962171991279827	-0.8473998497609678	-0.4367484391184213	-0.6246004045047029	-1.3548228869551615
-0.4779649683255374	0.2978517595828344	1.4966684984211376	-1.0069100747509376	-0.6691239554093495	-0.4874669419974135	-0.27428236177326804	-0.02949242076142382	-1.2583508550911169	0.8169969471051781	-0.17499964112360902	-0.08616388606863974	-0.8121235262068677	-0.12887141749978054	-0.13110299515850432	-0.6040614137110215	-1.057998296001006	0.22857995748784093	-0.16094029831386028	-0.12650130959697964	1.1985282484891242	-0.8648012043213473	0.2991371349280819	-0.6846744587989203	-0.722747172271645	-0.7675049953572307	0.07237546136637497	-0.3503944397745374	0.558604292329317	-0.4066045264241035	-0.3567163529848213	-0.7528704326736355	0.16950419669999223	-0.8489803078491116	-0.41398159269376444	-0.6798940833259984	-1.2760972082786695
-0.36493585828752145	0.3272442851142464	1.6534145324878662	-0.9103659966111721	-0.7552659243474095	-0.5416978460903928	-0.2782102659235942	-0.014456296052805396	-1.2203962801838786	0.6521767745503447	-0.19470752365815924	-0.016186029260407485	-0.8649751713880566	-0.002968524786979143	-0.2758319535039646	-0.62197272923178	-1.0258657976578025	0.3957467007399574	0.011549874272341443	0.058571544847159894	1.3233276435547656	-0.8385036359237115	0.23435344963746862	-0.5956220736498647	-0.6167740143334184	-0.7533915757324012	0.11763360311490736	-0.2554210196623599	0.7524366039894155	-0.40595952646211764	-0.4569470982713065	-0.7974406115591257	0.11478685691817088	-0.7973829996773774	-0.34993130405478795	-0.7488345357977504	-1.147071632890754
-0.2269658264124726	0.32821514530421336	1.8527269634062757	-0.7664834683255146	-0.8244360775717545	-0.5522676910919543	-0.20880071916592602	-0.04553970844171484	-1.0233051015505725	0.5045128979152407	-0.20732194585121205	0.07381582499648952	-0.8560817094709101	0.12390756902366504	-0.30096645791084636	-0.5834475032448245	-0.9429498327622652	0.4989292180873659	0.2100011430111067	0.22662954320340073	1.4436095694981088	-0.7428335502990772	0.17916532425358836	-0.4619852155695085	-0.49504758441660607	-0.6794212416703526	0.19736034561912147	-0.0935197239512062	0.9660599007805345	-0.31950148807938644	-0.5143814203280361	-0.7238091109262721	0.1721277538783635	-0.6762222935966323	-0.1795588541822804	-0.7717777410415652	-0.930760942621251
-0.05864270872158831	0.3357793197513186	2.062909685454825	-0.550461974713125	-0.8118543362416846	-0.4627941011907806	-0.015674621749399174	-0.03549373865822787	-0.6460635635242982	0.44107083761335614	-0.22092348388466815	0.1690418434876382	-0.7352021217322566	0.2565028857243762	-0.1894814688322172	-0.4708526285326046	-0.8268652046230158	0.5445038018219118	0.4526250231139358	0.3715026224705854	1.5896169302905723	-0.5786716205730948	0.26009941113295054	-0.19529430297652492	-0.32445360748394214	-0.5394309902751373	0.3407743451918704	0.1420362384783282	1.191518007775633	-0.10516519636378044	-0.4832758853207112	-0.5069874625651306	0.38693599025008085	-0.5380949050990569	0.08089255100862357	-0.6436920330228062	-0.6061152647287408
0.14320531195371755	0.3823272649032433	2.229242959895348	-0.27439423818946135	-0.6374989423561236	-0.29357788980257193	0.28401452085937073	0.04992983446803141	-0.11934039059187959	0.5330437077505314	-0.2268806132005876	0.23078839863558276	-0.5301650362660651	0.41226838746689803	0.010981922954287949	-0.3250847256665549	-0.709607774453522	0.5512950372130073	0.6848489655938576	0.5252751102547338	1.722916753895501	-0.3751023554144538	0.5497869976910287	0.17692290894666618	-0.08917649639869721	-0.3374818257751757	0.6243075516180756	0.45857980915420543	1.3992404748291967	0.17168000471125067	-0.3422241854514759	-0.17027452295614842	0.738510621721775	-0.43106535368876964	0.3986564444132639	-0.3092421691425624	-0.15098573713189153
0.39344964167982666	0.4449957567259343	2.3762710724927265	0.046321015699178306	-0.3331243749688887	-0.09370814099620338	0.6616651028062666	0.16214266035025765	0.47102444236028446	0.7905141799416655	-0.1839295960519039	0.2986553628976953	-0.30089570438250923	0.5864313894152291	0.2568454201992769	-0.17520993832459114	-0.5802921175847191	0.5482382897151817	0.9412980980955457	0.6787862777235384	1.8779590529325603	-0.11496935051456421	1.0019072027082294	0.6108201651212216	0.1852096079371836	-0.04305901921465667	0.9919484886697536	0.8164894491753314	1.5821827720579051	0.4480624884222486	-0.10873026832205587	0.2073092351200576	1.1302831806456646	-0.33344882471521775	0.7437998593503068	0.16538846204258253	0.40744878841682264
0.6870715824051811	0.48672140730791524	2.5068096068511627	0.39228710413199563	8.58016406784401e-05	0.1304199448912478	1.0594399784853723	0.2984132857662748	1.012075913558239	1.1409972977802614	-0.12160356101252681	0.3729257609728974	-0.08478782953833564	0.8132405713003298	0.5096092175636657	-0.016260261092304086	-0.4370167006277631	0.5729827298672617	1.2670594825341095	0.8303665784178639	2.124281815837749	0.16616603626796536	1.5600701798256336	1.081919715702504	0.4562182307017061	0.3102197500366393	1.3384629251532159	1.170451719462654	1.6856793475671972	0.7111383424827087	0.14654238102227884	0.5690995698721142	1.4818937512567891	-0.266744196583289	1.0750228797657615	0.675625396051762	0.9604517704971174
1.0111670576996084	0.5177996021801488	2.590516788603032	0.6838743835921208	0.3263401231276345	0.36705222649949976	1.3958599969302645	0.4512958742883223	1.4396368773165966	1.5052023015197613	-0.07166238634285182	0.3984451546589468	0.09692693740457174	1.119692264945943	0.7217128352525236	0.11931991867059273	-0.33647454599612203	0.6433155851905304	1.6202543835040395	1.0086305868677843	2.4004853954946315	0.37983517296889563	2.129849793035059	1.503772364810653	0.6854881605419522	0.6133937347231916	1.6511423748654757	1.510782997635496	1.6688885033982501	0.8997727878870029	0.38265946143706403	0.8365562139583119	1.7563429895122038	-0.23801704662821604	1.316199892542159	1.1364568530685237	1.3820409888162246
1.3438224243907757	0.551875727968652	2.587546763704086	0.8859579437392815	0.5924516025222982	0.5575068192540577	1.6295454337218396	0.5804620949293514	1.702690153854104	1.7812942078496659	-0.02221476959337871	0.3631260307727551	0.20569581817200744	1.4742040949987623	0.8716976296702377	0.2096448811118107	-0.2709570422871235	0.7541607184374655	1.9599495144746375	1.2291413796315158	2.6428079567342735	0.5208320551619019	2.569916372514771	1.755679493568902	0.8656786718286597	0.8138128729821634	1.9040267676995746	1.7834471923940414	1.5417388828454333	1.0166299549129	0.5598849068588047	0.9507028253258628	1.896002485336279	-0.16573433112637295	1.4392594748809364	1.460543481729943	1.6730195509686943
1.6215772493563172	0.5693512113880537	2.5356544886697163	0.9928703506348981	0.7183514032779253	0.657155488703886	1.767979194867997	0.6607247973040928	1.7835647162045398	1.9023492839260707	0.011794814535843995	0.30050681613646923	0.22815153870092858	1.7699372450462068	0.949825794106251	0.2806144944584818	-0.1962734644582528	0.8823089789232232	2.259052340475942	1.4574191928790565	2.901027871144753	0.623213092959227	2.7827666482447486	1.8642752250224852	0.9939606563821307	0.9005953893986665	2.0564923956220302	1.8950380041945902	1.3814716841587986	1.1182875576172147	0.671191230461276	0.9728634170622253	1.9143314464454597	0.03726156507719948	1.4827833592904465	1.560864586301477	1.8683649061383094
1.833671443973688	0.5513956322703164	2.52601972789754	1.0115311457156113	0.6867499294975333	0.707034103678575	1.8188057773701651	0.7358660248872537	1.7728063223766224	1.8818215946851093	0.015330066615425218	0.2254109293560806	0.21070042158945138	1.8769493712433327	0.9768465955083888	0.35035204246237867	-0.11004404916658672	1.0256994825881827	2.478876953450161	1.6457149978790955	3.149781791096675	0.6562104657684703	2.805581138876883	1.9070724336794171	1.0534467063455732	0.8878261049762018	2.131747633721489	1.8697866652232942	1.2291606603992076	1.20160472661984	0.7465019245367913	1.0140543724887199	1.8862809481205278	0.3536553291050493	1.4884174124577645	1.4937529400448113	1.9684786081223486
2.000388578288072	0.5710688871087634	2.5766645924743528	1.013716842137661	0.5661582347660993	0.7617091189060725	1.7867361801934485	0.8382955207188949	1.756400988801925	1.7919912922661019	-0.003918692272427063	0.15596374385832482	0.19675902635514292	1.8845616702415338	0.9912759614122753	0.41467115256095965	-0.05340795889050724	1.180943527455116	2.5649592985435	1.774400735390301	3.300892857462422	0.6321313018265909	2.693657217156425	1.9174657639705934	1.083669558044996	0.8354048320839788	2.176824742903028	1.7946240145616645	1.1407642418868664	1.297008634040551	0.8121781608666747	1.0482201001978295	1.8432797677928126	0.7317566846626063	1.4676933221522512	1.447534019336257	1.973487463383107
2.112237290544361	0.6215002730205562	2.68011649975441	1.037572784995404	0.4086922691393319	0.8449848911966189	1.6899183149184716	0.9297729396885369	1.7547133976132336	1.69248792676655	-0.029101624293862777	0.12529094211275482	0.16044857039135044	1.9284623718196001	0.9753472312301085	0.4922117810690925	-0.03932294810009612	1.3033240788612666	2.5089918249871372	1.8289005389346449	3.363516704226501	0.5951876215935403	2.510085234272794	2.0037206919945474	1.163781925353819	0.8168729254641425	2.2171769020860177	1.670644079776371	1.1825010095249824	1.4230640613938996	0.896459425683501	1.0662900530101438	1.7705569191566795	1.139724049679932	1.4256850309924283	1.5094917571685875	1.9402219014403415
2.140462448386336	0.652525123926309	2.8149556301665193	1.0665469918364399	0.25769960354206745	0.9002619237398	1.5460774705274014	1.0058859342834325	1.8082619641775257	1.623232576111698	-0.0456300755750228	0.14137617916810244	0.09157569478938313	1.9882542474884808	0.9468754321393107	0.5896906713070635	0.002670196439143549	1.3772116134014638	2.368104443478593	1.7760267284635465	3.3586026633873596	0.551432659338041	2.3083781894022466	2.1872261086869513	1.2483934470805773	0.8487746875543081	2.246667107249361	1.4928498160358583	1.3186842036928792	1.5095361215149348	0.9802063424236783	1.1306909379839514	1.6542398943922383	1.4939790817310943	1.3921937149422632	1.5992140984481424	1.8985871129859286
2.13204709549348	0.7032872424302873	2.8952057029360168	1.091226689627118	0.10937864541152584	0.9544829586964554	1.3830321580595784	1.0734237415990908	1.9237645995728723	1.597553271842496	-0.06283573423506442	0.20812283733032091	0.04636094443351445	2.1284885262311706	0.9700752729613136	0.710260850711218	0.08373017365575167	1.4412649964893798	2.1446685257858378	1.6154453946851794	3.308393235585322	0.5291148416474654	2.1010266975277396	2.297647957986085	1.2732447321480616	0.9172111883895994	2.221322547870183	1.356406837484287	1.4914160764318818	1.5324897071186538	1.0152466223590495	1.2125748580114055	1.5175992862802652	1.7501759862252526	1.3665604204149358	1.7074738845442579	1.8104354872786395
2.151688272188065	0.7930011252591963	2.866408341515844	1.1425081800519827	-0.048911194764450584	1.0298732910652018	1.246500198606458	1.0838374070086416	2.0546827314033944	1.6288410621974854	-0.05434194677113348	0.35232392143060254	0.042764562756909916	2.41910237187352	1.0103323977233305	0.8445957171169031	0.14702732400652016	1.4857468967292284	1.8820507268550624	1.4111800148586156	3.2008533313266314	0.5288695909036116	1.9218428169923503	2.2909457169571974	1.251746002588678	0.9941271804483188	2.1790152369636555	1.372935524234819	1.676446869578939	1.5189727513935558	1.064795262193726	1.2528054025600812	1.3910036676389115	1.92825642550986	1.330317973139793	1.8353794828600165	1.7014876017545268
2.1775606643834684	0.8605879307914999	2.72989411706073	1.1994241542181099	-0.16672525530140708	1.039574652070371	1.1670844403265983	1.0110993329815314	2.1502425824631297	1.725729234746924	-0.01771535785572586	0.5219382649548381	0.05504858932699976	2.683666423746195	0.9976764734389176	0.9639603272071602	0.19951875468057073	1.4650827303864626	1.6672168440068877	1.197507103679698	3.044845466370301	0.5340310042855977	1.8437309536149684	2.280299838453339	1.1816539127092731	1.049608505822521	2.1565128888862843	1.4709988330150296	1.8111880070413087	1.447672212117495	1.1632124624927986	1.2621783013121384	1.2892779334829556	2.053112614473176	1.3095444613152682	1.8465601390386155	1.6680952333494663
2.1639098056832253	0.891399405831325	2.481908918098407	1.2337143262263406	-0.2402384043637274	0.9684872631383005	1.1192410761664509	0.9497335593890621	2.1812358437170087	1.8569930158334151	0.010360053139912737	0.6360090113158146	0.09299474900515216	2.805503202283074	0.9268032974461979	1.031207248496632	0.28452982223208034	1.4032838714711502	1.5026777414662178	0.9814242384815042	2.91168358075384	0.5684329949914496	1.879127098697867	2.222621712033718	1.0112718073142957	1.0663958965414153	2.0835205578742526	1.5709101613335368	1.8857108455246165	1.3146760243036446	1.2154814198085928	1.25333896415887	1.207049182467648	2.1161450017532406	1.3001708465427428	1.7195689438304007	1.727694270629388
2.1295979708443187	0.8856702638311914	2.170412706697042	1.232418285131859	-0.3097145681349212	0.8874813922019632	1.1022615917697869	0.8874748107047281	2.141285367692375	1.9470438766940006	0.03253572527547007	0.7080387971912252	0.14032183197227907	2.8264203601257654	0.822137997504267	1.0255503463314213	0.36093275061014424	1.3283728106194639	1.3998563015401817	0.8009970785323551	2.8141441806590164	0.6414954211373205	2.0005555408572535	2.1088196020417525	0.7524395664509429	1.0691127655674715	1.9485064694100314	1.794180489872471	1.9033801840084255	1.170686793659423	1.2068185040205046	1.2303780300243254	1.1989808456656643	2.1706940478248913	1.2830051056060614	1.5704519643381447	1.8252295745467066
2.0849676928114045	0.8190009745223735	1.8874168542259546	1.1857168721341023	-0.3728468978772028	0.802942370462118	1.0990919222813895	0.7735022986120604	2.0532547696283467	1.9783946837465838	0.06379056752449874	0.7371431703969404	0.1389461076562285	2.760029381122192	0.6978519843723585	0.9539713243205814	0.4054992277594346	1.2049825643384668	1.4111396913903704	0.6718177359810555	2.716553053818518	0.6701117238404715	2.1837451579760994	2.0708790897825677	0.48474611009963653	1.0761766250352178	1.789885734209776	2.1466495603728504	1.8093812923182917	1.0781012556378253	1.1319450038258836	1.2061543334393137	1.2877505200571877	2.242907037234612	1.2501397954633764	1.416776823900711	2.006351471528597
1.983606052003656	0.7131025322629194	1.6968125363112516	1.092720431905504	-0.4060608118467625	0.7010040613854346	1.0343685143359775	0.663679494299238	1.9343931786939663	1.9754959156572993	0.06873762481767935	0.7064821613471587	0.10790023450818839	2.62882054269786	0.5670526038380237	0.8189078171207835	0.4683409210110783	1.0626985756048468	1.5100863408458758	0.5971527147693976	2.6298762703154814	0.6384074913169968	2.3742543483065317	2.0835842075590683	0.23382789432046308	1.0619202123037539	1.5790552066884134	2.4284355795724313	1.6984589535437595	1.0562553873601257	0.9752514784402099	1.1636650447890984	1.4094045070269483	2.277096064406064	1.2191525030431312	1.253445032463918	2.2891298824524817
1.851465739785299	0.6034593435564503	1.6109431764329496	0.9507380316651467	-0.4242919786571261	0.6246268153844211	0.9271466750932051	0.5680129715898153	1.806752868210713	1.8905336531273609	0.03980135698447891	0.6916705354369561	0.09444630064570973	2.458936959275664	0.45992060782537114	0.6417421200356541	0.5940926260792357	0.9604980902590009	1.6527406268089824	0.5725305339459533	2.5808048309182974	0.6668565776038845	2.517040649613159	2.043079359601873	-0.003705025489563707	1.0356952765469787	1.3203777717105027	2.602252905266528	1.6527606738065532	1.1157215795075732	0.7764901862929399	1.1252308242896787	1.5406901833638877	2.2951086382047547	1.1988402587293818	1.1335473886354326	2.5451943986523147
1.7480805599231608	0.4969421112858071	1.505946856205441	0.7931921548919053	-0.43607338471082147	0.5634875158655861	0.8147539240575977	0.4597660056744031	1.7061789240999565	1.7040042282516925	-0.004412250192626932	0.732909592608913	0.09920175713977397	2.266296467990194	0.4203406153180638	0.4826069706012294	0.7637617819304315	0.8806215436529297	1.8251068061001263	0.5660555972435629	2.532767926434616	0.7624374811398464	2.5897629764964365	1.9715305082702899	-0.19204635946139467	1.0233692707550819	1.0801656585659933	2.704795813407574	1.6203392609788516	1.2872495041809342	0.5868128114486943	1.1371470333292955	1.6975285878353907	2.358745318283227	1.199647476873237	1.0336973402102072	2.7284508710828823
1.6816410276373877	0.4019471757752095	1.3094975292896138	0.6504848503105665	-0.4447829156596076	0.5032660460247577	0.6637782157985296	0.36199836510176625	1.6047125038797965	1.5131739137652926	-0.09042906540166917	0.8057412817979331	0.12298987208502696	2.0929333573551587	0.45893715383639194	0.36640863596175766	0.9201315904872056	0.8071074579020611	1.9608794641875669	0.5566045125053172	2.448694722463896	0.849077880286276	2.5958626208394247	1.8937068051928214	-0.3290150770600196	1.0161052209380481	0.8641757028852982	2.626572842390524	1.6376605168096023	1.5327000331932128	0.4513636702012872	1.1685382407247018	1.8255438024842203	2.449877320689251	1.2418699279487773	0.9241906407856237	2.8715942326066086
1.625552058213152	0.3487739099862578	1.1488667026550659	0.5412219960063126	-0.41713603971542046	0.45495662372537043	0.5071592528424742	0.3106391653328492	1.4758551805200821	1.3544033441793988	-0.25629896086282133	0.9213214932198227	0.17759637820479995	1.9451001111361568	0.5426919648650944	0.28294614499964765	1.0720037601901287	0.7601635619399805	2.024023049695356	0.5610614756614483	2.3605868323305126	0.9061209737541457	2.5870864161429457	1.7989235182944252	-0.4243697320506545	1.047020330592435	0.6887008356978886	2.3317324131724084	1.73850503400988	1.7701020844189699	0.3880839040333429	1.186252485804491	1.8783563678762634	2.5081915757355957	1.2811270878836243	0.8654056046446176	2.8876563844976495
1.5813152461074815	0.33400830006412613	0.9980250780874405	0.47948430963274874	-0.30746656757922114	0.4156478537522431	0.3945676205840662	0.28362666880391535	1.3883925217984028	1.1769483237571425	-0.45845110250435644	1.0564775796504184	0.21870562056237572	1.828369305482483	0.6805689896807767	0.2463816251495791	1.2177272590548769	0.7253221730394283	2.0207217282144625	0.5627455399158817	2.3169984279748954	0.9618374836529959	2.5920389631915812	1.728074031244119	-0.4672924129796507	1.1330592828544377	0.5890967173377188	1.9984679617140155	1.807524851501984	1.9649762033685634	0.33251170406190356	1.1954119599170328	1.9045020918114186	2.5503061353784715	1.2830215794457343	0.8480180910087546	2.7543616582123773
1.5380821736121226	0.3259640299186868	0.7879849172340416	0.4572868600399767	-0.1561325825258562	0.3962253934692621	0.28127990404585324	0.24973301127295816	1.3641658521376474	1.0183983126128249	-0.6277299910422476	1.142918039779227	0.18189687075182306	1.793747343138651	0.8957197025158171	0.2792499489713239	1.3336866364918665	0.6692910232037238	1.9650952362195035	0.5582450233738612	2.2717202832605587	0.9614250164928807	2.5698253330469654	1.684441470806777	-0.4593783878954711	1.2057855768887644	0.5796468173406255	1.757220099106524	1.7994526490239213	2.107338912369516	0.26110337018251734	1.165923788890637	1.9182128735038737	2.571526109414865	1.219185450722474	0.8567326297154931	2.579875966090735
1.482057443522946	0.3290686487679212	0.721088076410203	0.45074075417293386	-0.002126890005769344	0.4127463276733835	0.1708635351618328	0.19983146202164548	1.3381055497430248	0.8999899378353333	-0.7595788242830095	1.1687912143389276	0.06936912118383984	1.81330468574874	1.1075169984704005	0.3493054493217433	1.3706583665132643	0.6218768583958258	1.8768430084626686	0.5718191619764081	2.21466568278084	0.866869706976666	2.5105222237182634	1.6552235852779429	-0.46503660425486804	1.2370581693097376	0.6194739820793336	1.5915784118498544	1.7165261007739219	2.1818924949321143	0.18950072791162298	1.0735464907536705	1.8863168872599547	2.5373835663048294	1.0946432228133505	0.932891324899823	2.3916317728097907
1.4054440065470508	0.334776453181462	0.8602159227763877	0.465063106606865	0.15904651109244114	0.4581838313028778	0.09737692333673745	0.15176839090064478	1.3221221139655004	0.794263673448458	-0.8447921731103294	1.1543923327813177	-0.0910273350977479	1.8363682186154442	1.2167126356402567	0.41329335905936215	1.3194991478541522	0.6423888789355324	1.7320343389979478	0.5831140067173514	2.1995442307951296	0.7234091695840504	2.420138240080658	1.6472974567568226	-0.5038464847464166	1.2331544574986146	0.6594640761283366	1.5073826416850267	1.5497779345946339	2.1995739069335123	0.11346137736795066	0.9242025992526864	1.7974753345895713	2.44539160876261	0.9415353569155469	1.119152466987893	2.161393506097922
1.3199976610004096	0.32137644880126126	1.0207041882157861	0.5009348880863271	0.2922317167903631	0.5214351259947615	0.03784928733701177	0.1294965415505851	1.3481824163601233	0.6923026567427728	-0.8506919119704104	1.0950986583573548	-0.27403116655726983	1.883281844140259	1.210054168468965	0.4686435633831233	1.206693810828597	0.7483791779212181	1.5176344326824724	0.5800507519097178	2.1706634644598233	0.5950427006994465	2.2841798988594633	1.6795070672666679	-0.5576867813820912	1.1624157676465081	0.7199470567610747	1.542465444600064	1.3474093102523945	2.1866739076937924	0.08261492021597032	0.7227119541634093	1.676396373850686	2.311168881423975	0.8104200669778866	1.3696019363069967	1.9456534449087601
1.263290387976221	0.3162874343989069	1.2489327815503262	0.5244832957691095	0.3562349996275226	0.6090039725856622	-0.011237084465644125	0.13913541974807483	1.3603849988014418	0.6255207114684525	-0.8031611364459044	1.0003679330893174	-0.4537310931632845	1.93515479580751	1.1351504433410804	0.5129051796219192	1.079234141638725	0.8819631930071807	1.2665170118682354	0.5940168709852796	2.1038842357931724	0.4949135106411292	2.1396092239838405	1.754785861431717	-0.6538639964602153	1.034808719285845	0.806408210757471	1.6426281035757824	1.1607375560266333	2.168599887019881	0.09394957638730125	0.5011238221864208	1.5303037720686838	2.1766440076861366	0.7302583631411411	1.5955149222403546	1.7707027957586914
1.244460232886767	0.36283537955083156	1.5858405259870654	0.5493167611472677	0.3642030434820197	0.7014481725199534	-0.038608112753679466	0.18166992449149535	1.3414645052820577	0.6336341112835673	-0.7619892234281789	0.8856957592431328	-0.6059057009733576	1.937914420838381	0.999256448699899	0.5088910312470756	0.993847321980439	1.0352570053076287	0.9867726390577095	0.6329826335620032	2.057123257702813	0.3889428937746905	2.0356239438560473	1.8648386018046246	-0.8056512586652798	0.9135362655490917	0.8554680364128803	1.7552094538488583	0.9926633606928374	2.13527021507117	0.0760570120025569	0.32908577735028766	1.3742021199554917	2.0244784326409353	0.6947572386511716	1.7398936310844317	1.6376616823980137
1.2576774760753557	0.4332600840999617	1.8796353889907167	0.6115816506779088	0.31399377452591076	0.7760983196645	-0.028887792989262896	0.22088203661371106	1.343184550147456	0.6941143867985742	-0.7477908246540146	0.7612592332841727	-0.7067777075171641	1.9205834423836332	0.8229602295278372	0.45601820562329876	1.0041861981305553	1.1814276277375793	0.659755822506692	0.6487054058684818	2.0079138803171612	0.3009982065814081	1.9643036247769774	1.9911904152883637	-0.9566533498777401	0.814913919903249	0.8891581971304884	1.894845810162607	0.8460708376620607	2.085422935400296	0.0339406681430822	0.22497012403996655	1.2308408927701526	1.8426095423509246	0.701791568190484	1.7672425967554997	1.5893061514418227
1.3179741219460193	0.5144389322918014	2.1269077819772946	0.666235044628247	0.2088556124103636	0.8254637395504101	0.011224063634483309	0.23683740038748607	1.3909076817430894	0.7622826994199435	-0.739193734369577	0.643579922011953	-0.7602359712944068	1.949526176403062	0.6809398002012059	0.4184203406470329	1.0874665287053928	1.2245540471865364	0.34202300392306983	0.6438564622393372	1.95763548352089	0.29661713647531585	1.920386185507456	2.1427387696836044	-1.0772456439163474	0.7428453941594408	0.954058372397883	2.0178352064753717	0.7340047987417655	2.038085546885847	0.03523605741980597	0.17207638421337	1.0976145029040068	1.6886543309412076	0.7247890483705293	1.679653862726879	1.5854385543417426
1.41499960763722	0.6048569554782696	2.3687866097473855	0.680392646075591	0.0776006270848743	0.8330432362462077	0.054182407759572435	0.22998250335875398	1.4679851639189672	0.8688754433987251	-0.7172705802397032	0.5459246081883974	-0.7867105400221842	2.0139974162547256	0.60397243391612	0.41414123198342007	1.1662833797088148	1.156019278626694	0.12694113448478223	0.6350151249035615	1.9179093428423548	0.36834183129108117	1.8703873097885073	2.301785863316965	-1.199645077541105	0.6882506260463739	0.9964380963312081	2.104573851524898	0.6429563219204105	1.9880980498319327	0.059006450647682576	0.18232076691011428	0.9616207993017689	1.6012642954791694	0.7471769964827647	1.4972581519570614	1.61794327751072
1.5131412517750884	0.6791544319939712	2.4790339339962295	0.6804036294746968	-0.0573971026213088	0.7819605866401556	0.07661869570684757	0.1946837232567719	1.55857960244274	1.0134672560261637	-0.7246624709515558	0.4775387653115958	-0.7991787186660763	2.0480994492449147	0.5214429098245066	0.4183143565315259	1.2452824135518858	1.105451546264478	0.035589074351520616	0.588166199480653	1.8588891260269793	0.47274061384464805	1.749013491309806	2.40606884836935	-1.2969065763709198	0.6321973282456332	0.9916588365625616	2.1747542415112777	0.5296968567610592	1.943396748118642	0.09416007714476772	0.21323176886661308	0.8400027514714367	1.5221019388877592	0.7533382125195387	1.2886356975117959	1.6685813247882717
1.6077015529833627	0.7168579475032305	2.443262954113335	0.6667951979826414	-0.20283449982961632	0.6745942525860127	0.07850806732346013	0.17905665914912489	1.6714859437016358	1.1199182124353606	-0.7462642385287406	0.44659473156289237	-0.8093287476750476	2.0562316775967573	0.3893376313703794	0.42275244136840023	1.2813318429475555	1.1149952375472822	0.0213143462580803	0.4826798988537996	1.7973860254191965	0.5853887396005246	1.582302017863811	2.459278814103045	-1.3471076677710347	0.5617303252961321	0.9893597229617352	2.1675543573900713	0.4235979490360465	1.9108522935149566	0.20452724352161558	0.20305852771637287	0.7450156059585625	1.440917525624755	0.7536676893129493	1.1309427252381865	1.7042350751043098
1.7047109788407986	0.7256597019727097	2.356169943976667	0.6274856125830712	-0.3537447779719585	0.5342551340778868	0.040161281552076177	0.19050775150363614	1.770534565007227	1.1679999526989178	-0.7401234597541432	0.46133560129836315	-0.8384356078107013	2.0261557642168255	0.2584092732637204	0.41479038469090435	1.2005565264179001	1.1413441243498033	0.050530266405891956	0.36409854686919674	1.7581426677002974	0.6861199087573878	1.4077429422929557	2.472955271159096	-1.369341716196507	0.4881603719326618	0.9932157166387103	2.023748868997924	0.3644570487450221	1.8651414266437762	0.36418397187779383	0.15934204738894442	0.673927988166483	1.41393352797278	0.7509989272863249	1.0469561852695852	1.726172593081812
1.783709301130795	0.7284442570230532	2.22160405585526	0.5938873947185046	-0.49137890623561187	0.3854384274686026	-0.04228741537550551	0.20363973814871755	1.8018848167048678	1.1764441901763987	-0.7425338588993127	0.46337573766975215	-0.8922730082104777	1.9325018229517443	0.1512772772510687	0.37521856556331346	1.168458187357131	1.2117046425463553	0.12625917136196912	0.2679036352323224	1.7774195015885794	0.7168208427832841	1.2038509501950707	2.4166758733020246	-1.3375609855435038	0.4018783313893792	0.993776917596394	1.7970042637269923	0.3281072745470924	1.8167524077565225	0.4669731109858078	0.09698648187716088	0.6594984236854321	1.4432649707262606	0.7675551361551965	0.9833774601102465	1.7424460890766853
1.8559384034888482	0.7160044440395227	2.0027845014005785	0.5958753899566506	-0.6054855313011247	0.2590937442659986	-0.12451237092743453	0.23401402325879217	1.7942419758406913	1.1564048803417837	-0.7859439996946957	0.44507347380619083	-0.9391559597054944	1.8013463106149654	0.040292076265199095	0.31271443344279926	1.3562773086084214	1.3255926918544745	0.24321584692450537	0.18914459574695544	1.87895910334895	0.6996644384746953	1.028672806243137	2.323019339967904	-1.234828215828721	0.3122931500828384	0.9984294545681435	1.5465606558969327	0.3128579392702586	1.786465453019788	0.5008637329380885	0.017610301364014366	0.7235779092887078	1.4716667322514225	0.8222977053803309	0.9469260271413595	1.740480588911072
1.9361251534774553	0.6936213157038038	1.770908717490134	0.6033001677521541	-0.7006195024619849	0.17523569293241584	-0.18477338143623986	0.2755898929771238	1.7772524760852928	1.1362395371119813	-0.8456759861302257	0.48531015183613546	-0.9619474869572313	1.6695108906618852	-0.06193877199909226	0.2370947670282395	1.6373398844778901	1.4090930748606834	0.3628383783307682	0.13066691629127747	2.0289149390612846	0.7621587871127395	0.931351615158729	2.250343735072046	-1.1240069385869587	0.2346478931802828	0.99857428062174	1.2692985885271038	0.3178802746929544	1.7527431723985643	0.5153559004714336	-0.03186864423033348	0.8226800862662896	1.4776864182047915	0.9300695645048664	0.9769350745798274	1.7058835591141808
2.0177894081724412	0.655032290350947	1.6112995794208227	0.6042337566761444	-0.7834777428396248	0.1386310663116957	-0.2344563969072996	0.2927402675356011	1.729107446692487	1.1382718256093596	-0.9173107531064248	0.5818097814724297	-0.953628146211351	1.5349158456779335	-0.13034525192109153	0.15857378545166373	1.9372128385411826	1.4401031558114723	0.46418739787800306	0.10575437956189711	2.186922904850389	0.8853861381375264	0.8620523722649492	2.1938506425734747	-1.0340363132598913	0.15790349284952554	1.00815090341573	1.0087574019397887	0.29503942250656706	1.7086027402174366	0.48232347391498254	-0.012553714354178203	0.9136240785933152	1.4991155705175574	1.1043133666999456	1.0667128342295373	1.6476159896883857
2.091110579226514	0.5922464418019959	1.4724806156441281	0.6073859922195013	-0.8355230750768315	0.11663276144850207	-0.2799256164702554	0.30189326222722324	1.682877184225314	1.1838801604923894	-1.0063348282013453	0.6826019523756948	-0.9042645579574717	1.3867893059773901	-0.18875596998788471	0.1115035901519212	2.3482400976457063	1.4451931244956346	0.5640949953701991	0.11551033800137489	2.3397064693263006	0.9750141372545237	0.8164415988942398	2.1568620428082466	-0.9583607852108613	0.09302752036943486	1.0203524984311332	0.8439584115925827	0.21481465865887808	1.6745719813535225	0.3871609391736789	0.08129977087277131	0.9813334172789961	1.5006960286056992	1.3434146756778573	1.2473213025618841	1.5374845771828283
2.1520977979490725	0.5325652121022799	1.3330795269872386	0.6001259654105835	-0.8831783329303926	0.10152311373851952	-0.316805653223478	0.33390904566793367	1.645717724397364	1.2946477606867137	-1.0989400677405172	0.7803516077655572	-0.8101195183449044	1.2268777009276177	-0.2798302582460458	0.10367401361880817	2.7381227609233947	1.4036019945139098	0.6293154685701928	0.15716189270801362	2.479627316377652	1.0526359976838346	0.8383456948483172	2.1799216373047408	-0.9280008401635232	0.050329778728361495	1.010268984449558	0.7677165175205866	0.10916328577351035	1.6455469830641527	0.29005532051728933	0.2053884133644191	1.0298332859394659	1.4171176861797727	1.6141128091438248	1.495526327889745	1.3953133985367174
2.1911312239148857	0.5131053331297577	1.2536491810898511	0.5896258358654617	-0.9563030839909423	0.08636412034692374	-0.35379756066452706	0.35115134413292626	1.5950088545448118	1.4249505371349094	-1.182994129359922	0.8614735620938075	-0.6879833635144251	1.0602470088461586	-0.38365720396786374	0.09515554033489675	2.887592394428438	1.3151914514998833	0.6081126151154415	0.22315979012745638	2.5910122420648642	1.0877514450990757	0.921519352635702	2.264350447483146	-0.9759710489021132	0.038475650188358586	1.009925022572269	0.7306969901294148	-0.008571527782303402	1.6234347017586768	0.18741191270290586	0.31162052768326787	1.0231306364358137	1.2725987392374996	1.8641362738232914	1.7452276492117682	1.2418564447461105
2.1899026466318636	0.514300237978948	1.2230222843319294	0.6291001722516194	-1.0415152516520367	0.06420790930256808	-0.38492247203293634	0.3528978983567221	1.5186291264181053	1.5133157013348766	-1.2716853398109855	0.8543625665334165	-0.5619150202845253	0.9028950559989329	-0.4598990714086221	0.0848883291451123	2.9229358653204662	1.1881497059454644	0.5083135117564213	0.29088530518722283	2.6759992852091785	0.9523618867314241	1.06978622990424	2.3652337450571093	-1.0600341972372114	0.07049180676383286	1.0660451183404496	0.7127638085297774	-0.09915589439958059	1.6276552449881947	0.0528371592172872	0.38829332942921735	0.946849812996134	1.1436054688081638	2.07648406717628	1.9518134785538688	1.1113725950417717
2.156104726473438	0.5396706284376412	1.173315947623182	0.7251719642298371	-1.1109443368775616	0.03494592010590244	-0.39540102645928227	0.38176200500261304	1.4129112745495074	1.5358599248988187	-1.3741387815718489	0.7439121777794718	-0.4355866976563173	0.75176892387353	-0.5168587917867562	0.07439590170987373	2.950525179099908	1.0395170877932844	0.38909395855909257	0.34936298464290283	2.753951490941668	0.7322047530794874	1.2626078227169384	2.4615517480171922	-1.142776264219674	0.14690732294933062	1.1424046550985727	0.7453037365601174	-0.14240102020094927	1.6551939390173356	-0.07840196688076737	0.41699894344405475	0.8284483181447667	1.061073017764096	2.221206748681788	2.0632736755263847	1.0112800274681155
2.108061733765463	0.6008134828189562	1.1215187133855786	0.8369280501311025	-1.1459707748553818	-0.00245810655695243	-0.3890492574060657	0.41958212654044996	1.2760378930435008	1.5073606234123254	-1.479668351765596	0.5920340487209559	-0.31963588601060156	0.6217865854629178	-0.5490709404749843	0.04625711904264711	2.8489013138578487	0.9112305129411098	0.24932251670606398	0.3891562615515469	2.8338865552583736	0.5579540995723009	1.433944101127468	2.52490249582938	-1.2239106001220432	0.22615410264619262	1.2179133387918246	0.8556526792309302	-0.1760821607254346	1.68863578487248	-0.18272938075488998	0.37635933500297475	0.6740537751544889	1.0259078253029108	2.2509585031267454	2.0249657271573342	0.9147380408387951
2.0514989992451595	0.6591077693901484	1.0823025046199075	0.9661697074087602	-1.1375790240898616	-0.04941545718013522	-0.4002487562650664	0.4324514734526305	1.1279030857206414	1.4183337838876298	-1.5790227089112414	0.4511113340498435	-0.22582665312085	0.5183206440880712	-0.5463301670630726	0.009520375004878998	2.6189068652276677	0.782833286595802	0.08267552814942523	0.38619463131099224	2.866733038762111	0.38096109683840007	1.5270046451185642	2.538967488597251	-1.2942644136656505	0.2810920542151821	1.3432602881785598	1.0037307887956215	-0.230979767722034	1.7161885006399253	-0.273536169053211	0.29755228686187013	0.49275878630103015	1.033670663559379	2.1903841946582476	1.8575329763291344	0.8369845450399188
1.9967911755247143	0.6968219536927052	1.0435971401368533	1.10201238754899	-1.076270987992259	-0.09681691893783755	-0.43100076534072346	0.43803256777679184	0.9790380706719045	1.2323400009415049	-1.6712376933507194	0.31104948617128203	-0.16700631425348864	0.450049920498251	-0.5075562843827981	-0.02403684556766449	2.4121862743627274	0.6318631556511669	-0.0554375033822158	0.3322319861926315	2.8448008985958366	0.18081419433260898	1.5431732546008754	2.4931008478169447	-1.3359657174950406	0.29347525724973345	1.5040896206961452	1.126897594984063	-0.2997509547476665	1.734542956079918	-0.3156687052786449	0.24065683504435925	0.32476127903658514	1.0838734498886353	2.1188712566485246	1.6407224576935946	0.7877413688476425
1.9648321063323806	0.7439566824759285	1.0008050213928523	1.1856070381430457	-0.9640710440263452	-0.15203473666308234	-0.48890006132876407	0.4266602673421504	0.8566065752999059	0.9796587977674498	-1.7100910319526155	0.16722576833622843	-0.15590302745071768	0.45219629552226215	-0.4519991951037019	-0.05828296289100639	2.179163036023372	0.5388190813621554	-0.1349637029994152	0.24920471488999296	2.8418524740923514	0.013319084042450113	1.4826320085100133	2.417841480437485	-1.359446069083376	0.2457727568764499	1.613560013957495	1.2522524563058492	-0.3847494235515814	1.74491904242491	-0.31821090673421504	0.20554848184405664	0.22982804223285522	1.1410256033995776	2.055908241427802	1.4161810764215519	0.7428096123734875
1.958368023241971	0.8099645066003738	0.9398363502673079	1.2024775391695162	-0.8119602629694402	-0.22427681454490286	-0.5844251986555332	0.36323277184640296	0.7624097786618063	0.708072585315455	-1.6704457050601644	0.0672590861381512	-0.20440001771023342	0.5165875462425955	-0.4241400394814498	-0.09389362570150732	1.8897883680948897	0.5166057941155143	-0.20179608903515014	0.12422101517948078	2.8853374249566173	-0.1361723920967202	1.3507158196593987	2.354102196913476	-1.3861294198002692	0.13535347993325808	1.6267391848346684	1.369801283097867	-0.48983723404628254	1.7385391514965705	-0.3332859994420853	0.17821234259944288	0.2237363580995099	1.1595727439045531	1.9821548612228885	1.2102048491511475	0.699019114060013
1.975544015453631	0.8848701043339655	0.8800200488025537	1.1975130427737053	-0.6577427169938416	-0.27709643214374197	-0.6807334307970817	0.2849661314417127	0.6897946770329535	0.39678585337978634	-1.5660295097096621	0.01045367052553597	-0.29915167591885494	0.6089349983626273	-0.44922617729870995	-0.13898986684992448	1.6676961001345116	0.49798868039572647	-0.2616073547382821	-0.060851839264658744	2.9708072510605668	-0.2869347129994889	1.2086214183080943	2.3247094703143225	-1.427880575756174	0.005358446691796981	1.6120393403947457	1.386344754004704	-0.5885932553282108	1.7124026312978327	-0.35315403247383326	0.14395768795720154	0.2917691490400574	1.1651043472130531	1.9117291966314205	1.0536202442806213	0.6735310151381741
2.013710210396136	0.9650354171626528	0.8282465747641428	1.1854422871564585	-0.5207559187331389	-0.2992526431880983	-0.7439279393422071	0.2427730583510644	0.6573896808423794	0.05416406856593463	-1.3818750150187271	-0.025702734761628775	-0.41691151087780265	0.692097031901642	-0.48793557119282316	-0.23438881882106094	1.5276202692989016	0.5172143773277507	-0.2589259997326735	-0.2907991989713356	3.08648549663882	-0.39773231041538837	1.1141042428321046	2.320785259624944	-1.477969499871631	-0.1136547159601304	1.5912205951904215	1.3338757832733652	-0.6704424048901723	1.6636350254763699	-0.35388268894198976	0.11991184523845308	0.38828370797869677	1.1698224794467749	1.8632137388017422	0.9303282252801957	0.6362710496330312
2.0527837859463616	1.0440164939354462	0.7650563250141867	1.1339411287494785	-0.4223382190118577	-0.31201343645328866	-0.7911870899103773	0.2605931642284405	0.6285221354127193	-0.20762304741032986	-1.1407203195901185	-0.033250060066190495	-0.5636698812231088	0.7424235270298531	-0.5415096302974198	-0.3476328462407642	1.4006046707806739	0.5954311515368136	-0.19987419296176617	-0.523374279626742	3.168524115279648	-0.42047374302716395	1.053126007295776	2.3045833204420663	-1.5336293991250856	-0.2191979279670845	1.5070404515381508	1.2954074085641678	-0.7489101801081398	1.569058400615598	-0.3683586641093738	0.11420273613141325	0.4889492375214739	1.1674053082531444	1.8044845003763421	0.7981277032774909	0.6080777461821747
2.06716536708291	1.1159561671326557	0.7106692290647032	1.0539819832594346	-0.3891596139515499	-0.3104738511869546	-0.7674456439384679	0.3502583690410611	0.5871112439363323	-0.3523724017817527	-0.9013217721101345	-0.005313163743524596	-0.7269911057356703	0.7389306682951275	-0.6197990166988409	-0.44704594658674657	1.2742608714836552	0.6392076485079329	-0.13051544353924388	-0.7266088959872302	3.173783001089959	-0.37017504501523746	0.99110992182646	2.2741998277777715	-1.5792440948858648	-0.29342564962107387	1.3961217977408469	1.2323677660737684	-0.8262839812736391	1.4448818861949904	-0.4057468371088067	0.11077015651253816	0.56366670839596	1.1676377285602257	1.6915563294349343	0.6646941225388568	0.5719379044273288
2.0329258014959466	1.184961922173373	0.6909482637357075	0.9863681783642815	-0.41534705497999463	-0.27595161233031323	-0.6230578761846937	0.4889452799997739	0.5649778364230906	-0.4207455186703	-0.7052530187873606	0.03153901059515614	-0.8847552706093825	0.6665138413980559	-0.6902530155815041	-0.5153394610168548	1.1438976632868663	0.5979208101323277	-0.06393104409362185	-0.8830091047201076	3.109624594204182	-0.2900337905808976	0.9276554127658134	2.2276338227161907	-1.5986490351316385	-0.32542750688588473	1.3352405454607208	1.109008765853344	-0.8767228152382083	1.348342217971653	-0.4395241124993737	0.11971620598556407	0.5950056379787168	1.1698922055389012	1.541990339066293	0.5335604041616201	0.4852656874468478
1.9430951213314622	1.2725100399631262	0.6749814098789784	0.9414680428198718	-0.4787736256327081	-0.24515990700363544	-0.42032332969157754	0.6266604239467516	0.5569293246000936	-0.40902441291797664	-0.5935711917278478	0.07514839962057694	-1.0291521614200496	0.5458635683092313	-0.7279305888970149	-0.5200027620991816	1.003958469580994	0.5084867408068118	-5.8997977373874065e-05	-0.9665735344487294	2.995653331233212	-0.18658256771948828	0.8339758003936366	2.184059542635622	-1.5909718076484034	-0.3471052618516812	1.2784868357080605	0.9781985508545047	-0.9085640903108141	1.2911054822145482	-0.45638036546273836	0.16136958146434371	0.6049068708916182	1.181141348401568	1.3937752035506334	0.43074547293314913	0.3891675234355696
1.8311179304050527	1.3589272656634674	0.6495579967440078	0.9062991988831787	-0.5292653658628321	-0.24788378862868826	-0.19520221555688555	0.7325042363061129	0.5395017002091695	-0.3161693090144987	-0.5718775994213233	0.133074121333087	-1.1587843889017653	0.398016990568341	-0.7246255386061797	-0.4702962119261905	0.8629261788372237	0.3812790180126934	0.026506565488593387	-0.9513443671823433	2.8695952520228065	-0.08283035530880532	0.7431912430976854	2.171160157003211	-1.5761283369787076	-0.36925489406937045	1.1973299359245915	0.8556970316998491	-0.9228189037217671	1.249755375955925	-0.48149472506521673	0.2358903514285117	0.6127236337175918	1.2452428690942008	1.239052901365119	0.4104762040492716	0.2911672624898256
1.7220154497225775	1.4115030790278225	0.6340901070703019	0.8945469618399994	-0.5414704788275488	-0.2733165529321662	0.05301398057561337	0.792372963421043	0.5354936711360241	-0.19846987208492822	-0.5805665144351013	0.18717900961016315	-1.2698280894044045	0.24914388564205375	-0.6996038895750828	-0.40858696067198175	0.7259816155580917	0.2285384631779146	-0.0069406258530385345	-0.8430561320632002	2.783056406508236	-0.029165033449448968	0.6810659102670023	2.206419772850839	-1.564176289646853	-0.38479824476054547	1.156923466971502	0.7339790728294313	-0.8890714617395575	1.259318201479282	-0.5395443570283914	0.30471979767226626	0.6183660786080648	1.3707265928866312	1.095977603826662	0.4776155594910142	0.17084906417968523
1.6382152371368484	1.4202408207375234	0.610852632260955	0.9171068636032611	-0.5454250766637535	-0.31876392569798345	0.24628923890924118	0.8075272760094684	0.521554816990954	-0.09499645463700682	-0.6007220425251845	0.23992773787157645	-1.3599109509183964	0.1408519333436536	-0.6842878028614601	-0.35800604154605375	0.612937163555496	0.06494023057936871	-0.05982376619485803	-0.6803842357620878	2.7397093936324364	-0.02580955736310333	0.6574502723181761	2.274685497417546	-1.561559053004841	-0.4082920121806007	1.1657216497274168	0.6260843001054782	-0.8004761388540415	1.34500504425529	-0.6116651550099749	0.33913452079414347	0.611339976849546	1.4802430415826724	0.9899354978675314	0.6158428292479814	0.06866418997811845
1.5985635075710831	1.3838175604238248	0.5922246360947719	0.9387551432407438	-0.5491913603172817	-0.39533855442544885	0.34392748922827365	0.8088536066606213	0.5141878323787761	0.00551517802403606	-0.6308175975662981	0.31347878150368746	-1.4245158313981285	0.08128669354687237	-0.5553585971258406	-0.31500298667890864	0.531615298506891	-0.06983328805778491	-0.1259741891077794	-0.488226697213089	2.726898402953551	-0.05102579293557228	0.6850716468504585	2.3168804757211556	-1.5784464608616324	-0.4347314375973266	1.2023264347736298	0.5415780626582162	-0.7013886102834863	1.4623810155984356	-0.6607280238658791	0.348560775706079	0.6108547984672449	1.5403236909628224	0.9187190889718788	0.8169283853522826	0.0012242864461206788
1.6037187142096456	1.3020732661872803	0.6351117956355388	0.9351745551322617	-0.5492148995901157	-0.4723079486058208	0.3929144204195292	0.8250059502340716	0.5328649233228664	0.11707048693827456	-0.6263526201021512	0.39738381203799367	-1.4820037758491575	0.044425035525811986	-0.19578524767961145	-0.30282806140999086	0.47554852960471716	-0.13755200185576325	-0.19339554329503522	-0.29988733882716023	2.728588143312272	-0.12800108322199902	0.7809726222370968	2.2903240598182846	-1.5888281662082804	-0.46337295685622487	1.2656516267081772	0.5009216328156739	-0.590333668593503	1.575045682871424	-0.6602584452530679	0.35473230486540236	0.6361020439166559	1.5779525386790563	0.865640377553466	1.0136635993994845	-0.05780412175346141
1.6290290122232736	1.2048058777045623	0.7510615676903567	0.9100225711800366	-0.5651392176626937	-0.5166401089671782	0.3879672500023456	0.8632331633579063	0.5553066407648105	0.25951973184754706	-0.6148400946611753	0.47212591794473086	-1.548125202819025	0.029200437529409873	0.31862567734306735	-0.3099157491345503	0.4309023474630793	-0.16901852021573155	-0.24581370878039183	-0.1425289556046923	2.7248638176236586	-0.24034821942860263	0.8993603461717697	2.1773767283923218	-1.5993220388395852	-0.501709408744946	1.337358626494552	0.5006407338458528	-0.44604512121868145	1.7094160010390713	-0.6378158260338311	0.35386082092071386	0.695150049999763	1.5660991030179816	0.8180804024246775	1.1591922394242595	-0.09246455478150066
1.641282665385963	1.1361415240493278	0.9099460196843252	0.8732831011712177	-0.6129474807896786	-0.5349078803004079	0.3201363229506643	0.9152226984857859	0.573529380235023	0.421661694754672	-0.6589503990177735	0.5355116578072611	-1.5994603015100786	0.013349258004259915	0.9127124976696646	-0.3141153697115331	0.39777922992928055	-0.16926748607528364	-0.29772040192363836	-0.036737781276605964	2.72003598802731	-0.35006448401933327	0.9914376639105636	1.983575115336699	-1.614950680501885	-0.5386731268099744	1.377837508474439	0.5103095720702249	-0.3053700032898915	1.8451324060839056	-0.619664183793742	0.33726705519838107	0.7809367758186169	1.4788020356787757	0.7617398707515033	1.247196611229036	-0.1098159057059019
1.6234883695743505	1.0864036097017986	1.0808650125688188	0.8473952294789051	-0.6661933159414463	-0.5363783816124836	0.20594121083341968	0.9640999527787816	0.6094069198331008	0.550168495321463	-0.7291274484157029	0.5542620441107808	-1.622013514313366	-0.03556409580379435	1.4965294787998649	-0.3134132249462963	0.3652140473419091	-0.10719199842713825	-0.3769521174650756	0.01443744714476195	2.6983452393408545	-0.4515537009299232	1.052324859979087	1.7554463721418128	-1.6323490726554488	-0.5733203565475229	1.3764616609652838	0.5258625045045354	-0.19307190926755682	1.934717292108438	-0.6115032313503838	0.3237323759757721	0.8690056369912602	1.3606395515593614	0.6913965753583866	1.2600675276973363	-0.09880487789638479
1.5917059585534303	1.0233510413204383	1.240533551136108	0.8596087692845273	-0.7120595890595803	-0.5241505217087171	0.06038501589568847	0.9922680641324833	0.6193864254200825	0.6114837420795808	-0.7951379507198402	0.5363489392082352	-1.6277547260260181	-0.07867823759045256	1.8781096265240866	-0.33498099245206103	0.32679624103079397	-0.019943296091016673	-0.45877219304083017	0.0259936122010485	2.649291042192229	-0.5398439687168147	1.0882126181881362	1.5416740234986606	-1.657673952924822	-0.6201934969023256	1.3253561673028411	0.5522817918240343	-0.09822767399142508	1.9760533766287576	-0.6336705803483155	0.31596016202008204	0.9184758624163329	1.2383167439432168	0.6100652289050343	1.2239486049493749	-0.01168883829786017
1.5589278378390805	0.951507387262895	1.3549626704426663	0.8871112006453888	-0.7630221147463956	-0.4942075621057883	-0.11302698031065568	0.9871465893409017	0.5777808118834619	0.603260063043678	-0.8617912261293557	0.5162070148016867	-1.624461653647441	-0.07661185169777064	2.04310418592115	-0.3943056011073533	0.2874789069489079	0.041620428401384975	-0.5354155485479521	0.014132573443528484	2.5685455921932796	-0.5958280248816843	1.110062090461529	1.3582851675198018	-1.6994251088807264	-0.6885870998056259	1.221425370591511	0.5791446038327247	-0.026141414079524188	2.0015869620804208	-0.6971446549077689	0.2901713514119576	0.9042619327718606	1.105999863122637	0.5187507356113485	1.1720631558925607	0.10700201041279278
1.5297712096387375	0.9076373092283525	1.4002258499025892	0.9183040541057913	-0.8236004333861271	-0.4658831408597737	-0.27743960118523836	0.9471859539799163	0.5241348842890503	0.4991722327942238	-0.8986818111416138	0.507397871047768	-1.6129792302221364	-0.037737133871581466	2.104932809654562	-0.4727338465828613	0.25016558410316786	0.08678006903667865	-0.6264421262816899	-0.01863409054144282	2.4500396178514507	-0.5860737339330071	1.11102710882027	1.2087766256116148	-1.7476570412835177	-0.7765421596965324	1.086248352816995	0.6073232057526826	0.015794257931768942	2.040749677163613	-0.7426613956186439	0.2261261741706761	0.8396433600771406	0.9233407437885568	0.43422346426191566	1.0918035013168257	0.22736247754369812
1.525057648428712	0.8914527497978085	1.3821799786165996	0.9706509342439164	-0.877152279084744	-0.44932273011036195	-0.38492247203293867	0.8996744262980088	0.46435521179727457	0.30936593964371506	-0.8856197433930297	0.5162777709764159	-1.592993313977149	0.02460106247795872	2.107754194049177	-0.555984369313957	0.21440081539445024	0.09512042533165103	-0.7100136071501233	-0.08506752181979009	2.3214814126000802	-0.532976947888946	1.1309647522697415	1.1229490868706604	-1.8049246716170646	-0.8742064515279241	0.9435765867689222	0.6356940017046238	0.05096718125507381	2.1137188032978558	-0.7413983910738385	0.13010287177531954	0.730747767604947	0.6865741769662769	0.37287488532890295	0.9888915879405855	0.34148829361163247
1.5516607630604222	0.8993263192505057	1.319453052750879	1.023063714776677	-0.9251135474851544	-0.4264954177960648	-0.4206838019079048	0.8751832712049303	0.39050687045360716	0.1209145054914588	-0.864270493821531	0.5721043928385964	-1.5475727465976186	0.14046531920889327	2.1654394132716406	-0.6666980259759197	0.20106730881759144	0.04939369579404684	-0.7853240347353834	-0.15841142365943509	2.199889075766299	-0.4850861662712075	1.1954206954762534	1.121802906520792	-1.8758019324890742	-0.9627334838453689	0.8000358643992769	0.6651588252232377	0.06886857484092171	2.2028830371732675	-0.7056942241341458	0.03228324533070713	0.6108368288975303	0.4418588356418665	0.3246394827736241	0.8563447011244172	0.38210863036766446
1.5843264649384163	0.9490962399779239	1.218115803198871	1.0594077824176877	-0.9863038872185843	-0.3897920998121178	-0.3900933838257731	0.8563257383825924	0.34598042601347967	-0.014051506578629233	-0.8727298470119592	0.6809981457484741	-1.4626244782002247	0.31825449511083326	2.327789932436037	-0.8026359021286531	0.2027980457942619	-0.007163048634044452	-0.8585575746284366	-0.2300277078587561	2.1182642710908715	-0.4310641160571572	1.3017365859798742	1.2101753541741642	-1.9326707458105052	-1.003758206138819	0.6515167464372936	0.6931156647986003	0.053751842479538334	2.274001293851376	-0.6348364306973668	-0.045687889638962205	0.5164426791852474	0.21225081427764786	0.2750861730447022	0.7065488465977727	0.3556483485682095
1.5997599651865744	1.0189661672756438	1.0906542146357414	1.1042530009665676	-1.0463761114923726	-0.3555955424541245	-0.3098323803490064	0.8439422749762808	0.369558022140123	-0.07495714480238976	-0.9219823362115859	0.8057530744937214	-1.3384409856080641	0.49461719817072825	2.500216824438344	-0.9218547840600879	0.19365474452934586	-0.04143734863228513	-0.9098598004582803	-0.31263396309778607	2.11269502480651	-0.34892741238874536	1.4280447436136519	1.389814840533964	-1.9643143831155918	-0.9595304382567562	0.5167923100802634	0.70630313222389	0.028424685628449475	2.2994086836583016	-0.5514295536423289	-0.11963952723109035	0.4626597570286016	0.0060242758056657355	0.23027732914089025	0.5634170510821639	0.33557065870440583
1.59871607599185	1.0456168129298966	0.9830917928955453	1.143628486760772	-1.0865811894937951	-0.3152209057581511	-0.20723452953636512	0.8323598627553193	0.4297920461057787	-0.04192064108919159	-1.0048082420760713	0.9301660150611054	-1.1937516179742977	0.6555286673621213	2.629065419191258	-1.0212943804349468	0.1821886120588974	-0.05341537276403395	-0.9190043059687344	-0.4266276917685888	2.1723359625699903	-0.2916725114602755	1.5732526947639154	1.629696789011394	-1.9819744989333579	-0.8329958381958507	0.4042624664367123	0.6952741516193313	-0.013179479094217003	2.262755859731533	-0.4914206453981099	-0.19994054784880427	0.4282480310245996	-0.12343383523783284	0.18578148819081955	0.4352759246932506	0.3338799058737693
1.618919346868211	1.0184113900242338	0.9094708157004925	1.1575554368268948	-1.0895942164166175	-0.2557100137325533	-0.13081441967494953	0.7862271936711459	0.5093360077112852	0.06078082181321236	-1.091846607399019	1.048375997643803	-1.0545218177050164	0.816173506115749	2.7401634755529116	-1.09191954540622	0.17915982234972233	-0.03312465521059584	-0.9127426445683557	-0.5503047899023853	2.2374944198721534	-0.26415983710446095	1.7218655220101151	1.8559022804327754	-1.987919365020214	-0.6916328529769439	0.32663570170963047	0.665557997443511	-0.0949457518340214	2.1558541269015064	-0.46165907676538753	-0.2697126195837522	0.4026054550414613	-0.14997623430635568	0.13752961179586984	0.31511504360653325	0.34134035273895036
1.7116729167779237	0.9551134393970584	0.8762659373302863	1.1532060107810072	-1.0264501170379179	-0.2044398505363713	-0.0985956615811322	0.7005278488253392	0.5739837317089057	0.1784329962195868	-1.1403071083080893	1.131880076521305	-0.9478761020237696	0.9513818011065626	2.857549188565421	-1.1059094486532026	0.18222277134133252	0.000485735828842368	-0.899273872892787	-0.6672601488137422	2.293617938929718	-0.21758449129465748	1.793313296344112	1.9933856420601461	-1.9790955386271456	-0.5735777441394673	0.26063122778357084	0.6117880209572109	-0.18335874571079275	2.0009139186418277	-0.4562670189010266	-0.29267355371829673	0.388481373245562	-0.0851774526924829	0.10858507549476826	0.21584688806792718	0.37953023230094285
1.8754430715964332	0.8434005047910993	0.9111102694447123	1.1172573455078045	-0.9375893620874676	-0.18824459783089761	-0.1122314554194493	0.5943951327597845	0.5703651467562278	0.282898926654599	-1.1409269252311331	1.1615740845164406	-0.8866834511468399	1.0450090793278681	3.0028101793967212	-1.071438115084407	0.18793875793534004	0.009185709476499947	-0.8809228652243493	-0.7854495203253323	2.325326434028601	-0.164855581366375	1.765892208641004	2.039427123910771	-1.985376906567975	-0.47105168668250136	0.2034973496402231	0.5343338260680921	-0.23719552938378685	1.8501662101350593	-0.44692402374265894	-0.2690901310518326	0.3678523072128754	0.042700200262869435	0.12041329237820095	0.13226213128294279	0.4431448075536249
2.0888862922500637	0.7053783259163698	1.0186014105873344	1.052609058371211	-0.8657592710328178	-0.18966575346135917	-0.18114379912011408	0.4830884139560675	0.48879283035661925	0.3483575212794632	-1.1184872569987239	1.1628123175742193	-0.8627761789773614	1.103587786504917	3.1299981879059477	-0.9921090046270853	0.20252477153478937	-0.0020869113865221887	-0.8561552045367092	-0.8774342713261232	2.276565355105468	-0.14151216965605337	1.6742700882412376	2.0071009526873778	-2.000756287597702	-0.3945217760116947	0.17302956861511062	0.4622314957618826	-0.2838054541647162	1.7379221950111927	-0.4085157316878057	-0.22379075131466383	0.32894818878015214	0.13692339275305557	0.19162970127385387	0.04400837681247251	0.49650919377057645
2.317000171048014	0.5612535972761347	1.1493181464397078	0.996461922142488	-0.8211758882841673	-0.19081057327478665	-0.2786826088277464	0.38838052627173364	0.35130282899320614	0.36148074855323375	-1.087278327114365	1.1396160849584807	-0.8707163831007081	1.1293442867930499	3.206240055346708	-0.8666768039240257	0.229863583909712	-0.02434169294309015	-0.8308605723450775	-0.9065424508962904	2.167801251199129	-0.13256051750543763	1.517172382595536	1.9179320068247763	-1.9912719205283156	-0.3440452093697021	0.17359076957279201	0.4168441359012999	-0.328724691773649	1.6581805692760985	-0.36479634359838525	-0.15629520906788147	0.2647249466191582	0.13973567846872287	0.31200404774633483	-0.035835639987106316	0.501792796366316
2.4932809363694517	0.4157952694738576	1.28397907535788	0.9414900096180834	-0.850764754237207	-0.19669257852308722	-0.36376648195744476	0.30922091077517855	0.20157779151176922	0.34427719011031	-1.0720009877704584	1.0845677810183338	-0.8886657940589433	1.1414893032332611	3.1866193421567304	-0.7487164833642416	0.26184805869570077	-0.0690034018592816	-0.8099367038042036	-0.9030001088438613	2.098108082526108	-0.12976242947330244	1.343669364851228	1.7912499379859899	-1.9599523220455726	-0.27586609612635266	0.19962325270654735	0.3954366775696623	-0.32482948113228427	1.5843981823202222	-0.32630708971373623	-0.08150765830431819	0.15606295855325633	0.052624547375181775	0.4661332917037099	-0.10431889090508643	0.48082746126643033
2.5641048032730684	0.2920799424095172	1.4507994338818293	0.8706470853858322	-0.9458516468523989	-0.21321351272720807	-0.41297715452435196	0.2343291909382757	0.09480519515023714	0.30867275597019156	-1.087106155746853	1.0098492605031733	-0.905228648226198	1.1460220206752711	3.0351835500503572	-0.6341609025151341	0.2767756651194924	-0.1312033724372045	-0.8031635700617139	-0.887524139057429	2.076848390053612	-0.16563592464227012	1.235915050756276	1.6583707245436812	-1.9112218683776354	-0.1823486043873632	0.2504571975184996	0.36783465774565227	-0.26679913025816115	1.5028197088672979	-0.285372788569271	-0.023118234010197882	0.002315320072713278	-0.1245029686504004	0.6896668221929814	-0.15052395702110122	0.4600100670392215
2.5375739578933	0.19990156832915348	1.6555529504151054	0.8031101642844194	-1.030628337966054	-0.24219916610683973	-0.44142959946136956	0.18482160128631633	0.060777515124380566	0.2535173914018044	-1.0926156395072397	0.894068573252882	-0.9441822280727971	1.1213587051819744	2.7860311247110756	-0.46546068665616236	0.2829357223851453	-0.1918957164211769	-0.8038765315082905	-0.8105798239841672	2.0466399705793097	-0.23801833736200323	1.1834034857258857	1.525025268247188	-1.8233699584274343	-0.09708181490118606	0.30766348868864524	0.3534496736595454	-0.12075359425361731	1.4160251487652693	-0.27151212330832813	0.01190119225697373	-0.17538575483776803	-0.3775157149375632	0.9950753358447318	-0.19398581381448574	0.41332415450328386
2.4346223935428166	0.12104851707591627	1.8624448848756234	0.7164621287389575	-1.07903685255032	-0.29504839111464637	-0.46560609810815734	0.15597062662707115	0.09097566129897172	0.1920130945509086	-1.066124205092712	0.7241122415507852	-1.0018434921226986	1.080790884075975	2.4851748150659114	-0.2647797639428188	0.2751018602802108	-0.2536115867166383	-0.8138889900841452	-0.7034239768981773	2.029690840246411	-0.31494903660409146	1.1739535889676431	1.3666969656806955	-1.7089842541398848	-0.0453469089208094	0.35064062009305214	0.40203041128230643	0.1938965487465246	1.3243930889483475	-0.3009822293537884	0.05769856281967839	-0.3371657909808632	-0.6634391767072388	1.3328549444490534	-0.25689951853197496	0.3461167294855003
2.2815721777624405	0.08912748753327118	2.086170920463361	0.5887691307352133	-1.108460943593516	-0.384344336562011	-0.48957128545571826	0.09967379987960386	0.20639716250255344	0.1078385407408842	-1.0122804794260958	0.5446392043474663	-1.054510985230087	1.0510615902651381	2.1827546523563024	-0.06998095964013955	0.2360122547478874	-0.31792776710074616	-0.8214215827588595	-0.5969795017817334	2.022604276088913	-0.3925820447944849	1.232364511511849	1.1928855149981905	-1.596729728260831	-0.04913622624662441	0.39081174670904967	0.4676720652826292	0.6637584042817415	1.236098202847787	-0.3496888661585943	0.11601684556729397	-0.42744490922843764	-0.9155919678582072	1.6923800214184586	-0.3601023783515247	0.31602132910017705
2.1152565392921803	0.1474644492776485	2.33554609107839	0.45582606795890807	-1.0829208325680204	-0.4872596901346384	-0.5321442972116306	0.01574727323088341	0.38146852149108923	-0.03524087114431971	-0.9297989162966344	0.3760272399652423	-1.1091716537245078	1.0207990355787717	2.0108436706432977	0.1154779944834478	0.19677462565834763	-0.38835744248050574	-0.8232349846990685	-0.471894177504144	1.9812746062944466	-0.47144130670414147	1.303411712187501	1.0323037053031432	-1.4464754189460884	-0.13087108599892858	0.4349836930556169	0.4876750287651593	1.1776941538398955	1.1894478795102343	-0.37613099976971315	0.177909991026793	-0.4183343373829912	-1.0972516798718464	2.0187597329707803	-0.4818565375801733	0.33785317502576445
1.9491657384946304	0.2574383705763049	2.551169898741807	0.36959540157946646	-1.011773380425573	-0.5620973508693168	-0.6049472548333462	-0.06051017321710891	0.5616026540457029	-0.20938751494293784	-0.8319826233674285	0.23265164457014706	-1.1687935957366549	0.9663131056214225	2.0554376662747496	0.2679228966264663	0.1642436023534111	-0.4627705716130876	-0.8196236799805316	-0.340232291957086	1.9422381555582457	-0.511038154075233	1.3248059871218638	0.8959859508112318	-1.2620724029689034	-0.28197190177964726	0.49628132023982924	0.5474621568681561	1.5815529082095143	1.1894899447251468	-0.370722749539393	0.24581459716598114	-0.32415582250728603	-1.2134618334117886	2.2270714356044925	-0.583410700887638	0.3890618513836559
1.7888484479355946	0.3649584694168036	2.6697808131060805	0.32475018303058545	-0.9570092621759759	-0.5813322975621678	-0.6792293915496465	-0.16481754313899652	0.7334124185253228	-0.3861966142148652	-0.7560550502945942	0.16289784898189272	-1.2143333203404099	0.8967758874522186	2.211887461505267	0.35157085979071484	0.12324107700476741	-0.5201572022396834	-0.8047909820593352	-0.25546288521882665	1.9715672203560703	-0.5109155287033073	1.3051778778629315	0.7908093336216633	-1.1016981119717149	-0.4568381718830269	0.5841726315154779	0.6475508950623408	1.796518809519572	1.2188514647338131	-0.34528454261773434	0.304026167593839	-0.18012972124249446	-1.2163670872502883	2.3654846365161935	-0.6431517039138023	0.48966164480650143
1.6574147684028975	0.4566140726256469	2.6711826648583825	0.3245085482502589	-0.9432976357498472	-0.5695682870655654	-0.7299565334404132	-0.33240795670353573	0.8830563218149947	-0.570520454674772	-0.7044495524056358	0.18490301932300413	-1.2708680069976395	0.8490757021359968	2.428182850294695	0.3610034460708771	0.10394108242938471	-0.556810509340304	-0.8093322364907983	-0.1956640863911346	2.0761759423598343	-0.49339124827893927	1.2836015239929566	0.7297120929380287	-0.9985291361499297	-0.6242402018200834	0.6823646958530925	0.686566283554874	1.8292220035426083	1.2888199388709876	-0.3262908973477767	0.33333648475397093	-0.016139428024468404	-1.0820513917888217	2.466255113780757	-0.6548449800163262	0.6324668557641008
1.5572656450444053	0.517266162515331	2.571639310345337	0.36572924509423366	-0.9527133448836708	-0.5362303445676438	-0.7843008275708792	-0.527378562423071	0.9877518828673668	-0.7451869862285329	-0.6897002052554336	0.28540037283155817	-1.3419182100604434	0.8361707889481537	2.671418429503558	0.31997434535505864	0.12197718355469774	-0.5580553386380614	-0.8634863081069529	-0.11063335933753142	2.213596663370219	-0.46736122614732417	1.2522293233870756	0.7369000036066913	-0.9682813583872477	-0.7654601939323562	0.7512113810809596	0.6911641561661573	1.6797785178296407	1.3642849344233485	-0.310519532903668	0.3298505489752176	0.11471497863931282	-0.8693170847186013	2.5214754243563378	-0.6043588448059042	0.7639017539356725
1.497274136015276	0.5015190236099348	2.466939992607723	0.4061152036061694	-0.9887048930477086	-0.47103483002019697	-0.8137476786219023	-0.7253169971243942	1.0361240879971128	-0.8760884213038647	-0.7225849364502446	0.4456984866829755	-1.4156440344308423	0.868726365399303	2.7870951896827583	0.24510981576348873	0.12649759526350488	-0.4842231298444329	-0.932922553338887	-0.013567379982847117	2.3522243417796904	-0.4468827890356426	1.1922161062094874	0.8403282100930731	-1.0136592565470832	-0.8324953623226286	0.7905316546320846	0.7095556466112927	1.4129814519427781	1.3952589543369807	-0.2954120554638794	0.31514203423527387	0.19604525116887556	-0.643915870912528	2.5777006391518187	-0.5075983705167731	0.8456073844761602
1.504300313287459	0.4409416152733267	2.4732839657918695	0.41899873075724337	-1.0602054342826748	-0.4062834266072697	-0.7761466974360239	-0.9212593698556653	1.038201123306274	-0.9556627561895897	-0.7749135540827542	0.621621922453992	-1.491536353787147	0.9678728936823502	2.7244120895326907	0.15334081974848135	0.09666515527087761	-0.3088266817904789	-0.9722129287100811	0.04720411112973325	2.490834777940605	-0.4546304829891639	1.1121377903275	1.0067963358221863	-1.0999657505753349	-0.788067404091277	0.7915092304938529	0.7049873423126218	1.1528808332861789	1.39563754127119	-0.30128988430701176	0.29678751523693936	0.23104997297346844	-0.4035932733919271	2.625540669555007	-0.4315228028876753	0.8700387628788514
1.5729641325496848	0.4030247238981408	2.566578387917534	0.40949809053074826	-1.1228199000225958	-0.33596583030836724	-0.6968179496911396	-1.064148516540804	1.0003925899442128	-0.9949221587901095	-0.82980178604561	0.7672027519615142	-1.549847566332821	1.117625879053262	2.625599146935015	0.036930516877995076	0.039926587147494835	-0.06701167498286997	-1.0011963614296595	0.07451208408309315	2.5946848410078003	-0.47461841861314047	0.9996494239066441	1.1738084115478482	-1.2000189684899625	-0.6740447008608945	0.775089576667486	0.6572049491304051	0.9260303956788493	1.351581239519886	-0.32370011879433014	0.26376005227191324	0.22059168339940555	-0.16027245390999253	2.6243051315797183	-0.4041738372166065	0.8272838506741417
1.672623430978345	0.4118904911273972	2.679296772882299	0.3764600260205751	-1.168474319685217	-0.23225107669360634	-0.5957614283552086	-1.083990948361523	0.9527992730554026	-0.9993963443192223	-0.8784918487780304	0.8728181354422251	-1.5787052795450962	1.285856353761314	2.5070848801646597	-0.1151301928463089	-0.04466318258732453	0.1995062776668931	-1.0358989848837434	0.0957516186023726	2.6509462980538325	-0.44721722186816815	0.8297333611938852	1.2950704072067505	-1.285876793379583	-0.5389019157805903	0.7608242103883496	0.5753598598182917	0.6840798010745659	1.2482129847424797	-0.33440327269325765	0.21972343498521085	0.1816336562575383	0.05634327228846085	2.5819838374661552	-0.39530689799194385	0.721146841730962
1.7827938906061924	0.46270595359785655	2.7973136822667826	0.32963779563265466	-1.2160707293566897	-0.12060153747543187	-0.4783717865967178	-0.9595916388726591	0.9240939960092698	-0.9511097997884855	-0.9239336117100558	0.9125713129448464	-1.5958314224086874	1.4232243552980255	2.329128074748909	-0.2644485635818583	-0.14010421770877474	0.45389406038184743	-1.0508091786143516	0.071840809748474	2.679878791134814	-0.35724364215756105	0.6073239413442977	1.3305631444814723	-1.3350434531545223	-0.3904035745406199	0.7409649377890941	0.4888873295822826	0.4693791055954085	1.1206151661756856	-0.34632085403911417	0.21266263649457198	0.1255506291773876	0.27007698667912294	2.4657114770716335	-0.3980085435369579	0.578552974877191
1.8701192367033386	0.5275508792530025	2.8475427433577436	0.28972412328226677	-1.2649382597612293	-0.038194249181279075	-0.381640931856717	-0.7514233865748177	0.93267799349791	-0.8823900910631759	-0.9473948300563695	0.8945284883886291	-1.6098703099173612	1.492334964766806	2.182270986460083	-0.3841841180763918	-0.24009982382146564	0.6450306833341058	-1.0520181132411568	0.00786088587529286	2.677740752313574	-0.2410616761379909	0.35255909463652657	1.2707092180756594	-1.378564359601692	-0.2555038777415936	0.6797216203749799	0.44089795821177685	0.311316430378144	1.008623542341291	-0.40668599433443225	0.23836252016956636	0.04107568194771961	0.5097488073399008	2.2492452238010134	-0.3924805611140825	0.39981926626857456
1.8800120943025735	0.5786650679357584	2.732590899668972	0.23670725579868906	-1.3312130824269235	0.024958354147377942	-0.35771303473843113	-0.5401953813886705	0.9755168467493448	-0.8643358072027436	-0.9604683758961216	0.847817620370866	-1.621027759094779	1.5027202203177659	2.1131873742833753	-0.4689184184245917	-0.3439554288492337	0.7422103571789986	-1.0746778879128278	-0.04238520364707714	2.629600394338543	-0.11178109084448137	0.13126035629416996	1.1416959349659566	-1.4358319899352394	-0.17518464974497178	0.6003750462614532	0.3908979415836028	0.22119617396494373	0.9270310471500623	-0.4665491712850195	0.22681980424910134	-0.0730849944509349	0.7361494284664175	2.0145918515341408	-0.327073029739657	0.20781314793946493
1.8249830739068273	0.6270587143279484	2.565366617758765	0.18227352983046696	-1.4213331884740246	0.0450617848366223	-0.397016936394545	-0.36325499333283506	1.0092848973615554	-0.9276833424582389	-0.9678258323344716	0.7712122685295649	-1.6277872234508066	1.500880470297185	2.047457178987126	-0.5016410140875147	-0.42812390076736345	0.753773438211497	-1.0915254768787015	-0.06776230982595735	2.5394579188752697	-0.0037815814607183246	-0.023324660040091004	1.030885549955001	-1.5055127997709004	-0.1379063468453473	0.5002640367137003	0.3382811292892011	0.23619687877530735	0.9078352874118275	-0.5185914354773875	0.21072402935230494	-0.21188195092869483	0.8553113199062741	1.8332148767617276	-0.20469541384677434	0.020372062253073576
1.7362444624383617	0.6718249709993854	2.4435005561052487	0.16887378292142202	-1.5286016547810994	0.032794448387564276	-0.46115613074797723	-0.25228970618189056	0.9793463806006102	-1.0648549389440856	-0.96865225489853	0.6673304113297459	-1.6223384885612517	1.4929615462955539	1.9392288736097096	-0.48692247004641853	-0.46928583610070174	0.7084616517731444	-1.0291413503031372	-0.08532884213513636	2.4080375003632066	0.01055443929356788	-0.13242635825856985	1.003960025125901	-1.6094918726485452	-0.08908850024031578	0.38701006280217226	0.3277252416864468	0.33616290166072366	0.929064199204149	-0.587457567901204	0.2333114703676972	-0.38034666700572756	0.8633530625312374	1.814912440887781	-0.059582411598155825	-0.17222581956676025
1.6229021856419277	0.6861851667762566	2.348828042426474	0.19372921509779178	-1.6485695587824183	0.030346902579545955	-0.5091735159780765	-0.22798239890184374	0.9020741763644988	-1.254125590165054	-0.9495527111958552	0.5391202227185046	-1.6117009981804504	1.46173912203323	1.8475258196864641	-0.45528621156744603	-0.4486194702279471	0.6240622253852242	-0.9246924983794766	-0.1096025958714554	2.2541331897309993	-0.052452706354350044	-0.1906005781864803	1.051808198036487	-1.7372877989684992	-0.013302153724008465	0.31486858485501235	0.35163122243386147	0.46395896142635956	0.9481758285125605	-0.619405105938398	0.25696603458066797	-0.5664754701124906	0.8167992750231372	2.109958909386774	0.07971166178427894	-0.33567934946850214
1.4913400274391109	0.6915515698043139	2.2949874310583964	0.2295790297790421	-1.76899647860401	0.03240955207098143	-0.5231324918034448	-0.21205329910135817	0.8357875416932428	-1.4420728907365663	-0.9127539509129374	0.39963621693357415	-1.6017026238204917	1.4404353500557778	1.752001805183084	-0.4053014530912475	-0.3640297004931284	0.5317788801115108	-0.8291711636999226	-0.14792957545511873	2.0774173842560395	-0.1361166532912978	-0.18067727619564694	1.1449013545884679	-1.880388328128409	0.06371393350935399	0.27198196973410343	0.3775478484389447	0.5960148898508508	0.9505735457625528	-0.5983550301916397	0.25067000771495984	-0.7385700392719287	0.6920128121519477	2.706394274657913	0.17546075081809653	-0.43769514838700535
1.3659528753189338	0.702487082933061	2.394697106965782	0.28445209171149555	-1.8694503254254804	0.04881205663923037	-0.4992045946851572	-0.17110776474199296	0.765265702211903	-1.5582284185751054	-0.8676794868982707	0.28986980453535566	-1.593534937723625	1.4198248172165164	1.5708044382626631	-0.3570919285497999	-0.2561774594205467	0.46890116913814256	-0.7167247442450851	-0.21574219728666688	1.8944081580572665	-0.2166034883192484	-0.13311825821389275	1.227290352279817	-2.019712558704844	0.12984824532782868	0.2397943793225472	0.3883254983862948	0.7258331440771117	0.9232451778079722	-0.5833285145816467	0.23462758897804434	-0.8675017019762178	0.49387450036634456	3.430024156025128	0.21242480371090866	-0.4777871248834627
1.2409913087935285	0.6913381939383867	2.6299349590618335	0.34064316153664176	-1.9472711614165241	0.0793866409668093	-0.43660672980843557	-0.13026728627578643	0.7076766528977582	-1.5529822785004774	-0.8337272932248861	0.24468019427429216	-1.5966871879281184	1.3365561315023964	1.378853566249624	-0.34324775346164055	-0.1557947147735994	0.4266184673243306	-0.5951183201179099	-0.32805186170303424	1.74693520613734	-0.27724730861731556	-0.08483092448969291	1.2582955020830238	-2.1039252634194847	0.17993873058190857	0.2218902584468272	0.3782722720979569	0.8168484701696042	0.85058452991642	-0.5572426130216268	0.23455644743153994	-0.9140608571074802	0.354236379872749	4.084958125966279	0.2285376948332248	-0.4318197823005449
1.1083370818946925	0.6508394545854859	2.9171482468894245	0.36291749492315406	-1.9956090581822867	0.09297644168310248	-0.35955268604934176	-0.07628168917785363	0.74110393990456	-1.4081226449082682	-0.8200109742797558	0.24910245519493363	-1.6282963497724938	1.2103066192204994	1.2650631030656805	-0.34659950111456406	-0.08926381901904999	0.3810577150264264	-0.5280999441395887	-0.45441475196674536	1.608842037433177	-0.2996320128743962	-0.014857989534149688	1.2583926360109792	-2.1456016411856185	0.1825269058119942	0.24384950882321488	0.3484230605153783	0.8447613838719826	0.7401072538188622	-0.5124383364129509	0.23076816008013923	-0.8625960094440538	0.3044751921269456	4.4877599797501375	0.2662498957231191	-0.28751402820575483
0.9851019474990249	0.6079509055342067	3.233562819523442	0.3607317985011047	-2.0097090826101853	0.0796136311022303	-0.30967078935548076	-0.0016788730471411439	0.8233415566766334	-1.1689742775423375	-0.8371248082104575	0.28461026221373825	-1.6467223896276288	1.11247991160439	1.1848712974724624	-0.36474928089521486	-0.07824175722024711	0.3537129647856975	-0.5136857235892098	-0.5509435728954475	1.4830081074540327	-0.2580397162692335	0.06642204732287516	1.2527200146184125	-2.1611430416265187	0.14501981394175367	0.349590631204485	0.2884733066930116	0.8247051929100608	0.6530462806890568	-0.4928131888705892	0.19557087994670422	-0.7314540896648345	0.23849106694696404	4.564577494133768	0.33566140434118125	-0.08749796834150676
0.8784485914657107	0.5664919747846369	3.543514617977356	0.3548007629839867	-1.9943614767220539	0.0466013701029554	-0.2960225654407384	0.06844593563759821	0.870448068414859	-0.886864276592289	-0.8998410983495297	0.33939912684654117	-1.6115710084812958	1.0231320519092182	1.1475967790704673	-0.3922521588693975	-0.10784646866331257	0.34432141930595367	-0.5033787809375954	-0.5962681298121872	1.4239534061415395	-0.13200312945122758	0.12266623053330358	1.2443082164575179	-2.1488295663774344	0.11447648636461646	0.5643314621729212	0.19267197382767556	0.7738188241058445	0.6249046519128416	-0.46287350421231643	0.17298343893131127	-0.558658707286515	0.1731344765961005	4.465141397882516	0.42555000073119886	0.1299328456782928
0.7907859888595	0.5115370205151981	3.6797556001417666	0.32952796164159837	-1.938491012649233	-0.01754801599428989	-0.31177147227132096	0.15518270742836648	0.9129786117375897	-0.5799887134881407	-0.9871664159516642	0.3918058669300916	-1.5388201068545546	0.9349307030964387	1.174407991917577	-0.4064805263762719	-0.1400586719988637	0.3055242395258624	-0.528518421510407	-0.558405719678024	1.415521946596486	0.047386641915776406	0.161430835925016	1.2691550752283824	-2.1366407214446363	0.07744127174627027	0.8193882458109492	0.09704805083801679	0.6837648691503702	0.6431329117080985	-0.408629078249518	0.19980380196376085	-0.3748120395335426	0.13167069381304947	4.325393815957504	0.5022074612469151	0.38599736187812694
0.7213994770778512	0.43978938559732245	3.541934564731117	0.2768515795302991	-1.8504776715208267	-0.09064870873618051	-0.355525341287616	0.29125635304470926	0.9709408783338468	-0.2847712394387206	-1.08788666594624	0.4126317676923673	-1.4591364212729139	0.9222790888244716	1.179228528683233	-0.40082362421106205	-0.15482686843796217	0.239257826575268	-0.616259176925133	-0.42593083759434236	1.466955574046167	0.228102996851801	0.19768275200528967	1.3006070411001798	-2.1344846169728835	0.02181695326543307	1.0901586562640684	0.02358557815161997	0.5622840232330726	0.6738825838088655	-0.3466608937242549	0.21824724789522704	-0.20564651023763064	0.057761036161644776	4.165218672841048	0.5542730200067312	0.6306070276504012
0.6762231646969278	0.35709556875740367	3.305009738492464	0.2131258979185894	-1.7333580195324898	-0.16596008801434547	-0.39533887607715845	0.430612995322321	0.9947943307124865	-0.05047515778746024	-1.180836248220436	0.38581517746959737	-1.380947617231549	0.9950158722468609	1.1541101464728925	-0.38962905201058856	-0.1613512913829147	0.17477566895145655	-0.7348897619709398	-0.2757297274532173	1.617118316741204	0.39586565340797963	0.21377852991335738	1.2891063840303194	-2.116101645320657	-0.02089508768630425	1.3400741149994637	-0.03117493680720686	0.4571796373739409	0.7081376904856438	-0.2722407797764858	0.20311188387625245	-0.09197101222127865	-0.048850158695898996	3.994022530985015	0.5705106024618944	0.8173506777941564
0.6640096611186508	0.2577797719617893	3.032575294562025	0.1399215428785963	-1.6050689825841573	-0.2527690111084016	-0.4164078556176756	0.5496281902866993	0.9667868077155255	0.1258613162525183	-1.2247169907536855	0.3291041034232894	-1.3168626955484342	1.1301175150625684	1.1265734347814536	-0.36615357042568897	-0.1934951761535964	0.09697383784164676	-0.8562481995080009	-0.15331567751024705	1.7607117627354936	0.4921600136533303	0.2055303541301509	1.2009282042328575	-2.086078202127291	-0.06412190382192581	1.4592478538516993	-0.049167255032069666	0.3626337586575735	0.7363634496916831	-0.22740411843589245	0.20135113060025067	-0.020164611640604617	-0.15237016346927942	3.782300743539507	0.5317315979465335	0.9890043589244841
0.6870956721558278	0.14052973363502969	2.7139153831044047	0.06645358626006437	-1.4890556764190446	-0.33637046489759576	-0.43976396922040867	0.6171659976023569	0.9302926482600412	0.2736512262828077	-1.211838572463781	0.26378436145146533	-1.2842136161108235	1.3098530931601955	1.0684206718593106	-0.3186594386639156	-0.2585913820459046	-0.009569718609707756	-0.9820548965052316	-0.04126733340922138	1.8381639432597907	0.4727183183224789	0.19518827058740992	1.0138094054205313	-2.049324721854466	-0.12360703618189453	1.4520789641987313	-0.013389596770632117	0.2709885687166902	0.7225800809388087	-0.22405229868237003	0.20476592483249983	0.021291185691631815	-0.2599110395551432	3.4715217581551654	0.44188456533413173	1.1416793395309215
0.7318303391082136	0.009260900916882298	2.469850617008691	0.025617308384791353	-1.4119763275222887	-0.3961478236039043	-0.4461903187321766	0.5938698532939809	0.9033723234327209	0.39688037842617596	-1.1891004738610171	0.19519804274626065	-1.2737386128539663	1.467644986229733	0.9706234276436978	-0.19316099788866453	-0.3087372086594643	-0.10287659019491247	-1.0796841172007556	0.04948340499133595	1.8955116619650028	0.36661392832302947	0.19513364690672705	0.762174251660557	-2.0122721288225542	-0.17961743605064365	1.4053544586575464	0.07581800238205788	0.20811821142861459	0.677766605319085	-0.23426968160252715	0.18703389436608497	0.028910283250742325	-0.37077552603224784	3.087533029275039	0.33779501159211556	1.209647603322491
0.7962864819240103	-0.12359758200241917	2.3901945492189816	0.012052810489159044	-1.3989120310991097	-0.4419800926863052	-0.4289870929598606	0.47442130277031225	0.8632433521862086	0.49806944058634495	-1.1630911192755229	0.13832187095891502	-1.260631318189232	1.5289699869157658	0.8802101494437056	0.16831107606390727	-0.3411543676896208	-0.1628496994735146	-1.1441141331447613	0.0882604362292003	1.8748726904406083	0.22567278493544368	0.23067545513811485	0.5278483638621457	-2.013244245289587	-0.23146673651632713	1.3069270519828384	0.18060810228167093	0.16667980035026314	0.6465822593308922	-0.2737142850787597	0.1510007010612145	0.004148216183632131	-0.4700189971553595	2.726591202093969	0.22406266144327888	1.1897812575625175
0.8786734291384211	-0.24250128329011084	2.4074444538320554	0.0032770746036447883	-1.4374458207292782	-0.4628631851450402	-0.413548938039907	0.3085511794562792	0.817840658475029	0.6117515630443537	-1.1432799339204647	0.12652917517053713	-1.2090687375246563	1.488868769075856	0.8055482572639322	0.7951408792182407	-0.3795835604282142	-0.19439920645333258	-1.22714314334732	0.08644571181709523	1.7490387604614626	0.06497780890664892	0.2908889591448755	0.32606234192862815	-2.044426750424415	-0.2968574841803026	1.1510399085441945	0.2586536634230449	0.14173387688109512	0.6467224767139335	-0.3344680421570949	0.10964967715508238	-0.049652675542728154	-0.5602445603637716	2.516665063172547	0.07778587342142254	1.1278574351404718
0.955592002955852	-0.34449494720310636	2.4697555762119245	0.00016877265671138355	-1.5289547438736162	-0.4070038735588242	-0.3783469616040689	0.11906974415438962	0.7921048928474629	0.7607702986777102	-1.150373394261963	0.16882957496344758	-1.1353645781041177	1.3715513764590987	0.7023339550106591	1.5436007029318026	-0.3957181281646852	-0.17922612045733938	-1.3066228454788722	0.07094070644006842	1.624584210366989	-0.10296321182687825	0.38678993453151345	0.1851404392516546	-2.0381453824835867	-0.3695265809719761	1.0089836532239016	0.30423321731561054	0.14206538416972223	0.6575051934697428	-0.3872065780857019	0.07612422336451864	-0.14487342546189505	-0.646123863829788	2.4857436661109817	-0.06857404215566494	0.9780778687564977
1.015671841070688	-0.4262605790262441	2.5105280780246426	-0.0178879354731827	-1.6659650814071534	-0.23105691119856653	-0.3390803501772293	-0.06957124400221656	0.7906607042340638	0.9471421818093951	-1.193680232236838	0.2392909322990031	-1.0719187724418457	1.1980682821270694	0.6070356512588483	2.2862049042635766	-0.3814964802445352	-0.13702640726337884	-1.3455722392886607	0.026225896925794724	1.5081990325978427	-0.2546396491385515	0.5438694322836546	0.16439263224048636	-2.0031367266387696	-0.4481584903103105	0.9282250250878205	0.3056377121647164	0.16498911317826678	0.7024588864725054	-0.4443332451892106	0.0378322859581092	-0.2746316883730694	-0.7193362605599514	2.5777171129914884	-0.1807823871252627	0.7699461953051954
1.072202455923461	-0.48775550358633835	2.4533016382717667	-0.0593063335010622	-1.8041053040367505	0.03444259415344504	-0.3187198849929416	-0.2165444385339761	0.8163477893465722	1.123951281081321	-1.2351620537160857	0.31661563858339503	-0.9929067003058352	1.0098005300209518	0.5492859432502222	2.8856908056169894	-0.3787295783673573	-0.08421798216520077	-1.353879790057481	-0.05881934792310288	1.356363791792642	-0.36444509581795653	0.7281515230161689	0.2182242551130944	-1.975369092170186	-0.5269905899979322	0.8879814854450254	0.2565543132275393	0.1980238144899291	0.7901227943493845	-0.5158549256303094	0.014657927184049374	-0.39860374983605035	-0.7432987942198882	2.7698515050687504	-0.2796071957026351	0.5849144324024597
1.1148011649851028	-0.5259497835872297	2.3315900179129954	-0.07686878867119665	-1.9004515477485906	0.33579667176565653	-0.29226868236036313	-0.3007861328621785	0.8735636213786012	1.266810134524949	-1.258542925424228	0.39300872190050484	-0.8810938940832006	0.8399969357300844	0.47168981130004883	3.1778227719988172	-0.42405894615768097	-0.023885255533914438	-1.3578785738230705	-0.14490987403337524	1.1890967385276805	-0.41350639234953607	0.9384344857540231	0.2707348565655164	-1.9200332317390771	-0.5901649445090728	0.8810841446425492	0.22413265844765135	0.21527876886295477	0.8792028977949716	-0.5895625754758778	0.03521783412404396	-0.5098892950803224	-0.7401611200743081	3.0144386026569445	-0.3925498340767747	0.42387022528437274
1.1257459416959446	-0.5288090201906487	2.1418885875675726	-0.07253034602441452	-1.9560630798202314	0.6590108863325449	-0.2742947918496915	-0.32543487179499797	0.9179927047886114	1.4063291029961391	-1.287525105622098	0.4583756346554809	-0.7860497590514829	0.6861778361832506	0.3312977238240242	3.1881032312030397	-0.5047659441224679	0.0226298658922706	-1.332924923192845	-0.2127079780696258	0.9972594810670113	-0.3998949760657229	1.1904317326404978	0.3095107206051132	-1.8471244967116014	-0.6131296374345799	0.9057769867805481	0.26338459344108606	0.19610107221589307	0.9563505019438173	-0.6833163743787443	0.10612817060307503	-0.6168801131627392	-0.7524329122881254	3.1667392504108927	-0.5080001537003899	0.3045664786726143
1.12444509516098	-0.490177319664607	1.877793973553371	-0.06602817375379666	-1.9504018847035205	0.9386331257622732	-0.28765712400665666	-0.2960323536966589	0.9151530080768676	1.520247538070121	-1.3209607851929466	0.5046501729290747	-0.734162204139022	0.5147744592657908	0.1717524668577019	3.0884914106404815	-0.6080066820664183	0.06348792973198232	-1.27316015497536	-0.27616526131212166	0.7682996624601222	-0.33276315881664886	1.4324328459618942	0.3062275938402367	-1.8180607069536403	-0.5766234973107821	0.9474325804458965	0.3357530385608112	0.1500712851900595	1.024468106624859	-0.7612826164715439	0.1754378222857405	-0.7343292208192166	-0.7771856749921338	3.1465917444938483	-0.6158304474278102	0.2531464582108952
1.1330933156434282	-0.41293525619911664	1.635095418911171	-0.02481846030892742	-1.9051123237698342	1.0954142253839403	-0.306861592083411	-0.21160681155542557	0.8297673846643479	1.549660581671715	-1.3538455163877567	0.5339196438758285	-0.7063227435701236	0.35595603901085626	0.004758755089596589	2.9582236846673955	-0.7176010465431506	0.12330889320752489	-1.2252677447595843	-0.3432519933788275	0.5297186691576512	-0.2534914297468779	1.6069919215327488	0.22523732471143748	-1.8322810260419058	-0.49803448590443866	0.9775745028504202	0.39664897838678537	0.07980831536560587	1.0619762565881747	-0.7819440754352847	0.23299133340842548	-0.8600982392536842	-0.8069587163290673	2.9633202781593266	-0.7222060089386848	0.2436359735385701
1.1443111095282759	-0.30537248218543367	1.475367479845903	0.040917183339139594	-1.8659665130459664	1.1471877145325788	-0.32129291081293293	-0.09190875328550141	0.6621279176414023	1.511346429535092	-1.3991610203169405	0.5485897574365701	-0.7252470772720165	0.24205151599749578	-0.19717175658210775	2.7896029568950538	-0.8016670406139774	0.18607595268775862	-1.188798216850938	-0.3926124973880901	0.30067263930797206	-0.19025018111619077	1.7280744137144732	0.1561751019355013	-1.867439238266266	-0.4099364329068987	0.9827882407798519	0.4635472856731494	-0.0020076834674918136	1.0336383234757036	-0.7597605340713937	0.2588157147898037	-0.9937199596535582	-0.8465398946247722	2.6749457147268934	-0.8333891140604311	0.2462355060156726
1.166160513365548	-0.18309744221609964	1.334113095652072	0.08822268328771433	-1.8326819812579032	1.1524282259199063	-0.3556123518225895	0.026200334600368212	0.4735233754666181	1.4477310733148259	-1.4485627247017434	0.5497690270154085	-0.8155140908598104	0.1697146782317545	-0.3719041226897281	2.607416262337759	-0.8397090948183161	0.23443065518729655	-1.1494923423178611	-0.42911023476435056	0.08974821269316306	-0.1541091396812025	1.7709722109445682	0.1597884840554229	-1.9491344105919246	-0.33858287269626264	1.0080422838755325	0.5317761670270877	-0.07416024483711822	0.9694748489964023	-0.6957521114352924	0.2353212190564709	-1.1432627188208184	-0.8812170044410916	2.3758302078292814	-0.9237072028191433	0.2997266986949217
1.2041982296379323	-0.06045966327468964	1.1761790516257649	0.1307284378270644	-1.8316580228896	1.1158926832534448	-0.4125793920787498	0.09080970889417253	0.2841723987276058	1.3229737662548264	-1.4731947083471395	0.5490025017891645	-0.94158243408971	0.1433315964148721	-0.46131782470420035	2.4570512984615736	-0.8215705158456996	0.26674089118241207	-1.1304748706884902	-0.47459448742935584	-0.045396531507513695	-0.157263956068032	1.7144002856500393	0.1786518928642665	-2.068094047487181	-0.2950271724153817	1.089796591130081	0.5647891880592318	-0.14046170256248186	0.9093917003635766	-0.5482072728164814	0.16951528853918538	-1.2977111705202407	-0.8823558639457831	2.0942593401807708	-0.9892671347114927	0.3534715042987662
1.2390641287417306	0.07346569897424635	1.0366116415745363	0.19114811630793538	-1.864048062309951	1.0558883344117151	-0.49317600761899294	0.11356744175009999	0.0858317535411313	1.1426042235688878	-1.4895739444431235	0.5487548551776088	-1.0603063593173863	0.14083860182176638	-0.47049135453583313	2.3374482241114243	-0.7540262280455987	0.24935477532373973	-1.1493993473465673	-0.5099888723630561	-0.06974258647196283	-0.20001561982595256	1.5977058958165564	0.19508695347423588	-2.1978591328044588	-0.30812534098310496	1.2236158646521413	0.5506407504740266	-0.20684603711000166	0.8556603991824833	-0.3554695408059748	0.0927891306333555	-1.3952679645023445	-0.8487943716034465	1.8500346670653276	-1.0437711017580902	0.3344294005437277
1.2651533286929606	0.23537530603947854	0.9209826322088039	0.2524684335154793	-1.8928248233501956	1.0122667518655888	-0.5989435279200301	0.0956816759394985	-0.07703702300608595	0.9523410593608276	-1.4841333292297414	0.530004468874089	-1.1743289904256458	0.15003735192467194	-0.37454816292239534	2.3136282941511284	-0.6451492084999868	0.18849645410006619	-1.1933549704442818	-0.5218499111205757	0.0045197780690333315	-0.2646837818754178	1.4695587409331012	0.23176472467000764	-2.306187803720495	-0.35890219314903027	1.3804443774391553	0.5253894115027308	-0.2964193064969677	0.8095148584238767	-0.1972215482882341	0.02447546060176312	-1.4332196957401795	-0.8074003149125193	1.668921273727642	-1.0762878304460313	0.2886522676542537
1.2822169020682648	0.40295004234506615	0.8340321832672852	0.32297087237545047	-1.9303464242484787	0.9611051491689555	-0.759390954415012	0.04773679269830329	-0.22517183032894703	0.7772491650983137	-1.4580895403707443	0.508246945144532	-1.288384118958693	0.17938003160074914	-0.14221118857501627	2.4303300533392616	-0.5200237569431245	0.10416618489535426	-1.282335658809577	-0.5444686361930553	0.11371493818933016	-0.3544789974086777	1.3290666342151787	0.2449749388718739	-2.368141533946406	-0.40212900928465245	1.5545433971174087	0.49490448119897745	-0.431641129527846	0.8085894236958104	-0.09705557246558659	-0.027280014480750424	-1.4551785099317656	-0.8047042393503931	1.5083013369400824	-1.043521719092395	0.24365710794895187
1.2757849386453852	0.5497419693093853	0.7907292202406657	0.4083668004228529	-1.991595612163994	0.8741876655753504	-0.9899440119474656	0.0030223781717978035	-0.3658260651711592	0.6156113357719343	-1.4363959480642212	0.49230322043864544	-1.3986695462162644	0.20732290147855847	0.1436998448769605	2.6358332533081947	-0.41548496626666986	-0.00017817312996214473	-1.4067474312374166	-0.6143137493661608	0.2039781093925122	-0.46703794107588176	1.1933996192909655	0.19516466061659948	-2.3787724999256246	-0.4305846375049259	1.7005280591414742	0.437024509259504	-0.5889413379812706	0.8472894214149693	-0.030893565156930362	-0.061445742189859195	-1.4243247587313106	-0.8170225156256269	1.3057060566720404	-0.9545752349949985	0.16491029486207714
1.2524419702679688	0.6537733727419809	0.8007203840007179	0.4829001467546445	-2.0310945119803803	0.7841021892221723	-1.2367431793675026	-0.020405086003027893	-0.435163345452745	0.47001125598300497	-1.4329984330786498	0.4701093669649195	-1.5087058265504552	0.22438724949554228	0.39154637229644934	2.861923867714448	-0.33877460434669715	-0.11196384406853672	-1.5618320450299883	-0.7027416405192242	0.269136566694676	-0.6064964322392691	1.1018503304654448	0.11875911288727188	-2.3404860667624785	-0.47009363286804867	1.7750048572028583	0.37043666925557434	-0.7436557895834052	0.902100396445474	0.007514726897922997	-0.08935101380651284	-1.3043239721753195	-0.8022173420646386	1.108003506786143	-0.8522036507277612	0.06851624910543772
1.2244336201818222	0.7018256177486892	0.842122531092014	0.5475704006894497	-2.0336485230829293	0.6971649673559208	-1.4850588161114016	-0.024738641595905306	-0.4175085453248794	0.3628513617258861	-1.4447979107988123	0.4471489882649477	-1.617312220193948	0.24738412475280333	0.5953470587668698	3.043249441333245	-0.28605544512308506	-0.2246900526987496	-1.7605932970063982	-0.7916776545076771	0.2894996622421363	-0.7521419308043897	1.0531806309764593	0.09130906484721583	-2.2674776274819743	-0.4836922773089943	1.7702255974342136	0.31268975472285926	-0.8583075853549899	0.983328326440797	-0.021971571513497892	-0.10656726806076441	-1.1423822099047891	-0.7751636183205409	0.9581739349827727	-0.7406464716074751	-0.012534214713179993
1.1740619515779243	0.6948695645194751	0.8851284916287397	0.592481519632965	-2.0205489177504994	0.5918612827932136	-1.7223241149134012	-0.020536405869478948	-0.3450232584028499	0.30037030606229675	-1.4592488275786606	0.4309576169475049	-1.6947210860403872	0.2618754890453505	0.7142321360576604	3.1176767864483463	-0.28714854216098373	-0.35169030394324186	-1.9794259636201623	-0.9020709699448618	0.27168841948131695	-0.8536422954760626	0.999066771312687	0.11456292719961989	-2.197871595836086	-0.457009763610989	1.7236278146899242	0.2826187807956855	-0.8771206239845604	1.0683000605632997	-0.10672241494313606	-0.1286389328639944	-0.9291013869588373	-0.7528745108715789	0.8629221940078313	-0.6175207077175119	-0.11712841169840338
1.099865519583659	0.6649756057031344	0.898980687757421	0.5731836874041177	-1.9868759879606668	0.49576550241954137	-1.905767182794787	-0.03685946526931597	-0.19455178635718434	0.2650179387125503	-1.4647927456125505	0.4146365259763912	-1.7342596195331808	0.26523503256119463	0.7043653517747799	3.088014482120699	-0.3439668152767125	-0.49485950462193384	-2.174777399982503	-1.0084138204942281	0.24242832367772493	-0.9090466680645548	0.9390717620286608	0.17449456074779493	-2.1621774732516945	-0.4386923466511039	1.7495335750267842	0.2735560929798754	-0.8190405470171429	1.117572448963707	-0.1936430354112853	-0.15464116811163459	-0.6419836020544294	-0.7141997717734848	0.798806010010171	-0.5142208657501925	-0.27166322041854063
1.0301738709604757	0.6553843605297274	0.8757194527488827	0.5095898065816782	-1.9328180478961072	0.4299482322837676	-2.0323426510314153	-0.08280828654045805	0.0003812227751977315	0.2686413988241553	-1.459214393305159	0.4082802629464551	-1.7137862419163645	0.2735272391756981	0.6000708623532824	2.9766384247368145	-0.4086417233523315	-0.6212235097809063	-2.313169416428023	-1.054435231585216	0.21547868918095842	-0.9406394229771881	0.8938615623162972	0.2661307083804516	-2.1460627733558786	-0.3989545623173659	1.9075206962425617	0.2584171169221439	-0.7276771382715912	1.1405680997823382	-0.27852341776859657	-0.17938064090880843	-0.33314060736472756	-0.6798712924177858	0.7565011897362779	-0.4640118223905403	-0.46548689804058413
0.9525245747067379	0.6787063426755233	0.8319056454396438	0.4323874942671836	-1.870639058703625	0.34983058361647057	-2.126202158117224	-0.11812019862908488	0.15179385144532848	0.29797567155375787	-1.4419398660981124	0.40758449389493945	-1.6152757149071963	0.2693678043465582	0.4829108600923421	2.796226964114269	-0.4677258955362019	-0.7036588721657016	-2.356551570536098	-1.024601162250206	0.18535648094944812	-0.9171287948506016	0.8323735057602558	0.3699280237930621	-2.138746973789874	-0.2999175366622849	2.136780339083926	0.22972106953146237	-0.6003451887100306	1.1530614686112413	-0.3964362266823569	-0.20289292202876816	-0.07391159465781882	-0.6814052664445134	0.749153857243225	-0.4606451564036762	-0.6787330988045605
0.8470917660395628	0.7098485503075345	0.7830546759017938	0.31269041081244336	-1.8262322205012338	0.23400639973381496	-2.158159884606115	-0.1497551544570883	0.28042399906810206	0.3164710722973414	-1.412303434703697	0.4014404993891949	-1.4806930463826844	0.2706209674040559	0.37377971170864827	2.643649581826866	-0.5326171457339053	-0.732469754690454	-2.3143473527310627	-0.9421981561453314	0.14202671032221004	-0.8470428209142126	0.7639846575445345	0.4543179804002827	-2.144654450781843	-0.20136668756975912	2.3698054593187683	0.23421545304860092	-0.4828921563495494	1.1217789704549204	-0.5125354906087045	-0.24600469921090268	0.08736529353326103	-0.6779422038690236	0.7531734741228315	-0.49354981368269757	-0.851802785430545
0.7389609052998696	0.7245394786765933	0.7427811382720977	0.16856624774645856	-1.804223000400923	0.10453320031692837	-2.124536527876264	-0.190635028883229	0.40603595475725374	0.3535248904821026	-1.4137152399172959	0.42458956122178027	-1.3492301306378773	0.2584626194419547	0.2832052115432469	2.5955990334586794	-0.5767167793565939	-0.7177116117937137	-2.212874339888771	-0.8281608740886384	0.06914372566588664	-0.7932102826385934	0.7057193981488178	0.5113550228954034	-2.139370125371305	-0.14303979937352995	2.5676378485299525	0.26308891031495907	-0.42519331276405287	1.071959734260655	-0.5934487433060488	-0.26023300851193787	0.17166054506577916	-0.6433580621755376	0.7096990112323327	-0.5586802532063524	-0.9349878246978406
0.6392293376192681	0.7393691013585038	0.7216345609916083	0.04367401651468762	-1.779883392289992	-0.022452976746649277	-2.0408572533825997	-0.21549387960237043	0.5054415665066079	0.43410749252932046	-1.4427088982063327	0.46982634226599645	-1.224342527175297	0.20552314602364302	0.22745465590566077	2.637621735257381	-0.5835144765610206	-0.6972272541272904	-2.0470178085881208	-0.7050499699714198	0.0002092159294355994	-0.7547505068980908	0.6416822364942127	0.5277318031486006	-2.0910384887154847	-0.09342119137134393	2.6184898965986028	0.28387543408172755	-0.3919597070792143	1.0322922365985159	-0.6405037587830318	-0.22219006651829748	0.1918403718555926	-0.5961534978076134	0.6402453031814244	-0.6408518415524058	-0.9701977523958387
0.5299180790978479	0.7570366230572398	0.7209573953146489	-0.09469484541986946	-1.7571915332774792	-0.1367967901809072	-1.9135981309425927	-0.23114720768330832	0.5761581280481816	0.5288058348373967	-1.4627496453847406	0.4902512913714676	-1.134985441481583	0.14418481381572099	0.20449664803176787	2.709584949686935	-0.5674710002443749	-0.7027183344740625	-1.8284951252119999	-0.6050513959667734	0.0011747818487053807	-0.7153654669875987	0.5801759720446094	0.4844683516374871	-2.0152009412552823	-0.08188164766593645	2.505941949698351	0.31328112097511485	-0.358096237545986	0.9736112617960947	-0.7057589935979803	-0.16086605343083893	0.1562246846806942	-0.5607094009779308	0.5756184301539787	-0.715555804520188	-0.9478375462106776
0.42388302666448635	0.7526197426325558	0.7307228371823801	-0.2533829957001123	-1.7444803259468185	-0.23050423956449828	-1.7856677843756295	-0.26166594464647863	0.6577791249628463	0.6299003719511763	-1.4945554360098074	0.4909352677271938	-1.1132879941977292	0.10605666121527513	0.20370666040127633	2.784290503105244	-0.5342226320083181	-0.7320824744644846	-1.5943337874968126	-0.5379356283094737	0.055574076050432256	-0.7008956731003027	0.5701252147988471	0.4590386892988934	-1.9291810969544894	-0.1422533372870379	2.330503289024343	0.3417406218648937	-0.35748294906202677	0.9059423527407819	-0.8095520593954546	-0.07976469041494157	0.09633210882098744	-0.5273338448812591	0.47415605162325375	-0.7783032541272142	-0.8474702313020419
0.3552192074022624	0.7293617732465381	0.7438741074349083	-0.38036207276198086	-1.7430797392131627	-0.30245024335663906	-1.703020206225247	-0.29198770180997247	0.7357004027330721	0.7532713116641286	-1.5485713330439355	0.4674442177167465	-1.1080342438569057	0.09636464480250409	0.2028360617880808	2.837282560858965	-0.4692175175358346	-0.793936659126363	-1.3484085859130892	-0.49352569249643485	0.1232671438906781	-0.7100145416671817	0.6088169886163147	0.47154953921948606	-1.8384377636664475	-0.2382875077027949	2.1343001929161054	0.3362556998752271	-0.38758381086934224	0.8863820278066414	-0.9072567955923294	0.03566246878970124	0.06218992636270863	-0.47125082478288194	0.3466814802527784	-0.8351070835352099	-0.7252288016470552
0.31992772270369174	0.707245364743228	0.7598409612916375	-0.4777189224355739	-1.7543432812644972	-0.34603234935747507	-1.6667989635225524	-0.28553989636723803	0.7651683411817876	0.8602894183516622	-1.5727097587691308	0.3860392386895759	-1.110287398642249	0.11837498744003412	0.1903897260586954	2.7743544922764207	-0.38471883922084105	-0.8841037945938908	-1.0931373897144423	-0.45027718030714403	0.18783936474185586	-0.7070715327409521	0.695941759306473	0.5314423191964783	-1.757577614459907	-0.34351613487515287	1.9251713715244871	0.2992066041714413	-0.41556302602944595	0.8984687662247269	-1.023858022863409	0.14465131803562675	0.04923386659827755	-0.41333168425857425	0.23462642281390816	-0.873996924790878	-0.6353864231091306
0.33866954870743743	0.6654770389880629	0.7712458569035867	-0.5665306876048747	-1.7491057930588068	-0.3524472879671995	-1.6708014481314308	-0.23587472287553615	0.7438300487478335	0.9438968218833471	-1.557260248057713	0.2893155478333017	-1.1249112397971188	0.18489928166249067	0.167802528705239	2.6004743027720227	-0.30003797806619703	-0.9674520317970388	-0.8728013043981118	-0.38763289360127084	0.24904934712414764	-0.7051987088788059	0.8370165186183511	0.6864097878557324	-1.6998114628612147	-0.45540824081668124	1.7514163137235232	0.24120835898151785	-0.4362988069330533	0.9182674607100368	-1.1781874628190603	0.20106656441422904	0.03746379843502811	-0.3634310443285226	0.16345943543726718	-0.9196616617978901	-0.5534271796440444
0.4539309756387865	0.5746536016563344	0.7560868498193697	-0.6291031123104767	-1.7063231646820007	-0.3305575436035549	-1.691671546449146	-0.18589438170435332	0.6755312861208302	1.0038414554688124	-1.5000190074055253	0.22133065661330384	-1.1331222557937048	0.2875253371583774	0.12106428093388119	2.430144581137123	-0.20641877134124362	-1.0392371879676898	-0.7168022400544947	-0.31110959459161797	0.29791387953863024	-0.7167031983177041	1.002617310557114	0.884116184815143	-1.6683298449672996	-0.5618094114634423	1.6271012499686557	0.15389313183604483	-0.4506862232594567	0.9781963702215177	-1.3308814738128496	0.2167888461918726	0.028694648414163415	-0.3168772568204209	0.13108834048469772	-0.9755787972834191	-0.4602244298552307
0.6491382550522682	0.45428827568704405	0.7200545077453676	-0.6695659546161526	-1.6415783947505531	-0.30278579399160876	-1.7046734063897842	-0.17131787652831226	0.5704949614630507	1.0366258923916396	-1.3974393066418191	0.19191967331709062	-1.119928301329534	0.3942575013958489	0.016608569546977526	2.289543403902063	-0.10692416803758857	-1.131976970650583	-0.602061944641101	-0.26291051420610284	0.2988794454579001	-0.7213852579730701	1.1381750781199624	1.022143496439061	-1.6629333522721041	-0.6586157446550268	1.5376530586168558	0.04571746014227178	-0.421132348478377	1.0259964761000013	-1.4655533814942217	0.20506827640514555	0.047275183499353	-0.32522114584458806	0.12357626959494153	-1.0294870168508603	-0.3685222232036072
0.8641473094979857	0.3361740651032815	0.6722489869719477	-0.7180137280717277	-1.5472447588660663	-0.2790899976809186	-1.7240643256129151	-0.19875059662988984	0.4548949650375863	1.0454009675314833	-1.2775965567622332	0.2102101444848631	-1.1078067618833873	0.48971119811584735	-0.11165962613047246	2.136197636777232	-0.030475693949611398	-1.2472758264961608	-0.5015808781592661	-0.2687321501201361	0.2698434988855685	-0.7072498969182999	1.217816404556482	1.1267567368464921	-1.6707352100716253	-0.7402505092326868	1.4977353775946516	-0.050335203380272045	-0.3314762022692542	1.014638868073726	-1.576179625726412	0.18740738748523625	0.10141749705029665	-0.4479623100134756	0.13818856538269206	-1.1013784975333203	-0.26711932218620715
1.0539424249326643	0.20333691977057283	0.5937215286438385	-0.7621779758760496	-1.3979116120036388	-0.273918570247848	-1.7262893092930054	-0.26283469145789007	0.3436599881290295	1.009544466600992	-1.1566978224952402	0.26657923035330766	-1.078645739373086	0.5808988078315995	-0.2448450917528228	1.9829313577390308	0.004799458377548353	-1.373515348725358	-0.42617745560271425	-0.2590632984524394	0.2514632619223221	-0.6999815566913992	1.2410678846340857	1.2139052970076318	-1.6719565871712312	-0.8134200818975813	1.4941871392815684	-0.11911109851754623	-0.20664713273682583	0.9865533262507278	-1.6363342652642614	0.19295642811263958	0.15766225025788128	-0.6240439346571973	0.16345943543726857	-1.189867780076946	-0.1357900960665493
1.1767840934010905	0.04980231544296772	0.4824168755309701	-0.8000816861900806	-1.2213435264716297	-0.3176881898388143	-1.6880046739037464	-0.3563344363708755	0.295157968292461	0.9058819990602917	-1.0509846028428127	0.3237973903185164	-1.0024176132939657	0.653555602122659	-0.38897752882627923	1.858969686638638	-0.013601008427063849	-1.497998278501054	-0.3843917151684974	-0.2023858256135699	0.22523780186500802	-0.690327595592479	1.2416323293344806	1.2541770235377347	-1.6537356349301766	-0.9024189914669197	1.4830898429248276	-0.16565162257002713	-0.05851310081393239	0.9585939800724651	-1.6605094676411156	0.23048359389411904	0.1911036194972803	-0.824320513267935	0.15060984049426343	-1.2730507536783122	0.01920966968201212
1.2099556800426827	-0.06657288183349172	0.3547533252747132	-0.85468016314489	-1.0729872594318368	-0.4000658707239998	-1.6360842446761719	-0.457161829831816	0.34971259883462924	0.7528774573041697	-0.9808419877183846	0.38535526233384887	-0.9283668146756815	0.6804452817712937	-0.5164396146766984	1.7503624642723856	-0.08871727050010189	-1.6075985824502321	-0.36644368570899266	-0.1288531924350659	0.1814252482781337	-0.6512658407534303	1.2470582816157072	1.363472119272592	-1.6428554083183837	-1.0184864961221762	1.4302826431326396	-0.189587171630055	0.07934420516152851	0.9111584393898859	-1.6541458678192111	0.2920388170077199	0.20555115354804845	-1.089605051768918	0.10337934215888592	-1.3442633593263835	0.13162359850892896
1.176944691738741	-0.11801780310843546	0.22341882424336065	-0.9255340707762475	-0.9676843224064481	-0.48131847006840245	-1.5743191949199309	-0.5344304392514794	0.4456294403381265	0.590893036141026	-0.9179305700294658	0.46323422532029507	-0.8943203459721614	0.6679803088057634	-0.5840561069682054	1.6444313408226958	-0.18935051655156676	-1.6707944164663597	-0.35151799281650503	-0.02730121433365692	0.16426921096253289	-0.6023940561602819	1.2704918406289198	1.5506297716560997	-1.6562780933824168	-1.1484815293636363	1.3499041833872465	-0.19153868026249757	0.1801555716329442	0.8657840942380016	-1.6101350171425288	0.36165082026303114	0.2150211167877917	-1.3157035264962313	0.07146951471709025	-1.3978529232654384	0.19798564711139482
1.1251918774310525	-0.1356639872205791	0.10152900239065228	-1.0010998566239824	-0.8967604933559297	-0.5500273971467134	-1.4988437708668223	-0.5832945615578302	0.5306093927918252	0.40395400273100257	-0.8234314454476614	0.5516558583415512	-0.9006681762808671	0.6315852540507917	-0.6182674080274765	1.5568089733269175	-0.293524941548722	-1.610931958680892	-0.35032455735158124	0.08381799086837025	0.20397810939250913	-0.5535668626114703	1.3190705006500976	1.6859956136540533	-1.6966333897959154	-1.27761860396529	1.2538483033401615	-0.20888049560987923	0.2439209986003125	0.8429847477556276	-1.5328164696880924	0.4136908615315652	0.249684416767802	-1.4323785206503346	0.05064658137355373	-1.4148386537176822	0.23803535478708682
1.0872424902443758	-0.11201127248259639	0.01630116789052257	-1.079444442445478	-0.8856852654872712	-0.6122819090700083	-1.4482284996638815	-0.6164134318767276	0.6504770477040787	0.21495117247480405	-0.7166163290431583	0.6660450074888143	-0.9434672847274502	0.5839783893877876	-0.6587663657376023	1.5089041531175542	-0.3977790715382227	-1.4165172852445398	-0.3762701543422641	0.13621271409467292	0.3217254247977689	-0.4990543109097151	1.4027175636700733	1.7456358454183643	-1.7228680713741777	-1.3948443527842862	1.1408839815358243	-0.25691421944930437	0.26807130457677497	0.8366889872571119	-1.4417344111684685	0.42130300700761847	0.34003541329423614	-1.4858351912787089	0.031553401195421264	-1.436742764521107	0.22334693957093554
1.0712308359806786	-0.042728128816175666	-0.01582262141646778	-1.150045731897402	-0.9425208397463086	-0.6673122132051215	-1.4444621865070801	-0.6387378091733671	0.7676023669347075	0.05202150084776428	-0.5956028138644917	0.793960378705347	-1.043700175250414	0.5549156716713644	-0.680998874767165	1.4844748144930884	-0.49530382288816527	-1.1605665501890685	-0.40934536579872505	0.13210417802566643	0.5761175600282853	-0.4453109547227692	1.5089242068123292	1.761157847105558	-1.7109658761688373	-1.4778518511856373	1.0070466047570643	-0.3112016414063275	0.22994796638469012	0.8265372487249856	-1.3792966480303934	0.3980397213004254	0.4927048775918855	-1.4876713117046398	0.012064848865197781	-1.4646459138937167	0.17592132267159385
1.0766028503750682	0.01396583876056585	0.03798234965282262	-1.2123106214280424	-1.0322760870644716	-0.7152466083242471	-1.4673708173585098	-0.6324475875703734	0.8063845105979379	-0.07869088413478575	-0.48899430310100317	0.9075240391474223	-1.1721624954397403	0.5695003566171303	-0.6891889506098182	1.468113516661627	-0.5756122958912179	-0.8833707284518798	-0.4247670318714441	0.1056237194042268	0.9294802019839723	-0.3991480760730822	1.646229932157048	1.6896089957739762	-1.676031998513792	-1.5035477124478647	0.8832927419598786	-0.3598267314980078	0.1504525185719791	0.8396055088243545	-1.3570645295686252	0.36755556862295863	0.7141798243278226	-1.395144787456136	-0.039185266349787064	-1.473997763857228	0.13050347475863192
1.07911621435929	0.051391965644121254	0.1706236616397115	-1.2606156106952422	-1.1445113399396374	-0.7420511825765728	-1.4878555833070473	-0.6105434338463775	0.8354630049261849	-0.19323948618469933	-0.45759024566679674	0.9679733977586455	-1.2897165133750266	0.6470364879192967	-0.6835139374275075	1.455872351320517	-0.647221538301001	-0.6119149529210135	-0.4430250445685888	0.06189611997013791	1.271825047110846	-0.35113466908341745	1.7858662678775965	1.5606734198066374	-1.610962510380724	-1.485387587905278	0.7796697006124385	-0.3928693208427644	0.05632102396639518	0.905493657115054	-1.3605620806157792	0.363731710498306	0.9666163396825054	-1.2728917059321163	-0.1440247820129697	-1.476394608366394	0.05553972113030499
1.0730777168636532	0.09942287306423706	0.3470431406370523	-1.2811655504221473	-1.2976696186376804	-0.7456830247433086	-1.505071239155788	-0.5882059245630931	0.891591638788577	-0.32144695743792323	-0.47360218284542166	0.9665582742640402	-1.4085812607767871	0.7583147011206686	-0.597276308131544	1.422924539412141	-0.7161094245435169	-0.4175832681045111	-0.4783941319836044	0.053650012241530834	1.510457767158992	-0.3135109754242296	1.8773791409159941	1.4617328007917731	-1.5242447363087284	-1.4657832329856824	0.6733854805301849	-0.3729550622980722	-0.02455017909411671	0.9964947387082944	-1.3988084490110415	0.394784995547815	1.1638323673033506	-1.1916375665769883	-0.25892981371483925	-1.4778077768053242	-0.043559529155352855
1.0597801745062396	0.14954486397043457	0.57386988221929	-1.2765305559995102	-1.4811817896558845	-0.7310668338494596	-1.5287256745927222	-0.5765184564489703	0.9143254393208717	-0.4748926160771962	-0.4899125503944009	0.9263098035383068	-1.5555346156708254	0.8605141479161293	-0.406679700627921	1.3552801776895143	-0.7579317726705852	-0.30697326928048485	-0.497799082660028	0.07510731369026166	1.616342415556078	-0.2725986922452026	1.9326400978741194	1.3632195710599109	-1.4884135203764224	-1.4524991733793335	0.5757908236636509	-0.2742708189529936	-0.07258558521614236	1.0805690815793376	-1.46082521063418	0.45159152043219625	1.2516676240697016	-1.1376928133037463	-0.3514468973044731	-1.445623558338306	-0.11820626662793546
1.0360276803678148	0.2066015705192532	0.8186474542907529	-1.23891241406223	-1.6741685179899968	-0.6858760586280315	-1.5537474184364164	-0.5945880700726037	0.8847439130036868	-0.6689840446640385	-0.5163580724442585	0.900495592457548	-1.7139053991405913	0.926918458441591	-0.18627315172062736	1.289344809829446	-0.759537258944998	-0.22719354273090656	-0.48853058385451503	0.0500641168032101	1.546649246883058	-0.21057254957269356	1.9363180923734735	1.1865718096811229	-1.5249426660799321	-1.412832885598911	0.5325602466654538	-0.15715073269386073	-0.08990684104689337	1.1517574469489649	-1.5223562012785483	0.5554048221698713	1.2508949325719612	-1.1144507825957581	-0.40391607665507656	-1.370019046855519	-0.17583980374224417
1.0124518444008066	0.28186990722492045	1.0131009244744882	-1.151473573781153	-1.856762657367654	-0.6269869221907607	-1.576556608676444	-0.648389819357505	0.8171266775875019	-0.922484464906806	-0.5532716136388509	0.9071466728821932	-1.8470798459242637	0.9497420239143055	0.02020381937554213	1.2355711192238572	-0.7395426922934517	-0.16283586803687164	-0.4539054562098402	-0.013204435100425987	1.3155858739520458	-0.15027430986823628	1.8594625736518107	0.9700020039128688	-1.5491334104711005	-1.3564507036529112	0.5471514715651805	-0.0675143930082858	-0.057850086236678935	1.1911164663684146	-1.575094737207155	0.6854515691813277	1.1763571573946252	-1.1161939348988572	-0.38021022136919963	-1.275378325224785	-0.2214267269382697
1.0097136427438755	0.3706662738303449	1.1494963479336435	-0.9876012591229847	-1.9978805980108212	-0.5704269019256356	-1.612131487405034	-0.7102808724157761	0.7029221892603795	-1.1990017339454633	-0.5609275004475551	0.9461215324627812	-1.946651955476527	0.9153067028769086	0.22287595208811678	1.1855466167043442	-0.7253324308007807	-0.09659711795955928	-0.4021847530091799	-0.05616259138378007	1.0315887979467713	-0.10576129985901114	1.72572559544508	0.7830580461708615	-1.5371689001076172	-1.2876281214297072	0.564729733820311	-0.0015918400381430998	0.005335202975591882	1.1897142925380109	-1.6268941159101373	0.8273789544591474	1.0706242091922507	-1.1040383528385784	-0.2833110964272075	-1.179199743822273	-0.21998958703222873
1.0423311651205744	0.4664613688381671	1.2380387302209965	-0.7503378716400257	-2.0771020207355213	-0.4988460561774333	-1.6314478261696148	-0.7800379854744517	0.5929529057433435	-1.393802100380229	-0.5706264874840696	1.0152503151742498	-2.0099894363895032	0.8287451312563856	0.3822277426959517	1.1326605430661296	-0.7285434033496057	-0.017107851579458166	-0.35030905818969804	-0.08394965158193525	0.7950596322227502	-0.07027797632799256	1.5812459600372655	0.5976293777049494	-1.5129532296531916	-1.1859457233018849	0.585367446457642	0.03457020628725952	0.058194040147137825	1.1589646204372444	-1.7051032434923215	0.9927830500836737	0.9813154477092807	-1.036589979723995	-0.16746705586411853	-1.0872191039589363	-0.14301806441752
1.1204863461379095	0.5386357554878956	1.2412819974106444	-0.5029807403788588	-2.0959452086395833	-0.4285778055601436	-1.6363204161282474	-0.8633079127909173	0.4842655424561816	-1.463766388883002	-0.6337904231786733	1.070900046599604	-2.030809453204064	0.7242126681304775	0.455132315452794	1.0590413268317729	-0.75227271821397	0.04002981318758692	-0.305671471969169	-0.06710900903759774	0.637293057913464	-0.042854484060850614	1.4151171391852266	0.4371252751522644	-1.4706910894005125	-1.0811889733814204	0.6351151958676278	0.023230758400267327	0.07243227819365956	1.1190727749622413	-1.789627393798535	1.1075343645965172	0.916409361899122	-0.9247493279571527	-0.06737200602604518	-1.0249288559056822	-0.024855575966441435
1.2161467459590867	0.5487711091194163	1.1721041774644134	-0.28124787923146477	-2.086859049325445	-0.3746725829658123	-1.6450090395493817	-0.9322114467176631	0.3775740802864152	-1.4110056588231532	-0.7310902020053419	1.072385926268939	-2.0195978416519984	0.6183737158595193	0.4828463713061808	0.9789173355081464	-0.8006878078508599	0.09682169203858851	-0.2844686185144189	0.01776202226773953	0.546874706473256	-0.04201840197953595	1.2318182747050155	0.3741630630518964	-1.4260360470751372	-1.002943145431	0.6931542368459465	-0.0017544657575126632	0.06303404656109003	1.1067056017780754	-1.856032286596576	1.1176542495868782	0.8895268856056575	-0.7957328154971093	0.018209591062300724	-1.011559174105996	0.10490970378487838
1.2938522516310014	0.5059252352413223	1.077122781196148	-0.08165755068131443	-2.064814520315882	-0.33167275600801277	-1.679514931705415	-0.984765657271282	0.31899519383274827	-1.2505966550998393	-0.8299280450484521	1.0327388830284134	-1.9958638890813922	0.5108416603087514	0.5019189298137752	0.9060532560967799	-0.8655790580485618	0.1938077257704967	-0.29125725141879083	0.1131584551632854	0.5022172827070213	-0.07381181659168365	1.0376857135559128	0.39318188614546756	-1.4178104462002417	-0.9532959388074882	0.7602268029172708	-0.009264817161153694	0.04059100312105405	1.1013913629608425	-1.9289627028761132	1.0757696640819572	0.8707307156838908	-0.6825208839184987	0.08972252907202338	-1.0329922287631095	0.2476092426905642
1.356887099158596	0.4291739362674651	0.9554349210365689	0.04848474532301741	-2.0446295938602495	-0.32208982463871727	-1.7844247767331225	-1.0328024644189928	0.2854380921191243	-0.9896602645410832	-0.9369153328204677	0.9697894729100535	-1.967266155267426	0.40462942542492175	0.4544874275911668	0.8424892828211918	-0.9242760916981773	0.28198313436161315	-0.28104330373846903	0.16671460201333416	0.49204435605757	-0.12706467129092455	0.8698453507091255	0.44388579653792615	-1.4317815046559337	-0.9254837795670706	0.8738066354493867	0.00033010028168688703	0.011617266095070673	1.090524515775209	-1.9942988995208573	0.9743573895388323	0.8334797976649376	-0.593480664276196	0.1577430130715966	-1.0803195168747466	0.3616927899377341
1.3845581927356778	0.3394707222318527	0.8357547977086748	0.10128194482447957	-2.017571199736927	-0.3549935251384427	-1.9332998020763512	-1.035336937841493	0.25670036139628644	-0.685573190305431	-1.0569072978852294	0.8803300826594216	-1.929471650238288	0.3171346472722195	0.33205546706143135	0.8015794142353185	-0.9568412742855493	0.31095999412606756	-0.2091426917672771	0.1851957554262137	0.5303393901057587	-0.18206772448038377	0.7482348296141277	0.5370372334466793	-1.4268710701942549	-0.9182054304393732	1.0165870210376566	0.01573519115293374	-0.01859962326326381	1.0754371253600579	-1.995545711699704	0.8146446176347186	0.7808109888306133	-0.5367468673179958	0.21607687934490416	-1.152765181258749	0.41104163818192313
1.3451393307595043	0.26763773696760634	0.7515605318733778	0.12249088849773226	-1.9703867273400584	-0.3991875175912828	-2.0888124882305745	-0.9598674105922067	0.2693086147964236	-0.41088340549697405	-1.1534954350595144	0.7979345171860269	-1.8685064813348788	0.27003438044097045	0.20149791947520698	0.7931404290380383	-0.9483242265319289	0.3019695603089338	-0.12112295143867409	0.17014080170338702	0.5586339199900779	-0.23697044782008675	0.666335724376024	0.6613298076577744	-1.40902400890206	-0.9252835892177835	1.1487951047134684	0.04009948074584545	-0.00810741757822494	1.0362323450619535	-1.953396983108311	0.6850780760621727	0.706165396234988	-0.5020697575016774	0.2629284793678598	-1.2251969910502116	0.4203619131608046
1.262985251134686	0.22814186418456178	0.7085664514362487	0.11177109097049417	-1.9190240340150553	-0.45153341664663527	-2.252429584213952	-0.8720406839098969	0.32529120711363957	-0.14975796484543796	-1.2157640796430556	0.7308222854543701	-1.778174472897507	0.2802863207730478	0.0520451575433345	0.7839330590033284	-0.8668657243535872	0.22640842193508587	-0.05735939945559867	0.11762993611471048	0.5600822688689818	-0.30664395459635957	0.6072875255571762	0.771052292675634	-1.393893888504906	-0.9560986036975265	1.2841169485415789	0.08550162476273464	0.07828338183792258	0.9597437626133963	-1.8877855162422637	0.6201614148762021	0.61775511323776	-0.4419891081215252	0.2928120245301808	-1.260221400987629	0.39937544365053523
1.173090331635142	0.20555602877621357	0.6930866816629473	0.05164796426547922	-1.8861514395015977	-0.5178441435985414	-2.4181225029603195	-0.7874181619689873	0.40342343378245005	0.1444827503912889	-1.2423588168780906	0.6523772730700822	-1.6799455902365064	0.3178945440198515	-0.11359428971535493	0.7391812662303106	-0.7105414615067265	0.047346643171069305	-0.02166482964105836	0.0646399832812394	0.5474954274213555	-0.38719767619081547	0.5460361716174282	0.8336453958497738	-1.3818296738883944	-0.9972806184082739	1.3940399232204133	0.1044844814601261	0.21285876565597936	0.8593481163564464	-1.7703908630391922	0.6047236992845796	0.539120276165429	-0.3726348884888857	0.27437779793887	-1.2843561011897582	0.3316396583731774
1.0723710841779925	0.16602814961327916	0.6966031911432982	-0.021193938604021932	-1.8678143459634782	-0.5582779951124506	-2.562286529338441	-0.6852250418969577	0.5056525154051932	0.43662816043304353	-1.2479945596413202	0.5652528365855474	-1.5733648694048368	0.34971688676714774	-0.2270300645754026	0.6770878225573864	-0.5286318961165695	-0.16347211412239204	-0.044650086712253276	0.03929191269295481	0.4904925536873108	-0.46412837543290386	0.5018274060509282	0.8269625816064771	-1.398804322966586	-1.0395636800401071	1.4225706557786888	0.08349097950506792	0.359020329211542	0.7557414920278696	-1.6368686133409116	0.6359370528137254	0.43805941608892507	-0.36150195577975863	0.19869697849250628	-1.309848551460663	0.252068603281366
0.9636379796721121	0.07318831034854181	0.7099326628897638	-0.08459011824255755	-1.864754240494986	-0.5688182327050444	-2.702323770343434	-0.6131041712421673	0.5827624512577764	0.6750360816022574	-1.258278929327377	0.5062186014689293	-1.457533214983346	0.3767665446784434	-0.2832481639126656	0.6082511395353029	-0.35599088269358703	-0.33004410559891495	-0.1509743372236509	0.025049955506753086	0.3692450618246979	-0.5509471387566814	0.4647379268668426	0.7655739391389773	-1.4483947258168972	-1.0913271846418107	1.398076949464383	0.056524678402232555	0.49147406638238567	0.6777105183658689	-1.562837116176161	0.6574217998582886	0.33915490437820767	-0.3964579699645741	0.09655917253528878	-1.3233013608155806	0.19553405550697292
0.8595060175399025	-0.0760467702806394	0.7181536918100433	-0.1398036655472912	-1.8891291575151699	-0.5775622874869156	-2.8270098669634485	-0.6228612373194629	0.6015044495552789	0.8674575677028822	-1.2946759564194346	0.48143035492175956	-1.3644172604890836	0.3616352673352586	-0.3149766467046747	0.5412691785345988	-0.23422442724276543	-0.44628349913613147	-0.3113596643799094	-0.023062018106978926	0.21589250314635938	-0.639404622959837	0.4002819836603318	0.7099939055631811	-1.5220886318369753	-1.134153620078855	1.3513162374098	0.020968782485392412	0.5618696391222909	0.6469328027884924	-1.523230589040339	0.6486891750247785	0.29521930642531713	-0.46388310104844976	-0.02645098828447685	-1.3193943657197134	0.14943990646175714
0.7610993861449122	-0.247355584239945	0.7144352206365634	-0.17607084939456039	-1.9084313612395056	-0.5685221586153644	-2.8979607431978267	-0.6662230572215242	0.5518340973573072	0.9887174480464639	-1.3669534965010115	0.48850597239478655	-1.3081317207552323	0.2842191197300867	-0.3034976427677284	0.48152063341727824	-0.2137288577821817	-0.5119689917477734	-0.48414432104187244	-0.07245155770683573	0.05757417688320286	-0.6982759492455155	0.3212779334984527	0.6689256808238475	-1.5912459943442339	-1.1382003249966126	1.2557129387802004	-0.028898176736023136	0.5104528586562715	0.6564675848352415	-1.4743296438440239	0.6318819846629309	0.2555604660645694	-0.543138425762691	-0.16593498877476	-1.3361584226913412	0.09155275642285425
0.65663819742052	-0.423625387082048	0.6852458159297307	-0.19442410930030993	-1.8999572230190656	-0.5214266400836632	-2.8931627336977437	-0.7016400252033111	0.4656695857038528	1.0031797801440876	-1.4734242701704912	0.5098861298591151	-1.2682140506399047	0.18864543931309402	-0.24144330828274674	0.42758796663842824	-0.28599851298569445	-0.489437581458373	-0.65390664113682	-0.09763993254685663	-0.09617495351197887	-0.7346510936632711	0.24653453042988477	0.6378039703070955	-1.654296471353464	-1.0748114808255207	1.105419701661675	-0.04495377048475125	0.3546278576372359	0.6820292137635124	-1.4365204693296545	0.5864758926060044	0.21926193524050527	-0.5737481802051125	-0.2944638858841484	-1.3654054675401879	0.01927307291316204
0.5430389632838469	-0.6021783116895674	0.6297895110166272	-0.21951019285790183	-1.8604818624755146	-0.4597247997944362	-2.7979980685873023	-0.7431633669750616	0.37718463616594533	0.9185326011021147	-1.600509695576752	0.5255468298660816	-1.2385222368580557	0.09748449264111837	-0.18982003495957034	0.383180622240809	-0.4104407788938708	-0.4197409722206252	-0.8114556216686506	-0.1171373316305162	-0.24471692484252566	-0.7590981337209295	0.15922768080411592	0.6369880453122752	-1.7244633394226412	-0.959029962383533	0.9590005614768223	-0.029859146895938538	0.17483487965048253	0.6797576921582581	-1.397545444466235	0.5335287966195286	0.24799527721460324	-0.548786239224732	-0.3980843374117137	-1.3573005309051445	-0.0702311550586351
0.43495628204544934	-0.7464310658493587	0.5550161641607854	-0.2897380467402295	-1.7914529448881773	-0.4035990215275082	-2.628153504314957	-0.7842270892142335	0.2798073792106952	0.785756419273387	-1.7094138245737358	0.5352522184999153	-1.2158931967302615	-0.013820383604028296	-0.19789725542643838	0.3587645316307811	-0.5657858089776163	-0.36763795039117547	-0.9389517273110355	-0.1258334910133237	-0.37837883566718117	-0.7705357365933228	0.08370133831241784	0.6688285468958931	-1.793421293423842	-0.8034534623651531	0.8622205511617611	-0.035728456949571295	0.01542959991427859	0.6262787822666362	-1.3057994989422892	0.50626379892142	0.2810233463505584	-0.48577709397537394	-0.48009111129155774	-1.3150301690700734	-0.23410737316803742
0.3559900794229815	-0.8356968593598229	0.4691230440832935	-0.40362491206801365	-1.6930823237125643	-0.3354427660832665	-2.4175880096740388	-0.8045685365274663	0.19761844295368053	0.6595654823431427	-1.7647497020921221	0.5222212896537584	-1.1871221433174235	-0.13348412407312052	-0.2395086446978681	0.37105868902964423	-0.7209031105117986	-0.321662254994018	-0.9893395025898334	-0.09395241254145942	-0.4774183113865845	-0.7830100812465468	0.05509673752783269	0.6793578646862048	-1.8241925185149248	-0.5957988729104737	0.8296889988729161	-0.05144401510325203	-0.10150959614883112	0.5301177009775078	-1.1679700798989028	0.5029735023955558	0.23737526151310676	-0.42978704199982776	-0.5350807881117489	-1.269005212657059	-0.4623167364831435
0.3149652340703087	-0.8854347737073522	0.3724546736724289	-0.5349424317766639	-1.5722670058892025	-0.27139207134924864	-2.206724193198917	-0.8175166753595187	0.16021558055044022	0.5543433515370129	-1.7657368179325246	0.4665125947494616	-1.1689344179107384	-0.25676070697393144	-0.27762151731997653	0.44067700490359635	-0.8367030779640967	-0.24652989115606472	-0.9274978466801432	-0.012928596989785306	-0.5471114800596044	-0.7745712261058056	0.05498749016646622	0.6287316614361089	-1.824367000957725	-0.382510355054393	0.8704032231898948	-0.06588813581458403	-0.13318511757712323	0.39825727396628585	-1.0465921046699067	0.5140893690369892	0.14662893445294553	-0.43262256974620306	-0.5702359619686364	-1.2350614609376473	-0.6872291317785091
0.2990820584767307	-0.8918467184784516	0.2698937738620564	-0.6542880464600196	-1.4439897385772864	-0.23459006200207572	-2.0166186043536856	-0.8456191267799944	0.09978683452455127	0.4790068895644251	-1.7429068946004205	0.3935393932109805	-1.1618824767316123	-0.39852811073377187	-0.32584300717307546	0.586484651812961	-0.9206665941876203	-0.1600280863985986	-0.7848125623932729	0.08929119969527768	-0.6202186139471871	-0.6866599821957764	0.046229493363548785	0.5534722940566491	-1.8118665802342118	-0.24835422240986715	0.9420197066927726	-0.07823290633040986	-0.08473532734431406	0.2798997809418561	-0.9301528010584189	0.5086826115025952	-2.072399021910698e-05	-0.49426043518378826	-0.5987357045986345	-1.2171197636002444	-0.8967768107254692
0.31511780249107546	-0.8546339674608234	0.16809320042581297	-0.7491626479357066	-1.3312248520633418	-0.23282348660032115	-1.867619278246206	-0.8913053083182355	-0.021476328486045394	0.4761553839983351	-1.6943316127796748	0.35122720072228153	-1.1570620253879709	-0.5319766448353329	-0.32490791977371625	0.770274356117306	-0.987687106323729	-0.0867767979439229	-0.6194365051109681	0.17199907950138477	-0.6814285963294804	-0.5403233224434367	0.030242962816848927	0.5247983585243612	-1.7646940055198534	-0.1962332350415779	0.9780089810112068	-0.06430623108980116	-0.01705811437114888	0.2235183712212979	-0.8136001508852175	0.4370608595585126	-0.2414418931096783	-0.5630336040487283	-0.6276472932203951	-1.2382757264065876	-1.0691279273984335
0.35002385117928586	-0.8054721679512955	0.0788380121627135	-0.8193575516207161	-1.2586415042779857	-0.26042746089478064	-1.7659163929361703	-0.9256717173684151	-0.10230221032142384	0.558612732798947	-1.6161428557468482	0.34027178633487976	-1.1401525320229706	-0.629483395926125	-0.1922222422441262	0.9634304066296207	-1.02799505959621	0.009185709476497207	-0.45863270058389033	0.22986701155459638	-0.7082747773348962	-0.4085121953838141	0.023050844860190305	0.5181543978522463	-1.713009813355932	-0.19686240471076955	0.9282974381146181	-0.023531527996807328	0.034739899476791306	0.20593511138802797	-0.7494459969554839	0.34114426948291376	-0.5056125374881806	-0.6500052829580236	-0.6570036755132589	-1.3005521198673038	-1.1640848332490301
0.3649514666638463	-0.7479140281175487	0.016016045500225704	-0.8591833567782577	-1.2294057274174666	-0.31411556249001266	-1.7156864541024075	-0.9316730352652172	-0.0880063657325931	0.6962096919935475	-1.560967671504806	0.33775994213195515	-1.1063118803431113	-0.7001804564996098	0.06628105708873563	1.1391388221265222	-1.0487183576063557	0.12106820047156348	-0.3567567095326633	0.2850346336825947	-0.7209305877767562	-0.291650215938109	0.03361142312566454	0.4924916140865611	-1.6836219847756264	-0.25720549571054574	0.7776240326054045	-0.012990424550359874	0.07059241274178141	0.20960880682368782	-0.7522958533642756	0.2836263291334818	-0.7141134548899744	-0.7436009406190942	-0.6892924012674758	-1.3917014841783282	-1.1752015331104615
0.36233371376015283	-0.6895130536133929	-0.004512766601283405	-0.8817542419406275	-1.2312064817893105	-0.39170671225871084	-1.757575811654941	-0.9185804445800697	-0.06253022951867206	0.8961931818053479	-1.5526345773172214	0.3522295798642951	-1.050221325157991	-0.7468941091961009	0.40723326953050804	1.2492828141676326	-1.0599909208096754	0.17791540506913167	-0.364692280416312	0.3151155055376519	-0.7790024809214209	-0.17533447678552816	0.11401748109175418	0.4661294660395992	-1.6807554875010424	-0.3514522522933713	0.561471147614416	-0.04059244437436961	0.07793529918486537	0.2535108694536474	-0.7609749615183231	0.24049676656472035	-0.8566480818684294	-0.8040069784291564	-0.7046789675197411	-1.4822551010101952	-1.1311362874620081
0.35709820795276603	-0.6755582719817823	0.022775822170223177	-0.8970321500967608	-1.2440236158477265	-0.48746694199741303	-1.8867740260172625	-0.8603663477824209	-0.01451501483268744	1.130315967538227	-1.5399053742124946	0.378126339815572	-0.9916176357892207	-0.772197337740033	0.7787692888099025	1.2751296903370106	-1.0675742815100915	0.1778739107592069	-0.4559978430639278	0.3333208208398906	-0.8642654000426688	-0.12349738774398142	0.25145066169140096	0.39627074505443194	-1.6907882279620885	-0.42257702353339194	0.34676652315937834	-0.08948364927956505	0.05545910501596822	0.32039456116393333	-0.7866884386612857	0.21191565025626807	-0.9138631918406176	-0.8259474554174968	-0.6989460713144011	-1.5492836197116293	-1.0145166109688837
0.3301578368119918	-0.695775635278344	0.07087834543353758	-0.895780042598702	-1.2730004607070664	-0.6023732962020623	-2.016282992290211	-0.7490071010321235	0.08732462266958828	1.327022589075185	-1.5201974916779446	0.3734918103707404	-0.9409974804435149	-0.7923812618788706	1.1032446163871248	1.2388698748190268	-1.073028380272101	0.16564692076790624	-0.5755118803370164	0.36308230119841683	-0.9023880116052732	-0.14689653825972462	0.36916469356431	0.23304689251901065	-1.7093082929622305	-0.4608705774901212	0.17301146535841164	-0.1793417513097363	0.021943718135796757	0.38283336183183747	-0.8584044274938927	0.21164886945687353	-0.8837102538590429	-0.7989866997962288	-0.6769864430335986	-1.6031641300939938	-0.859390038758024
0.29196755211883996	-0.7229597205974152	0.12234293688245916	-0.8804142672497223	-1.32539888203679	-0.715986793548445	-2.1055558011751616	-0.631725328304895	0.1305042395264319	1.4846431039300036	-1.5269006969197487	0.31784207894538646	-0.9105257284667401	-0.7865553868136977	1.3133329595084011	1.1383969333179726	-1.0899599979320382	0.1363519379606918	-0.6927940382990784	0.4050387296062891	-0.9491317474470744	-0.16685103060044856	0.45281175658428613	0.007055095739130846	-1.7175588199003822	-0.47751497510238156	0.07921849239875388	-0.2817811703566358	-0.00202425883192221	0.4459171624617291	-0.9223480806661589	0.20174240910602803	-0.7998462719996813	-0.7336533514760719	-0.6483219620068964	-1.6376482109224082	-0.6978174713803647
0.281560779839125	-0.7692196083303389	0.19194844041413756	-0.8509677742471389	-1.3945925745339705	-0.8409695359385232	-2.1530511231954064	-0.5380154716055892	0.061621310718726965	1.6077462226781847	-1.533190690879523	0.238335723940145	-0.9220514817917627	-0.73042967966409	1.3830614595467334	1.0040488188978505	-1.1229350919086218	0.08730566362906714	-0.8002652267897536	0.429718981610921	-1.0419122869397814	-0.19615849449081874	0.4976213826383048	-0.21246758143895259	-1.7042483021210066	-0.43435965552007705	0.1387420004264241	-0.34539739494298394	-0.010543996149631012	0.5010366157349235	-0.9876033154811079	0.15891519810991317	-0.7014449082409792	-0.6504701235721825	-0.6124748868838481	-1.6516413493863287	-0.5475729479679659
0.29483423244589135	-0.8204618225326523	0.25387939960694095	-0.7899879424118736	-1.4879493305958218	-0.9897171585935503	-2.1087876210456806	-0.4862360482640297	-0.05431944931214513	1.628856816371884	-1.5141829719061872	0.14638807487816516	-0.9421348903111172	-0.6449212982727401	1.3271496819437427	0.89770700700057	-1.1634593873031869	0.04471867020913657	-0.8973829751431678	0.4013512096008907	-1.1030360580792806	-0.2749285743118015	0.4545415064725968	-0.38921247674569415	-1.666647335697435	-0.3190643136406474	0.37951531452861464	-0.38277174208550957	-0.008654404604457334	0.5351935702435728	-1.0726294291320495	0.1175286034305284	-0.5952088120865885	-0.582254763444236	-0.5709443370744689	-1.656989222106203	-0.41459523783843855
0.317847974231125	-0.8294236089015768	0.282831202321859	-0.7148175589319472	-1.609494365877054	-1.1260790151636482	-1.958769028671344	-0.5168598411203605	-0.18415038297302866	1.6074784017134138	-1.4994106685736486	0.051916788917472714	-0.9501617542339004	-0.5595329005783853	1.211198844423352	0.8272408182025585	-1.1902402647316819	0.02975305576277009	-0.9596276092617938	0.33345148099756244	-1.108553577617966	-0.351424510871607	0.3774492851346391	-0.4852002243507288	-1.6067873947851328	-0.17933144983737476	0.7802127983134192	-0.407564772211307	0.002931775133049079	0.5441955262347694	-1.1593557412086906	0.10378049956840303	-0.4789097568918635	-0.5606629169165156	-0.5583583235661923	-1.6162844292279868	-0.2871547432292436
0.3543600062958344	-0.8143806103537392	0.3008651935082544	-0.6430410457757053	-1.7156094078152357	-1.233830245534374	-1.7681289465398335	-0.609716118687736	-0.3158960835595447	1.6449890909557254	-1.4752607647572842	-0.027683907654075978	-0.9442472229223755	-0.4903023074126104	1.0824147384565996	0.7763419467301089	-1.1968785519514156	0.07080475971546603	-0.9530714637856532	0.25875742419531156	-1.089138805741216	-0.39510143879951604	0.32692238050241684	-0.5090951706276359	-1.5399107670659127	-0.04288742748669612	1.3116338987246852	-0.3967427697950371	0.03202153971005213	0.52463520130063	-1.2226031226447183	0.15526919385152235	-0.3402385874021088	-0.6175826501203798	-0.5627238910788803	-1.5097426126066495	-0.164765372701575
0.4012788106402594	-0.81534080175041	0.30325309352700625	-0.5595342623744963	-1.773586636806748	-1.3323340951707743	-1.5658170226451709	-0.7471817548884558	-0.40124925329535854	1.704398082611649	-1.4278218139621184	-0.09959576657160252	-0.9054344652498598	-0.4747177583252252	0.9584028026658803	0.7668828644210685	-1.1921076388380913	0.1537795481292877	-0.899630353616077	0.17284111162860222	-1.0403777268180832	-0.44244598012412906	0.2746657259818832	-0.47193172979208964	-1.502633839464686	0.07736977519295228	1.8668969882090773	-0.35502188069843627	0.08434996521979489	0.49887726803610144	-1.2173244113420698	0.2691845951929306	-0.18298688282716402	-0.7302367729620001	-0.5570074687132095	-1.3966198645295083	-0.056536057130484
0.4476034011353799	-0.7820221602859443	0.2590353628315116	-0.4815081951270674	-1.787486577415553	-1.3884500043013794	-1.3357611681697197	-0.9267879362332447	-0.45314268234766475	1.7482892124852643	-1.3652203047347204	-0.1617904441595063	-0.8371790407188755	-0.5491476450274237	0.848239833703585	0.8079119651368873	-1.178842450826102	0.2819001457417616	-0.7785199026691301	0.07631229069990117	-0.9429245379660518	-0.48829672146345826	0.2109016827306957	-0.3741178643415015	-1.5104107712009502	0.12278438586008193	2.2567144147175355	-0.2870147616890938	0.1326174264438587	0.4797656387276902	-1.0911211110572778	0.3734425315962615	0.005100603378521318	-0.8421006667595478	-0.5282276708088122	-1.3132567812251414	0.033390859048973036
0.49962923261707204	-0.6623929810541009	0.17185919199767455	-0.44051814966431346	-1.738065874099401	-1.3882920981202171	-1.086550565923217	-1.0837545726019115	-0.4364452656826166	1.815591045514728	-1.272006726363672	-0.20015208355909858	-0.7841540759388133	-0.699247249967431	0.7739165076511645	0.8289498120651135	-1.1681392089966867	0.46854155178545315	-0.5509302095919633	-0.008399044857169297	-0.8344190677880912	-0.5110158585530651	0.15422051007480003	-0.25190395618864325	-1.527023992361912	0.08626394642562106	2.415498079228087	-0.20080834626659927	0.1614254098255287	0.4624628136605004	-0.8685084638523358	0.4368474349189989	0.2035026226005488	-0.9237731626674195	-0.481359596946187	-1.2649319624507305	0.11647022626435347
0.5817511925743606	-0.4810555013962367	0.0751314210888283	-0.41126935784563406	-1.6260777835889986	-1.383308184277277	-0.8509384672857536	-1.1892832172817929	-0.36035762064626015	1.8525503386530988	-1.163446940101713	-0.23148527626881768	-0.7568670715913213	-0.8561992571580079	0.7586487875271637	0.7911929709155865	-1.179354840062617	0.653454028248927	-0.2701163946115698	-0.07640039802757659	-0.7495182358865689	-0.532341525507146	0.11418135213380616	-0.154614613949012	-1.55593822574033	0.04090653300114518	2.4232824796088352	-0.11031452551525364	0.2030627252770568	0.46647303081545727	-0.5787136902833193	0.4538146937604835	0.35523766927302497	-0.9617506408442722	-0.398759764838205	-1.2871547288825405	0.15823182118106408
0.6977674316926652	-0.2441976214242283	0.034192597881768365	-0.3991766354301767	-1.5004957630166385	-1.3799132013822846	-0.6832443062349484	-1.2834001655670975	-0.2720673931685863	1.781892866476801	-1.0697168476281287	-0.27916314534122905	-0.7490893545919174	-0.9700904486494798	0.7994540669715614	0.701371433023029	-1.2257886913183171	0.7837046671042297	-0.02942990974400651	-0.1079766027982074	-0.6987398138821042	-0.5686051923140605	0.08907266691296287	-0.0650182788034068	-1.6162717618545188	0.0003393886489257309	2.3111871141260703	-0.030997526931530527	0.23516920618056342	0.4897210729235611	-0.24160482338197395	0.4073770492792316	0.4430010477605172	-0.9304668675113185	-0.2814001310254272	-1.3676222023463533	0.1256636947809371
0.8096964431177792	0.09867605753349544	0.04495596811554477	-0.3838328268794079	-1.39661695199774	-1.3473450515175298	-0.5825482571153456	-1.384555858694165	-0.17014662147454654	1.6341817273185029	-0.9829310003108658	-0.34048516344079255	-0.788140426712883	-1.018217242666126	0.875099413140315	0.5667583583141377	-1.2828574658385627	0.8519489754945937	0.15386317867403837	-0.07230637975386837	-0.6653070939273817	-0.6171091007914296	0.07583552829399802	0.018711167093720258	-1.625332385848532	-0.04461764407697373	2.125990798091076	0.0311254978678737	0.24244579116592174	0.5043878111895905	0.08478469725448287	0.3436697943838488	0.4688053498710891	-0.8075630091274741	-0.1514874313837143	-1.4618472862009324	0.05091128525643977
0.8759271975646078	0.4738761801791235	0.054828330879637496	-0.30597151061856664	-1.3126405961604584	-1.2937161647402333	-0.5198136613979487	-1.4749433227722661	-0.06498048210994412	1.450566824706518	-0.9057867495742803	-0.4195198106144991	-0.8612379675373687	-0.9864348944844963	0.9876162227975473	0.3884003399295496	-1.3396757389542917	0.8630141248079897	0.2839321451888558	0.03676581631130336	-0.6315467712500487	-0.6730262703897949	0.0876524512151915	0.02385926527533059	-1.5476752357705492	-0.0862143387969618	1.9573951684494433	0.06322190120902249	0.26114280224447395	0.5203445493795923	0.42555303886257184	0.30553792545707664	0.44637932686691445	-0.6431488838991624	-0.033386474785764945	-1.5322701800743075	-0.019381763677255737
0.9014944529184747	0.7917742140301179	0.05328391793218521	-0.20724173605675156	-1.2680925223210606	-1.2072822688264373	-0.48166575684936586	-1.547431889053121	0.011204523956528262	1.268952702243115	-0.8734529667555094	-0.5221988128439026	-0.9209682342988114	-0.8985934967626994	1.0896052381137307	0.21271842046152564	-1.403530824251487	0.8323774926465288	0.31331855611737003	0.16799216799945568	-0.6087870031529706	-0.7507038696245251	0.14094695566871038	-0.0019395059894913524	-1.468385428549216	-0.12816851628353626	1.803155421370445	0.08672870973616487	0.3098577983081843	0.5424007437318527	0.7303743280415821	0.25860229015028807	0.4126684140817935	-0.476642975907132	0.036347288539543186	-1.5622515183276982	-0.07921327947139019
0.8913446379789984	1.0747639562154927	0.04190278251942788	-0.14129740782567624	-1.2462716164034275	-1.075618121145923	-0.45009336272965283	-1.6241489550336912	0.102350674984296	1.0742783692035351	-0.8626291267845818	-0.6205381030231832	-0.9734190779076078	-0.7962474032264673	1.135295543109947	0.08825332481247372	-1.469731513609172	0.7868167403486239	0.2549022149836303	0.2959374979505222	-0.5871479812121889	-0.8485477686605798	0.2432024859081924	-0.007456713097329601	-1.4046120957055248	-0.2190978327924406	1.6217064794722298	0.11245314170926393	0.3623354020978088	0.5451490044394449	0.8671350509316706	0.20727366434680605	0.4127402923606528	-0.30846364170412877	0.04264029529368242	-1.5821605678055732	-0.13743858007642096
0.8311363211940431	1.3059140317739608	-0.030185661827768447	-0.09215768022643717	-1.2064196274945231	-0.9295549035706585	-0.4431325199316059	-1.7220479154727788	0.26427829490704935	0.8576742254015468	-0.8330041734813343	-0.6777916410757564	-1.057089114263316	-0.7275500709362234	1.1187380472626942	0.043620764169402006	-1.5105860154006021	0.749789984458675	0.1761354742986562	0.40589527952880256	-0.5476459897649131	-0.9465031453074765	0.3700386724552445	-0.05425583958600326	-1.3331989244734843	-0.35249610197180337	1.445851443894134	0.1233934173759839	0.418310407782447	0.5299915053327735	0.8314470763579355	0.13890663815533505	0.4490567927544319	-0.17696023195833094	0.020417085578152156	-1.6004209207713624	-0.18330025060742497
0.7265948333008264	1.4648257079229208	-0.17405366793267035	-0.09560646754565069	-1.1514671950622515	-0.796597899031876	-0.4858422625281927	-1.8045036596172508	0.4363476888003136	0.651735657667195	-0.7881133589253473	-0.6784048612567519	-1.166085477004272	-0.7049131467699452	1.0412064040986841	0.06843429521258167	-1.5067374029130043	0.7589049012055851	0.1139683359894417	0.46162909567337945	-0.4887809531865622	-1.0110375342239315	0.5115322133190296	-0.15377926216859844	-1.3067772974207923	-0.4892118112250869	1.2913401479646456	0.1264980902003234	0.4626163569074208	0.5088607457085812	0.6547074019149666	0.006867927841733812	0.497862144100056	-0.1333116982887294	-0.018428228364933026	-1.5785722283380923	-0.19393085903004925
0.6064271271542712	1.5810302045066382	-0.32067785714379327	-0.20873547833513656	-1.090206237510318	-0.6986861975748344	-0.5773773453225097	-1.8630460560810262	0.5949812605374463	0.48953067806247663	-0.7375868016061313	-0.6126487895407591	-1.2802164328618262	-0.6968075814618772	0.9116645548945204	0.10501206307708852	-1.4422219048220781	0.7905512282418946	0.04843787955180406	0.47131246513637404	-0.46657293704335495	-1.0354399832372532	0.6823040470291627	-0.24522114194534472	-1.3475563369096648	-0.6352506710309426	1.1726189905298958	0.13445196629315545	0.48522515399176924	0.48507987754492304	0.24160776156782626	-0.14101756195589524	0.5366764146842042	-0.15959843501946425	-0.07938143514585241	-1.5144808832548278	-0.19181741799175306
0.4799559362549578	1.639815255569463	-0.44754544072713254	-0.35529795600260294	-1.0459759438541851	-0.660147220234874	-0.7286016551100791	-1.8703474406556915	0.7202362257828345	0.40499377824129185	-0.6842136776773811	-0.5011606435574382	-1.4035658248844123	-0.7119255272831732	0.7369160665903621	0.13315084574431368	-1.3226644163020072	0.8319625495472746	0.03777445617690011	0.49192773445788995	-0.48279789293680186	-1.0562862964647146	0.8490519362622789	-0.3146136200763274	-1.3965734403050603	-0.7905125862147264	1.1260031045289067	0.15866841432300452	0.5149116316883019	0.4666272699368016	-0.3557771957591979	-0.2640212958633402	0.5947540640027074	-0.20417664991738596	-0.06496682543414836	-1.418440847777701	-0.20661150525981803
0.33564227004273806	1.6304800614351678	-0.5654079088168709	-0.4688992529536377	-1.0541676108006104	-0.6695130306050723	-0.9317836843544998	-1.780866083656101	0.774904444193474	0.4285935314899204	-0.6449356497022883	-0.37160608762632225	-1.5307824104568428	-0.7676512887761323	0.5408540344594567	0.17712100566546368	-1.1682872325539004	0.8831665279950105	0.12596468728620697	0.5174645363850346	-0.4675040184655076	-1.081636305170194	0.9789288410340437	-0.3650649822561044	-1.429588011089297	-0.927785968583885	1.0984680510890994	0.21839640580077493	0.527094524545338	0.44323901044565767	-0.7827051166353615	-0.3801598705330351	0.6700645306777837	-0.2544956464001789	0.07855326577541208	-1.3032399108197796	-0.19883404223889203
0.1923082536901808	1.58076348467423	-0.6434839233603398	-0.571077814834665	-1.1030586804779847	-0.7020910496061494	-1.1040272533768858	-1.5975041541308177	0.7551726087564508	0.5268523172120082	-0.6075285505874944	-0.23255841158556115	-1.6411436650389202	-0.8493868494731028	0.3590601462670314	0.23765118363465162	-1.0078752422424002	0.931576556241114	0.25081043624674715	0.5225602825342243	-0.41729459066346947	-1.0962064289072477	1.1072034511724247	-0.4056086837844816	-1.4350592819742654	-1.0625855702082663	1.0462401555112923	0.29876307948225056	0.5217904079273082	0.40737140386391524	-0.9362087459271017	-0.4431912807366186	0.7242966920773022	-0.3171561611889161	0.2748390654496452	-1.1971275865671374	-0.13889685439284322
0.0818085674701504	1.4595553240345311	-0.6403000566686693	-0.6526844701905757	-1.1218900987456288	-0.7531440918032336	-1.2183093760291062	-1.3454094065051754	0.6541443131718172	0.6609045871669957	-0.5740699148343108	-0.07308578643933078	-1.708034197728783	-0.9548125245655248	0.19716104860577346	0.3134960662946661	-0.8885113229894577	0.9669988654806201	0.36031201494398035	0.5422609307520388	-0.33904926670548796	-1.1256030748862926	1.2654482541124787	-0.4317765639755321	-1.3977449652781524	-1.219105824730435	0.9857752781352535	0.348349139733845	0.5297963089476467	0.3815433619078667	-0.9854011537106777	-0.42818041442402655	0.7645305586689262	-0.3669870750268437	0.4793617849591392	-1.1351421395497305	-0.060234578947500506
0.02280473821756939	1.2733955498067222	-0.6259607764565628	-0.6705105269392494	-1.1021641881102704	-0.8058650180388464	-1.318533082244556	-1.0566370201798179	0.5126138290585522	0.7969418830961662	-0.5616161859176024	0.0859269235711538	-1.7264060752092703	-1.082501841211355	0.021493595098797513	0.432370499850701	-0.8208645573420542	0.9816601883208698	0.43393303388408777	0.5772923708033171	-0.21652584844955358	-1.185243596686782	1.3977650166214388	-0.416759658713704	-1.3301080926295856	-1.3466556758484454	0.9240069662768562	0.3469742131973521	0.558040729938653	0.34348836415069356	-0.9229957753045198	-0.4071758728183742	0.817720485024981	-0.3398636251906221	0.671529124715742	-1.1343662823675724	0.03334859022820559
-7.249498066243219e-05	1.1165322819706587	-0.6282298754793585	-0.6480275089697268	-1.0753176474424593	-0.8593853443165939	-1.4298195564783303	-0.8192500975966673	0.38268553436755337	0.8825500667764343	-0.5741846957459857	0.2212481077427869	-1.734357111807548	-1.2008990871010614	-0.15418998060472106	0.5892402388161562	-0.7790535956424647	0.9594883953841542	0.42499001747809845	0.599112617134469	-0.07791541228864106	-1.2267132679200192	1.481266416492926	-0.37845003752829004	-1.2445743065623105	-1.4358833743883999	0.8255614563454499	0.29159276367365694	0.5908931022415695	0.28323695465822113	-0.6932908718095163	-0.38291660546010925	0.8067949866383325	-0.22858078216077288	0.8040282171857257	-1.1724802664410827	0.15385699823179239
-0.0066811165749576336	1.03033910092954	-0.6156844903062131	-0.6396361920529144	-1.0039583418445	-0.9067966752106186	-1.5779860674653292	-0.6729203704105162	0.26569002984374646	0.9239205287463232	-0.6161141627807648	0.3395996026749441	-1.7137754094414348	-1.2876473000280195	-0.33259820752360836	0.7225152640667656	-0.7483785600164589	0.8994046346124195	0.31212512065244313	0.6046148615519715	0.012192578677515702	-1.2430001468640397	1.5308100948728462	-0.3097180701074011	-1.1545039769822134	-1.5078518049575644	0.7127962703648076	0.1698304523343211	0.636077545681404	0.223925001632118	-0.5074187029656472	-0.2897211795383327	0.7118976889740335	-0.10583961799188595	0.8591826324026229	-1.2404647520276761	0.2554078401218726
-0.0006426190793203876	0.9948333568393251	-0.6383517203349623	-0.6283232909739658	-0.9137087697968106	-0.9338775852799784	-1.73385922583588	-0.5956780249641433	0.1832414641730863	0.9365711307881455	-0.699812403573977	0.4222664001514703	-1.6428551960777864	-1.3411466973656385	-0.544588969836681	0.7904510821070365	-0.7255260000679089	0.8079926698471341	0.14547813209580474	0.5929280363380143	0.017468706736383215	-1.2688963958626442	1.5242188374037078	-0.1898742297966409	-1.0697553619075406	-1.5435857823055361	0.617500727099098	0.018145008630874204	0.7094235332900876	0.16782402667763974	-0.46311638970170116	-0.15613514058824435	0.6030200660715539	0.030381923987636193	0.832659750533087	-1.3194774932749431	0.34472185840022407
0.018452523267255518	0.9798863774311547	-0.699724314846766	-0.6217442349096067	-0.8672657844942304	-0.9648173276514962	-1.8429082863131394	-0.5987377778524465	0.1678908750913216	0.9033928395053621	-0.8088313134826361	0.44001440731297736	-1.5629873584223435	-1.3710226379172457	-0.7646247082235405	0.8079914532235181	-0.7032313750657855	0.6680461939059695	-0.05095824559828459	0.5136173206313667	-0.05462113448625353	-1.295439215004133	1.4291190093337622	-0.0643383413077233	-1.0056953793363914	-1.5344342234809258	0.532668866205648	-0.10815603869451991	0.8081298284787215	0.10242663922758122	-0.34044302519598196	-0.04728857443533048	0.49015319869237023	0.18975252855231428	0.7096990112323324	-1.3643386639147204	0.4619121639736877
0.04096038028889173	0.9661556404587681	-0.7414353445275508	-0.671125597289173	-0.8352288341663996	-0.9802131803148348	-1.8907765106261363	-0.6537608018953411	0.16805314347485117	0.8336963719673605	-0.9103435517677682	0.42567448923431017	-1.4728719994835626	-1.4147366981888756	-0.959316353648491	0.7816411525054809	-0.6749930349200925	0.5044894556173471	-0.2243783678974122	0.36428727820805273	-0.17117873474098322	-1.3094296551648086	1.2982406704161336	0.018342058167490106	-0.9579744312303735	-1.5216363404371342	0.45062490684390877	-0.19597392715441062	0.8743152586530648	0.040745012428095286	-0.10107127922342873	0.023248268924548503	0.35266802080379744	0.2948297493831319	0.5955847238346476	-1.3527700791450425	0.6105504721969812
0.055374081092972136	0.9799823965708235	-0.7782280129756813	-0.7496129672990441	-0.7916694097860522	-0.9373515212655518	-1.8850462453941734	-0.7401824060066273	0.157489471707167	0.7206286623108861	-0.9838492476042655	0.4067825905813292	-1.3558704377696809	-1.4493586605327073	-1.1023524813571826	0.7134933662341936	-0.6442041350193048	0.3396878880309685	-0.3308266117038653	0.20261710978242328	-0.3094443259307282	-1.3235204251752422	1.2045064343632748	0.04996886510960684	-0.9191146986123095	-1.5432997960922656	0.3733421039941148	-0.23680776687262864	0.8563475636094914	-0.0026943328378321333	0.07868017528792347	0.04297226269310745	0.24839060774832888	0.29957112364756117	0.6258965888284024	-1.3308382591565409	0.754518075725643
0.0642551691650128	1.028866807454646	-0.8266869392268706	-0.7910533321251341	-0.7881973670429551	-0.8651982656106357	-1.8387193505578854	-0.860405743742356	0.18317655681967518	0.5458360973619398	-1.0151040898532941	0.3734682249791631	-1.2440359665971878	-1.4363470951697581	-1.181625321747584	0.6372112990977116	-0.6082002513335464	0.2050250208869489	-0.3876775374875099	0.055159862952402314	-0.4521584172485392	-1.346707768230386	1.1197486898360671	0.03780769732965382	-0.8861375169229591	-1.5931614923757305	0.33661059615100514	-0.22799640971402643	0.7948032354759234	-0.04853139535375024	0.2242009681618562	0.0187485661080956	0.2180579740696052	0.2595715887991127	0.787850906629274	-1.295952395144509	0.8442125133908878
0.06824603785561384	1.077143097120578	-0.87156995549973	-0.7981046743510418	-0.813925792251125	-0.7889789257907862	-1.7807951944169946	-0.9856980283230847	0.1988516826684953	0.36274108250509807	-1.0260771450093986	0.3422647519231154	-1.158676064152471	-1.3957792740637582	-1.1899282529660227	0.5638040510943688	-0.5396767307703283	0.10967109667876569	-0.41270868392714616	-0.044606426327493495	-0.5809924984768451	-1.3602634457087779	1.0269976800355092	0.015175492116161735	-0.8613610100452467	-1.6678181933496248	0.3402312474908883	-0.19938906726118374	0.6958151590919565	-0.10390323991641674	0.4826635136001218	-0.02075277758890202	0.230780429427743	0.18531330068709004	1.020148519823262	-1.2497611836210323	0.8978939157635824
0.06398215199100905	1.1155080778142101	-0.9239968350159098	-0.7935904973185681	-0.8584620964541065	-0.6963077357210739	-1.7659785433182953	-1.0963744117678382	0.17266156556704934	0.2290984210844648	-1.0180998716480045	0.32397428075534157	-1.0975700730749778	-1.3599041486624293	-1.1173138797469124	0.4607477467778204	-0.44957593013610736	0.04250564034645807	-0.43541495608446246	-0.05896452587606967	-0.7180856167646202	-1.3397738608360115	0.9427679644215748	-0.013071054133124455	-0.8362355382819329	-1.7771221240610664	0.37312486491372254	-0.18534411877012413	0.526166304137184	-0.13677019450109348	0.7968116055715424	-0.06660350431148514	0.2956865152379037	0.03500708809852833	1.3240743879046675	-1.248638961625411	0.8983800072023891
0.05738156031359749	1.1637736986868445	-0.9627615999969414	-0.7437807823738773	-0.9292799987768697	-0.6211147860787802	-1.8031320417528711	-1.2280619738447225	0.13663798442379585	0.12241115205929395	-0.9939270116493055	0.3126179147111334	-1.0674124628711597	-1.3098976100595359	-0.9914801357471008	0.3359117067244902	-0.3683451565073288	0.02132971084794902	-0.49459075615042647	-0.004305026583459886	-0.8683173284538906	-1.2902109150556416	0.8382910711676311	-0.06699981093368634	-0.805838204139709	-1.900410780601368	0.4554584763826524	-0.18111585006650005	0.33124001842461626	-0.1487447590127467	1.055614190694948	-0.06706592436376804	0.4228751296798491	-0.14839577621820926	1.6192526471210276	-1.3128134342639077	0.8078613275322096
0.03858352489167455	1.1309778280939007	-0.9389657605065933	-0.6519485824504894	-0.9892933748685723	-0.5952971254587208	-1.8446236368598008	-1.3452518226654355	0.10940934966777058	0.046791114947536294	-0.9732090570920162	0.3289507983780362	-1.0561575214193755	-1.2265089406484209	-0.8657431249265329	0.19323059122259567	-0.29930924670759645	0.04275460620601048	-0.5951183201179087	0.08384702645896439	-1.0046345455565386	-1.2361777170805066	0.6924276358491664	-0.12632921412854095	-0.781672385811799	-1.9959301758332413	0.5766597799852224	-0.1654446443817392	0.17877981638514295	-0.1784428007407099	1.325346622840708	0.056062307250060416	0.583559022070337	-0.3278707373452976	1.6998920923082168	-1.406969245155794	0.6735732839589392
-0.0017266578584550468	0.9873225263587043	-0.8577890399686254	-0.5582931382755426	-1.058698920821262	-0.5802072160213844	-1.8539337641021891	-1.394601828477654	0.057889137897578546	0.05091870863988566	-0.9712807377758811	0.3721120649634978	-1.0407212446447913	-1.1464398201874844	-0.7802148722783584	0.01821107247649236	-0.2381527447227106	0.05542420216984863	-0.6992416896420443	0.19676643827780044	-1.1107433431848837	-1.1748538833563025	0.5351296433742935	-0.1760812120270436	-0.7424636883081346	-2.082841386045714	0.6900223734369467	-0.14937426647670554	0.06479103519081328	-0.21400192907976287	1.6031914303319508	0.2364950545738056	0.7227153699423949	-0.49342372207830126	1.5319248230276057	-1.4873120272867606	0.5430260310234498
-0.05270860014542311	0.8439019380760273	-0.7179246274275014	-0.47232607347463895	-1.154091823983303	-0.5563633826658556	-1.8401239491939214	-1.4002223187617489	0.03577195722269033	0.14004007321097078	-1.0107079809361508	0.4169596870466976	-1.013759214545186	-1.0783824009478769	-0.7388453159550364	-0.16447904662946183	-0.1853083347968405	0.0664478571733195	-0.8015206589022064	0.3194998797173013	-1.1759362849841626	-1.0884587349537251	0.3965311575867326	-0.2320692081002509	-0.7013232209020325	-2.1690376307250148	0.7875446172766832	-0.12252623862432095	-0.030732790027004152	-0.2414144274641667	1.7636415846201217	0.36021020394630177	0.8072981345903514	-0.5766999181050257	1.3219822102665133	-1.5680565926013452	0.3855535392600818
-0.10540894464524575	0.7008547575587226	-0.5432277628715485	-0.36254699941241364	-1.2372678445442087	-0.5300029195480496	-1.826251983903528	-1.3708066686767644	0.10561226949321215	0.25829090624448103	-1.1098442543496143	0.47591137329279826	-0.9698010312811427	-0.9892478456029185	-0.733734579651649	-0.32707192783231853	-0.11152428473874032	0.10744423537944754	-0.8716543664188358	0.43217248901609073	-1.1858850624023545	-0.9989087701643173	0.24473194896733025	-0.25001955798631714	-0.6898323057404362	-2.192302609174455	0.862075725108166	-0.06078760188888275	-0.09383520241711887	-0.26893909975500374	1.706255839661268	0.44453072194155674	0.815564136659197	-0.5233594576301909	1.2130077608460303	-1.6526527346416422	0.20734819091104045
-0.14388027642928494	0.4968994361126213	-0.40692738020915886	-0.2508128803093606	-1.3334493133462078	-0.5103041234480348	-1.8157734294771823	-1.2988171178884242	0.24339435394697623	0.3628356075514859	-1.2750025081583836	0.5200868117160604	-0.9395892587026768	-0.8736768823535253	-0.7480510901797492	-0.46791156932727224	-0.009388030260166002	0.1325067985742863	-0.858154596419503	0.5278592778175735	-1.1581422844719023	-0.912703133700172	0.06309000280118296	-0.20590132790919954	-0.7119791129445081	-2.1420977294350676	0.8900271534520593	0.009023184189837597	-0.1290578518337176	-0.304498228094058	1.4328477404428035	0.4972288225152627	0.7317900026484101	-0.38811408094040595	1.1971105055639781	-1.7340761749906146	0.009065152698195167
-0.14330212241374546	0.33329349091327076	-0.32406368552859066	-0.17323713242526964	-1.4773213489110177	-0.4906053273480202	-1.8004471452450546	-1.2491519443967234	0.3894196722839706	0.4351000055164084	-1.4874504975771419	0.5177400652541737	-0.9311615932075001	-0.7825559302472148	-0.7492280105272175	-0.5619989678690043	0.11323240725151354	0.13462300838047267	-0.7961269505672266	0.6094928407717142	-1.0932252186495552	-0.8148369391419484	-0.10709917831499313	-0.13435247657761756	-0.7508637716258281	-2.0507680322275865	0.8982098254801926	0.056716872434215915	-0.14952842690642382	-0.35128876881465104	1.074850721454292	0.4557710862893719	0.5582039592026352	-0.20013253657419505	1.2778487937891918	-1.82417259026871	-0.1983902196208518
-0.09945074631843416	0.2832141751802587	-0.28550088224068765	-0.14064938727843496	-1.6055750769501	-0.48278897138047905	-1.7888498839404519	-1.2723561647985828	0.4995349973461827	0.45146859271622475	-1.703020527793452	0.48856493587372796	-0.9409649830187268	-0.7166315545097306	-0.7103735168642384	-0.5849710249052432	0.24619172091330938	0.1595887515188208	-0.7561391129113357	0.6914457952223859	-1.0017033633016093	-0.7228010236307637	-0.21192202154660014	-0.054255839586002705	-0.8286829411149835	-1.906373593148027	0.8820979270177156	0.07268376124510512	-0.18216531947173514	-0.3819683322238981	0.7736727146160656	0.3596944277341352	0.33902911739020125	0.03449576342295071	1.4482047698220288	-1.9171091970172056	-0.3568982974929833
-0.02465207055798301	0.2655893286547083	-0.31078173418050753	-0.13979268214818458	-1.7071823481404642	-0.49023030016775815	-1.7937224738990847	-1.3393030327152122	0.5398424638145782	0.3827646381653125	-1.8616707039102642	0.4430805082179566	-0.9898844398004956	-0.64290823846761	-0.6652152443538641	-0.5707294093839307	0.3732414787139713	0.183862922825081	-0.7340993047149498	0.7621474583180057	-0.8860596022204751	-0.6841963269961671	-0.2763597568595499	0.03778827054406432	-0.9273402994872043	-1.702265232737884	0.8124728017517745	0.06903207463742904	-0.20946494469015348	-0.3833985495309114	0.5417494569846736	0.27459135272732105	0.1208246323423721	0.23030987213775472	1.6118394192692918	-1.9958864101913174	-0.4715102049997257
0.07118498743460787	0.3280977885779544	-0.3830127397228531	-0.1529947278733264	-1.8206887217486976	-0.5059123577844538	-1.7996391902774245	-1.439486958830544	0.5171248901206351	0.23256433945208638	-1.9478252562133171	0.3603429545667	-1.0594614262728839	-0.5856893465231655	-0.6539619511684879	-0.5508441397118474	0.47024245439992163	0.17005914905662067	-0.699365682937101	0.797687021204674	-0.7532942883208568	-0.7032701462112396	-0.30418141822100386	0.11421324505898237	-0.9874245749688215	-1.4928518280715992	0.7311167661446134	0.05356784714095651	-0.19539246028794513	-0.4005892006916688	0.38078114698581356	0.21917208799979337	-0.06535807947353503	0.3236498674610348	1.6586745454525762	-2.051609581381306	-0.546347152165755
0.16096748809779737	0.5191011949623002	-0.44975513925194727	-0.19194186110240494	-1.9461530459568834	-0.5450336141674506	-1.7981227209535653	-1.56756322458003	0.46524768790668036	0.058055349642308726	-1.9698861474371998	0.2537723627271317	-1.1276735209041502	-0.5713312974495013	-0.6851745236711971	-0.5302964693178411	0.5372971258184632	0.13247913570100206	-0.6742570406880539	0.8253434212451584	-0.6293052789374588	-0.7571918665755316	-0.25003114277010957	0.14582062521550812	-1.0096336973310374	-1.312265833702838	0.6722449753581236	0.03477718447554896	-0.16275556772263605	-0.4393312636257406	0.394933274834018	0.19197823184819185	-0.21082174631551664	0.3425223963959213	1.5913459627191655	-2.079734404234533	-0.5484394587936678
0.2138444907690344	0.7089203652907532	-0.5176380283422366	-0.2337995950945146	-2.0467128195061095	-0.5962445625456956	-1.7916342210596716	-1.6582789883242577	0.3880566178623322	-0.09920281920134838	-1.9266022656446586	0.1251140516759318	-1.2021034561449677	-0.5718378952812553	-0.7529361157315683	-0.5304951895344179	0.5976224185974474	0.09041773687345997	-0.6559990279909066	0.875095905727435	-0.5212825917191335	-0.8435089806505196	-0.1550951857422142	0.11796261467804134	-1.028427949027009	-1.157247006800333	0.6154731623487646	-0.02616310781934465	-0.12272606262094735	-0.451880719407859	0.5130403921392883	0.18682046972656746	-0.3160335769961591	0.3289258084317495	1.4765068263759775	-2.088864580717429	-0.48444446415409254
0.22814577273675965	0.7910594048792625	-0.594110229440275	-0.23301977375800478	-2.117189402372772	-0.6156078080107402	-1.7813296877032765	-1.706118815672292	0.305283515424617	-0.2191708572442706	-1.8359827358774592	-0.012471330087069788	-1.273673618004389	-0.5923017813797459	-0.873159335335233	-0.5454786938642828	0.663242400153749	0.041011845189149965	-0.62419474780878	0.939279078734771	-0.44015781225190054	-0.9525117885318629	-0.042024166727401405	0.04779306512341831	-1.0199032353930266	-1.031942147456486	0.5749942803688762	-0.11288696871256328	-0.09527725912264665	-0.4427385460336227	0.6521490080934396	0.21831838944173337	-0.3761597572621586	0.2858815675605547	1.3142724533007075	-2.0828793967407817	-0.38940302066196275
0.21492852954817138	0.802805746298531	-0.6565163926169105	-0.19961925707734163	-2.1649388173176707	-0.6060742223230586	-1.79527623345222	-1.7464602786459842	0.20522883014115126	-0.2792572783993191	-1.7241631717239367	-0.13849986997746117	-1.3048061509518656	-0.6333228742299455	-1.035429243516926	-0.5496253223835125	0.7492668597508085	-0.009887841652467871	-0.5866867760540294	1.0321494152486674	-0.4010868770185847	-1.0608680262703214	0.11676687301948693	-0.0532456467352719	-0.9836233503220898	-0.9482911800752793	0.5727856830515473	-0.19857593866433448	-0.11707386334985932	-0.4406633287646235	0.8501492590406337	0.28679212795296316	-0.42086804671278893	0.23470261594156422	1.1343451764192998	-2.063372130446524	-0.2934316631129824
0.18478422157128174	0.7957003299631693	-0.7056168442462714	-0.17921210153881048	-2.1914675778022152	-0.5941325673726481	-1.8078554707944057	-1.751870657143758	0.06543461773163815	-0.2716637663393471	-1.5854619180561937	-0.2624057246259453	-1.323968799102208	-0.6512271081258889	-1.1880419559707653	-0.5402059841177878	0.8706347902398971	-0.03886470141692116	-0.5563859145744697	1.1427024264341177	-0.3794995818234787	-1.1513209597075489	0.32750503309636897	-0.1595878710602999	-0.9858666960152427	-0.9098260343905874	0.5876303535450657	-0.3115712453139873	-0.20808918944235213	-0.43443767695762797	1.0808904739570149	0.3713972121342392	-0.471164872344748	0.15667911885484725	1.0188800341686335	-2.0404012160176324	-0.23913736283918202
0.13438043329985377	0.8143387118518731	-0.7519017122714328	-0.15532320848374984	-2.1927857770809496	-0.5741771737282428	-1.8079424813293805	-1.7201043814493038	-0.03789788889909508	-0.1810615093748243	-1.4219220751020383	-0.36102803950414664	-1.3499234090333683	-0.6387621351603593	-1.296995760192512	-0.5090863982019159	1.0210608836531034	-0.03730174907640403	-0.5166150651849288	1.267250592285723	-0.32620379152948953	-1.243256545368976	0.5738396250853222	-0.19370130655806186	-1.0114283738855596	-0.9023188962922744	0.6189308843783503	-0.45845183821786073	-0.3359183999368523	-0.4023138745030644	1.2908406909819845	0.45998622291980595	-0.46573806229085396	0.01720369257620802	1.0767361590914966	-2.0121378472390195	-0.21449464033265997
0.07813086553796812	0.8485535319532305	-0.7972124121297396	-0.11270761995334203	-2.1774146319199845	-0.5333386876251053	-1.8481786387173766	-1.6905968074578035	-0.006466503009689151	-0.03402779971565251	-1.2674614022613548	-0.3971608593997358	-1.3809909471312678	-0.6103393304945726	-1.3560997327105535	-0.44414463142473026	1.1832036109412747	-0.004687221475172296	-0.4535799738103156	1.4702529239214612	-0.24437207987136	-1.3389377787546954	0.8394563763555455	-0.17392483882644422	-1.0378749270015089	-0.8905076656842601	0.6882844607938026	-0.6163318434136797	-0.48380380139327456	-0.3587062683774909	1.436086213634613	0.5401983166043892	-0.3990709586486367	-0.18123676560859833	1.341404867238055	-1.9658496535677732	-0.21971483969724845
0.03602198140615873	0.8846353908814464	-0.8424161910916848	-0.07895563450129435	-2.1496382899752087	-0.48412130478403465	-1.907855435634204	-1.6563879822473648	0.13178615975630575	0.09441598415354738	-1.1491911508717139	-0.4130927914098336	-1.4560166684932103	-0.5753840801035344	-1.3292562754703625	-0.3523358913664075	1.3210135427087415	0.07745768074014552	-0.37233336722420174	1.7447553973941468	-0.17219602740593026	-1.4016773781365934	1.0421466474783956	-0.16683406208573626	-1.0930238419581895	-0.8839156834684079	0.8156589749308718	-0.7786323113451065	-0.6401260633452492	-0.321716922731425	1.4403448058818422	0.5893926960127164	-0.32334719187011735	-0.39789897586846756	1.7021325345034075	-1.932557067697672	-0.24985250890333655
-0.0113625581174506	0.9473999018438048	-0.896161761662996	-0.09268488338351319	-2.111998992712752	-0.44112147782623445	-1.933212791541375	-1.6233347718616926	0.3327393259175836	0.1494453153267479	-1.0744113869156275	-0.4019486938898165	-1.5965030358543175	-0.5408021123253673	-1.226751349864878	-0.21442406106234704	1.3908009567220279	0.1942503317430316	-0.24480626325805432	2.0378696844373816	-0.1435911370475572	-1.4169721063441207	1.158859245205441	-0.17299235311807776	-1.1762644302057979	-0.8914228215667219	0.9995156499701101	-0.9489605761508972	-0.7719665120321342	-0.2699346431745929	1.343951651327652	0.6229359351899053	-0.23896209248902536	-0.6103311365394839	2.0647711671705404	-1.918619347603905	-0.23810177673041527
-0.08456328041828588	0.9909925912526439	-0.9631180029848145	-0.15367569861788463	-2.073983067084942	-0.3687511011722198	-1.9297945205244755	-1.6222448169701515	0.5699270221207003	0.12294679398883668	-1.0536704761760043	-0.3116991930213633	-1.7544513528018313	-0.5297769437237703	-1.1205544412515829	-0.01800899899817856	1.3941827256830244	0.32603626006556763	-0.09068259750217429	2.3587565138834763	-0.17417888599014295	-1.4029036318558563	1.2370803559441914	-0.18509524054125887	-1.2334323562863165	-0.8947545609513071	1.2151435405168165	-1.1052291083093222	-0.8605784102820812	-0.20633203822745264	1.316505591027073	0.6728417300632833	-0.1331572660077927	-0.778045630128329	2.4354984551158996	-1.8959255250257847	-0.20462487068381977
-0.17365520822958108	0.9484454435868465	-1.0209146875182864	-0.22417813747785717	-2.035672900546702	-0.24585074654622224	-1.900223368709201	-1.6366112103598724	0.7408929910059721	0.023128345001317274	-1.074273649821619	-0.19751051970250283	-1.8890448538012727	-0.542108601470418	-1.014841198534507	0.2110226746134069	1.343387872703211	0.47606585331856427	-0.02722902875674326	2.6722102321375885	-0.2580624252267203	-1.3610549367457563	1.279104174283352	-0.22744563312959665	-1.2616985120200455	-0.9158460441799019	1.3992174546364464	-1.2141587719747204	-0.8911433822934736	-0.15624638900541044	1.417222107292329	0.8374632686762531	-0.06559168387983019	-0.8569290823512421	2.6514869670360737	-1.8825558432260976	-0.19832681638970148
-0.26537291886145203	0.8814134153059522	-1.0397446453775991	-0.3022371549226019	-2.007072684052715	-0.12004886584136387	-1.8247230845032418	-1.6474057033821314	0.7642596382340268	-0.11358638042698015	-1.093143631700944	-0.10059814571361543	-1.9764304290578114	-0.5473078950068425	-0.9229446782527735	0.45032155941477525	1.2218605322294291	0.6078241187678163	-0.07862424955787946	2.860244716822284	-0.3770339402796256	-1.300344229881183	1.2550333389954962	-0.2560224347339281	-1.25838334560683	-0.9888297258061721	1.5041801369796417	-1.2721274488520327	-0.8758774716522097	-0.11757443476285734	1.632612959279537	1.1966569369808702	-0.06406427045406425	-0.8851681496614481	2.571259367840644	-1.900857759969502	-0.20223668231054814
-0.35414364999744696	0.8249754987683227	-1.0049715938607495	-0.4103247855225372	-1.9817561961191477	-0.04698764964476389	-1.7413545619202035	-1.6334726655516991	0.6602942849075321	-0.23405855205064957	-1.0880473592225857	-0.003662186333151718	-1.9826374371924331	-0.5136191391951902	-0.8703540731371564	0.6386553326715008	1.0538082490801233	0.7041462435409209	-0.17085976191842328	2.910534359730544	-0.4913672904703231	-1.2624083989116381	1.2092586945827368	-0.2312921366766097	-1.2113104751455013	-1.0691632531134558	1.5242204421458923	-1.293756669528265	-0.8199687674252976	-0.07914085007147414	1.9320421905941845	1.715972441082006	-0.10097376664843612	-0.9094095876898793	2.4155321614352294	-1.93237695799467	-0.2440828148687908
-0.42036637452739384	0.7205920251569488	-0.9245908399956988	-0.4903388480081111	-1.9499310992468264	-0.01631437395395824	-1.6796268023932366	-1.5789092610413837	0.4585460036669664	-0.3115690900902005	-1.068190261502857	0.057577282895893	-1.9079258576034477	-0.454307198314288	-0.8416726854913316	0.7225285120812034	0.8842871167861428	0.7797488762246931	-0.30779485714702426	2.872657431801085	-0.5933379484446533	-1.2479831960686791	1.19301725352618	-0.1557607942988773	-1.1434492679276205	-1.1132194292675575	1.4605693915907554	-1.2872516407534589	-0.7497057976008441	-0.041198026220733895	2.1860356430277545	2.3221162026927074	-0.14266316838696563	-0.9590778073128506	2.283379019598328	-1.981020432397467	-0.3598993837673627
-0.44657602323186135	0.5821644321369581	-0.8302390890060105	-0.5357881535078096	-1.9060303554103786	-0.005428716590071704	-1.660186162864407	-1.5148645621733177	0.21918391112457214	-0.33466470975808404	-1.0372912400800192	0.05142149569436098	-1.7761271351358254	-0.37486465938209956	-0.8363362384363757	0.7124070290502424	0.721529522414154	0.8259735374814016	-0.4735428943144999	2.7544390246989026	-0.6487890198084423	-1.2386859633244531	1.170129931319799	-0.06420235380858479	-1.073731068997073	-1.1475949721025018	1.2960288914497928	-1.256337969916821	-0.7081182082426107	-0.005344441377295056	2.237187327092376	2.9414389357934914	-0.1755295113954863	-1.0333360954248756	2.074787261690216	-2.0691910593127063	-0.47624431292550823
-0.4328207756121457	0.4534241034300425	-0.7533867247209064	-0.6259508767671191	-1.8487946135131543	0.0013316417909457977	-1.6726162392894914	-1.464083169816785	-0.011464369222357319	-0.30562976634204836	-0.9837115105102544	0.017175507124913024	-1.6130442250717132	-0.27515820717974504	-0.8693383747550968	0.6318988453079004	0.5675964093376944	0.8481314989814756	-0.5808280928625887	2.5784107567246957	-0.6170977669581175	-1.225654230617019	1.1354256861922252	0.03644782233828582	-1.0024300650496896	-1.1744776761497948	1.1010568167971155	-1.231426666540573	-0.7135217770472276	0.0226149048009679	2.0586341076619936	3.4809764244887247	-0.2057004189467761	-1.1372976987817087	1.8306284839334541	-2.1751648376399637	-0.5641634601185841
-0.38698601004685723	0.3352885552596876	-0.7089907925314738	-0.7441871681407913	-1.7783062610100764	-0.010915956385466791	-1.6885267371135986	-1.4269984395310717	-0.2206769961052172	-0.21450762162238185	-0.9331849531910388	-0.03808506533942457	-1.4556375318706762	-0.19058303232057425	-0.9324728964083022	0.5077252059764916	0.43330488366096	0.902157090504128	-0.6198239841580228	2.4297630506803327	-0.5263345705467413	-1.1924673458693456	1.1216969344471093	0.1674620643638603	-0.9325747727712281	-1.19871500772435	0.922504395970807	-1.21461708082022	-0.7588553987669442	0.024143274276107914	1.780643568877118	3.7406786400058585	-0.2226457231879128	-1.2260357720248094	1.6201751821425756	-2.2768436922802757	-0.6341394928965333
-0.3247300644568651	0.21845459987148544	-0.6874046515659408	-0.8340094060278217	-1.702250870481624	-0.03618094537145815	-1.6926535224867276	-1.4121198986621928	-0.3930709267655386	-0.07828127560043041	-0.9045930280928639	-0.10483172350164142	-1.3270018920824775	-0.14246956982581477	-1.0399434585483087	0.4001513287364372	0.3203173637957543	0.9792673497818507	-0.6661354798618204	2.3417852111814703	-0.394207219843783	-1.1439076985865542	1.1011402226165579	0.3188550044743742	-0.8814389539989668	-1.241884626617319	0.7336693253392305	-1.1834225110137608	-0.8259856247138735	-0.021034766539520477	1.4779434796387423	3.6092446328375516	-0.220507344391841	-1.287696879493105	1.4066412723333084	-2.379159858177359	-0.6493985371930242
-0.2541470950597233	0.14167129451773736	-0.6518712736749617	-0.8924960062660754	-1.6351757125395552	-0.06541332715915647	-1.67659386374552	-1.4290601614343477	-0.5397453186366452	0.0674921001068792	-0.8840587229942549	-0.17615394762974967	-1.2227718183105154	-0.14709560792104293	-1.2075820581780397	0.35371703812973915	0.20298022863391346	1.0184103154779858	-0.7523108199264503	2.254373565699186	-0.23311289156272594	-1.0966857826338674	1.0349181137346146	0.4786985963169661	-0.8436759681642233	-1.309148583978207	0.5955052702093119	-1.1623994407460896	-0.9054147710688586	-0.11848584775262139	1.1600873358627002	3.2716068531239992	-0.23547599596433866	-1.338108844098731	1.1619223840277493	-2.4705170413764614	-0.6237413629881221
-0.1826246253873292	0.09077048170090701	-0.5801273522160425	-0.9272364976376425	-1.5581081332792168	-0.12197334742428115	-1.662945639830777	-1.457477780534305	-0.6990117370695377	0.22380501848664217	-0.8768619598322493	-0.2643515194310272	-1.1601492807428881	-0.18734347250172295	-1.4347599296324098	0.3563533930029872	0.08502822638825512	1.0201669079314872	-0.8720263463040059	2.182946012838724	-0.06306983627986344	-1.0634097157975204	0.9736121361141847	0.6492657738057754	-0.8305523958592781	-1.3679902473583205	0.5475135366991676	-1.1644396543163698	-0.9660971802519966	-0.22597649359141753	0.8952288058706106	2.9206656042139807	-0.28654551309403714	-1.3177953092599481	0.9310909425644383	-2.538224435112283	-0.6125612598955408
-0.11623327260285085	0.07473528537651	-0.4778396946963725	-0.9185156787476565	-1.457183501001055	-0.20482474685295315	-1.6791420294126618	-1.4477601104169442	-0.8651583349640255	0.37778631905545745	-0.8910947928799159	-0.3505325402524915	-1.1510066719023622	-0.23493700564283831	-1.6826064570518997	0.3996744002166547	-0.02578448582863308	1.0037904869476617	-1.0162460476172064	2.167571667619369	0.0875239626291326	-1.0604890023934588	0.9002525329562665	0.830381695870489	-0.8547805293453321	-1.395101740376229	0.5255361830660803	-1.1774792801785956	-0.9850593971614501	-0.29904377189378745	0.7180195528148292	2.5973628461212215	-0.3460966671291602	-1.1994236468641624	0.748066583824973	-2.560987530653096	-0.6207402767137422
-0.06062609819156538	0.10713641061748987	-0.3723206500866507	-0.8996791492812515	-1.3645446927606566	-0.3019666556768268	-1.7199748304690612	-1.381837537458632	-1.0317917380090964	0.4522563014361417	-0.9252076798296454	-0.4004156434373291	-1.1723683124634	-0.2989549737502994	-1.9123155133631529	0.48375954785737274	-0.14397560305133145	0.9295571664914221	-1.1568079467262236	2.1849349507943914	0.203547053178552	-1.0884141439093882	0.7874000086641889	0.9969275287419667	-0.9220185849817817	-1.382389653196418	0.4973856188984921	-1.18036219065834	-0.9851422739836069	-0.3508120297123154	0.5561606626882218	2.4293620840492567	-0.41892733318358155	-1.04623542246781	0.6184998348163415	-2.5359661365285007	-0.6723293724585271
-0.02399361737361787	0.15695967531139057	-0.294648558929437	-0.915978513554222	-1.2969163619069757	-0.41034951077220255	-1.776146345834015	-1.2937350390567761	-1.2050132374254099	0.4433236845523144	-0.9875107586866884	-0.40755022438929844	-1.2041941238063663	-0.3923022900119514	-2.1086838672283306	0.5779926745579282	-0.2506322692387122	0.7945070191214337	-1.262279743334103	2.202153056016447	0.29484475929523757	-1.1240646838566715	0.6896964518149963	1.1051930048405016	-1.0166628471695844	-1.3405355708844873	0.4945615108533838	-1.1755869081713797	-0.9701084184443809	-0.39001681001041966	0.36547936115451607	2.4806195683062335	-0.5184068711251768	-0.8780793302955114	0.5321439672634819	-2.5043499563555636	-0.8178609223555267
-0.004183812424499975	0.17637687911072591	-0.26207332583780724	-0.9755414869048421	-1.2399042431016802	-0.5223740771706374	-1.8366559578713222	-1.2072609069989106	-1.3012708425343165	0.38963345820296846	-1.071472995576753	-0.374731152010244	-1.2580856865807901	-0.4830232964616143	-2.1990165344456205	0.6823605323038827	-0.310707060613178	0.6577002792979448	-1.3135819691639472	2.2455177105681137	0.39541879513633826	-1.1550889029540103	0.6209070299409268	1.1496609170582557	-1.1057236711877612	-1.263905565039037	0.47783410166312584	-1.148916290194673	-0.9165202652378565	-0.4100678957852015	0.19220485302678228	2.6371843267774944	-0.6138791950203525	-0.6730381353896374	0.4697904841105681	-2.4821133353312135	-1.0376165215174507
0.008639964836844944	0.14060441518810324	-0.2986046320948327	-1.0420459684903116	-1.2306650785141158	-0.6402806488173738	-1.8526037459247042	-1.1295852059932496	-1.285530809332084	0.27850351199748113	-1.158717966540715	-0.3038570503220942	-1.325940309539382	-0.5597462049285958	-2.1025735547394224	0.7933921413123677	-0.3429989689410749	0.540077742096554	-1.3041584787396137	2.338402564877307	0.4785264331877889	-1.1812861415018878	0.5225479889235323	1.1784514133040909	-1.171777738819491	-1.1441774368539364	0.44131983290040944	-1.0654597278451639	-0.845411951827405	-0.41238148260536905	0.052092310383170935	2.810218353264702	-0.7033496826307577	-0.48082654143457165	0.38437362541892656	-2.464130074216195	-1.2563576689809937
0.01862918143866968	0.05115725219160309	-0.394560196529952	-1.073480456731041	-1.2940092617119088	-0.7660726603859102	-1.8349033170953852	-1.0648182478597044	-1.2354061056602348	0.11617249899757587	-1.2457792880459981	-0.21633166218075553	-1.3987453735407704	-0.6366024286144591	-1.862449559462906	0.8965146857011099	-0.3803692239242056	0.4376697852010832	-1.2557700953436097	2.4409707886494942	0.5089934863904684	-1.187818729497231	0.4187265798377894	1.1748574579697597	-1.234192601215661	-1.0074045303579984	0.4147442520656718	-0.9006607374979593	-0.7819946075130952	-0.41657398235827775	-0.06034747883643299	2.9126977510054024	-0.7840330506505853	-0.32938146934131735	0.2634885899166582	-2.4722765746288538	-1.4413682974733464
0.011008790317180371	-0.09767241429231846	-0.4679910921314711	-1.0772038290278991	-1.3838586661214118	-0.8715539894024265	-1.787395564998715	-1.003216098507623	-1.1530386741813399	-0.03618612160821707	-1.309689299666488	-0.13815788179959992	-1.477519131228332	-0.7036199891467811	-1.5470349063415305	0.9862434874925974	-0.40467924658995286	0.339577236537835	-1.1833735101921896	2.5026423830704787	0.5210113336356675	-1.1716656236862206	0.3397953612501536	1.115294933347813	-1.3030259249005758	-0.8776954833298068	0.3878247093536455	-0.7019025401150019	-0.7181463037235709	-0.42606669919011503	-0.16116114929744302	2.9106524315433786	-0.8538987377020515	-0.20445555428587806	0.1217476733915134	-2.5110971429218294	-1.5799466263543551
0.0005939881205833941	-0.2808022512239675	-0.4703908722498193	-1.0543254086905685	-1.4873843880477915	-0.9490661860805437	-1.6836914373842422	-0.9281667948309783	-1.0248141975173857	-0.1654018600229316	-1.301918631946109	-0.08090434374702601	-1.546413671780159	-0.7546797179788474	-1.1875099234849245	1.069454266180378	-0.40234502895694213	0.24563411886711	-1.0849848305644423	2.5413032719459676	0.51637316877346	-1.1492697716680556	0.23052979198962437	1.026844778552078	-1.3745138743223875	-0.761942563509147	0.3307270377236972	-0.5316925485596623	-0.6561047146570634	-0.41747137360973713	-0.2809198879305358	2.8722182110439602	-0.9796677561365206	-0.09558988244965996	-0.049431994624849485	-2.5357028992702677	-1.6252588022154022
-0.0010682046740932746	-0.4276475221547679	-0.4214329818156071	-1.0134122470215554	-1.6067520405918283	-1.0036721173537835	-1.5604969499352372	-0.8244241003348287	-0.9500733800643137	-0.28193548804703	-1.2119074410107862	-0.03690579576058893	-1.5758563386386286	-0.7782898432429697	-0.8689998086277427	1.1211612665335715	-0.3841836771293701	0.16416695704723835	-0.9785365867579877	2.570237237972573	0.4719916209841581	-1.1304634987190048	0.08441144616130443	0.9299439720242655	-1.455710525382901	-0.6741161974142129	0.24462794886128933	-0.409531065000054	-0.6267828949780208	-0.3948683314636193	-0.4113979728285145	2.8149670514939222	-1.16011817521338	-0.03032626022162782	-0.21316548711013739	-2.5295098964055436	-1.5319926491954392
-0.015072379717166195	-0.48753145892711525	-0.3029171082480998	-0.9649644735659815	-1.7113841083414336	-1.0224333455031467	-1.4363950669072012	-0.7025330002951762	-0.9539353675922839	-0.3606590975152494	-1.085614003895081	0.03938115329442631	-1.5670495365209172	-0.7945009738591042	-0.6809666303740836	1.1295207636442204	-0.3607731822343928	0.10373741035946005	-0.8940041578528627	2.5498687711711034	0.4011777061548405	-1.1244771510167877	-0.05385929754215589	0.8100612781423233	-1.5573839374092517	-0.6467759154256884	0.13751097897086406	-0.33309697689607554	-0.625407139730219	-0.40816093937585246	-0.5146566905493398	2.7325139990944267	-1.3271273561435077	-0.039785766719779764	-0.3349236361149424	-2.5160293778655487	-1.344340219405217
-0.036359689372663165	-0.5132219131846983	-0.150673631928172	-0.9109371333646731	-1.7691024053317654	-1.0314142595567606	-1.2886387484422301	-0.6048572836290553	-0.9673874165867685	-0.3776420975165985	-0.9596304752408976	0.1540415344448208	-1.533772173537393	-0.8177644795541322	-0.6189606624787236	1.1026140463197687	-0.3412226862544918	0.07351572129724877	-0.8248004000491612	2.4833482331209753	0.3311741770077682	-1.1431385030717445	-0.19278552541381813	0.6791830236158864	-1.6632075389679344	-0.6513945927699838	0.030701764444326995	-0.3109798790617328	-0.6282912531412725	-0.47514278325426823	-0.6196317990618241	2.6304080944728776	-1.463085120606316	-0.08738544560974124	-0.4197968580974563	-2.4897333612274086	-1.146078315602753
-0.04932800513789401	-0.5408540878222136	-0.07541320098890217	-0.8524065995299962	-1.8019161516631375	-1.0560081472728116	-1.1597388559141122	-0.5658027553465812	-0.9654077423077254	-0.3702376355494056	-0.8480749071842272	0.2978416668882976	-1.49373534619784	-0.8224838383025789	-0.6323743300005493	1.0302003993993094	-0.3385810350795718	0.07492652783470617	-0.7720877504880449	2.377339291863436	0.24191105622097328	-1.180405468376237	-0.33413340312911405	0.5694993921692081	-1.7418991206710923	-0.6465757250763999	-0.03881474128141872	-0.325808387837031	-0.6266502920625691	-0.5398811490040358	-0.7064066882363433	2.489707900872271	-1.5701298473978773	-0.14407275850652623	-0.4881138712110983	-2.447601545317723	-0.9457452395827606
-0.06926628875713245	-0.5308467597102483	-0.09360163347004201	-0.7879340467790947	-1.8482767495107975	-1.0717790271164114	-1.0848227853001309	-0.5668270503048978	-0.9515337955160674	-0.3426205678292158	-0.777909335877465	0.4560524735851709	-1.4576090423078496	-0.8118852784014056	-0.7124371580214428	0.9207585521234366	-0.37263783966657427	0.050873659514713974	-0.7277601475051598	2.232727532911596	0.11312870173834313	-1.227917226117113	-0.42916039962481617	0.4779992320356891	-1.7848965797898608	-0.6337063454792908	-0.0895943763232728	-0.31161559778290704	-0.6200532970188946	-0.5642369084381588	-0.7161868772756057	2.3811636862920023	-1.5855657077829624	-0.2369711552463564	-0.5399735184938921	-2.4134915384878495	-0.7553453364427563
-0.09590955297325479	-0.49278050522891387	-0.1787344271734041	-0.7034058072610475	-1.8757470809087244	-1.0875597760963331	-1.0371037219042343	-0.5963477562830433	-0.9551848341454507	-0.22758358637295467	-0.7750857254502665	0.5908547791421157	-1.4472748612250759	-0.7968206586676622	-0.8500884720855556	0.7815086723610954	-0.4532992919214475	-0.04842222413636616	-0.6738540624791186	2.081408552532614	-0.029412967093882424	-1.2835222584051205	-0.4552705189915218	0.34972416677844376	-1.8169265710754356	-0.6429151015465546	-0.1306163560041423	-0.26761794861512334	-0.5924055891474193	-0.5492757136677446	-0.6941976443032233	2.323218896663539	-1.5330406555063574	-0.3569465177609932	-0.5906635231600796	-2.3988749433596945	-0.637520998557805
-0.10571408148678214	-0.45685867820014286	-0.31701878646828935	-0.6053020864482618	-1.8504070537023238	-1.1140880145316239	-1.0269732096177915	-0.6513182523793574	-0.9828515935370022	-0.052223871145668774	-0.8118500514596825	0.6789698020728732	-1.4703805302497703	-0.7650116474422549	-0.9966553608366502	0.6395297016244373	-0.5772063957381522	-0.20745608264313842	-0.5843929000954755	1.9465963054061421	-0.19997328983349588	-1.3212797251973178	-0.4064369484604863	0.17472768217488888	-1.831184279258586	-0.6596738936441234	-0.1649220274495308	-0.22354637866580837	-0.5546303336083935	-0.4596207189516912	-0.6884817391196807	2.2526642679170337	-1.4912434363495373	-0.4294384115392103	-0.6616987198193575	-2.397835848919305	-0.590940758073781
-0.1111262454655848	-0.40538175054531067	-0.4654131105191853	-0.5147329774220373	-1.8050704142229683	-1.0982480507337644	-1.0264511464079369	-0.7257372206970378	-1.00018185689781	0.11072155465577019	-0.850209832141376	0.7026613279117246	-1.4972992304496588	-0.7272167828890161	-1.131066113396091	0.5032871211396187	-0.6872903765964418	-0.3944847689127993	-0.44466795572809337	1.8104919744982488	-0.41308748201522166	-1.3282693713971137	-0.28142155126955093	0.016302245680440242	-1.7981572454427213	-0.6427578091292576	-0.23892814083672959	-0.174714310385839	-0.5390826417717957	-0.19383866939855002	-0.68917801085592	2.2033631761889483	-1.4834626126629924	-0.43039133479823766	-0.6962773092877763	-2.410401964351756	-0.5528354161533213
-0.11040355294616	-0.30789031740337097	-0.5823489308404531	-0.4480307946526635	-1.7180574921900287	-1.0187817650637625	-0.9678930563693668	-0.8053958516861066	-1.0124655735308903	0.26408844242305163	-0.8904979321392062	0.6542051409172801	-1.5257236446647529	-0.6818496139032414	-1.2803092867729347	0.3713501453472893	-0.7418085913615938	-0.5500607682591347	-0.2926831743119456	1.6802092795043908	-0.591717177080164	-1.332761919114048	-0.1102309360075111	-0.13003973017641718	-1.7182068975450708	-0.5452365104045018	-0.30860757587276905	-0.11340441418328477	-0.5457956643664899	0.2662706513103266	-0.6991525082866904	2.2082363721245537	-1.5040557395562493	-0.418700593352119	-0.6483713835259068	-2.4362546340286633	-0.5205420370881726
-0.09420721059416519	-0.19265668100961947	-0.6697151832678234	-0.40430588281257246	-1.5664645751354835	-0.9380028842628464	-0.8365320087090826	-0.8880748396035442	-1.027832389451007	0.40083467620014623	-0.9634641576908323	0.5725407225827656	-1.5970988219754418	-0.6088995261306391	-1.4184765111263484	0.2548206103468567	-0.7609833352347177	-0.6080006563514002	-0.11625621460768276	1.5722985070629656	-0.6679796424539313	-1.3342557190993312	0.063781902756508	-0.24937847406181152	-1.6196866325207637	-0.3579727379559075	-0.2529943712921719	-0.06749960885197863	-0.5805210528501494	0.800120293760167	-0.7455922138572296	2.2151015313623033	-1.5310100941285738	-0.4101475260515798	-0.5687697902379594	-2.4414639608231514	-0.5101227727693778
-0.07952852253296258	-0.09746970721968849	-0.7552400202578478	-0.3916420236436126	-1.4033491840284236	-0.8708927572688054	-0.6905283310200484	-0.9611937412433609	-0.9880604086482538	0.4581168543123022	-1.0710712623858913	0.5150041598312717	-1.7174151210177595	-0.5422819112549648	-1.5123721837791233	0.15168481794367558	-0.7606189695554187	-0.5616238492916332	0.12095845799828346	1.4985045535691177	-0.644030159206326	-1.310912307389009	0.20878956707759816	-0.28199604706906845	-1.5019234466618556	-0.1321294253373147	-0.033944965229276126	-0.04406672110636813	-0.6321201623249134	1.3111846114659367	-0.8069774732079665	2.206528975008431	-1.5004258864738431	-0.3689394056063163	-0.49417624420984974	-2.4058022396289607	-0.5271359731276537
-0.07101681063751691	-0.02710901543033604	-0.8610917076562525	-0.4196826415606564	-1.2726473716145472	-0.805716980994006	-0.5599876684038174	-0.9882325017455857	-0.9139037573758838	0.4597395342753251	-1.1894448165960403	0.4763830811243344	-1.8387171752786635	-0.492342030261513	-1.5765707704040115	0.05281488618967006	-0.7237155580988904	-0.4483720460690339	0.3929997473533914	1.4676687563586255	-0.5391283189770701	-1.255730890022201	0.30254201102401856	-0.2685332846545193	-1.3668989619972964	0.10882825865255027	0.3121711996067992	-0.05723940437535113	-0.6509829270477802	1.7556737157041085	-0.8730909034187453	2.1768985208890266	-1.3861394230871846	-0.33595896403167935	-0.401148471590429	-2.33249759050757	-0.5760832675745682
-0.07487117074111463	0.011437334749335467	-0.9769820792130908	-0.4597061479021015	-1.18034988283025	-0.779692068511171	-0.4035302964412889	-0.9681142982053197	-0.8761763582055856	0.44341820959870404	-1.3267916555060233	0.47309291899937717	-1.950237504678201	-0.42820407845705527	-1.6563917654767948	-0.032051894302914885	-0.690159756320923	-0.31303143852956994	0.6443496555958586	1.4569546234295565	-0.39401755510964315	-1.1978851577562684	0.3448753635537187	-0.2860950988287661	-1.2517280867171423	0.3141377611584239	0.6796673106048801	-0.12262972771846514	-0.6038591659694784	1.9892898975877742	-0.946442321213216	2.1232577948241262	-1.2195076031210699	-0.3818852167106655	-0.32482517239691494	-2.2478598846896576	-0.6645307750272185
-0.10275104215714119	0.01677173139750471	-1.093003131865483	-0.48167294611365313	-1.1388736840957614	-0.8087566749813835	-0.23158504925310436	-0.9215876695217933	-0.8879894965264364	0.4185108598750197	-1.4647583113390494	0.5245208653324931	-2.0392154537493816	-0.3971549639792801	-1.778839848203069	-0.1032997159527923	-0.6962173357392727	-0.18229669939180687	0.8688085179728324	1.4616148357198426	-0.2913572071929763	-1.1486009060030042	0.3469692713132518	-0.33322448067248595	-1.179978413631129	0.43037685754164257	0.9658073859957994	-0.2265327782396967	-0.4921577850666721	1.970823268241349	-1.017931616922397	2.102591175564372	-0.9823631915937524	-0.45388902784401297	-0.31284869095644746	-2.176148513710199	-0.7661661545588292
-0.15382934344669916	0.00023510178817994775	-1.2303489632923015	-0.49557792938156525	-1.1506550901494572	-0.8499899265374287	-0.04890021603364771	-0.87294679098841	-0.9540002749456932	0.37666777267318025	-1.5614956636985118	0.6043810012113864	-2.0672823962918008	-0.4166456489799277	-1.9233753401900409	-0.17335521630321257	-0.7126024048802607	-0.03651335718782593	1.0276284297789966	1.4846545768559303	-0.28816739120967394	-1.0886928379364946	0.2915262354195162	-0.4548750120432092	-1.1422528168912711	0.47992396899051054	1.151601109501875	-0.3538391481939246	-0.30742534847937797	1.8612293616569466	-1.0765479816941386	2.092773642146658	-0.7048591264868078	-0.49363290035467305	-0.32182693357687986	-2.1415397415489386	-0.812260303604045
-0.21035192838258876	-0.02652223179903628	-1.3440533965235173	-0.5300548191745948	-1.1868349524961708	-0.8784426465556383	0.1611432153974181	-0.8591713369977191	-1.083879889121636	0.33200468825404905	-1.6084984470293133	0.6881445193962328	-2.0071946578576836	-0.4451751058208215	-2.1165031325505472	-0.22386989535694718	-0.7304335503109686	0.14344746495790414	1.076776272107225	1.4960510461639513	-0.37577525613486307	-1.04871696668854	0.16905994332714364	-0.6577100803986399	-1.129889489515671	0.5515206174824254	1.2214977836183087	-0.47153581654900717	-0.08271313288369	1.7542434983970974	-1.1247202704222958	2.063516681146405	-0.42191028175625184	-0.5137372569170839	-0.32311189307117927	-2.1200651231142094	-0.7844685539504648
-0.263678606399245	-0.057291031665677075	-1.3980128088875525	-0.5591608268048998	-1.2316066494274982	-0.9107344606033585	0.36161548798116827	-0.8941812133935081	-1.2344324953590657	0.3203938617225143	-1.6335895543214096	0.7736651492535473	-1.8885357274795844	-0.47313130722051894	-2.350323348979668	-0.23984700076969317	-0.7739752489872307	0.378153113331657	1.0123617553251023	1.4531074076758934	-0.5322141773051532	-1.0617709949181426	0.008284243182087103	-0.8393699524599011	-1.140283657893947	0.6329265930894689	1.2007695546974815	-0.5621331263944971	0.11201424845570127	1.6511416566474686	-1.1590966633533468	2.0422987149012366	-0.10846707721953956	-0.5420460503194141	-0.32362258210096523	-2.0950852927672297	-0.7241720811279058
-0.30183677142486715	-0.08724900324179533	-1.410475033363526	-0.5859383538247803	-1.2877595847743328	-0.9516420306607551	0.458507933714697	-0.9644504739313428	-1.3749731423328082	0.3399290379763854	-1.6367001170277942	0.8605891099096781	-1.7292008537410908	-0.4859029051894798	-2.5588639612330404	-0.2129137874163643	-0.8380125171240772	0.7330954404320893	0.8761396215430807	1.4034275121701012	-0.730672458212245	-1.1013343990059816	-0.1944970674085677	-0.9708310105540686	-1.1393240044585433	0.6834746562847784	1.2092780853462062	-0.623650000785339	0.22693125005818734	1.5742885090030065	-1.1778474231339204	2.015336068775776	0.19631479471459842	-0.5760491412452011	-0.3218434074165496	-2.0743311131445035	-0.630779121645645
-0.30506479801163067	-0.10818117568921135	-1.3810480266647782	-0.6185919993662492	-1.3686758351431219	-0.9753378269714457	0.41334946606236744	-1.0571491676589786	-1.5303613463993784	0.3865456400209043	-1.6074080283684027	0.9408030266622218	-1.540954104415674	-0.4600530842481282	-2.690324351825542	-0.13770480944939428	-0.8962085479646564	1.199906427090946	0.7200630613900534	1.3754807562236815	-0.8955600811761488	-1.122660065960063	-0.40015522518188557	-1.092753516923064	-1.1201932509085988	0.7300904090476383	1.2738342987363123	-0.6673519668269952	0.2908624306698694	1.4742153627270496	-1.2041600178173681	1.9745363918550602	0.42585807825251953	-0.6195814647612654	-0.3184497964444234	-2.016876117887197	-0.5111160900573776
-0.2659269831263441	-0.10291079180082033	-1.3260075252375267	-0.6295424482747063	-1.4809463969275403	-0.9804697778592253	0.2742693409421051	-1.1694407854610758	-1.715233715753015	0.47617113817273465	-1.5591082207356763	1.006240695591929	-1.3639081341673949	-0.3941287085106443	-2.717038831493407	-0.030038196108272158	-0.9416631664572401	1.5872558102429835	0.5403657785286633	1.3130977898331528	-0.9852370159283466	-1.1269965450218176	-0.5677953011994997	-1.1738214931942266	-1.0808225339937627	0.7638939794560441	1.3005366023679445	-0.7095903013943194	0.2954206558884867	1.2939799385668764	-1.2358160932672992	1.9280098204406773	0.5725796149745433	-0.7164542487521626	-0.31531976690702557	-1.9319751748110512	-0.4660997959416918
-0.20547776883491373	-0.08268275971096299	-1.2787722492447036	-0.6134078349883219	-1.626619186864194	-0.9649851029689831	0.09671812928620804	-1.2968998478382427	-1.9082681847981182	0.6019839749174205	-1.498297293730404	1.048034009465939	-1.2353591541786322	-0.29635532698208855	-2.633848297343628	0.10008380170599147	-0.9850340687213304	1.844783329075614	0.3341804280107174	1.2023124939229528	-1.0180662571835257	-1.1139982555976353	-0.6963612376348609	-1.1882555948883247	-1.0525189891651479	0.733693835334829	1.2623206274754837	-0.7432538253039438	0.23356139583072283	1.0935391895105773	-1.2580158269971495	1.877410395488873	0.6112501290009724	-0.8788230752781694	-0.2901312660508032	-1.8675513195068625	-0.517075993785369
-0.13887763821149063	-0.05937144635846442	-1.248584916171825	-0.6070484469060787	-1.7908173845216442	-0.9084941666581168	-0.05802389212965925	-1.4453438248742514	-2.092588841647758	0.7105774990447834	-1.4095831270970045	1.051666159768759	-1.17216249543974	-0.20072832047754413	-2.4924082670924608	0.2310801684731897	-1.0154813757977739	2.0342740110675046	0.12280285826225565	1.1030398096831489	-0.9925649715656645	-1.0928063617765638	-0.7914246499176839	-1.2028451108671512	-1.0498394373649926	0.6703621884063908	1.191301551443686	-0.7507198242386649	0.18958695399437725	0.8967160489367213	-1.2752445043775724	1.817153505598991	0.5447088123467588	-1.0413778380498404	-0.2547289845988581	-1.8316679248320562	-0.5888273170354871
-0.0763326156137277	-0.017325731977595377	-1.2568891057892757	-0.6054229038384245	-1.9501311830659236	-0.8251098338680208	-0.1730518193673845	-1.6053964781045131	-2.286661828347441	0.7637478376389872	-1.288099010180471	1.026076009907981	-1.1744914775495885	-0.1514416840566179	-2.317176112892082	0.32826760239351543	-1.0109268048065327	2.0757683209927356	-0.08871420394314353	1.0248324464190615	-0.9083710718550353	-1.0734984395787224	-0.857118729886356	-1.2395423088485127	-1.0697802879707976	0.6239609253034829	1.175805163708988	-0.731337795321002	0.19805696521879268	0.7258191024870422	-1.2700305625387602	1.7594932821565483	0.4570891904169881	-1.1749730305593584	-0.22787662593591188	-1.8279548940317283	-0.6553584409210169
-0.001758777525986227	0.01708112640309628	-1.3028056907269665	-0.55697513038285	-2.075819130366039	-0.7482490001871988	-0.2515850422210644	-1.7601175447568704	-2.4756882683193977	0.7455202578601738	-1.1788275822661278	0.9950612199845477	-1.233430973641176	-0.13067117295469663	-2.1093932438761196	0.3929576568963711	-0.9963521776345621	1.9500543933559258	-0.3065084267108051	0.930219974469542	-0.7954515860461259	-1.0797969245912973	-0.9170044918090161	-1.252519401623288	-1.1134756768607685	0.5734414607294999	1.2608904701962285	-0.6527747887089046	0.20617889379014898	0.638491716329461	-1.2185388387889982	1.6853993614714102	0.3776277531377734	-1.2723338971951224	-0.19028332380778704	-1.8422112697538815	-0.7150842846632367
0.11021038348353962	-0.0061875117762172135	-1.3448612432960299	-0.4422535267230259	-2.1563469827330564	-0.6968209308098531	-0.32120590027795937	-1.894497164095996	-2.636058111760281	0.699801643756357	-1.0949342139230671	0.9457205808059763	-1.3349312637308952	-0.13319083059157838	-1.9634228763970292	0.4398291319795387	-0.9840206766757772	1.8673562336749403	-0.4931028366097429	0.8434035585944276	-0.6996191685585829	-1.1341311121157056	-0.9964273235228018	-1.2236317714495009	-1.191743515488555	0.5161155242797129	1.409844066318998	-0.48778360432971707	0.2108531465597875	0.6025680227945033	-1.133415570942302	1.5896250544888206	0.31448268515967276	-1.311380508784542	-0.15534230986661623	-1.8499698415754622	-0.7292866084405797
0.2550540242100052	-0.07400903076103997	-1.3538425985904399	-0.298283131244523	-2.1928799341722884	-0.6981532642134101	-0.39240537804083925	-1.9916869972562505	-2.8037300324599324	0.6441894081304178	-1.0216810360922552	0.8918043756615136	-1.4667841485731654	-0.11627312931536615	-1.8903248372816992	0.45150063269979557	-0.946502398135431	1.9418246885540882	-0.6219318701739918	0.8149196442220242	-0.6201324027043953	-1.2207269202177997	-1.1031984113654516	-1.164302368254646	-1.276915873638601	0.4728172115907741	1.593773154385032	-0.2915091452062316	0.23961140384816346	0.5594792209861786	-1.0445518665590663	1.493459469000453	0.26801337787698365	-1.3431058807009484	-0.15685790311630293	-1.8642954902603077	-0.7020443534569553
0.3999538743546479	-0.14948007453933704	-1.31656284605888	-0.1780808114309173	-2.20437886895197	-0.7588780600066951	-0.4573276672090515	-2.0399864441368623	-3.0064843776783734	0.5800226558062125	-0.9605142882607922	0.8638085158599054	-1.5975646183974113	0.0038572144198153247	-1.8313659645325235	0.44274369515599277	-0.8905494935080389	2.0408301120356924	-0.7124314764037368	0.839948323313779	-0.5476632320134729	-1.3133536670664476	-1.2229699352107724	-1.0594948599913043	-1.335467196229897	0.4587609892085993	1.8070476215608173	-0.13804960274601957	0.2590211555972627	0.5204286798094174	-0.9703098686368479	1.4232427625998483	0.1932779374327834	-1.377852716609393	-0.18430332000738778	-1.8886380093505135	-0.7170286504184675
0.5243372868645131	-0.21034554029494784	-1.2166155681595783	-0.0820309862509108	-2.205649989685037	-0.8455488151922342	-0.5194904794108955	-2.0330396232016135	-3.1640145244075146	0.5510822374365671	-0.9401980668943646	0.8345862156963051	-1.703127086585706	0.16528861296485042	-1.7980252620864476	0.4332846128469533	-0.8536460820515106	2.107635951015316	-0.768290455826925	0.8743119447814045	-0.49967805427546796	-1.4157570003859423	-1.3112235953017217	-0.9194860162371057	-1.39540191533197	0.46312227896095204	1.9439263454650788	-0.04150906206536583	0.257214440874246	0.48156042123060905	-0.9276105996028482	1.387849843213525	0.041075681947720065	-1.4041162113094203	-0.2271023554713964	-1.908103711867156	-0.7659125416342338
0.5956027991966668	-0.2131087577586995	-1.0712744297048002	-0.033099943234680754	-2.181616392120954	-0.9305418172029232	-0.5703170619130632	-2.0058301468730044	-3.240378025695867	0.5361315259325974	-0.946338845668963	0.7915900468518815	-1.7951381286371546	0.32392039191334915	-1.8098105877576667	0.40236374714765544	-0.8423962917031467	2.2055625224388637	-0.799614261990705	0.9186347738226637	-0.4945743487021838	-1.5449484035907772	-1.3493873402059162	-0.7628478440170272	-1.4539532379232658	0.4401575860354451	1.9069594952848785	0.0009806031591673315	0.2733091197370773	0.4276047722366501	-0.9025610094642079	1.3755957118280089	-0.1776858597612709	-1.4680550377870962	-0.2895876293416756	-1.9279850521599542	-0.7808334353645963
0.5876612113998777	-0.1120752852423746	-0.9221672996781599	-0.08633647870037486	-2.1219207962125184	-0.9969709737907007	-0.612740912751874	-1.9779772031987843	-3.261310647171001	0.4908067661887389	-0.960984889998658	0.7665305683015784	-1.8635127103923637	0.5379313127857118	-1.8187584068377298	0.3426946901169655	-0.8563218925088656	2.321608275863095	-0.8360062940899416	0.9793336759587596	-0.5187652234296077	-1.677595612731715	-1.3355675489929948	-0.6105224181981457	-1.4696815838385942	0.37828446879467903	1.7623687840266684	0.011019045291198378	0.3295327558881852	0.36961086261112586	-0.8635535998688699	1.4031808464853892	-0.3970763364102824	-1.5705523932093268	-0.35946965722401636	-1.9549183800548662	-0.7189096129425512
0.5103009921539094	0.07079850065016123	-0.8027604186409686	-0.20594569496226905	-2.0362378430947325	-1.0246440320394203	-0.6689124281168268	-1.9076685467010137	-3.1945209805108092	0.4386919572792203	-1.013680806548526	0.7408342841787032	-1.891796302433373	0.7585546685146566	-1.8087787671790632	0.26241172262007817	-0.8952520880564956	2.3829506973692305	-0.869902961126155	1.0254857472074193	-0.5794924228522639	-1.8075227681681074	-1.2608787696051114	-0.5089397563429069	-1.4271327938584566	0.30328458436486305	1.5846129064951342	0.006849913212800096	0.38666803708301684	0.32345130011421486	-0.84101382645388	1.4679730099649748	-0.6130525948134667	-1.6063683625303362	-0.4160408226525786	-1.9709619982144897	-0.5797817893915858
0.38697752867253343	0.2903409291022139	-0.7445004102232617	-0.3072346015157289	-1.9305935866132422	-1.0254730394905234	-0.7235053237757949	-1.7920151403177755	-3.038402568718363	0.39631322814783865	-1.0967707085098628	0.6982390669910832	-1.8853726448001598	0.9219591322991555	-1.7652327143227549	0.15157883382816972	-0.9470603330818588	2.4803793370736735	-0.8685545340424096	1.042616745657693	-0.6865150596542036	-1.9319875206732404	-1.1420904720120943	-0.45784731023862807	-1.373404664507441	0.21251256027325613	1.4070742680439914	0.029129636766513888	0.4456100330008644	0.2755530420676025	-0.8280599336866448	1.585089780899115	-0.8302507839572636	-1.5744570543682677	-0.44258017836178454	-1.9357713331666109	-0.3942005318188928
0.25530295163336164	0.5068214138782164	-0.7352814529369369	-0.4119283617919801	-1.8108728449766864	-1.023528819634961	-0.7165071907484732	-1.6844641696945524	-2.8553638320985955	0.3479794210939061	-1.1665001123522623	0.6766348483067749	-1.8627219397225077	1.0805109221163243	-1.6836060332374192	0.036506580415964086	-0.9947353049326718	2.8366771449649955	-0.8189882143433656	1.0243678769695626	-0.8090384779101388	-2.004604036375743	-1.0129236750892143	-0.43989696035256287	-1.3316535085515369	0.14816566228771352	1.263008551230063	0.09023255478077802	0.5079499786271369	0.21887717584265945	-0.8049048503652113	1.7659849482751433	-0.9941152901872865	-1.5081940248197916	-0.442530756842773	-1.836115249036927	-0.21345905422389516
0.13645215185553666	0.6848942427874004	-0.7293889235374289	-0.5478039921295283	-1.7052168188587782	-1.0288088075675805	-0.6556122463419871	-1.5744837815419888	-2.645226275429624	0.3465772995724582	-1.193209630498972	0.6780617644971685	-1.8036307889819079	1.2600198643418508	-1.598851646023197	-0.043219970474509165	-1.022199368009853	3.5696188040476473	-0.7401904753346279	0.9722925452397897	-0.9608909609638975	-1.9718407665492688	-0.8664229634961089	-0.4482116245855033	-1.2733763726560707	0.15082533407111592	1.1864860851616448	0.15961460032661468	0.5142983432043415	0.1658609833150716	-0.8061678549100151	1.9900630343798127	-1.0662271734531141	-1.412250922057215	-0.4442110884891659	-1.7132250132201186	-0.13598030575999714
0.027871615770424196	0.7944947563206842	-0.7015182098857268	-0.6702029917642884	-1.6046570453095526	-1.0464350850398396	-0.5901181736582197	-1.4565454094825057	-2.4010285850580906	0.3972269702629364	-1.160761066768527	0.689937009156065	-1.7011447436736007	1.4328630456232432	-1.5089059115228831	-0.09172095133360361	-1.0284732895502877	4.5902820081518545	-0.6548055925259852	0.9062510944344562	-1.1205714248631657	-1.8560712676898148	-0.6891327038910806	-0.46386961377183356	-1.1858858906230996	0.20732191050242302	1.1441244644850186	0.21242360665300045	0.45306894699496947	0.1375230502026002	-0.8587282748130731	2.2055329933573558	-1.0865866959400778	-1.3206773210677398	-0.4366166484010573	-1.5853886878670536	-0.16341277043706554
-0.05832151204628959	0.8598837904339426	-0.6694181807779286	-0.7457358274147051	-1.5248353711275702	-1.0780163212723293	-0.48313250586752393	-1.3920804870417975	-2.148733702348501	0.43673843965383	-1.1029114872844632	0.7229447646677338	-1.566128776151907	1.565565014499061	-1.4189924214156504	-0.10577709465277903	-1.0299193658400068	5.74028297629301	-0.5635000298783702	0.7921267056059831	-1.2481123374495928	-1.7094447661492853	-0.4998070266421233	-0.4941171189369903	-1.1108584402187573	0.30584416097362077	1.0844199238903545	0.27766608843304985	0.3430416778997301	0.12222533371288828	-0.9340227765226301	2.3781223851789055	-1.0452387160261298	-1.2458844662494335	-0.3634728002639532	-1.4617503040531643	-0.23590379805058767
-0.08910821337378003	0.9049594421109715	-0.6143539191514861	-0.7801468168130993	-1.4822528265698565	-1.1228320693134957	-0.34752037206986064	-1.3858821893453188	-1.8708977760715797	0.44023586637024986	-1.0602589005061336	0.7634290893092344	-1.4174963876437918	1.5648851068827583	-1.3618876012686498	-0.08046013906093777	-1.0225068015517629	6.830753441128101	-0.464723871203568	0.6218910379552157	-1.3193400662443104	-1.5503773632387845	-0.2964976871381931	-0.5292990276422559	-1.0537029771698674	0.40977155087560496	0.9725599007446813	0.38919776360837105	0.18779681463579254	0.11075555178018212	-1.0026622158230192	2.4809219198788814	-0.9258309252707295	-1.2019570282113332	-0.20510977951125317	-1.3646850287281853	-0.2991590883267611
-0.08267624995090112	0.9006065744460651	-0.5485500474904569	-0.7735018603541051	-1.4618560466587132	-1.1738752423742576	-0.28667514796907634	-1.3848710263736472	-1.5666121032795683	0.3955885361255177	-1.0213252152660641	0.7808704863802456	-1.2849285594561723	1.437435757630918	-1.3473776243820599	-0.030766836902385873	-1.0069415551891976	7.671856934749191	-0.39779849019653946	0.473315920887336	-1.3212711980828498	-1.4089345706024092	-0.08774418745947643	-0.5339226026129091	-0.9965350510893491	0.4539135228936879	0.8028418691876855	0.5307708443982546	0.03881743912690242	0.10654903028896942	-1.0568418723219815	2.4941008913689644	-0.7564857002776686	-1.1737179609011263	-0.013403707265424124	-1.2947054818160428	-0.3094304117728757
-0.06556449707430259	0.8561923879534087	-0.49655085155972606	-0.7418147539339428	-1.4458022625855462	-1.2156611655643703	-0.28707291041467836	-1.372723938726946	-1.2757622526436894	0.29421042387256835	-1.009709387004581	0.7523439552681597	-1.2009227163776477	1.2798971634772571	-1.3457492825314532	0.01931065767488053	-1.0043454497241917	8.11324574086052	-0.36117397066907014	0.3713719623129133	-1.2693720299220892	-1.3079358551795246	0.058975018856362096	-0.5596825203065495	-0.9786506007022678	0.4373263225240816	0.6336488320749727	0.675921691014281	-0.08626026087199498	0.07927674928760595	-1.0923679232361256	2.4575341364653047	-0.5514169706914182	-1.1346481072809973	0.15345981475726198	-1.2442193466056204	-0.2786587102552983
-0.033749966385853064	0.7892243724322919	-0.4707947956360745	-0.7198040221259701	-1.4152835953555436	-1.2255105636143784	-0.3288752574322355	-1.3576878140183277	-0.9818942100741854	0.14965011959392696	-1.0385423520172736	0.6856562605848848	-1.1629223943248475	1.0896963406973408	-1.3265799908446143	0.07313734033822314	-1.0421483889514898	8.134366344612465	-0.3444658741601362	0.2756561379208358	-1.1832814828700378	-1.2450959259478693	0.13475627185791636	-0.6383415751644306	-1.0411277782565818	0.3953006484841903	0.5180052282791228	0.8044994984108582	-0.21563098025861036	0.001470123438469817	-1.127343433707661	2.4128216744868043	-0.3215322653289143	-1.074683668054387	0.30172437179193273	-1.2101231943682844	-0.2856330656816725
0.003597177034637486	0.6945281631339921	-0.4797286305321017	-0.710577966877119	-1.365509802946874	-1.215335484065723	-0.47890627988299705	-1.351542044268428	-0.6889835509674993	-0.0337599787508807	-1.0501811364610916	0.5917156459346695	-1.1299050107396325	0.8794049144318036	-1.2610916284964733	0.12956063383149757	-1.1103986352552329	7.879743427474603	-0.40750096553474896	0.2166413000391742	-1.095777071436198	-1.1847530951990752	0.15946438342041236	-0.7098904264960136	-1.1299393416421875	0.32577740003847644	0.4289734118314109	0.9090974042784887	-0.302618492794288	-0.1087687831079184	-1.1548380711061177	2.4064189353013385	-0.10083001009071595	-1.0264796963660177	0.40700868112621913	-1.1627681970715709	-0.34182946288993754
0.007796823564183053	0.5681029625723817	-0.5139433173679485	-0.7195733707447485	-1.2951509164443844	-1.1839812379686543	-0.7038906631770132	-1.348285311580448	-0.466594731342152	-0.20685109286481312	-1.0267084400236093	0.4898857178020292	-1.0807364070344834	0.7616209185489579	-1.1884772552773635	0.16291913418746445	-1.1937586708224166	7.557332639355552	-0.573310999349754	0.20816290758581824	-1.0267908349540718	-1.1387128419213144	0.1310236536778774	-0.7749895850113908	-1.1960058723055458	0.21786050246138924	0.3383304055374503	0.9633256896102868	-0.360101856642178	-0.2084212772347546	-1.1890201556456605	2.4881783576224086	0.07626009944946065	-0.9689556703637473	0.42058312501472556	-1.0979702677688405	-0.4077899576951278
-0.015473875561290878	0.4412830166588074	-0.552422959958682	-0.7660441323612839	-1.2018883174738706	-1.1318327216397557	-0.8052703664999962	-1.3258952743505836	-0.330646279622256	-0.32182505762348057	-1.0072989878594127	0.38509582302650547	-0.9908918599689415	0.7916835004070023	-1.1299859262278669	0.16611190566712658	-1.2920007671034806	7.206207788768242	-0.7663065631060093	0.16854384422073715	-0.9698569302142616	-1.1212888913467047	0.06864341033733697	-0.8523470452346764	-1.2502574489849643	0.10588260065588015	0.2717647306537089	0.9634143945481248	-0.42859126247247836	-0.2949634460473104	-1.2423092320168763	2.6537958778864517	0.22747402860020594	-0.915103885213339	0.3946038798543172	-1.0597177377699445	-0.5580767499282928
-0.04799503893540043	0.3261987433712052	-0.6002166006325069	-0.8548668809296892	-1.1169115425411211	-1.0840364944291465	-0.7237663553807223	-1.2712005499738162	-0.24010052161354034	-0.4055112320271578	-0.998288686292946	0.2990091437713488	-0.8408187522951979	0.8911899797810332	-1.0724619289708097	0.16784739555856065	-1.3794143708528679	6.728207169866215	-0.9364098647623637	0.08783942016559329	-0.9180784577934098	-1.1150795884228035	0.007046106419928028	-0.9187283715990576	-1.2787354762563798	-1.8094117662093014e-05	0.2338384078684385	0.9155137281154581	-0.46353213069374516	-0.34976039933951186	-1.2966184274435115	2.852565358821905	0.3581846787062689	-0.8900257340794194	0.42262588113387045	-1.0455583441955612	-0.7815097364968521
-0.1042686964479328	0.20651622017288201	-0.6653670668157667	-0.9545192610163881	-1.086428184220371	-1.0662128342304347	-0.5451834473815439	-1.1893882731749543	-0.18736329696688614	-0.5031713591221123	-1.0277759025021833	0.25093032304213214	-0.6304195917388882	0.9850972199619912	-1.0754122909377488	0.17917444790341913	-1.4367678060600677	6.205365033371653	-1.0655953790498995	0.039625821984781075	-0.8877493425791985	-1.1216344719403146	-0.038582874844342405	-0.9609427766882586	-1.2949124913103391	-0.12191971752360779	0.2000396276106351	0.866740796460714	-0.4465755328804829	-0.36867572431166595	-1.3164702681092997	3.030276941991826	0.4722555072563489	-0.8637157553179762	0.5131661039630432	-1.0147180212047817	-0.9967848406575905
-0.17743729908123781	0.05313097895142545	-0.722985549855302	-1.0668464836711518	-1.1036707015716838	-1.068226138040256	-0.2479181696756652	-1.0778977065582072	-0.1933996808341338	-0.5967038925247157	-1.1036805193926824	0.2256231978802739	-0.40300261306828167	1.0639131773654318	-1.1495905172213028	0.16469436812221588	-1.481015463239972	5.730393499094166	-1.0901305523093083	0.012187188873749826	-0.8769729372302022	-1.143695891125954	-0.09218691348840194	-0.9781354819362761	-1.323727020435728	-0.2597936709406311	0.18287774025959172	0.8295290750375589	-0.4111208283618447	-0.36933474601195565	-1.276604663118132	3.142911795496141	0.5832535393851827	-0.8454940032429134	0.5755854824746397	-0.9889761882681825	-1.1887275557555528
-0.23677838484288433	-0.12343755010297457	-0.8026891380433951	-1.182347908667486	-1.1467593404953393	-1.0766938570050921	0.15655651719656072	-0.9524872340976719	-0.21433230230926723	-0.6499845103397077	-1.196859663490228	0.22298163402367743	-0.22175364254734484	1.129904210712358	-1.2424543692954757	0.14009280531005178	-1.5345430588145301	5.26580937373463	-0.9880995696392596	-0.028607815910375988	-0.8894218406893609	-1.1691127863979387	-0.18865233357543518	-0.9850125640354837	-1.355084008013357	-0.377934575642089	0.18231653930191066	0.7860932238094174	-0.3766109196157934	-0.3301439874521548	-1.186688454947559	3.1691452407699243	0.6905498401527519	-0.8692473586264761	0.5642185331019812	-1.0064745386443537	-1.376802673753433
-0.27785943961373427	-0.2770895111568399	-0.9015672069790769	-1.2590779348204335	-1.2405398034682138	-1.0819738449377105	0.5544929838691929	-0.8591976009710083	-0.21428362179420982	-0.6639427088565863	-1.280179127274915	0.27568319150193704	-0.11064494719513018	1.1482083902649491	-1.3299172855285302	0.10952963600059351	-1.5772649347123684	4.809095335824245	-0.8232969813465945	-0.02923208110814029	-0.9355793400801758	-1.1934594966058394	-0.33294989004763986	-1.0126568799314488	-1.368830731899734	-0.4867523297909743	0.1798363931340919	0.7571606299178335	-0.3619085713651943	-0.23040736289549435	-1.0791873373454628	3.184831951774315	0.7709636646268556	-0.9274686455499868	0.519475584556852	-1.0239036160578316	-1.5113654646616812
-0.3048801099233331	-0.3936460779193366	-0.9794650200286095	-1.2641193150099848	-1.3895434005109568	-1.0766543804598006	0.8846109535665676	-0.8634129686840794	-0.22841719799951302	-0.6479679760167278	-1.3408982295508474	0.39580359080235117	-0.022847737891269922	1.0965620744697993	-1.402918591464616	0.04823107319397686	-1.6060839826594442	4.484761978011992	-0.6629271533522172	0.023220713299350493	-0.9610633834494798	-1.2291880708807121	-0.48453060394430975	-1.0386304922665903	-1.3565671087771642	-0.6131010388132531	0.1477393190060331	0.7624829261881294	-0.3759313296741083	-0.11074584820878988	-0.9773859325609509	3.255013087401669	0.8067770170686174	-1.0037722323643137	0.49469892969239204	-1.0361926396395122	-1.5382907034895603
-0.30573931102976054	-0.464870941965692	-1.0358954931085669	-1.223140252946337	-1.5604620605626727	-1.0579424979920498	1.1293840185293182	-0.9381602366678863	-0.25801495115504974	-0.5734192227640549	-1.3638084995211233	0.5483421108250155	0.052752104641937705	1.01527978551703	-1.403386135164296	-0.033389943761192906	-1.616570882366776	4.264205889322744	-0.5436766018311256	0.06090890988995175	-0.9038018759870591	-1.251171455738762	-0.6106020589617907	-1.0331715655155262	-1.288892847033713	-0.7311704469613935	0.051484303135254095	0.7653510525115665	-0.41060699206447326	0.016978166002740696	-0.8958735623231219	3.3881189209128473	0.8266154220338489	-1.112754114354073	0.44806148958515263	-1.0902255505398006	-1.4893856778634114
-0.2805173421018413	-0.46953320463619236	-1.0982303756876275	-1.1561195516028964	-1.7476110492338155	-1.0355790350849177	1.3010558040361506	-1.0015483362036983	-0.24563387349185062	-0.4033371559601969	-1.3400718069867887	0.7255745358285417	0.09305974385472741	0.9380369476964049	-1.33259357015428	-0.09296626469081558	-1.6001174946609187	4.041920871053278	-0.5059206434862626	0.08827495402449856	-0.7941411751556858	-1.2403581274870843	-0.6899702669948935	-1.0242158173580844	-1.1742329560503315	-0.8283056642982375	-0.06160674146597882	0.7543516402196209	-0.4589904808395572	0.15139054938529975	-0.8600074717238393	3.568854019809239	0.8600208521338182	-1.2068378546600105	0.3838464625494697	-1.1737410343620915	-1.3955066269423422
-0.2521556756728648	-0.42267586447867445	-1.1190205499802428	-1.0623652568359971	-1.9365254833675494	-1.0368916302158309	1.438147116928399	-1.0518569770410082	-0.14369687495945713	-0.20571679230813794	-1.2786869754231436	0.9172294277812527	0.11254736625295694	0.8666733110285068	-1.2252681077831395	-0.1289876159489089	-1.5700573261187292	3.8445601016122346	-0.5702731636208579	0.14271668638765656	-0.6849632572839476	-1.2136480919293322	-0.7164081284456996	-1.0291890744693748	-1.054650167573643	-0.9282721451464443	-0.11110104528217421	0.740217986790723	-0.4959701188858775	0.24354141351947173	-0.8606875510941181	3.755565008612065	0.9068136116713742	-1.2549023741641323	0.3474063291982813	-1.246824010002865	-1.253208641833933
-0.22803380535784598	-0.386604674343754	-1.1037665020992597	-0.9872058567551767	-2.0696871497926366	-1.052820416240593	1.5125286942561007	-1.0981603619515679	0.02960575864862357	-0.02676512531804487	-1.2045040722077656	1.1017143606946314	0.11061918571550064	0.8179599300487755	-1.0995472191591105	-0.1501181989782066	-1.5341673067077515	3.7250288261542837	-0.7163217660361492	0.21041316585682948	-0.5477494432562635	-1.1806395713590054	-0.7021331398937486	-1.034026344081529	-0.9195758307825701	-1.0406218290292029	-0.10925451309883413	0.7318501543213125	-0.5199049451247333	0.2629755428088764	-0.8844417519560361	3.869836117686	0.9589253638445359	-1.287580669339564	0.2990391359256378	-1.3256289323620538	-1.07242489541817
-0.2054857987517968	-0.3734927273825536	-1.1102292762793646	-0.9629435281305188	-2.106196561959034	-1.0479944085788162	1.5551389962412892	-1.106814341150677	0.21301771255050678	0.15655044798037268	-1.1436357547466567	1.2244999092432192	0.039558150177768356	0.7938832015185643	-0.9997185781793748	-0.14923058201083192	-1.488769620352559	3.6011821424641086	-0.9180898554176895	0.29923303748290675	-0.39322441167595346	-1.1485563149586675	-0.6650436607096623	-1.0190482923908823	-0.7702437858083451	-1.1480382507330702	-0.05382234108523202	0.7466047423150787	-0.5468564876900939	0.2394610876729965	-0.9283878331688818	3.869569336886605	1.0352780655630751	-1.3052678547083432	0.194001934186409	-1.4134531944638293	-0.9074285535584716
-0.1969740868563507	-0.37240451046632633	-1.1026854130360442	-0.9844819737769436	-2.0460066413210725	-1.0137978512208232	1.6707262769181426	-1.1252910463603083	0.37723331668100657	0.3341945184954082	-1.088540917142786	1.272661278842954	-0.11429549124638225	0.7860842612139277	-0.9346493929412901	-0.148263476956826	-1.4452393081037755	3.3808611881977684	-1.1788012574369617	0.4452965759644327	-0.28961574008857655	-1.131098921100804	-0.6504227221800494	-1.005799224617833	-0.5936550906623104	-1.2606882201397611	0.05365669393918204	0.7655432465435502	-0.5658850060572738	0.2255375015370809	-1.0025002921634283	3.8043147533547357	1.0840834169086981	-1.2757039916477804	0.041536548035755815	-1.4952645634038801	-0.7843206130777829
-0.20387178545841422	-0.39337935808692737	-1.0621742734144326	-1.0416176159251864	-1.896108551910616	-0.9544942110580014	1.815996580098096	-1.1998019385845045	0.5067072598981293	0.48428453798784804	-1.0473804822162271	1.2820246792989258	-0.29088649754762147	0.8048417125107201	-0.8887333771935051	-0.16058413038456593	-1.402414954358634	3.0656427471324244	-1.5063295463300879	0.652712317370411	-0.21011173198583194	-1.1325146867584976	-0.6949410219370893	-1.0251094494952682	-0.3762375039008908	-1.3818176807698805	0.1643037988859935	0.7843634775215704	-0.5673767888560948	0.22570576239672985	-1.1096775624463437	3.6970510866115616	1.062771507226847	-1.2253385111035695	-0.1298737537359947	-1.576466330272236	-0.7053835902974616
-0.22708627516571064	-0.41313796327174634	-1.0416929817113076	-1.1291333400000059	-1.6728738579840978	-0.8686228559145978	1.9167796397526764	-1.2933936074040056	0.5579516154163231	0.5979193979226611	-1.0407002331567572	1.2376015942641092	-0.43281358407435705	0.8524219141299479	-0.881542877536373	-0.1757001148588136	-1.3363964478405983	2.6243784239508683	-1.8395460276339555	0.8780575359679894	-0.12058997747066028	-1.1468395597516992	-0.7857073713394804	-1.02971359768033	-0.16900221398005905	-1.4801254415811265	0.2512718440699735	0.8212055950370669	-0.5774380350659192	0.22062989313066708	-1.229630609470945	3.5436165561865294	1.0356194873876585	-1.1954957436745122	-0.2871824487497801	-1.6693475186505775	-0.6980288154841954
-0.2615506784253849	-0.38838636282424144	-1.0366558194826971	-1.2337941500789387	-1.4100225678770204	-0.7651449615715812	1.9704527097561884	-1.4083116225351193	0.5361427446701376	0.6889312634215411	-1.0487234188828196	1.1690860317336358	-0.5236005564587685	0.9086942680203272	-0.9085636789385116	-0.1839138838106397	-1.2522962944873366	2.1109278329360506	-2.1240796414660594	1.090177043050145	-0.07243237724707155	-1.1651664789741292	-0.8950457721742546	-1.0197670834577468	0.019937345509945394	-1.5314313682415994	0.3208969693359153	0.8807266083265486	-0.597394773841254	0.20918815467456658	-1.3416332048096549	3.3606582839618495	1.0189077875528174	-1.1748335783751118	-0.3927138656791251	-1.7418208922196559	-0.7718724453622264
-0.29742834705637805	-0.3420304559516515	-1.0239441129152125	-1.3446605806526348	-1.1679446860464389	-0.6749410555825321	1.9577367415733264	-1.5532362271502467	0.5189747496928565	0.768489844132868	-1.0277644244110138	1.1307361850298308	-0.5585461205814403	0.9533015402584712	-0.9599934859032011	-0.20760133362655334	-1.1767701210250858	1.670880676178968	-2.344787706667561	1.263258198579094	-0.03648228900282471	-1.1883761175514413	-1.0423294231904896	-1.0685283152911087	0.2950463056802852	-1.5205066948947201	0.3382941990240512	0.9495172876201294	-0.6197880911879955	0.19152076441147142	-1.4136244638635662	3.186948412782843	0.9796083385863676	-1.162003977424303	-0.4681475775304311	-1.7528907116579457	-0.8924019877761964
-0.3341491569600321	-0.30455098510161577	-1.0465875827447706	-1.4364488469796	-0.9535489890692965	-0.6215194206680114	1.9102662797059309	-1.6613387412125629	0.5377816553437713	0.8298208450653822	-0.9868909417636441	1.0775629197200363	-0.5312699487088769	0.9880701493430747	-1.0692052452695997	-0.2576655801893824	-1.1232652983054845	1.4190932035526624	-2.467897549497304	1.370922168500472	0.03279706570479506	-1.2387417021298732	-1.186408484939961	-1.1447395951645256	0.7206339097346832	-1.455115947230745	0.3144160034375262	1.0102801700393464	-0.6544140274850662	0.151867288487637	-1.4094306410801736	3.003260939706487	0.9202548498181077	-1.192544005774601	-0.5269262374748418	-1.7145134903262025	-1.0439357102219549
-0.3768442250242642	-0.28471769836372274	-1.113056739983162	-1.5191538422460882	-0.732326902970133	-0.6055018124163449	1.8684142123826746	-1.6583446482574835	0.598421350268245	0.8665595797621771	-0.9591943077765321	1.00790346569809	-0.4823938218268261	0.9970955896614327	-1.2173682314782188	-0.32281931519758256	-1.0970765151058504	1.472344234623376	-2.4776775206449266	1.412965703680126	0.13159514994438365	-1.3448237966071546	-1.2625538958127376	-1.164729757537645	1.3231217847258316	-1.365816752137474	0.27225351858459346	1.045510814517447	-0.7137869828781284	0.09866881336209711	-1.3253274922888962	2.7999028290214496	0.8620334439418842	-1.2529965276460797	-0.5512580986681983	-1.6627804417873109	-1.178815517285948
-0.41732303602892795	-0.286115310285543	-1.1937226162385115	-1.6078557734243297	-0.5624086620138863	-0.5997579750765607	1.8291103107265592	-1.565947990222684	0.6832714880151209	0.8874968775374933	-0.944858171908359	0.9804972406859	-0.4774650457338886	0.9682328447733333	-1.365708561848785	-0.3977103408180295	-1.1033504366462847	1.8498871291964178	-2.4123950507974046	1.4350763059172158	0.28396490045489414	-1.467226213311709	-1.2542510963488465	-1.1587463075756235	2.1811267341671163	-1.2863983807126507	0.1643400053993938	1.0481571784962889	-0.788028040166104	0.03533262144273257	-1.1973106470166917	2.616784488317136	0.7911255218469547	-1.318562296273314	-0.566677612599803	-1.596721744563574	-1.2390063180565924
-0.4497799600679765	-0.3012970031462326	-1.2806255447816457	-1.669703293788951	-0.4418169672824539	-0.600379730664888	1.804088566882865	-1.4332886611340638	0.7663691272198923	0.8779340936777358	-0.9449499966376991	0.9306023448052748	-0.5225606388655333	0.920825952938652	-1.526108295231762	-0.4882340234758248	-1.1320556203185796	2.3119539330871577	-2.303590934384868	1.4483310530232325	0.4461454903951296	-1.5864626658683507	-1.1902685583749248	-1.1616020450574978	3.1613317087271016	-1.2235958082787606	-0.0058849173451852145	1.0237189681218448	-0.8489093537224184	-0.03277096150000555	-1.0509802358448086	2.4760309385566526	0.7353659470216709	-1.3979338311410938	-0.6224250860448389	-1.5273102359455117	-1.219774004608107
-0.44101129083228974	-0.3270301325770011	-1.362526951394956	-1.687760001918845	-0.2788075029031498	-0.6212134774420077	1.7804714216752064	-1.2581473552486024	0.8397955707663873	0.8263391725233596	-0.9715791681462358	0.8233359839141935	-0.5965572751091701	0.8829910938197484	-1.7010018833047877	-0.566887485196786	-1.1769295310097794	2.6675048433998256	-2.1561629065620678	1.4331599569380322	0.5582718327703536	-1.734616410677416	-1.1179832209371134	-1.1394749362693695	3.961570506569695	-1.2081668520728934	-0.18456406096839098	1.0168886879082977	-0.895850785791976	-0.0846934584398769	-0.9186076441296199	2.3725733445515043	0.6846737908559849	-1.4611986387282383	-0.6949099805951235	-1.500875673381986	-1.1137849365376067
-0.32572577415029363	-0.35838571607493963	-1.423685704114035	-1.6799617885537448	-0.08464381092730897	-0.6492615628709879	1.7300798918479152	-1.0652647354056353	0.9028855182821373	0.7805575417219518	-1.0257672365478752	0.7259165240064063	-0.7072976663137809	0.8622872403272683	-1.8446990210716447	-0.615666674359086	-1.2409554127191469	2.9351431424175702	-1.9768066052620832	1.4081603134368716	0.6269649510269871	-1.8927808449400962	-1.0310223212890066	-1.097007982967486	4.474935242384522	-1.253795952399975	-0.3498286913773313	1.059526194695894	-0.9182275277742862	-0.13458280332566291	-0.8457258049479615	2.3137215002050993	0.6403069232299383	-1.4598738429778824	-0.7535568498221719	-1.519967301900087	-0.9451534760920403
-0.1217498255011269	-0.3412196276611312	-1.44422639631514	-1.631557948694594	0.054520370070590754	-0.6671641761602818	1.6846976828199343	-0.937700617135308	0.9566937142600764	0.7513177940387393	-1.0611771477995293	0.6293107601080171	-0.8396380125278802	0.8475559086407326	-1.9595051826376484	-0.6582192967353244	-1.3019752775742952	3.027357330508078	-1.7721246734467015	1.407957064302715	0.6253441796624968	-2.024469346627793	-0.9298046409825099	-1.0441476993744279	4.64984142826069	-1.3238339760295728	-0.5499420909326403	1.1162086499745505	-0.8938285913313531	-0.1939227998283745	-0.8043543099226035	2.3193416823790076	0.641277279994542	-1.4337498004621039	-0.8263876950055355	-1.5509323162237136	-0.7996853294261883
0.11184848652756954	-0.2851977940620582	-1.4345678753437698	-1.5242391560320623	0.09521977280153986	-0.6855207697204164	1.6328269738980605	-0.8714628764975136	0.999240484421161	0.7242206140736934	-1.0583305811899968	0.49237397661337645	-0.9439980759989958	0.8154402724118958	-2.0565608058123916	-0.7020172324687762	-1.3522235820351596	2.8984898353169486	-1.5594141757763778	1.4092491480841338	0.5392191481133286	-2.1552660274287545	-0.8551704852753101	-0.9609427766882573	4.386672052390576	-1.3838624821947527	-0.7666380736246127	1.2096593019871715	-0.8302620687371609	-0.23994214494224467	-0.7663508270167256	2.347069100129398	0.6409178886002438	-1.4091364899423446	-0.9039959536933511	-1.5677795007505724	-0.7171343224703817
0.36624428328193	-0.2340302614128198	-1.4193969881599584	-1.3660123085142615	-0.017933511714172835	-0.7091968277584606	1.5337468347137164	-0.8130911958601231	1.0134227411415222	0.7141536966331905	-1.045291469623748	0.3284437124591385	-1.0197712381310755	0.7334647443209376	-2.0959956985508343	-0.7248303133317526	-1.405933360449368	2.7429414988438965	-1.3910777785745854	1.3706318125945347	0.42724798597513114	-2.305983757287187	-0.7964318206470027	-0.8343384149918354	3.870440819301165	-1.4269892031557299	-0.9560162419571722	1.3409721783004271	-0.7571647115949484	-0.24040486230627806	-0.7271976861277559	2.3323605853894525	0.5951853336758657	-1.364767453320795	-0.9380968018113245	-1.5617943167739252	-0.6973102455311726
0.6481184556081914	-0.17939537094227115	-1.400911553188924	-1.1840723023270927	-0.2778188534440951	-0.7345012932897435	1.4329886352119883	-0.7650675206990577	0.9972932638188226	0.7091281150001392	-1.014908962303447	0.16233179958405128	-1.0778441362282998	0.591790661214315	-2.060381766392527	-0.7377338793947835	-1.4565346441620526	2.6775602978383732	-1.2870784023455062	1.3200518137803376	0.27087803379907277	-2.43814046494042	-0.7091067631276723	-0.66804513033304	3.39176070050881	-1.3894249140428365	-1.1387867215944456	1.4073826084286811	-0.6779676203420018	-0.17981693109450814	-0.6636264573725492	2.2611123265645228	0.5349872751310064	-1.3296487449210237	-0.9381626971700054	-1.5389203844928039	-0.753105088942164
0.9249337802984812	-0.11791111517547184	-1.3831508042932317	-1.013005861254641	-0.49247348242241795	-0.7768892337955381	1.34032241546299	-0.7258816725501326	0.9731801820265369	0.667426815367884	-0.9277787722511599	0.02696344462926393	-1.0884599616592419	0.4770862468876581	-1.990459799995706	-0.7547178339048504	-1.498026785892256	2.6723735090977194	-1.2354041966304927	1.2654503856689159	0.08117881515964318	-2.5311796789491834	-0.620561776739743	-0.49683686891972617	2.959542763627983	-1.2246253586465286	-1.3413983705742745	1.3786865610380006	-0.5913116150949519	-0.07744421973668839	-0.5899673846248573	2.147854984528288	0.4575563992295737	-1.3138674060703002	-0.9275041229031797	-1.507553586985561	-0.8308585847410408
1.1949076158048846	-0.06665823217986203	-1.3707598604148323	-0.871385913184773	-0.5419059553749869	-0.8204910780690188	1.2020626753867827	-0.6677201036990641	0.927339363679831	0.5807788561773287	-0.7943689186116221	-0.05216554411075071	-1.0608371505889338	0.4661810619830547	-1.8801033646749237	-0.7473784339059593	-1.5492543231162368	2.7160670174489883	-1.225608726320989	1.1601818519715175	-0.051138200277456324	-2.5930274574443453	-0.5496238234254582	-0.3795379375213834	2.5579340324270663	-1.009177644880267	-1.5282963927390143	1.3077965315489135	-0.5289053680109543	0.031630882530463714	-0.5649016021202564	2.0117434206772655	0.34289257487890284	-1.2949716351047056	-0.9003387612864939	-1.4857741675149836	-0.9019336068589059
1.478901686188125	-0.045064594548073086	-1.3584520772336037	-0.7714809149186411	-0.44164042273619375	-0.8511544846235017	1.0021248960893097	-0.5937738869006067	0.8559088212507344	0.48867995264496755	-0.641216748164029	-0.08484310414034502	-1.0257399318172484	0.5617680739219345	-1.737244581128179	-0.7110126342724677	-1.61425943758872	2.8638420865293814	-1.2172081805808763	1.028374788471491	-0.12603852801511248	-2.603885376740359	-0.48890049839898486	-0.33753722707368305	2.2526146835889302	-0.798934880195503	-1.7130401273565241	1.2086983318272553	-0.4873675047460145	0.12647392041901284	-0.6099973413161959	1.9037149823091617	0.23315241263010972	-1.2847218995624836	-0.8742936207674031	-1.504325466924083	-0.9790108015255281
1.7385249588329899	-0.052266030023100526	-1.3323752586208655	-0.7325667318868794	-0.15069501050107376	-0.8681984830527238	0.8721435869122096	-0.5125262855274844	0.7883564931879606	0.42490705468071877	-0.44004024427173016	-0.06030250420473003	-0.969237742584807	0.7505024292941428	-1.6099920838327875	-0.68533798229079	-1.6869048448990096	3.0556011241305185	-1.1890617026029333	0.9497754447343901	-0.1589884650101999	-2.5625829219233847	-0.4239529420663229	-0.3820245660770306	1.9993908069584614	-0.6057225945109115	-1.923997377674782	1.0719744543058645	-0.4601176056208902	0.18988022102989666	-0.6983752747206602	1.8752405783204658	0.12414900273962544	-1.2847218995624832	-0.8847380351185141	-1.5872867670448332	-1.053425060483899
1.9282397750988445	-0.06744772288379075	-1.2997168648320652	-0.7452196076567337	0.2605831644643005	-0.872896191942307	0.8725786395870869	-0.4346536047221473	0.748730553930383	0.40070864280495677	-0.1559574878767745	0.032164023471938766	-0.8988049905929865	1.0437825793141464	-1.5032470205371116	-0.6849405418576373	-1.7859439911035402	3.1934175588288545	-1.1500658113074995	0.9322524658111024	-0.13079738861722934	-2.4963875166053837	-0.34786215487423044	-0.4764387440491979	1.740259453336023	-0.46887819146165627	-2.0918688770484373	0.934969677814651	-0.4704772083904777	0.18579989518342044	-0.816611930953601	1.92818767430694	0.03232450149657051	-1.2598064426435196	-0.917092656231414	-1.723421993328482	-1.1633451288856271
2.034612084041271	-0.05893402583331388	-1.249392762944339	-0.7661319995541305	0.5576605572728235	-0.8462100473258536	0.928414542888563	-0.3613902512292334	0.7299561019561744	0.4219137615450446	0.18409244105078063	0.15695433030455047	-0.841208721392662	1.3633391589759263	-1.3885537143468927	-0.6934987591848645	-1.888786204085757	3.257885885016022	-1.0886426327686272	0.9644674535747949	-0.09008843977086464	-2.4142842562202245	-0.2797100092748043	-0.559740800663323	1.5135070558847583	-0.41811563860639456	-2.1861868444523775	0.8150849543262246	-0.5168716534338003	0.12630565955936573	-0.9362735153909382	2.0317164098585936	0.013959601247959214	-1.223386180524101	-0.9666459659603348	-1.8763766949539114	-1.3153649427701934
2.0483191521596913	-0.04756109217941686	-1.1773399588959295	-0.7881207645638928	0.6750862198080098	-0.8060821390379465	1.029458634148071	-0.30907241643522526	0.745436505744761	0.48921559457450875	0.510322748212699	0.29044764662898637	-0.7978354917748133	1.5576994165849833	-1.309361484939195	-0.7152917429360839	-1.9343774597080767	3.246018512377406	-0.9840852867117924	1.0550584962270868	-0.10948596939905642	-2.328034028711742	-0.19396903849529518	-0.6056462950148112	1.3220499640057704	-0.4132681722914837	-2.230431203825743	0.7060665857229875	-0.5631334955616721	0.03503816493834923	-1.0208138580631085	2.138268661136718	0.05331295892355464	-1.2199463599793172	-1.0204495263242503	-2.0141190539720295	-1.4635805627858283
1.9892992630733457	-0.03826857321830603	-1.0933238945545698	-0.8297039135783582	0.739572057738279	-0.7886335060194949	1.2027338995137398	-0.29936787830450945	0.7979141009777682	0.5749813199987609	0.7709098519878385	0.4360048907449303	-0.761427543536655	1.6038931399278311	-1.2743118296598115	-0.7503857331834866	-1.89098378458903	3.150291139379896	-0.8976464608951646	1.1737269549834701	-0.1749375449267116	-2.2437903981984153	-0.08206332466839687	-0.6183708395769029	1.22293147346329	-0.40132824788749916	-2.1999996293140303	0.6015869531058085	-0.6010579293805802	-0.052555634247008653	-1.0494905381765758	2.2170579238911956	0.10632318958246004	-1.2560877177302385	-1.0405640845619542	-2.1197880312634383	-1.5816585135953747
1.9024396521553846	-0.021497230156461412	-1.0061714839199236	-0.8764712269707493	0.7734568409836229	-0.7928969729108807	1.3326779184615645	-0.32542173980835254	0.8687117967111057	0.6409440482043717	1.002422950835769	0.5599343307849896	-0.7232972317847002	1.554499851331799	-1.2608014289587433	-0.784883562781159	-1.7681925506651788	3.033968757222829	-0.8385171583148461	1.271213950401762	-0.2457687020045868	-2.153939443859734	0.0017658172871907352	-0.554087606056347	1.2730203975787462	-0.3677105685177193	-2.114353121869107	0.5090381346278781	-0.6148486325874559	-0.09982291406993832	-1.0130739071346857	2.2556344274836255	0.1571591023058654	-1.2993411368778054	-1.0140576765320877	-2.2020981655348772	-1.6384889431151308
1.82634815977685	-0.0228201605252065	-0.9222623404749257	-0.9042043097128312	0.7448448548532179	-0.8008120202416483	1.320285132265756	-0.36823201627132013	0.936361485803998	0.7037559415303255	1.2318814713647221	0.6371529028072863	-0.6862068376259808	1.4397421109175892	-1.2764238374066363	-0.8141616746900893	-1.5846205668632198	2.940025639552105	-0.7615328212463172	1.3260476632379339	-0.3224277390951973	-2.0450704091114016	0.043735011945669075	-0.39937268560977646	1.357469899894331	-0.3237258889169336	-2.072462185866666	0.44959104211992873	-0.5893225713631912	-0.1290722601721717	-0.9382004069400652	2.2453011178537494	0.15768021982759722	-1.3528442915675947	-0.9457241895787745	-2.264637796253825	-1.5804327177931645
1.8094532146560784	-0.07760441410190444	-0.8445664891185205	-0.9285105719339117	0.6454738145821366	-0.8105133812468168	1.290825851138307	-0.4099786018160369	0.9600364429607566	0.7852680398670409	1.4127417538905944	0.703404267746392	-0.645552559215445	1.30389390287614	-1.3101353503731454	-0.8184937754114554	-1.3771370853572464	2.823647931648471	-0.7092231498941348	1.3265993394592126	-0.42065682913235725	-1.922902095389615	0.04479106977221657	-0.24452177766406838	1.3933260418898956	-0.27028936496760575	-2.026878185497544	0.4275182967545047	-0.5548955394392963	-0.15966769315159407	-0.8385849715600235	2.1986856195062336	0.08961148974761832	-1.4313558712991805	-0.8831894941894849	-2.3367925141945167	-1.4663491705459955
1.8503656411723965	-0.18431368465188142	-0.7611206695577588	-0.9586709858783709	0.49796496136438667	-0.8126747221014778	1.2903783683870036	-0.46027411066670165	0.936053175875295	0.874389404438127	1.550892059182299	0.7411526869649896	-0.5739282349813755	1.274644543853281	-1.3671756817339824	-0.7808429183774359	-1.2198563626022245	2.727837570031112	-0.7370751437963187	1.2481887270609706	-0.544697565261431	-1.7927408369704536	-0.014730534279220813	-0.1398114033286811	1.385000736761972	-0.21629516790240336	-1.8824685068063274	0.42506412680764505	-0.5496742996434236	-0.17761551818077037	-0.7262423365361739	2.171456192581378	-0.018637198214840556	-1.5039174911695214	-0.8544261701247582	-2.419185776021188	-1.343537111810667
1.8809515945778237	-0.3148997145990638	-0.6862879222039373	-0.9781445524929101	0.3006823157379671	-0.7891269628356274	1.2487251822865466	-0.5269320748771389	0.8811091012126587	0.9554918942404862	1.6914986759838424	0.7328977999131262	-0.488373347987927	1.4088396431805839	-1.4071264847617262	-0.7340906754242142	-1.136325530622869	2.6482099892845925	-0.8136255043321485	1.1010218361368866	-0.6594274871689721	-1.6647533919627122	-0.11920742753316534	-0.08386226082665668	1.3299515260583208	-0.18987004179634087	-1.6675828497842962	0.4037158051012345	-0.5934829878354569	-0.20589736434002584	-0.6331524246376273	2.191002332483674	-0.15164795324440772	-1.5420344215306234	-0.8571443536703928	-2.4984478999341477	-1.1966318252387753
1.9112484709754818	-0.452612498468201	-0.6309860585855787	-0.9811430204487872	0.025166896845899834	-0.7548613215233766	1.1917954322596631	-0.6094140829948993	0.808997031572743	1.0185401001824128	1.7148221572361475	0.7305982242343935	-0.4259349624941021	1.5861088897288802	-1.3990492642948582	-0.7017125281366912	-1.0992057770442565	2.4944320767016843	-0.8965305212396519	0.9525047902501946	-0.7400177569308956	-1.5535767706699501	-0.24076332494747907	-0.05627622528746416	1.205894509226956	-0.18623801688782252	-1.3996908571463833	0.35075895721178496	-0.6767078926452191	-0.2829888815356564	-0.5812073146410118	2.24745314963553	-0.3081808750307564	-1.5498437438485078	-0.8946717604398359	-2.5714477480196907	-1.0965181232547359
1.9506753628685378	-0.5889810143819979	-0.5872435318739148	-0.9852398283152433	-0.2552564604321732	-0.7271783941383345	1.1676065035364505	-0.7193025472409473	0.7115061867490213	1.043116612243734	1.56310474818449	0.7381455495389548	-0.3739607477822045	1.690614689811012	-1.3372851293476096	-0.6663933216438369	-1.0870906182075566	2.313821177033793	-0.9953376782382177	0.8268387541607316	-0.7915031111262542	-1.4717410565508127	-0.326267593110693	-0.06408579309503792	1.0350761977249756	-0.18209121679542212	-1.0509497200888933	0.2685590481483193	-0.753302651682445	-0.3758969195382476	-0.5617602831241983	2.32110243565501	-0.4392868556705459	-1.5379205820953095	-0.9783259182867304	-2.6544090481404394	-1.065767556147541
1.9839111888451897	-0.6950074821610087	-0.5898452736853912	-0.9917639673840746	-0.481527720554349	-0.6999395778878117	1.146264062314582	-0.860274423875904	0.6031920407439733	1.019453842297514	1.3640746473405083	0.7245485712949552	-0.35213331079919674	1.7287695054552337	-1.2734412310466152	-0.6418315028749871	-1.0726981738752355	2.1737502181628523	-1.087914172160167	0.7249819023580892	-0.8093488383841901	-1.4310517285934703	-0.3543623728755644	-0.057577819922060555	0.8574904600486513	-0.18703877828497767	-0.6704916772940324	0.15401140508649616	-0.7959510643642855	-0.4643039795452407	-0.5600762770644575	2.3780512436324015	-0.5201319498178056	-1.4991063908129685	-1.0656043208611394	-2.723349500612192	-1.0211739502395145
2.055216850761755	-0.7608446055927129	-0.6465252288568598	-0.9563315218688425	-0.6672290439461669	-0.6787900187483669	1.1589800304974427	-0.9709508073206571	0.4784076538108163	0.9617463014766037	1.2147332031605178	0.6935219886757328	-0.3974780508542205	1.6998267714358044	-1.221205314254893	-0.6648962960122939	-1.0438221937907692	2.038160644763836	-1.1209893836166276	0.6792218115824437	-0.7811232774941009	-1.4216318704773183	-0.3499742705273244	-0.0076509809532407935	0.7675447607848402	-0.17777282497505886	-0.3565449996128143	0.02519705118901732	-0.8061614888539911	-0.5670272343606624	-0.567621919601373	2.3918527036544064	-0.6168441740233079	-1.4180614297342125	-1.1235757626616967	-2.778019722769252	-0.9607295365442751
2.2215003695644864	-0.8015460520182431	-0.7168554184638801	-0.8839069881653598	-0.821964453924126	-0.673312648089295	1.2599992616040983	-1.0205897168390685	0.33518957850885966	0.8899230203948317	1.1098923184368201	0.6590283534947281	-0.47342453258517303	1.5593791883429036	-1.1923465824471198	-0.7368595104418476	-1.0271410775353487	1.8987950891616248	-1.0951987782447672	0.7206701171549265	-0.735965828519672	-1.4373056225617085	-0.3317117532854792	0.060770157898193025	0.769651013130078	-0.16327332396231614	-0.10183217785207485	-0.10599755187378943	-0.7782817258804758	-0.658392881149809	-0.5615659747326909	2.325495426151707	-0.7128196458705002	-1.3278591085565083	-1.1902948133272984	-2.845159078210995	-0.9304016576447399
2.421180312681518	-0.8051947793255909	-0.7932325787651537	-0.8244648322049045	-0.9390252577303775	-0.672661285092	1.3928021981296934	-1.0217453316638363	0.1937240017490073	0.8123337114832895	1.0407942096086331	0.633485374417103	-0.5570945689408813	1.3957480886863047	-1.2282345919466184	-0.7997213389521993	-1.0286213131075024	1.7612691146327664	-1.0746313904271823	0.8534789085304361	-0.7171028085967921	-1.4619421745577985	-0.3020875104614694	0.1280062628285778	0.8202509215423083	-0.19679090815745323	0.1291291711190341	-0.2414499919528324	-0.7411031834609784	-0.7065154870092847	-0.5558014924512719	2.1864670588939705	-0.7428108577246405	-1.2472092619997885	-1.259287253867431	-2.907657145152327	-0.8892952294499004
2.541613006085195	-0.7678966779615921	-0.8633370464798548	-0.7856055661686703	-1.0543206160740357	-0.6620914400904383	1.5055802815344785	-0.9767682774044296	0.06932905893631794	0.725228881235183	1.000758627616488	0.6208200191403854	-0.6743669425280006	1.3156389736597038	-1.3656763174557034	-0.8301652761317111	-1.0100500498907174	1.6036737255367353	-1.076475790691155	1.0484964527529126	-0.7211030102623388	-1.4728669804203176	-0.23885149612355655	0.16666556615462966	0.9674019359815226	-0.28227218730358083	0.30384370152506734	-0.37050089235121464	-0.7055821774846155	-0.7395787459302193	-0.5764143743171364	2.0251891729667433	-0.7484712721848283	-1.1684885039918314	-1.3231069087510217	-2.94820953751262	-0.82282750879552
2.534691217732483	-0.7429103640615671	-0.8762507147404677	-0.7532265056048428	-1.1453940626709342	-0.6531203951731464	1.5515467041544382	-0.9080091953307792	-0.02418621049096271	0.6156428441207286	0.9417268047421736	0.5886613377254799	-0.8165973383527625	1.2399959184656726	-1.5899199491396738	-0.8519715078973678	-0.9828478746455325	1.443519520661983	-1.064153956994864	1.2486242609198777	-0.7288792643621738	-1.4666688252574995	-0.08106189052253107	0.16079867690615407	1.1820527297213872	-0.38292503506363323	0.40277799938735936	-0.4527747221962132	-0.654695808680399	-0.755227005877532	-0.6186764494702419	1.8732308296316933	-0.8180494461208572	-1.1359264189699396	-1.3960695446517506	-2.976445197106155	-0.7900057694707971
2.410974288323865	-0.7402858409106674	-0.8323893870328467	-0.7464826985538968	-1.1878000626823875	-0.6708453640086306	1.486450393916274	-0.8555994366302556	-0.09490277203253794	0.47306756581627	0.8202771220991408	0.5592149763419011	-0.9435756094767423	1.1252515095733508	-1.8525505307869445	-0.8665708198085186	-0.9899074596819558	1.3158691918953287	-1.0419126596940107	1.4165225635278529	-0.7243617952398752	-1.4613847865035872	0.17290180886854906	0.12773428783030538	1.3414549042515427	-0.4884253491385969	0.4610885892161695	-0.4716984422683774	-0.5681061048910746	-0.723425703403961	-0.6525670714225213	1.724384928956244	-0.8929466126924913	-1.1600051627834147	-1.4776479987001603	-3.0069391552834714	-0.8061101901826058
2.1664311995843266	-0.7441799504638313	-0.732073826046076	-0.7546982810850171	-1.2428584218424148	-0.7170427911349695	1.3599246459853465	-0.8087445082806012	-0.14054886831901	0.3586765055103405	0.6096885834495136	0.5618683328942861	-1.0255124498437262	1.0697257209087159	-2.1731565311944103	-0.8568202811818338	-1.0312288049999885	1.22419442983385	-1.0353875125416339	1.5083911721662688	-0.7135336631452046	-1.472108932666591	0.4700182159995812	0.09686512552623691	1.3915562913986281	-0.5904080327903511	0.48152716602980694	-0.4205009089793877	-0.4374093563499527	-0.6957608137300836	-0.6553845430993949	1.5930754194943209	-0.9368822106453812	-1.1918699868840665	-1.527118939230728	-3.0087402523134816	-0.8553110975541154
1.8894311868057403	-0.7636398294363521	-0.5841547059790122	-0.7643856390963107	-1.3336493971652996	-0.7705729865490396	1.2244492430283578	-0.7343518039362105	-0.17960686823423977	0.3458998700733329	0.37597169109742756	0.5737789556405464	-1.0671091535731319	1.0749250144451417	-2.541484233362214	-0.8456654530246764	-1.1146685455595193	1.1584812743489246	-1.03783638011901	1.4729241982560846	-0.6991536278475052	-1.49024633995059	0.8014747103869645	0.06671475428903442	1.334338513191596	-0.6618902867969576	0.452000754353065	-0.31071376424821917	-0.2703296828820378	-0.6968404875794952	-0.6053663246519059	1.483232871690334	-1.02507685880603	-1.2393766976511955	-1.5683364860863669	-2.940547947838811	-0.9457663739931451
1.727572152205266	-0.7930430237610614	-0.445680265090595	-0.763023697607195	-1.4289834521452542	-0.8443941262424849	1.064896782035982	-0.6219945262008879	-0.19868963013715138	0.39968462146907047	0.20103410361397112	0.5940741850923441	-1.09565272501245	1.060100362105388	-2.891480998063293	-0.8659216671010382	-1.2747731023291116	1.113238645093781	-1.0260725162504747	1.3423801829468827	-0.6720143286165966	-1.513099250173207	1.1132666797282935	0.07829311850125943	1.1842836123829117	-0.7144116548638247	0.4179304252447714	-0.18834530250032086	-0.08330984600321992	-0.6838844013865596	-0.5267685802867047	1.3754534287349969	-1.121196087210942	-1.3194454934402162	-1.6138372312563405	-2.769374457025207	-1.070691873766768
1.637556783952484	-0.818146694387346	-0.35273036585320783	-0.7426165420686657	-1.537405342821223	-0.9663470437815089	0.8914723557532132	-0.4812984212854777	-0.16028070375603584	0.5014723422563744	0.15349184999829762	0.6323178975340525	-1.1179676233672873	1.0356770140060814	-3.168331357059422	-0.9084610414628379	-1.4898399445355004	1.0868206011080503	-0.9989644821186335	1.1984943137598838	-0.6404954982518541	-1.528784150018682	1.307635943493692	0.16551938580476327	0.9936989327179286	-0.7733677127292459	0.3803118578233912	-0.10676632800172256	0.08507928125477214	-0.6812903798003113	-0.4822881509972102	1.2938185041203125	-1.1370093085600401	-1.379921257342403	-1.6233920582652406	-2.494333085950203	-1.160174967328182
1.5455018168115486	-0.8435704288125205	-0.31163710135140266	-0.7198259889241828	-1.6557137280877057	-1.0937970702522501	0.7403474865770454	-0.33382621126120543	-0.08729238484506799	0.6530905166654476	0.2525477767735897	0.6823543057641388	-1.1541805870567146	0.9937760407112565	-3.364860932890006	-0.9451315454284128	-1.700750740712382	1.0507067200364568	-0.9918813651385012	1.0645966877371125	-0.619770315484667	-1.5218725381464755	1.3504427012559834	0.2893262903760833	0.7986898768247821	-0.8572188704597407	0.33318908063481883	-0.0761187719785987	0.20027806405259102	-0.6947091833572812	-0.4674073666808479	1.252663119467069	-1.1098033800117064	-1.413598959838279	-1.598664824919791	-2.143299274801333	-1.1857053350707862
1.5220464295977776	-0.865036040924753	-0.345661706593719	-0.6961457804521303	-1.726119693135865	-1.203561604432797	0.5973145971536062	-0.20844200277396144	-0.021346513779223402	0.7519322068402727	0.5229945608615878	0.7310817247617144	-1.2387172214067868	0.8832177296918499	-3.4449721275005203	-0.9542461793620532	-1.8670495140300603	0.9973173745993265	-1.0015218438291849	0.9317443429757116	-0.6214772980919492	-1.4932116443989882	1.3253340160351414	0.40262330394268375	0.5911554741448655	-0.9626476879813864	0.28137755996109876	-0.09266224288543604	0.2553082739646425	-0.6788365755971034	-0.49660220250500514	1.222872596868028	-1.079183233217544	-1.4105310117848247	-1.5578261763765755	-1.7911986600269958	-1.1406890409551
1.5345891597682357	-0.8869070671822469	-0.45483982187894156	-0.6682479467234608	-1.741526147206082	-1.3323044877618053	0.4470225430979192	-0.11607160871245359	0.04589750435484779	0.7463079665800858	0.9742671932019574	0.7499500380231193	-1.3546896980023626	0.7251725377064335	-3.3989593785734913	-0.9664343526454082	-1.9648019939295658	0.9573583541413277	-0.9909669145874556	0.8022310911325861	-0.6511339656123839	-1.4522770656977926	1.2812527057235694	0.5012919479592751	0.3586077669862915	-1.0766846905224328	0.21392482549908584	-0.14996563272895977	0.27044158169045657	-0.6456190775548245	-0.591570428854801	1.2341307466024718	-1.0047353058887811	-1.363977224276723	-1.4984379843643547	-1.5196763554567796	-1.0182574016066641
1.4711126668121044	-0.9112959286576758	-0.6311286197807279	-0.6327715676118061	-1.722141556026824	-1.4525401755806873	0.33722767803515535	-0.08258504276749361	0.08831445980910962	0.7271823988605708	1.4134304393606418	0.7427447008964203	-1.4540776554808241	0.5734731501398332	-3.2618884635848415	-0.9772579804416054	-1.9628549148308096	0.9346471351755845	-0.9717944513392631	0.6798025233943188	-0.7201719288401854	-1.4087896497083148	1.211079483938853	0.5268770245825968	0.11139107160082182	-1.1985863139283783	0.13218862150123556	-0.20095618782966002	0.24625812498513056	-0.6086998406002779	-0.6656666954833883	1.30802902803472	-0.8896402118649535	-1.303176071944625	-1.445079217671544	-1.349154030492486	-0.8456949408298693
1.4416589316871087	-0.8872591373610252	-0.8284808342658346	-0.5836538068107783	-1.6548427749928265	-1.5096627366162036	0.28446200361067503	-0.10904599585733454	0.08565325831924789	0.7454887495113754	1.6553426888063036	0.7612828186757493	-1.532233962097402	0.45400938249906525	-3.1004246652301815	-0.9739592248464366	-1.8636108129316735	0.9210231700834655	-0.9804429836694901	0.5584773080986115	-0.8346087325222339	-1.376929348529661	1.124755860565386	0.41659116278259856	-0.13371937143941132	-1.3308120396333385	0.025958711189080875	-0.22323591138337173	0.2140356165306036	-0.5568614740902303	-0.673584762437361	1.405546302906686	-0.7524964558009628	-1.2299404331837522	-1.4288030640770717	-1.267398079922589	-0.6091797542342655
1.5123302301699564	-0.8148927124319613	-0.9977603734061116	-0.5234208461147056	-1.5669471302285913	-1.5166796925416102	0.23668078983265217	-0.16157394243766307	0.07495977184474227	0.8178161641738914	1.7374339968360708	0.8062365750210437	-1.5880212079844938	0.3717672239703404	-2.9496337609854355	-0.9604462501192377	-1.6917668494321596	0.928160191390605	-1.0139366724967687	0.4419865186367531	-0.9700983216940792	-1.347711066727964	1.0617565488437668	0.2192733015350064	-0.3536918796847001	-1.4517985071568238	-0.12638019393647826	-0.2401933386667881	0.20982547396504198	-0.4990778905392682	-0.6745724967608628	1.5446813824841794	-0.5928907375933679	-1.138622494532065	-1.4363810303255111	-1.258420303957618	-0.3069999545788338
1.5765936549805726	-0.7191082862174355	-1.1450260879954075	-0.47456668689221704	-1.469259147965181	-1.47631492498196	0.19318795242128392	-0.22139014160601245	0.08592911457124612	0.9623449601037372	1.7171636878343144	0.8677708616447983	-1.6206811198970346	0.3068560438963648	-2.8259120247324496	-0.9355267349605491	-1.4967515060147085	0.9552283128984975	-1.0535370311056054	0.36367753080558823	-1.1150366630759216	-1.3199754371504655	1.0088079943679105	0.01562230818475473	-0.5410112450629847	-1.5183760976058664	-0.3211350295087623	-0.26432108175879904	0.23190385938758823	-0.4376766985058632	-0.6849032262427335	1.7510096527358079	-0.4188374853350084	-1.0413313539884261	-1.4600704117717171	-1.2793545932833443	0.03115061154838017
1.6503885911307126	-0.6268125554108127	-1.260405615269628	-0.44346170062466134	-1.3477847305024517	-1.3984375702599052	0.1968796851195335	-0.2601820301555847	0.13532361051721903	1.1139158719896147	1.6499824202310935	0.9434681759103928	-1.6378722576102027	0.2724207228589689	-2.750282800760237	-0.889489884787003	-1.3207401100582081	0.9801525617269192	-1.0955552589680537	0.3353387943861527	-1.260681936648658	-1.3066873059380946	0.9531828795385625	-0.15686812107756323	-0.6815817788022838	-1.5073084311523528	-0.5272949168016762	-0.28300825533006224	0.26505458825027084	-0.3885024622735838	-0.7162192620075256	1.9573734937606893	-0.23448766963001874	-0.9803907494720807	-1.4964446497642234	-1.3023670714898519	0.37946682906979284
1.8042177088486917	-0.5203486671066521	-1.3143293873348758	-0.42798609128462334	-1.2231678201163088	-1.3256132133350482	0.22123020483627193	-0.235060539703542	0.20138306945153336	1.2101738775631223	1.7379964233032752	1.0007452993545434	-1.6373198013887962	0.2678613423731814	-2.7123150279069947	-0.826773784435473	-1.1671258169511347	0.9954086363427617	-1.1582338696193797	0.3081469637951676	-1.336840948531076	-1.30065636719154	0.9184058028367434	-0.294992566629437	-0.7876546409935401	-1.4203257243865612	-0.7540201037051231	-0.32718331437352266	0.2871329736728164	-0.36601159403389827	-0.8059249694206312	2.0949078885418144	-0.09170146867555415	-0.9403447305622155	-1.524334860326412	-1.3360614405435698	0.7240633903638083
1.894249136935238	-0.37418619894681615	-1.328633027248196	-0.4373878809191674	-1.1338362797091668	-1.2647107730879559	0.22697290014466048	-0.14125875909772007	0.22697279353392458	1.2410205510349603	2.0689442259350233	1.023340104485076	-1.6187854367843655	0.26022238033120415	-2.7125729830516447	-0.7429006050257704	-1.045029155103447	1.0124213034121072	-1.2357916756775469	0.269326379171412	-1.283907245456814	-1.3055948253518423	0.9129980584490787	-0.36916403401580145	-0.8763166479996013	-1.266836923725045	-0.996205471829869	-0.3833483241814568	0.26643034349807143	-0.3458903995675951	-0.9151586701803446	2.175778041531569	-0.009508656799677039	-0.902901819091646	-1.521550781422094	-1.390842499440939	0.9973313166153643
1.888692434452551	-0.22779968612775758	-1.3601984518741843	-0.4741603011253043	-1.0916185938803888	-1.2194509139122691	0.24377836347137344	-0.0003525423959880869	0.1944542094748799	1.2002014851690095	2.5041590087320964	1.0138469843754327	-1.5811750838290284	0.2535432878651816	-2.7274537704586685	-0.6492503909605063	-0.9557937229575618	1.040084176695596	-1.287543377201971	0.22793614478011456	-1.1427621987578163	-1.3325389638923624	0.9201537606186155	-0.35375859304215307	-0.9317023605572252	-1.0868372010934844	-1.200645549736339	-0.3783808476625141	0.1901007902917482	-0.3415717041699497	-1.035063140107068	2.1827676984757014	0.0459813744798833	-0.8628790422124899	-1.499311097866893	-1.4356898154881788	1.1752196488086637
1.9123806892559145	-0.1353225858350962	-1.3911342312215957	-0.5204333615579356	-1.093972521163844	-1.1959623694643546	0.27553720873746235	0.157008053572032	0.10454129816192567	1.0985082894280944	2.8781496532418687	0.9820774619215443	-1.5285292556714998	0.26771469563241035	-2.716474554614482	-0.5597335574000328	-0.8873385209592131	1.0728370186632445	-1.3214710425619494	0.15652310971495012	-0.944855669804592	-1.3721915500688744	0.9076267298485352	-0.2687081257248396	-0.9356282155202426	-0.9281005534184809	-1.3271149010384378	-0.3143063142306673	0.10826821609421829	-0.3745087674461476	-1.1824784397982078	2.1158590739875858	0.07151613304473324	-0.8395208013509607	-1.4823430430062583	-1.4420906372409825	1.2764746089533836
1.9453515279754439	-0.06512192594518909	-1.4078138910540712	-0.5589521422218894	-1.1219607165641328	-1.1634139578722453	0.26791757188888676	0.2868965334785406	-0.011448142384006044	0.9923724165068644	3.076468112433468	0.9203662848609655	-1.4756559455404523	0.28581890235667917	-2.6720095365553567	-0.481212575823457	-0.8356441402086308	1.0904582689448272	-1.3252373388993068	0.07078101069180169	-0.7237238320432142	-1.4029593706612773	0.8542411859272085	-0.1645805549571826	-0.9010931548773138	-0.8064563176044768	-1.3990572431619046	-0.2398385189154367	0.035552092333926325	-0.4090162654123978	-1.3224938282460643	2.0220767303071407	0.0748225338722712	-0.7883186077012615	-1.454584623161434	-1.4308129989146143	1.2942275136750627
1.9123485695883844	-0.02845328338567481	-1.4234243419229267	-0.6027100042592985	-1.146900576132346	-1.1176310344714584	0.2096950939137944	0.3800548467387529	-0.08850939772152981	0.9078512708600766	3.022612908675685	0.8326522135870121	-1.418135503664634	0.27639351638167425	-2.6248843560670228	-0.41101134731421424	-0.8293246729582846	1.066142603328642	-1.2498494155046358	0.011708101628953003	-0.5432664586310835	-1.4236942062778957	0.7435189851817862	-0.05021506818307871	-0.8634049472323422	-0.7353029477431303	-1.3996546506329848	-0.1298443959959777	-0.033799232446803606	-0.43621843772224134	-1.4333953426995596	1.9169295245724953	0.11812919688514038	-0.6271118827106519	-1.3926100383209414	-1.4280143712218303	1.2441812298882349
1.8544448389487045	-0.08399502128641216	-1.4521504227455224	-0.6477748907902937	-1.1646256485767665	-1.0820231906193258	0.1294092302841784	0.46163074777800317	-0.1334739667971836	0.8418885426544669	2.733284664617194	0.7468367663349881	-1.330251634561336	0.25738276616900463	-2.5581223401921704	-0.34591060436376725	-0.8612066698969711	1.002227534607143	-1.10325834242347	-0.00803609997475237	-0.4518997835201633	-1.421854825699002	0.5948515342549019	0.03910929196425187	-0.8343785465692667	-0.7273954289462403	-1.2690758600601202	0.01935730944799725	-0.08342587355423824	-0.47390887028351053	-1.5202026166059963	1.7944771376504662	0.19083407595155827	-0.36329159214427337	-1.3416564522200258	-1.426102437451512	1.1187273698550384
1.8417174206899485	-0.1779337462606721	-1.477288713490194	-0.664755225807822	-1.1662027798566823	-1.0509255420666452	0.04006184094067677	0.5062663703846372	-0.14660147902461101	0.7703960992350606	2.351374137201865	0.6632619312827556	-1.2410353710417061	0.2285733473684577	-2.4668707077720633	-0.31814276610081765	-0.922055738339947	0.9137063400999812	-0.9299467142575171	0.008064135009445783	-0.42607089517969116	-1.400161282629142	0.435750960317472	0.04604465442023222	-0.8267760972758034	-0.748243823893557	-1.017947483125864	0.12243244721606987	-0.12584223113403978	-0.5235598456181277	-1.5443616266168911	1.6990229676271518	0.2541229004873767	0.03217156035215174	-1.318345969086242	-1.4335700628297816	0.9086935994692704
1.853127932579976	-0.2461393418041638	-1.475352257256082	-0.6717296842399898	-1.1409216008323693	-1.0150216241248333	-0.03607237716296034	0.49226767262097954	-0.10658609564656565	0.7001167272443218	2.0476064544546912	0.5815975129482399	-1.1808501403332232	0.1590894552868064	-2.363882116270359	-0.32342872386175137	-1.0062355966855552	0.8098184194838438	-0.757286050890612	0.07025837006111582	-0.4251053292604222	-1.3704970903840765	0.3011217953262447	-0.006271679176278755	-0.8398498174542348	-0.769621293335422	-0.715930851609558	0.1603390239856249	-0.18899436961744728	-0.5755384295112156	-1.4923679395223992	1.6758486088530915	0.31662106395574124	0.5094234189099895	-1.3002082716090015	-1.4958048925128824	0.6560317233410904
1.8296484556155572	-0.3027692966211288	-1.4570687839781769	-0.673882430464722	-1.1048005866677424	-0.9978295886507713	-0.08983245770144764	0.4334757684109463	-0.06853415970921148	0.6721058051641748	1.9103170060005479	0.5652174584981834	-1.146966158753645	0.07680730219241676	-2.2387738711148755	-0.31728164516231877	-1.0735066102261814	0.7092777065350069	-0.6559835288290253	0.1852393088121029	-0.4384853141417356	-1.3504980069990151	0.19598941790410002	-0.10713554996465113	-0.8565876689314825	-0.8192256020269444	-0.38800845975639325	0.18254482675780587	-0.2677273506663165	-0.6083633188809808	-1.4087667540758535	1.6964796573395915	0.3379509432073079	1.0179590508007803	-1.283948591854199	-1.5822298407682656	0.4105978155638804
1.7646543083686335	-0.37293795013114633	-1.4085148169302226	-0.6731575261237411	-1.0837447071172315	-0.9977407664238671	-0.12226252709449012	0.34912901818958325	-0.08708143594648084	0.689010034293533	1.844880408254784	0.6350066321738024	-1.1367836323198848	0.02954705709850592	-2.1027831432944493	-0.2855526505822789	-1.1158413475897642	0.6299405859579642	-0.6576729374741778	0.33462742241660454	-0.46895236734441337	-1.3689475515933724	0.1088464393203814	-0.23265201166797875	-0.8577093417780585	-0.9125572027273087	-0.07668675429659011	0.16969739492756228	-0.32111659949966437	-0.6278675568619059	-1.3124383689854984	1.7866159967616455	0.2583098102309446	1.5474589943901755	-1.2948707475557542	-1.6346833281191606	0.16896810165560303
1.6952838564207493	-0.43936185719414916	-1.3381608671240106	-0.6965851164163608	-1.0682087870464243	-0.990447474681426	-0.129384960886064	0.27312107948784814	-0.1470071499834309	0.7454887495113767	1.7324984176340554	0.7168125628577775	-1.16981184838003	-0.012993829246957422	-1.981769936060293	-0.25011421195947847	-1.1488164415663473	0.5694142192136933	-0.7374936211671367	0.4782810068788551	-0.4960399398296471	-1.4374393956947191	0.013564532314824223	-0.36259778048604996	-0.8349019938976692	-1.0162272050373506	0.12110942840119594	0.08970032515374671	-0.3241167404617368	-0.6439224472200358	-1.2291610308581329	2.04838131712743	0.10468795873840572	2.0919035637248076	-1.2944259538846503	-1.6561718011464293	-0.03711353398855195
1.5693426400356796	-0.5111521672852098	-1.2746854949837556	-0.7572244628793463	-1.0342180770733245	-0.9823843903058188	-0.11009348227433435	0.2498511991527633	-0.243654199212805	0.859816793119714	1.5782558285255541	0.7858352113071522	-1.2432885258270492	-0.047255840499806065	-1.8792811326513483	-0.19069686720311763	-1.1618311281738183	0.5212946511370665	-0.863114328221782	0.591577881375408	-0.5196273358575274	-1.5196652814518037	-0.09464497911915733	-0.48141200116048954	-0.7939484719659974	-1.08523567829918	0.1983741279942891	0.015735191152934286	-0.26971639439807665	-0.6383277736367219	-1.2008243904298044	2.3971883196422916	-0.05736162095041327	2.5680862888700795	-1.2219081116550257	-1.664803212297937	-0.14751969382908675
1.3774276265440215	-0.5939420032647957	-1.2426448663739356	-0.846739165591415	-0.9857860232162231	-0.9759102368781587	-0.06379144759089808	0.3337908577881279	-0.3940932175817652	1.0091033497178405	1.4520886504126918	0.8327229697617419	-1.3129413396239435	-0.03225787837550535	-1.8353642692746042	-0.10161721811911102	-1.1294595148535735	0.48690969964569064	-1.0007778840588424	0.6629183274640905	-0.560681129675058	-1.5922372061099692	-0.19484301738622847	-0.6159813449492132	-0.7489195386917631	-1.1104882609308389	0.2165679009771985	0.0017937317560189707	-0.18395545883032036	-0.607816471087124	-1.2079652238177427	2.6706919951814294	-0.22836004635724452	2.9595053280233152	-1.098914424674931	-1.6463350404440695	-0.22009525908413977
1.1901057255091514	-0.6596404323836466	-1.2506401734018953	-0.9736413588595443	-0.9413909546502488	-0.9428288919246259	0.014443453428578912	0.5017620989653746	-0.5851966928628826	1.1259835695787	1.3909104244900592	0.8130055824035743	-1.3574736440592516	-0.0005021932376515937	-1.8465369514772785	-0.0144320350998012	-1.0676312136474797	0.48612130775711115	-1.1327687466470429	0.7012162714571597	-0.5896653495017151	-1.6388459952030245	-0.3002485132117928	-0.7846446974501081	-0.7110942376988767	-1.1133767216848565	0.19261729236387484	0.0035826146690899063	-0.09371917486610087	-0.5750616904088794	-1.2156242129163708	2.909923230691701	-0.3747042221152549	3.302999299856677	-0.9772880663874888	-1.6153423169353665	-0.32063164927583687
1.0263034510231124	-0.7098477736362134	-1.2884545304152644	-1.1439499453936968	-0.8907932876923684	-0.8878676717437719	0.12360438459366403	0.7049664603113758	-0.7714807971532143	1.1937580278401112	1.4554861653982631	0.7181097593945001	-1.3906860121931985	0.009083171000014389	-1.830446999329705	0.06014103817412435	-0.9855236851028872	0.5211839996439316	-1.2472300571465575	0.7399207137185402	-0.5838202272404209	-1.5916017837281693	-0.41517673736984334	-0.9805055497783763	-0.6706267740007201	-1.0833767679129296	0.1319532791641425	0.002665996978094093	-0.013544137111705263	-0.530234193050853	-1.2371276749099818	3.13208049504073	-0.46212617877816325	3.5182902303047747	-0.8730580827921152	-1.6241815469749512	-0.39823720420203423
0.8893853382596705	-0.7706172202521575	-1.3092209445086893	-1.3460225221417517	-0.8226706321091617	-0.8489536672235509	0.2582469724301721	0.8562206824894318	-0.8794217258761489	1.200232993517805	1.6551475612564572	0.578201216561189	-1.4201936739012446	0.012989306913277118	-1.77513174299872	0.12595717390424774	-0.8965956864989113	0.5692067476640655	-1.330600048910523	0.7772024120408294	-0.5552153368820488	-1.449523568709995	-0.5088563497420182	-1.169974989647212	-0.6256476928530006	-1.0317133584858704	0.104345812697537	-0.011955533608914225	0.0226398834419115	-0.45499354531135616	-1.259440755201545	3.187304120515371	-0.5196647410052199	3.492166187788996	-0.7805245253628105	-1.6862362669550504	-0.4347785997541562
0.7795762248915361	-0.8151274258844812	-1.269565172057974	-1.5785300978119108	-0.7513584050568728	-0.7966275064408437	0.3876689281681444	0.920344173277368	-0.8722656901625575	1.1501819814544612	1.8148422436695075	0.43067459224858406	-1.413932503391975	0.005550317699624196	-1.714157595681963	0.17535901974515494	-0.825236945493647	0.617035855571215	-1.3947355807787687	0.7985726067177812	-0.518144502481507	-1.291760453846346	-0.5605303516685947	-1.3486042831562788	-0.5741753722267653	-1.0125808808181689	0.1143931201657113	-0.06636122881638881	0.01919220764019216	-0.36868974604996996	-1.2671968984959283	3.1059359767000796	-0.5668168919370735	3.2621862939334476	-0.7566374578405577	-1.7930413208346203	-0.46552916686134954
0.6729951381101648	-0.8337231325999989	-1.1766390330197782	-1.8145962947923409	-0.7006430417348204	-0.7285205966782148	0.481341984107575	0.9134498802887	-0.7900767539055428	1.0745461901683062	1.84154028372505	0.2896457433153771	-1.35635789914151	-0.057761079747758924	-1.61858521458896	0.2043854193797554	-0.7822531817638131	0.6439103369661231	-1.4566237341741053	0.8193620895828573	-0.4670384777544327	-1.1646425342031734	-0.5997137386122141	-1.5525466782903945	-0.509741498706757	-1.0423234469981537	0.14677984640096212	-0.1433275465473965	0.008567399039703466	-0.2886256203338824	-1.274629194471129	3.050552282745802	-0.6092250764641981	3.036831564188791	-0.8233070869871473	-1.9253942433552484	-0.45202427862664446
0.5664782906638532	-0.8764409809585377	-1.0294683592272498	-2.0001498392853088	-0.6794341569108845	-0.6934752935964744	0.5381971536759075	0.8471070837577445	-0.6807727707609725	1.036862205007615	1.75015172184963	0.17400656841454645	-1.2773349945305708	-0.17109234731992307	-1.4914133282762732	0.2047033717262785	-0.7642056942110225	0.654214757264223	-1.4751917301088942	0.8151374111514768	-0.3989143537002243	-1.0873551066063893	-0.6167381190918997	-1.7551486252187338	-0.44215447818470555	-1.0686198793082464	0.23021775652855703	-0.1939928502093551	-0.003797822826076841	-0.2300708411761973	-1.267018782470378	2.9802288640254373	-0.6708067918771043	2.908349618435031	-0.9340771849317175	-2.0547545738875534	-0.3429284522298509
0.4946587140668074	-0.9195429058757452	-0.864049852455602	-2.109324826396716	-0.6836241474754365	-0.6741416555403965	0.5379361220709801	0.7551569132688798	-0.5583412753889736	1.061548996289725	1.5889763656759732	0.11784975107029269	-1.2001861080824403	-0.315872675026512	-1.4029185914646187	0.15470536523564185	-0.7678948967139269	0.679553949191898	-1.461753956757089	0.7634105065088299	-0.33994586363052265	-1.098090400530478	-0.5947429836700167	-1.9502906864801361	-0.3805621758760251	-1.0808743885468275	0.3592034605118738	-0.18723649077733923	-0.014588385070880144	-0.20898214676691612	-1.2295172629092315	2.877998461697503	-0.763170380211605	2.8808078120460663	-1.0397074448990848	-2.160021767995347	-0.16436381890429747
0.4662568980534193	-0.9434836780327288	-0.7385841206245634	-2.1450757904860143	-0.720251256006007	-0.6599991831900353	0.5149156205317251	0.6824188392417704	-0.4897504296716197	1.1302844591894332	1.4151865873092637	0.13394678082142675	-1.1320498407756816	-0.44840133411778227	-1.3233071849468627	0.05746493925756221	-0.7927059221887107	0.7096096610144091	-1.4858396543219157	0.7097672528870007	-0.3051337637911293	-1.191118466778157	-0.5553228941101029	-2.161926088708282	-0.33381334423704095	-1.09740439167378	0.5091165292397128	-0.09523468608274455	-0.013709890756019116	-0.23521681913378148	-1.1702046264012522	2.804740454183801	-0.8884182811243427	2.9883951721933455	-1.1423888875654293	-2.2430800502638664	0.038928074569307046
0.46512467977298694	-0.9870550298549763	-0.6720080424898087	-2.103964927633097	-0.7957417039864302	-0.6946102442735808	0.5244494891497645	0.6237057269516084	-0.5152427927238945	1.2244944220911629	1.2721810494537178	0.21730934734946863	-1.0916663742383845	-0.5102729272012331	-1.2222693792265786	-0.05100980296430604	-0.8174372426711486	0.7426667945881777	-1.5544234456503319	0.6959608295597046	-0.29592640306094714	-1.3132867804999442	-0.5136450257486043	-2.3288021769348064	-0.32978778502099415	-1.0935149791733205	0.6516253659774913	0.0487038597161597	-0.014853590901780678	-0.27013094751084954	-1.087153981397313	2.7479517146860473	-1.0445738419466797	3.223069956251904	-1.2026996145991986	-2.2876087106827185	0.2348440588192612
0.4727209811438285	-1.0465335524820631	-0.668705374802182	-1.9935597998218424	-0.8715734714229552	-0.7784485573345185	0.5614911168965155	0.5543031775323491	-0.5662437456667966	1.3105279684801847	1.1778196619659225	0.32617951486776975	-1.0906697865448671	-0.5010741770983294	-1.13936904461453	-0.14927032605414464	-0.83284307904902	0.8068446606058697	-1.6515256948418628	0.7176939691190761	-0.3226001615807813	-1.4223676227088755	-0.462571884309546	-2.3794672337560847	-0.36358752679783435	-1.0808457899255004	0.731551244305398	0.17701555229922078	-0.027268538860855	-0.2930705113762646	-1.0084105057384805	2.6744447117595778	-1.1959494972248577	3.588643857257857	-1.1492749525477066	-2.27094163585886	0.37883279675830633
0.4875763273764463	-1.09581270871785	-0.6868225266857466	-1.8517311671689654	-0.9143090212540926	-0.8760641847018789	0.5896452399993304	0.5190569253769479	-0.6325628340147571	1.3131589156046963	1.1675582484622018	0.4184101886286714	-1.1078175943583166	-0.4624927527536829	-1.0678509807601846	-0.21280780330085763	-0.8430225452144426	0.8879522050730552	-1.7663589852265489	0.7689417865169279	-0.3570156897033318	-1.5012937711850372	-0.4077115010097659	-2.367578040974404	-0.41563314687898584	-1.0781146215887794	0.7194582688301899	0.2752267026424952	-0.04815349804434532	-0.30881692349170536	-0.9600924857166919	2.578101272404948	-1.27099042035421	4.033659019223714	-0.9766950081593508	-2.214193224821018	0.45542389998611965
0.4852637113142878	-1.1427127240485535	-0.6695013414750983	-1.689297677793654	-0.9212060281946165	-0.9759201060144826	0.5998751928971752	0.5228914654773116	-0.6983464366970746	1.2818238627265113	1.1952548824493143	0.46359979888973435	-1.1267852579599278	-0.38859612692701456	-0.9782276901906813	-0.23415035456116967	-0.852541598586136	0.9779118689909578	-1.8638952109507803	0.8472072209622012	-0.3898104464613936	-1.5534764408201938	-0.37861528709903036	-2.291677589670441	-0.5066257407996011	-1.1069134332649757	0.6522227734485706	0.3294845562869059	-0.09343739367076839	-0.2845593162257108	-0.9510895302434623	2.4842833579512527	-1.2183036419501712	4.405670962735779	-0.7191265249107879	-2.1389766419293093	0.43435289283431705
0.44733038396137514	-1.1972729329660274	-0.6496853353493364	-1.5061494977048497	-0.8804713165544161	-1.0555640361382923	0.6388061922605378	0.5417096023397149	-0.7096240893522822	1.3202640482583208	1.190101219515119	0.4646139707275351	-1.1352779183046813	-0.290236158435374	-0.9150286797513132	-0.23568712423602686	-0.8410071475508178	1.0996838371848707	-1.8984738411098079	0.9263292053299889	-0.42822617624949083	-1.5744676749417492	-0.351776851989878	-2.116311996140655	-0.6309070922002817	-1.19117927100471	0.5249749821083965	0.31758331046027133	-0.1547330913378661	-0.2352308408720865	-1.0041519134912509	2.411256560463693	-1.0563439101099263	4.641856478790358	-0.41676567159808336	-2.0515264538260736	0.33561292752517086
0.3943650522044301	-1.2148337667317997	-0.6531543244313055	-1.3163563611570515	-0.7967656623547328	-1.1024720410798623	0.7241262368423133	0.5726616948621727	-0.6903141517124289	1.3832019749794604	1.2549524346113414	0.4160044786878432	-1.1439872281480257	-0.22000570112797974	-0.8936990137280268	-0.24201967513759684	-0.816640192747679	1.2506954624394306	-1.8552931761061995	0.9836599789572175	-0.42253623422522113	-1.5477799349061658	-0.3272508193629936	-1.9383043597704983	-0.7333158230927201	-1.3374183211598538	0.35759227066562577	0.23569386867923908	-0.2112053579554451	-0.19421725633275994	-1.1159925851703707	2.3180789199285416	-0.8172228459139728	4.705516400899539	-0.11389412925559302	-1.9845533534947937	0.19787997505948043
0.34802440187554456	-1.1614684626635137	-0.6553996632549077	-1.1018725434194707	-0.7230759687461537	-1.1393826109265839	0.8106147086080459	0.5735678019406831	-0.6261532328653935	1.473772723595188	1.4740462388160658	0.3250120379847222	-1.170862598448196	-0.16209357004534325	-0.8924898489874777	-0.2501672040172315	-0.8159456206715141	1.4141692121082017	-1.750348351002311	1.0053640829259964	-0.38086171945958786	-1.4818074848098486	-0.3134856518307557	-1.7804034464870058	-0.8203700990186891	-1.5225657956302563	0.19924308431586132	0.12543363094626658	-0.26093145124946837	-0.1520398675141977	-1.2545992377797917	2.201477925206563	-0.5586407377168005	4.461079963943623	0.1286996337324693	-1.9688838093337104	0.04484570947653196
0.28879573495025324	-1.053660306404014	-0.6807280355931127	-0.8525274169201588	-0.6735846476114993	-1.1749312399607799	0.8596513601050015	0.5131606633733056	-0.46312218793464704	1.6394908840907245	1.7314309551554796	0.224892050741396	-1.209339549397895	-0.06850628638970271	-0.93218269687057	-0.2701319617759459	-0.8511296815788499	1.6276159423635934	-1.6113673664052708	0.9786077861939166	-0.3683610892547542	-1.4010419557547944	-0.2939121662525074	-1.5438629051312247	-0.9106024480099582	-1.7495244544805995	0.06841084814920415	0.010693793852460198	-0.2590584350687254	-0.1163545435304075	-1.4001686077516	2.119700717498867	-0.3512359640676159	3.9283028940244007	0.282779456170834	-2.0126920309405603	-0.07597971468279827
0.21846972289335223	-0.9441878183902865	-0.7600633406937354	-0.6015457639540862	-0.6559772715312515	-1.2120589308066005	0.8794151816208835	0.3901533444688219	-0.26966582109236986	1.7890137533048258	1.9088478103311093	0.14235497291854082	-1.2272997928310603	0.05615677478748991	-1.018500937149238	-0.3114922628527246	-0.90409934220698	1.9602066678509664	-1.4756722041272405	0.9052203309683817	-0.36363671314975515	-1.3204993819214237	-0.24731816662949507	-1.2617665515645933	-0.9603673333030709	-1.9653725489454388	-0.045368120206606105	-0.09854633709537367	-0.2015916465852668	-0.1412992159732998	-1.5411231534250815	2.048648097926825	-0.2336430998534181	3.351017335299381	0.35282622244988154	-2.100045236896026	-0.14855527993785214
0.15943377397324085	-0.8539084895166715	-0.837200827369138	-0.3860404900996678	-0.7262890794880723	-1.2569536319383494	0.8395022062199391	0.2142766473312351	-0.08534516424272806	1.8365756058132419	2.0377008617771617	0.07883951340233936	-1.2206269882744682	0.16635513471591087	-1.11576614887901	-0.3462947967824809	-0.963263219383198	2.4212914397401413	-1.3803523585521549	0.7885117745770707	-0.3529292767949935	-1.2477267975637425	-0.18808788887503833	-1.0027297924944567	-0.9776784842352354	-2.0944095283724486	-0.11886734240622183	-0.19851680203910674	-0.13542279177535416	-0.1992230169073019	-1.657238609717388	1.983535797487964	-0.1832025176637404	2.9040033586926386	0.36246341865713444	-2.1787670316999836	-0.22337109269349903
0.1027987702009959	-0.8017807654707617	-0.8674356808403987	-0.20716485226301007	-0.8599921491883542	-1.3069901530942003	0.7288123756545677	0.01329159172825244	0.11799334715641238	1.8316760575753759	2.1080386044514365	0.01693965320914486	-1.2196195681060213	0.22905328215643453	-1.1838018182805734	-0.37169124046095164	-1.0111545333560947	2.9925989302273726	-1.3301815715397072	0.6307614108815871	-0.353067214783461	-1.2059226934979792	-0.11649445139255148	-0.7797297206955884	-0.9906026480341232	-2.1540090552177253	-0.1780287852999034	-0.28157419216834306	-0.044109109123096804	-0.2497573617550743	-1.752158258969306	1.9572845668275556	-0.18084850403109054	2.6294917340005854	0.31902190344597614	-2.246834644841808	-0.3117340625046179
0.051680319327025326	-0.8042132503423275	-0.8801473874078845	-0.09304733555400463	-1.0015220271061251	-1.360905244824854	0.5986321852546655	-0.16131130270476082	0.2664526912463282	1.7930310677763874	2.05328810958259	-0.0234149517786833	-1.2253174499189563	0.23413259199586367	-1.2105001757518983	-0.410282706520098	-1.0474886234387188	3.622759183625226	-1.2867064224603397	0.46129518638155276	-0.35161886590455443	-1.19086206827322	-0.02405297578253509	-0.607627827145091	-0.9643181143293461	-2.1657630885830845	-0.28501903239343307	-0.3547557658849186	0.05612211959322151	-0.31480420574753165	-1.8117137809666701	1.9372760068729757	-0.21100144201266408	2.4999174128035486	0.2616435198735588	-2.3234921053575244	-0.3714176374260706
0.029180492222270003	-0.8462269583433087	-0.9170826170511661	-0.07737402503006344	-1.1532561797976766	-1.4020595432903176	0.4962456457412509	-0.29008356374643607	0.3255346096889323	1.7621056234325583	1.8461889106478762	-0.035585013832289306	-1.232055249325125	0.15695641178468095	-1.1735319790841758	-0.4489801566947527	-1.0886847180544903	4.178160521974453	-1.2589319243675654	0.3013816711868405	-0.3366525941558699	-1.181988450450193	0.08168026212712919	-0.5301538062082589	-0.899273552259535	-2.101459088529532	-0.4346243457573812	-0.4170857688726121	0.09049942542382175	-0.373737571839425	-1.8262545255978921	1.9002646173036584	-0.24002229710220072	2.4635901188069647	0.2062749447409451	-2.388788799991641	-0.42917798100267596
0.039474845665629865	-0.8890301570482171	-0.9696758179616861	-0.12772192653093714	-1.3068734743159935	-1.4350718042895916	0.4318454197828928	-0.3866299295610815	0.3248855361548195	1.7536298776062815	1.5966781648493484	-0.028780628362394874	-1.2599705372185297	0.005470328568293925	-1.0989184534940248	-0.46144653828131615	-1.139069659645092	4.568884775667078	-1.2649301000159485	0.133294637240007	-0.305219975033922	-1.1848088340044964	0.16845908283962427	-0.5541264596275284	-0.8353008109097859	-1.9749673864006165	-0.6103707617952823	-0.4592501826584046	0.07682474976796616	-0.40685691771357513	-1.8190974998439944	1.8381224764313893	-0.2670125908139562	2.4612659157361643	0.13586575398914763	-2.4519795965599003	-0.48928424413178656
0.076548971912115	-0.904094493182647	-1.0363350567936114	-0.18496740267023765	-1.424699304489366	-1.4369469401908952	0.37218105294249115	-0.45995894298722	0.2699901420072419	1.720404323800302	1.4343894338324474	0.0030832356578012004	-1.3017947229214546	-0.1433627817923275	-1.048988010807617	-0.4561340844915064	-1.2091531207728083	4.813701204225945	-1.273036161680301	-0.047698716725720194	-0.2580624252267207	-1.2062571263305042	0.23052979198962423	-0.6180794377930374	-0.7749922008588542	-1.8412402330759945	-0.774639713085755	-0.47202369370711733	0.07239912746479776	-0.44810887180407055	-1.7957481081310522	1.7337044715484222	-0.3097442275959492	2.441231285265877	0.061700527792472884	-2.5475762850757944	-0.4899816796744247
0.1749395434733404	-0.8963916244226908	-1.1569537079895709	-0.2429817167469439	-1.5196331918311328	-1.386713036308592	0.3100803911227725	-0.48552692098519523	0.1475748734735956	1.670132753295383	1.4311066997585495	0.06824967258437635	-1.304058710181727	-0.2575339352434534	-1.048810666645671	-0.417582362475674	-1.3035238317113174	4.924076068627062	-1.2713467530351488	-0.20093404608388532	-0.24661357218394803	-1.2430670334305438	0.2949857351961347	-0.64506324297891	-0.7090876896066678	-1.710344343262736	-0.8710395550101288	-0.43357010315422595	0.05375184247953926	-0.5215266935640408	-1.7320797251800901	1.6118923585449405	-0.3737338653506491	2.3398727893483398	0.00430567038038423	-2.6507791448953446	-0.4167298132871172
0.31991166286992573	-0.885829519059316	-1.3048490678574418	-0.31588952001108017	-1.6184510591906018	-1.3211819711261756	0.27059003832028106	-0.45087160822882205	0.002766568013063775	1.6229962634957205	1.5424786183565407	0.13524397735814936	-1.2842244485857521	-0.3470017786356191	-1.1083821828633913	-0.3468644614033338	-1.3678913062450266	4.904338608539294	-1.2977883232060587	-0.3121693936482874	-0.2774427126063533	-1.2803339987350368	0.32757786467061323	-0.6592642232459168	-0.6753377999563412	-1.5739146202227212	-0.8677266590341366	-0.37072265469580956	0.020733716532308304	-0.5983658194701973	-1.6437989459713809	1.5009826875433752	-0.45085925856693015	2.1528674102718646	-0.06903586383276628	-2.7543699333059726	-0.2976585451895722
0.4907963240463273	-0.8880913032381399	-1.4366350126734344	-0.390236148558072	-1.7164450520008618	-1.253005977409288	0.2633433037644572	-0.39362927844290885	-0.12198536524338807	1.5344262950285752	1.7716616646974734	0.1782873169857267	-1.2535252146354572	-0.39988792596637773	-1.2443406662907348	-0.2747290227860801	-1.3670031649017356	4.879995280049826	-1.3611178986564352	-0.38741512667181893	-0.34118730552672843	-1.3185819670149395	0.3248284727428775	-0.6920954908946738	-0.6869408824025939	-1.4470940339485474	-0.8088729715043448	-0.32771554400055336	0.011451512450757257	-0.6562335334509843	-1.5875628589956192	1.3823008025861208	-0.5546874323795272	1.972881124469199	-0.18646139300422584	-2.876110237942083	-0.12150323464767565
0.7339502371651934	-0.9080632842888858	-1.5665082614545067	-0.4749620892600233	-1.826055675954974	-1.1702335310711969	0.2904781606004154	-0.30741778611794357	-0.23390186936276183	1.4096532337941774	2.1206874609179915	0.19513907926731708	-1.1989728708903322	-0.42151165446914785	-1.3942609719222847	-0.21572236647731194	-1.3363281292757285	4.94023118662462	-1.4283532629011064	-0.389650867147533	-0.44488218835689786	-1.3619244621103228	0.3210958545628408	-0.7035961479645347	-0.7069191221032851	-1.3445822758022452	-0.7049964845631126	-0.31980602037664074	-0.013660164662723878	-0.6690073370459679	-1.5430014678763293	1.2586212239868788	-0.6241398193275516	1.812046271969918	-0.33914093907059584	-3.00686988232078	0.0945327082868477
1.022954975683112	-0.9583666446811213	-1.69646467093275	-0.5784696424328513	-1.9460471192291273	-1.095464954290778	0.3559225129784815	-0.17416751763029548	-0.32731977775992566	1.3101656224690224	2.5015879163105827	0.16740265877305283	-1.1395350809519864	-0.4471348395383991	-1.4751782763598325	-0.18517244518229173	-1.2881066089059678	5.04706520324545	-1.5207282677185892	-0.2934704733059558	-0.5715782307639609	-1.407017155695926	0.31046244472312284	-0.726616888889847	-0.7134622137083146	-1.2577711607644158	-0.565293652613743	-0.3295339952262366	-0.09668616509931073	-0.6172390792274408	-1.483769793198146	1.1591475565860196	-0.6030255749125636	1.6238555493273346	-0.524718742958993	-3.144723078079207	0.278972707698862
1.269698261648453	-1.0401536140908507	-1.8259577565267584	-0.6905552303072886	-2.0578233562840196	-1.05224800633388	0.455213963462049	-0.03798881612079284	-0.36524189899045767	1.217814652146289	2.854493307345708	0.07403988621646693	-1.0958802069859708	-0.46446581799314657	-1.514935613029087	-0.2213130285703298	-1.217453826404345	5.169099968735558	-1.6720930826594504	-0.1470585077373065	-0.6769283694557373	-1.461172979042987	0.2737371234102606	-0.8355040221272951	-0.7066823245023407	-1.1988865994523124	-0.41395042660665204	-0.34532347416144865	-0.21645974848017974	-0.5055419118974318	-1.4507535590076543	1.0976279042456702	-0.5423423379854022	1.486471905812413	-0.7234261970647916	-3.2756489775683653	0.41328188568251656
1.4643434468801595	-1.117128957723933	-1.9854956139984945	-0.8027177019754671	-2.1291826618819782	-1.0161861822109057	0.5701051598590984	0.06424369991117093	-0.3507675591797458	1.094286170689355	3.0942706318342177	-0.049535772949942526	-1.072557888462688	-0.4474814591074924	-1.498829538684972	-0.3246077971467717	-1.1780909466125469	5.3362252176777485	-1.859167966576733	0.005291236107751762	-0.7266894987952573	-1.538215155895918	0.25784163233136637	-0.9684803694975581	-0.6346460016888694	-1.1623375613965243	-0.24613323700309436	-0.3651638119246097	-0.32705057996608444	-0.363193224634784	-1.4652295341750392	1.0804294353780448	-0.463653592203927	1.4123065858232213	-0.9194484153042961	-3.3846984754391762	0.5438502730283882
1.5929586255871004	-1.150596962294547	-2.1785828727287155	-0.8900137580681704	-2.1429649061266107	-0.9863813905164938	0.672081506850486	0.12285175630817227	-0.30083757756812995	0.9610531178030775	3.174112233995159	-0.16832359762626947	-1.070510550701007	-0.4043806488427223	-1.4128014979440369	-0.4611418339492358	-1.195261679249524	5.496586894102126	-2.032588088875861	0.15481000986992507	-0.7460353016777738	-1.6235735625176653	0.2837332569753378	-1.0448859172268854	-0.47529367928522825	-1.0939010605612327	-0.07080319586928187	-0.37311768801744233	-0.4321383904607844	-0.21771768973033478	-1.4749287613845072	1.1560528993130432	-0.376608996505031	1.2720641725312194	-1.085307033107081	-3.4452707540176526	0.6504099701792265
1.5910715951197136	-1.162812730618854	-2.410672498431884	-0.9464244958754321	-2.1165656116426566	-0.9641857029268481	0.7549901166057944	0.11231990301881659	-0.18775274108735435	0.8563351205776929	3.1101103976453297	-0.28917514406556205	-1.0781907754260451	-0.36851885496328196	-1.3252579707282806	-0.6401622530557448	-1.2082422065745602	5.461233742045829	-2.171135096940202	0.2654501278271555	-0.7636396374558919	-1.686190536527637	0.3359534957087484	-1.090402875866554	-0.29907887508805364	-0.9950499259447744	0.06435571864853354	-0.3663761127417333	-0.5290545462908339	-0.06817585071771266	-1.499168733225198	1.3322527246197307	-0.3423410270587487	1.0583769422019738	-1.179109076191016	-3.442388998769637	0.731608374870523
1.486883423569326	-1.164487731166379	-2.670953600475839	-1.0019565617542323	-2.064202499222185	-0.9576622038175737	0.8261523041393986	0.009365127721372702	-0.03778430103062493	0.7774067068422965	2.895837391730944	-0.40160670571195417	-1.0745618963246526	-0.3623063657633485	-1.2736830639947243	-0.8450163003171938	-1.1832945439700384	5.204508446538419	-2.2166251370642467	0.31453479372577675	-0.7890719540795208	-1.7094782094325385	0.3911598289861898	-1.094540781197432	-0.14492363687355064	-0.9036058342519855	0.12789814966347257	-0.35358781753671664	-0.5803718745702644	0.0970142482422215	-1.5511786126856484	1.5614885728460257	-0.3838147939606997	0.8323249515360779	-1.2007721753577467	-3.37254799778288	0.7905522454285725
1.3390365939288071	-1.1305076245175418	-2.8758377981046697	-1.0529634672014538	-1.9933963665358387	-0.9740647083858225	0.8610435286646103	-0.16364879632758528	0.09190059108508383	0.7211485500660284	2.5254623459389256	-0.5015498025184543	-1.0558108822216314	-0.380317251834399	-1.2293309013113816	-1.0194794024568832	-1.1451727847733535	4.835305908260348	-2.1356575153920097	0.32935746272385213	-0.8362984728809556	-1.6975724005946087	0.424334611054627	-1.031967104808882	-0.022985335419051466	-0.8122475384231777	0.12016805905282442	-0.3385079781042116	-0.5816150269026142	0.2392788050750442	-1.5783655951308841	1.8126360173959128	-0.4699249720344204	0.5778479573143117	-1.1969008230351754	-3.2388927435636305	0.8008235688746875
1.1544207748833388	-1.0706450253317867	-2.985895040759982	-1.0749741990094273	-1.9297814817004493	-0.9842990027524138	0.8584705028446178	-0.36508033947650087	0.1888072697281032	0.7311366966345392	2.1606082619984632	-0.6020589487227974	-1.003565855636496	-0.4276441545377502	-1.2032451873086032	-1.1628759107384536	-1.1054683121572122	4.419173305456839	-1.957773634470827	0.3437881512489137	-0.9093366377743038	-1.6668157277632907	0.4290504554869695	-0.9492284249768954	0.004470723258815812	-0.73355843184219	0.058435953707825984	-0.3205895806608799	-0.5289219433753827	0.3514246680307824	-1.5932139947153279	2.056793805001666	-0.5729624847795625	0.3338066348804295	-1.1582531951681392	-3.0670542323081778	0.6948133663938053
0.9564110544778662	-1.0190187345708046	-3.0035726289585036	-1.0813994874863062	-1.9012048044792969	-0.9847431138869336	0.8323051919698164	-0.5635571856302731	0.2335446630668178	0.8103486855091063	1.97326285796297	-0.6881220425863762	-0.9369028049201518	-0.5150856066028993	-1.198005473432891	-1.2925607240762478	-1.0387780064179688	3.969817591839864	-1.7195980138281677	0.37777431003882134	-0.9655291258261041	-1.6281887356065254	0.39172427368658824	-0.899301586008076	-0.08364291035558677	-0.7265374703064348	-0.02425972289509116	-0.32024954506583264	-0.43643140984850215	0.4489318361970994	-1.5989946693627062	2.2346654566512254	-0.6774195935321808	0.15895683786423026	-1.0845657103219084	-2.9020321805816836	0.5053011084898842
0.7771271002423747	-0.9839824173856296	-2.921552421349234	-1.0699877358154055	-1.8853628738616401	-0.9876446399657922	0.7803350424365408	-0.7333012450046059	0.21348829086273796	0.8819671623236985	1.9290492507858634	-0.7455053002926231	-0.9078284422092869	-0.5957413140269205	-1.1710007942272946	-1.3766988637747188	-0.950282692058161	3.608623455377363	-1.4825848303266675	0.46385031835379725	-1.0076864235513725	-1.6050905746400552	0.3287249619649684	-0.8544645648640927	-0.20889637822330043	-0.7735250051465454	-0.0943917393486164	-0.33652690115915584	-0.34707362019914567	0.5347869398327558	-1.5519720386176412	2.3244638737273804	-0.7561442784530861	0.019713831892669408	-1.0278627541759815	-2.7518899612415764	0.2869403804132348
0.6208568877921172	-0.9670510424243405	-2.783719505838989	-1.0371144222918196	-1.8712981583429933	-1.0031589222650037	0.700061608883351	-0.8548377814048411	0.1865841928737678	0.9052990946075548	1.9632080501002633	-0.7832301341196429	-0.9339888691641078	-0.60459344456073	-1.1351289069243373	-1.3908212471660855	-0.8785937446560317	3.461719766805401	-1.265333078224881	0.5866708665650807	-1.0471884149986486	-1.618545922268689	0.2820581307677118	-0.7912886581222243	-0.3531061171981579	-0.8081722348840946	-0.13349477381934885	-0.3623548222263988	-0.25766610445649424	0.6016425880664343	-1.469698627179737	2.384436197431241	-0.8293343359018065	-0.09531097808116816	-0.9995771714617012	-2.6212272990106498	0.06023156023532024
0.4814334409613371	-0.9655360737762599	-2.657837970522098	-1.0048561791181563	-1.885504109498648	-1.040020146430113	0.5967179534852052	-0.9275627234453054	0.154146743006487	0.8958150816197884	2.0613572076733253	-0.7818503887124033	-1.0167923075254541	-0.5611193516830882	-1.117378368533077	-1.379971123341011	-0.8215932887006534	3.4131437613195965	-1.0506696861574096	0.7379462935581723	-1.0064277394066103	-1.6518554323882904	0.27171604722497195	-0.7186130532263648	-0.5150133610856683	-0.8221855593342786	-0.1405550439321203	-0.4198504061019056	-0.18019285110440797	0.6411418248689255	-1.373758858872399	2.4423098455131997	-0.9016259148647834	-0.09317271125603342	-1.0013563461461168	-2.570034579580762	-0.12655435872920112
0.3711666223309001	-0.9867029596761956	-2.5527822497966097	-0.9696873351814637	-1.9237436582183847	-1.0892770058164747	0.49482861702879355	-0.9633342550665083	0.07620923839790983	0.8568234999840388	2.1532852398336155	-0.7284294767910515	-1.147139478352519	-0.5050869651866983	-1.1176202014811858	-1.3642059861592783	-0.7651849269741364	3.3595192814595563	-0.8080923035402267	0.9186783272085552	-0.8105730380318346	-1.7113621810557693	0.27393741023943263	-0.6738537392247451	-0.6599459558949865	-0.8109891990847938	-0.1693573253408857	-0.5094128250059481	-0.15576076393261165	0.6585428021042428	-1.2244814370959693	2.4754795915712364	-0.9488499440754967	0.039399831902334204	-1.0292465567083051	-2.592174218457342	-0.2668023060304633
0.2944166767680012	-1.0349152365823493	-2.467316813304565	-0.9285325387321232	-1.9526498852592205	-1.1323853932738228	0.4659535494933234	-0.9712659750001386	-0.008494857803791622	0.7793917328164766	2.1256689524846752	-0.6442178361662484	-1.2912655572899494	-0.42189826860390645	-1.125907010503082	-1.3078091886948813	-0.725173020816086	3.319172980775589	-0.5487138294428172	1.0945178638439022	-0.4814185130521288	-1.8088939427814654	0.24152735970056574	-0.6795263606173105	-0.7753660918077123	-0.7832199377763664	-0.23695488585649277	-0.6096050522942773	-0.17389421262049828	0.6582763890764659	-1.0480818023381406	2.4790900250563737	-0.9837288788920853	0.1834539382304475	-1.058372305245782	-2.646733603874093	-0.37528523452614976
0.24667079098467887	-1.0670176356110317	-2.3972598659882474	-0.9000196346535304	-1.9609945574790717	-1.1774380005867344	0.525245014040973	-0.9833342707269692	-0.05818143684011588	0.7053156047957511	2.073248510122826	-0.553543798249412	-1.418265493363789	-0.32680452297489077	-1.1403202542104274	-1.227539469212432	-0.7175782736881919	3.2502509319897803	-0.2804698347488298	1.246969232256038	-0.07272549547256157	-1.9064034089849937	0.18433636602495748	-0.738292387030028	-0.8866734272829913	-0.7756842010567262	-0.30583777759775915	-0.6997588374505757	-0.19235916859701113	0.6327988905780197	-0.8911130067311639	2.487751508343377	-1.0412494715494267	0.308147432978806	-1.0591301018706265	-2.726702312006519	-0.46648021532858197
0.22772821705887064	-1.060637697219821	-2.2994034856178027	-0.8706390420455818	-1.9509550576151322	-1.2199937164100145	0.6074699695929012	-1.001666524083504	-0.09829418124827809	0.6576749814153449	2.1019666942238437	-0.4758417256997916	-1.5227663790089885	-0.25836048960052405	-1.1761598971203022	-1.1611536688614568	-0.7344871184931729	3.0571364135977523	-0.025555119273471837	1.379458632135015	0.3649517419336617	-1.9703915576083222	0.12800114334672374	-0.8850617521698873	-0.9929207719170474	-0.8093018804265062	-0.3813102547776114	-0.7772130323396949	-0.216973584777551	0.583246067411531	-0.7602948821480445	2.476635641701944	-1.07607449765687	0.41891895133307966	-1.0367092060790513	-2.833964567439858	-0.5301370594020303
0.23954825470990423	-1.0551539374655037	-2.171312251776097	-0.8536367402298429	-1.9169172690963632	-1.2282147069667846	0.6861150631344065	-1.0079567456864984	-0.10236711767483438	0.6074979359568159	2.106936707699359	-0.40674832107568654	-1.590036048321385	-0.21054032058730784	-1.220963481306783	-1.0728159085860032	-0.7523638096337935	2.7901896864120945	0.1788788259517951	1.4797620798408955	0.7257285507694575	-2.0100441437848344	0.05779150577488501	-1.0875277115990893	-1.0646330559081743	-0.8645830154514197	-0.4242692829253186	-0.8346199112773636	-0.24637828127874933	0.5568010689701046	-0.708527888176979	2.4197579752710583	-1.0430284589511991	0.42677475771238005	-0.9993135900269742	-2.9039995327221533	-0.5835225800293644
0.27072842196463653	-1.0624300544936063	-2.0391699039722315	-0.8763943431770095	-1.8543851908113642	-1.2040846686578976	0.7404842174177232	-1.029900295370432	-0.036161617195343956	0.5234966780651733	2.087320649894148	-0.3585987441717414	-1.6119609775787591	-0.14000323827648295	-1.2432927235155908	-0.9267168053589927	-0.7647408563024908	2.5184296192751106	0.29520003587716437	1.5334488868486154	0.9101861258471347	-2.023410309324794	-0.015422434234545482	-1.3011446459575131	-1.1120424282234758	-0.925369385081763	-0.35375709808110567	-0.8544898173531379	-0.29103231305678123	0.5540808517391204	-0.7651040148378802	2.341022068676459	-1.0195062921944167	0.32876311421679255	-0.969001725033219	-2.895963869049803	-0.6074044637620994
0.3099465360187485	-1.0214618882356665	-1.901764672047434	-0.926665360884144	-1.7901229759730242	-1.1672234444927887	0.7067738501528955	-1.0838202325351387	0.0708057012264203	0.38990127916773787	2.0976624100360413	-0.347914561787471	-1.6029591909123178	-0.023832356542117607	-1.2622524266474007	-0.7527173837246476	-0.8046958303231502	2.258481599030175	0.30463902546338106	1.5682335243798489	0.9283422135791211	-2.0015161065554183	-0.03532366189689467	-1.5278358070186682	-1.135123962799696	-0.9619041238268874	-0.1778658559896107	-0.81092090871824	-0.3712239261756084	0.5605028078823715	-0.886320066407286	2.2520062086118613	-1.0232619322648269	0.21306428535242591	-0.975690103939449	-2.8230471485194912	-0.5889541234977832
0.3510115309558343	-0.9205777788254904	-1.7432603832405302	-0.9894904037691792	-1.7504946101560463	-1.1256250348928063	0.564499195391387	-1.129296302287058	0.1650836320562831	0.23790500457310593	2.0400079581018256	-0.3501669666830514	-1.5773512201789024	0.11373561782291768	-1.302912606322933	-0.5747568057732126	-0.8609106227825398	2.0602771119539853	0.24454877484637047	1.5768570947861726	0.8413205851049161	-1.9754860844238038	-0.027093694007248526	-1.7513409752429017	-1.0983206304003568	-0.9581720037437258	0.04225164221855138	-0.7210775908443752	-0.4534543091194907	0.5656768293165626	-1.0273231891786456	2.1473747790893785	-1.0304317905810652	0.12506995709198143	-0.9772551187081489	-2.697898614118902	-0.532250500440325
0.3880776272854362	-0.8057495565770001	-1.5743847674865108	-1.0666487824872504	-1.7188695971028203	-1.085062884606702	0.36548124174936947	-1.1650153059616815	0.20367105365928023	0.08556213814171179	1.8738051979968169	-0.3488815628421178	-1.5319198203244444	0.24411790189017699	-1.3245324718839524	-0.393259007966717	-0.902220581673094	1.926084513655787	0.1490894368143442	1.5373832093740594	0.7177626319354788	-1.9775038291800449	-0.038892409034880615	-1.944054688305431	-0.9867017191343621	-0.935650589448786	0.291533486969467	-0.6037800947095661	-0.543044153870888	0.5536321561133895	-1.179741929951129	2.0165099042931125	-1.0643044294936213	0.07133438209511256	-0.9607977528772997	-2.529024985666695	-0.4191391360707712
0.4256736981292829	-0.6863124156244921	-1.4333442250854034	-1.1437192940124752	-1.6774757858232536	-1.0694992566258783	0.15301394541541136	-1.2143390478006104	0.20858778568018366	-0.028797413815423452	1.7078205216239897	-0.36734892444671763	-1.4597322073940404	0.35474287051902403	-1.308313542164052	-0.20377265745384676	-0.9652900034743009	1.8166501869463096	0.06071321576245052	1.4877178316635642	0.613740146382699	-2.0006354334297667	-0.031645667397538234	-2.1025966855134253	-0.8305274697960208	-0.8999452107221412	0.5142759573990443	-0.4673223320016892	-0.6315731752986796	0.5164184626544586	-1.3227852908333273	1.9105801415469106	-1.1200100956097598	0.0378426158449005	-0.9346702431598558	-2.3270942994175425	-0.24247659967968466
0.4772659140993206	-0.5625330758003738	-1.3198655137465072	-1.2111573645219358	-1.629561595968514	-1.092227877576949	-0.06568081920751145	-1.2426516110074073	0.2022755455609385	-0.06832463738071515	1.552510470036912	-0.3871724460669797	-1.3878154063368737	0.41706773534667596	-1.2831951599537113	-0.0252026708382448	-1.0366942901894785	1.7005767706487955	0.0015219165346039842	1.455706093034029	0.5184249963519082	-2.015740649698863	0.011725535065148368	-2.219079691916947	-0.6313059092123984	-0.8736916763440398	0.6586313263201637	-0.33342222833481533	-0.6673428117415139	0.45643346618976005	-1.4228379200942622	1.8718257840882166	-1.1673778813781919	0.006558842511948404	-0.8686595676000864	-2.111696949220933	-0.009364053155735342
0.5622384945498944	-0.47992460930682607	-1.2283531065602113	-1.2768820247708952	-1.569983696424251	-1.1481957496627142	-0.2632941742134932	-1.2218768081348874	0.1641587022701736	-0.044362538120928	1.357027099363679	-0.39300983048222615	-1.324152951176011	0.42539993652684327	-1.270378013703891	0.12444690025826373	-1.0533867928723761	1.5677119902682044	-0.022920261753512833	1.3951088154650113	0.4102126443994386	-2.024068027228763	0.06463767375388288	-2.2552523666873525	-0.3988952954017381	-0.8841158738176975	0.744368350048583	-0.21612473220000492	-0.641783599788386	0.3647312976813174	-1.524639324878774	1.8895400291680056	-1.191528983074995	-0.0145449213709054	-0.7800962055313774	-1.8892060476445938	0.2544567916546404
0.6622189896538535	-0.47067476551890114	-1.1820563584354542	-1.3371699024624966	-1.496717709726694	-1.222046496765127	-0.37697965319731097	-1.183137447531895	0.09457801941329795	0.0027266891555389806	1.148665310400542	-0.40496762401164066	-1.252041165570113	0.426279816971468	-1.2363279346100253	0.26804212875641137	-1.025159839154161	1.412274305288286	-0.004429761628134009	1.3061147302953715	0.32455315356134695	-2.0267434898889714	0.138525305825076	-2.2209835169048633	-0.18215071234826402	-0.940784041976966	0.8164917247390443	-0.1303470573103952	-0.5967649099928636	0.24591108729285546	-1.6584206524323981	1.9271205511093636	-1.2003340722352884	-0.0603549638963509	-0.741827475976762	-1.6763163786974598	0.522969475570031
0.7630667157811228	-0.48358400540747093	-1.1762588698327123	-1.3802248269571362	-1.4401999156509229	-1.3068421160493617	-0.4048727446951979	-1.1380684693659728	0.04638430950543356	0.06801198786202223	0.9508404091291446	-0.4137060115908288	-1.1868838288689747	0.4470503280733893	-1.155120430634747	0.3931828731418249	-1.0022503470682194	1.274430207716665	0.059039306279179436	1.2295043245139374	0.2851718578539798	-2.0291625540442433	0.23031129726689023	-2.176690445757427	0.020323699490431335	-1.010907861470544	0.8905883544097417	-0.08086448615294459	-0.5179656274862688	0.11326544293660619	-1.7918133632030062	1.9780756837936937	-1.2014661551273265	-0.12045885530720919	-0.7550065477131769	-1.4830309581923529	0.7729472815795753
0.8852900806495967	-0.5110348105589494	-1.1665290682637686	-1.3772043922030477	-1.4109876780632367	-1.3946576910483288	-0.40302066330785974	-1.077740122718465	0.006936865469737624	0.15651893963157454	0.7545765282565244	-0.4181872359904128	-1.1665837708510307	0.49175092096475154	-1.0381377725357543	0.46199306013503144	-0.9601661111091545	1.2021886141368363	0.11864908287784345	1.156842759053244	0.2658432972200222	-2.048615397136179	0.28797569617508867	-2.1555346762488483	0.2137998024932565	-1.0674044379018517	0.9600324471086885	-0.06247299570780953	-0.4236020777786451	-0.014865201685740992	-1.8820210339608425	2.0096091742821107	-1.2137214016728772	-0.08922156603567247	-0.7973607895060822	-1.3196437483854053	0.9696452390137006
1.0073689070141858	-0.5657123762026833	-1.099857949332249	-1.3462092399265495	-1.391473620883389	-1.4669293763391162	-0.382548327435748	-1.049033599912316	-0.03653483447745774	0.24915348509347712	0.5650732430815462	-0.4322323366743707	-1.1622832783040062	0.5637678022051744	-0.8845416060929334	0.4807654965942875	-0.8751778164126008	1.1593664862939963	0.14456368154476068	1.0627093743485214	0.2518598336391665	-2.076183810297416	0.27925411515929216	-2.1522709762695618	0.35748609413971194	-1.1142632789459905	1.0081146969023291	-0.08441268366647608	-0.36378158754593587	-0.1045762833550092	-1.9308086325954439	1.9913791529901608	-1.2225085212634557	0.22698626174651207	-0.8680170878529383	-1.2068673651217279	1.080283877368449
1.084833515179626	-0.6382388330311912	-0.944549407316609	-1.285613827059987	-1.3640032894854612	-1.5202227124814431	-0.3486017887188443	-1.0718044647548872	-0.04213309370917908	0.3400078088483741	0.3976882395862872	-0.43591165776034513	-1.1539639375581252	0.6348648084353078	-0.7148554875025389	0.4490629980431235	-0.7924440343567121	1.116903975803841	0.16052781828335239	0.9570343423828105	0.2593084850163917	-2.105223727921765	0.2226639819712028	-2.1657337386841125	0.4593838407353763	-1.1443633278925611	1.0243533181617035	-0.15987101745423357	-0.319260158683354	-0.15129671538408154	-1.9493003145206722	1.9436609606718147	-1.215518358644367	0.9772854970617996	-0.9290032423131992	-1.135197557919885	1.1055817665968424
1.124975069675224	-0.7295530348545508	-0.7401879340699932	-1.143268974649139	-1.3218562214751877	-1.5586827367308225	-0.3627969359962889	-1.1128681869940595	-0.043982953281401435	0.4105865101526812	0.23511255629019961	-0.4086941158807692	-1.1695193715569343	0.6694334446915866	-0.5903276414225203	0.36348082477086263	-0.7466478230397867	1.077359898445095	0.15846642975303016	0.8605055214541085	0.2642397681040921	-2.135133170910683	0.15043326821407557	-2.190638877811749	0.5280177559142325	-1.1378428422300257	0.989884717406022	-0.27126963522279846	-0.2676444738441587	-0.1914970391017745	-1.9497860854994424	1.8990907817863227	-1.2185552159261823	2.075331995830012	-0.98840790816509	-1.078837075473123	1.0484131865109598
1.123280757213018	-0.8342138970916306	-0.5367768687910408	-0.9195481182636003	-1.2544868226226868	-1.5768320784281813	-0.44474842986686625	-1.1617848372469917	-0.09848890330851155	0.4636465695260978	0.09548157723789	-0.37787980178573943	-1.2104661267905672	0.6581816402178878	-0.5376403031276593	0.24606367280305458	-0.7174188637034995	0.9974280260924576	0.08205556167414003	0.786116338353091	0.229548364004608	-2.145991090206697	0.04663006702189435	-2.1953790134959483	0.5453413698780257	-1.113877197558077	0.8894116427242811	-0.398102912175223	-0.24196923434001216	-0.23322573229460786	-1.9604082775685754	1.8677707159374202	-1.275788295468085	3.2613030967665453	-1.0607610119980087	-1.057473293778702	0.9411137849967173
1.0672078476225473	-0.9165022997862888	-0.33922269261280547	-0.6624047783991874	-1.1522439910657905	-1.5479352472754533	-0.5642014643119215	-1.2353633584193875	-0.17889288734671718	0.4874826353906999	0.012150635362035417	-0.34609848663606135	-1.2596130655458562	0.605975400503431	-0.5420900293728806	0.10866851506209374	-0.7022976880125801	0.8843283686729173	-0.06639541083288107	0.7365671030049692	0.14502686157136982	-2.107129995067163	-0.07079263855403574	-2.1194785621919876	0.5265969703085693	-1.100264253806468	0.7514286201613564	-0.5325648137817384	-0.24685896684725792	-0.2602175785298916	-1.9877733760393603	1.8632354423477158	-1.4094100158679583	4.259873704104569	-1.1166402761604088	-1.0932597063057392	0.8280024206271628
0.9886832904286175	-0.9730255666702895	-0.21149974185856818	-0.4015051160406002	-1.0417035658347125	-1.4712619271847622	-0.7044500166161415	-1.3060922384897995	-0.2636781177401821	0.43475341367964715	-0.030237955319442466	-0.28574346959114394	-1.3274568560295181	0.5423440465307289	-0.5971312083626769	-0.050652106574469634	-0.7118395142392293	0.7967338804207531	-0.22293694584237173	0.7017389120878461	0.03367642038127437	-2.041781819591561	-0.15045217288411608	-1.9646470810318721	0.5090490217754612	-1.0862223307349557	0.6265161489354065	-0.6407996221007382	-0.26582118375671177	-0.28984551156633487	-2.0364800128441662	1.8801849158025727	-1.5622771454324713	4.883898986583355	-1.1784336487645255	-1.1516706684482043	0.6992727269846089
0.9251024085530144	-1.024875902090494	-0.18042140131600737	-0.17387416957340548	-0.9732984389774917	-1.3661161488032167	-0.8436420124242296	-1.366604432950338	-0.38627188149571	0.3196534155257938	-0.03494397269810568	-0.2217445095476184	-1.4293796126414895	0.49909658952518765	-0.6569284353319669	-0.22017369932862385	-0.7164965630777733	0.7273138999158417	-0.3739452800599435	0.7066604446934754	-0.09410588368496833	-1.9716289590886689	-0.16984357952675305	-1.7640849465905866	0.48932004270734347	-1.0778858326181617	0.5440015048994811	-0.7231030202583494	-0.2971817732608079	-0.3114109450779532	-2.068540897443074	1.8667925196729747	-1.699816232030189	5.018168197983405	-1.2548393171563919	-1.2235067307605105	0.5643506510998494
0.883772426358807	-1.0621526658679008	-0.20561909255865815	-0.04912472253000842	-0.939601969914823	-1.2492557056066815	-0.9875947275031255	-1.4219163606994236	-0.5042409963206842	0.19938604816930397	-0.019379681075011895	-0.16216781042473488	-1.5455904036855137	0.4806590947537132	-0.7037311718894887	-0.3775998549004919	-0.6722033601879561	0.6553489350688481	-0.526023056447383	0.7664737613164639	-0.24192368057606414	-1.889168970348815	-0.13450205812453983	-1.5406186319375352	0.46416964488077095	-1.0772852615702972	0.5080665403511461	-0.7858469796226213	-0.32401728827514903	-0.29607116337332956	-2.0470860125473407	1.846606105852133	-1.8288018034436213	4.725155916847792	-1.3041125716109145	-1.3216249551184178	0.43724830705678197
0.8625172363708391	-1.0940310202373609	-0.2741553871267151	-0.04004145146953278	-0.9255137151233402	-1.111512169951413	-1.104263424828962	-1.4353897789972767	-0.5890262267141493	0.0817811362861231	-0.0262206234108255	-0.060326089596304686	-1.6582914728523697	0.47923262191166904	-0.7441011520272893	-0.5137099552409261	-0.5694408521980859	0.5935639075901771	-0.6385934691972786	0.8635978118523354	-0.4007937587930902	-1.8123386009564844	-0.0707198069797913	-1.2730535139929569	0.42511050375665016	-1.0844063182806976	0.502291601464034	-0.800069337989358	-0.3245311245725209	-0.24806073142028512	-1.97847895797887	1.838442613390665	-1.8911202712148374	4.249716936685177	-1.3205205159227518	-1.4151157455684542	0.2843197135257493
0.8559889139453702	-1.1255359668414475	-0.3664162405875475	-0.11063175752235063	-0.9309865960573752	-0.9684294315455887	-1.1455437086366647	-1.409099541733822	-0.6727404857763288	-0.007828607691309955	-0.05916274506147301	0.0936865173999072	-1.7756938361386427	0.4997498340977121	-0.7534197816277877	-0.6253509729135794	-0.43838307192513265	0.5224426603783304	-0.6742880390118197	0.9728732570516634	-0.5580775501427416	-1.7667442581220925	-0.03727190650793856	-1.031792263738565	0.35175309959054457	-1.095759970947481	0.4854917792469787	-0.7666275764243291	-0.3052042496455774	-0.18799160452576355	-1.9020995677500565	1.8020003561933895	-1.8308143952516898	3.7426920367904053	-1.3288562787960345	-1.4758265700723157	0.09157389083323633
0.8342679887782178	-1.1422646347301062	-0.44893541237983925	-0.21735744663316936	-0.9499827892348623	-0.8524769488907381	-1.1329396111416303	-1.3823365529511449	-0.7640489051876266	-0.02024289711715706	-0.10836932189642981	0.23281674231118554	-1.8842568998824185	0.5204936821558563	-0.7327511256626688	-0.6812708418581932	-0.3031123134852828	0.443340674224197	-0.6570219726751287	1.098466704164642	-0.696118992101229	-1.742876901640813	0.0063542064646033595	-0.8803216164856869	0.24761200730172644	-1.0844635155233522	0.44084914822622634	-0.7226151431002391	-0.2961706760304974	-0.137092694482086	-1.8094144650004864	1.7454783974950296	-1.7262854082202133	3.2321808322894356	-1.322810379636954	-1.5148688118459082	-0.060065503664437504
0.7805719345849652	-1.1254719540816693	-0.5546088982843055	-0.3369776462941691	-0.9912000559681694	-0.7557199363834469	-1.122485916868135	-1.3687580787601301	-0.8548705194483386	0.04198609175605925	-0.17615892833152505	0.3272998209676675	-1.9359061403464295	0.5167608560271414	-0.6708257687500134	-0.6669232422213736	-0.17994532745465427	0.39087803504206176	-0.5762248417835956	1.228981683883249	-0.8224701895371258	-1.7062899497624564	0.12228386476851835	-0.7957762455937378	0.12299415404707188	-1.0478000829822567	0.37089816433969564	-0.6753206270761334	-0.3063811005202036	-0.10953997871464179	-1.7046498572454687	1.763975199586374	-1.6390790863938833	2.809942860417407	-1.3208664665558323	-1.5484246349742403	-0.1767063145679428
0.6938327724202416	-1.0844397750639518	-0.694508951124216	-0.46736157707882847	-1.0472823734965013	-0.6642429118087761	-1.1153883432294123	-1.365238706339249	-0.9289622633672969	0.12995740159606922	-0.2099274725462313	0.38635764147586193	-1.8914713281854874	0.49287076880336567	-0.5493933844058001	-0.6022066916896411	-0.10038835866515697	0.33894099045231324	-0.41907883946070107	1.3038209186384688	-0.9042674166981367	-1.6588562263491702	0.2853173437151594	-0.7468595994756471	0.007274905375258494	-0.9950785245661006	0.2770689848666371	-0.6116156975519467	-0.359239937691749	-0.09190063192815591	-1.6248214930673797	1.8236451717175879	-1.5369041129950567	2.5452858567455414	-1.3507500117181543	-1.5706889651836664	-0.27090238164475505
0.6188092589870804	-1.0421593472305621	-0.8340050805778709	-0.5861909720042116	-1.1040355603006191	-0.6016824566594785	-1.128626374622127	-1.3882196829681426	-0.9740241934730671	0.21630603147305658	-0.16845712915815092	0.3813693311573777	-1.7613624718068717	0.41745434948143484	-0.4092270076813442	-0.44201170110014176	-0.07303815986275657	0.2737672609964159	-0.2508199380683213	1.3146657117252094	-0.9437866503939712	-1.6138081238079036	0.5222748705201152	-0.7282681656650786	-0.07474430577274468	-0.9377668874269764	0.15335132858284847	-0.5543418760210349	-0.4859088726760561	-0.07419117645014962	-1.558708062856602	1.847388662863689	-1.4556097796049237	2.373411039659966	-1.3842083800889786	-1.575163998573613	-0.2721915806781162
0.5937237986461625	-1.015263319330493	-0.9931271345637555	-0.6899291765582601	-1.1915545766995006	-0.5766148503999396	-1.1917214425558522	-1.4262105203323656	-0.967354962910059	0.2805515546692543	-0.0915424402449135	0.3115447793943934	-1.5714258563924486	0.2564362281149366	-0.31694355468263563	-0.11111604447146653	-0.07007768871844995	0.20463774066097903	-0.1230138491882939	1.3031676178501104	-0.9766676183948253	-1.5790048137030193	0.8339029688193943	-0.7218378996344652	-0.10817015660072608	-0.8904075705096168	0.014227800847860905	-0.5024642715419515	-0.6621712980389344	-0.05906172082008695	-1.4908944342201245	1.8560145753774424	-1.4632827858731776	2.339547400918426	-1.4079966045732082	-1.5737508301346819	-0.17755169098326032
0.6148665697977748	-0.9961768481233438	-1.1675388767294095	-0.7797074808488672	-1.3004472528321598	-0.5769800084438776	-1.2894342733334356	-1.4517128383971152	-0.9030480025178479	0.3089720852837571	-0.005686318312215177	0.2479821490950373	-1.3498692466587199	0.09143198170384595	-0.29324392576787206	0.340786976037831	-0.08962818469835102	0.09599180584008069	-0.05050876990370066	1.2886207869626751	-0.9804953975747882	-1.5443798677754832	1.1015043804877833	-0.6867142712859726	-0.07911882987439309	-0.8545734979870009	-0.14227485331856346	-0.42367950258525805	-0.8752641831682503	-0.034117048377193995	-1.447450316352009	1.8459658319335865	-1.4829235255715456	2.435606713834543	-1.4196600830599353	-1.5873283308224462	-0.0689419560252756
0.6740550871386543	-0.9784559824581258	-1.316372764465348	-0.8495509157624925	-1.364674158761249	-0.5901158288893293	-1.4101924658031233	-1.4507935993319592	-0.8110905095724383	0.3282079322240591	0.10255208139705392	0.2266727478054385	-1.1555454788978357	0.06736858469552233	-0.3510097559730392	0.7977639860770478	-0.13285106340522596	-0.05800740972909554	-0.05721990699866256	1.2739142603269749	-0.96352902499333	-1.521805651579971	1.2320913931084339	-0.6554760000556757	0.03086742424825132	-0.832581158186608	-0.3621751124463321	-0.3141141201986844	-1.158885243952923	0.008775449094874505	-1.4145474287232307	1.766625222193693	-1.4737410754472406	2.5621595710395413	-1.399512577142891	-1.6087890946646375	0.015447744633847581
0.7526679734182921	-0.9436970538986558	-1.4137777010511534	-0.8862903857713109	-1.4026783147526403	-0.592622589515283	-1.5077685657400297	-1.4404849898155694	-0.7184352625778585	0.3976838413204856	0.19864666065113862	0.20973843665332853	-1.0260215761654152	0.17428739023943046	-0.477697976389506	1.2024510831277804	-0.19816361141961797	-0.22499434430486914	-0.11684518275920783	1.2896370326334545	-0.9600460907845356	-1.523511259025854	1.2354052297365647	-0.6385941233771141	0.19155329103615468	-0.8023810140653937	-0.6214499548953217	-0.18926192019131466	-1.4697562038627197	0.07041501067944919	-1.388769182116433	1.6056319024524863	-1.4486196169858332	2.650944128344057	-1.3378345214164664	-1.6340737260474651	0.07891437901385022
0.8113024264942788	-0.8779026056401371	-1.4579479113482658	-0.9082791507810726	-1.4458846500404683	-0.5719368797830022	-1.587818257917569	-1.4638467940571709	-0.6417959050375075	0.49975513724696013	0.24859931341198016	0.20304018544553007	-0.9450813234919491	0.39500406662159226	-0.6231363113827553	1.5170119379538718	-0.2627702009303679	-0.3806809951443384	-0.17293664961062738	1.3226504991384735	-0.9392346967745565	-1.5214043321809392	1.1647221869321351	-0.6600607214551473	0.3984396160713846	-0.734616580831285	-0.8360821663235617	-0.08751735649081535	-1.7337686085251156	0.15148870155342734	-1.395910015504372	1.4160574664028267	-1.3751240768519597	2.702146321993756	-1.2438018445771433	-1.6605914161662216	0.07136939450713736
0.8016665262352836	-0.7960409546773325	-1.434710436538918	-0.9355179805633966	-1.4897618546040818	-0.5405332880043204	-1.66875048552129	-1.5027568704865495	-0.6207496956939054	0.5920588450464985	0.26632148617455825	0.20579967626001103	-0.8875608816161316	0.7661003099034147	-0.770477065567801	1.6546588079691635	-0.30690399383549133	-0.5120381489309794	-0.23519678289113558	1.3192242994484193	-0.8854733657694907	-1.4966228592907547	1.1003390752998676	-0.7655870207853548	0.6778358591219733	-0.6188207630786335	-0.9666247503830288	-0.05821515869157277	-1.9780894802430786	0.24671032637618512	-1.4105641066973065	1.2138554058484978	-1.244611092012761	2.7500016632215054	-1.1203633639259445	-1.6986084180919625	-0.0030448644512331645
[truncated: 58 more rows]
