# Supplementary material for: Obesity dysregulates feeding-evoked response dynamics in hypothalamic satiety neurons
Source: Sci Rep. 2025 Oct 14;15:35837. doi: 10.1038/s41598-025-19800-2 (PMC12521569; doi:10.1038/s41598-025-19800-2)
Supplement: Supplementary file 2 — Supplementary Material 2. [file 41598_2025_19800_MOESM2_ESM.zip › Fig 1/Fig 1ef NCD and HFD/matrix_MPK143_2.csv]

0.15440794154017393	-0.8333838888289952	-0.005703980570323108	-0.09617103802386959	-1.3094175780340758	-0.23850532052409384	-0.011011613018979249	-0.9498532862698579	-0.05534870761551223	0.41859144944293564	0.3360121928431245	-1.170197084831458	-0.48770818989105197	-0.6481092851123205	2.6014441741066783	1.3651684242910138	0.49470822443189083	-1.5288992045080352	0.13378807402691753	-2.317709173489217	-0.8061458928370151	0.975764502739576	-0.7395784364080452	1.1279625943683926	0.5844824416144802	0.47087407453606833	-0.44000705323899875	-0.024038419220799728	-0.06598145327994365	0.3956709065020079	0.208191381183534	1.2860280889644327	0.6916712637262277	1.0684034182047502	0.04337333969240598
0.17532358773698997	-0.8425399233967448	-0.02485237158696975	-0.12227955160349656	-1.2734721453932782	-0.20348545842911842	-0.012694654234201824	-0.9513576116773648	-0.11361377331512253	0.4376074971348999	0.3783101109865753	-1.2209075664128732	-0.4843756192236486	-0.6367327378151093	2.3972035431047525	0.9696381011091924	0.4572153554930358	-1.4188809509990787	0.14556027356246035	-2.2862305273287786	-0.791814729782027	1.110787694222072	-0.7473282044500351	0.9885145844052576	0.5683145880880247	0.3639923823425765	-0.43955911918347856	-0.02450474421275481	-0.09682452118170234	0.39301889265775625	0.20120588310924906	1.2276802680458387	0.7052168860076948	1.110021767946257	0.025234977155342612
0.18728024522607645	-0.8611784867881447	-0.14253569443454817	-0.10442360182992609	-1.233684849544379	-0.14991794244138185	-0.017084809361734295	-0.9651525957334609	-0.18601104483237782	0.45941354410213475	0.361703924014308	-1.2320345161529602	-0.46565494902642435	-0.6192886986260485	2.1762683273415133	0.7443926280385944	0.4265078995846688	-1.332871294449629	0.18522942870235368	-2.263991068223224	-0.7497381984183091	1.1931424935149277	-0.7335269200048917	0.8917690272922806	0.7338600111074834	0.28387553617841754	-0.45291674242884566	0.04120562854249953	-0.15134212511294295	0.37524911873515143	0.20964561126591164	1.1564730160444876	0.625827650656838	1.1396667864255372	-0.0034780748289602245
0.18825434132584817	-0.8546450528194547	-0.2570960346362847	-0.03876109616196506	-1.18528937894483	-0.11588326026280678	-0.031301609891362075	-0.9759229255127572	-0.2324605770251618	0.47051235700857713	0.37481187260563675	-1.224541580849264	-0.4539590828453272	-0.6066538362489917	1.959659919096689	0.6392645219068459	0.42803115557110527	-1.2566135442233235	0.2687962589302576	-2.274293170603002	-0.706892605672899	1.2238120009619529	-0.6933130387684994	0.8920740448126394	0.9701816592159124	0.2652567542829078	-0.46338576529054254	0.13222708558330912	-0.21214598007064378	0.36148298890109376	0.19428530602078484	1.069819665788563	0.5637656819031894	1.1423039719939165	-0.015377611473461523
0.1777262902256022	-0.8240915783979194	-0.3454683945892781	0.015535311340910869	-1.1207820945163067	-0.10273439231191735	-0.052451827829299726	-0.9639747409463044	-0.24623039270791117	0.48108743320896	0.46203081793257395	-1.188606268061014	-0.4358293520915866	-0.5894063010587016	1.7958257991325	0.5837753696941751	0.4618785959787844	-1.2027578960436969	0.3578522718534708	-2.285739951024979	-0.6788958134509236	1.2179746412155987	-0.6609756964710769	0.9421559215405784	1.131997210188308	0.24282425947184824	-0.46509136034809834	0.19837994894204058	-0.23807033225696178	0.355437166035862	0.1609704529371453	0.8943623362852866	0.5374105299796411	1.1230465815572903	-0.026188364603122093
0.154533733125839	-0.7849804056210872	-0.4917398869252662	0.07612300697607913	-1.0188190449733017	-0.050222989194559906	-0.07330016694609473	-0.9111121059879494	-0.2753023589613548	0.4833781694560214	0.6525081885376136	-1.1293824862103756	-0.40020908856457327	-0.5514431074717601	1.543242347609208	0.38087149149680344	0.4954871621522271	-1.1259659164664402	0.4859392153057433	-2.2762718283616574	-0.6123956673617075	1.238848601302509	-0.6457344859885034	0.9675133780855096	1.3395181565063914	0.15497337232228453	-0.44758747571702245	0.32356644744899	-0.2893308493990516	0.3680130925552761	0.09932148480201311	0.6188896729642341	0.48633936025736046	1.0940256687302052	-0.046263412861274146
0.11230140530076041	-0.7340728534244128	-0.617167884777561	0.1450459396862009	-0.9420105947853383	0.020762507715134115	-0.062090578153927004	-0.8229522357231825	-0.2555818751861023	0.4588457547759363	0.9592136747307958	-1.0212569439701151	-0.3677793517093038	-0.5234223267348669	1.3941142678300245	0.3221983249970572	0.5381314058815707	-1.148350253166533	0.5972609228677396	-2.2642200038316624	-0.5419733082258624	1.1828795705815245	-0.6523361402464929	1.0788077708908546	1.4837561145582177	0.14225951517108854	-0.41570835355034763	0.45815405779375257	-0.33706224315786615	0.3980231274769091	0.023223702062674795	0.5009967737503729	0.43625470644353365	1.0515525655954732	-0.048951648265173744
0.0706098408900476	-0.6600495079097226	-0.6609218375167336	0.18523400622081407	-0.8992218433051129	0.08955171019786723	-0.02833358006579021	-0.7217207378748658	-0.193052921102655	0.41951165973021204	1.3877991535054275	-0.8951483570009829	-0.33750212771134175	-0.49799401980630875	1.2305890232108083	0.3038517265445104	0.5851480866810675	-1.2310657068773518	0.6755798779387064	-2.2131510106061856	-0.49606034373885866	1.0668286040946364	-0.6643769835561733	1.2825914763283748	1.4642694361082538	0.19271513694721887	-0.39222282645479484	0.5404635277070827	-0.35486961156264774	0.4448984330486619	-0.060051744868976395	0.5769265409597011	0.4486089210509448	1.0158157332501996	-0.04717394420775582
0.03886449599457274	-0.5757969554035296	-0.6459122033982625	0.17350621250429996	-0.8829131339867231	0.16186128891520418	0.005690567421588905	-0.6280428739876597	-0.1323167382715044	0.3685378834974887	1.8300402963703366	-0.7642764885686475	-0.2896770070187831	-0.46725665747238576	1.0004079686088112	0.2782512245750368	0.5888246727210539	-1.3074617730163742	0.7215455811826718	-2.0910302160471517	-0.4552941746524078	0.9212395013760573	-0.7054076999118064	1.4692261967196532	1.279730591187096	0.2696779514631064	-0.36536056570993936	0.5717135198346247	-0.33616525763128263	0.5099765466876354	-0.12345617646069389	0.7953890598138704	0.4696141213171069	0.9986392603006478	-0.04822900433939368
0.026120492729000872	-0.5003512305652905	-0.5821260877493666	0.1456039842512618	-0.9097101298632284	0.232962380268423	0.025459622965449236	-0.5600089572599558	-0.1023968396690023	0.30592442607776654	2.22004715670034	-0.6431300476963715	-0.24998117346245108	-0.43842228123181426	0.7653461730184937	0.24466500935330088	0.5222410763867099	-1.3167048290551189	0.7422484148486317	-1.9541594272872278	-0.4054944922594698	0.7774554353543058	-0.7623110893312142	1.5117806410681276	0.9730224515586953	0.3694697358951361	-0.3316897073211862	0.5707808698507149	-0.3097409462989999	0.5845865361726197	-0.15283162412474682	1.1850593835318992	0.46378608887331546	1.0100359722103018	-0.01906309549493497
0.037652341442321734	-0.4257401953899717	-0.49444432550517003	0.12205096046560138	-0.9657629140694244	0.27247466278218313	0.006652305258858138	-0.5420210662169714	-0.09855691745969145	0.24902801980456052	2.5018388044698048	-0.5363586789138415	-0.23287033521603867	-0.40430642909447545	0.5244744577161339	0.1978420250590836	0.45068266447848393	-1.2301520604814278	0.7270528055630943	-1.7686561742773628	-0.36941368174455735	0.656105396850296	-0.805982467390043	1.419195322921348	0.6548415299928785	0.47407252916530085	-0.32135276757842524	0.504264272998259	-0.25526010406967015	0.6400866519856822	-0.14773143147868914	1.5907079198941338	0.44753134213555457	1.0200284464025158	0.016129663690523932
0.04894831143196036	-0.35295184988674366	-0.4068301742254713	0.10466300044632877	-1.0116635747482128	0.2698370077526747	-0.08178483186599797	-0.55588646550491	-0.12186294373953432	0.19513698117173084	2.6347399571882	-0.4471536861039572	-0.24161150417972266	-0.37092143393502053	0.2697263260892326	0.15474228327797884	0.39899235735696886	-1.051899648637018	0.6657561803952505	-1.4613591775776635	-0.36943142931490447	0.5622305954958862	-0.840095798197088	1.2404690567956203	0.4736397787562775	0.5575921756711141	-0.30898978764608287	0.40039193545693025	-0.17235511392420144	0.6802435224853272	-0.13427980321668503	1.865589345004485	0.4264350788624576	0.9760289979227424	0.0390519290162489
0.031440868385373646	-0.29164474586939815	-0.30407116689830704	0.10402523522911626	-1.0215371631930312	0.24700185086373933	-0.20965322031887715	-0.5791747030900994	-0.14680426812113404	0.13136836615733521	2.6448859879842477	-0.36611161301828987	-0.26158507526174174	-0.3464997790703396	0.11479853735321303	0.12555976523554516	0.33193101255415186	-0.7894090390885868	0.5811316563776582	-1.070418921080233	-0.40270812371503234	0.4737064386356503	-0.8630006681878513	0.9457081255809469	0.3778871125227667	0.5712255885282149	-0.25993756292010034	0.26781884907741454	-0.08083318085123196	0.723813419497575	-0.1216383888577206	2.08659418816467	0.38639771014703983	0.8727259449702288	0.08478083663957234
-0.015099314234350004	-0.24306240059085776	-0.19105461038593213	0.13432794089693928	-0.9969396340031634	0.2243873742760764	-0.328908712140215	-0.6290927010805613	-0.1418256939002313	0.07837795886950569	2.596453048523871	-0.2742172127818668	-0.279045560266701	-0.3270838050164298	0.10193298579403694	0.09943287380732106	0.26934596318420023	-0.5293548199292804	0.4967506951090768	-0.6627173075363386	-0.4622334746579826	0.37762691388725694	-0.8785576099610253	0.587355541630074	0.34985065390288106	0.5429059381652263	-0.1732864427031149	0.08172408895458776	0.01618830282734393	0.7575900827777124	-0.10496667969902063	2.2484160864336453	0.29574448674401266	0.7204984358912717	0.12234386790158876
-0.0869047290350739	-0.20485405540861126	-0.08759051728614917	0.23585662033704172	-0.9528350443741619	0.22060428339709975	-0.4248687763477081	-0.7142055122220319	-0.10464991705364364	0.06037512144066347	2.512449747728206	-0.18057090982040827	-0.28903234580771103	-0.30259320138024937	0.10577222975137819	0.08287086400761194	0.22065716274504638	-0.3623554861946457	0.3965381551547623	-0.24984829025909377	-0.5343950956878081	0.2842291579455815	-0.9025531880465862	0.3025671832449502	0.4749429503776181	0.4997401275648864	-0.04852647130114842	-0.09187316138384725	0.10738673292351311	0.7663378849654218	-0.12051655422274261	2.34121092360323	0.15738942487527083	0.5375201559275123	0.1136287821566887
-0.17744284580817457	-0.18157643450288732	0.010310159306400547	0.4184700608654962	-0.8995003783876975	0.24192620393444525	-0.5093307304118528	-0.8207885676902542	-0.06706228735179899	0.08449637833281423	2.412484452391768	-0.1049360608211988	-0.2857434809851254	-0.24566909563128947	0.057077138175415654	0.0861575884329819	0.1442797228070067	-0.24551533959613708	0.26796408620446543	0.06152048976213662	-0.6000256108300349	0.177577275401472	-0.9021800510667864	0.12457295916808109	0.656753660315782	0.4164070575791121	0.11523821939683494	-0.21316740062461204	0.17655755123573183	0.7665684948649228	-0.18946783484296187	2.435513418210104	0.016879205175751588	0.36854355059561467	0.07080490311499871
-0.2659694412432126	-0.18556250350540437	0.10124690655569672	0.6029347920939122	-0.8620133981346516	0.29291386211443593	-0.5997020291872166	-0.9633089969361711	-0.028796311770705497	0.1312117346190746	2.336840459987814	-0.05011571014429698	-0.2652126603816721	-0.13372387022671578	-0.011028599046573006	0.08162550358081347	0.05770339165069856	-0.13228409626151905	0.15723775425116385	0.19616733261150415	-0.6159451814310567	0.06826941028917079	-0.891890081277702	0.026635333582096483	0.7748307525485304	0.33087505003574036	0.2700855767433973	-0.32543358802113026	0.23047961559604463	0.811860279126774	-0.27272250705915035	2.52153857786716	-0.1108214848816846	0.20750394105794015	0.00041938474407949287
-0.3328476115936998	-0.18320322762143645	0.18900593847360594	0.7122140904931914	-0.862474421719625	0.3619552706557673	-0.6915159347184834	-1.1551200884706954	0.00585989466725302	0.18008077455641905	2.2455352987540222	-0.01978411864004421	-0.2559251683577576	0.0075659523275145805	-0.07261987444732901	0.061853801959455	0.004102090655291316	-0.07738917530653008	0.06454859698853148	0.33244942980686976	-0.5758889151584755	0.010778991495144757	-0.9182105897758592	0.022411090939495358	0.809992027976685	0.3125505703891003	0.3844396954709835	-0.4189970344069744	0.28957772758516054	0.8854094630740577	-0.3513444177271884	2.524066121217908	-0.2113702217048979	0.03488445816920631	-0.08891385736077684
-0.37679968043969386	-0.11772267528949074	0.26757953792905165	0.7328263079994837	-0.9004608441897248	0.43172177161556996	-0.7644477207113726	-1.3444730482755027	0.012740260013901628	0.21023234567160762	2.0629432081477086	-0.029840987256189826	-0.29288938661294006	0.17337395802652503	-0.12234625229906641	0.028177715366712604	-0.020782373050385564	-0.05960352546591348	-0.048843393940060896	0.5918171216254067	-0.5025559544857658	-0.0002059461169897983	-0.9371257643672296	0.10842003133586268	0.7088805251694339	0.29407949490528706	0.44078290836219375	-0.46330412630925605	0.33422113838360706	0.9497957470145305	-0.4386605468163056	2.427871664336788	-0.21542252551347119	-0.0989455016841679	-0.16646800347542773
-0.40308050156987996	0.018595774251716247	0.3193019257697287	0.6623886828984809	-0.9559565582307451	0.49100070397198536	-0.819875878065967	-1.497478945680995	-0.010589992904484714	0.1942657182401559	1.8246072017122568	-0.07952873643596285	-0.36473086903322016	0.34141590392207904	-0.14423811146007778	-0.022920578433941054	-0.03384775507949248	-0.08255127744349035	-0.15066615429061656	0.8674882992735296	-0.41522016080948154	-0.008599366757246624	-0.9312847354911391	0.2717614137462078	0.5195552648540033	0.26276129332739184	0.43741995729921496	-0.494044269778927	0.35324899529177173	1.0075097178627939	-0.4994473642597416	2.2429766948951917	-0.12704587728379868	-0.1927445109548793	-0.23137588088893785
-0.41322328668818625	0.16039932729211234	0.3663205222232139	0.48756129273016013	-1.003057801162065	0.5701408634430306	-0.8731882121785706	-1.6219858783450753	-0.03052851642663647	0.12354657871544097	1.6989349819869133	-0.13328847573338506	-0.44973873720504987	0.47047421441251913	-0.11926260422694693	-0.06883201025081036	-0.04101398210658586	-0.1616882827702804	-0.19948695420354784	1.0755580622581487	-0.35590778071069284	-0.04356550619869308	-0.9437417700475189	0.4691247503945479	0.3221917496779615	0.29281343994788145	0.40238462286441845	-0.5192631253438525	0.35599877059457474	1.0478049543021364	-0.49333959791375115	1.9075376960537493	-0.02652749479622977	-0.28778494777289143	-0.27703252411968304
-0.421249715480128	0.2527347419422981	0.41672932561079445	0.2863906559508763	-1.0237366298796697	0.6906217993526763	-0.9089328017970623	-1.6959218717779865	-0.06182933342617496	0.0009432421418612668	1.625068596056661	-0.17223753469591713	-0.5246505552238256	0.6100403176792932	-0.07073088473427655	-0.09009300887741394	-0.06531683898107807	-0.20592399577284368	-0.20535952270748675	1.2224529601590326	-0.3265710469275388	-0.118951574529861	-0.9462389175277159	0.6531313198235278	0.10552424366242615	0.3379649577972034	0.3753707536700029	-0.5425047629428875	0.34901404723183915	1.0275420311327141	-0.44298168763251794	1.5614416284644133	0.04148139421581767	-0.34356778231639806	-0.29593688921807304
-0.4295513361163644	0.2947928802637282	0.43399909768532813	0.1539215056257392	-1.0191456033459887	0.8070569297389696	-0.9427752876929574	-1.7136409046630328	-0.11980367946324959	-0.14177745762707883	1.4602890339098944	-0.2036960257908677	-0.5849864739956565	0.8292698315351557	-0.027702762297475685	-0.10878625404669809	-0.12848349518221444	-0.2503119831747262	-0.18542797108006112	1.2104011356290358	-0.3086814960180309	-0.21451537450773187	-0.9291463735684433	0.8002117681977244	-0.1303741781484185	0.2925602289564012	0.40267405717721605	-0.5718397137701341	0.32722171034010783	0.9527321797348298	-0.38111458498503015	1.3715063532765872	0.06908866248471196	-0.3448499124062336	-0.2939423919829218
-0.44044107052632925	0.25800691440503054	0.4390892374410769	0.07449316253209134	-1.028068330646804	0.9186370934972427	-0.9962479114451062	-1.7339204914332025	-0.16244256330163348	-0.261708268579084	1.2539317121397924	-0.21534381147623516	-0.6177658576094723	1.1035480445552266	0.017551304774166564	-0.1209060503652454	-0.2213951864639249	-0.35874658293075307	-0.16456276224809252	0.979143466018183	-0.31913481495225815	-0.3083128171465616	-0.9332939346131373	0.8848646307003009	-0.2950853277467381	0.19239529148429468	0.47926388937791453	-0.5826584535834894	0.2979446909396776	0.875108887563042	-0.3178140269706262	1.2157298657120346	0.06017966497298015	-0.342306003497829	-0.26950257441306136
-0.4585316581953503	0.1261600166294682	0.4464008803160343	0.022462150227855297	-1.0512635797657155	1.0352403612559358	-1.0474123643878095	-1.7801256862902384	-0.17505252866406512	-0.3622069793156187	1.136281511372688	-0.19627174613450385	-0.6169791524027409	1.4776364991961775	0.06466372929324646	-0.1282755027877523	-0.31797307794935237	-0.420996357372916	-0.17523892941308772	0.6950670810316386	-0.35305042188487057	-0.3974171643736353	-0.9447033153416191	0.8659155422552247	-0.34391163643792916	0.11016835372446412	0.5592855855732098	-0.5700490258010278	0.2651826621982617	0.8223760905439835	-0.25612350940456874	1.0880667550663339	0.02647117523949179	-0.3297085665834063	-0.2388480190814979
-0.4746762463939988	-0.03711550212747774	0.4183036952126688	0.005472793469338981	-1.0780797849582615	1.1025373445586273	-1.0736464353933086	-1.8492990494968207	-0.19077561707946938	-0.45116390357656727	1.0864082548720806	-0.1629950641033012	-0.5996607113934415	1.9417582596595522	0.09057862600530228	-0.13203726160272594	-0.4012155556626227	-0.41131170557614094	-0.19480513691699541	0.6076300311511954	-0.37188059402275503	-0.4514006547281067	-0.9403117801178263	0.7907552250091741	-0.3426206439906178	0.010789703015375712	0.597463349689807	-0.567760924507168	0.22375957648705316	0.8024206472405624	-0.20772880973454727	1.124220971650725	0.014056251960791882	-0.2717074434717718	-0.22105652562880915
-0.47356892683005	-0.17006964129262908	0.3668807273576243	0.0027357177454706005	-1.116210277298666	1.0781994599038751	-1.0806243777014934	-1.93669075359605	-0.11927069341527571	-0.49668494438358834	1.0459517547167727	-0.12805170704719973	-0.5680613855897222	2.34553605530765	0.10233120524705816	-0.09793749568952659	-0.45614624370073714	-0.4096214597436858	-0.20301861406420948	0.7799204290454058	-0.37981375796774597	-0.47801205288708204	-0.9171629359479632	0.7215472496686054	-0.2917482340621799	-0.14241627372482474	0.6024939936979512	-0.5494188081569386	0.15972069176134956	0.8147505898671744	-0.17357517751410753	1.1786887918115927	0.08329449156645263	-0.1947389355390661	-0.21411914394132703
-0.4636685726221933	-0.2966784355712947	0.33491039985946547	-0.008088575246659646	-1.145283577125971	1.027569093640233	-1.061966663658478	-2.018436436378584	0.1297912641418204	-0.5038606267301567	1.1226987747274837	-0.07395105694923203	-0.5002626938151463	2.5991434266325433	0.1234572577676432	0.0071221370166932975	-0.46940895661899606	-0.27965525992376394	-0.2365220233170991	0.9808931881684	-0.3901073487688523	-0.5193087138866925	-0.871468007344836	0.6344582472329383	-0.1345759931891896	-0.24531322452606702	0.5842182842327496	-0.48550119592631147	0.06468433998586695	0.8672066550068334	-0.14676540720968081	1.0720146376457913	0.23808642618682424	-0.1173023483672172	-0.20807784072181085
-0.4442675475993867	-0.44273209209941794	0.32303984623552684	-0.021295629953098534	-1.123250491627512	0.9726512243804152	-1.0092741161521133	-2.0736803864501003	0.4442772590884356	-0.5293132516975243	1.319912818071317	0.0033978157971725543	-0.3921453601955759	2.7076963724793996	0.1557742979936702	0.18133137032852192	-0.45910620703801513	-0.004662922191130692	-0.2628538627379878	1.0563111186057659	-0.37163212803790097	-0.5762834079101973	-0.8125267159588313	0.556621776267286	0.01538617665731456	-0.294769329230563	0.56059493127396	-0.41646022645073916	-0.06626084221445425	0.9425699701635187	-0.12065158987324913	0.9535305002212301	0.4110150763549288	-0.05759171846913288	-0.21245706291203356
-0.4001713306444759	-0.5904977141606736	0.32203534047727633	-0.07347722571139978	-1.0392385479243598	0.879187862498133	-0.9255708663818142	-2.1052904241619363	0.7589086138663163	-0.5975067076677857	1.422594660736794	0.07932622687462897	-0.2477193959931001	2.6442497129467015	0.19496317647312994	0.3644378693699608	-0.44911503254516827	0.31934654468272583	-0.24259756077854777	1.0788612760370602	-0.3175020384803573	-0.6387763569782937	-0.7323453195688608	0.5095910748003722	0.03458055493052862	-0.35196835951665734	0.550671469120909	-0.37386921051885247	-0.22642422509215043	1.0214693037792077	-0.09291734473073873	0.9105918251690415	0.5628474632499365	-0.04181948323702029	-0.2166917563171007
-0.3385545662694397	-0.7052334738463707	0.3330076341443168	-0.16536856409140482	-0.9363918698434917	0.7579503084126944	-0.8144580882493541	-2.10043817454963	1.1636509507105977	-0.6987689971533413	1.306576211553242	0.1380765215022859	-0.07166132660329193	2.419214712530686	0.24873301338632273	0.5002848660294381	-0.43769061264690245	0.6804196003511572	-0.2193779120394706	1.0157731633685085	-0.16670093324414964	-0.6936365794426542	-0.6419026562344082	0.428814434949954	-0.01070161411757518	-0.3870580721781859	0.5582381090126105	-0.3311040999233025	-0.38641115180068286	1.0617799142118518	-0.07306710410626714	0.9008068327819329	0.6658093697569076	-0.06351393840789739	-0.19820652469566213
-0.2752800986418647	-0.7677500261508037	0.32908619820345486	-0.2563121124958304	-0.8344672389325675	0.6234404104935087	-0.6844097606986659	-2.06416792876687	1.55151943380861	-0.820736018102737	1.09144936451288	0.18561463868971778	0.11913653895152967	2.134180491156887	0.3155317739419835	0.549688442548263	-0.43209264689675264	0.995414422785247	-0.20816049432111589	0.8258220185375326	0.1273408122605591	-0.7398970913585472	-0.5896921819070935	0.34048936151375236	-0.0992929260207242	-0.39703991600024613	0.5628277102583966	-0.2726207282655913	-0.5189150301619501	1.0441920658766333	-0.05481651657241252	0.8956039365277604	0.6663709249663357	-0.10269013559733711	-0.14739020383485074
-0.21152076919338966	-0.7982502678132256	0.275789440760904	-0.33379172853688527	-0.7116716861436352	0.46050478805312134	-0.549071875042997	-2.0121886848988852	1.7183682934648257	-0.9558111409103265	0.8650461112778117	0.223853466817777	0.2915342438377945	1.8914670257287187	0.3581616769257625	0.4899881746655888	-0.447920661373986	1.1691747398497088	-0.2002988300335841	0.7045024986080387	0.4820615007807548	-0.7963173812537392	-0.5619939368681399	0.3174120359406786	-0.22032955754306247	-0.3840861747518574	0.532960845694979	-0.22689600838776794	-0.6260974482482082	0.9976396141641825	-0.027747062324703597	0.8912731166343738	0.5609958487756075	-0.13272861198778246	-0.09294621046662638
-0.15059853661586137	-0.8159576128051768	0.1683942530110456	-0.38117236946561495	-0.5258599720838224	0.24608760390132178	-0.4203592944885156	-1.9206104751974806	1.7271867898950366	-1.0997751035142111	0.6545410410690745	0.23806755325170945	0.43190649093336153	1.76320852098766	0.34959485330818285	0.3342539274791732	-0.4533420679075256	1.2474894634201688	-0.2214076016145632	0.7251557609979784	0.8155383475959065	-0.8498625055532665	-0.524594130354399	0.3283686652949238	-0.31169772112533045	-0.35992451540686876	0.46532969460467377	-0.19006255168988534	-0.68622488789078	0.9155578639353905	0.0031657142835780916	0.8990331181498288	0.4094973595726913	-0.16211584769767767	-0.060600668348738965
-0.11137714661703439	-0.8204802680195709	0.047177452376030854	-0.38832951245877445	-0.31509535648739473	0.015003802710472424	-0.3134247329601879	-1.7859125380706125	1.6634343905650923	-1.2233769661442024	0.5003724221807087	0.23710163931682632	0.5418594700353057	1.6679764777942652	0.29094427540666634	0.1494141948540441	-0.43115792163234784	1.2377134469838	-0.2679280866757207	0.8680279332077078	1.0510308585267354	-0.8787946651795945	-0.5266176808986961	0.38191574106562254	-0.3826657682052918	-0.334443493527323	0.38733403859896043	-0.1465886271065638	-0.6957388163448629	0.8079245368419692	0.010291441687233987	0.8758122374245291	0.2593496383059664	-0.19657054995311857	-0.014033493771510943
-0.09476080097102384	-0.8217663714797853	-0.05748432066628021	-0.36960401705340196	-0.11168790893448052	-0.18682409568295372	-0.23726578222446376	-1.6095031781551001	1.4839271122693576	-1.2903663171640838	0.4093589707272165	0.2413535545792075	0.6110239694604575	1.5468059067632274	0.19818977511812794	-0.024615295715772045	-0.4114871477347897	1.1149498262517272	-0.2997806817408652	1.1053033388118272	1.1335393130687077	-0.9161976041617589	-0.595073965269584	0.4726049502989632	-0.4543280282050343	-0.32755348918018523	0.3149754603996322	-0.11262773235912413	-0.6972681031442829	0.723183085772275	0.0025009233887755113	0.8184916928970282	0.12477369122499479	-0.21175259831848003	0.0730450992849132
-0.09071154954782382	-0.8349255095329664	-0.12720088377253813	-0.33589103904354134	0.08911667629494668	-0.32798592839767193	-0.17767009424170363	-1.4114315323714532	1.211498561836057	-1.2980804204234246	0.35673270317503336	0.25223429096334354	0.6259932213107662	1.42559396646929	0.08377826303830871	-0.16331249871287595	-0.40502715757413393	1.0011247127597618	-0.31933335798094015	1.328564614670757	1.1177439754601128	-0.9529945665385592	-0.6802066023530464	0.5294162135662164	-0.5233839449620941	-0.32708704788008935	0.25682672870001927	-0.08621508481479596	-0.6888570257474743	0.6434996784982849	-0.00034521262959444495	0.6584287283048892	0.022965249472523694	-0.2123631364564964	0.17872454699089899
-0.08927006845865866	-0.8393033716425681	-0.1541776586070884	-0.30683729025942597	0.24597034642369583	-0.3861404420761707	-0.113981677462566	-1.212988606274462	0.9531456883971318	-1.2495540119760247	0.3352373387392019	0.2567892380484347	0.582057920807048	1.2843041439150602	-0.01702231235231823	-0.27441919081108185	-0.3859691480165722	0.9208304219981368	-0.3098208795056645	1.4753123396805001	1.0377379283370298	-0.9377935789274	-0.7666882731327058	0.5444050745338539	-0.6007825959305453	-0.3355496257532652	0.1958525668040503	-0.06743773180541007	-0.6400815996544417	0.5445987795992723	-0.00956918629496922	0.3870208276824084	-0.04650064765047229	-0.21643339070994588	0.2877137038769562
-0.09858727804407932	-0.8077129230734746	-0.16358524138147137	-0.3009822512514073	0.33252752450221446	-0.33699178640679384	-0.024721720188046144	-1.0232771689257398	0.7494723381532229	-1.131708358377115	0.31786237495010394	0.2516471668068457	0.496263347428486	1.0892618591007883	-0.06657510736555808	-0.3711593023155869	-0.3763622494657589	0.8497182775155305	-0.2523806645305001	1.5109445318797672	0.889048783972083	-0.8805223431608462	-0.8553800629465641	0.5125552450637885	-0.6798010770451495	-0.33874808038249726	0.09437138370278315	-0.068942407112785	-0.5499566112540197	0.47632287535389617	-0.009236790847568083	0.1042759343697297	-0.09611480926180553	-0.21476458646603125	0.38288590890210966
-0.1260343884191357	-0.7422408879829867	-0.18059422830722877	-0.2873145883325382	0.4553518912652083	-0.1883163148629963	0.08788709458016636	-0.8832532797178196	0.5684145549906382	-0.9538532466820666	0.27289348913078587	0.24198802745800457	0.3938714794801281	0.896205298905666	-0.051350871353864694	-0.39831329512673896	-0.401049382282283	0.8526571734224146	-0.16055750815324207	1.3251632856310844	0.7739202951328121	-0.8050202367563113	-0.9038878703204855	0.3696390358855642	-0.7409527098559423	-0.32223605835908853	-0.046624474388479345	-0.0865632741421226	-0.4538027037405	0.42872499209704296	0.0123689132334889	-0.14404411412486	-0.12074735263751406	-0.18028953293932407	0.4297710468066812
-0.16374222327433832	-0.6677661286710027	-0.2117532242314169	-0.2524412319413603	0.6723499299167812	0.01992182085313965	0.23135700794874087	-0.8263065613126954	0.36522573751761783	-0.7499483522800326	0.20824330907187605	0.22725310507879265	0.296123357543728	0.7593971464988214	0.012690985296257446	-0.347279195162518	-0.4587219310959803	0.9826842830020673	-0.07103466662775557	1.0629011936201356	0.6784383666673772	-0.7074708964119275	-0.8966260506366985	0.1471702571681287	-0.7990473699848971	-0.26305132082401483	-0.20272604709049738	-0.10790230577398148	-0.3439146243937288	0.35825060680976417	0.030733761702387292	-0.3386945140430308	-0.12394973504803328	-0.13189420986582567	0.4160263593383566
-0.19466199263692743	-0.5888709210421246	-0.24573256324607745	-0.22560194571700917	0.9419142619131972	0.25414768919069386	0.38197583924101364	-0.8077809539538336	0.16195212680969348	-0.5533170349359804	0.10157780471918046	0.197073029485894	0.2278439014761477	0.669722374288188	0.12481528821000017	-0.2558928496165238	-0.5361171829885922	1.1418719400515682	-0.014852859189150563	0.9469126028585894	0.48049971459024005	-0.6145888652407753	-0.8644358104178498	-0.08865528876866605	-0.8582137974285999	-0.15030579514359657	-0.35698075322514133	-0.14662593310592067	-0.227732941680115	0.30296572690290274	0.033444862070250124	-0.46634284373346374	-0.14622981741127467	-0.0999427139762586	0.3362464699323057
-0.220647965362511	-0.5192850583272446	-0.2932920474155443	-0.21134080683212306	1.1891573686705461	0.4764673298452471	0.4836956444961479	-0.7934290494277241	-0.012092044494247455	-0.3818544478961976	-0.04853422503689401	0.13987577294961914	0.20724752210546632	0.6223269887602861	0.2574938413528092	-0.12199734558460876	-0.628312251567594	1.2791473110388698	-0.005083286701030904	0.9456043993817911	0.24364064074271288	-0.5632484643352329	-0.8437697623058827	-0.32881308355199046	-0.9086964737880363	-0.02374028008603991	-0.47443595387555443	-0.18690397707771017	-0.1652527531153582	0.2621016527114576	0.014633357218907534	-0.5845757049184779	-0.1940378960517461	-0.10150976186383687	0.2028174954763866
-0.19798395132877583	-0.5017821271302945	-0.30259338438857347	-0.20507830671310862	1.3300384925116153	0.6473369345457114	0.5401069116399502	-0.7893193604421008	-0.1149825783928895	-0.24824774575980216	-0.18164504415987998	0.05906097373098261	0.20835109468713114	0.5992567298169679	0.36846432892830927	0.026162028902716006	-0.7130606755401803	1.4338885556282137	-0.04669192299046042	1.10424042348693	0.06650214111195067	-0.5423487180097967	-0.8540166778280659	-0.5604383882248347	-0.935746419311393	0.09397617716397519	-0.5290563434763046	-0.21416222727411763	-0.166149738641941	0.20906137582639697	-0.012602294752501658	-0.6632103869417649	-0.24480552241757944	-0.12528004670397513	0.06696043742985022
-0.08339930911369499	-0.5514802310398813	-0.17857555808151437	-0.23526586032782407	1.3249384191028621	0.7544824751069634	0.5674095802424165	-0.7579781808882015	-0.10870787900985535	-0.1563246117430416	-0.2635334490483738	-0.03905504861542972	0.20105221860245553	0.6219960346570935	0.44324790005482273	0.11049989120836792	-0.7408116300566949	1.566352055596992	-0.11130370779762284	1.4391078084601332	-0.08646416770655957	-0.535554044158159	-0.8868670834727125	-0.7262279112575978	-0.9391565880401374	0.19676651281091068	-0.5323779467803126	-0.23797589019661816	-0.1977795069645568	0.14659684104842755	-0.0168818861377876	-0.69286098320844	-0.3244401219815649	-0.18617105033555842	-0.03620420941442498
0.03552943292918689	-0.6333990593864802	0.06950838807867217	-0.3001407554786975	1.2256166505154273	0.8269181568535993	0.5629107843591907	-0.694425233459463	-0.036851669086762205	-0.10940367656281433	-0.3235436204143939	-0.18212394791179098	0.1673331593250439	0.6788374018802582	0.4719094899172118	0.11966677105099785	-0.6944596427785512	1.596669888501676	-0.18594215910575163	1.7338133466956578	-0.23504682664942625	-0.5253942661788603	-0.915383359582765	-0.7902155867415417	-0.9202910474657658	0.2596827807467575	-0.4970669606190408	-0.2448526294113147	-0.2409524496866391	0.10161253665257694	0.01744833116408363	-0.7585475484173655	-0.45801437598625994	-0.27270465576386693	-0.09869845611583217
0.08232515083289768	-0.7111359221770205	0.3710919245749037	-0.3861681970004451	1.1567608571682344	0.9096522526596722	0.5398718201686162	-0.6438542942282952	0.05799562081509364	-0.10833662420841257	-0.36347139659291006	-0.36435024054879667	0.09528407414187513	0.7111330064500417	0.44106279844080676	0.07808200380971238	-0.6093269428639319	1.5775137690671746	-0.2523536020028311	1.7965907610384708	-0.35386681012081844	-0.4964234271947442	-0.9298065389942416	-0.8207813424537704	-0.8982467424692437	0.28344463326309055	-0.4483730831374741	-0.22307836112029814	-0.2594656427680767	0.078643790662351	0.07727951169624211	-0.7660710546485406	-0.5791888838800765	-0.3157882970366145	-0.12319608519975378
0.08237756832704878	-0.7647434399159987	0.7556630906373533	-0.49606754491645794	1.2050722870101076	1.0233551507444827	0.5422654787858208	-0.6006577501862786	0.1665673014524283	-0.12748482976078587	-0.3762336994810194	-0.5317090343841547	-0.006550544285047172	0.6900898413887726	0.3659626939029149	0.002744117371963889	-0.49569550822127606	1.5619360980167005	-0.27917256692174164	1.5692577018580107	-0.43300322629690846	-0.44712013913276794	-0.9097863048857745	-0.8690361142318916	-0.8671898486896141	0.3057005467248277	-0.40253220102490966	-0.20900156402981712	-0.22677713743047728	0.06536066045113623	0.16253894395456747	-0.6838298195399748	-0.6690832488919858	-0.28914848294779577	-0.1360013355645662
0.039231418453632504	-0.7751515089781267	1.2182379923116249	-0.6126457119127217	1.3388555685742094	1.1747103116608908	0.5450652044898711	-0.5554127630361649	0.18478573363791895	-0.1408082999840884	-0.3820952428789153	-0.6497778083070449	-0.12467651636803576	0.634889454927268	0.2801412963990423	-0.08165793877012259	-0.3658413973230844	1.4911132748928053	-0.2744636871075234	1.1698795329352392	-0.46824990100552377	-0.40765430106851275	-0.848964977178472	-0.9186589645931272	-0.8165366638937387	0.32106645583942894	-0.35681536218925836	-0.19269884231107087	-0.17076700840172593	0.06686731179453767	0.25088342145908177	-0.6653684064108233	-0.7673705877096664	-0.18354573634208607	-0.13900753429580787
-0.1045104548831945	-0.7555448191409606	1.65514004489523	-0.7270625634506558	1.4938267257309892	1.3587892086804487	0.5105495021078881	-0.5134324820895813	0.06640226439004693	-0.1350520909530078	-0.40105637859839244	-0.6715582205642351	-0.25204627463012297	0.5521371393750586	0.17074326512522017	-0.15156502664564084	-0.2543079016072013	1.3685323834399195	-0.2598093283753443	0.7782361170690295	-0.48156057876557556	-0.38452404511056704	-0.7848858766090758	-0.9549730504923041	-0.7668456338463306	0.327263461683565	-0.3072393991829755	-0.13118124937237244	-0.09152348376640532	0.08453203009625673	0.3264826110273183	-0.7047448712435369	-0.8453964074844806	-0.012004870830516545	-0.16192979962153112
-0.23132147760910166	-0.7330081982421144	2.0129082928889814	-0.862614245658985	1.6371474327092024	1.5280825255146728	0.4472992103435075	-0.46511483027731976	-0.08949615464403743	-0.0998197843154863	-0.41947055847980746	-0.559171293317133	-0.36262206202073105	0.4554158027173022	0.025117474381588754	-0.20741366434233485	-0.17296603193155125	1.2297799507792098	-0.21686109696635283	0.4458543187017397	-0.4475384864108835	-0.3497126231002796	-0.7332781620183597	-0.9924032004987587	-0.7255216963583753	0.34736041827057057	-0.2459482378015628	-0.06754964980347763	-0.0014132000467460798	0.10574814085028192	0.40208180059555615	-0.7278622852819624	-0.8794539720778826	0.21454548091640419	-0.2593855594521479
-0.2478985101344992	-0.6998761289690563	2.2907024285912643	-1.0297707375202794	1.7149259533572099	1.6259174590793297	0.38269179963098054	-0.40176672715938927	-0.25205689927786895	-0.03649169550244872	-0.3656956836676921	-0.3507706269936603	-0.4489738849207264	0.4126537746340807	-0.1104303009740212	-0.25751053429463444	-0.12429800316494113	1.0547557562003917	-0.134428637689863	0.3176994356059789	-0.3203416497358311	-0.29976467907514825	-0.6950029187443219	-1.027241201610892	-0.6697532584693849	0.36195336751644	-0.17589135151828883	-0.018367907318626763	0.03011363551052291	0.12016894656569806	0.4689971591004448	-0.7973179940841099	-0.9253649047405574	0.45450732042843767	-0.4126727889884857
-0.23572454711782376	-0.6528779906017731	2.489980917093384	-1.1970069500337261	1.734135269397715	1.6335992352808077	0.32250838296988793	-0.35636810677616804	-0.42182506887870097	0.026072814561567452	-0.17955749604461196	-0.11343989134596233	-0.5361124130274555	0.4143361246586383	-0.20307248295529745	-0.27043917295223785	-0.10313166884433737	0.8284150890506142	-0.011470043230659688	0.4349308196704825	-0.14682365445580178	-0.22608050248670503	-0.6690842500705635	-1.0517586099030334	-0.6122066611718353	0.3300221288012759	-0.1046215976385307	0.05605756139738486	0.047465158811631866	0.13166869355411093	0.5178592898683732	-0.8899502407457522	-1.012785391397418	0.6293857944278348	-0.6048960732458181
-0.23282192837918664	-0.5860517141194055	2.523854010306691	-1.349858013758938	1.7501366296594558	1.5565923187220736	0.25324188673459025	-0.3613867923910088	-0.543769853992621	0.081481221221297	0.09161409253581929	0.10926008911157947	-0.6268348204092955	0.41171607134170374	-0.2658073629390909	-0.23770031637141686	-0.1150857663924306	0.6105713333829108	0.14292167711483422	0.6244731509149579	0.034929213465112276	-0.10422763233143655	-0.6535847139865885	-1.061131148266305	-0.5746826259816231	0.2739692114239909	-0.03029210959491569	0.13579291735512347	0.1040193610286366	0.11890827911509698	0.5548382833917203	-0.9357859830303784	-1.107490918609017	0.7755079221266232	-0.8508985184596595
-0.20316673106300046	-0.4910929891000414	2.3745690006959506	-1.4550006960965747	1.7829365367986187	1.4280933318661533	0.19179752490908183	-0.4026885265580343	-0.6094482710868554	0.13241583956945577	0.38083522377229195	0.2583138669064384	-0.7287022182198315	0.4167079623981774	-0.2701265123911003	-0.19086449330991145	-0.1794364079284772	0.4177005792037452	0.28436397797122875	0.8152419229189324	0.24443928140832058	0.04392720112049435	-0.6335357770335204	-1.0500905140867804	-0.5453064582183024	0.2220742850647066	0.02566519087923196	0.17385747203176752	0.15098611138774087	0.09234201869266775	0.5738263733244966	-0.987046335898191	-1.2234444807719378	0.8758600407453848	-1.0877233858161013
-0.18598034516809156	-0.39353650543587493	2.1485358876712004	-1.450066873513419	1.829567151486946	1.3002038429851785	0.16363997822904397	-0.4458466622917732	-0.6479565130533956	0.1667573043331187	0.6464369787351265	0.3106720840238323	-0.8330389962626097	0.45329218055515347	-0.18087430113811598	-0.15256645049399356	-0.28183036772574865	0.21989613448660164	0.37472575785441953	0.987892076769264	0.4329007309202993	0.15332531806763852	-0.5903523473328899	-1.0289693008737766	-0.5334804802339809	0.15757211670853336	0.04508485500930017	0.20193645421401535	0.18177771290682795	0.06715941766723772	0.5463725868407306	-1.0448694329047885	-1.3575802899860616	0.8159255468633629	-1.2472253531141422
-0.22480860396078173	-0.3223238496024454	1.9204164934562393	-1.3068708665487816	1.8207308661083133	1.1653786874927463	0.16861964303090163	-0.4944715805702488	-0.6547278585265939	0.1731596184595253	0.7709241274780031	0.30441258293600537	-0.9158069398874966	0.4505342296952245	0.041464893465906136	-0.12872485964278374	-0.3960745667084026	0.03739526690115362	0.40531994538300575	0.9966897451507254	0.528329416674693	0.21990538594212933	-0.5176049876943078	-0.9937832797712025	-0.5345035308526043	0.07683779110901094	0.0433482491325162	0.2432715015009037	0.22722988114727743	0.06542215642433577	0.4912053299299168	-1.087542050762164	-1.4558372744680967	0.6551708551234294	-1.3501298481451358
-0.27089668569344805	-0.29616740108379247	1.6935913662759465	-1.0391600587736813	1.7092784144412998	1.0194564654219826	0.16023115189472473	-0.544799267182329	-0.6467815210839853	0.14992920344123245	0.6717519181067569	0.2750563751110964	-0.9495041462424998	0.38365392134191356	0.37710262783232806	-0.12591316960701956	-0.5476766187583832	-0.10126580111996324	0.3711129104107526	0.8525747796380369	0.5431308903438692	0.25011396437550093	-0.4399494416291332	-0.9364799882416017	-0.5392655878988141	0.023743444263765984	0.033989873018735996	0.29957868986282626	0.24194926659169239	0.09334132825716665	0.4428210176176267	-1.1117089126245845	-1.510475078628636	0.4923810362567739	-1.3887768452958213
-0.32225927777510444	-0.3220001944270276	1.4919658114348369	-0.6908162402724227	1.5922936797546208	0.9068359516719898	0.11370441252285221	-0.5391276403267826	-0.6344622753840881	0.1042417416248084	0.4731249055145965	0.20959203166154955	-0.9102453711343526	0.32634370247256184	0.7198164155562967	-0.12484755192223292	-0.7164568440008465	-0.2225219052987626	0.28563591677162176	0.6782566663547904	0.4900479074367848	0.23841990520389741	-0.35943796252626287	-0.8775326022743961	-0.5531011295982886	0.006791634728836293	0.0013527086042577434	0.40781582932885296	0.1851597894824693	0.10963776115518528	0.40347370653154807	-1.112773141403848	-1.542028410531347	0.26153656627246374	-1.332743035290883
-0.38643139499002327	-0.3620738154886577	1.3211322215677854	-0.32041637467590445	1.4957092387029571	0.8256045836317314	0.045036330941856294	-0.48694355214798685	-0.5910360257930096	0.0329646022450395	0.2853549663079625	0.10942107476739363	-0.8011883618511852	0.24814200583923873	1.0467341649770534	-0.11385756712490695	-0.8580677215579818	-0.338829091499651	0.18743953512856676	0.47695685636259844	0.3978315319151477	0.20831447172462964	-0.28003154294049154	-0.827645736747997	-0.5711384863385363	-0.005868914845207011	-0.032511105993027756	0.5930774221327211	0.10679854569296902	0.08863688630736084	0.3466756344569237	-1.1116645697587828	-1.5536541210832833	0.0027701521095016	-1.2281620063520813
-0.45921308561931884	-0.3346653324756242	1.1605078873398738	-0.006733324160084808	1.381384994287888	0.723881473330348	-0.02284098841738531	-0.4195625766609896	-0.5210452670378467	-0.06216947830606705	0.10274464384037856	0.020121384512912482	-0.6565110890410035	0.12277934950110628	1.3084256101438265	-0.07269647920407962	-0.9788757690640025	-0.4293409944556723	0.11525024257438525	0.2658618728378851	0.3345436960586902	0.1988380290662733	-0.20541849840291238	-0.794103810083027	-0.5700423606757266	-0.023607011143154964	-0.06986191493020547	0.80007597722825	0.017438200692255927	0.056505240310325854	0.28358282359714465	-1.1288843826454609	-1.57289876988205	-0.19296837493881744	-1.1214274985144566
-0.5238110949742174	-0.25293388344110873	0.9951894204339838	0.20612081708451796	1.3014070069532435	0.6139301403671895	-0.07317193523445466	-0.33196602825095095	-0.44533702158617405	-0.1553065067443477	-0.02252647493705341	-0.046252054404758956	-0.5140737407777671	0.04557051517735506	1.3396398888076382	0.02207930090557525	-1.0649120367342122	-0.5051127355574809	0.07296504309325683	0.10900827596988236	0.29777073030025497	0.21589562585131375	-0.13803857070452075	-0.7873714233713806	-0.5611393844588994	-0.04690242235939335	-0.14190349364408872	0.9264438323814851	-0.08772967612938277	0.02581874968349166	0.2278858114420345	-1.1648464468113733	-1.6215112384171082	-0.3654861014712149	-1.0088684806350494
-0.5700498770025696	-0.23114677979059906	0.7999482723832927	0.3025385169366822	1.2397643117792596	0.5336655622182248	-0.063586614789675	-0.21707397542550697	-0.3451356445659758	-0.23234964462633903	-0.06241778739303079	-0.10341143196319366	-0.3928774330962833	0.04479828893657481	1.1684463670289447	0.16932712291555113	-1.064216185704046	-0.5567946666868103	0.046213734493514964	0.05076051616547843	0.28641228527834467	0.24453124373459065	-0.13297251863262802	-0.8058164828647835	-0.5605547841054005	-0.10323520451673773	-0.24281959070608522	0.9408812541324106	-0.18622162788432367	-0.03627680925527642	0.16519810753377484	-1.2180431048192317	-1.645976832946771	-0.5073751647464158	-0.8915833714810443
-0.6060737998581573	-0.21220443478718448	0.613284058114584	0.30066951053624014	1.1179388294503725	0.4633841405554514	0.057068739883687034	-0.10492171525714367	-0.21767929918317602	-0.3018842581429583	-0.0989544373755638	-0.1292164856157355	-0.30304006907201664	0.030057041590247035	0.9140454010790385	0.3516119408506498	-0.9873609972975335	-0.5801840144224172	0.010410010388854168	0.08176493856557508	0.3552018679422891	0.25701178318124246	-0.21289558942119866	-0.8201093038515387	-0.5624425560802409	-0.18796759840280064	-0.35443097475525887	0.8676620127289223	-0.2471284156073706	-0.11222433615736198	0.11105919903835719	-1.301836340230888	-1.633850275856697	-0.6141582850856256	-0.78229070414616
-0.628895066374347	-0.08829560605082235	0.4503609510937533	0.23377502553086082	0.9547652943442971	0.39777903956252414	0.24345353274638892	-0.015609595744072391	-0.02094688088227723	-0.36100287436523903	-0.17286640295898942	-0.11215200609944961	-0.22684985509230232	0.003580713334915478	0.5650724204139794	0.5389680718639533	-0.8864833695958503	-0.5904929912564049	-0.04795033052701878	0.1289583789910395	0.4598592902769879	0.23575102951644195	-0.3343229735013029	-0.8137129364410092	-0.5771915358320567	-0.2767913488354231	-0.4885079745120337	0.7072959568288899	-0.2730233584321618	-0.18240661557194077	0.0989579272814181	-1.3879945284853494	-1.5917184579817927	-0.6908825777631219	-0.6987964249616014
-0.6276108377676364	-0.021792984743872656	0.29048999618452953	0.13491255901271676	0.7738327465587742	0.3526866980022718	0.3860899399893295	0.04428175962894201	0.2783126717390969	-0.41387580799937274	-0.24739825182555078	-0.09078826259848304	-0.14363392655802742	0.008489865865591788	0.2062971147514528	0.6705397590169951	-0.7780863964338541	-0.5905691284560641	-0.1259851290574714	0.15137771607465417	0.5436810650246189	0.19809022814901647	-0.4910261535947503	-0.7353604358343556	-0.5988461072595782	-0.35495358383727316	-0.6330873050474535	0.4913315265547077	-0.2642446640162617	-0.2686393439917381	0.10909598842714452	-1.4456254730734692	-1.4798475539630893	-0.7158332363367593	-0.6755851020655654
-0.596782799019812	-0.10470833034110161	0.1382107867174678	0.034411390200347135	0.5884820560839337	0.3322685158415709	0.44350568887428077	0.06109179588477117	0.6411429239013319	-0.4821280007964825	-0.3154942536642517	-0.0843014876436247	-0.04906540483216651	0.026085592351948593	-0.03920007265908772	0.7070403744127891	-0.659116641947827	-0.5808540217794264	-0.20403345885175822	0.11561470352770646	0.6391097507790132	0.151352670820391	-0.6627552728362729	-0.5379250950500638	-0.6045946774023172	-0.4032502487386721	-0.7584537102476613	0.30733833772895675	-0.23211493654768267	-0.39336855163477813	0.1175201355472105	-1.4597708472644997	-1.3251466823496525	-0.7085271299518203	-0.6961949068287957
-0.5383700539747843	-0.09235833022646574	0.0015593687585684578	-0.0529004396060639	0.46194068666710253	0.3069743498813008	0.4460916950589365	0.04081220911460147	1.0606998502155947	-0.548187352057942	-0.38601509305169435	-0.07733175572132431	0.04102326779980764	0.05678158542297358	-0.21593803451447355	0.6552487871786589	-0.5473546578339782	-0.5701339040672739	-0.24309821754040284	0.03309976922871463	0.7248127679833963	0.0924569020266884	-0.7555085151610237	-0.26326531845572154	-0.6149956920249856	-0.43470171925945067	-0.8682871406610791	0.17001495409805875	-0.20682288563420076	-0.52767575710373	0.14336388158262867	-1.4434526726491415	-1.1787021900315864	-0.7075502689309932	-0.7240889623638824
-0.44751743223677554	0.10244801640936511	-0.11013394459149635	-0.12579168922328482	0.431570758007063	0.2548412558518422	0.38521368995981825	0.003005631000768358	1.4774828264165103	-0.602518916892129	-0.45974474002243104	-0.06657412601516426	0.11968286201176241	0.13437653286711243	-0.33650663198332786	0.5249224604524179	-0.4557308102498908	-0.5680477447965846	-0.23579133507006506	-0.07206343776233286	0.747210201760977	0.05159860708201974	-0.765482753659507	0.02904747213653609	-0.6291722505973345	-0.46495376929426663	-0.9697545411760224	0.029371336524441537	-0.18258957173570334	-0.6247164028134391	0.15647272703950063	-1.4027163599318144	-1.046721538648241	-0.6989823837274856	-0.7515205257864701
-0.33310969906445687	0.3228401563861388	-0.18393614169525394	-0.18936448038901532	0.4628435245210064	0.19375484674213736	0.27178205504194325	-0.04737326668901617	1.7566948356422831	-0.6723570040141281	-0.5286794074794923	-0.06891315289669867	0.16988995124692485	0.2558642682470417	-0.373520619603975	0.35059767823500954	-0.3470534195085734	-0.5565205727680327	-0.20309980164721692	-0.18713628609011973	0.7509016963930973	0.05532471854904699	-0.7375118315968521	0.25155225292194716	-0.6252992732554051	-0.5166487922392239	-1.0369033017449976	-0.12340916617312318	-0.16835544075648864	-0.6837371630922052	0.1388142188963293	-1.3357438516146125	-0.9445033133645669	-0.6898853654710294	-0.766985105798151
-0.22845817199107707	0.6366834696441448	-0.22413568944369372	-0.23674512131774553	0.5230551256499711	0.14760113801861757	0.1671770362750005	-0.13718469420968737	1.8834243818687466	-0.7340502511465686	-0.5928464432147822	-0.06124265988438334	0.19381890128501128	0.39030058291434444	-0.40105902639373586	0.20622574009723169	-0.2194945784263048	-0.528654357692407	-0.1574723799991	-0.2991839138778126	0.7536525697968409	0.05257848414601356	-0.6784270259878473	0.32427643023490843	-0.6331183029834536	-0.5821504776670323	-1.0447869411221424	-0.2739637442424231	-0.1822219547166112	-0.7123481646235374	0.12705572994452338	-1.2891394996560746	-0.8973326757726353	-0.6613528831543574	-0.7493959526446797
-0.15658723532266422	1.1191340948120363	-0.23523354633051738	-0.26993548616350244	0.5808367482998117	0.13451794872882203	0.09344380208438736	-0.2299663642371003	1.8823826364113316	-0.7383086710930307	-0.6575513188574991	-0.016337131656733193	0.21931033527535587	0.5066033706776061	-0.44918231567817796	0.13481651644918308	-0.10609163218161402	-0.5042295440414224	-0.11735218273140577	-0.39904889678783034	0.7258598746338538	0.02476802589557225	-0.6134437858135525	0.32541649572083775	-0.6600829942885913	-0.6383899715643568	-1.0118189946358969	-0.4206882397111322	-0.21283710006653403	-0.6973123991761204	0.133049235355471	-1.2890064710586668	-0.869406686979471	-0.6165393838238942	-0.6989265008682428
-0.13128269002105036	1.507767305315987	-0.22775770539892437	-0.2985729159863821	0.6233085460653692	0.20653328704445992	0.016120079967970952	-0.27891135175121534	1.7124085403828722	-0.708176678920124	-0.7237603230548846	0.046778715166819605	0.23442163112132447	0.5777033438466102	-0.47940615108703744	0.09370678359750129	-0.024947093395116127	-0.5023108866099866	-0.13808207892503507	-0.45927531435088903	0.6986883444330033	-0.018578641066865794	-0.5684377254808259	0.2702253255125366	-0.6725057518004431	-0.6729332815600597	-0.9583012119410419	-0.5492447134932765	-0.2540984342893415	-0.6408437217851564	0.15145563325529507	-1.3026049499047982	-0.8395531978728663	-0.5525346356884221	-0.6589064802585769
-0.15810734265305762	1.512502891566841	-0.22661797771167863	-0.33313624761919264	0.617526541937176	0.4055659016217537	-0.07523432859660106	-0.29217502087614844	1.4969368171677733	-0.6718773199282025	-0.7899966750441743	0.10584151136164492	0.2159449852243375	0.5841983181217466	-0.49379310517186326	0.05553712845444929	0.022163059930822165	-0.49870198334609556	-0.20418230275393306	-0.4967062863307534	0.6470606622943504	-0.10101724563493053	-0.5243788590198986	0.0736900364276601	-0.6595349314571864	-0.6749056619147528	-0.8810773807694549	-0.6490880031041135	-0.2800080817948957	-0.5771800155297837	0.18338637092124177	-1.3237269349821061	-0.8150268946719127	-0.4651462768668912	-0.6662340896659801
-0.2322584403170591	1.2076282335644988	-0.23342736770750908	-0.37289913734233127	0.5523397279537196	0.7025070098641288	-0.1501537061198463	-0.28912796175285105	1.3418984438020176	-0.594804813632787	-0.8545739276580099	0.1746486746054477	0.18494661478687113	0.563982538318459	-0.5074244633714667	0.04626753847352656	0.03066905983689534	-0.4587299535245025	-0.27796828444052135	-0.5408581536726645	0.5395103859931355	-0.23342958046665405	-0.4224694092677626	-0.16515968321917868	-0.6107816978101829	-0.6219445840123908	-0.7769637236803659	-0.7082926240827154	-0.2627300818976045	-0.5060291745373036	0.21649088001082176	-1.3622017615435005	-0.77169608053904	-0.3765571930405925	-0.715113724805702
-0.333063833757076	0.7425272292473057	-0.24093218476674583	-0.42355718285951405	0.4648316887311945	1.0205493583425753	-0.2322006296148499	-0.25374110706045727	1.1610950403441507	-0.47915200156952703	-0.8973641060557146	0.24875889474665244	0.13189864563851111	0.5327073755668499	-0.49608031433793887	0.058271785886494044	0.016211975747453602	-0.38524232841249806	-0.35280970470615947	-0.5702600268136843	0.4067230646588638	-0.39452910565870725	-0.25257727208063574	-0.3144482584292826	-0.5405931178682188	-0.5409303936328086	-0.6786801006061935	-0.7302534223705145	-0.25255444280915695	-0.4109871479565966	0.2315213866479807	-1.4039579601742878	-0.6830917747920336	-0.3429572441783789	-0.7455225812025007
-0.44310781054128634	0.24874867293978267	-0.24355935367293893	-0.48493322716595866	0.38640965599583055	1.2553426903119775	-0.3491479506267422	-0.19699923296614327	0.9747558499788574	-0.36349918950626847	-0.9311112812641305	0.30056786668538626	0.04995018660397073	0.4923033954688707	-0.4690932883292855	0.05999218070289739	-0.005847540492469902	-0.28716238781025527	-0.4082066988423948	-0.5614460058887627	0.2688776857757716	-0.5712035189205482	-0.03486619578998633	-0.48170186555976446	-0.49225397613827787	-0.47605507223655835	-0.5890657243296167	-0.7267342230978941	-0.25283383174366714	-0.30791989687328175	0.21587802590467686	-1.4411025007616036	-0.5572730535445709	-0.346579770463947	-0.7562321641825522
-0.5372299734769918	-0.04018170905249193	-0.2296894472417125	-0.5469913259408108	0.31912902656396036	1.3939299195118355	-0.47197255842194374	-0.1707151473353615	0.8438593219227342	-0.258565848342729	-0.9863902846309156	0.32385396831166113	-0.016712153205327936	0.4788583850267093	-0.45738155210835174	0.06338161526655821	-0.03888488567099899	-0.16761175690384073	-0.42692043672476193	-0.5445865335815363	0.12457219128646775	-0.7479166115401782	0.22538249619779488	-0.6968262224099478	-0.46699436919751214	-0.42076178783371415	-0.47945281529737666	-0.686617838456648	-0.2502311032485006	-0.21063326727077283	0.18682458633029428	-1.4902787389366934	-0.4313329149545294	-0.31116855845894814	-0.7493670468876475
-0.5843991660265314	-0.0675731575826092	-0.2177319652348484	-0.6090494247156626	0.27379504070836813	1.4531247831820506	-0.5539446800851595	-0.1595127240879497	0.705682688983977	-0.14910977151190866	-1.0461999055229803	0.3410320847614625	-0.0633790690101997	0.48561536463353977	-0.4530930349219588	0.059298887269420265	-0.08334665074779406	-0.05543120692453483	-0.41560830015956984	-0.5001403204573455	0.010508556668001106	-0.8859374532513365	0.4596551138226167	-0.8300938773704128	-0.4641444424742048	-0.397106550471688	-0.3643406543219887	-0.6182608123026105	-0.3002123131641542	-0.12907423281418187	0.17144090953027252	-1.5419233966414614	-0.33982977015344956	-0.22270158226025277	-0.7076126808561121
-0.5863975829910562	0.049445222813932085	-0.25651168272883884	-0.6687690510274031	0.273218761227153	1.399436418457901	-0.5675051835906495	-0.061725171215124	0.5420801988927297	-0.01789170033398866	-1.0907859222556555	0.3620549174618808	-0.09409335145634679	0.47527304890879984	-0.45905611596208534	0.025378864098232402	-0.12498346835883667	-0.010662533524349666	-0.39456718489776177	-0.42276008480478283	-0.07148521833391422	-0.9583967835097866	0.6398659236434263	-0.8861370965208302	-0.4646437886094851	-0.4200021548592717	-0.29320872630546757	-0.5459493502167951	-0.401865771283281	-0.06942313881011461	0.16023295053822512	-1.5845812335435663	-0.2568410165007212	-0.06355464095043346	-0.6552788077511641
-0.5734635663091848	0.31169108731713513	-0.27785743009165736	-0.690550504765251	0.3030604336960797	1.2814039830338164	-0.4826905923195059	0.14301671743926755	0.3977015464865716	0.1534632025232385	-1.1381614137624465	0.37182769374423674	-0.0958306587878795	0.4310630966241157	-0.47760905817083443	-0.022124574862174968	-0.1477284497926556	-0.05547688924433007	-0.3825243600855376	-0.3634657622189434	-0.16016982735654967	-0.9619294981878678	0.7917039715771816	-0.9476406293143803	-0.39005852684224906	-0.4628614468909763	-0.23511512495114983	-0.47506795143964037	-0.4874323086469727	-0.022194231392461565	0.15236972073564764	-1.6111130482487912	-0.15043389289807238	0.166903154879798	-0.6289601159742765
-0.5707313044265396	0.6422452283164611	-0.2720235697264342	-0.6638440862944858	0.34292936913814925	1.183274809067461	-0.2813774910271948	0.4227700321583233	0.2571991562475384	0.37164114584928143	-1.1599302561173084	0.35649617746406703	-0.09539360033969582	0.34291898714074265	-0.4983164697279855	-0.05121722153360323	-0.15935020058007265	-0.167916305702482	-0.39740875030289513	-0.31965729828969225	-0.2389157969850125	-0.9170872293909117	0.8680104839461583	-1.0374417875376274	-0.20120825431403508	-0.499470425501391	-0.14260640554659823	-0.3959046208053657	-0.5588382384352666	0.0024964018473658117	0.15333574500465585	-1.596139940562777	-0.05091720348677958	0.4288036648179169	-0.6377619189902706
-0.5910889487176108	0.8549803682221604	-0.3242578691554504	-0.5697294275044769	0.40820262504378757	1.064170497894334	-0.02657039403079724	0.8553243999720598	0.12018540195891654	0.6348017090695764	-1.1403036574615215	0.32574791720359053	-0.11778191934793165	0.2089653138739275	-0.5192995716756907	-0.05838125367952433	-0.16116772192752407	-0.3222768642935284	-0.417502677096327	-0.2880805368684971	-0.28901718807384447	-0.8429775798667881	0.9183552733744765	-1.0947210776885783	0.03042745658587942	-0.5272170194099763	-0.049959860278811566	-0.32456311470281596	-0.6227594857148617	-0.021302539781061385	0.14995985374199067	-1.5588623713780545	0.045093560157545134	0.6185996206562009	-0.6568108128738169
-0.6538392414036711	1.0649218529295148	-0.40003044293885137	-0.3753084726073567	0.4739753231664793	0.8731664428490922	0.18160310383403128	1.3701749696536303	-0.00953613412779839	0.9039632180994838	-1.1430110888599265	0.2814768618547361	-0.1584283550290627	0.054175321860339375	-0.5512490247143135	-0.0585224801196758	-0.1426601616923342	-0.46687663388813777	-0.44595892493914724	-0.30960048406181295	-0.3192945430853753	-0.7620603633717642	1.0343865226697901	-1.1162023115813502	0.25368389575230976	-0.5430227160360973	0.026933188821009015	-0.27239689226945374	-0.6651236709949415	-0.05215814433419652	0.14378976324961157	-1.5179486871975165	0.1611230081595773	0.6998622468262907	-0.6758018952433001
-0.751296467404763	1.302092958579276	-0.4257226094479464	-0.14470319948367835	0.4913117308930358	0.6563953354837073	0.2761739911654674	1.737281580163637	-0.1598624262966407	1.120104951428135	-1.1901677980314918	0.20800111459232756	-0.23918582979230046	-0.11666594415804324	-0.5900396837407511	-0.07174641042487026	-0.12232469427342177	-0.5759507861213102	-0.46084331515650484	-0.3472767441935768	-0.30814906890762633	-0.7086699565033939	1.1413476730715186	-1.1258148637311318	0.45543191357959295	-0.5558964959187553	0.12979263055464427	-0.237242205542608	-0.7054292009681108	-0.03932085992868254	0.15048960898628522	-1.4770350030169817	0.25904609494952074	0.7321800655986708	-0.690587189964748
-0.8514007768605036	1.3593969591111863	-0.44731948325032916	-0.006644745657693904	0.46819331903828704	0.47181202634695235	0.2804483815533291	1.9874604975095278	-0.3021818144265144	1.26187607249637	-1.265164559360406	0.10709151763031985	-0.3972698705005329	-0.2695805295868796	-0.6370295791973624	-0.09707729828132473	-0.13568087971812182	-0.6367844086497947	-0.4320081919263331	-0.3554366633801004	-0.2617214248805668	-0.6734846340344774	1.2319482020512718	-1.1071537918298697	0.563522083106737	-0.5658117052693744	0.2467654406837283	-0.223389244448266	-0.7266480553100613	-0.008496003362147796	0.17185640383952258	-1.446704482807999	0.28175113801178886	0.7613637885958939	-0.6986663490549626
-0.9252963392405175	1.2561594753942877	-0.5058512610868386	0.08509600926824648	0.4175671666135349	0.3411482708213942	0.27301094227845013	2.2162459871452187	-0.3840193994299561	1.328111634238373	-1.3881566954792477	0.026901721546020517	-0.6323089774728012	-0.352167368087493	-0.6792918949937372	-0.15924260948302402	-0.160274540008206	-0.6355357585753668	-0.3807111707317862	-0.3675538980839348	-0.21325281026363277	-0.6245552464311295	1.4040074040056938	-1.0390138778392781	0.5699526869952246	-0.5748206858083773	0.3352909926407342	-0.2204047644997542	-0.7107375907237892	0.0196230303835846	0.2203965265177823	-1.433061661096065	0.2530814679953278	0.7876576310731682	-0.6803690048542269
-0.9683048931917864	1.1714044056420518	-0.5506193782934753	0.21043459015094004	0.2944738694259743	0.23168033280388284	0.3053680775145634	2.3452594946471144	-0.4257497843229182	1.3303142652451645	-1.5486700020891342	-0.012170444094486943	-0.8788755010159296	-0.3526086402250824	-0.6918511238967417	-0.26920665129272275	-0.18055807824576248	-0.5720221066188464	-0.3211736098623579	-0.3746672544890197	-0.17679930077143957	-0.5595352459874692	1.58090303527521	-0.9481326575767295	0.5674437771447913	-0.5804979427752641	0.41820703196400205	-0.227219327048856	-0.6711378854272743	0.06589875021663652	0.2639922669159527	-1.416433086420088	0.18904899695274097	0.86352717035744	-0.6676938303960556
-0.9858188884251413	1.1516188537342598	-0.5829181019049094	0.33788133939052944	0.11348369369232876	0.1458356956084284	0.37413233287928715	2.4256352811011093	-0.44784447867553345	1.301650693743452	-1.6858921059282186	-0.02046594024113831	-1.0760216405306258	-0.2796332604713269	-0.6855408771796199	-0.3837669717910239	-0.2127749423588702	-0.4793935895122746	-0.2627726751549833	-0.36322047406704344	-0.12886311326490785	-0.48497433728913836	1.7750060218823975	-0.8533752146620215	0.5983301624879844	-0.5575623577048142	0.5191782593712924	-0.2507718479758613	-0.607275456870734	0.1226749074736008	0.2737148337524286	-1.372223249214891	0.11190345291162498	1.0016308971769354	-0.6540358601988245
-0.982896613126198	1.2236491647476928	-0.6249141695671445	0.5182891752094567	-0.006901089933520704	0.12315816750611497	0.48635645251259396	2.5689750875902653	-0.4491163771991216	1.2506573385684483	-1.8033144084294643	0.02863468478213656	-1.2231573671118425	-0.18140884059490908	-0.6696733635899683	-0.4760520310470798	-0.2550452959824518	-0.3890796432753712	-0.23477649028251707	-0.3515120529497079	-0.016893691947356237	-0.39272406896187606	2.010584618936517	-0.7617259502826367	0.5898899948843436	-0.5092656928034152	0.6103087201434758	-0.2847949193888957	-0.5254880224633031	0.14788825648562934	0.28648089640416813	-1.3030927214286279	0.06215269678988877	1.0911764907527912	-0.6120068894754914
-0.9650353519940891	1.4290765114821105	-0.6992186195500253	0.8320253728267103	-0.0441095351039801	0.11142007719551077	0.5604636958621432	2.638801392037554	-0.4575472474126189	1.155435152777072	-1.9143555594866548	0.13756515530146673	-1.3092141755593143	-0.13268963865424044	-0.6500074490637987	-0.5400147696689037	-0.2945841746667206	-0.2897815074785657	-0.24386949957893816	-0.3466062899117173	0.1525778572936157	-0.30836438962361284	2.104112838065467	-0.6974022554975764	0.5668713559653236	-0.45619799974674563	0.6929491077402714	-0.31384385755441013	-0.45636131819337394	0.12627242190580457	0.3185051202896965	-1.2135940372837026	0.054351632529190175	1.0978313564571784	-0.5683591963584125
-0.9422140854778995	1.6744156516904483	-0.7670324169411357	1.1814055598059396	-0.05038137679120587	0.06570772907453817	0.5293033899346318	2.5632138413487384	-0.5124084703967188	1.0442267606119595	-1.9839921536025618	0.26712072925391117	-1.3059908695039557	-0.16414406821174557	-0.6333128643024859	-0.5716109759612179	-0.3577300591953146	-0.1881383459322288	-0.25968754700083857	-0.35571465661891905	0.336353948234058	-0.26748030844042014	2.0196690692524037	-0.6637043198713725	0.5580414547926844	-0.37930181970229937	0.7723368049646782	-0.3267641686648434	-0.41940845543431743	0.058872835278528504	0.36863450870084136	-1.146547624190164	0.08714949219333547	1.053669097807265	-0.5461306692014366
-0.9263840022441601	1.8064414115366358	-0.798490832850956	1.3968107619193932	-0.002694249720651459	0.03082973288752474	0.5406732683663427	2.3761909855793943	-0.5931437433463833	0.9293571062400039	-1.9971373255773142	0.38946035792810363	-1.2504625936621498	-0.26490580287929855	-0.6153929889164907	-0.5810859862187259	-0.44245771149535845	-0.1253099287726494	-0.2977103983742703	-0.3869316620839968	0.503944255018278	-0.26027305477236573	1.8821250379294248	-0.6580759965776792	0.5114439349492087	-0.2835480842396745	0.8239250255742189	-0.3376575204769119	-0.4002629610800428	-0.021179547834661493	0.4286422743144313	-1.1312936783540668	0.13518522835114158	0.9380738770093388	-0.5366640337737246
-0.9035823922882773	1.7160564451804163	-0.8376375812950758	1.4643607278424617	0.09889421815956294	-0.003249610780593948	0.6247718992475192	2.031502024333633	-0.6840542044847524	0.8071747169255007	-1.9735544130262135	0.4972639288567355	-1.192202702519193	-0.40703680044580837	-0.5680150847620647	-0.559067500322213	-0.5014596473517633	-0.1033367329507211	-0.35460936279607685	-0.435367895812419	0.6216461415578253	-0.289965908435214	1.6874192915856376	-0.67880118704294	0.4690360509724748	-0.22105827692106034	0.8562314079169291	-0.35265453221818366	-0.3867346547774837	-0.0760493299224235	0.48093223313368244	-1.1482769959564654	0.17065426955202617	0.7695857021878535	-0.5439193787885503
-0.8604427946016294	1.5185671674851982	-0.9163560613887298	1.4398156248300276	0.15433230425246303	-0.07500223445185873	0.7089987618403313	1.6233625378145387	-0.8177246826542255	0.7119427416629819	-1.9398619334016025	0.5622926640611383	-1.1422797012753498	-0.5341783350885972	-0.49564125186409463	-0.5163272440251332	-0.5313604699764053	-0.09586005994409141	-0.4061770092673017	-0.4807298513703664	0.6352052853027316	-0.3643334203445988	1.4363411584475423	-0.7175754142538597	0.48496641060532053	-0.19164582122641696	0.8819359314105938	-0.3562980848219924	-0.3627219110904396	-0.09961766165135019	0.5056437571763925	-1.1708327336947248	0.16162385469771545	0.5907997841051456	-0.5906455350294502
-0.8033339347236194	1.3495169590194767	-1.0111852684512468	1.349049233430384	0.13541112795256388	-0.16182417012438197	0.8902542862376027	1.3225870756986284	-0.9718787837131057	0.6603815971617812	-1.9187220902605115	0.5939784290231209	-1.110144978872605	-0.6195507039577401	-0.3918693467086098	-0.46486946474045443	-0.5372596249784186	-0.0983269052130807	-0.45386118301818057	-0.5275471832962528	0.5594586550628666	-0.4457792547294076	1.3080394430857492	-0.7806870394170374	0.5264243190076179	-0.17695958372052795	0.8784213718980558	-0.33798083913800137	-0.3458115282122406	-0.09150019318894113	0.4949759407863712	-1.168053914104429	0.09645309606845173	0.4276436423556789	-0.668647720378084
-0.7434797085894264	1.2169971991687032	-1.1437993459587166	1.228396455324153	0.08999070017478834	-0.24859356286803144	1.1566236092331663	1.167724776726422	-1.116305889396354	0.6173862399092133	-1.92061820383246	0.6071129645886526	-1.108713612454802	-0.6853002524584791	-0.28081717309146426	-0.37490822236327276	-0.5018023799487109	-0.12986293331232573	-0.4940896303965475	-0.5631957280389808	0.4746607639461664	-0.4946312836171769	1.2970462536039673	-0.8693481321543566	0.5411854779334648	-0.17449410827716189	0.8485545073346378	-0.3114935795949583	-0.35381087454766713	-0.059383921185204934	0.4476303642472086	-1.133732535973212	-0.018711253367705027	0.30645182195926185	-0.7480662878212455
-0.6662097700234135	1.1251983707303939	-1.3017578764435795	1.166356072249779	0.027675678939389426	-0.33816874801358887	1.2587601675511197	1.1238496859048501	-1.2456640259048997	0.5816546702434857	-1.935914735436923	0.617861124550352	-1.1503543561055531	-0.726614356340236	-0.23209144924988437	-0.24788145882968685	-0.4386045662387609	-0.19843209532628356	-0.516321496875744	-0.5909623468340038	0.4501336217269782	-0.5464874092932417	1.2492273145004433	-0.964333588166251	0.5971000659108296	-0.15278459748125114	0.8079096602661006	-0.2670745696946085	-0.3749562054857985	-0.020349352196461352	0.3969504458763061	-1.070174428322811	-0.13275249238500528	0.21399599659218907	-0.8223107247558261
-0.49839516249753163	1.1475987157659058	-1.3740243387823188	1.1568427410930302	-0.026897987931687222	-0.4018612863954772	1.2065271170114515	1.156432734093033	-1.3365018071276356	0.5635147802186664	-1.9673100005416733	0.6594995909394248	-1.2394159413842947	-0.7349019986743264	-0.2542181557806257	-0.14329686051307142	-0.38014269386845684	-0.27257450035536557	-0.5133310875684373	-0.6130219279614991	0.46119035805299424	-0.5887381611183212	1.1760494121928615	-1.0512785823300124	0.6922194150947152	-0.07354288404203527	0.7288940928724339	-0.19618073558433521	-0.4126001882407479	0.0057556884269673704	0.37016145028734093	-1.000009233667822	-0.22431634585737537	0.1522909421099167	-0.8959336879142359
-0.26184811576555467	1.264225303055362	-1.3611589381093439	1.0277927209601714	-0.04119932372384386	-0.4276703730587196	1.1992820253040266	1.1941112845126085	-1.3540903467109682	0.5355168927545622	-1.989179118133513	0.7277006905378094	-1.3777777196182146	-0.7173338516965702	-0.3053331963403373	-0.08143967972624891	-0.31744340029952295	-0.35795475605428845	-0.4581911874450467	-0.6349833938282351	0.440904885146676	-0.5926318831357684	1.0977911063910883	-1.1256468540805744	0.799919851052859	0.06501683587514126	0.6109013713553965	-0.11569925963946708	-0.45353801948675565	-0.004514139097443725	0.3521082225503804	-0.9713637423593384	-0.3369461082671961	0.16319922350915933	-0.9359970671594484
-0.02022312428765525	1.340744200317356	-1.3373019263508974	0.831157303503284	-0.02440077684642113	-0.4290995407241119	1.2334557764549803	1.1736524589704809	-1.297727072137106	0.5053946900527961	-1.969342853073138	0.7885532684355068	-1.5505250712630265	-0.6565761942523043	-0.35707109296759726	-0.07052672753264225	-0.24056744022046841	-0.48303294765602994	-0.35930471134645914	-0.6585801140409664	0.3953823672072989	-0.5898598624942087	0.9491677770525284	-1.1808140229102242	0.9423187538259707	0.2242865495165932	0.4771138059114189	-0.05661899199205259	-0.4740216397905222	-0.04171920288348433	0.3575927474324946	-1.0201852376080063	-0.4762876860443928	0.21580725973497605	-0.9252874841793968
0.22884515135975084	1.3423198899871547	-1.2838023360148552	0.8217591243996418	0.007582734361021223	-0.39930770005216776	1.291341708282595	1.0595669806188517	-1.179937155533574	0.5058156373118724	-1.8893779095484948	0.8376823026921596	-1.7238952311965021	-0.5296690854326088	-0.37046760379747024	-0.09221140547970438	-0.14818542658858605	-0.5963251007503759	-0.241149715548312	-0.6701740673540835	0.3566216735700284	-0.566639354701421	0.7695740783906178	-1.2116317930982894	1.1155431460721172	0.32896930415248954	0.34963866500368945	0.0028716416482813976	-0.4614344330568362	-0.05315745389869686	0.3976463988443001	-1.1197349713348548	-0.6290155258409215	0.29051677655701585	-0.8508118011885667
0.4372571081059358	1.3159760621564178	-1.1975693801527507	0.9542637061257349	0.06632482281288739	-0.347973258541603	1.5015989714615052	0.8990842658687992	-1.0082429681684526	0.5882821422061408	-1.7386095327867448	0.8998322355808291	-1.8385575150776325	-0.3505677565887338	-0.3037198970178378	-0.07091189055124021	-0.035737977280842506	-0.634226198741212	-0.07859864311093984	-0.6323179292442599	0.30714144744333194	-0.4376565895936748	0.6011170834334892	-1.1811620429006644	1.243205248267444	0.3776657758825424	0.2730074850440202	0.08336555292626899	-0.4066594972122323	0.0247271961591909	0.4779406741070746	-1.1776171921625227	-0.759933775476702	0.40688534566309575	-0.7054881077143211
0.5426948975915874	1.277452579040212	-1.1311850717253045	1.117327871176582	0.13928180513472777	-0.2878010963943167	1.8112892410380463	0.7642070899699747	-0.790300127821812	0.7874685115180713	-1.5141023931236237	0.9616791366467895	-1.8442720542876407	-0.1157282408656676	-0.17293033358808346	0.07399927581257386	0.12797395986130003	-0.6031317663999933	0.1500255906276642	-0.5276780036439302	0.2701555108407376	-0.20439427588622242	0.4673044219085057	-1.073755873436805	1.2571382233591692	0.4067184054313975	0.3224180570144186	0.19083170173893005	-0.2837430707088643	0.18695357346097333	0.6117713911168524	-1.1297860209167783	-0.784475255845477	0.578487264988467	-0.4802689018058984
0.5657127297108453	1.1736614746285192	-1.0554897676156147	1.3923995525003396	0.23056447495921092	-0.2105419737769858	1.9664923560213001	0.6653697100042487	-0.5088471545306723	1.0740259107660608	-1.223149235066622	1.0339332868739033	-1.7262007145106746	0.1529927011716443	0.010944946156082913	0.36249921550968295	0.3500750685198498	-0.4734396604988465	0.4075120101241089	-0.37815034624599153	0.3667555362380145	0.06979079836221325	0.43959182544724956	-0.9153827764072453	1.175708265786383	0.3820769778920242	0.5035488064802418	0.37734926318779627	-0.1052282462381288	0.3649690418818729	0.8138366610633911	-0.929090210294186	-0.6582012195633439	0.7835873768197151	-0.18889887093162405
0.5276183158362755	1.0531765769584214	-0.9252420738655616	1.674610661116781	0.36941901595800714	-0.1256115835439502	1.9988281193054724	0.6086662442182108	-0.16346008212050317	1.3648515194316553	-0.9161702709544061	1.1833753241916074	-1.4870969639702936	0.44292228532181943	0.2515511818230953	0.7570987280632269	0.5866748046129256	-0.23458203772493497	0.619519851874608	-0.18615513348252072	0.5964445916654614	0.36900141710026557	0.5195866533473199	-0.6728488451374566	1.013968834651682	0.31656196556992755	0.737866556569152	0.6465990958760335	0.09244677726764428	0.5241359945169511	1.0583135126267356	-0.5704451116827144	-0.43629584883244615	0.9783490428472055	0.15757998572259063
0.42296023657612636	0.9650657140715871	-0.7397851982485953	1.7465452629081846	0.5257060112635605	0.016727210777562028	2.0837388843603426	0.6160918504850645	0.17378683973870074	1.624380188858528	-0.6986641660184774	1.4040014306124862	-1.1399414385775697	0.7159732102092193	0.5074531287882396	1.1727923352686491	0.8112373564677373	0.08910765291034814	0.7604344334414765	-0.02320203790395021	0.9110380236316896	0.6404660431841922	0.6411288488058241	-0.3926807521426783	0.837577857157417	0.24760861452140692	0.988475323692653	0.8850963497614796	0.2909305582154175	0.7107147772059597	1.3057403737857631	-0.1191677664095998	-0.16042046932519333	1.1400602443366994	0.5313314241357231
0.32451363037292436	0.9274280240670519	-0.5114629711401404	1.653440399045429	0.6512388915882649	0.27250618853951053	2.191132942855366	0.6604662493142379	0.43791776647049785	1.8573989704347746	-0.5945875859659424	1.6127430077365061	-0.7740361057577408	0.9109879155148917	0.7374299682861208	1.48976866080743	1.0299007533205369	0.4307352677855684	0.8315953499442786	0.04093263754603998	1.2650310617676657	0.7872026335171856	0.7186408806479996	-0.1838567571884183	0.6830363178751722	0.12714681704796676	1.2191406884057874	1.0184279914612415	0.4671661571677862	0.8948490949602668	1.5040142581603866	0.30529692600820696	0.1382661934190846	1.2575481333624787	0.8623746065352906
0.26587811097775427	0.9165600239661709	-0.287400234795036	1.5255241837431703	0.7861747321147972	0.54121072680463	2.275178143856693	0.7782517280298713	0.6167224722484405	2.0188665074392946	-0.5396002923794574	1.7844862932566827	-0.4559558936304697	1.016520905170126	0.9107371163923925	1.6582004488402902	1.2205327780775022	0.6977179721139495	0.8429480803009717	0.015929598595749727	1.5036826402202101	0.8135690624101624	0.7311840237381787	0.023515154357447755	0.5447174384025215	-0.023140569843059143	1.340000187878151	1.0873570429387454	0.5867887351800934	1.0013754945360862	1.6119285176306277	0.570762882613138	0.3578646346409811	1.2734221249509268	1.1068739523835105
0.2583299918199451	0.8811027477749785	-0.029580309747192703	1.4388058299027768	0.8816738468101718	0.7555018079271303	2.432635999769545	1.0453431037869947	0.6988265502758706	2.1177989027932216	-0.5338299082879063	1.92414608454757	-0.16507164344146147	1.0583038606980706	0.991361239496565	1.6942645461483408	1.306112068951781	0.8953092326720448	0.7949526874819106	-0.08715683537588201	1.538716344084668	0.7827158280136373	0.775085024553807	0.2178423166064169	0.41774954912697543	-0.12089333944895464	1.3479113924279447	1.0644760300001554	0.6330790702240693	1.0517714445735427	1.6631174165303633	0.6972730787479717	0.49025506955553055	1.1489944524230193	1.2636009670065582
0.3178500564289216	0.7971397814783708	0.29421825794111117	1.451144815285787	0.8758054007597972	0.9516025270732168	2.6812131727756343	1.4108877764270789	0.7017337469012143	2.252325815216897	-0.5583973413475196	2.0069874090805704	0.09241041484506582	1.0607446472091084	0.9650787555971038	1.6316627168588969	1.3478839024343479	1.0139614446224663	0.7116001022647112	-0.2742462851013631	1.4295332913115544	0.7086061784895139	0.8747700038494468	0.22222256821025077	0.2936681240968307	-0.18718131163978136	1.3325851564360118	0.9999366511135868	0.6191831469024176	1.0935579583629893	1.6802669441447033	0.7270862655225903	0.6239507409028036	0.9552503499588891	1.3702632104516062
0.4287851306137077	0.7031349875023446	0.5772860488742063	1.5499098454513018	0.8697928848391199	1.1239538423679467	2.875398728096187	1.77798158416766	0.6736550728280986	2.4013313554585483	-0.5431919690493996	2.0287015331265437	0.28894467253230516	1.0714317067913377	0.8664020172892613	1.5577884498918195	1.4647661038298738	0.9915161981626461	0.6526037919486417	-0.4362999907896354	1.3363407994208476	0.631479539057832	0.9770382391590825	0.1133883167166482	0.17464105628964324	-0.2263623808478698	1.3063431120757225	0.999066177795271	0.6062136184688781	1.0950492357130925	1.6532805887588453	0.6360060191640383	0.7849804914981686	0.7191959545301662	1.3993568549034865
0.5856379296751676	0.6426966421137537	0.7494911754496382	1.719280799872361	0.9240303886794878	1.2381716611557296	2.949260193998434	2.1449089559057075	0.6207562075661065	2.4270482961467312	-0.4821790453136	2.0402356818783947	0.41405265332503627	1.1052855535969819	0.752725679584253	1.611184883036774	1.5842343784569155	0.9097143908477501	0.6358791498498649	-0.48733627892819154	1.4189912345255942	0.5929935780575701	1.1858083793568457	0.016242736626151666	0.11978605645299412	-0.1694698691304106	1.288122532955814	1.0878295855972588	0.6491218769372153	0.9887688200300733	1.6013749621756521	0.46837520547492295	0.9331703581158066	0.4758558039877717	1.3798310160289258
0.7702195831427462	0.5937736071768792	0.9168186538720289	1.9027180204730463	0.9602207400998009	1.3307417932471446	2.948843440935617	2.4355062163282546	0.538615789580859	2.3697701004990135	-0.42411056717270057	2.0903874485366893	0.46196518570723033	1.102734449051546	0.6645966514038946	1.7448107729556714	1.6667290759586622	0.9083896035736622	0.6307778633844622	-0.45649538196269396	1.7652995747014377	0.5760778055844227	1.5284198839241936	-0.1575032434294647	0.17879415463429124	-0.048021881479623364	1.3290430317508248	1.1995237476703113	0.7128372586861196	0.8410401184102083	1.5537489269777442	0.3227680151344354	1.0740144755074177	0.2922873371572629	1.3495522355387677
0.9273344696749625	0.552294641274619	1.1072787408618179	2.0020765266045784	0.9436238910408029	1.432433377791203	2.8261256929001113	2.481788227801844	0.4674500388562858	2.366784311800919	-0.36606032089306867	2.1407002008508	0.41837953196205707	1.115200386938431	0.5962152237913512	1.8471229094625592	1.8331205588587607	0.9363319558489479	0.647624286857744	-0.37031747792866937	2.306564975136165	0.5852577064997273	1.7645151321811134	-0.34569805343306775	0.3278916031245772	0.01337512050733905	1.3883495007016269	1.2946043046966484	0.73655590875789	0.7349134426601907	1.4827721115999255	0.15025948620703236	1.197010243539919	0.216600959314395	1.2607537499389885
1.0383350657274373	0.5268451237970105	1.169847859149757	2.0060979906131116	0.9150596380885709	1.5100603009106564	2.5135288378598255	2.283370907243704	0.4054419575015481	2.4016348290639296	-0.31138296894815193	2.09979090478512	0.2933480363977565	1.1928091241368703	0.5294675170117186	1.892944469908421	1.9643456001447448	0.95690422719713	0.7188393284158796	-0.22329175968010678	2.8450440070264547	0.6461132294214154	1.7677011479317077	-0.3760597974267624	0.4895701383891208	0.019465511197166684	1.430854996923859	1.3945719476386738	0.7651271034816665	0.6559218650847016	1.3927760442161379	-0.0581519830652133	1.2850074625740315	0.24584573612542143	1.1238705375178455
1.1129972339594152	0.49792908904584526	1.0759652055902091	1.9470338452190625	0.8683425814780609	1.4960943904157655	2.202695168854531	1.9986885262957892	0.37784781619932173	2.438805450987428	-0.30101815581688	1.9758130103194091	0.16169510534346637	1.299665930204872	0.48899208337634115	1.8601542582584547	1.9086359743862935	1.1019303651098373	0.7534928950946542	-0.025000817684546938	3.126183268889087	0.7295059248149491	1.746805477062941	-0.3163803694106967	0.5390784808260619	0.06660273629546924	1.4547402190227987	1.4619465824763278	0.7900956514183474	0.5843251782865204	1.323014549692879	-0.15320830639073132	1.3498291463433822	0.3193138254001585	1.0139997550423376
1.1246404698478065	0.41854839865383947	1.0158687168610414	1.8204728810033781	0.7383243258578978	1.3936356791101367	2.0406102853468204	1.7735518259463983	0.48895118056456094	2.513694905218334	-0.32844799109568246	1.8493729822941902	0.15474587601733847	1.3716346578947545	0.4557050214057744	1.8062699519566088	1.8227451084238808	1.367436007764812	0.7690538485037104	0.15185193983499576	3.115854182947287	0.8222203454356809	1.7660363829449122	-0.23776385363888183	0.4896553926073414	0.13676883472424078	1.4497647053599518	1.4160850739341977	0.7408496755408762	0.5609567084704936	1.2960489690224821	-0.08911808435070022	1.4167908107756872	0.3843157858277254	0.9748324542650911
1.0564387577699943	0.29398374232518354	1.0165351677968026	1.6616073369658433	0.4798245599008129	1.2900735662981375	2.0108925861752125	1.6145798379885707	0.7360386670802785	2.5951922524696145	-0.3872092799647938	1.7521944646492824	0.27310130378562547	1.4345573067640636	0.4402867810451748	1.8221386683228418	1.8011425689798877	1.664294949239847	0.862027162306856	0.27297522924297	2.9426201487928045	0.9259068105492844	1.6844054929026449	-0.11368872670180383	0.4048883413499983	0.15505333368801513	1.4411230237350032	1.3117650644005914	0.6839719703470707	0.5791595165377149	1.3424492960080998	0.06111554498852654	1.496045981144113	0.4072923710884397	0.9354050016745636
0.9743267531817403	0.1574438445060585	0.9596260531082359	1.5589979997965766	0.20843534288054846	1.1877199408502581	2.1930884764578114	1.4725971250585304	1.0485501909855126	2.6205371932544264	-0.49358307453718897	1.7165314070142483	0.4549176182302609	1.5092701955595758	0.5006119228004238	1.9477146511530414	1.7840370966413033	1.9827920828583043	0.9775570929212138	0.3589405502120165	2.6093562728218123	0.9971541875970068	1.587519040955501	-0.04550080995390976	0.28505744805675143	0.18809070462912	1.4502746610539272	1.2696217204609805	0.7110874016752455	0.5923811507757282	1.4585487933705878	0.25922468843930097	1.5724174896262884	0.40696675074816363	0.922643109945299
0.9250018911852214	0.03942894685888871	0.9526041715096973	1.503875597758908	0.04894039179622907	1.1021905612280527	2.5462920401827844	1.413768399547842	1.3546901089535326	2.7615153671602166	-0.6088449014780892	1.811001577743697	0.7237850490919884	1.5225635187044404	0.6169226353485022	2.203719670847776	1.804247934024962	2.3068624594918874	1.1209073019781965	0.40737678394043975	2.3537912598288266	1.0218702972243112	1.5891981573645981	-0.052269198733531474	0.17694292018154717	0.2907610982274587	1.483035868745318	1.2215840286230608	0.7939923918207141	0.6135050175699515	1.6164781803169301	0.46983852004641025	1.63948539423335	0.46020567638326526	0.9682563945404962
0.9045590684661544	-0.03397264002934093	1.0970984613503199	1.4382743588884321	-0.05776735880877992	1.0949081112860215	2.8503401144473486	1.438567363925254	1.5473766786174945	3.0378623480078346	-0.6815809120096815	2.006390815179613	1.012844580259826	1.445671848729582	0.7043369106644624	2.4821668557594827	1.916238406536777	2.5430400528377617	1.329491733978704	0.4269671310054798	2.4153043386506083	1.0157073862165633	1.5862417643708027	-0.006834588946921238	0.1430726372007032	0.36937644763511707	1.5464357658342531	1.1683981088739561	0.8938371742059112	0.6371502192653774	1.7850234468646367	0.6106418999249501	1.6693085290043108	0.5906369739350104	1.0271952331270675
0.9172113411169626	-0.05226767468191903	1.2384343532779822	1.3561886607230664	-0.14590930546064096	1.1298281418161351	3.0034594641165198	1.3773061122236991	1.5718334702282024	3.345281110257924	-0.7480451622648301	2.186268611190626	1.195403894066374	1.3735790132510037	0.7675823284085407	2.6159981659549643	2.0691594597931946	2.6780465352751905	1.5000533146057806	0.4694346863710138	2.6378056280876274	0.9883610802595936	1.5538075499728536	0.08462266440325503	0.13832275932852425	0.3864082185357758	1.5912153887998945	1.182325681967011	0.9924173540454333	0.6221605757978601	1.9268004925388418	0.6317491040469909	1.6510048646105315	0.7526941470360458	1.0935917570276839
0.9494939653274898	-0.016248260554473933	1.2708682988184112	1.290640568954025	-0.13838885823078284	1.1505090386212125	3.0648824539900916	1.2625804954007867	1.490589437869102	3.766208790391329	-0.8331241428753519	2.3122635612262434	1.3045264621167685	1.3174133439885243	0.7922310914750901	2.6409182132582467	2.2064913728066156	2.740692223155587	1.5627977850038566	0.5644593164168821	2.849374414191057	0.9625103761371406	1.547134138603364	0.16307117052451287	0.13017489190163364	0.3899265186279298	1.5692459461999468	1.2311592351245362	1.0411192567346483	0.5565751203799852	2.011000414308576	0.5577408610224426	1.5961242257648345	0.8751477462510318	1.1588898621611143
0.9962503701105877	0.07415374028466132	1.2476970554141578	1.2612236483101078	-0.07731283787999452	1.1427431937335346	3.0451027124702623	1.2457704591449572	1.3514921926656522	4.208399201843626	-0.9208923230230098	2.4107394338621235	1.4196367309072877	1.204433887011478	0.7363067852134952	2.618065207488107	2.3069327953849106	2.7319973549543954	1.5655716940898194	0.6635066721539016	3.0985325542888704	0.9352543220150118	1.5462730532653661	0.31585194632835706	0.13919965985877308	0.4131819491613036	1.517271813173344	1.2401002396369534	1.0135479803028011	0.482595464620303	2.051407235883245	0.44175470503809305	1.5260815962645888	0.9255171426374522	1.1666221521669526
1.087424049000274	0.21575287953005634	1.1788884109740105	1.2669901088157347	-0.08759942661968483	1.0855449613605566	2.958247099788914	1.2595462390469145	1.1742016517967422	4.42461925094141	-1.0193261420128739	2.4809197100525737	1.503683070493113	1.0607170677005073	0.631789494927996	2.5351267708166927	2.386581773748362	2.6822949910162306	1.5144099855336137	0.7723819065103605	3.2900820810411835	0.9037693247745958	1.5701107657056277	0.5197796600377829	0.13080820895125628	0.4455929560708526	1.4538994812570576	1.2035279249345652	0.8848967283016107	0.3982844853630087	2.0773133060650504	0.30976077449900397	1.4557506005757168	0.9575296923408197	1.1165573809889533
1.2235129681909882	0.37510194997469404	1.0863193418675592	1.32751579949923	-0.1534969852966399	0.9787041697867798	2.8512591083807393	1.2100635352169216	1.064188486166008	4.470815765257179	-1.1333026227343286	2.5340260369822802	1.5312286791899228	0.922805734949692	0.512384923552591	2.4876233318562844	2.4377735607288615	2.6115483050919943	1.4391220335614545	0.8795728288904427	3.263993152631484	0.8740764711117472	1.6169107538258516	0.6161211939434661	0.14520399265616693	0.449031294797277	1.3840217685959924	1.1678633895498505	0.696073922615555	0.2934184770635912	2.0998746470573852	0.202480601167234	1.4042392929865855	1.0107075641621206	1.0465476374594407
1.3774828050741175	0.537423537688303	1.0039402109818192	1.379989704315419	-0.20388302127088603	0.8514346874665261	2.7390884186272815	1.1448462277628522	1.0172009207088824	4.471794712371308	-1.2558024985989147	2.5979941608072026	1.5364296747233155	0.7881763637221917	0.39131599907865666	2.4944150397508933	2.4551179073016827	2.5393093300544165	1.3685023676120134	0.9297097271387017	3.0281101951530283	0.8540534568962015	1.6622899511383782	0.6160131877395366	0.2356708973601235	0.44647253109389207	1.339379971493587	1.1617576409885197	0.5272935968103568	0.22026901694210993	2.1274530818339263	0.12313643329110487	1.3561580253253118	1.1067248620009613	0.955277709633496
1.534145590719278	0.69244584947209	0.9323112234512013	1.3908494287085058	-0.2521656371386977	0.7212543268866136	2.633297256527707	1.0731251134405728	0.9487122135434808	4.351061164785716	-1.3759231165679304	2.6477860771760313	1.5078351257508626	0.6686467734528104	0.2988780322014929	2.4826418901490848	2.438002049126827	2.4507465394096966	1.2822811544620145	0.9458823926206097	2.686593698970806	0.8231744362611494	1.6960301449656239	0.6145251022631658	0.3626996825058255	0.48897199697980903	1.3348041528341241	1.1459523325945256	0.4095679226165596	0.19700816507918445	2.1571505375876487	0.08143935848138767	1.3169554008401252	1.3391363798728486	0.9582260968506772
1.6616904583633054	0.8042601953375677	0.8608367752680053	1.4152262325663982	-0.31150321438782114	0.6381524305784175	2.565291705456829	1.0160375645717692	0.8777523892465361	4.179970577649305	-1.4652501208540651	2.6587236320269225	1.4375014949768168	0.5852601292028172	0.24940692322989788	2.4404665396126144	2.4001768334272984	2.3532604689648036	1.181540895218175	0.9812692966679795	2.3712371214796697	0.7970787628726967	1.7345063081518621	0.598732195110714	0.47489423368149397	0.5400673096817844	1.3615975006473608	1.1118795198490161	0.34469087108732693	0.2110753689486994	2.1806571281335287	0.0788822532201041	1.3225254214309337	1.6837648075122993	1.1537590902880823
1.7381348213964334	0.8587194372223829	0.7999192962556522	1.460507562988472	-0.36750797530391555	0.6307018432639874	2.5318659726237507	1.0104171487939257	0.8713202167129614	4.035663983555474	-1.5208208340011495	2.6410246796318404	1.3586998567692021	0.5362789219304549	0.2293019462298819	2.3755023771424373	2.3855535759575197	2.270925701252286	1.0862807978270885	1.0109655155912807	2.1496587057006797	0.8045825582838037	1.7729681199158005	0.5790990673740815	0.5815837981950468	0.5516617077127479	1.3886940653597182	1.1373968234087926	0.32203095803053955	0.27713741815887405	2.1613574174688153	0.09527433261180104	1.3516352293142422	1.9698222764446325	1.4271352874104477
1.7892418781941022	0.8732839201161955	0.7310913343970763	1.5377657327735503	-0.4166934290256302	0.6572150051741514	2.474471595690739	1.0398763212422606	0.9190709212842403	3.9008238080552764	-1.56539773480319	2.6136381786545386	1.2917534289685837	0.5185315081468034	0.2404316694040895	2.2989062915106024	2.390580320712756	2.18560635531309	1.0225214826414648	1.0000747216469423	2.109442711294977	0.8373052949734735	1.8036227579485515	0.619853408323721	0.655279980258004	0.593921289501471	1.3900447588194378	1.188220029865324	0.29853287817022345	0.3988994450950111	2.0940681140856006	0.11502168884922832	1.3850401756912833	2.1732332327607002	1.6483076873345062
1.8315690047214015	0.8367023680524985	0.6485383467454843	1.6932918672709594	-0.46134548416178545	0.7087386012286648	2.409960358761939	1.0592341086137869	0.9771664005140348	3.7735215253338765	-1.5867107806263334	2.5971797627836692	1.258875707203925	0.5100508092525191	0.276924908509247	2.2598507614247754	2.3939037883195233	2.1004545112131465	0.9995318653875648	0.9936481720671739	2.2610069620560944	0.8878592156039675	1.8160367382380311	0.6959257779585142	0.6309094530215187	0.6694314725399158	1.3850003322249704	1.2309727051277548	0.2863574024979206	0.5372653847951663	2.0126104547569232	0.14712592369031513	1.4400877633830254	2.3424540533478044	1.806624518594268
1.8727888116847518	0.7508656086350488	0.5723311310474544	1.8948876808617185	-0.508293052564782	0.775741344129659	2.349274701230274	1.0553548694778256	1.0627106612147887	3.6436641906445972	-1.5715236401894832	2.6075491329669847	1.2908793120722144	0.5175800151001295	0.3153684018586923	2.2658849820494757	2.386664860438531	2.0188963429371634	1.012684253834174	0.9984558198444035	2.5642774441411036	0.9646764201733348	1.809908680915941	0.7384202188603602	0.5082651705270589	0.7182878670014305	1.3766480849128198	1.2824301135733462	0.2636533753988419	0.6743706570447202	1.92378815879677	0.1880839507366551	1.5039988170830332	2.435439011767826	1.9258318605908453
1.9174812776356347	0.6615623319440422	0.5056667200528031	1.9955128595774365	-0.5545682949063596	0.8273805346276962	2.241410459792587	1.0658019293291232	1.1489574944333358	3.5063472789456496	-1.5481959736961464	2.6292632570129575	1.3873927438924951	0.5191520470902913	0.34395851643463987	2.3054412240594795	2.373256745812476	1.9360895245867535	1.0556730790346691	1.0129768784368538	2.923097821411395	1.0480433293283409	1.7925291085106685	0.734099970703155	0.3572190541917753	0.7614803313903474	1.3233370410128198	1.317535058967716	0.22521533988265507	0.8025282651936644	1.8295228873854275	0.22001081411453174	1.5413801814295365	2.4550983398119817	1.972890433037603
1.9554118868409816	0.5799927104972367	0.4561078830760488	1.9240742973994198	-0.5733357966779339	0.8555330359187507	2.1185324221175366	1.0813316886423912	1.184086120322913	3.344615426220315	-1.534740860079825	2.657009608279727	1.5239407295664513	0.5239646713408694	0.3824122205392903	2.382422472709911	2.370431798346722	1.8545465837507025	1.1122337618606277	1.0566381694749654	3.259840221170349	1.1113743311485371	1.7955142043490642	0.7034742115442969	0.2231750648040857	0.8169202116303638	1.2415925215270633	1.2979867153049627	0.22246556457985206	0.8990769431177726	1.774054397100405	0.24439939030596364	1.5830415071019477	2.4232282490074835	1.9638573839653604
1.972368946198977	0.486268985489337	0.4455026203591381	1.7616036083145878	-0.5657865354740153	0.8708545539786078	2.015337952178588	1.098384977517305	1.181263716932475	3.157440737998754	-1.5108206580952537	2.706754175926258	1.69114836538053	0.5863357300381937	0.4333638890157122	2.451353814271647	2.3947969702388407	1.7805412256810065	1.1516232708812884	1.1524477216069147	3.531449037756783	1.1524260228821506	1.8234707749894177	0.63870649125419	0.0938565949405131	0.8543687845809526	1.1856903513982116	1.2335343837502268	0.25074266568835535	0.9589740210146397	1.7824681568627398	0.2553225162486719	1.659929039290084	2.3763185687364947	1.991505740565681
1.967618610791503	0.405866226122327	0.471774309421071	1.6309326015879804	-0.5405262848807506	0.8874371023314562	1.9049411344360934	1.1284586828980676	1.192407970662962	2.976668363903598	-1.466681321963662	2.7632506713725187	1.8606833374311886	0.7069685006515478	0.4807724254357561	2.466439365833399	2.4242408160675524	1.6970034902138582	1.1635713768466753	1.2681092614992617	3.7805716827139038	1.1681040559060423	1.86552044232835	0.565730299465393	-0.0348650953955294	0.8722134960332084	1.1637209087982636	1.16744058822381	0.27065280344234	1.0242366225732131	1.8490199578470343	0.24725211467259797	1.788100221550014	2.3618895174080228	2.0556476154178656
1.999730878146038	0.35299119114876865	0.5316872826751748	1.5748712674249716	-0.49712283528722806	0.9487652089139853	1.7987118473217645	1.1763922516275607	1.2056236019890076	2.8085244075807148	-1.4129337949434508	2.814434640176915	1.9729417998473053	0.8615516463506431	0.509689284178286	2.4221199411600685	2.455657970787782	1.5989996868112772	1.159999123194511	1.353322365469148	4.033882754272854	1.1598395664584156	1.9323550159793421	0.5090150417127453	-0.14502572450798265	0.8900582074854636	1.1584146130636477	1.1277718755748407	0.3087232219394347	1.1111611806915107	1.9568303437399628	0.24042331333899605	1.9590406627333887	2.355214300432367	2.079682752389291
2.0793399473885605	0.3035486044829333	0.619407679756227	1.6325535881817275	-0.42641334294212685	1.0703180205726728	1.7316252901842766	1.1826912141849644	1.2059748882479033	2.661878129884115	-1.3533429563866113	2.877351622366816	2.0342283207439373	1.0197477076762445	0.5143658100624942	2.329578106558281	2.493680517376463	1.5016963456455685	1.1614469684247442	1.3963949649427003	4.269002566226399	1.1497571471946968	1.9906504933618483	0.46575255669406224	-0.2046671397389038	0.9123141209472008	1.2034698877557637	1.1157344731158432	0.39608373035629074	1.2236219416811365	2.0784455280577596	0.26158964128210643	2.1557671120469726	2.3128429536539707	2.043998595334301
2.162153035961089	0.2455802591172688	0.7114841546927677	1.8297824816046293	-0.3519388246530862	1.226170856200752	1.689201965584751	1.1490199305956044	1.2303589999429791	2.5315802689934785	-1.272594042827414	2.960041430988461	2.0733122724728092	1.1466823960045378	0.49975421936314335	2.2037581871496363	2.5219715353790764	1.4253155069464778	1.172515542240923	1.4183400782659754	4.5020281648790315	1.1444322889390477	1.9973956618428368	0.39824867923772606	-0.2083574294703649	0.9547069716788104	1.3333845464427871	1.1121157911782737	0.5140740888038338	1.3563609998334856	2.1931427321265256	0.3076175359852112	2.3656521658625542	2.257202578009335	1.9962607375973112
2.2295422768795525	0.20612839668210042	0.7813649158556614	2.0083744581245493	-0.3030895339620799	1.4090833001992933	1.6614718579434982	1.102648299736038	1.2466150744063627	2.3995398822396914	-1.1766215251088281	3.050771052656347	2.0755521970197544	1.1932366065201596	0.5087907377201835	2.092779882724297	2.529272778277696	1.398743624265077	1.1902685603910794	1.4093298268195331	4.661507832014794	1.1389913926100328	1.9534229039157083	0.33060079350948285	-0.1254294334917383	0.9954206337300718	1.4936071124555859	1.1212060196881162	0.6914419481750033	1.4993545115169464	2.297089020943418	0.3849071510791518	2.5325403032373552	2.2031903040660787	1.9322778444088005
2.273271571375403	0.1830381550884601	0.8222985255043614	2.052566272967218	-0.26029117782383204	1.5905455593608935	1.6421836713182725	1.0434354911425803	1.212067887841855	2.2678910743315566	-1.0961187416767588	3.1386313417529603	2.047143397887779	1.1710626816063194	0.5142841240208479	2.051593117268895	2.5236124975099186	1.3855262064040703	1.2269382853811144	1.3701327801459933	4.710278155327622	1.1509562072861634	1.8842777512744213	0.3091795630633401	0.09452644951222879	1.0120659246963648	1.637469748502173	1.1313035101805808	0.9023511843680632	1.6501272638102136	2.367079037336765	0.49063532410783084	2.598560983264673	2.106745629530624	1.8429590551824606
2.242043849234674	0.1608592583308647	0.8369604460911301	1.9873990687584548	-0.19038847675243128	1.719044546216813	1.6013204992103152	0.9692818506294328	1.1484608483431769	2.1603243654310065	-1.0503932336147888	3.2072964588298674	2.047984735400534	1.1146487967664434	0.5117416459746289	2.096901127023293	2.508293389009973	1.385358704564819	1.2888844112129871	1.3456366700429645	4.687827478839002	1.175788354986835	1.7886398730673754	0.2973348826990018	0.40476654960968583	0.9955005950958025	1.7752956117389869	1.1342258134635004	1.1043199746568226	1.8042207986562864	2.4114434422070508	0.5823807134534221	2.57166704188343	1.9694152510192862	1.7528598105162785
2.1244779620397307	0.15812522382272784	0.8274659349338214	1.8202691504478785	-0.11057376860413018	1.7739519068908554	1.5486065797520125	0.879265578797952	1.0702330324828728	2.074245545685599	-1.0371842501255941	3.245156497179541	2.0523771728047855	1.061930566078876	0.5315300895632669	2.199174747228321	2.467944415096554	1.3897442072652457	1.3821554128204792	1.3397661069408369	4.607182519183439	1.1963657733306925	1.6870174517612384	0.29695086064058296	0.7224846625623169	0.9426194785591724	1.8931091596338163	1.1451440359418061	1.2836141472080302	1.9360989131838338	2.4489729656901558	0.6300049513254196	2.4983916756370173	1.8361551267613958	1.6623703381301767
1.9663540387450986	0.18931536204327756	0.809867766746013	1.5933753165743663	-0.031018386222376154	1.790198180498907	1.50883337719296	0.8130624580981101	0.9508683843739469	2.018602191718477	-1.0552611405735377	3.256624357720174	2.0339988650586394	1.0248637065214132	0.5429967676592636	2.3362671043145995	2.419484103055366	1.3904294420621877	1.489796616619639	1.3337974285779488	4.438829066874308	1.2047720870902159	1.606290701323869	0.32978474663534446	1.0250397038460686	0.8863799846618476	1.949135373039581	1.1615338049923822	1.4302639284639311	2.0070806402500128	2.4527747386198024	0.6326507423183081	2.3692036231329863	1.7278049585346067	1.5905684376647304
1.8035649584709865	0.23943932802578302	0.8284511232736443	1.372584541515566	0.04938220606515965	1.7856689800299108	1.4901008613181566	0.7446060499793608	0.8302924043377928	2.01122093047794	-1.0826727439910715	3.243414064198965	2.0331247481622716	0.9939057081186959	0.5192261295404046	2.477763158580179	2.3690608679589302	1.3958351832380602	1.6030668261737258	1.3124246542757707	4.2179605539091884	1.201239372412134	1.5525159219658557	0.3469697337495623	1.2596714915576668	0.8635909954285719	1.9688169063097978	1.1560249524207535	1.5117866786176177	2.0252988223105324	2.4179770902200235	0.5782272650232447	2.21923802788013	1.61457048520368	1.521194620789902
1.6679674532879418	0.2854068801766048	0.8810138188159339	1.1644073451971875	0.12490363207840778	1.7637270529318438	1.4749054034893097	0.6431825105896616	0.7579153216859934	2.031935451412921	-1.0991178828554644	3.2102510191012783	2.037692008945797	1.0025105148016766	0.4879914293661818	2.5665560731342807	2.302196854045265	1.4145801617943967	1.7023457089234975	1.3203065802234737	4.008503728677022	1.1740606770055824	1.5242866743018013	0.3172440262901224	1.3422950081855138	0.8638042257371878	1.9771967187945971	1.1464870519186348	1.535711194220079	2.0098325850507153	2.3647003324163025	0.4918178005292349	2.1120265143828956	1.5070547190988495	1.441270202598694
1.5640890842532964	0.3407774668974663	0.920131591132413	0.9616157218241564	0.18775651416294165	1.747922139926341	1.4729819278147722	0.5575575886711679	0.7067123211221178	2.070016494152559	-1.1107406944142784	3.1662829955751346	2.014331234890351	1.0665777132778593	0.47210349426611886	2.603711465661691	2.2176769184706435	1.4204731810480928	1.74450912703012	1.3668949765409184	3.8180722988565554	1.1635141054483917	1.5247028655485004	0.2684012207350476	1.2948327669858197	0.8695214633869393	1.947936288029421	1.1526674124786762	1.531902681902293	1.9973027805112025	2.3014413238328233	0.43671439929186384	2.0836755648907053	1.4480156811525837	1.3642797187461515
1.4846241631196908	0.41035481237088806	0.9531064243888228	0.7889850785151225	0.2291814042042927	1.7474177278091432	1.496597934707707	0.5420022238190486	0.6561028732025822	2.118533113128818	-1.1253535312211647	3.1079683091926213	1.964921777323123	1.1592310724172183	0.4499461554697599	2.627398991305461	2.1483722330332564	1.4280412186943139	1.7162017230894748	1.4350687302255205	3.633586305102243	1.2034569889253817	1.5544533639763534	0.20270944736687285	1.1554055826763274	0.8843542967300001	1.8997385836555065	1.1477678912298692	1.502758004628736	1.9792998343568837	2.212203533563419	0.4277867023102721	2.1148949991013257	1.443070322234645	1.2890813918295416
1.4255955125183841	0.4817803992407762	0.9883220781828681	0.649943403312603	0.266082500318105	1.7595551443791944	1.5250974326187738	0.5551890763274299	0.6107748324857554	2.173285625222081	-1.1403674689759624	3.0322955812155747	1.8999202596169247	1.245196400721245	0.41919136079020436	2.6305830055925363	2.1026122384225685	1.443618889744786	1.6240944101717023	1.4997757446966098	3.5104536620365954	1.261695208636666	1.6301284137641314	0.1329014375600259	0.9607823816573129	0.8817155716608841	1.871525629450931	1.1220143163408374	1.4593203776529098	1.9434169339946437	2.1296344269574945	0.4608221373332132	2.1529593359998347	1.4464079307224726	1.1759731645665417
1.3836156518898384	0.556289227518594	1.011937622210965	0.5165884679635595	0.312713115006433	1.7504652176838746	1.545325985129329	0.6065537872629861	0.5574156610914177	2.2250915065018155	-1.1686177380118563	2.9663482807985857	1.8166496987766265	1.335312445069469	0.38461774366371915	2.6114404035682215	2.0824533302202664	1.3962615515561545	1.5031790365514275	1.5378444658714125	3.465570056629704	1.3285976044927335	1.750680361083937	0.10142362945905267	0.7692161533201348	0.8432674816386608	1.8472407123486048	1.1025654553430368	1.4085304102952565	1.89472749721349	2.0679439093914387	0.5278833313820205	2.1997657215640287	1.4551182748248521	1.0428332476809348
1.3576493357245614	0.6715360216917935	1.0426812936389545	0.41036512789675517	0.3517176312266799	1.7154506098817877	1.5549967933818656	0.7462576072352671	0.4936026951651118	2.258297392613089	-1.2217636136101993	2.925666258599938	1.7328109619536893	1.3804325211379305	0.36093900234171084	2.6049439873212026	2.116851219950316	1.2987754811112608	1.3926286110279664	1.5309763976182258	3.4242537128625026	1.4120805517211081	1.8839620199838225	0.10718396033532684	0.5889034817878132	0.7923054378795682	1.806623430452714	1.0783787324269727	1.3489470438409386	1.8251601775309123	2.0133167950826505	0.5783602936206523	2.2273578126650997	1.4583744782276091	0.9259672720038828
1.3357126144221774	0.7947890228358606	1.0930997557357487	0.36379055133978	0.35563633169894426	1.6852699515361702	1.5561829367144981	0.9387600483187747	0.46237455808120576	2.274107388506281	-1.274280489994771	2.9038763765982876	1.6658317547694572	1.3694420869611097	0.33976189604509816	2.602799913184341	2.2038949137388264	1.2079285744767367	1.303119300766315	1.461363620109147	3.3609303818653493	1.4741609209727875	2.0526916919646503	0.13072931279209746	0.4152771767986357	0.7395575902858218	1.789477893066055	1.039742152426864	1.2750119089612957	1.6932359410234639	1.9688069672041262	0.5605935853890748	2.1831315456307077	1.425731039114956	0.7708300740175495
1.3085210393311102	0.8783090925766341	1.14781634343275	0.3540823474777706	0.3329021061650056	1.6651144840198426	1.556492830017618	1.1350649119216876	0.4700422891805518	2.2859624380583887	-1.2963319261992983	2.93314735672306	1.6367236621203891	1.3421383734477996	0.3275906758399092	2.595995366522445	2.3104328222082877	1.1210408022245422	1.2486289013069536	1.3801568892869511	3.3216727562583728	1.4662316526259993	2.2386000164385496	0.17319975231529222	0.28012488257410495	0.6752819791325537	1.8216602321318516	1.0002599697746766	1.1865632541679294	1.534791566073485	1.948769754140492	0.4980258017416002	2.112193463228942	1.3616041833518804	0.6161409152651995
1.2777847311980506	0.9475968518404713	1.181399675369638	0.368671226821502	0.2806623711928503	1.6414911831977868	1.5705448884177138	1.3328164884696942	0.5207244170157208	2.306432222214837	-1.2808621919127816	3.0134223805074964	1.6378381611632584	1.2985765396152005	0.33787290633204475	2.5935303232034186	2.419172527967232	1.0454670178418497	1.2498196525243421	1.3343861201425036	3.2833912470204636	1.4365130127246246	2.3599125891402535	0.2171942793828372	0.1853465502630923	0.6065818390755153	1.8629942085165723	0.9648565763854557	1.1046728869951512	1.4156431179983504	1.943233292469721	0.4189624720155566	2.0660396958811096	1.27110208002646	0.49369612848112937
1.2453645110653764	1.0061784385911376	1.1739141757288292	0.43059645784276857	0.20317199028545016	1.620547571748337	1.6005724808924413	1.5091746373075043	0.6110897787868363	2.3435930546671924	-1.2322651657009864	3.091632999999728	1.6582269377710515	1.2654259702788386	0.38119714066981125	2.591963993594453	2.533333640259716	1.0273159094428634	1.2763950546942424	1.347697090518917	3.2316038367486897	1.4068717315388288	2.425355074828148	0.23380323340942857	0.08961824237764493	0.5474104284347284	1.8794230514144012	0.932213826948608	1.070660960388824	1.3120224031562333	1.9375825698639055	0.31098759378621066	2.026396933529074	1.1312074413354485	0.3914709187403687
1.2130491259210054	1.0078393006755195	1.137510500701468	0.5361288855909254	0.12811158785717341	1.6223550485016252	1.651833107618872	1.5849030184600017	0.7027028124429961	2.4097600901112046	-1.1617443263135454	3.1564628705704787	1.7085869974630772	1.2644468977235623	0.4554497525256294	2.5481452808453	2.649011084647788	1.0288691083159303	1.3020503309234321	1.4241452311942633	3.192221978149287	1.3655234980621649	2.468595910217979	0.20100534948264254	0.016031672880968396	0.4848006790675178	1.8593831708997697	0.9058011794042786	1.0866302436981503	1.206895036970716	1.924837281927628	0.21474879403928857	1.9833089540813607	0.9677460305169724	0.3144948877663414
1.1908503171478646	0.9559693001940488	1.091081085510033	0.6444869675653409	0.07467127063248699	1.6362368903103153	1.7438714186455009	1.5481718729779188	0.7619006037265688	2.4833475446803193	-1.0843774230196972	3.210696097090883	1.7779263202675044	1.263329927625288	0.5491027992722703	2.4715491952134654	2.8162334344495794	1.0400308217861132	1.351412381389721	1.5559630840250576	3.1501957315682203	1.3404463810954947	2.4594971084797934	0.13106533209321564	-0.015731612992473953	0.4237501763320579	1.8001731800532326	0.9067587000544266	1.1253476681488466	1.1094239194486064	1.8759855385174302	0.15490070616103863	1.9225547512884056	0.8344248524452803	0.2815423247507992
1.2008424019704853	0.8765886098020432	1.0313806038586364	0.7353065060664192	0.05795916567724772	1.651011961909876	1.884798069733297	1.4291829339362792	0.7839347314828228	2.5311397427921207	-1.0173479850652176	3.2397019243707845	1.8273904101407534	1.2608477718513498	0.6754098411667238	2.4121827352802425	3.073334811341905	1.1076558825242835	1.4103139728589533	1.7058504973791144	3.100041097768346	1.359051152192104	2.4014312538540876	0.037207940877925866	-0.05975932711536094	0.36763062448332906	1.7284899485837646	0.9484668073348788	1.1718291640427498	1.0117990619934967	1.8056942887498768	0.09203730340821227	1.7890715602906453	0.7120323070440964	0.26198758011920764
1.258973402984448	0.7719798502103472	0.9641076941835067	0.8166570026619435	0.06863954539576787	1.6773885122049657	2.0377891876908336	1.2362451986923024	0.7780597716357721	2.556112683673564	-0.9868916608158077	3.250970920277767	1.8666164058652872	1.2967149227847454	0.8142863227193897	2.368132924719929	3.3910479287126636	1.22148099601625	1.447944417581199	1.8625405688125194	3.0618838215228648	1.4106365223636446	2.329143139729106	-0.07364242642237424	-0.1265012008064858	0.30327505196432814	1.6572615424629782	1.0647247366625296	1.200429768128053	0.9019211318782748	1.7382699497161553	0.026986319275788363	1.5877312519590607	0.6025221163550769	0.2305381164692865
1.3566861642695283	0.6621329871217545	0.8943911310772501	0.8804866714846071	0.09709814710977675	1.7426573384530961	2.1855655493751778	1.0158839313386623	0.7276441368245948	2.5720499426915926	-1.0097908785693295	3.261577034072574	1.91874655227246	1.3308445646763818	0.9091340278250957	2.3266251900823645	3.7044509240308954	1.3744710850134125	1.467970688055462	2.0191161724417026	3.010788566494617	1.4899936714278366	2.2105142829974964	-0.171244032707243	-0.178396661353545	0.24635588645829087	1.6032751518331163	1.2337333490801277	1.2047970583148577	0.7925505435419529	1.671531176292698	0.0069581248882790965	1.3880604320879368	0.5073799231807263	0.20624282768458135
1.4634474954825039	0.5664247448540549	0.8023049974314944	0.917751647440331	0.11663402152297161	1.8279660377740292	2.3269623834056383	0.8574880680049859	0.6565752926542008	2.5796759407106613	-1.0642767959709238	3.2695410891631367	1.977028296337826	1.349984743644297	0.9656301363782094	2.311680864960766	3.961292655016443	1.5514900742233293	1.4823273589832944	2.0890069431896006	2.942886362348007	1.5978704003019388	2.0443535156083623	-0.22173093269992034	-0.22119427889927817	0.19468751730191045	1.5848753990910007	1.3939004396502601	1.2163843467566156	0.6958788736714439	1.619552838205386	-0.007157687392216576	1.2666582666767856	0.38781620448569026	0.17720699474676313
1.5611864655146601	0.48224033027952834	0.7145652829320138	0.9256351341530944	0.10570392069592394	1.9115303118563218	2.4089451910448227	0.7782261224910205	0.6235422709987258	2.588016570123045	-1.1315067843993591	3.2954124310268953	2.085243968108238	1.384583237182125	1.0050640729826052	2.3509674928577504	4.13559814515516	1.6974298585319594	1.4689990641068429	2.051575971209736	2.880432662297845	1.7366390429303529	1.8893581547686125	-0.2074861144704682	-0.26682964399428677	0.12962561938562156	1.5802031023272727	1.5120236689457323	1.2368679670603826	0.6125057080054513	1.612904929257369	-0.06338444122991913	1.2562163752149933	0.23542588523659388	0.16412713969015488
1.6628960607287897	0.40218677781231216	0.6809916097043391	0.8914526900805626	0.07234694339158514	1.9862043223730192	2.409639779482851	0.7622866745561316	0.6619536064110868	2.6031021451517815	-1.2033767815206855	3.346871022420623	2.3196602667918444	1.4129073925136109	0.9876445246016898	2.405930255611671	4.189739509636668	1.8326799800082996	1.3788808469726632	1.932496749734257	2.8039051389627243	1.9681478924180282	1.7736426367638987	-0.13324985030248643	-0.28479392569034695	0.08116903175276	1.5642290847781264	1.5565172908447955	1.266321442629977	0.543522600068274	1.6293585039037128	-0.14439885705128042	1.3190953815030797	0.09817691181032427	0.19561996197562345
1.7794660155348567	0.3155153287319426	0.6771184673095479	0.8221577276603982	0.01388339002230623	2.013789360032227	2.350215067115604	0.7974430793988623	0.7133383067640463	2.5994115145315133	-1.2688200475447853	3.38271400520039	2.6577905352295663	1.4339643473291777	0.9042226545711568	2.4344323189879167	4.120787942632501	2.0071559867495625	1.2393193917891892	1.729120166722646	2.704394512028583	2.2655147951014625	1.692155260944629	-0.018475257592725548	-0.2744416277638043	0.07987632300678002	1.5717130291518857	1.5101210629785575	1.3140675410695555	0.4950945211732197	1.629119594675893	-0.24505716242319409	1.4139982118963714	0.03291038485628313	0.24036607385988756
1.89863063630142	0.21450936227713582	0.6686670967473457	0.7366971885539502	-0.05171642425602083	1.9788588209163387	2.2517972284350907	0.860048621890108	0.7479702865634591	2.5810954140261506	-1.292475887540961	3.421369502084673	3.0507716389144064	1.4730307212600924	0.7951411567087099	2.4510970389259183	3.9817839099794257	2.1589431079920955	1.092031584956523	1.4844534114746204	2.61139724341169	2.5681678766827547	1.6470343892335033	0.11419236290146113	-0.25251911450759523	0.07767738544918427	1.6234528582109864	1.402940926827629	1.3491529093716281	0.46765194313268854	1.6166859274715542	-0.384471132506585	1.509614369177314	0.05771858453105044	0.2927722113574136
2.030552364707093	0.11656108550588484	0.6573567482578156	0.6535928376110933	-0.08903052066470339	1.9016417326421073	2.149885075612501	0.9221804619126047	0.8303045176570631	2.571208048173442	-1.2612629410488982	3.484286484274574	3.4819188715869345	1.5358568418493068	0.6621256486441137	2.4900755364080247	3.8534253595042784	2.276179168028839	0.963389859687056	1.255354277600485	2.5565927461809728	2.8883298142232947	1.6328695354234266	0.23307119136056714	-0.2163226092867871	0.06032576908560151	1.7077195909939746	1.276510895008798	1.316861430414647	0.44991035486446956	1.5946127922925888	-0.5159033867455077	1.5581813062089034	0.10326472962713504	0.3852995396142143
2.2110716623779347	0.052852119397279705	0.628313009651482	0.5740404846140993	-0.08929945108927109	1.7883591779882948	2.0861966588333645	0.9545458630205508	0.9511106507593906	2.566381838900784	-1.2238785095173719	3.5287942832349195	3.8137992042156212	1.5887267598341706	0.5054109777470981	2.507985616772827	3.730176640474537	2.402993287782831	0.8981421054796972	1.0591564611678013	2.53953733107776	3.2222487100175314	1.5969192225619842	0.2900384635890522	-0.15655940231555468	0.05450191628154185	1.8387092914142458	1.1302465068654823	1.2386031193904912	0.4215760852125367	1.548087817014197	-0.5704746735932483	1.5378894328303934	0.1622020112170622	0.4741413838495401
2.4309761547168245	0.04131977446264653	0.5577175040067548	0.503664864464771	-0.07607383699538171	1.6774095293765172	2.033557541206849	0.9949642060972097	1.0460427338961533	2.582691097822182	-1.1794565795361154	3.5363227300803386	3.979783076374782	1.6427136479173057	0.36427791929397263	2.481653305068018	3.613606014167145	2.495774079288725	0.9408061803481761	0.898966945433966	2.5687320842981385	3.493416794358408	1.506562667761329	0.27328550129055523	-0.07006290834577836	0.02715512920161111	1.975818460162229	1.0043014530382854	1.148066399928687	0.381311596759792	1.4923700301436242	-0.567355892031797	1.495013933732194	0.2173539563512829	0.5420265542372615
2.655231299070286	0.05062060213518614	0.48393462432142587	0.45988051073309955	-0.05105370285262238	1.6197804449867672	1.9883665488311824	1.1353721783878994	1.1303150960733186	2.6523333955213544	-1.0775951706277302	3.4895232529607574	3.9877703195153464	1.7202258568356459	0.2685520892405761	2.411476603079482	3.5640240318086733	2.528741486741583	1.0828709193409312	0.781195927435285	2.652092422216753	3.686143141102768	1.3870583742694218	0.22217456545294825	0.017383561198434955	-0.06184187085676283	2.0462888240352126	0.9114592559733319	1.0406928209924997	0.34573617626355163	1.435364210914375	-0.535458590564457	1.4780913916102483	0.19093800624640558	0.6142909468152059
2.873923636856925	0.05104646420810523	0.4572669281817223	0.4466468824759451	-0.04193888239140264	1.6158397253211665	1.9826495516874183	1.3780870811586574	1.2455248756718573	2.750345580588	-0.9439465115973178	3.353424085586698	3.7664329948936532	1.7664353234937784	0.2050003488403282	2.297622414781943	3.555975008698532	2.5629727717087993	1.3112515903305244	0.7245343643464998	2.75353753431869	3.796701638783587	1.2466153556418473	0.14313802555473776	0.10297879628990228	-0.17412095523708504	2.0422505262423747	0.8322461840065813	0.921996637868302	0.3271490183638307	1.3661740210663365	-0.4781084841264212	1.471307197593648	0.12196754792172779	0.6613639721404784
3.0726449093718586	0.03915639513222134	0.47184192038556577	0.4330766559097044	-0.04612651328823351	1.672449476890748	1.9990525248008368	1.6471500834073265	1.3330557207332634	2.8642362878458263	-0.838839831383099	3.126576357055831	3.492692362334671	1.7634429468107533	0.1642083817935744	2.1642661389760645	3.4875011901628374	2.5598054642029355	1.4969411239239707	0.7406906772849463	2.8240663788766143	3.7573260525541743	1.0767088670324203	0.05388889904046679	0.18010950542966592	-0.2693282880338817	1.978685238117556	0.785327672149353	0.837885863900215	0.30268899502350355	1.3021463480107431	-0.4236111020550175	1.4673763111276543	0.0619720002259028	0.6817425308474583
3.192916849702371	0.015938394916705557	0.49797838751850154	0.41017025519149614	-0.03151782843942812	1.7785441588745043	2.0012431498746155	1.9097732926349131	1.3348121520277407	2.933046480497988	-0.7615002758811524	2.846518134406202	3.3872847910938426	1.7462609129533875	0.1586843632272925	2.0238870574644183	3.368469120659184	2.4794502636815836	1.4976041558518332	0.8067386003197534	2.8449730167450675	3.5856283833278786	0.908036600740793	-0.015475085261331862	0.23241905789378783	-0.36089737868992783	1.850507185307316	0.7537543613607229	0.7780378131921523	0.25684374700285106	1.2533049919582775	-0.40551921280755493	1.4764826118210779	-0.027044460297006235	0.70473706056576
3.2055101526722587	-0.019169674374693548	0.5134612983884568	0.4221815001156609	-0.0056716937069279105	1.897375246817484	1.991454795886412	2.1402743533736373	1.2706963531196274	2.8933208066066127	-0.7019550169774862	2.5491681583732557	3.293109621971348	1.6937908978432141	0.16928312713080518	1.884303979524542	3.219982819490549	2.3659449264281895	1.437850094761062	0.9096451563133241	2.8288404752998852	3.329803110910055	0.7719707659147121	-0.0657339721568226	0.2571914978733046	-0.44946791813106923	1.6824285450900192	0.7074949221587898	0.7054702136235299	0.21281263019160104	1.2121502806269564	-0.424350149818396	1.4705483392025298	-0.1328507196153894	0.7100701727380124
3.129059237452361	-0.047046605667938175	0.531474791072464	0.474247943820853	-0.0006484575623364526	2.008146249471088	1.9598029350642967	2.2414418373748264	1.195811813378469	2.7830032563153595	-0.6977161092325066	2.291950959360298	3.1635654979295476	1.5827420064681212	0.1688032216361382	1.7915310471115955	2.9828014765662885	2.1562021688043296	1.3434965920468538	1.0191090822343434	2.8111106525234963	3.0334676577676682	0.6689993109123773	-0.126193444979048	0.268238008719628	-0.5023090539848349	1.5217925014875104	0.6299854908293152	0.6360200063768017	0.17719108771546177	1.1897032005696655	-0.48029606550601667	1.4262613634968486	-0.2277283462632643	0.7063702358380217
2.9708173747958875	-0.052846847101088945	0.528828304747844	0.529086894650872	0.010742666849683644	2.092183409913253	1.8724343955364056	2.1722172630905403	1.1594597422423922	2.647125396874184	-0.7322199066835746	2.1026223583785546	3.1407728998567417	1.4565933341349073	0.17183581593222919	1.767663778725814	2.746731418123043	1.8186250529510304	1.1161307658448076	1.0701617229163605	2.820712088081079	2.7819357940644487	0.5972709022570946	-0.21141033987992688	0.2446591277951719	-0.5114113227838567	1.3819130328884655	0.5371184230981249	0.5671285769990914	0.12287476938650055	1.180281867107397	-0.5588864046635008	1.352636922390523	-0.3193904720509157	0.7280640064899211
2.7623333439952455	-0.050061709144202514	0.4999391054889341	0.5825705943943145	0.036540778292083534	2.151388782169245	1.74047327828715	2.0856961473122526	1.1475886893555707	2.5126572212773555	-0.7512083901949553	1.9807183379495068	3.0544975621851784	1.3196886534479662	0.18551822790786104	1.8027649684873701	2.6064291559360733	1.4979960777420864	0.9114433378284795	1.0782889370159634	2.854059772762594	2.6140158087822316	0.5687689775693419	-0.3063957958918212	0.19627126936910438	-0.49359326512017876	1.260130100132415	0.46088983107988735	0.4896202046938816	0.05486022302722401	1.1651474868929252	-0.6373141533130429	1.2693598025491686	-0.3490626255585526	0.7336861762324857
2.5609780923992016	-0.053255674691090514	0.5014458641263121	0.661671197029116	0.00036003152979002806	2.20676902920316	1.6126583197141187	2.0543933760666304	1.154747661045482	2.4337442944073757	-0.7345809327178758	1.94943977199929	2.8203653514928924	1.1769095374293732	0.19807745681086641	1.9110728093170977	2.509882421959459	1.3110944800162805	0.8486853361665696	1.0688862245264812	2.8972218638458545	2.559761562923236	0.6239501963127518	-0.3904966266854234	0.14022271047739593	-0.4559847694381297	1.1791436228944627	0.44477363935792436	0.4341835582149149	0.005940176346571191	1.145972424520987	-0.7119579774140945	1.2028989846550011	-0.30803446268379553	0.7357095792246693
2.3716788644579916	-0.0770613645672342	0.5734129064794192	0.7358556927812397	-0.10277478629168564	2.237044264820751	1.5433170216470342	2.0092252055330704	1.2090758979816036	2.424268086342603	-0.6991199625501993	2.019478002022846	2.629840647468187	1.0626062640395604	0.22754569633450333	2.1192277433346858	2.4513478487352556	1.2256685419975608	0.7811102045797683	1.014497664978631	2.9143837643711477	2.6473574151965287	0.7728031484081124	-0.43558321648159415	0.05574795939680275	-0.39879906604632387	1.1186931992787956	0.4617478690650856	0.39470149036450897	-0.033939962273673706	1.122590482267881	-0.7843107534486793	1.1568362803141023	-0.22335282294080766	0.7698472782784908
2.2191963739714096	-0.12928908918995602	0.7027333641449349	0.7529159123416687	-0.20223102009140342	2.231527257288909	1.5646462296824635	2.0335760729805865	1.2571900021310518	2.4588347089425153	-0.6704138969825871	2.1784750115003364	2.515429672194762	0.9945262470621795	0.30491258852805847	2.426510799572085	2.4777382587002483	1.1906911124736745	0.7082037550423862	0.9456534570121695	2.8394890175079257	2.8366670853361757	0.9421642829701404	-0.42456658368072075	-0.04216042064023569	-0.33774856331086284	1.0519992640585003	0.4905107945688673	0.35538117400250474	-0.08213743126922776	1.1049111994092473	-0.8655616645543198	1.0882051274213378	-0.09770407413686492	0.8040716946034054
2.179221482494156	-0.19095391734855208	0.8758850442233331	0.7516226662067653	-0.28528249799252914	2.215480646810582	1.6917345418895589	2.184956018669026	1.2134730328774386	2.5297104800054924	-0.6681349143239965	2.372169164677975	2.434136800832498	0.953391409986318	0.43197522630773566	2.704739725439918	2.522927032316023	1.2206891691397845	0.6953761169277908	0.928319760944604	2.67117106033949	3.06800832427343	1.054937759403358	-0.38248016621594266	-0.12806013508248398	-0.312080964911278	0.9911904931984186	0.5119120028663195	0.3464554327789682	-0.11428445125956359	1.1358551380907222	-0.9674467892134399	1.0054288541181218	0.03869014589618136	0.828381436266627
2.166104004582754	-0.2422873316181458	1.0348963740125163	0.7823682643865422	-0.31811121910575324	2.1658065618524565	1.9200511044571844	2.2382795533267013	1.0850233953143105	2.5787557304233815	-0.707278720467956	2.550560210808823	2.374336278659692	0.9242674489054525	0.600085100014309	2.8121360137922964	2.5443945558884913	1.3721565141437442	0.7601638081647957	0.9468635452282076	2.5180982660989017	3.327559708158281	1.123279232395848	-0.32701298015315294	-0.18975983072468186	-0.33612268220766983	0.935122932033682	0.4884340939380271	0.37551188196794405	-0.1285361430486805	1.2149548672144002	-1.0636708080050936	0.921210749871781	0.2146879398152774	0.8545266935013274
2.077839496618473	-0.289864642404599	1.117739122940525	0.8427876608671682	-0.23230320435281454	2.05877661573473	2.219130199895858	2.1423612047900136	0.9132928679913714	2.5886724646895134	-0.7662861394641945	2.678875248237053	2.2913825851943255	0.8928819681194454	0.7853388317112457	2.758046287213866	2.571345801012126	1.5263343434556045	0.854341404449164	0.9558410915877301	2.427692142752634	3.561286174159202	1.1261925711227425	-0.2625932798534879	-0.2335439613669439	-0.39197569617062844	0.8702345156217891	0.433183908891203	0.42971333526276323	-0.13357881285108725	1.3100095778133185	-1.1340577169890964	0.7874088383497507	0.5170671283039352	0.851838458097428
1.9577379131439518	-0.3290098841472656	1.1266347941265684	0.9233498087914175	-0.08639884436715292	1.9201053178486702	2.502971093601806	2.049925209537093	0.7106006966085154	2.5952216208830388	-0.8379008905277597	2.7179190046441817	2.1870458071515477	0.8519126080951802	0.9554806457037518	2.5895759828791474	2.5991902280550803	1.6147600871409362	0.8872223755656897	0.9534209151556556	2.3767211207168093	3.687935284680333	0.98557733542757	-0.22822330562505294	-0.26177528677132933	-0.4429377399297211	0.825372197138206	0.3728103665994345	0.5141034981653628	-0.13540831805378944	1.4284877800962688	-1.1632205417319437	0.6302947970525578	0.911983547244738	0.8070778933346489
1.8161451570673344	-0.3527389188502835	1.0597772089476374	1.0567401755414167	0.0761792019416672	1.7718396811500934	2.6926364810871948	1.9704840252511684	0.5025059848302287	2.5768467835508266	-0.9162340824688509	2.6725305194490887	2.080884310087602	0.7951126101349157	1.0870258050187285	2.315493978844886	2.6004261425713464	1.7567255096273051	0.9025803600172356	0.9083533053799868	2.392569701036444	3.6717544200051813	0.7834662551769959	-0.25882506340525885	-0.2651367388039481	-0.45670442172970593	0.8047396654116552	0.3323830986302193	0.6018316236013102	-0.1324565113401866	1.569870106176685	-1.1250856771417035	0.5217628699547756	1.3560482862959247	0.7457109711574581
1.6265707372818294	-0.37326547076495387	0.9516189831698775	1.240841734910032	0.258283518005661	1.6306883570211483	2.7604283126386786	1.8793155041713834	0.337583142938304	2.510356695559149	-1.0045674503158382	2.601109706734424	1.9655336591505805	0.7305765600125477	1.136384595683061	2.026788618871191	2.560243342038266	1.8825346183457843	0.9470711555033006	0.7732158862268187	2.460702623597561	3.578820816356976	0.6339674890781365	-0.33080519798003405	-0.25535686205687236	-0.41244580579771284	0.7742525844636708	0.324722933429039	0.6627531160051211	-0.1421575011124973	1.6787400025582038	-1.0287729726184447	0.44149082934225137	1.8299072864823518	0.677117609722473
1.461475287265055	-0.3905725054083609	0.8757498222943362	1.3998490045513905	0.39995222380438983	1.4974605065665059	2.748545507360423	1.867383323066712	0.2205442521296533	2.438188714305524	-1.0946419609139906	2.542084789517439	1.8697850796146227	0.670025748882778	1.101933507619043	1.8246165504091565	2.4894015528327484	1.8860217020902212	1.0012368046306466	0.577083479967975	2.4796747762982188	3.4810522929851215	0.5158839863939265	-0.4251066147003705	-0.26351690865779476	-0.32490143721678344	0.7515250996159208	0.3421572704615951	0.7025439821515624	-0.16758608603072553	1.7325153535330267	-0.9092541683251554	0.3631462890431668	2.2374821961513778	0.6195517945948816
1.3730600790050889	-0.4231509539866253	0.8719636082824691	1.500093295706829	0.49467336120012406	1.376286003995716	2.637699878627205	1.9855912931733903	0.13337680664641377	2.3896623058581237	-1.177122901293717	2.512368731403064	1.795900348949083	0.6080408033058446	1.0263228653208665	1.6711676037997543	2.390403761496144	1.8308526872164563	1.038461311437873	0.40572517705098116	2.464802312347656	3.3252776260487176	0.40118741937251257	-0.5212441368875197	-0.28163951961626155	-0.21260902594217407	0.7564317003471512	0.3360390865671465	0.7109844689098994	-0.19510553403775607	1.763583940507278	-0.7814136862162441	0.3234124636841978	2.4672073462159907	0.5707733296047681
1.3229555067830676	-0.4748506096389301	0.9040498402911954	1.551823141102936	0.6044449977135927	1.3096195358395206	2.404307477473993	2.114476772981029	0.06442779334866701	2.3631230495940745	-1.24775313184877	2.4992341958375315	1.705418323713746	0.5653339342398229	0.9333437284178026	1.5204019595532507	2.273583875118245	1.7595882683345292	1.1670083178605013	0.27197772409191023	2.5075562093129404	3.119297152701921	0.3515889039037924	-0.5756312609110062	-0.28526891347756644	-0.11749498140539545	0.7779738827710654	0.30284918247307113	0.6885010120222744	-0.25461826210212235	1.7874956380046783	-0.6431674115989874	0.3209234081613278	2.548246108402143	0.5393238659548452
1.2602772881514661	-0.5108359548005417	0.9321760015222045	1.5202714785514064	0.7118923069861608	1.2915868026497317	2.157952987469591	2.117805493031688	0.0004936942296375369	2.3688890480962983	-1.2998780232160638	2.4668003210632374	1.6152640923145447	0.5713600568687701	0.8291225500332681	1.4014892969447932	2.170265575892841	1.7497513421384325	1.4043466855081765	0.17150769707387276	2.569903423941021	2.9733083632861868	0.3578030697596824	-0.57383115751217	-0.2941475313463307	-0.09839754189002427	0.8075926607806565	0.2564156486074749	0.6603415483598811	-0.35476445445843513	1.8058500991158468	-0.5144252912187565	0.33124388228054025	2.516009694714834	0.5375317090189119
1.1482152378424246	-0.5169683686505675	0.9367059361435445	1.3864205035889774	0.7736214440823254	1.262656666011333	1.953199001915052	2.0109023683278253	-0.05527602769988197	2.4249044019667885	-1.327490177107554	2.4060140313767575	1.5498801484661857	0.6409569468191121	0.7806112520510076	1.3311585297488182	2.08474860003619	1.8555972771060119	1.6891256641577186	0.12922001968639873	2.6329605413829706	2.8874530821134057	0.3686240421738648	-0.5251083588503535	-0.2958160781886087	-0.16780400734435236	0.8675469112886723	0.2140235980054886	0.6473867246071034	-0.4584159172871515	1.8357345273087318	-0.4122593284095529	0.34497921915978635	2.384723643769866	0.5467960041474041
0.993957104741461	-0.5135614720672194	0.9249802631578146	1.2059240892676595	0.7812475425504068	1.2307736167701766	1.7295842687740748	1.8588694813986795	-0.09385694958205318	2.4847572285246655	-1.342011854608096	2.333115938526387	1.5026450566786764	0.7663471826658453	0.787615830122115	1.3065080965585532	2.0027835801842713	1.9360133873870928	1.9438381745682007	0.13409307763746897	2.731370818955617	2.7555435789329428	0.38254492180484145	-0.47297736442007404	-0.27298012688005696	-0.2829750277852706	0.9701858316411279	0.19462447834016222	0.6225505187972965	-0.547784940340152	1.8902266059670132	-0.3381328377428633	0.340881383847746	2.2307052228193895	0.5604395214661203
0.8401183115937101	-0.48882740287211357	0.8778167860661188	1.0011925966922735	0.7458159591136944	1.2331170313979878	1.527779612587159	1.6798483565203424	-0.10639423502885004	2.5345562682204337	-1.3837263531909467	2.24882574309106	1.4514327330126904	0.9071129945566885	0.7904748415797102	1.33262214921949	1.9387652854089006	2.019231346615668	2.161664459767303	0.14500022412526745	2.831147659444963	2.5598260285195495	0.391012260961828	-0.4597166027153177	-0.2513742721486595	-0.4055424745562874	1.0924511549185072	0.2260236944651289	0.5819067811665631	-0.5920620410442019	1.9476063700745905	-0.3268401879184665	0.33345974878260637	2.08761543453942	0.6003583719261768
0.7067878630327162	-0.44826829904735616	0.8463680288655123	0.7834932113669043	0.6884953600488252	1.232255327364443	1.417104959469453	1.50895699022727	-0.0892054349815028	2.5935182529044534	-1.4735729655232406	2.146287350081992	1.4427134169714146	0.9871487285118675	0.7966012947031277	1.374258271529923	1.8930883774883824	2.155121020569154	2.315366085657265	0.1451146919294885	2.885011535447305	2.3383995982955943	0.3884003021032303	-0.5088474248142058	-0.2639553589229181	-0.5118777640839539	1.2150472602676543	0.311504174323754	0.5388073618482992	-0.5747509245883827	1.977594671844788	-0.39709406830506094	0.33403648115985757	1.9900921426268012	0.6443962927631774
0.6069980585418839	-0.4355094713427195	0.918421999601545	0.5798955236221172	0.6366206020814403	1.213697164885904	1.3287105662484753	1.3811469430513834	-0.04210884965092634	2.646998133749347	-1.6025542680688598	2.0429156195604743	1.4882767601946192	0.970987136472677	0.8005630677229372	1.4076775827769346	1.850371432905142	2.143669985740264	2.2878164324913204	0.1358918574180683	2.9161230262651316	2.091083784591397	0.3790431747636452	-0.6064010283417719	-0.30603440520080877	-0.5824569962356685	1.3568287257793663	0.3995960741373265	0.5078981228831022	-0.5326108089530355	1.9687550304154697	-0.5158442629244371	0.3535239646437836	1.9569806242750005	0.6665381026490601
0.5601630275175592	-0.4552098508359298	1.0021919846140932	0.4138285473402258	0.6203887300272128	1.2219989476481043	1.2419190694229458	1.3062251363727007	0.006102161052700108	2.688583807157569	-1.7618551559043738	1.933350676162347	1.5255032135187097	0.8968672071120489	0.7555540587762308	1.457158191899477	1.8396740215458571	2.0139931072790485	2.076539278987853	0.0919852782280565	2.9101953377693217	1.7900294497987261	0.3492926763357949	-0.7162433377387221	-0.34625003785192215	-0.6266089970133546	1.5202075040602865	0.4652297623383487	0.4731362575578282	-0.4817536391165776	1.9406260656791705	-0.659189967108993	0.4138835610733567	1.9645919997289476	0.6862373760658073
0.5492274278002129	-0.4734452647982992	1.0297289645830516	0.29508906488563114	0.62221361505106	1.2390123480177277	1.202765653470133	1.2848061031236517	0.02606491121339673	2.739821899111107	-1.9472367212848034	1.8001681900818576	1.5198979389207457	0.8064753676778332	0.6662201614815996	1.4964063034946016	1.857901164201726	1.9859441629242376	1.6765009950006315	0.003894126609213666	2.8397729786334756	1.4746895388625725	0.29181523002438775	-0.7978480251526043	-0.3823734680285429	-0.6624583426493278	1.6766122936614252	0.5064901976265241	0.4215228280774097	-0.42222553705891014	1.9244321749761095	-0.8229186086074807	0.5062214501046677	1.9985786227452387	0.6868733027204933
0.5592719301169854	-0.4749187475705973	1.0413580504766409	0.23122396466201228	0.6048003700603402	1.2224297996648774	1.193874921463381	1.2993756547299982	0.0037279504753357285	2.7812705199233494	-2.127613640746968	1.6610671137140884	1.4907242875044493	0.7147735015851506	0.5638164975236772	1.5063948644435743	1.8724828783264207	1.9917153626584785	1.2410513935599354	-0.13533142840894613	2.7451784286853753	1.2173686646102329	0.22463622223819452	-0.8491509720194198	-0.4191058569067251	-0.6772778490981005	1.8091869915089185	0.5128197821839933	0.3602778326967986	-0.38425177360786816	1.913328089561374	-0.9791089629195243	0.6110956797572578	2.095023297280691	0.6737934476638847
0.5876691075735356	-0.4491881611248635	0.9993233479775517	0.2277871187692575	0.5541838222936087	1.1502883583199393	1.1923254549477815	1.345683271742436	-0.05934610297536154	2.7840213613140534	-2.2914086823852235	1.541738863778064	1.4046893319793856	0.6246298777283272	0.42892221050123175	1.5185146607621203	1.8840319282599391	1.9332419933194633	0.9325115156179574	-0.32220829506944926	2.6153549515990093	1.039417832541349	0.15316613918431118	-0.8888492523084084	-0.4393720024946875	-0.6778509055525042	1.8962378067292913	0.48198015604937067	0.28541630292904685	-0.3690161462475509	1.9048000688639957	-1.1110289886822742	0.7231031782863612	2.224945813050756	0.6834046118767516
0.6347465695083114	-0.3188658495703487	0.8474691217159025	0.26001197793895686	0.45474679780992994	1.0298914910964938	1.2232720413558986	1.4191967737843005	-0.14544757636264047	2.758529578462122	-2.4399071924190165	1.4465016437473843	1.2448024251723946	0.510629978933107	0.2720441675209235	1.5099512029819608	1.8931714641785518	1.9375513588202302	0.7261462108862199	-0.5055039547122184	2.4288102396844775	0.918441694495967	0.07177922332114209	-0.9260273878390279	-0.44895701245726416	-0.674465874403233	1.9340572236014744	0.4427591153926779	0.1958647970784063	-0.3530886891887327	1.9207446629815064	-1.2257587634688822	0.8085202787906702	2.341802812667253	0.700805877609521
0.6954001624283135	-0.07905439906849199	0.6873663577855436	0.28479624290784644	0.3029835964319138	0.9040511764416316	1.2911493607151416	1.4599095805577478	-0.24048867937285484	2.679734125245839	-2.5598272599140777	1.4001377748729487	1.090192999127227	0.3566260029145977	0.10753869040196118	1.4582109708169775	1.8784131908372472	1.973351070100445	0.5780735907511853	-0.6817516681237414	2.2604390398049996	0.8473619279986655	0.018305823831426152	-0.9779543705507731	-0.48229141178073354	-0.6428278273624162	1.9369653493157721	0.3927442055888676	0.10732791420045842	-0.35175115177163174	1.9490606001569688	-1.3306444220473115	0.812451165256664	2.4392650507660676	0.7019910136478009
0.7797857758253868	0.18015932747553032	0.5806183035530192	0.2848316743088026	0.12633472612342353	0.816136347848514	1.347742289450428	1.4428562916828311	-0.3190798948113276	2.5584915251608993	-2.656884573378153	1.3935941814513328	0.9712803218375059	0.17399449697001051	-0.05189204137976926	1.4167160749466974	1.8420419922156797	1.9223696012079892	0.5392253322838824	-0.8900340141733396	2.1453460461064227	0.845943684879729	0.0075279056841449435	-1.0411379998499044	-0.5210577227221306	-0.5851090481990718	1.9117983466887296	0.3381406578642201	0.06197867872535519	-0.362543695068244	1.9559785804059993	-1.4323669561984886	0.7654778308464227	2.516803394294254	0.7281073651254704
0.9203105254586678	0.4229262607634407	0.49170022652943873	0.26267819086091443	-0.04133378893612853	0.764833432095274	1.3765089367607364	1.3665133775979055	-0.36852646408072476	2.421810929086138	-2.7439417109363307	1.381633894198798	0.8877475259282971	-0.0009423260753695262	-0.16992837155760984	1.390717571191339	1.8032612795792045	1.7877590322087933	0.5762468701335985	-1.060509279743494	2.0332701393667914	0.8998369233993584	-0.003680555132135057	-1.0946010707953229	-0.5275005057846494	-0.5279633254901318	1.853346398089996	0.3129839789648898	0.05440576813207493	-0.40110167026468596	1.9468896423911315	-1.5140908578726895	0.6979697883725116	2.55652907580791	0.7862512953936853
1.1160243442466617	0.6380717800018588	0.42042861123973524	0.20968167288062128	-0.1806877721519776	0.7603042316262763	1.384031863843372	1.2184237436518497	-0.4040669428255591	2.2958204354976717	-2.825948622923071	1.3663781358743055	0.8462488262732053	-0.1331860698090277	-0.21342618873387234	1.3496977097106637	1.751519043276333	1.6920545722359486	0.576328057716603	-1.1344718338129245	1.9387288321297327	0.9582943261381148	-0.011128943305823306	-1.1237747465457857	-0.4879547277052538	-0.4624216593794582	1.7656340187260853	0.30994975768390337	0.03718658695783923	-0.479785767974173	1.9462352388540605	-1.566149382324949	0.6323892462120433	2.5028831247474637	0.8678956061282477
1.290404242915013	0.7437366775343932	0.37078284588005656	0.1419102607015758	-0.27880895848688064	0.806205734291199	1.3287960540562307	1.032732375902769	-0.43504070020474755	2.1943427776470075	-2.8974722146802923	1.3507814667492657	0.8493082354104946	-0.22607385477148184	-0.16141260171605906	1.301321234574768	1.7067976322927598	1.6554173517594701	0.5605506040862045	-1.1604887304577323	1.8809604906511102	0.983964526590887	-0.004871723183033049	-1.1083178586944498	-0.3938584291399907	-0.4059156275963643	1.6709063029234226	0.31190210498355503	0.041906789482972356	-0.5698619947189736	1.9710298617586202	-1.6121920579833202	0.609046762101235	2.472763243271947	1.0251718301348867
1.4164224510418795	0.6902228494514568	0.3371319029786712	0.0567508885032561	-0.3312888099095422	0.864381265141245	1.211955592804033	0.8769226719930667	-0.4449493953694617	2.122576164710172	-2.942313477470729	1.3214536681577354	0.8659710887475193	-0.31533493435312643	-0.06156162655956182	1.2639860993053458	1.690294538457902	1.5922539309213863	0.5710914586128594	-1.1467525939513596	1.8202638000652747	0.9902692619105287	0.02347233585942225	-1.0534147050299618	-0.2615804199868278	-0.3807544511797406	1.6541191127811785	0.32407629610686034	0.07569814587784471	-0.6518515009879654	2.053630130437738	-1.650326922573561	0.6352577309304712	2.5632653465973663	1.2562444518421225
1.5037827572320477	0.5442373308550005	0.3152259504814439	-0.06383102680106352	-0.3375318376227068	0.9061528935966159	1.1061110008246113	0.763054840721671	-0.42621009045526465	2.0611472332985468	-2.954957273260592	1.306841852456498	0.893298168220238	-0.40903631481925834	0.009658391000164392	1.2410432221641983	1.6886328046545178	1.5552055695667444	0.6091143099862897	-1.067949687017779	1.7237702600900762	0.98582113576477	0.054815842162570405	-0.9999876361525196	-0.14014187572145848	-0.373837793044027	1.799208399010573	0.34965577633223005	0.07616869566228189	-0.7163454028815389	2.162811647551194	-1.6699855930793823	0.6817605731382187	2.6200250421616986	1.5066116663676714
1.5061546488424016	0.3595324325887961	0.32468182680189606	-0.22273200223955575	-0.3254972011233309	0.9535255982700305	1.0245770041761522	0.6691081186765275	-0.39991207431517195	2.0381517655876444	-2.9445104167536105	1.3031107731393967	0.9437347131406962	-0.5325925133441378	0.02630192198544796	1.2438163958981032	1.6951862673416134	1.6055322585421226	0.6124159383617764	-0.9682155244554422	1.5995195200925831	0.9499782642134373	0.07886882593733073	-0.9618254440972042	-0.06827256976318612	-0.38062118223685665	2.003728197467684	0.3507003443142084	0.05555273323164116	-0.7608223654984899	2.273385070600643	-1.7129390490868395	0.7336057784194414	2.5880124924583265	1.7119148056816136
1.4301165213889475	0.15627698242626237	0.37161349487245643	-0.40921632332247937	-0.3184089635043846	1.0235758310457568	0.9726324749876651	0.5818572450409771	-0.4012808793929389	2.098347223635467	-2.8849742737805775	1.2783947400997149	0.9958539330866654	-0.6988004219178381	-0.01709378763875785	1.2646408764369628	1.7066522305849645	1.5938680395541829	0.5373580178747949	-0.8815633966610777	1.4747895956957275	0.8804456720277043	0.09538731300460522	-0.9414482736223853	-0.04846923278841064	-0.38953687451584024	2.238679946527485	0.3129591082986538	0.0382012099305316	-0.7810545406813129	2.3598286616403334	-1.802822038068721	0.7842064559392291	2.589559189074638	1.8419184479293367
1.349288745407405	-0.03203922621829065	0.44557989003284887	-0.6007319033411879	-0.31048512063767475	1.083369684105143	0.9803477496377573	0.49620671758363083	-0.4614113962604759	2.1684104685937156	-2.769685099047774	1.246083972003396	1.0226783953439718	-0.8650634895087377	-0.11956892688311745	1.2922313873358582	1.692818296671792	1.4788551857475176	0.4533424007297316	-0.7813059527080205	1.3433333421374607	0.7966919692948065	0.09557388149450483	-0.9543130125793983	-0.04879807048725267	-0.36880022700298815	2.5752782697244347	0.270318351034293	-0.00948606978599254	-0.7796708812843107	2.377715691653593	-1.9006719619398038	0.7857241727214663	2.5289938057833306	1.8944402084549874
1.2710097700789762	-0.1634687791623926	0.5308662923919872	-0.7662851243092121	-0.3149608912751116	1.1121211747853694	0.9914184207423183	0.39511605019899654	-0.5842283403619973	2.1901920418830967	-2.6272395669551987	1.232371782025826	1.0350580758887884	-1.0047674903185089	-0.2411585998725408	1.3320829209934533	1.67149617480712	1.4107276194915896	0.4034526309739185	-0.6537724662637385	1.197199847902446	0.7123193968372791	0.07592678436583596	-0.9722180410531504	-0.04644748989922802	-0.2818555686650396	2.8774614748711516	0.23423101432353716	-0.08031851702450414	-0.770461859297602	2.3071647579427563	-2.0047890108443207	0.7537610572875517	2.3239954503084177	1.8678324591077886
1.1936284443378902	-0.24611157303295372	0.6211559061239484	-0.8858661025365169	-0.3443895634491653	1.112047614684946	0.950053007763788	0.2898260744427608	-0.7407203120404235	2.191454883660323	-2.4548117390061996	1.2413301602846527	1.033583003626167	-1.1148373091383268	-0.33482185737438663	1.3631527378270163	1.6597186364756353	1.3267178333865497	0.34147944261437785	-0.5092813922514705	1.0907499209627278	0.6420776830920765	0.04452587237348729	-0.9682698142650373	-0.053438335793153866	-0.14099029603595842	3.112013528927565	0.18263681721364028	-0.15560648253440207	-0.8004872682125349	2.1984818340004013	-2.1195926904072673	0.7307069393653688	2.1311264525087803	1.7718364400072457
1.1274513579716783	-0.30476129771528726	0.7092046993182742	-0.9506258456342807	-0.3753165622743791	1.07567739931789	0.8917503228733568	0.16739319042563164	-0.9078356647206276	2.168390889651432	-2.2432765686357805	1.2696352264745394	1.004726219584805	-1.2094901826511353	-0.3807498342896056	1.360970147388296	1.6293816087276056	1.1498511185759566	0.2665838972934041	-0.3644305622830827	1.0695415743983792	0.6209845399776948	0.007039957325947463	-0.9608293868831836	-0.07059879200315251	0.006751654045970656	3.3849500858954316	0.13722298066378627	-0.25046637814072	-0.8713767513189137	2.124087577928992	-2.1846880174054926	0.7131924876983522	1.9970726286714686	1.6401707167302302
1.0557114650386434	-0.3481396084627636	0.7708948750677443	-0.9491377267941189	-0.39899204429430196	1.011753672048952	0.8455869066844514	0.029110477859595797	-1.025431768215801	2.063232390651641	-2.0187603130420255	1.3054687395098479	0.9820101067404305	-1.2553549054517776	-0.37602225462936906	1.3577732943339331	1.5978502098083935	0.9542241977690932	0.19329857236867207	-0.2230301189847494	1.1419871565537527	0.6690371954711543	-0.04829912706276414	-0.9470045927801255	-0.09979227215600481	0.08717946107685945	3.606835943120381	0.13219910608378999	-0.33915030782630506	-0.9427120802309931	2.0591042679621205	-2.1851018841529837	0.6775413204836015	1.8490171302022929	1.4915517669544298
0.9852689050858572	-0.3861265053670927	0.8000931530215023	-0.8687793094253695	-0.4128995891076279	0.9695301744052589	0.8096072255946257	-0.10334697461778997	-1.0251289352339943	1.916439270887921	-1.822248196357037	1.3149668932028757	0.972952070401813	-1.266441867908696	-0.34467523614788403	1.3649244877125672	1.5767877338505012	0.769119437955266	0.0974836931603946	-0.11771973910256125	1.3307680623319738	0.75631071976287	-0.09093720271599517	-0.9311876842490225	-0.18015046241404425	0.11756478005456057	3.7334979114350153	0.12235032225370068	-0.4104386001684902	-1.0256086521046868	1.9787684432684216	-2.1618957843829536	0.6646407278345857	1.69599592154391	1.2924200067666451
0.91931459306979	-0.4287723333491494	0.8049418250469019	-0.729418751614244	-0.3969942754260898	0.9318463858163376	0.8029819204934402	-0.23142587995161498	-0.932522609397509	1.7826759372132663	-1.6796112297211405	1.2693037854184532	0.9457451820023458	-1.2895672858692115	-0.30499624141855053	1.3538703090788076	1.5364803032821661	0.5952677562512141	-0.014934046772153103	-0.09606897156156449	1.6417942326585062	0.8539116325843065	-0.10824501800976685	-0.9258593781884693	-0.29529237370526734	0.1323309789261803	3.8437999497834396	0.08656143353779751	-0.48299149505634864	-1.1234794934525951	1.9028991823991717	-2.0891882654219485	0.6785126592242333	1.560395401090286	1.058601338141446
0.8536616816450928	-0.48639998905647835	0.7692722119198017	-0.5349003603644942	-0.36963060472638887	0.861480895467364	0.8368457783412737	-0.3322604919477381	-0.8225215570860451	1.6562840753080077	-1.603748454981962	1.1673714560548025	0.915741119534499	-1.3191600985962653	-0.24734631752719283	1.3293354247941216	1.4976580473006074	0.4700829725699486	-0.13804148513353068	-0.12704068887474268	1.991758572325778	0.9857953495262439	-0.11537767489285611	-0.911218537211273	-0.39415072931674044	0.1329706698520261	3.8675335634328194	0.034370340438197436	-0.5516329448610764	-1.2133558582844954	1.8438262789813973	-1.961111288028755	0.6713035045086072	1.4001698424033029	0.8345528153927854
0.8019911367852959	-0.5422134723331753	0.6963586160637282	-0.2850558365215787	-0.3618508317299842	0.7796610466237102	0.8961315730209141	-0.37251239902186534	-0.7142769360690602	1.536754632672795	-1.5746048247438993	1.026821508784708	0.8666485293422056	-1.336700666065422	-0.1976199396754549	1.2747706638260856	1.50716108748871	0.4000215214426512	-0.2585238583111188	-0.18041539072807375	2.2465604397938534	1.144922227471047	-0.08516793095140512	-0.8649198777932204	-0.4914623298262482	0.15453358481076254	3.784314307210429	-0.04021678760835917	-0.6214948831691867	-1.2655813135246543	1.7632307703444154	-1.8302259291347311	0.6458969255739565	1.2516259134237147	0.6512180514225381
0.7596640102579959	-0.5886835417300397	0.5999936742361941	-0.0557526673830404	-0.3626768323197257	0.7137511966433095	0.9342377633286991	-0.3586854080422051	-0.6352980944138753	1.4370684480409879	-1.576190996674279	0.873241193138138	0.7812145291833945	-1.3623220295541751	-0.19299446756727576	1.1801874652257291	1.5500026621072038	0.374789653475268	-0.35812749139290534	-0.24813127319579548	2.336984310710469	1.3036752049572216	-0.013080736738622162	-0.7828711648742919	-0.585838749394229	0.1890235872293114	3.680145519776043	-0.12426720415832068	-0.684636782368308	-1.2873816360240806	1.6886703165493067	-1.697374703190126	0.595766740256662	1.161490132981106	0.5073685515568803
0.7155415845560086	-0.6465667146811201	0.48730551383709286	0.09186340685088838	-0.38098331050632794	0.6508573107803155	0.9441116051246577	-0.301341803784888	-0.6246747134120956	1.3999467734731978	-1.5789713555177591	0.7413087133263212	0.719174082463645	-1.3960379788168231	-0.23235692888523282	1.093243333160897	1.5925949766551915	0.3498927891863909	-0.44544473691345504	-0.3106797519301697	2.267325097099534	1.4308658264874012	0.059350891609361266	-0.6963461948369252	-0.6464301401995848	0.22807138749451625	3.488236787805101	-0.19039830568409394	-0.7348679718569426	-1.2849064231027787	1.6739202685708925	-1.56830740179401	0.5219905274721126	1.1056869471663329	0.4142631081594549
0.682774098524579	-0.7111274049355624	0.37591162047266186	0.15684459620462876	-0.44321188981954557	0.6215803908113422	0.9679627034889263	-0.2103013103993611	-0.6671803507384817	1.447435497979619	-1.4952871122942972	0.6377191786822317	0.6966546459209535	-1.4140336081778677	-0.2628870869502623	1.0495658468518967	1.6269720947126995	0.2870795994667449	-0.5306240427482392	-0.3417822895910268	2.096593470363942	1.473026326477638	0.1080452674731817	-0.6044569166710283	-0.7022716531327629	0.3226257024711791	3.1556078494693693	-0.23111158631504125	-0.7846286115611414	-1.259154984325251	1.641407838871995	-1.4646190005922515	0.47073723173596244	1.0728603466122735	0.3716126636599516
0.6551173181729181	-0.7587643364122236	0.28931163366042706	0.15008605647222661	-0.5045184219628205	0.672378894447384	1.009488406107002	-0.1427923072181066	-0.7263054621064201	1.5438128413656673	-1.3076630279778148	0.5538267125142118	0.6758506637873839	-1.4217145013227745	-0.2639285839812432	1.0194075824956816	1.6508491323000727	0.1987147655411412	-0.6081446532530006	-0.33494692642475987	1.8727966082916105	1.4194167365817945	0.12020092216126324	-0.5158918294483149	-0.7859669370753577	0.42518948091521047	2.746995512731183	-0.2449894180756204	-0.829095566190424	-1.1947687003847804	1.5716878937796612	-1.3846688135501553	0.4664269160744091	1.1036111174970735	0.34883492711938235
0.6264187401249972	-0.8017423368111561	0.2247624799836307	0.07703536555070228	-0.5292600210229915	0.7819414097368695	1.0453825993890693	-0.10625320327740699	-0.7867266986364918	1.6419816579705746	-1.0971214940465392	0.510493161866863	0.6789756316919016	-1.3911150365318474	-0.24334370148656131	1.0146829161342137	1.6398920750340094	0.12129846092667144	-0.6820930101055964	-0.3100747078221509	1.732289093856508	1.3058670352319421	0.09465539046730523	-0.4536562546059037	-0.8637309632647444	0.4091705539804745	2.3848442744901277	-0.2424277394531474	-0.8756358808073823	-1.0817083536564531	1.5187954682119966	-1.339793833357919	0.4916361918273684	1.1711366355617767	0.34114599574908844
0.6154176185399611	-0.8438941647886278	0.15812704511662162	-0.016246655316834595	-0.5462698703768603	0.9381620458670719	1.0825377378355552	-0.0847829589506566	-0.8407642159100792	1.7034105893822002	-0.9104454665160292	0.5225765557973734	0.7050352416648856	-1.318705036704376	-0.19701750511831861	1.0340694547369742	1.609440803086997	0.07857026447738023	-0.7555677727240045	-0.29218502527694756	1.8063319573430872	1.1631402049897634	0.06163276775505886	-0.3998451636700436	-0.9287677525914996	0.3105382093515411	2.081530897264867	-0.23880905751557627	-0.9191911452293203	-0.9268614931386796	1.4780874132631208	-1.344021186564433	0.5517529535717831	1.2360571909042741	0.34552521793931085
0.6269298106929749	-0.8720606822914558	0.08090566495112894	-0.0824502280035673	-0.5533292940217469	1.1160093515220937	1.1283271448655239	-0.09022413595654133	-0.8623743774918052	1.6893920667078661	-0.7674894423079309	0.561620312204502	0.7077996363496506	-1.2055601026757357	-0.1308007576093821	1.025274899145657	1.6027627103646467	0.05277498123251223	-0.8083667642041213	-0.2550974567097425	2.0065777935653015	1.0299542830022572	0.049419707377778045	-0.3419658390528149	-1.0132668620201557	0.16538167676157442	1.8475301466614016	-0.2290100150179626	-0.9456154565616025	-0.7249394651362527	1.3992785301559194	-1.3698287344615498	0.6168630035297582	1.2779604584435231	0.3630999182142672
0.6506421746097399	-0.8866421996681841	-0.02449982870065771	-0.10121115480989451	-0.5337165823443909	1.3018641995376172	1.1421547977702562	-0.10177223397844212	-0.8481533406661639	1.6159710331481534	-0.7428581977338784	0.6086660026800337	0.6992551436876498	-1.0373251002199864	-0.07870548454992285	0.966986895664508	1.6272421264557475	0.02245714832782835	-0.8376484191408131	-0.19006339136945455	2.204729416486599	0.9549679013682448	0.05860461764976408	-0.27676609394698903	-1.089447595585483	0.002273817565046027	1.7085051984144264	-0.22573952240771922	-0.9267640558226002	-0.4966817866108957	1.3332149349849949	-1.4252425357595384	0.6381110384810795	1.2734628274934634	0.39119631404857264
0.6741383163631287	-0.8938392687005067	-0.1701338462285265	-0.09436403657510092	-0.5223830858804924	1.5032612459142702	1.0859572501458463	-0.09096669658322525	-0.8132790944813072	1.5387908426701826	-0.823634459084978	0.6683253927758149	0.6962612933175871	-0.8568034266832463	-0.07366137147830862	0.877770301789948	1.6585242653044527	-0.004860878910243649	-0.8482163361951367	-0.14156174746719244	2.33719728155463	0.9040142940405961	0.11918197117796551	-0.22560715535207954	-1.1312587000346865	-0.09630521948673348	1.6153762626253108	-0.2469915067077472	-0.8560051319879072	-0.26613338308383633	1.336684312467242	-1.505843084833407	0.6276236155158199	1.2541291197895856	0.4198852779020174
0.67419073385728	-0.8922295100648748	-0.34776716738219565	-0.10527690806962328	-0.513460358579678	1.6805936308663214	0.9915573384299241	-0.06812655592793451	-0.7654314833558515	1.4944053805155506	-0.9299991377267391	0.7236192306756991	0.6794454695236996	-0.717278692679372	-0.11746551131074279	0.7937790862010345	1.6924651782385716	-0.034600069097509505	-0.8362952927574174	-0.11379512867216819	2.324117322209087	0.8348684954327545	0.21001212291451793	-0.18874103774392642	-1.1476518682807184	-0.08571033852740335	1.5623408704517836	-0.2751077948893519	-0.7597629963898052	-0.08150709754392929	1.376426343147109	-1.5453821401740626	0.6004716622815962	1.233065554027991	0.4344682323242477
0.631404954256155	-0.8663200615485153	-0.5048757314562309	-0.12510077690463928	-0.4637178346927878	1.7770204139371373	0.9028209939779182	-0.037195064995653546	-0.7105581470524782	1.5078756928059733	-1.0384057848305976	0.7568485639846039	0.6788554406186511	-0.6227912962181594	-0.21166993883849186	0.7337321716016237	1.7423587356851775	-0.0786987351406849	-0.8113707047752609	-0.11503792197512559	2.2269138794200183	0.7527264326077383	0.3230439249491365	-0.15937535096425495	-1.147298672233812	0.08148887721568561	1.5254035391043166	-0.2924799552563154	-0.6498013936392157	0.018946574678384086	1.4163241841929453	-1.5384794340641244	0.5713922087339312	1.1903889381805888	0.4490800925035086
0.544332944283819	-0.8028836471665783	-0.6148691119846423	-0.16131166868191382	-0.3979643458861365	1.7989518324494302	0.8456830804681775	-0.0038822589502097464	-0.6986749808463832	1.5759614645936804	-1.1266844570937797	0.7968203553487779	0.7299912790562035	-0.5723345852357336	-0.33557745325960864	0.7089661895057786	1.8206263978245665	-0.13146181450518912	-0.7840781456221613	-0.16223136240058983	2.1836098077739825	0.675973693634685	0.5088087352000377	-0.12848557664023566	-1.140770634953074	0.3550233824864403	1.4630511185759807	-0.308658323643873	-0.534134374752329	0.048802869667018585	1.4743064150489358	-1.4964128353727193	0.5647597863955544	1.1366208794925392	0.45315580424490526
0.4289227265358534	-0.7203089912276853	-0.6660312946909117	-0.216398639318626	-0.3363984879763156	1.7565707060191127	0.8598526846039384	0.02039179188075062	-0.740272119227351	1.651076076660838	-1.1693287806013353	0.8610441622741101	0.803296907277901	-0.5804843300268272	-0.46331400088286134	0.7176837124933778	1.938578340356021	-0.17799687093749	-0.7343236885046869	-0.22123133920415086	2.1400927652837893	0.5948501872314529	0.7448609291900559	-0.12710549736779403	-1.1443269537701926	0.6000116801913007	1.4708520624351848	-0.3209941740977217	-0.47328640575233827	0.01115196007527624	1.5672732667438682	-1.430608022521653	0.6079540060180243	1.0581870800285942	0.44208489930196304
0.3157337001025563	-0.6523414043898953	-0.6437969460804092	-0.28193787323742925	-0.2563052447454277	1.655887945709448	0.9427010562966647	0.04072258972862256	-0.7901911079483641	1.6971453278517727	-1.1737591228896371	0.9327111883447262	0.8664955588853402	-0.627286756119845	-0.5764695900723801	0.7448248665372436	2.079306421830108	-0.23062290334260513	-0.6521753857687099	-0.2729380816245669	2.1016870230534552	0.5151707101856832	0.9965848763316505	-0.18325672272214164	-1.1625591772949404	0.7836029759092001	1.5955017731465604	-0.30267692841373056	-0.493593569886942	-0.09555892742014294	1.630397239676841	-1.3698435154168165	0.7474625326412656	0.8959670967574194	0.4183532727793661
0.22563457984297383	-0.6046363349815671	-0.5814499781043935	-0.35061278614085845	-0.1775086303472738	1.5597238772830053	1.0466542305294566	0.06475338794049802	-0.8309766539380881	1.7218245845989784	-1.1582711567418522	0.9997475093745745	0.9287654612903872	-0.6696764608369737	-0.6648436763776754	0.7368134757504075	2.1959185914825836	-0.292552901546194	-0.5652234843716772	-0.31280558257996693	2.0968241887784504	0.4383148262585256	1.2799537096446942	-0.25006456019759443	-1.1878675009318311	0.9315714831940332	1.7145833189831687	-0.2600983478149621	-0.5284877773390885	-0.22525393489908968	1.6460509877778757	-1.3307331077789188	0.9907373556660636	0.6569007131811467	0.37947502957243084
0.15929368880753833	-0.600275507354881	-0.49616357574525527	-0.4181007471122542	-0.13675606636734122	1.506970776692826	1.1294705442942745	0.11485062470291914	-0.8383900053327149	1.7390834222210816	-1.1167845564248604	1.041187111129994	0.9740556429834764	-0.7057642478391625	-0.697313877931787	0.6523985808410353	2.2528018167396744	-0.3492446604131637	-0.48672862287086993	-0.26920970171569525	2.0406708762013808	0.3389088767402607	1.532122550877587	-0.33432139995242716	-1.213212362090816	1.014171573993942	1.8100828596199587	-0.21909905452228137	-0.582101043403363	-0.34358756132932256	1.6531663278238007	-1.3084434272354755	1.247110074521569	0.40263192996824476	0.3321273995553605
0.12950744775597423	-0.6674169217712091	-0.39247733233354964	-0.5141729908050959	-0.11713375003196377	1.4877295561389166	1.171829753037984	0.20002744969151748	-0.8104445777715925	1.7264158465642452	-1.0599011492664285	1.0511966310238425	0.9788195800686846	-0.7485262759223822	-0.6857246707733226	0.5115829812416446	2.2221532139035096	-0.3922926331010298	-0.43016794004491354	-0.15935331475163886	1.978518884847113	0.22385068043662953	1.6617589485132769	-0.4618767267939211	-1.222431996832455	0.9919689681093586	1.854352526891624	-0.17137224601232995	-0.693474295507263	-0.46651801175626123	1.657258946769924	-1.2849564893153615	1.474145327976429	0.19525247575506377	0.2931046275632694
0.14159623234465407	-0.7743594055224984	-0.2873615999581819	-0.6546053484951472	-0.11215853717747264	1.4778304683389263	1.1610155453566942	0.28336067588282793	-0.7867751519135806	1.665495967651967	-1.0155521467302475	1.0464806982829387	0.9558958644614226	-0.7773330726543556	-0.6742682034325324	0.39415961563843205	2.08374117391789	-0.4036979856101248	-0.4247013094559936	-0.057002745235704276	1.961694188158407	0.12135038229522703	1.6791815751854504	-0.5948083624532713	-1.2053324364926117	0.8048193916164378	1.7653721495859351	-0.1203625095590157	-0.8077443697216016	-0.5692316609936772	1.6510369194888892	-1.2596810558078766	1.6720100648766898	0.09774953511371487	0.25757945217195183
0.1715724868125172	-0.8823835789390007	-0.18856266340873332	-0.8061454503849788	-0.14780142309063043	1.4513908665291884	1.1326335931812936	0.3435849032609091	-0.7643776245791581	1.5689815716699396	-0.9815953051172404	1.025401047115762	0.922679422399422	-0.7866825260695203	-0.669173036584891	0.3743108814133532	1.8970038377626068	-0.37826816092362586	-0.4716412636960038	0.005938194541709305	1.9813584961025903	0.06309926946467989	1.6358976855287206	-0.6892657881348392	-1.1790254205851596	0.53375036178905	1.5819672733767043	-0.07078283641436257	-0.896825325787805	-0.6209036524750362	1.6554203844514888	-1.24634863415656	1.7854745715167422	0.0762585926555078	0.22480032369859532
0.21752952480980592	-0.9749489591085622	-0.0924971415668308	-0.9221389992654648	-0.22747206136862674	1.38844443773732	1.1213492025573395	0.37251916216279246	-0.7744680195329584	1.425252556373445	-0.8838542968555874	0.9991698549625371	0.9053937607737353	-0.8110628116713038	-0.6609227463786889	0.41213388983966565	1.7188867457123784	-0.3213632178976094	-0.5337497646938848	0.07571449748538855	2.050786991299017	0.045371230477960336	1.5672117784010315	-0.7961919300256761	-1.1595387421351966	0.29322657367082533	1.3908992791715067	0.0028716416482840123	-0.9913176043750329	-0.6645504194537841	1.6497281124147485	-1.2645292091356282	1.7731658884127999	0.06933916042464519	0.21258764135292277
0.28674027365003324	-1.0273640630433698	-0.018154056747093656	-0.9963234950175888	-0.3437172373877476	1.2877721860134308	1.1308490351943623	0.3420101626215576	-0.8634282362684921	1.2314895540737927	-0.8027863257241874	1.0050505662719786	0.899067339736269	-0.8389732743737974	-0.6549188223177399	0.4999638968472718	1.5542296974695609	-0.25786479338102	-0.5787547482056393	0.15855648265358163	2.0152208603241597	0.056330381851569064	1.5252338681735989	-0.925895380256447	-1.1515248456226488	0.03091331339095832	1.2988729502882859	0.08142564095973807	-1.075516606427705	-0.7343790970224628	1.635165036875497	-1.3305852982262434	1.680691404871088	0.1000899313094441	0.23475835699583683
0.35463403294970525	-1.0069737869920328	0.02081883493117499	-1.0138177492397313	-0.5018291177171509	1.1814568237283998	1.1645312314507121	0.24974060337117074	-0.9652891380289926	1.0429834977770156	-0.8498701074506771	1.0433178036334159	0.8923147867118228	-0.8475780810567792	-0.6562870635153033	0.6846752417995365	1.4262761946089888	-0.19675707693375868	-0.5852903486374428	0.26231337090707213	1.9128351269938466	0.08931098092649992	1.5856964103234028	-1.0229689562109898	-1.1666026630733086	-0.18639502487676057	1.3790738201057886	0.12910270813721375	-1.123586207844083	-0.8131708126850515	1.6265954667471925	-1.4602290568777936	1.5940904852766347	0.1395713975678916	0.2907632612437444
0.4079426245017349	-0.9334188897575528	0.04439574412241562	-0.9683858353635953	-0.6902532987584717	1.1017807263828323	1.1935757141362313	0.137998031824427	-1.0285570045880477	0.9471249963614532	-0.8121848502082148	1.0741228823606506	0.8886325692858703	-0.8429309338577952	-0.6611678045036264	0.8752924197036357	1.3481331625048534	-0.10612335445828099	-0.5618947934685237	0.42788287343923626	1.9817844377909135	0.14616963687663556	1.6883521340351364	-1.1017054788760603	-1.2105207646299148	-0.23725045348154555	1.5756824140131056	0.15841278829822217	-1.13376184693253	-0.9061219761769559	1.5985703755882053	-1.6194495070196822	1.5304222662617861	0.1190980186730469	0.3657158892255897
0.4494507276829183	-0.8393970612986112	0.07530361360703985	-0.878186346379251	-0.860159699136745	1.0418082273652698	1.182889738166578	0.051208057888201895	-1.081371076615135	1.0499927591141816	-0.630458773012165	1.0852593018451968	0.9199696600206788	-0.8210465937842477	-0.6827022872324382	0.9725974369687505	1.272129612672576	0.03197429828535109	-0.5149683704923474	0.6040488241334593	2.1351944358680894	0.19045750154527882	1.707984879741505	-1.166929225360539	-1.2504319179302477	-0.2318130806118508	1.7855774211364515	0.16186981090524669	-1.1310267763104895	-1.0598926571637275	1.556065307751818	-1.778610833340501	1.448359319846221	0.08112254648837777	0.48304435701514264
0.4692448839118614	-0.7259729567975017	0.12476586349165317	-0.7832921967682047	-0.9689324512161086	1.0035149408014026	1.1303574802997587	-0.004317553110678404	-1.0914009049725713	1.2993110101406835	-0.5221979807984569	1.0914714542107251	0.9789288446807302	-0.7539042800992439	-0.7160199814686223	1.0733560826339605	1.2080905462246638	0.19146650413349323	-0.44252198392532105	0.7453675047144953	2.195908874024271	0.21574090842015803	1.6642130417265761	-1.1965829286840246	-1.2768363672299483	-0.24068879220796896	1.8616572976431751	0.11123313444549673	-1.1291592818535054	-1.2254398170183132	1.5234178424024138	-1.9139156978595167	1.3509522567622387	0.04231267218175104	0.656478899202211
0.4766619593342928	-0.6069359901753264	0.17955006215315053	-0.7156182209417892	-1.00813866525478	0.9836116793436723	1.0764787894607624	-0.06438814725565246	-1.0678283856687387	1.593044091735241	-0.4112115253250729	1.0877877236159228	1.0554796318801953	-0.6508258667093492	-0.7685134739811039	1.2294112990025408	1.1896037576620158	0.3401320001899582	-0.36762643860434674	0.8080795088834687	2.2254585786515846	0.26042845978595636	1.61791535338685	-1.2182441729166809	-1.3014382987730275	-0.22236431256132888	1.7493567842778177	0.046880285555710964	-1.1156897942739996	-1.349154341103552	1.4868543431883179	-2.0062375444605403	1.2934763222189165	-0.052849872263865526	0.823351834543202
0.48904559232757344	-0.5193957824662021	0.21845534286692248	-0.6695308261479618	-0.9794303424322441	0.9575083522787315	1.0513774319080436	-0.1340480157004112	-1.061057040195541	1.9170364286275423	-0.1476790866162398	1.0771437308432776	1.1607123797417513	-0.5462857393636913	-0.84023381854591	1.3190772497321297	1.1866541801610098	0.46525587411149455	-0.3286563987625386	0.6629179805893425	2.154290821561176	0.31419276711295707	1.4895275294912558	-1.242893588791403	-1.3125700638375695	-0.22737522481379183	1.5476899811897105	0.002685111651497841	-1.0884273161381888	-1.4746061264316923	1.441960183073737	-2.067844566015628	1.2368958405771133	-0.16640996593506768	0.9109218254691559
0.49720961704166144	-0.4656094026565971	0.22051264792949418	-0.6455969148020225	-0.8994043318074972	0.9247741075898048	1.0726318381116857	-0.1897016543935495	-1.0618201793096922	2.1151949034696367	0.06649970363814588	1.0695205865532607	1.2877871235513125	-0.44115265258314784	-0.9061952971747024	1.3541912782609713	1.1724048127969922	0.5433574135229058	-0.343351351286221	0.3288028126152973	1.851907717993503	0.34695418316041715	1.3875893768945207	-1.242893588791403	-1.3085265780592017	-0.23116006279171636	1.3564014656033354	-0.04249245356909849	-1.0560181997350992	-1.58059443624201	1.3954040457221524	-2.0956327619185933	1.1333420245250705	-0.22994663483139172	0.9466059825241455
0.5044956487287141	-0.4227165746722469	0.16231892491547362	-0.6629051541691454	-0.8018402156377684	0.8939944598550167	1.1204729525278254	-0.25811965420402383	-1.101818359546719	2.059698391569636	0.18132396590859673	1.0640281347666651	1.4219203612990499	-0.3507332336403316	-0.9315792346160624	1.3754522768875757	1.163545694457701	0.5593766803314068	-0.3892358669471825	0.04734283458234512	1.4893426033800512	0.3775108758138905	1.4536489737413143	-1.2371092565364783	-1.292109051465107	-0.19872240209359182	1.2044071036257755	-0.08202437755376102	-0.9945967481853263	-1.62577860255076	1.3497100590622626	-2.082359464088346	1.0197864548780848	-0.2461869493026489	0.9384256532843208
0.5188121768188306	-0.39311064336295454	0.06033261432542501	-0.7102415058466807	-0.7034116802462176	0.8501946743450814	1.1615605301311456	-0.33672865847728384	-1.2231332520584806	1.9516519985831629	0.340205520934931	1.0551739236968944	1.5542725858704358	-0.2905685356309519	-0.8979450069685024	1.3315565315347022	1.166993792099722	0.5317084219748981	-0.46001790806263204	-0.1454045951802861	1.2505135492240365	0.3989392400291112	1.5265254961805963	-1.23851333718757	-1.2676289116623405	-0.1968966175760721	1.2198298177219735	-0.11178212970704678	-0.8682688357447921	-1.6389848627954748	1.3208643666425055	-2.0897647226773826	0.9255665970368006	-0.19809689529816032	0.8444241314189291
0.5297936418435605	-0.39560619511025796	-0.04674383602037306	-0.7599517613882837	-0.6075379838880537	0.7876790975699857	1.1698742194355378	-0.37539302214263326	-1.3689291628194948	1.9157246394946104	0.548650390820302	1.0334692693953802	1.6583580553055082	-0.24390400708093024	-0.8024540242848366	1.211257282059293	1.1544061585390888	0.5119888872629116	-0.5587961340505471	-0.28268419752670865	1.0915663091986783	0.3727919941636085	1.4417229418100337	-1.2179681570621919	-1.251503685244996	-0.17642650794898912	1.4355962066192072	-0.12626929279044757	-0.7010766154620685	-1.6249945288924585	1.3245934280680343	-2.0848722264838297	0.8144545514092163	-0.09186325928316494	0.6819593240251935
0.5321327725200693	-0.4295388850804038	-0.13474433566862967	-0.7762324901276754	-0.519386432578173	0.7377528065532633	1.1121592632234378	-0.374855305826757	-1.509237739950171	1.9010208538403852	0.7674600738369449	0.9821811334019266	1.6871929864244617	-0.18797276364154367	-0.6581045779419171	1.0848467793554641	1.1379965372306715	0.5077708864017374	-0.6582509232301599	-0.2827005500701686	0.9256797691677445	0.34583248178452974	1.3239408189941237	-1.187354398592661	-1.2399334699153302	-0.10560739170008424	1.6666061359904334	-0.08836639744434771	-0.5636907830872688	-1.555734689075881	1.3838221418517782	-2.006858344581779	0.6772529542949756	0.0010402940517885762	0.5411160228907794
0.5318706850493131	-0.47826602346373653	-0.19159549810191276	-0.710755261160547	-0.43561460532552765	0.6984927300981012	0.975442886667685	-0.36536845368237697	-1.666723003808924	2.038445449721885	0.9631882204873792	0.9250880440547096	1.649496695268573	-0.13615086698345338	-0.481734203273937	0.9501295942172054	1.140489137935747	0.4843510837862658	-0.7233363022715116	-0.2423588253544297	0.8009320972005437	0.36161365976252563	1.2474046838683475	-1.1753417085777647	-1.2165007390792488	-0.12446494711826213	1.8187107586585831	0.04198076430690365	-0.5101951544691035	-1.4564648143376697	1.4869062799769746	-1.8978192375731733	0.5516922449004927	0.08649528210293128	0.44124663234805855
0.5174624263444312	-0.5340284032916829	-0.24862051730104628	-0.5892698451318441	-0.36217739010267475	0.6647916955178805	0.7984938105861864	-0.35444769136232895	-1.7820296899616412	2.3502303161009896	1.091595219403033	0.8962621419195408	1.5460668135057767	-0.10662700302789914	-0.30337273134084597	0.793368245647863	1.1618943464905873	0.4298825311493751	-0.762698748764504	-0.314326369121743	0.7141819733457035	0.39398828223209276	1.13445899036753	-1.1842462200573374	-1.1908879360915772	-0.1981759994277635	1.91951659502999	0.23144549970492695	-0.5159299799669272	-1.340667896801941	1.5779203084184277	-1.7921354074102975	0.4445262629067265	0.16271079299874516	0.3502657620924265
0.4827882539632428	-0.5941686452292305	-0.35383283676855326	-0.4455423671528611	-0.33006901834096986	0.6591906192998387	0.6265030273546055	-0.3612331591579035	-1.84163933410047	2.6491420279292925	1.1410400271638228	0.8922469702686513	1.3803342499543203	-0.10981243627111832	-0.20639097839714832	0.652385742073747	1.1850651472115241	0.33477194133388005	-0.7617650915599603	-0.4720793558800439	0.6416121581979031	0.44251798313828583	1.0458820119320724	-1.217176111566704	-1.1759928062513851	-0.22291071522715514	1.9327340953143994	0.422725793738293	-0.5485008478584161	-1.2102041896579943	1.6404625893184477	-1.6469420838172995	0.3385592771709257	0.17718054686975288	0.278174804056669
0.43495729055004	-0.6134261281666035	-0.5211603151909422	-0.25628553894511225	-0.35422473326190557	0.6830451090089443	0.4642044243275003	-0.3943795292008119	-1.8971304496867276	2.8562187109811057	1.1303652723909816	0.9133550306692072	1.1905962511363453	-0.13295164398593334	-0.22350420412189392	0.5263347248539431	1.2047151494365402	0.20179070840741198	-0.7154611067201461	-0.6543448052848364	0.6521897101245557	0.5204568890835388	1.1103055466366691	-1.2624067096347813	-1.167832759650463	-0.26888850052235974	1.8506312285842283	0.5834276036325331	-0.6157159436290688	-1.078249205163946	1.6669088021022802	-1.4473252829292371	0.2573766064890602	0.13334390856011666	0.23198340432084558
0.3874080711679025	-0.5271124032274844	-0.7319423263668716	-0.06687812728330063	-0.43242585886280416	0.7045561840902402	0.322273291498557	-0.4228016773256692	-1.9415984447352224	2.9616708941151355	1.0588872602869341	0.9681185628793514	1.0174555468881672	-0.15889017182357626	-0.32530543352268015	0.4195161810294601	1.2244170808429118	0.06762173516624614	-0.6810781653180518	-0.8347624172786521	0.759970704840278	0.5864180872334026	1.25229851887264	-1.3019009782052353	-1.1158885824072773	-0.36398921816484847	1.7783966936618136	0.6589971229954762	-0.6755051756140779	-0.978287500727234	1.6060492731547253	-1.253458273640245	0.23700884727143792	0.055825916303196874	0.1775105051955904
0.3786412452710728	-0.3627551948053257	-0.9640990610332629	0.05307488065404553	-0.553713480342557	0.706552815387478	0.2283649346772382	-0.4420698453112162	-1.9507318874665116	2.9450287931749353	0.9178000018588787	1.0437250026451799	0.8810386787486678	-0.16999092403479613	-0.49951112808705256	0.3193866349612942	1.235799957396092	-0.0772673557870737	-0.6730405946006781	-0.8767230437969262	0.8834760468832068	0.6264125431874459	1.3238260076157242	-1.3504437665271687	-1.0137905665034972	-0.44405719904994995	1.7229906966406134	0.6387399653449529	-0.7054292009681095	-0.9277993067299779	1.5152845412988236	-1.0978443765836348	0.25437152726023193	-0.08610384951453852	0.09590955309657449
0.43356167476825913	-0.20836315888945908	-1.1896878734341718	0.11731201058770643	-0.6886493208690888	0.6909685826832478	0.17284060353891553	-0.4617477019183833	-1.9633660794674885	2.8332819800970523	0.7417349175867683	1.1060075119562842	0.7963258250293611	-0.1392811412094721	-0.7100977434493184	0.21771643681873593	1.2423014909018328	-0.22390760233257798	-0.6724722815196523	-0.7320684443500579	0.9946113323944619	0.6517475225393777	1.4027588302655967	-1.3986265341693362	-0.9027895743828909	-0.5413568542500375	1.6558005883126654	0.5868970615726783	-0.732912249315375	-0.8826151404212274	1.44419346498596	-0.9184627034568287	0.2835420438148287	-0.24966701668935035	0.0031076201479776854
0.5466786271470987	-0.051279674672748486	-1.3593913943231914	0.13270695430319182	-0.8138172241890235	0.6594848597015395	0.128397629481125	-0.47794320524178263	-1.969434852422895	2.6585790781095016	0.5509293734788929	1.1357709187929566	0.7715009051724977	-0.07649638988315774	-0.8946979868130898	0.136857880447751	1.2548164236085686	-0.3207845751801894	-0.6983711204978548	-0.5215130947595246	1.0929328721153762	0.6890344234481746	1.5233251290077028	-1.4219678749075717	-0.791362311171191	-0.7047712320152025	1.5869979173848485	0.5869094969057977	-0.7447348126493518	-0.8485617452616893	1.3677009626528343	-0.6699061596779575	0.3412456358754866	-0.38512507824410286	-0.09553327572091745
0.7040490489633033	0.12613446490509114	-1.4473339417161646	0.09077389127148291	-0.9176051587558774	0.6290835210546485	0.09321939658902556	-0.4884158706319341	-1.9320168091908603	2.4519429212590453	0.3344169049821105	1.1323807502764036	0.783432600807928	-0.02125463415875465	-1.0318794830016107	0.09225600289411426	1.27082099730241	-0.3706087586378097	-0.745040449461186	-0.31368861992680463	1.153185873442543	0.7596758238905326	1.578463293484214	-1.407147023590492	-0.6841125046522019	-0.8742226928930418	1.4986101912910799	0.662653110932403	-0.7421467888349493	-0.8446721249567852	1.3197944687961827	-0.45723777528866244	0.4228532672563796	-0.5197894402194331	-0.17888302612031898
0.8826288993505402	0.23458450039451167	-1.4734027978846043	0.01348029008544972	-0.982839996029435	0.6071100681992563	0.05639552339759829	-0.4869691576868422	-1.8975180759034416	2.272521494181389	0.08441250733467176	1.102162795705667	0.7935395774221881	-0.005686001554448578	-1.1163632715735354	0.06045437632521507	1.2762839471810357	-0.3723142319101985	-0.7461635443594042	-0.13474273684438526	1.1783874233349068	0.8433521679078526	1.5754351433789202	-1.3575841766758843	-0.6280274082383999	-0.9956040460723858	1.3840493337686377	0.8014438638713169	-0.7626304091387162	-0.822041606819158	1.3278135089647294	-0.267006880995486	0.4629513446430863	-0.6647718967272533	-0.24195538796234978
1.017846377700986	0.23323025900263133	-1.4576591018658733	-0.07958028452611013	-1.0051420119524626	0.6119755434130518	-0.00530530185118352	-0.45930237295809356	-1.8650786068923089	2.135263319309291	-0.22589377145908401	1.0430905297663826	0.7782643846581502	-0.03059029781961777	-1.135937289302854	0.06376677828515735	1.2799086040396683	-0.3153636065643854	-0.6984793706085273	-0.05319260260953067	1.2149474182491797	0.9122143178919053	1.5487989035901624	-1.3033530616136293	-0.6409129743634386	-1.0875596166627977	1.27609033509524	0.9973376664917577	-0.7745412005572748	-0.7638202941919932	1.3310024277882309	-0.0267128912111666	0.4833646353641762	-0.8227791668461091	-0.31023078606999144
1.0848162786662396	0.18607881028909734	-1.3718704466276097	-0.15597924283799947	-0.9917243046981694	0.6671035843883674	-0.06461246848276282	-0.396299944614653	-1.8185634608867995	2.0067079842818045	-0.44847744975835385	0.9714045642068481	0.7299038673665663	-0.074207290669415	-1.1030280252748974	0.12451982508533228	1.28850807647218	-0.23377498340853772	-0.6525948549475658	-0.021926539514074885	1.2317543673675382	0.9934667554877696	1.4453107973850277	-1.2454257342390984	-0.700566568768391	-1.1711858783229196	1.1736857187102863	1.1863298592312663	-0.7684828720826502	-0.7156843211696382	1.3097706685855	0.14680074267442886	0.536499899910301	-0.9958870802452575	-0.3862240213049594
1.0801773304338367	0.10215843019978152	-1.2269898084184292	-0.2265851670935443	-0.9449976434296392	0.7611449184882717	-0.09352871945664618	-0.31189128579159137	-1.7723874878209152	1.8987301175933198	-0.48347350746367795	0.9321145944437685	0.6368650502093514	-0.10089046523924194	-1.058213020677099	0.21607307460605224	1.2927974268521656	-0.15273454809024267	-0.6093354044703909	0.0606701575022197	1.1891424509650277	1.1188394472018572	1.3347761428306062	-1.1978069989952327	-0.7870874210862302	-1.2120461362113553	1.0765460503009783	1.2750186550345393	-0.8008625791242114	-0.6865659778594055	1.2871781655199714	0.14292813239433483	0.5869184514162207	-1.1685879682190607	-0.4605840812676649
0.9964207269665806	-0.022286984748457424	-1.0746526466960824	-0.3198228987098859	-0.8620710260827753	0.8718213438699014	-0.10426812530614907	-0.2269577134220792	-1.7496507875468694	1.8139141396251393	-0.42700031718379206	0.9516033285417234	0.5334570213689649	-0.023502364109596663	-1.0054336270188586	0.30834529509482045	1.290948747995902	-0.09407844947204105	-0.5594456347145764	0.20790845881576328	1.1260675859527303	1.2601351412058341	1.2637509538680203	-1.2173921239745642	-0.8772254880913455	-1.2080747217133923	1.0126499801043911	1.2727181184075615	-0.8623134400355138	-0.674743377011693	1.2282922345413598	0.06059821155416384	0.6237230833854717	-1.3545985876016382	-0.539164381756922
0.8668839945447979	-0.10107146823837632	-0.9233296494411996	-0.41807417356153553	-0.7678781448781555	0.9755410854685225	-0.08003233180697442	-0.1751193000177747	-1.752921383750382	1.7236258472889758	-0.32368035937390893	1.0298328875228753	0.4634293315086486	0.1944998616135955	-0.9593218565099372	0.3977801480132513	1.2722438568715593	-0.08746974054153656	-0.5339527336513956	0.4270815988096984	1.0522554408806595	1.394507230165544	1.1670941246776747	-1.2875361530825251	-0.9821247140223072	-1.193734983459003	0.9674155317900681	1.2240586599137022	-0.9159855248228439	-0.6969741713235186	1.1635997705909644	-0.05451586806940027	0.6896223460702097	-1.5067446915955298	-0.5873502787278961
0.7197939537690462	-0.1201671235880416	-0.7692828961879844	-0.5358835817410299	-0.6794768724597489	1.0603243555007085	-0.0001546614338113761	-0.19346566860467668	-1.7702918835868136	1.6362841857663402	-0.12597405577581855	1.1653828097182772	0.4160303428030708	0.4408814016854693	-0.9446081582585307	0.4821051715516179	1.2437347363072508	-0.12010214431588899	-0.5443312130120435	0.7051566003464347	0.9720186753430708	1.4766235067520346	1.0694901016155327	-1.3353228979769487	-1.1042574712074562	-1.1651621221045325	0.922456735202218	1.097093908770764	-0.9637022139008946	-0.7376998795752632	1.1398334961018022	-0.24130279978524216	0.7751001552458081	-1.5689788791307508	-0.5772332637669848
0.557011425681703	-0.12304595120097091	-0.6284009635933776	-0.688212032302139	-0.6127533131930527	1.119435150484724	0.10768820805193613	-0.25804283758746704	-1.7809516045464087	1.5580761008185333	-0.013456123955861588	1.3266241486327033	0.3732095413422229	0.682808851118558	-0.9672862455703809	0.5520122594271366	1.2015163118650254	-0.16263238404606623	-0.5599327602125995	0.9572147052383662	0.9489823290330097	1.4710536792303888	0.9861800951641676	-1.366464686776806	-1.2152097466319378	-1.1049112330263795	0.8960355172197204	0.9249515924072285	-0.9946996809506723	-0.7839294774284152	1.1462424958220008	-0.46048958544752006	0.8285693174840241	-1.5953948292356284	-0.5236564431096953
0.3931674433377929	-0.14329143414751608	-0.5262601136559057	-0.8238345773123811	-0.5789449169617631	1.1381299245783354	0.21623635195167995	-0.3009065096244169	-1.7742892789466622	1.4692268607401395	-0.0430008551418363	1.443689129642873	0.3571039375266338	0.9453795627382242	-0.9816527781447941	0.6134200833589264	1.1362517167371162	-0.2241207864916268	-0.55791660190134	1.0417737074698554	1.0172927272975922	1.366658092557316	0.8684697294597568	-1.3880779282521598	-1.296237791461695	-1.0333191569087414	0.8891717892305275	0.7758270776465913	-1.0048017966353002	-0.8355553469298739	1.176937137917925	-0.583511476139216	0.8782138334310016	-1.5918130054925936	-0.4282385391497764
0.24369895876491995	-0.2235834693755674	-0.4758126754314693	-0.9305628148428108	-0.5782821955583655	1.118499886350754	0.33720159992816234	-0.29204699318189237	-1.7542175089125138	1.383108883110168	-0.04630082203147678	1.487297302879552	0.38038822635364683	1.1066645290269492	-0.9734637524698254	0.676355720597823	1.0642363280329596	-0.3027705137405913	-0.5240207859972688	0.9663721295759485	1.1159337232847466	1.2004528921370892	0.7435549497607586	-1.3851857621246968	-1.3509344620359374	-0.9769330671742444	0.8962836037735464	0.6025158399698894	-0.9989640383721297	-0.8801091795133237	1.251289844558408	-0.5658186726839753	0.961157055580264	-1.520318989530779	-0.3120952073985029
0.09738207602790303	-0.3924207468048295	-0.4705583376190834	-1.0219581136094287	-0.5768895201454287	1.0845046113688344	0.44399724376888416	-0.2387874723713434	-1.710379406466177	1.3128890066136596	0.02325372870872223	1.4699392612850173	0.4385934851905783	1.1234052907467276	-0.9593422780203487	0.7669075462701875	1.0055459672646894	-0.3781311139642366	-0.4236729334046131	0.8516099795739007	1.1964721975182329	1.0349181339185403	0.648749454047112	-1.3650966081936915	-1.3748787181813307	-0.9422698151299462	0.8994398160416701	0.3985763768215838	-0.9788186257259273	-0.9017250140931482	1.3181013294859836	-0.5174701680038668	1.0586855360068244	-1.4308344497687218	-0.21157543732258094
-0.031289767740380565	-0.5944071279900657	-0.46962144282533025	-1.0766287652849051	-0.5272718568128014	1.0404421112145261	0.5170145175695293	-0.14823348422398808	-1.6845538097777033	1.242884498482259	0.15937280494104733	1.405109390714267	0.5402205008546129	1.0995490158083303	-0.9474467482057127	0.9155547939144014	0.9566909934451978	-0.4730132921807508	-0.24673812751173846	0.7230789879785615	1.2185501750295737	0.9300583949519952	0.5670324554710431	-1.357068147034885	-1.3852310161078734	-0.9366991733173684	0.888441312155372	0.24209014485461705	-0.9475564744224038	-0.8976662798619437	1.3360818457188244	-0.4603269949395764	1.138335312738631	-1.379528894904008	-0.1031643955771463
-0.12151337954857247	-0.7716509227387386	-0.45659184409571835	-1.1014307459542718	-0.4456130543246114	0.9971467378217905	0.5955136970426074	-0.04304593062315788	-1.7111546588996043	1.1670258866083645	0.3435146037552038	1.3203551778004172	0.7003914956529245	1.0423215354647728	-0.9430561234672634	1.1002019450302314	0.9250868936720871	-0.5902036698976966	-0.048667487510218155	0.5746305984489807	1.154712164492366	0.9152570940379909	0.5030251120131465	-1.366392682640853	-1.4000530709038777	-0.9504925089059302	0.8746173780727201	0.13444990137829366	-0.911206503574658	-0.8743746800124187	1.3354170548240223	-0.3427297148310677	1.2019731774178353	-1.360968535508285	0.045584630105295856
-0.17620448250884663	-0.9180708206495701	-0.43746759985210676	-1.1211571784366574	-0.3328063458767413	0.9860917055865585	0.6817495231177155	0.0439872959321552	-1.7730173804230749	1.1086316912505396	0.5211020484432523	1.2524949890025794	0.8798586209385707	0.9385122650969953	-0.9721669865587023	1.280085913482736	0.9188657777456688	-0.7070285890562744	0.1184842146307008	0.49327669473564456	1.0351467830664096	0.9671647921911088	0.45240764556112883	-1.3678447660492468	-1.4128533828106975	-0.977892603563016	0.8486509854389028	0.05266271545595256	-0.8856350637266684	-0.847178085864688	1.3326020808788468	-0.2414801712484515	1.249371472527103	-1.380851727536378	0.23987467599035872
-0.19612968247316814	-1.021955614717304	-0.40093836160496543	-1.1577223842234958	-0.16443669078170836	1.0256775482007439	0.7575130927425631	0.09620979241922725	-1.8405854753237851	1.092978326895608	0.5736553885503616	1.215496697398735	1.042094716904555	0.8517195515349867	-1.062777228254046	1.442830127607634	0.913953277189415	-0.7934138557907131	0.27728712698606656	0.4643326928115018	0.9079144512506654	1.0164551871338223	0.39204556336742563	-1.3337868097432763	-1.4153135759650053	-1.003999989474119	0.7992404134685028	0.02826459187686873	-0.8806354722670274	-0.8127403408726497	1.331636056609838	-0.2672729381903004	1.2520426540638407	-1.3771884987082748	0.4675942298819783
-0.1807320435661784	-1.0993006844007582	-0.3554265237888545	-1.20534218710868	0.031027704588456717	1.1365536367120979	0.8112208079660439	0.11601567672064869	-1.8977724556081614	1.1100120066814605	0.5224785539690412	1.2016898099765683	1.1774626447684131	0.793885322002246	-1.1703781666116655	1.563501701334356	0.873427744059387	-0.8299749390675301	0.39904143896404676	0.4213255035117899	0.7614437531790591	0.9982887820921574	0.33504171399191757	-1.2824958635657864	-1.402001738748874	-0.9907930372342488	0.7529998363525501	0.059589196003123825	-0.898016404929663	-0.7359164963524638	1.3395512232010716	-0.34849428738540644	1.230688378937765	-1.3392537290661386	0.6782738400037195
-0.1255495265982346	-1.1714672712775251	-0.3329893422848596	-1.2337581706755831	0.19508486823239587	1.2889806733775502	0.8384166168088132	0.12459353223580942	-1.9420224109097552	1.134309474054156	0.4393503825142743	1.2006481380860072	1.2478072020036632	0.7619344612899536	-1.2675335023938588	1.5893846561841345	0.7935814348067833	-0.7867746919803448	0.41498126776045136	0.35897325529893714	0.5849796612214688	0.9409144013714983	0.29002130223689127	-1.2289367871057633	-1.3671327634974701	-0.9255978703750743	0.7277914859665369	0.0944205640688798	-0.9359250719383555	-0.6144465752890278	1.3596611477688254	-0.41641277683972977	1.2174083570931904	-1.3131430480302693	0.8344516452431728
-0.016114903183535166	-1.2368796856778044	-0.3707935301482411	-1.2264238706776418	0.3271393113528521	1.3960946881814755	0.8264269517708609	0.13871498691226086	-1.9585813183549443	1.1695319912205349	0.35275815741844946	1.211377358558788	1.248550201365576	0.7826190927394325	-1.3707131837474136	1.5203120881822443	0.7245260094399051	-0.6728277589689219	0.35566020711236657	0.2591900351062181	0.42590818820368215	0.8605515890047866	0.23984872987617306	-1.1658851653892142	-1.3234826037695508	-0.7982460685544981	0.7086612561492672	0.10302581458708886	-1.009521999160432	-0.467993915113063	1.3885276149040457	-0.49532829701309933	1.2217642042582113	-1.253595228302323	0.9131475687605543
0.12032128190593276	-1.284729548190926	-0.4811346242083537	-1.1769793506432111	0.43141708347873725	1.4264224667279408	0.7845165540178781	0.17653436779551843	-1.911751226048357	1.2043237716566977	0.2880259339838296	1.2416237223629027	1.204177842413672	0.8158937698644927	-1.4764251323919804	1.3967004367468925	0.7029857850135389	-0.517568781421886	0.2505628809139926	0.1557274926350069	0.2824545770910246	0.7251609436232942	0.17462151552277763	-1.122958699671647	-1.306870210390956	-0.6091374386011731	0.706883302513514	0.09279153543031737	-1.1081021789999537	-0.2882719334358613	1.4186405649670193	-0.5675923873160782	1.2247692834870412	-1.1703585288193101	0.8854414006461699
0.2276461011810363	-1.32060416921358	-0.6322547885697424	-1.0887463044119383	0.4866534717532116	1.3830220074774533	0.7337154242581432	0.2363489065519791	-1.8117073221786975	1.2223559774989634	0.2822737817535466	1.3106013410069783	1.11368489071713	0.8240848839184867	-1.549350346071058	1.244458334262432	0.7388376918215498	-0.3843895917763012	0.0686621011940551	0.06968040894866115	0.15783113811625063	0.5833237386102677	0.11423073048447396	-1.1182784308346736	-1.3133982476716934	-0.4219878621082528	0.7108251222020894	0.06228766328990347	-1.1951244797592455	-0.06149015826730668	1.4375455560379442	-0.5800970754724131	1.2249665866687323	-1.1495391783129234	0.7827970574284572
0.2896887576960519	-1.3284059623894477	-0.7853066947739202	-1.0037995206193575	0.4784414891458966	1.2547752266801286	0.6910676941632534	0.31465064435902346	-1.6875094596801354	1.2321846065248239	0.29742445846785986	1.4110942692127622	0.992357465501191	0.8034416217319091	-1.6145664395698371	1.0799808865538445	0.8622006550502735	-0.31181561306022	-0.18280290589627418	-0.04303767312089225	0.09425934113424435	0.504121306977232	0.05108447236457603	-1.13912362819319	-1.324067204123049	-0.2963952103337553	0.7211344967722038	0.008865472211544026	-1.2832496315758122	0.16875076539375117	1.4543834629203451	-0.5420952394795797	1.1970102435399235	-1.160305000813295	0.6747762434029447
0.3224890046613251	-1.3002394448866195	-0.9550005569537268	-0.9591559554144962	0.4490224216298615	1.0814466129083289	0.6426922809486295	0.42087522228332797	-1.540659690142434	1.2611222832184918	0.2957835909536752	1.506179973332087	0.8934511386771028	0.7610519170147796	-1.690942888508441	0.9306660230107268	1.0438593172689645	-0.2802339026411788	-0.41365979816747983	-0.16357227096430962	0.06570350044634711	0.44140917488166237	-0.026413208055300112	-1.1681532956717462	-1.3341272018728432	-0.2067318655609595	0.7565419610377422	-0.05966564860615774	-1.3761390999598035	0.34141608414624375	1.4660588530103005	-0.4952248303262256	1.11380900953768	-1.1515743054396486	0.5728111854754646
0.3001853608998814	-1.2583346169114402	-1.1427079118175414	-0.9454971503458663	0.432742526285533	0.9340847145863969	0.5665012722849974	0.5329122575268622	-1.4313854369873078	1.3137504800740942	0.2885090783074524	1.5631973047236287	0.8159169699692216	0.6966399746811051	-1.7498691568005094	0.832385259431832	1.186425691763045	-0.27912229952614	-0.5783352790267852	-0.22404397667926554	0.01940008941171545	0.3557730767363548	-0.07901117078471584	-1.196318913518861	-1.3506543410332184	-0.17129565364792992	0.8037748843689977	-0.13486210797553466	-1.4377075983172136	0.442930561906258	1.4402982058367317	-0.4445557156691146	0.9970207031445284	-1.188532214060959	0.4788241164885898
0.2230464660692471	-1.2265227200644293	-1.3171442002213942	-0.9512990422524503	0.38513223647913924	0.8200980846856634	0.49695694067448937	0.5896285260823253	-1.3983645286511064	1.3480527869531915	0.2547892508909396	1.557155607758374	0.7860221721134218	0.6184244882934797	-1.77197544182084	0.766856191201044	1.2663654735420877	-0.2929488149844287	-0.7098591634928864	-0.24175378124640895	-0.036380524188075004	0.2873106134494563	-0.0976536683523863	-1.2088236317961065	-1.37596266467011	-0.22293736901573374	0.8477688999141885	-0.20369167678808742	-1.478836590413149	0.48668494683810765	1.381433049573583	-0.42451274032633696	0.8654953667958536	-1.2750861707605334	0.41303461348562853
0.1494391999070664	-1.199029064636811	-1.5178038841411092	-0.9692893360879806	0.2905263549796486	0.7321517303352227	0.4575256893464652	0.5863638198787948	-1.4064683392442539	1.3513322597855262	0.2001665945298287	1.5003371410004864	0.82608950535071	0.5351205825692844	-1.7685446280717265	0.7081573471667225	1.3003790873301044	-0.26482373342995863	-0.8189076187307756	-0.24178648633332855	-0.05435881294931718	0.2615372680425806	-0.11121576242586309	-1.2041073608911577	-1.4177128732491575	-0.29846087894846857	0.9008042920877145	-0.2495034439977437	-1.512436785958094	0.47129557954479084	1.3044523414270863	-0.4571490895570543	0.733165640552593	-1.3459085947705287	0.35361882990804194
0.09137372076079228	-1.1955369956388786	-1.7601698744466407	-0.9830367196590004	0.24603757902983786	0.6826037484063988	0.4471816646078408	0.5271894195936151	-1.4264795426820414	1.315669216417788	0.14891683250343357	1.400412397462281	0.8686917775874672	0.44581813372474033	-1.7404752620112691	0.6769077875911461	1.2816949678783058	-0.17851460389517976	-0.880488400439132	-0.20680839587245936	0.05924338484013473	0.269298925838949	-0.11547813484895648	-1.1908585998757277	-1.510725225325641	-0.3562862732661204	0.9594078491360089	-0.2727450815967799	-1.5019964626159008	0.4289863499831445	1.2155469466050837	-0.5242250645611289	0.6319794626808383	-1.3511185202149403	0.29259877681522517
0.015958051050387063	-1.1874626507363435	-1.9675327025608347	-0.9890689156718004	0.307305692541031	0.661197759182854	0.48160119320609773	0.3653880195927269	-1.452729105545045	1.2113819803495711	0.10660068249871499	1.2686977217730377	0.8850049841659438	0.3551367094502323	-1.6701435801544378	0.6724013802735512	1.262252682378712	-0.07588165875325861	-0.9082004287710859	-0.1499015446317738	0.3253149594783892	0.31133049463655527	-0.11290923025725982	-1.165981170903819	-1.6536843701041881	-0.4466292896476284	0.9977096565295198	-0.28283013675612473	-1.4537651097111213	0.44217723623456007	1.1403009271997102	-0.5967552120589239	0.5787227807921349	-1.23289798542354	0.23968678856965348
-0.07474387039193613	-1.084880994611739	-2.094361213249152	-1.0009472928423793	0.41267839568122555	0.6456345436501729	0.556007643882799	0.12289076390220263	-1.4762047182946998	1.0684752806289455	0.06416602539574909	1.1575797402835284	0.8851251752391948	0.2738461078537878	-1.578634792000994	0.6712330524504702	1.2875421936989624	0.010366561021792125	-0.9096212114736513	-0.12022167825193417	0.661205475860698	0.3850662437020499	-0.13734970243411984	-1.140683717805516	-1.797264652758328	-0.5898134418829015	1.0105136792242204	-0.273540942916383	-1.3937258981531315	0.5419852007382713	1.1037166532701517	-0.6618061961913475	0.5563212810863145	-0.9843682607079975	0.18210652056354695
-0.14529781751979515	-0.9140932688885103	-2.1402980342706766	-1.024952066990231	0.5803373060827595	0.622736335246586	0.6100252524093998	-0.12695528143862111	-1.511733083720261	0.9427491027612935	0.02164932491707299	1.1099658651404178	0.8248657416957942	0.21643936070434044	-1.50605674399891	0.6798863816016357	1.31360025690328	0.06800242116454766	-0.8612740057949078	-0.1321263298907917	1.0096790196188434	0.4614064028586835	-0.1684061802912685	-1.1064937539169644	-1.895258287013584	-0.7449651451892161	1.0115060254395258	-0.23833651485706242	-1.316805713078467	0.6702658008336155	1.093651303628543	-0.7104798818873415	0.5743972879627588	-0.6365650347508576	0.13483115493905568
-0.20637075039300914	-0.7467976121632137	-2.0692968628389647	-1.0383097051507328	0.7876346401338769	0.5824569259712545	0.6361310917032654	-0.3590694911249729	-1.5750251769178596	0.8251971332966223	-0.025352413433708428	1.0969165572750228	0.684712023824318	0.16885091861624277	-1.4489684116438657	0.7248605834065847	1.3232175412903662	0.11942548581503046	-0.7880428059255117	-0.15147138880393324	1.2870203014272739	0.48451087257810393	-0.1676886091762702	-1.0230529610362695	-1.9428666783016513	-0.9181081557849593	1.040477021891904	-0.20916322336035967	-1.2586045866159326	0.7695203015785261	1.0849155357765388	-0.7389036588668128	0.6046302062649229	-0.21557863731672197	0.13727369140818949
-0.28481353039066126	-0.5941941969536046	-1.8846126839591162	-1.0121790469455079	0.9083555867904348	0.5032116806424595	0.6526516105523503	-0.5600857738765116	-1.6587039864506838	0.7470282062333814	-0.08472446965532243	1.0932233569357594	0.5352598874677236	0.13265281357965714	-1.3785550437453882	0.7714909861915036	1.3232071554540947	0.15356540614265368	-0.7306702472695175	-0.18489598763610496	1.3574959032741585	0.43841797121263015	-0.1423296459722127	-0.9299636139378145	-1.9444499709257106	-1.1030454678259947	1.1038631363945153	-0.20427613744467146	-1.2270336370163717	0.8284641918907913	1.0725441927185861	-0.7643269019269738	0.5929893185451652	0.21570550337863725	0.18373969583580757
-0.37770388221380785	-0.5036814719755105	-1.6690302943038549	-0.9616893005828666	0.8863417106080156	0.3831300709922628	0.6548422356261275	-0.6716363038818725	-1.7622486395900274	0.7323048416368736	-0.1642883122320539	1.1186306813209943	0.4038036327151139	0.11174754606138493	-1.2941835734807252	0.7737506092339443	1.2847068603969398	0.17148810294265973	-0.6856382012300939	-0.2523665819519282	1.2357830658362485	0.3577199377450787	-0.06764484432313331	-0.893457517009427	-1.908022061398309	-1.2542657373172128	1.1842018320752552	-0.1772168525781655	-1.2231368966140042	0.8161803712440768	1.0442594176163176	-0.8033634047885349	0.5663685661847258	0.5851828332353886	0.2500928611008767
-0.4808418541435642	-0.5480051965248659	-1.470244399971644	-0.9474724509491754	0.7698468134803682	0.2576575568395235	0.6493282720257849	-0.7117985915700193	-1.8491980453263632	0.7423684179701244	-0.24277647499393007	1.165041898917728	0.2707958204714524	0.09732346306395068	-1.2046148288163634	0.7468533917685238	1.206667686655516	0.19139036693383069	-0.6660449311985183	-0.32171771876564814	1.0675538465195473	0.2438994808907017	0.09352162810560619	-0.8606956351506183	-1.8565285135942795	-1.3542307713749921	1.246885034675358	-0.103089831857004	-1.2630012861642645	0.6912205537015366	0.9976305687606132	-0.863004559293039	0.5690093933858185	0.8787295699940654	0.3264185125417024
-0.6007796329488607	-0.6783615770452138	-1.3003283874799176	-0.9772614013031328	0.5980867141041872	0.1390366406120424	0.680755727352538	-0.7301321573874971	-1.9035505089010278	0.7605474658795097	-0.32983361255210636	1.2066803653068006	0.1488455869668516	0.09177998183548972	-1.1038959394673822	0.6973856214132674	1.1304668059340859	0.21296764931752588	-0.6802392269603444	-0.3801126514611893	0.8966447440804888	0.10230724514367344	0.27996095520460473	-0.8073645717877802	-1.8094803643116482	-1.400808266913179	1.2800735025427818	-0.008966795480814449	-1.3087328433392238	0.5366196770765626	0.956268110274667	-0.9155656362243938	0.5825170727477305	1.106989428527436	0.38142616817203356
-0.7058963652828337	-0.8278561991225185	-1.17626226762679	-1.0360332376392936	0.47344706697536443	0.0018365447344743657	0.7420932294183515	-0.7269442678005201	-1.957115606722996	0.7687118848113497	-0.447365306220963	1.2289626740203514	0.07351856342230305	0.0945930917126186	-0.9808563392387505	0.6103644567447162	1.0609024745899205	0.2161654117032544	-0.7055832841213546	-0.46483517912727795	0.7253274475234532	-0.0333283695038174	0.4481739759826334	-0.766802241867351	-1.7569272283669022	-1.3911329416597533	1.2796462423667485	0.09322677208947663	-1.2981601778701584	0.4189778803448313	0.9440214155094914	-0.9587555875161311	0.6177432792634571	1.2256576912867163	0.4128033674293782
-0.7619568752778145	-0.9752215108352302	-1.0983164842702506	-1.1520090708193012	0.5159764926890432	-0.12323664315881692	0.8152601068825722	-0.6870380355008866	-2.013769600959392	0.7497790476240853	-0.562499510132983	1.2434608527880726	0.039777651222481815	0.0816169329166461	-0.8788508947338517	0.5230351616612868	0.9942773349104908	0.19434449028064785	-0.7280857758772317	-0.5552483919174357	0.5970657566275983	-0.15356959975120196	0.6332068636962358	-0.6745289416430369	-1.6874450405187509	-1.3532445811976461	1.2192922968553472	0.18647933514735093	-1.2071970226662077	0.31312793647421333	0.952185878686276	-1.0177315990335958	0.6976814221838894	1.2282016001951201	0.4442383782007848
-0.7778983456866265	-1.0979719947332542	-1.0406056967169262	-1.3149403681165643	0.6261131062072829	-0.18229489521395875	0.9057168934656943	-0.5866003093569578	-2.048655960463522	0.7268031588554656	-0.6638960065790162	1.270894702487674	0.033221774499719296	0.07761790416974726	-0.8308909775326994	0.4707813788048395	0.9426908861516884	0.16693509840298396	-0.7575839310352681	-0.5954756488289538	0.5288795913554427	-0.25296265615020375	0.7792182341762006	-0.5085354068917403	-1.620496120869094	-1.3169154673672898	1.1105201255888522	0.23849633358328698	-1.053547813366809	0.21264351626530117	0.9720361193107475	-1.1021456345664888	0.7918557485217064	1.1261806773324436	0.47811592544132536
-0.758962525924414	-1.1733751333642004	-0.9812336111788046	-1.4529279591406363	0.7084346300988698	-0.17360429477808642	0.9967400367752066	-0.4083601534135812	-2.091464430771718	0.7098967421944506	-0.7518556212699952	1.3121922580761995	0.05524952028820338	0.09681324215486095	-0.8113169598033803	0.42139064105330337	0.900576320072175	0.13381541655080642	-0.7840781456221646	-0.6128584025268989	0.47709218108366847	-0.31500434604409333	0.806701207880657	-0.37170354720158033	-1.5423423611107077	-1.2869432821125302	1.0082533350671365	0.2387947815781381	-0.8728566961430536	0.1431530665492245	1.0035929120983682	-1.181238526203069	0.8595155626738403	0.9363236676803577	0.5450183000899862
-0.7130251444874333	-1.213942754430416	-0.9292987317354193	-1.5627032971533026	0.8226340139596756	-0.11846574521699538	1.0707511063410284	-0.1651843509435015	-2.151546494362166	0.6977088506235384	-0.812102806832509	1.3368798818825014	0.07937514662797254	0.10548699760934233	-0.7977162338693939	0.3838886018091547	0.8630522936245095	0.08287962997814712	-0.8279329717080308	-0.6214434878433829	0.4249675669753071	-0.3512469042925819	0.7666320368191215	-0.2948511327606235	-1.4491473214237542	-1.2814526016656824	0.9160202673890611	0.19420167701412466	-0.7038999141686922	0.06248572370403356	1.033248818421165	-1.24881705368624	0.8965630293282487	0.7043802290476181	0.6734610314580254
-0.6692303281238928	-1.2450732719607571	-0.8720419035151501	-1.6692366619784722	0.9213314797757949	-0.03722386859096231	1.106431580103703	0.10666965503995052	-2.1956389765132207	0.7249627382809031	-0.8264695135122674	1.3233097380718264	0.06869999403107267	0.11624300596307065	-0.79912531808778	0.3676218836570372	0.8367241986771434	0.010016329903355447	-0.921785817660383	-0.6154257518501156	0.3881058633651384	-0.3569198767683319	0.7131586373294097	-0.20107774637061238	-1.3972396817026618	-1.2962854350087452	0.7910673397785637	0.10425691256585137	-0.5817187217035087	-0.04842226396229065	1.057181290634027	-1.3317382127371116	0.9019812782408341	0.48936904810922144	0.7979436741127938
-0.6493640978404914	-1.2673884445816852	-0.7994084102262807	-1.7676473781344246	0.8671996271736493	0.03855354343210337	1.0911720064190378	0.3761807542185149	-2.2286114315723333	0.7703760949053706	-0.7879182428595404	1.2744932053823423	0.004179240617876501	0.16327985787918303	-0.800891778738365	0.3341897336427392	0.8263591340785352	-0.0642174397653188	-1.0284527704634985	-0.6264146610552132	0.3535513439000443	-0.2966187579749566	0.6440134846881214	-0.08723920742824648	-1.387411088259461	-1.316022565449962	0.6485691797780195	0.0028965123145195727	-0.539663334719464	-0.14407925027499888	1.0924255954162514	-1.4101511804313853	0.8834651334975412	0.3210436834578764	0.8703815012329252
-0.6495344546964836	-1.2832645826600853	-0.7455707650677491	-1.8603447808861844	0.7456334706113089	0.07396747749363766	1.0343867301162963	0.5749693550899982	-2.279632732347126	0.7980313508795304	-0.7130673364207751	1.1785741637505673	-0.11217664474996766	0.2203004919082419	-0.7995643805616242	0.29784318345438326	0.8309600595466546	-0.11736120512812417	-1.1352685671687859	-0.6701413622671649	0.3151278540993616	-0.19114014928378575	0.5971130366117953	-0.012030887424893588	-1.3862175292044001	-1.3318149351817934	0.5055472814971758	-0.08418812551642932	-0.5732047115413539	-0.2275754078873929	1.152111352940171	-1.4712113066415728	0.8514716637279814	0.18070131679898538	0.9165150894546856
-0.6647682889342501	-1.3132452725935477	-0.7282816755747866	-1.9509783045322426	0.7101538638844959	0.04897806052083879	0.9673642888346258	0.6437970435220894	-2.3335854563858063	0.8221232393582565	-0.6499212849165344	1.0362723137554366	-0.24148038664526927	0.2431776942913638	-0.8215889795403101	0.2991784152521895	0.852126393867259	-0.1039762854278651	-1.259106693777196	-0.7307111832428828	0.2963509246725172	-0.056587556654393655	0.5910567364012055	-0.001434278750414003	-1.4317432817331286	-1.3259244479062913	0.35817008593804783	-0.17384687730297063	-0.6308764694963973	-0.30276960911777784	1.235158278001734	-1.524141907454616	0.8005977971873917	0.06809773287734242	0.904577011800809
-0.6863249834040357	-1.3358074452167692	-0.7074188636726648	-2.0508328502771613	0.7564195015680543	-0.001347556755330992	0.8732956423737624	0.6114572479529943	-2.4022800899788366	0.8708258582861983	-0.6211240600425768	0.8988757913904049	-0.3368574665002705	0.23644829419313346	-0.8489027497155455	0.32669189354736633	0.8745909577217554	0.021802368410749562	-1.3597387029103642	-0.7763020744092695	0.31012303926158225	0.11416891486569783	0.6053220501673828	-0.02086339476851402	-1.519055780363	-1.2841446343119518	0.2078434169056517	-0.2643014904091145	-0.6727406956305146	-0.3305811629975096	1.3385644242166006	-1.5731555551217622	0.7457019811738744	-0.026087950547448873	0.8270517714431902
-0.7096311117411265	-1.3276564451411086	-0.6754099013376498	-2.1526981280263477	0.8507564526429785	-0.020357588422191535	0.7443159124200397	0.5324257522886884	-2.5252666205501693	0.9501009955884061	-0.6142233005523641	0.8223602561564494	-0.38999284733826756	0.23726188969681328	-0.881117682389515	0.368507758599811	0.8904709013803437	0.32210271131042606	-1.4070575325377255	-0.7488298013965236	0.3907679989171472	0.3016219758314633	0.6141481748818666	-0.08239092894071574	-1.595297409798484	-1.2324229575784158	0.0844065737907608	-0.3254833293536069	-0.7111787311466995	-0.305952025730882	1.4431755039282956	-1.6029687418963814	0.7113408732240246	-0.12992013655290963	0.747474222336357
-0.7327013613545358	-1.311115962228955	-0.6515045960331349	-2.2204961137561106	0.988967481554418	0.0006490745419059973	0.5700917602107999	0.4133984049387709	-2.67462384717723	1.0684459122155214	-0.6492649379108608	0.8077295009662928	-0.3888346424505789	0.25226514237483305	-0.9198164446191017	0.4177187536093362	0.9099235727162087	0.7889760196266393	-1.4419005369101738	-0.6063337376863717	0.5457397831848393	0.475537261571007	0.6026526856195855	-0.2267712222166603	-1.642869263564458	-1.190763086032673	0.007044916755936525	-0.3517591882336286	-0.7620569265889345	-0.29626640995187065	1.5275104613485364	-1.6008846272036585	0.709170538225424	-0.23094384712349147	0.6566234279873648
-0.7399284233606676	-1.3026498242193365	-0.6202490130168089	-2.26297836350264	1.1331622124124745	0.0375762449550328	0.334989602902443	0.28713749286338186	-2.800214741392101	1.2172458735632063	-0.7020188284919266	0.8360913856229388	-0.3198231134822899	0.2482247443650339	-0.9396967850045911	0.44403822654685915	0.9345691621876473	1.2544179485892433	-1.4713445670128726	-0.40246657837096356	0.6950855876526153	0.5982797569554282	0.5555656690533634	-0.3363735178270988	-1.6433442513516758	-1.1529147062534304	-0.018425302770226647	-0.3659479033221788	-0.7912016038624925	-0.29054728444426386	1.5891594294836682	-1.5777376512546986	0.7058619156401463	-0.3017866224047551	0.519147647547083
-0.7134444844406449	-1.3097957898029076	-0.5783495324467136	-2.3137869924738865	1.2330506558231031	0.09935622072588436	0.0650618499089862	0.20618558178523533	-2.855948123363804	1.3765499374455017	-0.7230401645347697	0.8821901016525058	-0.21497279176289594	0.24368791520044822	-0.9451595390396381	0.4487885704429001	0.9419223342676215	1.6366419183232714	-1.4916144002361456	-0.16963906458795336	0.7718083342615507	0.6156983610798358	0.479273508106686	-0.3201605865482517	-1.5819855725823522	-1.1194242209065173	-0.016923000860944094	-0.351945718230411	-0.7928044140657307	-0.26318157637023293	1.6203942141816188	-1.562040276760576	0.6790286829301919	-0.3754378731208969	0.38502493492241713
-0.6549138000337772	-1.342510514244505	-0.542119714185204	-2.3261879828085705	1.2266251396075543	0.1945219735037071	-0.19296172585427804	0.1445530497703368	-2.816010509723138	1.504674535742771	-0.7137419152877177	0.9275596473586788	-0.11259185027574321	0.27554224763264346	-0.9716972918192404	0.4717571251186207	0.8976371284074378	1.9444950714292368	-1.5195293975256068	0.05118568229543975	0.7771503529359179	0.5541595028372048	0.39297840581692445	-0.26478940600006706	-1.4767575089525464	-1.11445328933692	0.025017409322018912	-0.32263563806940204	-0.8332569908465363	-0.2432876290400098	1.6258579643482705	-1.5520483509997234	0.6448497009942096	-0.43822154498033355	0.27379558186644426
-0.545695398782452	-1.3942783078284768	-0.5238068015155635	-2.257920531016137	1.1219055532127373	0.297611199955832	-0.4113189588181882	0.06250010052158779	-2.6693666666130658	1.5640574676858663	-0.7076980532771335	0.9577397229515764	-0.03033745032747297	0.3150912629640461	-1.0188914023799651	0.5679708471643741	0.8162952587317882	2.091835780211615	-1.5549813087705853	0.2012856787144753	0.7157792546769073	0.48072029551476325	0.3145048286806519	-0.2456363058364554	-1.3135200394120055	-1.1481703318867382	0.1307711941836271	-0.30558679636352726	-0.9192499639523721	-0.2642423819079346	1.6286729382934475	-1.5284579463927372	0.6017920758821409	-0.4834217184648747	0.15840379979798164
-0.39401882726844806	-1.443039515177643	-0.5270231516838078	-2.1407045988026603	1.004834376603875	0.3970119128009548	-0.5377874844190422	-0.049972228882417064	-2.440194779301033	1.566397151288636	-0.7265406818983642	0.9542453872459662	0.02138841701512989	0.36014239026100975	-1.0781546255938221	0.7603597749540226	0.740966788257135	2.0595383801157685	-1.5735462027507798	0.27685078204298336	0.569823236145359	0.3999449033316341	0.22378948832249718	-0.27118577341059524	-1.0996293850755883	-1.1980129165255986	0.2779278683615741	-0.33140254791815416	-1.0108307157483973	-0.30323082891677916	1.63202805484065	-1.5325374900465767	0.5569435449670328	-0.5496040526259415	0.06649794531735136
-0.26028214312777986	-1.4722877223456838	-0.5478086939122179	-1.980138347519226	0.9348548382683118	0.476950724790895	-0.5402345729160928	-0.19402899045940766	-2.19045447586469	1.561492626246846	-0.7903704282001824	0.915476253428167	0.058440046959945736	0.4316974253219028	-1.1597589811977407	1.0378697298538078	0.703131186721335	1.935312925150221	-1.5565915291668257	0.2913881931788924	0.38342050479360124	0.33516987215397326	0.12350174929025819	-0.37892796217557106	-0.9242858165480076	-1.2561981369890396	0.4336435286465278	-0.40212228736476463	-1.097455990127072	-0.34014378683012014	1.6190854071074785	-1.5829109855983368	0.5342688562404108	-0.6092739799814909	0.0206967733014494
-0.14473432945766618	-1.4677139636825398	-0.5851685811517581	-1.7443512320056975	0.8921045054201671	0.5172721684093247	-0.47351133896157427	-0.362078141939994	-1.9711307171210108	1.5888052507310584	-0.9025510705866688	0.8451065823485212	0.0988898063393963	0.5043694304810682	-1.221197095270412	1.3420201268732783	0.7224280705131327	1.7212912569054588	-1.4949024973477985	0.24607529525132307	0.22165140108311085	0.31657799417662613	0.04558787762368406	-0.5157718225550572	-0.8146732502669612	-1.3230724925285589	0.5834602419849454	-0.49159450915452396	-1.183478372594435	-0.3665563073195505	1.5923483483071712	-1.6298552995280289	0.548034547455303	-0.6145042566971728	0.009640321237024633
-0.045553878336344666	-1.430663963338632	-0.6349978619865022	-1.4791737693989684	0.832181044031809	0.5278858400420111	-0.3685643689636027	-0.5240843862516922	-1.7906422599642227	1.651722181756162	-1.0280136239074242	0.7520663430324804	0.13562456890928015	0.5785031495959956	-1.2238723131343054	1.6135472162175077	0.8086305115636806	1.4331576385114786	-1.3736894359231773	0.16163076082405398	0.09685048640487023	0.3277692216969713	-0.008674850092528436	-0.5973165065223125	-0.7376034369973534	-1.359814740081858	0.7002538784918236	-0.5842253055564579	-1.2438263824484626	-0.36509577795604814	1.5554628410034046	-1.695290588497406	0.5840499666977916	-0.5791133959634401	-0.0005200523594350168
-0.015433475759565708	-1.3809317904632106	-0.669991365468627	-1.283991039381289	0.7867221976219513	0.5177870891122975	-0.21476111683237198	-0.6586799012231539	-1.6399283415786683	1.742813210725913	-1.1218803616494726	0.6516965215046729	0.16853507005755203	0.647989721511937	-1.1876241321540864	1.8232299635422031	0.9602221777773913	1.1181475886374554	-1.2027760424364156	0.06979487675288001	-0.037587358971649124	0.32862016756833357	-0.05706784608805008	-0.612257364732649	-0.7003229852877664	-1.3423565085639682	0.7456261526693824	-0.6647565228338016	-1.2425911892643158	-0.31725191080639226	1.5040661949490437	-1.8257177377781353	0.6227062131413731	-0.4933938413858228	-0.007182829355121906
-0.0571643532908928	-1.3349046176221822	-0.6700106828870538	-1.1532314541522914	0.7643913677248633	0.49023357721041344	-0.03291786375676966	-0.7620494615655472	-1.5075297619327825	1.825651715523552	-1.151744150407649	0.5630786528512868	0.2102741518591446	0.6991083407007442	-1.1235210109727292	1.9606818061125046	1.131546932906287	0.7760783780042046	-1.0332157753330513	-0.026554309313245934	-0.15546672121466504	0.31947894601081633	-0.08955946617519683	-0.5614224447495305	-0.7148649190810523	-1.3012297127897647	0.7317608708277588	-0.7084294127470243	-1.2014916065299068	-0.20203920501606257	1.441274617463472	-1.9610669451629543	0.6954048470105343	-0.35443536117310315	-5.756024693732431e-05
-0.12192616731501542	-1.2935278586174228	-0.6358091935604727	-1.0167762712195785	0.7065233031528406	0.48321384191275635	0.12705119650895033	-0.8490826881208579	-1.3820115476335444	1.8420490796852218	-1.1287628892784158	0.5142147714395033	0.2153003240132644	0.7316245813393218	-1.0249872232377675	2.040012549176383	1.2470478180777493	0.4654995131504043	-0.9080109910774119	-0.12519285146376619	-0.2158084603935654	0.30105467858388996	-0.058976585253946966	-0.4764095615671863	-0.7322933171197382	-1.2659667505024852	0.6791940865892375	-0.7181289725796873	-1.1506134110876707	-0.01770502534885543	1.37327897375453	-2.047269476283219	0.8278408134285502	-0.19897199996265377	0.00456736087805125
-0.2088736857387415	-1.2628743066087504	-0.5726605527196983	-0.8868050346618561	0.6066348597422108	0.4921251226499022	0.301104373102674	-0.9146584731188454	-1.2590613570200269	1.763958468391111	-1.0878688244526584	0.5206352581831464	0.1525605837764195	0.7411533015603806	-0.9240028542534379	2.1114474503590066	1.3000467405694285	0.2833184218035298	-0.8315322878878636	-0.21671803720920005	-0.2776232479112447	0.2581979501534477	0.049046570397977614	-0.40684156554685097	-0.7434981572284667	-1.2503609572906929	0.6246426099201061	-0.7261373271081937	-1.071414000494642	0.21664075452330747	1.3213421850981422	-2.1121283079971622	0.9750593413055559	-0.07067758589396975	0.02000303513269961
-0.318852140655263	-1.2285157545656868	-0.4928216623572257	-0.7571615385629797	0.5063718346687912	0.4742290010751857	0.5206050054953353	-0.9546543248044586	-1.1684537288634647	1.6155305069467958	-1.049317553799932	0.5450766686334969	0.06316027820033758	0.7325071256144984	-0.8609718623686785	2.1801990491787313	1.3370826327123495	0.19766407218582874	-0.800045036946236	-0.270207206866752	-0.36870377893069	0.18768548090372067	0.174865489701875	-0.34425797071399855	-0.7865393582548246	-1.2502143614535206	0.5829089385319978	-0.7295694790489817	-0.9704810717329362	0.43741129831155484	1.298687357886227	-2.1367681604281437	1.0944732977319778	0.012029980536095311	0.08982489124151091
-0.43601834445730175	-1.1667998229583412	-0.43775736112852337	-0.5787024297966457	0.3851130271630995	0.43298280190856014	0.7003644932568531	-0.9770591712992791	-1.137201365141016	1.4208081364752965	-1.0340210221954687	0.5519611728556595	-0.029059054366532923	0.7315418428135231	-0.8369867983904993	2.209522793661317	1.3317962420503335	0.15073310231529488	-0.8267422204906401	-0.25934911800933375	-0.4555426406372646	0.09627326532855733	0.2830321595767995	-0.3147842777303965	-0.868468661962892	-1.2366609099621506	0.5679823975434509	-0.715219104629887	-0.8739889565618533	0.6345673883909756	1.2980225669914254	-2.098751543480044	1.253575548013901	0.05647715698374831	0.20280304259787027
-0.5312478269569574	-1.1194098914839725	-0.4261572513625754	-0.3877183207922806	0.21254613651321647	0.3765411877113773	0.7972542373737052	-0.9794660919512941	-1.155456137284324	1.2263892396091762	-1.0637389560634962	0.5457395507456713	-0.12040427003703429	0.7278737681698157	-0.8616661937226666	2.228421459107188	1.2900763377491222	0.1692801241525161	-0.8851431551980149	-0.1043924161826871	-0.5161683409417118	-0.004873255290222406	0.39306451435072204	-0.3292811104356868	-0.9739281298992906	-1.1911895466499054	0.5883944078888247	-0.6841929484984824	-0.7860843749567421	0.8008524999239622	1.3096148582195304	-2.0384748078990356	1.459453829524376	0.05409605824548118	0.3259849261862361
-0.5921372986006411	-1.118524098372302	-0.4427026202460641	-0.2738063667179735	0.02666718984726295	0.3013522564917081	0.8378716320343591	-0.9445401369582234	-1.2003480985073478	1.0669970704866105	-1.1220900280540618	0.5299724262203581	-0.18615971356635047	0.7187863200863472	-0.9401766904992606	2.2550490624595887	1.240328182010313	0.2440773090986748	-0.9322184220763651	0.25631198745726347	-0.5500484527336279	-0.10591663095489805	0.4799767277993833	-0.3313092269317087	-1.0831266042632754	-1.1137203101510544	0.64003775884366	-0.6243665608639404	-0.7233689114997667	0.8826882662599538	1.3364246285239572	-1.9792327391867548	1.6226994466218074	0.019478545819905692	0.46814343926556967
-0.6544944600805652	-1.1224335122016933	-0.467042567465206	-0.2663391989664465	-0.13343285469233274	0.22363075610028	0.7933324841928406	-0.8800269818225612	-1.2568567329124778	0.9256077387928858	-1.1873600913961093	0.5123587015254133	-0.23257532076351534	0.7359131949265143	-1.0368316992763738	2.2623671598129493	1.1780443218922243	0.3078193726541757	-0.9492272207156536	0.7151643569439359	-0.5496225110453061	-0.16446428552849782	0.5066990761219409	-0.30217155324922235	-1.1891463142051102	-1.0126624707616194	0.710907817720031	-0.5086682215266336	-0.6922685116846422	0.8762311890739474	1.3648652139921944	-1.9198428609218	1.737044228995557	-0.000954130532403169	0.5771470490301417
-0.7257298346323917	-1.1507703745336901	-0.509057952545869	-0.3380257809511562	-0.25850471143206577	0.15355950615300443	0.6534744307020113	-0.832042202015365	-1.3034930121107078	0.7819178813809584	-1.268546569625757	0.5148492443183017	-0.29016869777299065	0.7609691784889829	-1.1125444491266065	2.245561213434794	1.1217738609751322	0.3431622607364305	-0.945614373271986	1.1075272847223823	-0.5133642248269259	-0.15777275663096496	0.4930795763592629	-0.2772821235879876	-1.2776158343679467	-0.9208934766912453	0.7883659528591214	-0.35798929012614583	-0.6779755619823721	0.823021798262588	1.3964427814952773	-1.8779684146488727	1.8353315678132371	0.008041131367716125	0.5973521731949352
-0.7740128989326502	-1.229214168365274	-0.5463888636577673	-0.46138020338030117	-0.3615819013054199	0.09827383639106398	0.5003016511529925	-0.8095349333651397	-1.320863511947137	0.6478608635720631	-1.3720579619789628	0.5476808483599019	-0.3532362318459735	0.7916513818057084	-1.1619849258325847	2.2401047373379903	1.0819441788752715	0.3732212271622681	-0.913951215900519	1.3784562247671157	-0.4649133577803381	-0.11316256398074465	0.4833349606175787	-0.23986397427085815	-1.359301554595388	-0.8620019308305163	0.8605591400225665	-0.2132047066239689	-0.6846956010913607	0.731961635946585	1.440111233397568	-1.8646655549080902	1.8532709801792797	0.049761237465559396	0.5520134932915323
-0.7977383672229525	-1.2829920309334204	-0.5491222783653145	-0.6253478691555341	-0.4385056073896257	0.07661564110892125	0.36905649429370213	-0.784505519138068	-1.3344183162128052	0.5319731042014129	-1.487912324411098	0.6150202012124587	-0.4203902624094783	0.8303592221248298	-1.1692651942942445	2.178119168878302	1.0342316470456063	0.3962907986593001	-0.8578505960449171	1.4741676616383022	-0.4525787963893567	-0.06195109426783267	0.4531539195207285	-0.19571343824208248	-1.4179442775557487	-0.8127057488574829	0.8980477748229797	-0.09310425936260766	-0.7043263499108373	0.6004986192381375	1.4727794734624358	-1.8750565664611678	1.7605688391202317	0.10222681479250476	0.4641833505522978
-0.8107903232666643	-1.290325375829076	-0.5545891077804067	-0.7969244282861196	-0.48990973711401964	0.08657778042356121	0.2423956211253948	-0.7811767990874099	-1.3514496431096146	0.4304269200527596	-1.5894182120247438	0.7048217879232996	-0.4839822666202826	0.843721494041192	-1.1003732289214159	1.9814934478840764	0.997299613265396	0.40493998454069774	-0.7970681589027638	1.4416097476095078	-0.48977770383611413	-0.003274508501603024	0.39471492791522195	-0.19548542514489647	-1.4221704509445843	-0.7455781823264834	0.8809849329542614	-0.011043496111652586	-0.7193398289705261	0.46068752416778125	1.51038170844966	-1.9012779811057736	1.6539947666715356	0.12410443140478886	0.34815564182914904
-0.7974238622580441	-1.3037570656089248	-0.5687391167788372	-0.9343451168948903	-0.5387782371210658	0.11676894735495265	0.1317209680076904	-0.826204139157289	-1.3510983568507187	0.34411315299996026	-1.6645881760357106	0.7889225884694325	-0.5254809662753732	0.8154938669898053	-0.9913121525693815	1.7268750150562948	1.00536940804808	0.4014529007962616	-0.7446886366015022	1.426205651670219	-0.5364360662776804	0.07450968001249612	0.33781153849581325	-0.1935173120955034	-1.394133992324699	-0.6889122278119287	0.7973935469011317	0.01357846346356908	-0.7399263820396392	0.32937824739233346	1.5753442437010698	-1.9358358545212706	1.5688963866914964	0.13568430475584856	0.22935298043100735
-0.7489769932885617	-1.3117973415456252	-0.565252322752603	-1.0637760245880297	-0.5793098939665331	0.16453046970203847	0.034991513530382004	-0.863485803724671	-1.3096586916202901	0.2861986417280567	-1.7048805894396004	0.8657222160371774	-0.5461210514908725	0.774662404508536	-0.8879588883773307	1.4766346018732421	1.0210416349812461	0.4073763749298247	-0.7431325412605976	1.4703411664686714	-0.5576444128420279	0.15692249834203614	0.29612065671438115	-0.19142919215285434	-1.3687282352955583	-0.6845276795910238	0.6762859608749421	-0.003619602239730907	-0.7494697198552492	0.23219923574292403	1.651088856277545	-1.9763504529095832	1.500508068483888	0.13822821366425395	0.11451040774613637
-0.6844379536145826	-1.3080071690966508	-0.5533914278378782	-1.205005588799596	-0.5948118120112211	0.1917056725160245	-0.05763452617457978	-0.9114961890707167	-1.2255195759551198	0.25387380801950143	-1.6734123968897756	0.9260634277340539	-0.5543596032391456	0.7124154535999097	-0.7402501035717379	1.2478477688260925	1.0282494053534246	0.43842512495124675	-0.7581522441162942	1.5241410344519608	-0.5664649553043548	0.2543042281359999	0.2555204830277484	-0.2387599108529052	-1.3460749715974765	-0.7277467977685185	0.5463299544289483	-0.016440430685213062	-0.7383970952402195	0.1766529979499612	1.7160410041712229	-2.0071244017765912	1.4408617989419679	0.09785129147004835	0.007472389459684115
-0.6174418439022542	-1.343328169424509	-0.5504841563644798	-1.3205473873178892	-0.5869936203827344	0.15912905661372223	-0.13615507759959672	-1.0232131550786092	-1.1420466928499227	0.22986023530990468	-1.5619701448846726	0.9559688807376221	-0.5488745197144339	0.6255124220035068	-0.5559459721089317	1.072136399741733	1.0483667702106434	0.4879752144900923	-0.681078165318052	1.5176163696114346	-0.5711503138758928	0.35862245609349425	0.20178875793663362	-0.27542201674252415	-1.3639539990753182	-0.7958472275825781	0.41484408090102554	-0.021228033935950647	-0.7149872434644855	0.1605103049849438	1.7839743237337775	-1.9463155518059512	1.3788630683875793	0.04587414465351676	-0.06756695579325367
-0.5453743416307727	-1.432878446117808	-0.5290128457818793	-1.3981864446632468	-0.5738832621850892	0.08276316378725934	-0.18148498766286852	-1.1520090155002678	-1.1133138995361027	0.22857781459039456	-1.4576656665662775	0.9638666476169693	-0.513090359269351	0.5699259224216109	-0.4388898744308376	0.9665247000421889	1.0799812558200255	0.5690156498083858	-0.4843065266445924	1.3655540679772031	-0.5554259665486854	0.4354912331399139	0.13469585868424164	-0.25348475665537956	-1.453592719945153	-0.8889355841875094	0.29285440935011964	-0.04399712887647217	-0.6595653016662817	0.19397948839908039	1.834726953608799	-1.800634456689125	1.36823905091192	0.013841243678880863	-0.11774734999937864
-0.4873940409124944	-1.5381259988188825	-0.4980277066235426	-1.454097195372191	-0.5480371274525886	0.005588109856127349	-0.20554980554652919	-1.252062658561428	-1.137189251821744	0.25020275634151606	-1.3883663618838404	0.9571810080284573	-0.42334040693472275	0.5732492532078275	-0.3784319928579149	0.9028058979988103	1.0873136562274577	0.7055296487990866	-0.2507839753980931	1.0677088413973637	-0.5097792156168822	0.47758726753383557	0.048343350705281375	-0.20695808414014158	-1.5601848510664553	-0.9630464433256668	0.20578981154342343	-0.08887624610221799	-0.5509271201844219	0.2692198116093648	1.823934488926001	-1.6394333585413867	1.4160623067202147	-0.010051148788858804	-0.13931104474463682
-0.44698670510849203	-1.630503999676359	-0.47007540215838484	-1.4804050105821989	-0.5160151976130651	-0.04450631853299393	-0.2382061481097913	-1.3317983065441426	-1.2203229619873173	0.2649652788225904	-1.31797314552528	0.9497377888831746	-0.29329366567750864	0.6091853529127196	-0.32224220696097106	0.8747146751757372	1.0636443353655056	0.8676562017554694	-0.0659063176346844	0.7239783778688579	-0.4465446224714661	0.4721205849662942	-0.05197309117155724	-0.07849070490990336	-1.6651815103896677	-0.9729483257819972	0.1432444348065564	-0.15824053423887818	-0.40029237044157123	0.357681769057664	1.7605196699765522	-1.4398313386085926	1.4798822974132888	-0.03752536499963209	-0.1304225244575489
-0.40129175458196187	-1.70055831067145	-0.43204906398308174	-1.4892628608212586	-0.5048545849935315	-0.040618141796267	-0.2699969266195115	-1.3644197630406023	-1.3695348287831095	0.27976695918822797	-1.268920322781766	0.9602586749778436	-0.17221754906927578	0.673224971880301	-0.31537036870753726	0.8455064795987299	1.029609949904945	1.0054493057004585	0.0521268967889569	0.3925613795657091	-0.3651720124316872	0.40545026525696226	-0.13459422935252616	0.06532555596773862	-1.773734488529998	-0.94286952537293	0.07598541354698969	-0.2558205932220944	-0.21649856557668476	0.45201659194657057	1.6847854447578086	-1.2243545727184655	1.5931495008716496	-0.07423905836573341	-0.11925044936499765
-0.36143480246654985	-1.7356408282384757	-0.40284112732011046	-1.5015309834023562	-0.5218164110572971	0.022937784970548318	-0.30897936695680844	-1.3200837725197068	-1.5097101594017914	0.30177369031385987	-1.2634416484705138	0.9682700787907056	-0.0669738747465159	0.765671484705166	-0.3621866813256533	0.8477532638738843	0.9960221554040443	1.0940273237851106	0.07166604176519684	0.09767596335212474	-0.27011602565457327	0.30805564234373667	-0.1763855710900577	0.09725939026308131	-1.8505972558410737	-0.8933068055141267	0.03243244076415757	-0.3457529223372496	0.01227685774421321	0.5434764780883713	1.6108482324265758	-1.0766041438641853	1.7249176719054813	-0.10301575593761178	-0.12543628136966972
-0.3382138525574553	-1.7334348627007572	-0.38619917134448256	-1.4878013155318137	-0.5413042621803899	0.11191398072693307	-0.36843613725196506	-1.216752620485591	-1.5972531177824691	0.30999684607254774	-1.2713816240530458	0.9695106153149189	0.016198347942940443	0.8536501171369435	-0.3944730892860622	0.9637001712391381	0.9694551862224412	1.1293549844274338	-0.042659606367940216	-0.15081728706553346	-0.19128131817437594	0.22564282401419664	-0.19855851854352186	0.10858804098642065	-1.8995575354466077	-0.8400791897259948	0.022384935334194368	-0.41098867987846904	0.24602246316322524	0.5868311391944211	1.5467686225823258	-1.003024548542394	1.798026089305847	-0.12534110051777464	-0.14448517525321533
-0.2984748398038828	-1.7397972420701584	-0.38468275399789303	-1.437896187284952	-0.5676786531040039	0.22132937581556894	-0.42695254166179053	-1.0943837503155893	-1.6701268465244308	0.28922358831071887	-1.2907985563042417	1.0020202480448908	0.05996975152859054	0.9493785914851239	-0.4276478329493667	1.152596954326833	0.9788959113929169	1.0723586767618232	-0.18527912717788872	-0.34863400530075267	-0.12000707566188815	0.14742026944515454	-0.2157802253034941	0.12184880269117677	-1.9591624131554348	-0.8094273328625237	0.031192007995027617	-0.46136421434272384	0.412082423027148	0.5589119673615908	1.5239891470776343	-0.9643280076519876	1.85295225965501	-0.1523065349468687	-0.1807619003273429
-0.2508535463672863	-1.7842998286901406	-0.4161121937800708	-1.345553098542755	-0.6235777627818757	0.35244500052944927	-0.47038034800246403	-1.0155827045009453	-1.7477611097403947	0.26778464651128225	-1.350416742652983	1.057172039777879	0.13117749919900468	1.0780783683637707	-0.48909615777724297	1.3539986967516733	1.0371396812015283	0.9224597580708643	-0.2232613847598155	-0.5098373787291075	-0.0736326743458693	0.07760402863563437	-0.20752815748100684	0.06034526989762431	-2.01368857529324	-0.809840466585466	0.06728860157674889	-0.4837353786234432	0.48128265070089427	0.4856087673071084	1.5277285958608942	-0.9838536495604009	1.9067553195853173	-0.185519809655006	-0.2101735081065666
-0.2116518129287673	-1.8628713811436	-0.47042311569008566	-1.157137766107717	-0.6885436696308664	0.47957787123462847	-0.5209570722668367	-0.9884536360880736	-1.8026950126401282	0.29930674358625253	-1.410426914019002	1.1166893837067677	0.2628632096369102	1.2332544734977502	-0.5709864145269223	1.5171409126624555	1.1145764764392254	0.7305940149272167	-0.2036410522005721	-0.6174371146956904	-0.07613508176475918	0.01484032406301088	-0.17754803629635393	-0.006006541383456643	-2.0439172852387464	-0.8481952683476702	0.17170547556496046	-0.4800420846871587	0.45516713766464634	0.38941369122889935	1.5415126195702986	-1.0419132418512786	1.8947046483343535	-0.2091069330537377	-0.22098426123622755
-0.18589516674009576	-1.9587244165160917	-0.5152491851520072	-0.9048396177485813	-0.7434150809005728	0.5905275198464046	-0.5888878215059279	-0.9659591702072741	-1.860560338803752	0.36777430474846906	-1.4003811584599322	1.198119716315281	0.37972171222016515	1.4048128067397134	-0.6723690029642736	1.605843955845551	1.1885028590172737	0.51646575460293	-0.20604961716301787	-0.6587599920190275	-0.1091988053207272	-0.06833318830305132	-0.16809044900066997	0.001613896338281917	-2.0531247408063553	-0.9304888405789434	0.3341746031485177	-0.4607175770205445	0.33422113838360856	0.2595034478437547	1.583872264398448	-1.1110733315480765	1.826179735616344	-0.24052929589035701	-0.23698359775298491
-0.20380884536635618	-2.0442375207581245	-0.5528505401218972	-0.6917728880982403	-0.8076606383980444	0.6974839058637069	-0.6523197748617936	-0.9412370224464157	-1.9508045673821486	0.428185131161401	-1.2600869859970676	1.2941902738584101	0.45759460122538853	1.6270622767871976	-0.7692894913767359	1.5788311894745524	1.269553925277331	0.28528276155476273	-0.22706366989715826	-0.6680809417912089	-0.14064749997514173	-0.16865454928899323	-0.16695668663897217	0.037459955353761	-2.0414327337363773	-1.006092311877409	0.5094891011857483	-0.41111303320965453	0.14933918714221242	0.13950943013711856	1.6468612016809143	-1.177927592223139	1.717738871525496	-0.27730404307026063	-0.2503814161369358
-0.27786821241559406	-2.11631041797885	-0.5799335607578007	-0.5623951275065349	-0.9111316192502292	0.7747535370668156	-0.7335652501590735	-0.9424020744641451	-2.082294648082614	0.5031626906325806	-0.9749133279622522	1.386823314162687	0.48456110747835435	1.8580544510606625	-0.8516392321106707	1.365759007586196	1.378511733597969	0.06526148197677971	-0.28879329550768895	-0.6662494569236922	-0.20382885040951929	-0.2645664634869669	-0.14409487091510953	0.027403377698932373	-1.9992684332402686	-1.0378236471782452	0.6933212375710124	-0.3339393558743865	-0.05051212911658143	0.08863688630736147	1.719551931084394	-1.2347603652268129	1.5151692126002998	-0.28273783249861484	-0.25874963279746355
-0.3865493343518672	-2.1983229359814915	-0.5885877642134952	-0.5357418561372049	-1.0457697153781325	0.7722524936523811	-0.8781571910044615	-0.9213671242978645	-2.244940185951352	0.6031425593986273	-0.5608859904106991	1.481634395692682	0.4571575427772028	2.00581166838143	-0.9373585220624854	1.0612748026172727	1.5242457881547495	-0.10347377991010824	-0.39570381105981556	-0.6453999640122328	-0.3253287170032679	-0.3434981396154787	-0.11632486876465446	-0.05932560405696913	-1.9021638786892914	-1.0286547439077804	0.8709512101106206	-0.2573501391957034	-0.25308381131665125	0.10902280142318463	1.8071900682631816	-1.2921991573964555	1.243907692111049	-0.2664161129422878	-0.2598625044431636
-0.5130130911790212	-2.2864593505927013	-0.5862696740021482	-0.6357558431864276	-1.1849316054335755	0.7162627486435211	-1.0722145146133764	-0.8629992984864969	-2.4333870938700217	0.6709052786386712	-0.11575509753469664	1.5760856269332102	0.45752904245815956	2.075243081280176	-1.0376485596928278	0.8446591209578165	1.6865140940552024	-0.2307599503019946	-0.475118798501332	-0.586727038077871	-0.4402974777094177	-0.4114061987740648	-0.10439883683337343	-0.14547855272524365	-1.7603252179216162	-0.964539055485972	0.9701858316411288	-0.19150505033166354	-0.46952200747684286	0.1690121232798522	1.8971965230047012	-1.3343544418194666	1.0179651947393995	-0.25052177008257276	-0.22491544419246945
-0.6244592359317825	-2.3484393166852566	-0.5975800224916783	-0.8089976781619566	-1.293233729269946	0.6506681562363689	-1.2396103281780044	-0.8495947988978804	-2.6277816415513735	0.7010960076384256	0.24911914203636423	1.6549970075154565	0.509211203955944	2.1207492704690263	-1.153336416173359	0.6847651131705431	1.8487200849380272	-0.3185004591903832	-0.49005731377402484	-0.47873484106824904	-0.5069750995021026	-0.44856416849022984	-0.06623840493773532	-0.1698879548134548	-1.639885365926808	-0.8878027981729876	0.9656100129816669	-0.13254913601543722	-0.6908421576505676	0.26642174482876146	1.9716427158647662	-1.3766723167504193	0.8521242819443422	-0.24997228575835728	-0.15752167167427703
-0.6813911867670306	-2.3849101446099943	-0.6364080335317381	-0.9909733534731991	-1.3513995382405979	0.574501926539631	-1.346470087874542	-0.8756868429872796	-2.7952725071290163	0.7133622149784685	0.5092057589654084	1.6958968338366756	0.5824512734104148	2.144109114252636	-1.2929276505904246	0.5253974948420223	2.0120685178106785	-0.36386300274791683	-0.4539829643926856	-0.33288650594880387	-0.5397726095028693	-0.4443739047297333	0.008087611153845542	-0.20934622131593167	-1.556117006940025	-0.8329626281759506	0.9081504105982381	-0.08724721746365349	-0.8822676918317882	0.3922271320028031	2.061389486663003	-1.4470444447791544	0.7571000342084735	-0.29116325880325256	-0.09507078360841753
-0.6933947929277136	-2.3889558343027195	-0.6825766635743962	-1.1439395692515204	-1.3530707487361209	0.4949939665664623	-1.3856128178513845	-0.8926633152456421	-2.9025722892427646	0.7026916914344575	0.634121356448101	1.677089921339815	0.6883177560218373	2.127326983269959	-1.4401361083909383	0.4638099281682182	2.1452980254969956	-0.376593142531099	-0.32711383468546723	-0.18044809581499216	-0.5540771512023372	-0.4284637955591049	0.08948887843931394	-0.27020171688590117	-1.5011036778409699	-0.7729516231949901	0.8099219178693599	-0.03200946774994997	-1.0325642339170753	0.502135810104626	2.186328625454807	-1.5315915089094538	0.8103415389293532	-0.3893784939389536	-0.05091723974329132
-0.6733451014147813	-2.3530301098313164	-0.6866912736995372	-1.2477358583528209	-1.2899009129369188	0.4508579063117287	-1.3075838213209718	-0.9294584745748523	-2.937494988704713	0.6611060180262363	0.583464129912939	1.6035857648440281	0.7842630118594778	2.0622807122385014	-1.5757655697881936	0.4813862005835697	2.227771951326201	-0.39975407866772505	-0.12018021687270224	-0.05013467698251597	-0.5498354818894682	-0.42601410289912145	0.19795692818253907	-0.300071432617247	-1.4921763432760802	-0.7197106805125715	0.695057843447799	0.04321186228566541	-1.1344382622476545	0.562494107800493	2.258250690386172	-1.6217848979519527	0.9797642633304899	-0.5063576011830521	-0.03380503158083439
-0.6385988549791358	-2.2926002816841824	-0.5820584767848667	-1.3133282393730572	-1.1721382009505983	0.42845360143956296	-1.1151400800834743	-1.000923533508621	-2.9344666588866453	0.5819581438488659	0.43295099920895225	1.5169470727827086	0.7886226698801158	1.9872506590940966	-1.676167925725799	0.4642849625578235	2.290855520837168	-0.4660238972519456	0.08353296014757973	0.05152908570809851	-0.5538109376471372	-0.3813652308911105	0.340653120111209	-0.3392416825759107	-1.5333054139795355	-0.706063940761183	0.60027499729984	0.11302382241460425	-1.1752290466860251	0.5677827614956998	2.2185605964949615	-1.756808924320886	1.135967674558342	-0.6287908491267695	-0.04387868790620066
-0.6113876233277624	-2.2369656604781127	-0.3977703049827883	-1.369354142135109	-1.0455007849535636	0.40074246075105613	-0.865686657047873	-1.0695591803993274	-2.9069209708615076	0.4768094343202159	0.26640294651911806	1.4399201713479315	0.7389619037051831	1.8950937311095255	-1.7161532431113027	0.48468576377622596	2.347842604456971	-0.5484195747241912	0.2696825567113799	0.11883615458932155	-0.5779476333186968	-0.27078094697176425	0.5227583176756146	-0.4162141039101222	-1.5865405836700301	-0.7013195663944899	0.534518277949555	0.16634653082801298	-1.1807874160146867	0.5379264665070662	2.119662563535469	-1.9374617596007	1.2359396790043047	-0.7225288045836795	-0.06870873319598347
-0.5979949535720661	-2.1770298323355655	-0.18173395599447204	-1.4222886551637282	-0.9408292218488473	0.389718954273148	-0.6076096514047611	-1.1572581509647715	-2.8484136387764556	0.360216833027391	0.05535092047231862	1.4143139823290443	0.6866678603799415	1.7216048322656092	-1.7017969212920943	0.6153844147537777	2.383694511264983	-0.6282113599680584	0.43636066461811146	0.11399580172517162	-0.6340122080440331	-0.15893313736463716	0.7245536666355892	-0.49279050249659073	-1.6087066804068642	-0.6991339557311824	0.5053681078749681	0.1999219302487706	-1.189551405749823	0.47387841041919454	1.9999378783247654	-2.12042042390225	1.2894999042494555	-0.7344953520888178	-0.0958078804127133
-0.5969990211831884	-2.1104675903384065	0.02763788363622144	-1.461706088727544	-0.8303276313258386	0.4251223797489086	-0.35815622836915895	-1.2916488216254247	-2.7638868968945713	0.21786813316181916	-0.17036863796517376	1.455213808650263	0.6296754387367199	1.4985003974515467	-1.6450149115932209	0.7861271808982245	2.3923459128788513	-0.7010746600428485	0.49284015986106483	0.014245286619373654	-0.6961819469686459	-0.031626477761090656	0.8646809539725636	-0.5704109610543844	-1.6141385920247917	-0.7389280620765405	0.512094010000925	0.19778305295233797	-1.1799345445303946	0.37531573937278295	1.8508689075232039	-2.2944366102669407	1.2858725611399089	-0.691839087512682	-0.08826347782757672
-0.6126128822535535	-2.0690312106434376	0.1444309954512482	-1.4920176522456063	-0.7296420012995287	0.5358513480594128	-0.1573133100195126	-1.4270637138401256	-2.639010688516764	0.045485335834754406	-0.3466707364337777	1.5192292811974828	0.5727704287831361	1.2943844543081047	-1.571068622393573	0.924323671971149	2.3750327238148428	-0.7380164293179676	0.44975661581373244	-0.13009861450175492	-0.6863675405669005	0.13510734054892276	0.9409587634969394	-0.6584600186360979	-1.630799702099511	-0.7890904921783246	0.5389424881594567	0.1681745247964766	-1.1428934536867563	0.2933262331037909	1.721733276207963	-2.4759910838180756	1.2214910152374077	-0.6213626351142271	-0.04239004141909654
-0.6486761182297538	-2.0577203139867235	0.10789209849489186	-1.5347036325476353	-0.6688637253473683	0.689644500875606	-0.034542132104158976	-1.5410979811140542	-2.4672559345552783	-0.1364519853262135	-0.5028083963391683	1.5522692196171946	0.5004918879146707	1.0893583873808863	-1.5301337047739394	1.0181108669997363	2.3374359965132783	-0.7243878705787953	0.43176003491456444	-0.3165503150322988	-0.6239493356574319	0.27599045473648154	0.9531000667627201	-0.7243918057907843	-1.6482037417901345	-0.8020842141095791	0.5793116835015197	0.12307157157459163	-1.0839276838245124	0.2560904213311487	1.6815757512188445	-2.665808111363761	1.1773558112099503	-0.525569201259327	-0.02247397482461382
-0.6849555763693295	-2.0615019691942393	-0.020819860490144403	-1.593874072144554	-0.619716690257734	0.8151695579572215	0.01344858597555656	-1.6491021439885203	-2.288463342096608	-0.32017099023489765	-0.6448528274838298	1.5492483711345666	0.40004493006073283	0.8563529089796736	-1.5514129186226089	1.0513247579701608	2.2781951864226366	-0.7097999831239047	0.5319996373965473	-0.5342517261148381	-0.5611051890596418	0.3757187322363221	0.8414603526912003	-0.7660942011971439	-1.6565830135236186	-0.7738445251123209	0.6292046459932479	0.0612928366403984	-1.0001698221947517	0.26617576093596035	1.6955259726519507	-2.839262621428287	1.2101688480419186	-0.4324621352117027	0.001777955324545663
-0.7090676236789984	-2.102103659226287	-0.175475112423838	-1.6590589920537941	-0.5377313293968554	0.8988704436545895	0.008575780933394292	-1.7593083832041916	-2.123419367011961	-0.474619476431109	-0.740989431953834	1.5002519133003474	0.26074347616321725	0.6484861526667242	-1.6160674205850736	1.0438782729439342	2.196583285003937	-0.7025974040360525	0.8344504466132422	-0.7190354672124651	-0.49178317928529436	0.48172595881727964	0.6449893814045163	-0.7969359727638606	-1.6860444355051585	-0.7347700710585394	0.674673398275074	-0.009339855474379438	-0.9262346873151097	0.30946892606880927	1.671676599300938	-2.981721468296789	1.2364253483746208	-0.36286078747773987	0.062480045090020045
-0.7181424023539691	-2.178767349593072	-0.32753217157898096	-1.7461050863530327	-0.4256929935906063	0.9325189353059349	-0.012058838664006633	-1.8536903994098046	-1.9955148288160849	-0.5505564040741345	-0.8238258936283016	1.4056396964040052	0.09397289879732394	0.4896971319062347	-1.6802726493184879	1.0334788714417926	2.0916655669927757	-0.6660820030790308	1.3374075233215694	-0.8616296461833773	-0.40957643343921735	0.5764388129237888	0.4482887873610341	-0.795975917617814	-1.7342983230168816	-0.7150329406173215	0.7032722648967131	-0.0776098342965865	-0.8865467539340137	0.34853424304415437	1.5909045055825233	-3.0678205327301824	1.2140390258366232	-0.28395890877464847	0.10621445547819257
-0.7054508165825476	-2.2389075915306207	-0.44048111712685856	-1.8549060608394008	-0.26777320642160846	0.8530950440189663	-0.0018216736850784677	-1.9417094392108905	-1.9396360870131133	-0.5407865118751224	-0.8862609025430619	1.3053266933429557	-0.07360623669771033	0.3872254677055228	-1.7222899069899256	1.012294905418908	1.9549152608105398	-0.6036799542375483	1.8657627822462424	-0.991207200560155	-0.36820684696097794	0.6408012642850321	0.2569699766800433	-0.7865673771865667	-1.7819310726530122	-0.725561187105208	0.7026382659258228	-0.12987553939489793	-0.8824294433201916	0.35720517526536477	1.5049491203562029	-3.055670587500267	1.1783271499505814	-0.20025413005248915	0.09614079915282657
-0.6632416294170889	-2.2745607642753565	-0.5350688564590255	-1.9758954372547173	-0.07464274295036508	0.7005419043242164	0.030653007286700684	-2.041481421344687	-1.9584722984814917	-0.4748152658539359	-0.9050579515111193	1.210487202579581	-0.20532472651922945	0.33183202468382217	-1.7090771897537558	0.9959383158957833	1.808101079281559	-0.5263397868227387	2.271646572209736	-1.1235973924120477	-0.3567064213762941	0.7205967794041692	0.0812511620391267	-0.785643324108498	-1.8302702143829546	-0.7576523485518332	0.7155938970700834	-0.14783216041844327	-0.8986192968409716	0.3249659113152294	1.423470686312063	-2.923543628363771	1.0979185148276553	-0.12607374628339793	0.059502752115807536
-0.5979556404514521	-2.2804206263987146	-0.6357319238867649	-2.103377617895264	0.05990891125535709	0.5561224100192657	0.016301741559455886	-2.1349800464599333	-2.0402735435271135	-0.3670723464728426	-0.9113479436488312	1.1127689095004738	-0.282345351550493	0.3162909715881151	-1.615638568866435	1.0019083426840503	1.6734071686810108	-0.4435177410323961	2.455928854364451	-1.278292453543334	-0.3340605216138606	0.7819680270963809	-0.05517345834445324	-0.7742306685598803	-1.8757350710415266	-0.8120260772487715	0.7620549955672125	-0.14070671454137057	-0.9069421461531976	0.2497255881049444	1.3524419341455878	-2.691985183142565	0.9609142208951044	-0.0639820176470463	-0.0035696097262240935
-0.5212033246401853	-2.220765867224295	-0.7379597022071632	-2.2188308379111676	0.08544769693120974	0.40744693847546587	-0.06305231599119376	-2.191325034702052	-2.180024907971265	-0.2451444834080129	-0.9259881282476196	1.0007513022872978	-0.2948561496297668	0.34842109910630403	-1.4887597246804614	0.989197963070319	1.5293036904188	-0.3781006590843693	2.296571160191893	-1.4445487629008178	-0.33019155127827277	0.8061426257146357	-0.1713482218627663	-0.7779028794935057	-1.881106086789298	-0.8903882156649487	0.8012526710717621	-0.13252426534920095	-0.9113094363400027	0.15394560984583613	1.3336719787251694	-2.414812709965746	0.8235456749348178	-0.037016583217952245	-0.08668811406937608
-0.4468163482525016	-2.103832659242338	-0.8238352858283505	-2.3073384774998513	0.024390885896463356	0.22556433588286842	-0.17979660345966275	-2.1951786682991603	-2.354165985829387	-0.14204177334789275	-0.9257875777736639	0.8836295028103723	-0.2478942193723721	0.4244164350516849	-1.3789941062192335	0.9710567848943583	1.3661525884352999	-0.3510414983251434	1.8886982744448075	-1.5957770848185926	-0.3631132942714666	0.7735488202175944	-0.25516052809463124	-0.8181771928701229	-1.8354585425202572	-0.9537309442180263	0.8359985711937629	-0.13450148331508963	-0.9212350958554673	0.08131886549655404	1.3566384266690241	-2.1702026812433077	0.6990777216235456	-0.056614857448305765	-0.145973821740322
-0.3841315774341302	-1.978620692562845	-0.9002356757106588	-2.380911781585481	-0.12335756842908607	0.04970315293930953	-0.31021894016928936	-2.1503433697706655	-2.5518553563527955	-0.06380431998666272	-0.911247668411853	0.772170610520315	-0.16775955289779595	0.5084236182451629	-1.2831457471033683	1.0023705383063668	1.2248948293113848	-0.3793645365987293	1.5258033096818095	-1.7326315210350571	-0.4079436569673193	0.6850375564766227	-0.30444331227275223	-0.8604676220534347	-1.7147263903486987	-0.9781058338716309	0.8631364836650915	-0.16971834670752856	-0.9235143213738333	0.009230210912772683	1.38026966550768	-1.9967333902235165	0.5992423116879838	-0.10558001611728693	-0.1704425450672142
-0.34116888879024304	-1.8755535536751125	-0.9837641929928591	-2.4274775002922175	-0.33754144228072436	-0.0949475302526879	-0.43724313652056707	-2.0656274444813905	-2.761851859256827	-0.01930138417833538	-0.9131802457063379	0.6849353245580374	-0.07249173765484021	0.5379336924464158	-1.1999689351977716	1.090637063401719	1.1158435484643066	-0.45367444346706315	1.2855692515736663	-1.8304197309256587	-0.43751110916497904	0.5876300404441324	-0.32960135556461245	-0.909754453113554	-1.485916247824029	-0.989460347805403	0.8318775778829819	-0.228773743688706	-0.9388513034103223	-0.06379625726231009	1.4019065316619312	-1.8931188937980956	0.5593567146507904	-0.15635643792905266	-0.1590825825539611
-0.3206736485770244	-1.8188798290111206	-1.0665489896655842	-2.4186727971545925	-0.5315171156577512	-0.21471388232963742	-0.5036244192440574	-1.9722312415215488	-2.9446781870331646	-0.01003075500752965	-0.9419865865109289	0.6335430213755276	0.03059942381061197	0.5263778783433052	-1.1374893240941202	1.1864399448943033	1.0380744064659324	-0.5695552613498561	1.1365629742340873	-1.87427725248529	-0.45328869920322645	0.5111867363333944	-0.34682306232458443	-0.9799584856681435	-1.183324669018184	-1.0069718869004478	0.7398512489997604	-0.27099169962702946	-0.9844358137776439	-0.1265990198928805	1.418173133869111	-1.8585166775167952	0.5736232524038201	-0.1632758701599155	-0.10284643224980253
-0.31386592652410406	-1.8328651394857645	-1.1518450507339355	-2.3480048679473744	-0.6680953527057477	-0.28433326308859097	-0.4911645712634412	-1.8745333080347006	-3.088330040282988	-0.00514580890802372	-0.9980039802590976	0.6077947861897443	0.10987089985002471	0.48797341261877536	-1.0813199597075882	1.278609455244779	1.01918257028871	-0.7147336736618854	1.1192700190542848	-1.9134252415284512	-0.43983604088040035	0.4670664822151709	-0.37921422245563113	-1.0333975552349108	-0.8745460698044752	-1.0312801420826092	0.6562047326013374	-0.260396795809813	-1.0159920586964404	-0.19655068940795833	1.4254027348500804	-1.8613398399728944	0.5840954982012562	-0.13128367172781483	-0.04841689176009501
-0.3155432863369508	-1.9050913470527397	-1.2535512587567816	-2.22097443766902	-0.7695013320835785	-0.3022609104206314	-0.4531011248595352	-1.7843762057395396	-3.1846672684553328	0.005465977809139652	-1.066628706074591	0.5917056903528014	0.14089112320990005	0.41181259962179945	-1.0314506312829703	1.360597823136984	1.0641843988516049	-0.8645260002733204	1.1563862757508399	-1.972310750527793	-0.428353362866064	0.4034131524133975	-0.4140307729553763	-1.0809562870321483	-0.6060074615899413	-1.096022194535974	0.5753147334676509	-0.20559428275526606	-1.01631556167324	-0.26387340606873416	1.435540795995808	-1.8672817839904425	0.5671426017436667	-0.10441999365505669	-0.04116154674526966
-0.31384626996379805	-1.9951696927164573	-1.3288795319163402	-2.0510365808326614	-0.8409215691221789	-0.3015253094163858	-0.443804325765936	-1.7188644345886814	-3.2071738156632064	0.008109135017289012	-1.1482983286278599	0.5893287844934312	0.12989910323806758	0.33585863293931795	-0.9759755982504258	1.3932468083468001	1.1383911990089737	-1.0121103480946112	1.1523539591283192	-2.0389146600402386	-0.4422497104475574	0.29406660794330486	-0.48616102143505946	-1.1298230939658735	-0.4212493915362213	-1.2148314571176435	0.49242625931703043	-0.10059032990012776	-0.9806273014598554	-0.303092462977078	1.4633789147156315	-1.8825800726923412	0.5334492891780015	-0.08826108426886667	-0.03945610708042941
-0.2951463289252673	-2.0612720036748646	-1.3486219335496443	-1.8754119841428252	-0.853638136340994	-0.2781226888956036	-0.46789051560153344	-1.6484363999783884	-3.146037893296073	0.019719447790865874	-1.2179805023969401	0.5961280610154589	0.08625881718687294	0.3019909963793743	-0.8996502030878503	1.3494409343649323	1.2249883018378251	-1.1291027690924418	1.11535948380627	-2.1479043622009173	-0.4599440380832525	0.13833062036468896	-0.6140608969724531	-1.1612288979308931	-0.3523274456935055	-1.359734778716129	0.44806011394109985	0.04986476550422231	-0.8784738841947652	-0.3243393217177023	1.4960679294959611	-1.9123784785116924	0.4685213652338951	-0.06620030621517721	-0.04598880816947637
-0.26881964248769946	-2.1004427971419077	-1.353615486213254	-1.7287171263337577	-0.8065753120417545	-0.18603595174983598	-0.5390056856795805	-1.532763378217981	-3.011822315759347	0.054609122938442244	-1.273487404029584	0.5905125025508875	0.019815006601667445	0.2813615239470969	-0.8184338561817475	1.2629589979224174	1.3142441787520909	-1.1841195095668866	1.0895824262025744	-2.284922323851981	-0.4954036836360296	-0.041863614455969186	-0.7332207563291607	-1.2015992168221137	-0.36660143765810405	-1.5271472247678322	0.41751790264782224	0.18366894986249968	-0.7318976263426824	-0.3608833037918429	1.5154715137379884	-1.9515923528364638	0.35501132709037636	-0.029486612849075694	-0.09298956910217351
-0.24282711757534742	-2.120560521466576	-1.3539921758725975	-1.6336812511188878	-0.7319279099083492	-0.07883786825970952	-0.6696737998365097	-1.3986287629458423	-2.8225274754916216	0.0969583750956855	-1.3180734207622593	0.593940550045281	-0.050988462004175485	0.2323389474118358	-0.7447734681278606	1.1640748122810518	1.3834761633355783	-1.2010067404515137	1.1414477604781474	-2.343791480307862	-0.5759066627288207	-0.2136773217556322	-0.8354459373718957	-1.2552542987967412	-0.43978609441174915	-1.7113515576230032	0.3496248824173666	0.25959909388588664	-0.5765279693939369	-0.4054986323484945	1.5236671389879661	-2.011026573967223	0.2596531816624138	0.02043505556946592	-0.1551513995977229
-0.21693287546452877	-2.1216592456147056	-1.3440919989283024	-1.5788423002888698	-0.657539833541491	0.028118517757590677	-0.8282964271300516	-1.258131171269173	-2.6109925810400108	0.12524994669402734	-1.312767949133058	0.6218668264567835	-0.10534760649708859	0.14823523593826168	-0.6799964371029285	1.0530323140192785	1.4293711738177914	-1.1860381669983213	1.2701842045944525	-2.280310906596269	-0.6513160891320985	-0.2557733561495539	-0.9331504203901367	-1.288508208917898	-0.515979007151108	-1.8737797452108207	0.26326319651317703	0.302936229804902	-0.41680572693915047	-0.438706457876531	1.5196472315459617	-2.082477711730488	0.22008630514948974	0.09992712113930624	-0.21468280620343422
-0.1975121938814143	-2.106728521338184	-1.3304539015182126	-1.5335964012677539	-0.5813364768088045	0.15707988238760873	-0.9556625747123573	-1.1045363464701015	-2.4117405923304784	0.13487299682592013	-1.272967795983424	0.6396794157853802	-0.14938124515164922	0.030939585865426694	-0.636610938233928	0.9637386875409991	1.4668848144291864	-1.140492894161603	1.3241468847642888	-2.141837568577268	-0.7202653999291648	-0.08062033096075565	-0.9870256597042515	-1.306005213954581	-0.5720397452168475	-2.030717252351791	0.16755691708153292	0.31441404227355474	-0.2641564359316798	-0.4639044328952601	1.511545092515565	-2.1427396663562286	0.1845110237738497	0.2543118649725911	-0.29859621886494536
-0.17692522305343036	-2.078349072798896	-1.3135511603938075	-1.4681103144503853	-0.5306430917779097	0.252718521525305	-1.0076071039008454	-0.9710802779775186	-2.2449522992706243	0.137692364514612	-1.2464495537680587	0.6293952733022026	-0.1984738353439421	-0.1008490959763431	-0.6272680972207165	0.9173650601018132	1.5059459446449828	-1.1130530474040756	1.3169347211407867	-1.960455156519317	-0.8222961818525452	0.2690668496922137	-0.9950911590368383	-1.3158937819588512	-0.6282344541969305	-2.1871216837212226	0.026023538123647293	0.26330482315529025	-0.16262061525866384	-0.4763727414615726	1.5129266110938253	-2.1692567001061853	0.14814652967144668	0.4521669242327021	-0.3969336042850121
-0.1604988908237176	-2.044757072487085	-1.2944752096962664	-1.3883542308978924	-0.5559513656612772	0.26771427342613885	-0.9553954253131163	-0.8605667722956332	-2.1501655759651275	0.14353667878596524	-1.2335140481978955	0.6022644554253115	-0.27431440256510903	-0.22972813966088582	-0.6443711121902559	0.9015733763392998	1.537633131108264	-1.0979778818713588	1.368001710850156	-1.776439984964309	-0.9094367522550149	0.6764765252859448	-0.9893218872722473	-1.3094494117910198	-0.6877297193394762	-2.2881262155335027	-0.13798923912816413	0.1799383499268621	-0.0958025458686291	-0.4459168607342378	1.527323488909375	-2.1563824880681626	0.1489205652303883	0.6081594184961023	-0.5105476822960567
-0.1563906697195967	-2.001813141053985	-1.229703905707548	-1.327571662557465	-0.6427102415582205	0.22563789598329348	-0.789869657543177	-0.7457771416255926	-2.1069573661209486	0.14485825739003938	-1.2242431467427466	0.5532206488687944	-0.38971968580815197	-0.3464032507902369	-0.6798943295508698	0.9006361463273784	1.5580205277085328	-1.069609161277977	1.3433883419361816	-1.6334369924068972	-0.9491380671206615	1.0680147710668368	-0.9372979814348319	-1.2968006852418679	-0.7387361001822574	-2.320284011451569	-0.2852010436514065	0.09051586946957768	-0.020602808443312717	-0.39721204995978165	1.5249551713466434	-2.1093199264963305	0.15115160890027662	0.711258958735943	-0.6542671062550727
-0.14768281350368676	-1.9350294507789076	-1.1119642403895549	-1.2988899434833887	-0.737863588564865	0.15529342280587033	-0.5735427600135032	-0.6276075798271913	-2.065432907655616	0.16884246168621303	-1.240451271410647	0.48848547574264084	-0.5295128304598744	-0.4324099483571649	-0.7283239414914836	0.9282908510627065	1.5623929647786874	-1.031312149848907	1.2378444840312863	-1.5441194000285576	-0.9590589589444853	1.4410900700630136	-0.8599007609710565	-1.2777795926608377	-0.7692205727824194	-2.301053302993314	-0.40669454209465916	-0.016850796678134095	0.035657300158419225	-0.37130687124925243	1.5123656937763352	-2.0639423938249983	0.1664198397295838	0.7403409253768298	-0.8175268219671665
-0.12832110160149318	-1.8491330706712492	-0.9999232135077876	-1.2923971392581575	-0.830097119533354	0.06901793359364336	-0.3998635925787172	-0.5260432099738099	-2.027227498670884	0.238406443616256	-1.2791119332309846	0.44171440785643934	-0.6638864503541131	-0.48093609373763985	-0.7730776815580482	0.9722251127174395	1.5489017634624629	-0.998131558237	1.1976430991805884	-1.4852829486595964	-0.8971021908640339	1.7428019539381012	-0.8000553299801524	-1.2490859444833968	-0.7854188742439515	-2.2115632078462673	-0.4935248359338539	-0.12674183544896173	0.029172535941648155	-0.36935437410014904	1.500721465759573	-2.0291923679910235	0.25306629082750504	0.641209883034102	-0.9621856830296972
-0.109621160562961	-1.7729293113432174	-0.9091216881874852	-1.2990759583384084	-0.9149254591682265	-0.008514412253838134	-0.2819652197055255	-0.4471013336954844	-2.015550258892418	0.3342062082049694	-1.3236706021717555	0.42694160649938784	-0.7647813931174403	-0.5124594720666431	-0.8259387612579353	0.9995973645724627	1.5167264426944385	-0.964737782466045	1.1097169467875105	-1.4339032571083805	-0.7526369682416095	1.9339037676553168	-0.7389900280937508	-1.2163720653818912	-0.7716198700665711	-2.0567313500028748	-0.5351068988724011	-0.19391750495671378	-0.037174983663948925	-0.38239152041856483	1.4814217550948594	-1.9842878258882517	0.34904670013618494	0.4614878064731022	-1.0675327145298248
-0.07208368256375103	-1.7096717590319066	-0.8013981043243522	-1.3015118671541503	-0.9537474868860887	-0.06761469865208061	-0.21280558322992532	-0.41280271440426786	-1.9994395442603021	0.4196780807396164	-1.3653030573788973	0.43456475078940526	-0.8093067225262072	-0.5380118867838984	-0.899272405145242	1.00315370311085	1.4667913419027467	-0.9450791575137885	0.9684505523609579	-1.3456322275114787	-0.5928733399802998	1.9870878846154774	-0.6736623537842568	-1.1667252136420039	-0.7158757905256425	-1.8683157185525494	-0.5223028761777004	-0.23129811631182395	-0.14198994814726001	-0.40663630785269367	1.4742233161870846	-1.963476240871561	0.4096035997474485	0.2796084951577732	-1.1406064683046426
-0.015381058265414405	-1.6699643793529872	-0.7148174349305478	-1.259375073566943	-0.9360749161288229	-0.11943253510829158	-0.20560323542637787	-0.43404250888135854	-1.966115802942293	0.4640733323653888	-1.3966892065530132	0.43955530611964005	-0.8036795950058343	-0.5570555374717184	-0.9751893700995888	1.0064275887689316	1.4018694793717856	-0.9551140404289999	0.9299405754895052	-1.2171175884595988	-0.4161430344675111	1.8732029621647854	-0.6080476510287628	-1.0849525165775638	-0.6372714013281002	-1.6754489044098775	-0.47336091214230736	-0.26589321304832175	-0.28062567838697083	-0.4206881377289102	1.524383866671425	-1.9912348748639936	0.4725281375390022	0.09374033467406612	-1.1403896751269098
0.025792883390554106	-1.6780642759798965	-0.6870293285220254	-1.1828609632019458	-0.9050902893554863	-0.1752331255732025	-0.23080076676282194	-0.48703317153396875	-1.9465406789983082	0.4482829154144789	-1.4356324622230168	0.43223519365233215	-0.7600611618770501	-0.5766231988229238	-1.059989692082891	0.9954632815061789	1.3489536435702743	-0.986315064849741	0.9141089968037701	-1.0969100414853825	-0.2767358693939058	1.688341418170897	-0.5457337754022642	-0.9605173689607192	-0.5561215647580318	-1.52786687705941	-0.4263347276059051	-0.28586435803711263	-0.4348483702361509	-0.4001177346934875	1.6323292882148592	-2.0325033019709515	0.5152215106233331	-0.08260343085657165	-1.068978002381383
0.037619580508475754	-1.713623759068589	-0.6915302870157247	-1.1065948726436425	-0.9222442085796578	-0.18888377849484517	-0.2401189378083603	-0.5479743539998829	-1.934403133087495	0.3546564134191332	-1.4742201965982809	0.41833360878556947	-0.7383721363859078	-0.6286243622869093	-1.1754835442145144	0.9409113593054302	1.327569206687976	-1.0206072595766855	0.8918635990607375	-0.9828019932217333	-0.2396256997988818	1.4917342425283517	-0.503325322505832	-0.81382094264494	-0.48747973991803367	-1.4199590140057057	-0.3918231314514066	-0.3095412322953051	-0.5686462605046202	-0.36072956385884325	1.7635943278650121	-2.0764323010260655	0.5239180277855512	-0.1908721939982912	-1.0060501693245079
0.013632024747416555	-1.745657104193516	-0.7245340963997782	-1.051747063963386	-1.0028657080016603	-0.13335641126008063	-0.2494050509259896	-0.6019892382065407	-1.8994198670291857	0.1880885619499974	-1.4963719080397868	0.39915737625478304	-0.7700916532628769	-0.7160651943010012	-1.2903545402785896	0.8680513549539951	1.3378719562689567	-1.058919498445688	0.8921206930735824	-0.8472557604820669	-0.26766686094672376	1.2307259361667744	-0.49517371463944554	-0.6899738288050473	-0.45850548489774406	-1.3398243986491623	-0.3796806729002431	-0.38748590028393703	-0.6481103553513956	-0.31239372892358835	1.9092043085420591	-2.156249459470755	0.5421609835080414	-0.25856052223313264	-0.9656688267519516
-0.05722332297181221	-1.7724353113386297	-0.7932944472938551	-1.0045701535901546	-1.1119842277697536	-0.050758927069079564	-0.27975322267980685	-0.6339065423845927	-1.845963789080669	-0.003951493428788366	-1.5093712251243896	0.38845656501538056	-0.8242541214541061	-0.8067466185755112	-1.3752876020795661	0.7953839321118593	1.3858856773504844	-1.1108450686139295	0.7547242401035434	-0.7330332444141983	-0.3474954323663383	0.96267798668756	-0.5407825347087718	-0.603988889787331	-0.47126925928247126	-1.313956896835251	-0.40862410417997436	-0.49997592367659316	-0.6847397151336531	-0.24888376260121534	2.041310724168446	-2.2257051682729037	0.5724849648171404	-0.3206318995982149	-0.9215008300083127
-0.13611165166975184	-1.7915309666882941	-0.9055672831967552	-0.9683415461124009	-1.2473618825652184	0.04664515447880532	-0.33170843784426385	-0.6677954730541882	-1.7977164384192261	-0.16930545047640194	-1.5228901502551513	0.39408159322441166	-0.8925991362889143	-0.8729512289681397	-1.4256572575092636	0.7198791416993862	1.4635301893136046	-1.1443758913442716	0.5240297229983429	-0.6672306095312909	-0.48670737416612847	0.8173725325927677	-0.6688976815806649	-0.5554701028440476	-0.5037023997276302	-1.337732076245873	-0.4754283000908591	-0.5992596232970848	-0.7128403600729912	-0.15333439424160691	2.1283256198833547	-2.2726938250683966	0.5802860290778398	-0.3470682009743612	-0.9103287549157617
-0.18515476963520688	-1.7995286564177035	-1.0441118081615886	-0.9561620020336937	-1.3888000765714625	0.15221440717381368	-0.413723303411358	-0.7336145106712603	-1.7524610776180325	-0.3075719408760531	-1.5354245548774013	0.3753977874055251	-0.9790165179561378	-0.911079899606676	-1.4313854911796582	0.6302517072716555	1.5447889722990855	-1.1829013143723224	0.33641874994047477	-0.6292763561607062	-0.6329296062528795	0.7291707037141092	-0.8535000266252659	-0.5566701717766052	-0.5568401360258759	-1.3701830638382868	-0.5378909813097843	-0.6974863196024783	-0.7412792126698954	-0.05919943326560051	2.1657616571468776	-2.323880273159871	0.565700770800541	-0.35850561542655035	-0.9093459591767029
-0.22910683848120167	-1.8280188290959507	-1.1834580059911768	-0.960936383312546	-1.463822060367658	0.2009847537552933	-0.519792300886143	-0.8420923760144727	-1.7156244737110662	-0.3926326556227649	-1.5441667323557566	0.30879707462081984	-1.048650855213088	-0.9058535827271079	-1.4172027521989468	0.5461449427771625	1.6131173891269828	-1.2513029745470272	0.13922764208816266	-0.640739489126144	-0.7477918815369493	0.6470028546505668	-1.04283834102886	-0.6018887691553565	-0.6126451114369604	-1.421291703434552	-0.5672616727655494	-0.77254599030755	-0.7633215291346087	0.03948622972721018	2.1749440813813266	-2.385280361341213	0.5364240140711873	-0.38225554899541947	-0.8745723334681955
-0.2676468010560599	-1.884385933067442	-1.3223309270692825	-0.9714063622951139	-1.4588180335391072	0.17165529085744513	-0.6532601407471208	-0.998465401778903	-1.6898473302996813	-0.40254938988889555	-1.547876916123942	0.22050117727906254	-1.0892426585881987	-0.8602784447667597	-1.4069817862380456	0.4920166998968722	1.6489485242624515	-1.314770944183751	0.04065238505775798	-0.6577951919548908	-0.8531769542558625	0.6505613555671748	-1.2002734436596065	-0.6504075560986391	-0.6355419586156674	-1.5228026572297932	-0.5701008855482278	-0.7959741579033676	-0.7887459221749633	0.14372190430132706	2.1530267565683308	-2.477247465015817	0.4897390458495723	-0.4093634423233864	-0.8100980424101542
-0.2836668977060981	-1.9522513130077317	-1.4977524038129584	-0.9890600578215594	-1.4127156750418919	0.09656093690974957	-0.8099272344382177	-1.1845536553801792	-1.6615990697567535	-0.3609832954229571	-1.5572480928160684	0.12804806211951997	-1.1391328804484278	-0.7809459882808627	-1.393912019574754	0.442150927755731	1.6346887710621618	-1.3427285238989677	0.08790355836594885	-0.6502403168763858	-0.9492623001130858	0.7210351454591135	-1.2945909910150546	-0.6911978991162555	-0.639585444394035	-1.6479821752813493	-0.5436658849794068	-0.7864859987337234	-0.8005978948704667	0.20261967263369168	2.1067095284445636	-2.6283827326263642	0.4389562423159165	-0.4555404768287567	-0.7074826049494713
-0.3121427014038754	-2.0147678653121663	-1.7157494707717054	-1.0210546128850422	-1.3345049447829727	0.01791468097012553	-0.9609307608653985	-1.3617823925389314	-1.6186210129787475	-0.26498774141141807	-1.570192714316866	0.05516890875806853	-1.1922136289804004	-0.6912712160702268	-1.3652708512227778	0.3953407822288	1.5980267690250007	-1.352154309216899	0.12021621640144783	-0.6432904859058994	-1.0169337858451868	0.7573421693039163	-1.314223736721423	-0.7448529810908834	-0.6422526835068736	-1.733220991150374	-0.47549721302247827	-0.7680941410510194	-0.7774527273484794	0.20178947699549013	2.0494336379143006	-2.8162338931214688	0.3924382229403473	-0.554834329341623	-0.5983922779138053
-0.36309250571909	-2.0603010381486104	-1.92918762698147	-1.0462729125156447	-1.2408403197694668	-0.04597752054148642	-1.0485664497925298	-1.495008011181853	-1.5800885443736647	-0.11154757074275878	-1.5733103625938192	0.03986580171127751	-1.2561662064109558	-0.6415729415742832	-1.3225388406869423	0.38157762369756865	1.5661941808539253	-1.373868638559981	0.12380200131744667	-0.6094734260306889	-1.0488971600396582	0.7203904894959601	-1.2688445394088972	-0.8014482319502753	-0.6275524204511819	-1.753118044323052	-0.4025873313702033	-0.7324544763325418	-0.7439554645688797	0.1458435153767265	1.9733566298904262	-2.9756021528160317	0.34432660094342876	-0.6463132936878708	-0.4968463534632773
-0.3959648267388209	-2.0860571763187195	-2.114528598087869	-1.071384917943379	-1.1573182136253475	-0.10196726555034674	-1.066636435157215	-1.5785588844534002	-1.5702767557631288	0.05970943740305583	-1.5765829816915555	0.0831046549140301	-1.3359512261269852	-0.6484953982327086	-1.2570470567976109	0.40363462589594146	1.5475827622560243	-1.3804012102908243	0.0968883175516973	-0.5169670876776544	-1.0704072152999005	0.6062348115407444	-1.184874367531734	-0.8386743702381955	-0.5955455510971159	-1.7189345604731372	-0.37154894696927226	-0.6892914350771904	-0.7192074868436544	0.055782662625225354	1.8844823971416171	-3.1015063297848955	0.3010716726496687	-0.744284313568367	-0.3777257287377925
-0.36723348775705433	-2.0871303487424737	-2.2397441043374573	-1.1166308169644967	-1.0793283905008941	-0.14545179348703244	-1.04024207451217	-1.6039083679161112	-1.5914629511703247	0.22010013258203376	-1.5743313468248683	0.1524894725698706	-1.4182384054588677	-0.6852313036869802	-1.1727368510641814	0.42434355752922126	1.5656541173678256	-1.379746430373747	0.0064182875578351565	-0.4200455625904292	-1.0980756774704605	0.41130374140239645	-1.0823047523537987	-0.8656759212207306	-0.5831227935852638	-1.6266991251026677	-0.3644646975989	-0.6503191010828739	-0.7047380809722205	-0.025760997838066357	1.79660535073501	-3.1740660391932254	0.28498387475795417	-0.8682846093996627	-0.24986111251037685
-0.2584671873927859	-2.0697807278917746	-2.258317802155875	-1.1750129078901388	-1.0185981378388362	-0.1689384826940147	-0.991578139946365	-1.596713211498916	-1.6411760134637112	0.36976156739015237	-1.5630275928382562	0.24056756578905536	-1.5231652124066943	-0.7488848095341736	-1.0948287888447237	0.43452469998749244	1.613304334179864	-1.422748720741816	-0.07877454954078186	-0.35497879216322137	-1.116905849608348	0.24935327033898064	-0.9725020203366755	-0.8832569310826924	-0.594619933870742	-1.5066904420350362	-0.38403597017852853	-0.6262442961648798	-0.7267803974369345	-0.07069918025401636	1.7099332378252317	-3.1508008156021234	0.2802789527330187	-0.9420579677434088	-0.15169716163249508
-0.08100776094303627	-2.061425314021114	-2.192339159515415	-1.1633736926760148	-0.9964978197342352	-0.17784976343116057	-0.9487701202119319	-1.6061488525655918	-1.736774329160448	0.4857668004144993	-1.549700102250816	0.3507291030881405	-1.6609697411191793	-0.8719997359214634	-1.0468892931539824	0.43944194785825763	1.6574441383322527	-1.5092710344356426	-0.17369636533601812	-0.3395419911370122	-1.1449825058968834	0.16919674788047784	-0.8797631294342253	-0.8859210841129685	-0.6138508496660501	-1.4053260840769675	-0.43474210526335205	-0.6245157848613674	-0.7887018081326723	-0.08833315056913625	1.635019613867259	-3.057045216340148	0.2798691692018135	-0.9408368914673728	-0.04133498128745723
0.10814076670248904	-2.067251107178639	-2.104696032108074	-1.0688958620262055	-1.006909269028189	-0.17663076748126713	-0.9475305469994527	-1.6323945298880969	-1.864727320633412	0.549359204948352	-1.5364911187616221	0.45547394655630785	-1.8050023527182895	-1.0309404439792467	-1.0313587344861195	0.45419369147055627	1.71782739041272	-1.6235529711255707	-0.3363421566202277	-0.39211541836080516	-1.1674509299558493	0.13829194100689968	-0.8329344384694002	-0.8892812771241274	-0.6415950081091865	-1.3342271030480046	-0.4619489306662989	-0.6359189853313062	-0.8554316494381252	-0.06331966347000906	1.5916939447701002	-2.9489373095133957	0.2860462765055185	-0.8801290492771914	0.08288750955403076
0.2607936140450631	-2.070411003759694	-2.010600886945817	-0.9696436500975427	-1.0330051248692165	-0.15839837116175262	-0.9709862642528432	-1.6579872659698949	-1.9609191889744888	0.5671956213677916	-1.5012033512759997	0.5357205611073657	-1.9348196382902068	-1.172878384985561	-1.0297045921427965	0.47078137880483856	1.7861038780592622	-1.7720966476625797	-0.4297755333937278	-0.49364836070374085	-1.175756792878122	0.14092213733656528	-0.823548608285215	-0.8985698106621198	-0.6802882440063964	-1.2834916164918175	-0.4516119909235373	-0.6624311155405864	-0.9233084558431429	-0.007389075844546389	1.5666811873531838	-2.835286544461319	0.26668021036417255	-0.751916040293576	0.18827789968970446
0.3683805207909244	-2.06745552097364	-1.935233978949401	-0.8702319968645753	-1.0661988229872104	-0.1477111394286424	-0.9868656245437488	-1.6799824238430972	-2.0226486639859647	0.5444546799065632	-1.4418951065688255	0.5935806997558143	-2.049722304317837	-1.2833205271714716	-1.0339114232875435	0.4821565266207635	1.821883084013376	-1.941029866268583	-0.38772036539777816	-0.6381557872594685	-1.1872572184628067	0.14914794742640353	-0.8365079426220939	-0.9121185889106901	-0.7276043351177158	-1.2529330478883667	-0.43147563230463853	-0.6872022991132346	-0.9841123108008445	0.04563582704721305	1.561757579788559	-2.7387373446537797	0.21659555655034562	-0.5773631866344532	0.28294425396681255
0.3948710118977159	-2.066160900271968	-1.903794880458009	-0.7574272740701511	-1.0927460977551888	-0.15912346358022442	-1.014189665098153	-1.6778187558101696	-2.071756060315737	0.46579627928625894	-1.3597241078306672	0.6154652792020607	-2.142203871953618	-1.3727057145418111	-1.0456742132845054	0.48344040334942245	1.871527381389474	-2.0968827139729678	-0.27669634564012824	-0.7982635402760032	-1.1857841701240264	0.1251022800007798	-0.8652825443335477	-0.950724806471051	-0.788293159315322	-1.2405257093058064	-0.38877717987387156	-0.6788457552574021	-1.0091102680990527	0.09185005090706463	1.5805898593553644	-2.6784901709833076	0.17033554902775566	-0.4291652292664079	0.36204485808263015
0.3288708345742652	-2.0604628657363184	-1.8745579676673956	-0.7198434155058208	-1.1128678563076178	-0.19672318348294465	-1.0396864037617464	-1.6516626978736433	-2.087818321670765	0.3454738894886017	-1.2558389623214528	0.5905693210176463	-2.1995677932777964	-1.4395446536322216	-1.0673414358309912	0.45179284198796266	1.9556111118407078	-2.2374624394255216	-0.069898040465702	-0.9247177588519284	-1.1576720186947973	0.06823073093138042	-0.9135894317952692	-0.9993395989289382	-0.8507479637474568	-1.2476289439615598	-0.32919505919659736	-0.6239064535385479	-0.9969494971075129	0.1487338261171281	1.582760817121202	-2.620977474037328	0.1454449937990674	-0.30437123385569065	0.4043339806192428
0.22883859917298244	-2.051127969097946	-1.8203146567218778	-0.7632557395274525	-1.146320880192159	-0.2684758071542097	-1.039611601929958	-1.6348910699260908	-2.0672135655886383	0.22103992181160076	-1.1697207656186148	0.5512130630433496	-2.227124328435812	-1.497461621690759	-1.0942978295740275	0.3930939979536441	2.0106145007327205	-2.3361819325049082	0.2099826206759457	-1.0057119066091462	-1.112681927865824	0.0010704726900516881	-0.9556678019788014	-1.0449182169874585	-0.9130444389171851	-1.2655402898852572	-0.2903970786954345	-0.5462726688778858	-0.94483610848113	0.253707452369646	1.5573845021836914	-2.5532511370014825	0.15025615599875913	-0.22553040896640356	0.38034220228336546
0.13410708286776557	-2.0511535208223215	-1.7623141078921365	-0.7867556162116774	-1.1990696620393866	-0.36826533767300534	-1.0386178061647804	-1.6232149442099337	-2.0449371714469384	0.10367395229861487	-1.1405042079354775	0.5257205109579768	-2.234641733744581	-1.57023015513002	-1.1015576765252768	0.32300716733611357	2.0454797530949724	-2.3895997917864884	0.3939536837624778	-1.0536248589468489	-1.0581791393310005	-0.06583192316601616	-0.9643360610479871	-1.1101059614039606	-0.9700551525573611	-1.2982711422577287	-0.2628456886343949	-0.4689870735445497	-0.8314189057510818	0.348134519218352	1.5239787597199022	-2.4704482255927505	0.18250763762129896	-0.18114428633255206	0.2806173405258019
0.014831074926129506	-2.0635716588686237	-1.6985183335340275	-0.7888017796169007	-1.2646694763177133	-0.46984132777353943	-1.0490259467592238	-1.631536744336583	-2.0274697650563285	0.022715025960105658	-1.1517806141301867	0.5089306540310216	-2.2287960770001174	-1.650638212451288	-1.0880080043673188	0.25243246356169186	2.079026004250787	-2.420176491170016	0.4090275116735097	-1.0819638167629722	-0.9985118078252768	-0.12472769195971686	-0.9720140719784747	-1.1690293459925138	-0.9969345896442793	-1.3395445338691057	-0.2458379771109725	-0.42131000636707405	-0.6791225270819383	0.4401786171055552	1.4775784327342854	-2.3740320543826177	0.22324315605654488	-0.135007954369719	0.12764807431680747
-0.11645509136295726	-2.072284796880536	-1.6172692716263186	-0.8052950967620287	-1.3315275007966931	-0.5655640355974336	-1.0321955346070197	-1.700479657693504	-2.000832575976614	-0.004685703764379748	-1.184005428922664	0.5073397369618016	-2.184707806039534	-1.7303567820575751	-1.0644824243733961	0.21984767218831106	2.0725348565813184	-2.3925691425732367	0.2771788768753931	-1.1083241168204394	-0.962360007028978	-0.16839668690373336	-0.9909579494144436	-1.1856022979511276	-0.9889328723057632	-1.3599080283418796	-0.25390079011032685	-0.40203524003293456	-0.5315022368956355	0.5761308398576084	1.4163968956970614	-2.3016201545269626	0.2808708622780915	-0.07574505243951526	-0.03251872539295007
-0.23311677678378828	-2.0733579693042903	-1.5489725387745106	-0.8420197438531698	-1.3754496019233102	-0.6696936120412784	-0.9782313559602673	-1.7971405668568774	-1.938146148742628	-0.027407066283326252	-1.2528124733508457	0.5341296440381458	-2.0932314728345767	-1.7873084673151372	-1.0335948898761664	0.2581970700733757	1.9985980881669985	-2.3335323579567344	0.0243201496101642	-1.0773523995072618	-0.9654480842693097	-0.18976058552263855	-0.969115084673879	-1.192706706031866	-0.9688372351542375	-1.3523916599631842	-0.2685103316134284	-0.40058030605803435	-0.4239963158325762	0.660303453175203	1.370848332045409	-2.2632487946524416	0.3473923888435465	0.011073470786533646	-0.16866484100979826
-0.32775001028747097	-2.0836297625030844	-1.485823897933737	-0.9089585181097428	-1.3693890627125307	-0.7691363592295006	-0.92225821383122	-1.8859661811317756	-1.811041089618723	-0.06307989912220538	-1.3361229634182998	0.5751999257596377	-1.9878785338997702	-1.8075242471184272	-1.00912992040332	0.3354222553022522	1.8695333008254127	-2.3121073499723606	-0.2643287704958907	-0.9782232810529417	-1.0068176707475491	-0.20908737129797927	-0.8856902668441131	-1.220524303888539	-0.9605432176389715	-1.3432360835870074	-0.2890877329946837	-0.4293307962286977	-0.36850085063055416	0.7313005542346833	1.3474663897923045	-2.2491625442824805	0.43740817119803416	0.11012310804419348	-0.2437909035338311
-0.3913127741328782	-2.0972403143535594	-1.436149156446417	-1.0073869499661743	-1.337520807401332	-0.8461327672024584	-0.8692344010697965	-1.9641782995528394	-1.6452339754199226	-0.09251683884407966	-1.4196066561678062	0.6154747489465203	-1.8919551309845393	-1.7863707640227617	-1.0027584091549664	0.43223939941047584	1.73706195918689	-2.302696792094364	-0.48224977454183027	-0.8190149179267024	-1.080860534234128	-0.2091131575365059	-0.7781407081280869	-1.2334130442242017	-0.9657559041243369	-1.3303089961271959	-0.3207463337801805	-0.4695715342011309	-0.34479690523954754	0.889744929184662	1.3177689340385836	-2.264771233044998	0.605464950495157	0.17384293838192325	-0.260744130032617
-0.4446017091246007	-2.1311900388066203	-1.4541723078396394	-1.1187212696209148	-1.2947992885272464	-0.9016811516087719	-0.802169215884248	-2.0236983746125103	-1.46130533558981	-0.15668682217527033	-1.5222976147639191	0.6642249934247871	-1.8123121552641706	-1.71593269906014	-1.0082313739452193	0.5494830222716749	1.6206159629147527	-2.2650545605823718	-0.6327174283754746	-0.6374526278906887	-1.1853582284357036	-0.17186493598549862	-0.6388888575514118	-1.2266806575125568	-0.9526876503888302	-1.3011097707411676	-0.34645085727384617	-0.48436958061250224	-0.3417383316407072	1.0777534932505728	1.2971292542265365	-2.2896180188497257	0.8627786537556487	0.2008083728110175	-0.25093062552053225
-0.5148608078478579	-2.2111328671348773	-1.523347983229916	-1.2432094968806602	-1.2394572490145492	-0.9497789487006549	-0.7337041678466754	-2.0493679273108634	-1.2828276894322161	-0.2626382683375073	-1.626665904596755	0.7227764234187893	-1.762225257102259	-1.6130887114933377	-1.0116519769391275	0.6552616259459425	1.485714335588781	-2.2666229868953707	-0.7515895811568221	-0.5332705735072389	-1.3057932408086483	-0.11895157452986167	-0.47911447308576954	-1.2150999923133814	-0.8897578581694775	-1.2800399508711036	-0.3544309747552578	-0.4826037633096334	-0.35917808302639986	1.3029671211025249	1.3123778953760532	-2.2781479975621197	1.152829508008996	0.20261963595380267	-0.23834216833345367
-0.5887694746014092	-2.302769867985477	-1.5938469017825039	-1.3732338805398168	-1.1773439255975742	-0.9751782005186771	-0.6821336478171264	-2.031789724889497	-1.1604589381437678	-0.3697350826232749	-1.6863023228067644	0.7707880278292051	-1.7666395474289196	-1.4739225111012535	-1.0025337725404417	0.6748664235925752	1.3579893211261749	-2.286936391764706	-0.8350639477485273	-0.4816128887172041	-1.419874622997461	-0.05042464564664824	-0.3404079765564937	-1.1851702731354081	-0.7881470092269471	-1.2802531811797189	-0.3429362977613074	-0.48862246453913205	-0.3654863910740063	1.6534787943496192	1.3315737324634542	-2.23034638822691	1.3935697440074575	0.17365977694052012	-0.24759201058343105
-0.6616953133396203	-2.343252316637107	-1.6750186940165008	-1.50856411649217	-1.1150481136782135	-0.9675594758318482	-0.6327323809094186	-2.002445777365993	-1.121599409918333	-0.4794652646460523	-1.7059471533238184	0.7907786583835235	-1.8045106619640816	-1.2991097958445708	-0.9708395883819625	0.633050558540132	1.2879264696409953	-2.2703841645585827	-0.9042628309954026	-0.4420233810006239	-1.5375410143963149	0.02861017543596674	-0.2542563884897323	-1.1255628492552967	-0.6685231618922315	-1.2811327562027588	-0.3301460576529317	-0.5017541763125835	-0.37061832466052075	2.0251450823775365	1.3444228939770442	-2.1723754816676375	1.5603061097040354	0.16336203367929636	-0.28232227765639034
-0.740478807049257	-2.305282454215695	-1.7429773720458193	-1.6501479947132989	-1.0525409992824082	-0.9513447279811207	-0.5908006112044959	-1.988029858992754	-1.1279831291748184	-0.5997484965591446	-1.7080802810922608	0.7844907480623172	-1.853887340147693	-1.1299233003421456	-0.9300374105800021	0.6139721503522511	1.2159526242819232	-2.2667600338547587	-0.9768715927284374	-0.4286960580807526	-1.612577741822312	0.09075501028396275	-0.22487902704167953	-1.066039430200465	-0.5739031588436256	-1.281026141048451	-0.3270449757301029	-0.5204817879894947	-0.4037920844633187	2.302461173523245	1.3773508179851928	-2.110945831575761	1.6354179132569535	0.15005230227052216	-0.3128901157168595
-0.8014075918135546	-2.203748418790471	-1.7539013721667913	-1.7766115225763535	-0.9817066463830445	-0.959026504182599	-0.5657847414595352	-1.9669821060570478	-1.1520401812495422	-0.6924645777383495	-1.692710822042723	0.7527102856557383	-1.902652136503847	-0.9870614457977558	-0.9120154276419502	0.5864715108243623	1.1141714288246503	-2.309655732143303	-1.0437972236512087	-0.4099887483625502	-1.5931441522926375	0.12957619238506496	-0.23083486729617012	-1.0411860026072066	-0.5241390537520305	-1.3078531792511316	-0.32872645126159256	-0.5552509793896567	-0.4368187974584818	2.5148990129428856	1.4053862965019106	-2.0582073831811956	1.5804006799008559	0.0808986825044388	-0.3450766761710762
-0.8479870875538905	-2.105987521331304	-1.7405047424870486	-1.874304752862941	-0.9055321036244195	-0.9844572817579458	-0.5575351680109619	-1.9368315840597319	-1.1701132536037655	-0.7441138274798219	-1.6817261256283138	0.6863652559714446	-1.9304381273471596	-0.8551210766586888	-0.9267087043829475	0.5236000674218991	1.0189436960544729	-2.3588099082439142	-1.0975569348635346	-0.35774237200795644	-1.506305290586063	0.1564325598100391	-0.2513717526074378	-1.0735878637862477	-0.5157841403666077	-1.3350000629167358	-0.33177240283912673	-0.6202255949353817	-0.4343925251324789	2.597103755118078	1.4013352269867112	-2.0381052840173477	1.4385548694329695	-0.0060419483492127335	-0.39115245287877354
-0.8868677638407327	-2.058359107096101	-1.730198899755769	-1.93743465151672	-0.8440238736627199	-1.006020899768114	-0.5846454890459729	-1.9233374650851367	-1.148599998576218	-0.7547158247258441	-1.6706411539769284	0.6133156472097203	-1.918025667418727	-0.7777743447919429	-0.9578821400259365	0.5027370705811796	0.9446538092069353	-2.3836915450928613	-1.1476496735768582	-0.35231332757924666	-1.3441812354686378	0.15995238136885792	-0.28373420989388476	-1.1672892460403048	-0.5343330224161666	-1.3351066780710426	-0.34034517153245697	-0.672205287371962	-0.4198937098995179	2.4479298981280087	1.3934927718995964	-2.0598628501711604	1.3466419411006871	-0.06978212995821124	-0.44084144921536783
-0.9146555879277724	-2.0648662795702966	-1.7264609792899712	-1.9478337676973758	-0.798459376014641	-1.0317669349167078	-0.628618280161098	-1.9162959419010512	-1.084908165842635	-0.7244467799569592	-1.63419566330074	0.5693855026614125	-1.8523248561954346	-0.7543455522368345	-0.9949369706674058	0.5182976565325348	0.877145873444458	-2.4044617731601585	-1.195645066395917	-0.42269467463094285	-1.0824045728542946	0.15329953182911435	-0.31908176301872826	-1.2858680572662717	-0.552528708418821	-1.3065071629279956	-0.34472803398338697	-0.661075664230636	-0.40763000614263206	2.14564644186307	1.3895663506771734	-2.1361621412621763	1.3234208743324574	-0.13547603360886323	-0.5080328814343409
-0.9443894114851847	-2.1408741423447877	-1.7453727319308776	-1.918523141256328	-0.7574570909261814	-1.0362015581137318	-0.6643308118516821	-1.9188692985555988	-0.9733566086643226	-0.6503306939462139	-1.6090812744030658	0.5487888084616781	-1.7327893706170507	-0.7279795420159008	-1.0444591334150295	0.4941094189645866	0.7946200184338978	-2.405664740914789	-1.2310157900578906	-0.5512420187697427	-0.8096244166249745	0.14088345797877766	-0.3457610570743857	-1.4021307354524022	-0.5647200616240788	-1.2566112707119805	-0.31258704267656207	-0.6083374164738087	-0.4015422683064814	1.7978713394233803	1.362122951551139	-2.2499902777774636	1.2868742542161855	-0.1515535379099844	-0.5888678309720313
-0.9735335382333936	-2.266895246962825	-1.788064226656516	-1.8822148131264225	-0.7516270635078873	-0.9594678647851463	-0.6949033891008629	-1.9446796817176313	-0.8337869440092545	-0.5461315631182695	-1.6323086656594252	0.5635047913519721	-1.578256429800316	-0.7103700257752454	-1.091857459079868	0.46035629976812376	0.7029650133409974	-2.3768239696835125	-1.2562245345805603	-0.7353716581289714	-0.6236476269615371	0.13099443550400364	-0.3661974824295525	-1.5084208408089834	-0.5960814347544899	-1.2009048525861952	-0.2273555288509153	-0.5376176770271976	-0.4464356586779106	1.3954109428155264	1.3200853148126594	-2.359797994459982	1.265216435733662	-0.08512698849371178	-0.647589876380869
-0.9680362535342594	-2.362850489232817	-1.8444807471751712	-1.8390947981626802	-0.7810749449979836	-0.7656370001664455	-0.7054825053108205	-1.9564198212809174	-0.7214116811204274	-0.45068421949064297	-1.6684806784165822	0.6230978932365369	-1.4179761703899594	-0.7132520844238739	-1.1151379809488535	0.4421252502211572	0.6393413803439305	-2.3582312655264976	-1.2851137828660664	-0.9097551815860587	-0.5001245373482602	0.12543750110162086	-0.3954600324992044	-1.5940577598362577	-0.6505345218481088	-1.1372022978873306	-0.10725407162635356	-0.4400500533770996	-0.5498683831694375	1.0565066345099456	1.2880299288539374	-2.4853474285024246	1.278572343417348	0.024403553466576976	-0.6746745707190834
-0.9468923468309157	-2.418612869060763	-1.8952179466760266	-1.7844152886369649	-0.812126804377461	-0.4637778737814009	-0.6893146236687351	-1.9443724152514155	-0.6336627963121202	-0.3665339255600714	-1.7251635351010577	0.6667534151955132	-1.270676546890673	-0.7119972167826059	-1.1176294052190423	0.4200168929536373	0.5951496470101847	-2.3755296372892905	-1.3020819877138532	-1.0380572375729602	-0.43706741990631065	0.11050726899498582	-0.44271926613302914	-1.652177098239998	-0.7002377310695485	-1.0648372619009643	0.02635432019541566	-0.34330316171284286	-0.655065669352603	0.9230296246791966	1.2477373682143125	-2.6537764137759865	1.2715149603799447	0.10407878047782451	-0.6911942108624021
-0.9408119175093471	-2.4764619730460096	-1.9192005216542534	-1.7264229431218419	-0.8307118176466505	-0.12788143807133673	-0.6620653849461164	-1.9142731043318009	-0.5446662396187695	-0.2763826858198854	-1.8311544605868106	0.6671511444628184	-1.171606323148514	-0.6929811456033855	-1.119702188525798	0.40167029450109054	0.5376744290856388	-2.3929498285715383	-1.3070208990132501	-1.1001314925469958	-0.46571199844594097	0.10609782220701573	-0.4917006704428502	-1.6990757921243298	-0.7324272880340816	-1.0101170339525258	0.14205913238272166	-0.2819223574384514	-0.7464552602986998	0.9071636635935793	1.194876104719842	-2.7972551465579505	1.2134319391237285	0.11002135168785958	-0.7158363687314807
-0.9398094329337006	-2.5358356632523047	-1.9176551281800218	-1.6541340273208753	-0.8288389093327002	0.14244142240312407	-0.6235744995034231	-1.886836769452715	-0.4969761016438506	-0.18751386679920895	-1.925458762999309	0.660882173630532	-1.1313532400707476	-0.6614163980114821	-1.100505968739091	0.3886646232397674	0.5061014868213413	-2.4118470815271946	-1.29817145246584	-1.0859047797368244	-0.5675475570955071	0.13281236532009516	-0.5289139084666898	-1.7395781185981327	-0.746664742476587	-0.9627932323341855	0.19616956628949497	-0.24869514734502074	-0.8371537312489039	0.9789294643180593	1.1584060917253265	-2.8614488352848557	1.143025057595746	0.07487470620933512	-0.7655253650680763
-0.9474623870798127	-2.589366525818158	-1.8972462756109543	-1.5222849265124725	-0.7972587937621092	0.32984103252756214	-0.5742159764995913	-1.9083198165488942	-0.503626313924325	-0.11273209675085649	-1.9687867813044426	0.6540260786417477	-1.1205688228618027	-0.641724628871579	-1.0213113513637164	0.3742081712750602	0.5149813768331741	-2.4377337294116566	-1.2390804233029324	-1.0368144442700027	-0.6766418720168879	0.1841140868678483	-0.5559950423467461	-1.7675517254160389	-0.7432911112699365	-0.8871097996699902	0.22286643599846662	-0.2274431630449941	-0.8840910722464803	1.0903140457766844	1.1420148412253703	-2.879274667337503	1.076549062533756	0.005029143220167537	-0.8499157227206
-0.9649698301263989	-2.6507758367330045	-1.8589977871237306	-1.3242145373168603	-0.7313132117950518	0.48596709138578975	-0.5273472858966894	-1.9756623837276142	-0.5164422057143845	-0.030715907529086352	-2.0029715211833095	0.6607211879747192	-1.1415585548358487	-0.6313961029011396	-0.9149459143859839	0.3615748242650496	0.5323153375697239	-2.436439397017433	-1.1161624226352325	-0.9315858271051157	-0.7726739751630718	0.23740134878211383	-0.562955482162235	-1.7846647083943026	-0.7396373590605685	-0.8074682794021204	0.2500732614014146	-0.20758393605427275	-0.8963841853648937	1.1422012731642437	1.1396880730935637	-2.8494171376970825	0.9925434386369277	-0.1436775959295593	-0.9653075047890635
-0.9761544129409658	-2.7189819063316287	-1.819174929034633	-1.0728376053825872	-0.6332112347761886	0.5843169456534183	-0.460453076326654	-2.0527734639780766	-0.5330980197137523	0.03258281287052791	-2.044075252413657	0.7082877143955315	-1.1761298780872207	-0.5993762934173489	-0.8346179031827765	0.32683311998751974	0.5516537647066063	-2.4425151455503147	-0.9639086419755044	-0.7926382653257764	-0.8436820041203598	0.29053389326522383	-0.5450305557095635	-1.7759642086332648	-0.7799747834519936	-0.730758675877712	0.24777156948536017	-0.20798186671407476	-0.9071921257261778	1.145122331891248	1.1554249200564488	-2.752158452036702	0.9056389756860268	-0.3435881335876635	-1.0661452381923282
-0.971672717191017	-2.7799398034491802	-1.7873108473378263	-0.829273297359164	-0.5303261380632398	0.5894136097542615	-0.35641441428610326	-2.1188357542142358	-0.5671970134651858	0.054971333370669784	-2.072216130281938	0.7873695503780515	-1.194114833230003	-0.5785951336877738	-0.7782647452025431	0.2685579552736578	0.6017758105511788	-2.4749648200454826	-0.7893688697812419	-0.6411646552561019	-0.8534786629517571	0.328645953806858	-0.5213650603369013	-1.7239532210962398	-0.8568619091111327	-0.634938305943644	0.25560007851721134	-0.2360732842294425	-0.9024278091587545	1.1345142765142369	1.1683467930741571	-2.6424837639515912	0.8108423854674912	-0.5320816080648452	-1.1116718055164339
-0.9434131356566148	-2.835591459138167	-1.7384667548429047	-0.658378792696986	-0.4444797046782199	0.5564376675925125	-0.2456222154327315	-2.138539216360252	-0.5839739606572766	0.031476602631561275	-2.0774304426047947	0.8722279304809561	-1.2029106344997107	-0.5936121761200956	-0.7662160540598217	0.19985771152308093	0.6915094359339186	-2.504810602312272	-0.6028674603577582	-0.420421671090008	-0.7984789424472252	0.3281044427978104	-0.49912035577193803	-1.6399483958172436	-0.9331766135908041	-0.552684714395235	0.3104547720854637	-0.27126527695564395	-0.890340561571033	1.1569295587456625	1.1785887277971967	-2.5735306076285402	0.6997606941755516	-0.7339255164933363	-1.1218321791128918
-0.9074154215481031	-2.8736379767327045	-1.6740817992227464	-0.5592063014204747	-0.3363216507121522	0.5458555217171523	-0.13942498624631122	-2.0916938830319363	-0.5392273592655199	-0.04189548357244509	-2.053081791880408	0.9531374271441877	-1.1915143354633062	-0.6162411629258255	-0.8317588917251818	0.11132157231471256	0.824240423479219	-2.531610896592654	-0.4713165133639901	-0.1885916624580572	-0.6759319692030183	0.2722127707924046	-0.49405430370004666	-1.5201215129014183	-1.0058984617312627	-0.5081862143660485	0.3529602683076977	-0.30119712377259333	-0.8938402755927823	1.2563531734168758	1.18780231410484	-2.539977839171235	0.5772657726811893	-0.926977675734381	-1.1136663027515852
-0.8967550136750513	-2.8871037354783864	-1.6107882777437617	-0.5409236985270558	-0.1641005277509982	0.5541152701362522	-0.030973016130293306	-2.0185772668422644	-0.431770104001233	-0.1429521941640343	-2.006927835078622	1.006149056629297	-1.1304572702519704	-0.6438620407880272	-0.9495910067989097	0.01771412002813656	0.9881912348555982	-2.535783215134031	-0.4155541751042371	-0.03630042521538575	-0.5124236035985488	0.198103121268281	-0.5008855807148355	-1.3496277196530326	-1.0514363934340227	-0.48547718649850397	0.3612160375155829	-0.3364637284975071	-0.8849880577730632	1.395118836942831	1.1643164982744223	-2.5448851163200557	0.4537539809427276	-1.0573886220148583	-1.069700646307163
-0.9129258106207752	-2.890178459644858	-1.5504696387026722	-0.6273586011597991	0.02942372669907587	0.5864186628084058	0.0741769874110996	-1.9493782980968302	-0.30548875058784325	-0.25695058560441497	-1.9636909760798331	1.0050221570385984	-1.0606371831545398	-0.6732480072005835	-1.0742030633292192	-0.044476868708137454	1.1329697924754338	-2.4814517094565285	-0.4101281383068184	0.08019509439341824	-0.38643360170707436	0.13357305935661762	-0.5008855807148348	-1.155276556025411	-1.0493050379785578	-0.4994570986071051	0.38142130906609995	-0.3839791363444386	-0.8674747829835535	1.514513268910764	1.0963208545654808	-2.5777579608350534	0.3195574630573146	-1.1392007325091658	-1.02141357918658
-0.9475213567607353	-2.9074769770468065	-1.5083673252390846	-0.7699877057091375	0.17602922672021565	0.6758782535104396	0.14847657832810313	-1.926013243895089	-0.2179821321649822	-0.39199633999857975	-1.9325418411022113	0.9675882571896104	-1.0317694726519726	-0.7144380032936436	-1.1868174824928361	-0.07080918041294729	1.2347821454415198	-2.385716794603821	-0.4340784752929281	0.13258864363915274	-0.3719693318744865	0.05799359423650434	-0.503153105438231	-1.0057239656501455	-1.0302689889677492	-0.5637993442318164	0.4131488227832145	-0.41833796175167925	-0.8608135625976188	1.6044203817292637	1.0029592832767595	-2.6197358737948533	0.18183984223711308	-1.1745915932428979	-0.9976674997854686
-0.9988446357217781	-2.944544011873632	-1.5010653410733412	-0.8976736169051829	0.27078878274803053	0.8054175903580788	0.18379372890780896	-1.9593644582488097	-0.18783208049630826	-0.52897062020758	-1.9199983205493258	0.9210349934259812	-1.0396037453356755	-0.7902954416960268	-1.2730370994497309	-0.07693327240865315	1.276605908105441	-2.2845000013755796	-0.4896784383866738	0.08694869484238488	-0.4360735559668939	-0.01026257914218546	-0.5020049916542321	-0.938700115766831	-1.0005030876354293	-0.6537958613618238	0.4371443055727446	-0.42670694094063116	-0.854916985611394	1.64513071598771	0.9070216472706811	-2.6822593145765277	0.053668659977183265	-1.1710504720423978	-0.9744417240109178
-1.0545644320047745	-3.0101693573103687	-1.509545687763185	-1.0293632764092826	0.29282186824648926	1.0018545842489623	0.18169927761775698	-1.9774291659083492	-0.2268975351493719	-0.6338550140154151	-1.929077787461151	0.8860916363698805	-1.0917011123592344	-0.8751851691646806	-1.3243971981343796	-0.05743118490031414	1.2508386483167182	-2.183602984385911	-0.5581060395950139	0.10210750262977455	-0.5751790123446039	-0.0523586135361066	-0.4879118949556542	-0.9551890629001653	-0.965293095511151	-0.7458713740008314	0.4677416472113179	-0.43007691621582494	-0.8447560512037116	1.6297720966809917	0.841654005067752	-2.752409728276249	-0.07558010119813512	-1.1758533720614663	-0.9261546568903339
-1.1002921434651491	-3.099489668484292	-1.5076429220480387	-1.1685466772156268	0.21456311469746775	1.205784199797376	0.1426847793525503	-1.956931932057944	-0.3558438188026622	-0.711788993771265	-1.9358053442693115	0.8645953164464799	-1.1798230219743788	-0.9836002174685416	-1.3615030825518777	0.03273547775345308	1.1732045221898697	-2.0785336488548656	-0.6200115716353849	0.24877346492221922	-0.778441935525761	-0.0948156552693938	-0.4790283645519695	-1.0457702659295744	-0.9434680156471901	-0.8348683740592037	0.4909377399940732	-0.4451236692895716	-0.8343598419038102	1.5591439714607132	0.8183032248878401	-2.811696139854333	-0.19241393909475296	-1.2036532086125167	-0.8493376075799783
-1.1384193182735638	-3.1842788072023622	-1.487214752060544	-1.2938143952964083	0.08406462617629222	1.3088524090779523	0.052121133009733846	-1.9302893688832452	-0.5443997465947801	-0.7623026648603485	-1.9419768293087767	0.8677203321181635	-1.2653881396676447	-1.1010337650843753	-1.4087380361334254	0.17699186698565209	1.0921638417660824	-1.9573841367555886	-0.6821200726332655	0.46310625205200695	-0.9531312704486761	-0.1528217988339427	-0.4816259719882658	-1.2014312071715545	-0.9227755989681352	-0.9203204202368445	0.49201278172732027	-0.4588895830520817	-0.8238018811155093	1.4750482281096187	0.8279738549356596	-2.8625721878851893	-0.26873991607346015	-1.2254697714109972	-0.765106231591125
-1.1506063856637774	-3.2394705318525974	-1.4462328488657732	-1.394253559157106	-0.04325472054017935	1.3549851006299218	-0.07881413054643675	-1.8419118515382429	-0.723398265481077	-0.7906529732855395	-1.9683036369808207	0.8892261217860244	-1.3230361489831426	-1.141382586165156	-1.497714556995856	0.31802572562891457	1.0285402087690163	-1.8194387584112774	-0.7320910299720845	0.7225557065878421	-1.0413544426422952	-0.20618641946378685	-0.47994685557916855	-1.3910420985155754	-0.9110470543760638	-0.9819706332152863	0.4716559017272431	-0.48073846334181153	-0.7964658795758811	1.3955339347619293	0.8914302233160338	-2.895829337237142	-0.29642307018146624	-1.2038974238677218	-0.6819588214909396
-1.1322012930298477	-3.2654055320933324	-1.4026334354740242	-1.4688189424695104	-0.15294951978948718	1.41971798900353	-0.2221344402514344	-1.6638253288279756	-0.8604725863660587	-0.8158217035898089	-2.0088330645812045	0.8818207816185801	-1.3389013706522293	-1.0921393735611	-1.644187840421559	0.4460282354762802	0.9772237917532628	-1.658225851850816	-0.7465018259552525	0.9577052815421668	-1.0654378956028154	-0.2514670543156871	-0.448890377722019	-1.5519953437501333	-0.9238351871088527	-1.011756241950007	0.4154091669402985	-0.5340114304227471	-0.7577043410828954	1.2742638756113924	0.9813328044802404	-2.900322747638474	-0.28733194665586537	-1.133237810027863	-0.6130764024856423
-1.121888151055549	-3.295795049616796	-1.387411309752847	-1.5404346616523075	-0.23701909144075875	1.3703801787902044	-0.37604455214235905	-1.4762135456650516	-0.9522915464498487	-0.8375836979369075	-2.053883993776232	0.8100874673367462	-1.314830376618484	-0.9972934434880966	-1.8301971680037155	0.5497141200828333	0.9466271180984529	-1.4797907107272226	-0.7241211155738801	1.0169178414107078	-1.0602911002022615	-0.29378227173708216	-0.41094521716087956	-1.6592215028741097	-0.9480961017790579	-1.018006555371297	0.318407324394227	-0.6006399452732729	-0.7015030512042175	1.0997690516561973	1.0579915045370683	-2.889872612264326	-0.2645813720901292	-1.0212040617017033	-0.5890412655142184
-1.127208526711922	-3.29039511853219	-1.4141755929846889	-1.6100927959322724	-0.3038194879716166	1.1726611374347786	-0.5187023313372394	-1.3177792740231007	-0.9895642298506159	-0.8504862209011332	-2.0995456903237613	0.6821417499424413	-1.2594113653887242	-0.8719445769042633	-2.0182180143613944	0.5898737841553077	0.9463467005191315	-1.326008794853595	-0.6809699152073782	0.9451792332518332	-1.0278662891787758	-0.3206128529235307	-0.3988469681619985	-1.7395181151515053	-0.9975191899977798	-1.0233639668752597	0.20776072138771165	-0.6656269961521166	-0.6549627365872598	0.9560375882943356	1.1371431704494026	-2.8700365702952935	-0.2664633409001043	-0.8588416195316583	-0.626170710420766
-1.1290693477542981	-3.2190887730427193	-1.4781259066902215	-1.6443726763574333	-0.38927213037780706	0.9646016476768147	-0.6071715263900048	-1.1671674945001964	-0.9960448556612796	-0.8459439062915717	-2.1369210059246546	0.5205973792053064	-1.1813527265430233	-0.7819802198533364	-2.1902181858013376	0.5786912178486824	0.9826140407779894	-1.2420903733881465	-0.6242739197430829	0.925768764164852	-0.9976066817375919	-0.3305405547560946	-0.41058643160337915	-1.8078740415499581	-1.07214098928711	-1.0492581224777466	0.1116133991937088	-0.7395550515433774	-0.6489632268356891	0.8427773796531091	1.235833456254269	-2.8424553077660732	-0.3156980733158789	-0.6621262314625123	-0.6882024650096744
-1.1399590821642627	-3.123670116984605	-1.5719312905760603	-1.6590147028025988	-0.47824968227743064	0.7444152499345741	-0.645694469760607	-1.0544391097076795	-0.9847915820573439	-0.7802271865200581	-2.1745515675833103	0.3454449856796562	-1.065772619920708	-0.8007756549637624	-2.310255823999497	0.5444759030299038	1.0341174028466236	-1.2365780401327489	-0.5504473442649918	0.9681545568130858	-0.9786167814665852	-0.3359298786080582	-0.4532962643681109	-1.849336423169806	-1.1186897924344612	-1.1164789772687669	0.0444646386247324	-0.8121027849584515	-0.6947683074144644	0.6821652716478289	1.3065298129733431	-2.841627574271092	-0.40536478081045163	-0.48205818328996813	-0.7488901018966343
-1.163206240820433	-3.020083426367913	-1.6688660962472166	-1.6754548728462928	-0.5536366430783958	0.5107253194715415	-0.6610929611328789	-1.0265290723598437	-0.9526912859858341	-0.6561554292752851	-2.2128749399701766	0.17706345944265595	-0.9053503165146907	-0.9180575152822993	-2.354090596097548	0.4997199602688286	1.0851326306105142	-1.3142684386659955	-0.48249333729084076	1.0350364595643504	-0.9530957753079804	-0.347095319889876	-0.5497378222239555	-1.8809582395426858	-1.1136476143855334	-1.2126325195600445	0.01866363702680058	-0.8653633167062675	-0.7701592056897073	0.5489496197031808	1.334752263929224	-2.8637694452618594	-0.513699404726542	-0.3223821089271992	-0.8032762837507954
-1.168303842126662	-2.892750666565287	-1.7294938139831504	-1.6665084441048426	-0.6342101192102972	0.3157385104175991	-0.6547668633588444	-1.0632602178419264	-0.9167874076628308	-0.5297537778988837	-2.258290506390579	0.018767211055179887	-0.7383612099247039	-1.1121620968041959	-2.3352313312326283	0.4992449258792237	1.124951926874105	-1.4508738022962855	-0.43809726065161597	1.18346849655047	-0.9030298793598417	-0.35044753089827296	-0.6744516820107551	-1.9305930905932471	-1.0616060037500985	-1.3229125697970976	0.025995972950999358	-0.9139108572020586	-0.8643426859808967	0.556252266520689	1.3261930811586509	-2.8908777172225193	-0.6132464484734794	-0.19013954823267037	-0.839003799441332
-1.1466095517347283	-2.7866258379940003	-1.7325266486763293	-1.6449572944732107	-0.7238888111453978	0.17502854689120145	-0.6303173503402756	-1.0994536470081322	-0.880435336526755	-0.41570643910279736	-2.3382189861926848	-0.1569438973935878	-0.5853689001378177	-1.3242623076871367	-2.251166183624137	0.5519865818925631	1.1462428912299643	-1.6005138545083994	-0.40600110283746116	1.3081402878892587	-0.8147534644551822	-0.3539802455763524	-0.7866941558188746	-1.9830601043246425	-0.9695436272480501	-1.4620320192743883	0.050087933844793445	-0.9459318399829659	-0.9631875500741647	0.6242360648933654	1.2651361924142024	-2.929189953275971	-0.6667611422151614	-0.13177210223822597	-0.8588331487647208
-1.115414590527844	-2.723308664992479	-1.668537700133942	-1.6523890308237816	-0.7976717940569803	0.06539247150129124	-0.6040619073828356	-1.1141640290781611	-0.8422420408612957	-0.30395962602491483	-2.435896182939896	-0.35328010927546816	-0.44992448704552784	-1.4858920178333535	-2.1029162287926417	0.6126112410198712	1.1353273773089858	-1.7436670173094666	-0.37153697385236156	1.3366100660530622	-0.7159882354756013	-0.3728041997004341	-0.8812556773534231	-2.0171060599412867	-0.848105082982681	-1.6085079143989145	0.06184447997889451	-0.9345783808455019	-1.0162273335886574	0.7269343401374813	1.1888722119511634	-2.965861503294725	-0.6882823661872849	-0.12383510644400202	-0.8764512076752242
-1.0841016899591178	-2.6793767335502094	-1.5506531541777382	-1.7108862738025317	-0.8264185355115965	-0.005813705709676475	-0.5792063272774202	-1.1248799470873991	-0.814042233595457	-0.2026092312990869	-2.4949036019361346	-0.5360745865800525	-0.34064894853826777	-1.5722020899948723	-1.9145890597787911	0.6457352606192889	1.0978448942064034	-1.8830590024473204	-0.3608472754235315	1.3241330753931067	-0.6293978397538815	-0.38742499694475513	-0.9355184050696363	-2.037099208357688	-0.7324638255561767	-1.7253981042030446	0.06651677674262221	-0.9027812340607324	-1.0363580415540972	0.9780070247200626	1.1215932959256798	-2.981795373073127	-0.6827275227642973	-0.1456720205137515	-0.8719708153353916
-1.066672873153759	-2.655690285054482	-1.4065065778688175	-1.822982368577831	-0.7910349753649847	-0.06968489004974081	-0.5253703803423034	-1.0993384220833033	-0.8200988932315896	-0.10961904492792458	-2.516444546025137	-0.6941719703338753	-0.2747733139357018	-1.595244769429589	-1.7273748630823618	0.6617965584948213	1.0482940693567444	-2.01582705121474	-0.38892464787900055	1.3084019285846191	-0.5714342750014445	-0.38737342446770295	-0.9414311910572264	-2.049831939732119	-0.6598759483300617	-1.814448411838572	0.09267612558496882	-0.881578991093179	-1.033299467955258	1.2769082024589966	1.0632890569800193	-2.9858010119506284	-0.6357390111862347	-0.21596531147080045	-0.8178447852945103
-1.0619225377462838	-2.638315112479408	-1.2389569491345085	-1.9685168480055808	-0.6975144202217833	-0.12996213805477605	-0.4268884258059725	-1.0268363388260588	-0.8517752231285701	-0.0021110728542217847	-2.5164901256783097	-0.7864735695820629	-0.25730190246953816	-1.5737189629678319	-1.5793189125997749	0.6491632114848114	0.9832371909542597	-2.1428086728079863	-0.43026265889175175	1.4200243902423526	-0.5027511777595791	-0.3895136822653736	-0.9140199744642701	-2.054320197539881	-0.6255672150840936	-1.8988876140502893	0.13868239873341826	-0.8624410134233473	-1.0097425693718882	1.501091772759847	1.0316387779728167	-2.9705766280250683	-0.5325342699941065	-0.3013592457081421	-0.7233952241951356
-1.0535553952423578	-2.616016974341397	-1.0723345564847373	-2.0987981093216694	-0.5794635684948551	-0.17122935439295056	-0.31190732437249624	-0.9710290668998139	-0.8866615826327017	0.1316424713492927	-2.4792606649675664	-0.7493332318113233	-0.2720744780181651	-1.532211802525882	-1.4844507859836578	0.5867924800065248	0.9120630549880657	-2.283022939702172	-0.47191188897268266	1.7148443962820958	-0.40586719123675197	-0.3840083203400434	-0.8631872366777517	-2.052928117578115	-0.6212801458251016	-1.953980995038807	0.18901640398750544	-0.8345858672372379	-0.9818036759209496	1.6785537774219457	1.0189246521097335	-2.912487473823655	-0.39062775085492996	-0.3736266099781118	-0.6007770028688779
-1.042416677735173	-2.6027726638736324	-0.9498717823611242	-2.1964293346565857	-0.44894587065763875	-0.2167000050411	-0.2337073522265687	-0.9628480972368475	-0.9187013121078497	0.2738051712631811	-2.395886363385671	-0.580970645063242	-0.2729376684533295	-1.4996266131158054	-1.4410040225834226	0.5069481862511817	0.8381159007374738	-2.413780966398562	-0.5186488742551832	1.9877683466289429	-0.2842075965098836	-0.340378004753816	-0.8087953461608383	-2.04294354405924	-0.677231271324561	-1.9431329030879947	0.22853107897750044	-0.8150997002400798	-0.9665108079267514	1.7679228004749443	1.0017335750644691	-2.8106762539408727	-0.24582239266167885	-0.46913512603527197	-0.4442812343020792
-1.0352485854099627	-2.599323181082992	-0.8750650794991174	-2.2378663580749065	-0.32224122205446293	-0.28662413478752574	-0.20319889083320594	-0.9763934272891464	-0.9358295455588364	0.3899866147680704	-2.294553678454079	-0.34140504972306684	-0.2578482255297699	-1.4786661865803332	-1.4596488615890224	0.4466573350733249	0.7533259334198036	-2.5008362404900106	-0.5819481264704531	2.1310983900555547	-0.1381628401266005	-0.2607887795428872	-0.7944295724385604	-2.0266226065764634	-0.7819234512969915	-1.8876930228479778	0.24307170754898513	-0.8183080161847306	-0.939880631063778	1.752717921101229	0.9972773985977501	-2.6551953854816706	-0.11880467515624946	-0.5904897566018273	-0.2998391664172828
-1.0200802730398855	-2.5978496983106947	-0.8322673389721251	-2.186189659780233	-0.19480661944174787	-0.38808453044453534	-0.1934532807488817	-0.9986446405508602	-0.9264417231228294	0.4729230142771212	-2.1966576993716425	-0.06629003368137588	-0.23889081533977827	-1.4399997155241107	-1.5111008570705224	0.38713680993266386	0.6847378706851276	-2.541463050228681	-0.6405249676076694	2.196672089330023	0.003480518810693262	-0.13880697819498772	-0.8274091408839077	-2.01500593930931	-0.8902815626528217	-1.8088377893431278	0.21251571366938374	-0.7988218491875736	-0.9042805989349766	1.656645836969421	1.0218123375590271	-2.45748532782312	-0.006007963900381596	-0.6998778396632449	-0.2195678791417027
-0.9827459128305115	-2.6016143190352943	-0.8227438516871738	-2.0562184232225107	-0.08906893929678446	-0.531064348498318	-0.19403032345124366	-1.0245702486377266	-0.8961947648999778	0.5321688936242384	-2.0852792588809814	0.2003306215800126	-0.2068216517042604	-1.3684446804632189	-1.5497179332584636	0.3087561356479919	0.669512234711621	-2.5801559750959853	-0.7121459470808246	2.1206981724150165	0.09464978768187057	-0.0054534456570603405	-0.87618962528153	-1.9891564545020302	-0.9945961882302843	-1.6913612161903058	0.14899177330353447	-0.7355508742791242	-0.8947666704808948	1.4824431188869267	1.0680360794632109	-2.233494731698891	0.10731994822926964	-0.7609927072787678	-0.20505718911205176
-0.9405367256650526	-2.6108044225688736	-0.841568675945153	-1.905741263361365	-0.05105370285262416	-0.708228596077969	-0.20168148224551524	-1.0331609069223116	-0.8539071673204907	0.5533728881162834	-1.9615305005194865	0.40111761335792917	-0.19637595479265807	-1.2826172497021866	-1.5935016515804865	0.24180196424839084	0.6893284103169758	-2.6299953859935368	-0.8102476098770428	1.953722351145294	0.11573390125379215	0.10701323367469377	-0.9385609065972293	-1.9289849982236174	-1.0711666553646109	-1.5603978260175557	0.09493646974205407	-0.6803504305647753	-0.9025601512856305	1.3045506424124274	1.143687205820104	-1.9956395995337157	0.20055329016209936	-0.7721655552044832	-0.2376195244076736
-0.9027240558215471	-2.6243809054535148	-0.8739350105210845	-1.7845127249895945	-0.06759292396349845	-0.877164620995846	-0.17242328004060195	-1.02435260155749	-0.7812393650061576	0.5426925751011307	-1.855557806895004	0.5216295813514088	-0.23654162618078756	-1.20848353058726	-1.644034679093474	0.1879048191792579	0.715760363627054	-2.671353112848947	-0.8967800420952244	1.7781123869287092	0.09415285571216213	0.20772138823852987	-1.016890969510504	-1.8599930352909102	-1.1147924567444667	-1.4548221694643324	0.0701278143594272	-0.6425718885498642	-0.9069421461531988	1.1962716076004063	1.2453275012206533	-1.7964366653931454	0.2919805491240669	-0.7247877956943464	-0.2924971041313655
-0.8650096687795756	-2.6416368366481704	-0.8975408958399669	-1.6932591518268025	-0.13907078895022068	-1.0069561639020848	-0.1094721956033716	-1.014059174939296	-0.6909345698314029	0.5397067864030353	-1.779567409126944	0.585256794375783	-0.3244231536494292	-1.1439750599734904	-1.687900083457143	0.153907763404351	0.759235474258088	-2.6851948557471688	-0.9515140043035963	1.6375786284337521	0.038744941089655906	0.33544062765849486	-1.0805538788332019	-1.77149995220415	-1.1493447734710585	-1.3763267621052706	0.05305118990438593	-0.6045695105388136	-0.9071480116838904	1.1040737697802019	1.3553711690258063	-1.653623075598221	0.38434879249102244	-0.645132919954367	-0.3518695290734051
-0.8279373960409592	-2.6660216989434837	-0.9248943603338595	-1.6395008587259496	-0.293465666625786	-1.0969411838928644	-0.05246251380526743	-1.0234564076976966	-0.6019016731802348	0.5519925726853605	-1.7230577551245196	0.6132682984874229	-0.45218626451488103	-1.0765293716938946	-1.7445697748487536	0.16452542395036693	0.7955339720257582	-2.673332680040113	-0.9911876698647688	1.539708655825849	-0.028944292212791527	0.5332339702732434	-1.1384188135467086	-1.6620176634869666	-1.1759806270773518	-1.3354531773225462	0.032928613871811736	-0.583504056235568	-0.912647562289496	0.9618797057483421	1.452908458122502	-1.546756769013942	0.44593773951420673	-0.5866840688748531	-0.4023389808498411
-0.8024690460701212	-2.683635354279392	-0.9844499613470463	-1.6390756819144747	-0.4778270773245391	-1.1391436643650097	0.005989774748740057	-1.0560010475776043	-0.5332191529064761	0.5659915164174123	-1.6981621485620706	0.5974159462619715	-0.5848881358448148	-1.0059258296796783	-1.8225084693338283	0.20672645202140982	0.7986808804159164	-2.6098342555235243	-0.9730016512719255	1.4810193773480285	-0.06912479147779924	0.7555758119648756	-1.227010143404466	-1.5825250973943847	-1.1971723898916875	-1.3314950897188704	0.025265495875845152	-0.5836284095667559	-0.9127799044163674	0.8458829262997115	1.5051984169417527	-1.5048379798752123	0.4396999235392113	-0.5717869383072329	-0.4275737067380593
-0.7855512998327395	-2.6644715609980603	-1.069581824358761	-1.6656580904818927	-0.6245670425579627	-1.14812850520258	0.06277505105148014	-1.080185479022587	-0.5180411638583252	0.5908665625874429	-1.7202865122116733	0.577377966985356	-0.6892686197324109	-0.9460782960191907	-1.876574418147987	0.24557656183065113	0.7872460746813802	-2.47568050972229	-0.8288936914402416	1.3919634256650475	-0.05045434747303381	0.8607449857937327	-1.327627965149604	-1.5535914354304334	-1.2251235942933545	-1.3403041668435445	0.025982190364677353	-0.5813651789391344	-0.90811852061429	0.7393565267238914	1.507036979260189	-1.5302907848459086	0.3940621798973403	-0.6045117825049541	-0.4293080521599314
-0.7681159308406121	-2.5996809052242424	-1.1864328884290718	-1.6658883945881087	-0.7366918202863956	-1.1396796022395306	0.0794238016121996	-1.095715238335856	-0.5678147927480726	0.620489502261	-1.7835146070916224	0.5742529513136726	-0.7511670224565016	-0.8988621772971819	-1.8848757621302172	0.31428964434851603	0.7790516498634428	-2.3119093932532455	-0.5879966014042345	1.2842982795246243	0.015619856927861043	0.8202734844269578	-1.4109379716009696	-1.5534954299158288	-1.2504075595821837	-1.361933716273724	0.027925535036315396	-0.5602499833034128	-0.9046188065925416	0.5499489292676787	1.4596602406478332	-1.5504815697413625	0.32565868452191016	-0.6775117925405468	-0.440378957102872
-0.7468737413357345	-2.500812766375489	-1.3555182519284	-1.6439917887971531	-0.8178799945315924	-1.0739799239746286	0.06055236804979099	-1.1461965581810472	-0.6880758264831469	0.6251884484088226	-1.8621212769517448	0.5592244668562112	-0.7504786554006119	-0.8547901225554956	-1.836486993210426	0.5001564783565733	0.7567013302079283	-2.1422757124103677	-0.3126759761746308	1.3146813052732431	0.11278780457623672	0.6706101560212487	-1.4580823938563932	-1.5892454834167042	-1.2609060075971015	-1.390413289368175	0.019476809619898876	-0.5195367026724655	-0.8934138398506388	0.3024276371373995	1.3676594132219098	-1.5539255323186982	0.24421800198706337	-0.7411095152506728	-0.4764099832422346
-0.7175920186653777	-2.364341006488032	-1.5566318951811706	-1.6247082488267204	-0.8737310809193637	-0.9524060951443902	0.025235217470084836	-1.22143843409537	-0.854234226940844	0.6077338213638943	-1.9401080635287307	0.5372357202209086	-0.6874548271724475	-0.8319680791895732	-1.7202783882144037	0.7769988173574532	0.7201743440422932	-1.9772407184269642	0.012060824576598028	1.3884966864515351	0.244865223096639	0.3810435904919727	-1.4439462428909162	-1.6488289059181642	-1.2521857189907437	-1.3992356933871393	0.016265467006480842	-0.48997791584907935	-0.8654749463996992	0.12751771536310338	1.2541255932190472	-1.5895180726029228	0.19065777674191348	-0.7365711817580778	-0.5313020158444414
-0.6869343367735449	-2.193996177320639	-1.7319181499958518	-1.6085072407394807	-0.9256346528608106	-0.8266918835188269	-0.03412537904134194	-1.2981910368019152	-1.0085215745117169	0.5901127733095638	-2.0148404628692473	0.5159666741645388	-0.5817413150178896	-0.8403660395580601	-1.574632175960361	1.0826513501494557	0.6756502639478715	-1.8299304645244496	0.33789365769837765	1.411962586316586	0.36711048764495097	0.05143099653160228	-1.3616264845782484	-1.6983317493861434	-1.2271453371825403	-1.396477026269428	0.024466105869072097	-0.4739114654595905	-0.8213020853856905	0.02331278877558613	1.1274725404015815	-1.6387090917332805	0.16374865819284778	-0.6892544760617433	-0.6116600203911158
-0.6686275269411498	-2.0268453137001345	-1.852709967425452	-1.608011201126093	-0.9835987640130359	-0.7146283248149065	-0.09787791167629675	-1.4025464103900815	-1.1169357819985135	0.5926874042197252	-2.071887956779098	0.46518990437190555	-0.46256640265925747	-0.8600440189436622	-1.4592404313807943	1.3555650263606378	0.6228279006728006	-1.683670903977249	0.5253151930625714	1.4570138435487956	0.44477385548226334	-0.14433812635884297	-1.2252879727284673	-1.7467545308148225	-1.2112758734198503	-1.3781125659399236	0.029992922984868588	-0.45168952517629685	-0.7827611171041583	-0.08582718966123556	1.0068441550682574	-1.652115418160934	0.14291040677273012	-0.6343060436401959	-0.7038260266850269
-0.6617739395808471	-1.90697365741504	-1.9254883413525292	-1.62997866971896	-1.016187368675753	-0.6118018130071545	-0.14385966627371677	-1.5288329280043198	-1.1947638583228337	0.6091141367948194	-2.0998556319653288	0.38631640276749757	-0.37118840760514116	-0.874192306855106	-1.406481459232965	1.5638997031202395	0.6017342672060941	-1.5132301688179748	0.5068856117207164	1.4475947785158556	0.46623066803146634	-0.202498987354549	-1.0642650145227268	-1.79314919574748	-1.1833490273662455	-1.3417434714267016	0.03036505281560788	-0.4369536554305199	-0.7549251564185646	-0.16019119525341804	0.9117375076806811	-1.6956157695132898	0.16317192581559573	-0.5533486865391116	-0.7819149293047548
-0.6489185491402027	-1.8069301392450292	-1.9554013637881176	-1.660812846401127	-0.9848857881877485	-0.5669721860912766	-0.1738872587484436	-1.6320872634218826	-1.2287901721586327	0.6520899151051045	-2.0914689757817144	0.3145073305299873	-0.3367044960434061	-0.8814319278624241	-1.4286694302949423	1.6503302844936059	0.6304303328232818	-1.3748431947156337	0.32732574064405373	1.3070119623905194	0.4284993334743058	-0.21013171395828714	-0.9127714007241711	-1.8286112327045427	-1.1346323312413364	-1.3257778520691192	0.03987503737894753	-0.43534949745819534	-0.7125462664577193	-0.19598185165585794	0.8405113957173114	-1.8005901138233233	0.23247087409254488	-0.46537014085083206	-0.8493520604584935
-0.6181887931939122	-1.6958653106278885	-1.9350697808927635	-1.723189827784585	-0.9086728267970405	-0.5837964319169503	-0.19968320473918744	-1.7143450569814405	-1.227009514225609	0.7743701991310206	-2.0559441940995975	0.22032125213432993	-0.357126052034814	-0.8898574677395106	-1.5120708788150643	1.5417399907835727	0.7011786495023565	-1.2739309502860328	0.12051390420579303	1.1657259868964038	0.3571895958211253	-0.2017125070795031	-0.7973142083208568	-1.8606290718251657	-1.102637641061302	-1.3348534670795655	0.07475876336418552	-0.4322530995116146	-0.6500807825737264	-0.24181172568320966	0.7822279314871141	-1.8795351959072284	0.3022554917398108	-0.41034030334421273	-0.9004429860111006
-0.5694208670727526	-1.6051141028889595	-1.892668047443543	-1.8456141759386284	-0.8083617784335193	-0.6077980418269042	-0.22300000430497371	-1.7913537150764962	-1.2318063886574278	1.0163952941572583	-2.0165816056204133	0.10261232850090671	-0.4217014377540325	-0.9030680523585776	-1.595472327335186	1.317100079569994	0.7973722650457508	-1.189449113543098	-0.039790978435141636	1.123683597660829	0.25654312438479054	-0.19686469423658753	-0.7258584766892715	-1.8924548999165804	-1.0957442285596268	-1.3645724413428426	0.13553996905162058	-0.4587527943877759	-0.5738811268564816	-0.3190814160090962	0.746994014062621	-1.9325988253176802	0.36041439883513915	-0.38597983163732696	-0.8945895702122874
-0.5071357796472858	-1.5520091023960254	-1.8576648852522049	-1.997588312490175	-0.661660231832177	-0.6163835564050268	-0.27426063103140425	-1.8612952444486148	-1.2609873747843199	1.3905978285332603	-1.9789966236149297	0.010916792898135002	-0.5009073550262172	-0.908845959410133	-1.6408285019588866	1.098006515824224	0.8906059172518674	-1.1590399159988212	-0.16667363940619317	1.0408416124926385	0.1270391035646655	-0.2069342203810455	-0.713042656575393	-1.882794345009496	-1.114695023352218	-1.4225311046033768	0.18806540553117107	-0.5263761358878041	-0.48799108651599055	-0.3941372512997806	0.7236640085981719	-2.014973089023653	0.38914477752288945	-0.38241835916555866	-0.8394662915538298
-0.4364049234766666	-1.4996706536343443	-1.8016250543928944	-2.1355227564128123	-0.5210864570477578	-0.6273019770251858	-0.34645508468238584	-1.9215066690572704	-1.2920459253984116	1.82592582071551	-1.9385492393902541	-0.07353438819300542	-0.5569710274670481	-0.8980072125306071	-1.6397665834174944	0.880646185662145	0.9438229423052421	-1.1822008521354461	-0.21074496571340431	0.9908191820485996	0.0015105385022083472	-0.231340895146038	-0.7384446740463518	-1.8354636263094437	-1.1851637242968995	-1.4981878834789948	0.21240545297879337	-0.6110110130943505	-0.406394812958486	-0.4539728332234468	0.695503881788679	-2.079521520676978	0.36524073820265374	-0.3908641367414657	-0.7809610393227253
-0.38334531502185676	-1.4560368256431162	-1.7180289261461965	-2.2390975992581366	-0.45492957260425726	-0.6594267237391661	-0.40163746458967875	-1.957879336995434	-1.3143344328593827	2.238366029369412	-1.910116651741672	-0.16858221333449208	-0.5757754672001735	-0.8925188903193446	-1.5616849383595395	0.6762016553903836	0.9643661264495782	-1.2190664842109047	-0.11951718494483857	0.9869763343355069	-0.09063484673803965	-0.2588419185341649	-0.7923199133604651	-1.7867768297156033	-1.303179920659493	-1.5771897128210184	0.24595226809063392	-0.7056190274621732	-0.34579682353147584	-0.49884951966619573	0.6835376456822477	-2.1067036974139763	0.30371249985075865	-0.40175206686943793	-0.7079740028190007
-0.3698412580910887	-1.4648095843452364	-1.6366060074726363	-2.2878423491236815	-0.439706189642158	-0.7416248816707178	-0.4431738531837244	-1.9690305491651436	-1.346955601659601	2.5321284793773926	-1.8986943906568137	-0.23047646312275255	-0.5603910098240885	-0.9056467364126126	-1.4060934505351492	0.6010948667637936	0.9821051348007032	-1.291472961087735	-0.023756430791896176	0.8826634596043789	-0.16389681712936363	-0.27092277128366066	-0.8748979972745321	-1.7418102468126893	-1.445249985733761	-1.6664265969765828	0.2738344402234415	-0.78331498878843	-0.32491617684708884	-0.5149614646446132	0.6904348512158156	-2.127397034788526	0.23197002755440638	-0.4207601542330405	-0.6259972758785805
-0.36203760364929166	-1.5139711020429452	-1.5667155876005272	-2.256007235364501	-0.432262579676462	-0.9048022015839294	-0.4788863848743074	-1.9529502707665767	-1.3782806452976852	2.591668042858749	-1.8864425798842277	-0.24832693142918938	-0.5336648857176236	-0.9140584865353993	-1.2225755472231818	0.6389178751901071	0.9889805584122048	-1.4117240542310214	-0.006544663195098113	0.7289004934503097	-0.22060030438718264	-0.2575139272500686	-0.940426591496227	-1.7343818201201606	-1.607683629788242	-1.7528381795429944	0.23721410836141965	-0.8170147415403756	-0.3347830176394987	-0.5063520283966035	0.7021725654521592	-2.121499433636779	0.17517706556309068	-0.4549095874194702	-0.588983454000157
-0.3318254704577478	-1.5608414817883536	-1.4890209306835511	-2.148960115225465	-0.43485583734193095	-1.1115060837769264	-0.4950970104202728	-1.903710819555672	-1.3674876778260945	2.3886735692728562	-1.8797059071454334	-0.2729387972798131	-0.5029287503490683	-0.9070808708597753	-1.0292246866481294	0.7255153605382009	0.9800383533827451	-1.5557756359880783	0.006391225030168467	0.64417796578422	-0.2700450353731868	-0.2376456304656783	-0.9730760772286736	-1.7907730592610185	-1.7476466977551073	-1.8002552694213556	0.18668714689880223	-0.8176986848619106	-0.325666115566034	-0.504860751046502	0.7131000657854634	-2.10410224928689	0.1605310986145015	-0.47271694977830647	-0.6014418352805955
-0.2723709277164597	-1.5904899993049377	-1.4155567884022824	-1.9967645324179422	-0.43300213834402185	-1.3206689750412581	-0.48169679655432757	-1.8201727490535515	-1.3081566400305285	2.051152183263284	-1.8940361501026537	-0.28730439962509957	-0.46954841136899794	-0.9130794139801226	-0.8479939925022375	0.8461997730322078	0.9874538404803467	-1.7537932648642716	0.011289542538063326	0.549120630651432	-0.3234652221168597	-0.2179320511124445	-0.9701053328125777	-1.8488563955967827	-1.8442762645188668	-1.8225778173545364	0.19104244417708566	-0.8123017502883523	-0.3098144697028166	-0.5164834899813171	0.7178782503418508	-2.087104150729224	0.15099983722205265	-0.5109366372181823	-0.6221094515578877
-0.17092341997308835	-1.635776172139089	-1.3541660326384455	-1.8140979447880543	-0.3890512232433438	-1.498957641298827	-0.4523851644695669	-1.7179810434983156	-1.2331509670966478	1.7218735319546827	-1.9283667448716693	-0.2662626274357626	-0.4738862164672262	-0.9329504499259211	-0.7215746323005202	0.9579612422620303	1.0107908145816202	-1.9949959133877182	-0.032159345632785656	0.40693526526701984	-0.3666450607704665	-0.19680022864027366	-0.9224299079320541	-1.8192266936519474	-1.91395331915152	-1.8241503908805754	0.21210223607967166	-0.79658348922619	-0.3297540168183289	-0.5329182888190361	0.7032113012252867	-2.0690861662580984	0.12522900625966554	-0.6065876121742138	-0.6330791863512193
-0.04147841816607129	-1.6775617587338516	-1.3022891054503458	-1.6301912581246973	-0.30227313803035805	-1.5968661349639086	-0.4241848738856504	-1.6211665011018357	-1.138921456477677	1.5145423226531964	-1.9788051890716063	-0.23006926411098783	-0.5410620999531413	-0.9132311012774202	-0.6436767808362692	1.022899727197636	1.0037492175897802	-2.2371578906268814	-0.12739238049620216	0.34353645427272755	-0.406896550316862	-0.20313075019844112	-0.8669760121649432	-1.6837029090982742	-1.9490902362316103	-1.7903533869650268	0.22937181674324428	-0.7811014994932847	-0.35392851199377434	-0.5705845724040784	0.6770455471001989	-2.0774817488500594	0.09223384341382981	-0.7316665253826737	-0.6121514182606469
0.09580299901658909	-1.6552976895616738	-1.2519479130272628	-1.5011855272430312	-0.19883097115223525	-1.6163490529906408	-0.4190769773721554	-1.5635540386865787	-1.0110048049625304	1.4809154892828473	-2.0534828928283178	-0.17845915680590602	-0.6527633128478236	-0.8516598483294763	-0.6042122119662562	1.0385245069854245	0.9672222314241452	-2.456981213485749	-0.2481318476866365	0.260236597887657	-0.434298798932221	-0.24086891028144616	-0.8129572586278302	-1.4647023295959303	-1.9460210843757413	-1.7198940968619092	0.27169813934327125	-0.7718247409866603	-0.35279625157497313	-0.6154612588468286	0.6416662066674685	-2.1098816027964964	0.06364005923648303	-0.8138856613023249	-0.5682002146947405
0.24937315250681463	-1.579110964716556	-1.192421288141718	-1.4393488747241563	-0.08848305515755006	-1.6240833721209946	-0.4116288521213063	-1.5415588808133758	-0.8639127690393839	1.5143367437592277	-2.1332381699483696	-0.10341143196319647	-0.8116886910688106	-0.7790705816961101	-0.6202124653735799	1.0247356709196196	0.9312560804171509	-2.6437914465719636	-0.3641083100075152	0.1637565914738514	-0.44327906952767016	-0.27397844054900755	-0.6988490999207144	-1.2230684500255589	-1.9279471901134002	-1.6630815465101805	0.33267230123923824	-0.779111846194277	-0.34092957419870695	-0.6667796484822863	0.6054974270471607	-2.1477208482813874	0.03950836239891146	-0.8240205943934098	-0.5277321548510904
0.40939720996443685	-1.490412412169094	-1.124733053970389	-1.4427148578149995	0.04872908931978318	-1.6355062048583506	-0.39113315021150996	-1.5270277375153067	-0.7316595492247643	1.5787906217535146	-2.1802672560910556	-0.005342758339081788	-1.0398332010209732	-0.711459416364919	-0.6692445118713302	0.9949754083492882	0.8775301493864902	-2.7671489374613847	-0.44613483136898724	0.16086219128143683	-0.4609911447337117	-0.2897209391692141	-0.5484031399500572	-1.0602550979455385	-1.9059516018130025	-1.608801106073259	0.3545177005622725	-0.7967202778904958	-0.29827129530335345	-0.7334720314177605	0.5815857295497606	-2.2037702306558824	0.0420429494252472	-0.7814050323598087	-0.5083074861261383
0.5443394964705885	-1.3864935491355261	-1.0503513343137958	-1.536085457184927	0.2056019687645736	-1.6405398174445458	-0.3989552846212969	-1.5273478067509474	-0.6414395472849146	1.675970701773151	-2.1985173492210532	0.09545320168941256	-1.2983095672771212	-0.6586032881343541	-0.7142330993076251	0.9324377728962772	0.7989820696677807	-2.8025831901832308	-0.47973295946871286	0.15979927595653948	-0.49515521765117737	-0.2962706437548541	-0.4422743720417282	-0.9688698487313164	-1.8746024078566221	-1.518937857886137	0.33879176956695095	-0.807787724366227	-0.18072207727872058	-0.8071595813047431	0.5823024572332188	-2.2511875351541355	0.07270082842643823	-0.686934431137278	-0.532241452947954
0.643251307934384	-1.2811437895369515	-0.9543630821456063	-1.6792017434974142	0.3269280088764073	-1.6243040524222683	-0.4417526183797603	-1.53214884528555	-0.6052207226608334	1.7521034188390026	-2.2004681583768075	0.1771297476538759	-1.5319828665988144	-0.6591548783063405	-0.7609064613528598	0.8504365662367853	0.728867289001245	-2.7536421982416672	-0.4506001484341951	0.0791812366989026	-0.5406067453091656	-0.31073672356801824	-0.3461772483210828	-0.8996618733907493	-1.8546407416194408	-1.4379103406122666	0.3140795922885907	-0.8328573559337265	0.03940699375314978	-0.8786486501498242	0.6153342548186811	-2.2653033474346316	0.09156604802964576	-0.5674521175273097	-0.600487945298565
0.7128355314204406	-1.2094882371476872	-0.8295049481369347	-1.8081897586786018	0.38122314066489665	-1.564667828149504	-0.495641995194726	-1.4940221979360775	-0.6237298745088576	1.801775195409934	-2.1828106007380446	0.2412872663679897	-1.7220049534081077	-0.733081751106773	-0.8150234639430473	0.7708233702925992	0.688237897508504	-2.6686274011011126	-0.36778881377035316	-0.0075690063562227515	-0.601995591138523	-0.33502736025964136	-0.23559953949976098	-0.8012802222997191	-1.8644327975405475	-1.3796584856773833	0.2803949513135125	-0.9011397700890523	0.3160314482789701	-0.9446492033867984	0.6619111668857285	-2.28534632277741	0.07699596692016722	-0.4983392003037606	-0.6934344070323185
0.7352440101701875	-1.1735114092275345	-0.6952971836091641	-1.9366728763961618	0.4014793644296103	-1.467106117814995	-0.5586678814637445	-1.4139920862565762	-0.7187104109227092	1.8582310754817832	-2.151871132165012	0.29476291333162274	-1.849658799661513	-0.8366014366342565	-0.8466768050807044	0.6877308684137473	0.685070217445803	-2.583247145402188	-0.27822537845336637	-0.110835318305914	-0.6885682392898965	-0.35587553410802525	-0.18976109667363533	-0.6639923364151873	-1.9066579939068125	-1.3182881374790005	0.2276352108664596	-0.9715610615408112	0.6440340573929897	-0.9759352797523336	0.7055484567148242	-2.3202589391193267	0.04755226134476724	-0.5363553750309669	-0.78940152037583
0.6560084155734944	-1.1856995817544622	-0.5605581900746263	-2.0599918674243494	0.393075288661889	-1.3423376789091757	-0.6247072129562053	-1.3118515917790412	-0.8635978227383042	1.900413906629624	-2.129090421509736	0.3139486156068702	-1.8918240134500848	-0.9258487264616015	-0.8317486809699762	0.6212132151018919	0.731349503870049	-2.4915322746915365	-0.24372065567676587	-0.27257832566844703	-0.8076011936054499	-0.3824482529092116	-0.23350423184396588	-0.5334608386209512	-1.9857251917175407	-1.283704846800433	0.16794282949859615	-1.0260899972667452	1.0037987769564973	-0.9579784555779135	0.7565399958176651	-2.334212160891879	0.017880898252031433	-0.6309684351523677	-0.873011422588514
0.5071034190627488	-1.234801478761963	-0.4385493752840685	-2.1361250902290676	0.34206494991632597	-1.207407437558993	-0.6456196679288179	-1.173568879213002	-1.0026102747068482	1.8671982310472086	-2.1287075524230925	0.2934087398738928	-1.8507077399371539	-0.9924808192375183	-0.7942445770994565	0.5867282861700932	0.8179050633538164	-2.4110704820906603	-0.2943817074711156	-0.4300042615575486	-0.9403885149397219	-0.40963984143502447	-0.30577799454664906	-0.44242360939716985	-2.1087470286069694	-1.3218464182540217	0.13416171041925348	-1.0859536909006438	1.2709240077089992	-0.9179292030313679	0.8123616562655501	-2.3279154739479084	-0.02582934507640089	-0.7328672503874404	-0.9399282501156909
0.3622607783487417	-1.2378165822382259	-0.3397987322806918	-2.174975621377583	0.30099543222172476	-1.0909407814153744	-0.6081866941071195	-1.0061086551259923	-1.1368985321592078	1.732739844921521	-2.1495009902000772	0.26174191440083083	-1.761143537443001	-1.0338362923821722	-0.7531871304173546	0.5738253250470631	0.8974294116820151	-2.3479375161324407	-0.39647509309835216	-0.51891304034939	-1.021157707587713	-0.402368122170654	-0.38476822288572216	-0.36414311292647056	-2.2559567051224154	-1.3890139654678884	0.09635607613339447	-1.1222648636075363	1.4419394449902714	-0.8096501682193458	0.8454557779973996	-2.321604006048669	-0.0671719502245413	-0.8276431206789783	-1.0107618077205922
0.19884268814481226	-1.183791719667788	-0.2716758561947354	-2.1901756923878093	0.2968750339310369	-1.0001360917341509	-0.5176551056922102	-0.8529235189485427	-1.3109669301016946	1.5230004257192744	-2.1712060210404984	0.22923228167086007	-1.6446237551570875	-1.0329675378612941	-0.6974772500150783	0.5742104880656613	0.9479253476323487	-2.285276600812113	-0.5366589864181878	-0.597012787914192	-1.017412970244552	-0.35996265291441853	-0.4929061899160482	-0.3170284066342782	-2.3740094390071027	-1.4676293148755473	0.03073718264634646	-1.121294907624269	1.5254914410893416	-0.6247778987866388	0.8562378553224661	-2.32219524425937	-0.07787185353931324	-0.8872723454919935	-1.0835754096821288
0.03337376348220736	-1.1351923399063308	-0.24289290273717726	-2.181539288404727	0.28949865657148266	-0.923171209518518	-0.345482660869145	-0.7160363082498948	-1.511103191118101	1.3101871125786604	-2.181853428021436	0.19377755841393748	-1.500274276183045	-1.0205981282545076	-0.6355490196925342	0.5865228658935082	0.9705041556858298	-2.2220522702143004	-0.7122000721361623	-0.6824875325794386	-0.8994093750091098	-0.30782287861456614	-0.6055648549708665	-0.30673181519293846	-2.4542701958728923	-1.567887540607672	-0.0732248659931834	-1.0943599760889495	1.5001993901758612	-0.4447791852300361	0.8466918735674224	-2.314538709430787	-0.08143848797757096	-0.8620571203918821	-1.138742046976132
-0.036629799957060144	-1.1044280637586987	-0.2505619178530498	-2.1791565266904205	0.2647090342212097	-0.8594786711366297	-0.17419715205156228	-0.6053051554877728	-1.699586438994586	1.1235116873853053	-2.193777065291184	0.17098388349956498	-1.3461346879696756	-0.9943010668050721	-0.5893453523867622	0.5985271133064751	0.9594951692384098	-2.1641727710326335	-0.8679313876012185	-0.7579708731906463	-0.6194237052190147	-0.24654188275719688	-0.675384524460253	-0.26454939221355633	-2.494972995485255	-1.6481154442242338	-0.24678897556730597	-1.0611576366617563	1.410265562625367	-0.30370742270907813	0.814781910616938	-2.30799074624727	-0.10739144495382776	-0.7449762567914475	-1.1866244334982772
0.006667050212042369	-0.993610235143851	-0.27158892781180927	-2.188412980190238	0.2465658352209513	-0.8034889261277686	-0.09654216468008732	-0.5242764277930722	-1.8782578982605351	0.9659109914815973	-2.1992283918105335	0.19360710301366466	-1.1763047014664934	-0.9296133293854061	-0.5691995323659249	0.6104671668830097	0.9213999217958297	-2.099989111719103	-0.9761679670090719	-0.8562660119285075	-0.26784433665019247	-0.18593132910150692	-0.6878272075943335	-0.29680724512069007	-2.47161333969336	-1.6534062212567548	-0.4815753335912209	-1.035379191106486	1.3245960924963307	-0.19315303688865398	0.7530810056931501	-2.3091140988476035	-0.12891266892595024	-0.5754908696778689	-1.2188109939524945
0.10873046351169377	-0.8311608888083661	-0.2995219148585383	-2.1953132455264655	0.2389397367528716	-0.7597627007182581	-0.03827153771756661	-0.4360781492200294	-2.0091301996781157	0.8323042893452026	-2.187058624413657	0.25583279385801083	-0.9683632182816488	-0.8474815527766812	-0.5604999689306718	0.6079250909602631	0.8754218246234469	-2.0273694506832247	-1.0607248347074933	-0.9801692337246763	0.02898377739895037	-0.12124654975868661	-0.6737628137403566	-0.48711417644559357	-2.404895824350297	-1.605456055606855	-0.696252898168885	-1.0138411941447258	1.2720415634470381	-0.14037411788969478	0.663593918838196	-2.3142874331912417	-0.10962248862371553	-0.35215601879117325	-1.204415926950968
0.20287883519447542	-0.7054378876413715	-0.34846259444559935	-2.2345535220854993	0.26525649972836407	-0.7301600145902613	0.046094242562849545	-0.3425155102576528	-2.016059018301854	0.7125692678160226	-2.1694831101506034	0.2964295883565225	-0.7393336649719136	-0.7681077270278864	-0.5488086542201505	0.5803602575959401	0.8294956566324204	-1.9513083882227087	-1.1098162598971038	-1.0855613763241643	0.21533326603966957	-0.053480314911993156	-0.6718540745744593	-0.676809072614894	-2.3423192281778498	-1.5393146792532002	-0.8535673384673876	-0.9864585906171305	1.286893291018326	-0.15428758182620964	0.5791550878406415	-2.3169036622735955	-0.08215181486522238	-0.056370642193100576	-1.1428611173530736
0.24512733548054805	-0.541242506806921	-0.41570652799308866	-2.295185506971862	0.32978059230842277	-0.710897776864803	0.08981057025470279	-0.2626134262724077	-1.8799174230008375	0.6219872913456205	-2.150412583263514	0.3113349661360082	-0.5362216776395023	-0.6953667730972249	-0.5648701721587105	0.5323432679440673	0.7755620088763368	-1.880059196780714	-1.1102627916036254	-1.1924579529219677	0.27480537427157936	0.003481485992247124	-0.6818857187621429	-0.7782508994839448	-2.2915929683377874	-1.436031248517594	-0.9641312459559606	-0.9722947461948179	1.3763712734651476	-0.17654912412463403	0.5227309606443425	-2.308522860636903	-0.053300018834893145	0.2558789128601701	-1.065437047145063
0.21010589720060704	-0.27912440092559454	-0.4895183838060591	-2.3386332623944486	0.3822892577051451	-0.7249582646316675	0.12707256846088683	-0.19941895638758572	-1.6373603178929486	0.5432603644273257	-2.1306948253013838	0.3287119472194615	-0.3840051465981439	-0.6392148935890434	-0.6168429161557014	0.4606387526484258	0.7098923661338535	-1.8267327021387232	-1.0874220182518985	-1.3124529168312047	0.2139312079822767	0.031111440573004717	-0.7009587589988122	-0.8457547769402816	-2.240403899884538	-1.3163690647014625	-0.9986979724557544	-0.9588770217596329	1.4386455964992133	-0.1792395729521371	0.4779406741070744	-2.305492764807058	0.0020055807098298406	0.500826813832677	-0.9806420088941031
0.07515705850768636	-0.03567608832101461	-0.5560572315809281	-2.3885561063417895	0.40628169343973697	-0.782997183866642	0.20775168703177344	-0.1943874680033209	-1.330784320431126	0.469389015195114	-2.1204302874070895	0.3285604313081062	-0.30378306843392994	-0.6049059848915102	-0.6756670768957138	0.3770968939145424	0.6433191556357799	-1.7899736621427877	-1.0545681096630415	-1.387723674377434	0.07116975211313979	0.024407018556209255	-0.7431806434053442	-0.8247175685525565	-2.2007363300648293	-1.2349683943875143	-0.9674941970189405	-0.9348892641734696	1.5063018326927762	-0.1667866383791239	0.43723261915819833	-2.323215130172831	0.060862637524987995	0.6678700483941872	-0.8877533586744123
-0.04778817402455107	0.11693584413005313	-0.6106579147673623	-2.453820746903181	0.3821836064669212	-0.8669502756226087	0.25085891409335714	-0.297475367418352	-1.0186725360618765	0.4291053414486852	-2.103292337814485	0.32481988224654523	-0.3125242373976129	-0.5857106469063958	-0.7412303360714849	0.30838381139667825	0.6013499912640613	-1.7624272233057359	-1.0047865900178992	-1.4134298726965013	-0.07633030503857477	-0.0046798585012751805	-0.8021219347913497	-0.6891697826202335	-2.1594611092729994	-1.1692534786510906	-0.9138661536334958	-0.9193948391074468	1.5364023142159722	-0.16332748988662021	0.40465786531291165	-2.3429624864102587	0.09375156019606767	0.7731064721170889	-0.811832387832023
-0.03902790031448918	0.22896312103198996	-0.6524414908268898	-2.5093683257523245	0.2671870359904336	-0.9544132350274044	0.2221456966628971	-0.4592511618803908	-0.7613977480381824	0.4176908180979354	-2.027921823329561	0.3469980237710403	-0.39150069898450124	-0.5628058650146754	-0.8067833844920507	0.2513925234114772	0.5779714738177015	-1.743179739231642	-0.9659112690229291	-1.4344592435860184	-0.17758019386669904	-0.0711567814216619	-0.8529977268447674	-0.5902721018882042	-2.098601776638956	-1.098287766565012	-0.8589976774789188	-0.9143958351936897	1.521756452175374	-0.1977498608853598	0.38163948058040076	-2.348860087562005	0.11821715472573173	0.805892370128614	-0.7582989258102825
0.052355448551803276	0.2646673972254762	-0.6673448791440061	-2.5454552076262535	0.09038449115361935	-1.032775759151104	0.1639926154360412	-0.6425356089774565	-0.5668941804833795	0.40644271575658736	-1.840872042643042	0.36386363865367344	-0.5137459469416277	-0.5173272553344248	-0.853803912214279	0.1885595963108742	0.5435112690700252	-1.7058268290783591	-0.9556816335644538	-1.4488167767438713	-0.24965307704479117	-0.1600935180983149	-0.8900674506456074	-0.5863718778573942	-2.0301304602353953	-1.0613189618088086	-0.7786176340392081	-0.9022962560690996	1.5496218222224947	-0.26724031060143866	0.38231465883293353	-2.3549202792216937	0.15395938494741682	0.7575377495976505	-0.717267203704526
0.13700970160640272	0.1991272242033207	-0.6624285961541079	-2.569486555324823	-0.0676697612276616	-1.0893539849633604	0.11814977852622513	-0.8468934145490801	-0.4419089522321218	0.39773987591197574	-1.60476943921301	0.3530775997141334	-0.6490592424994618	-0.4805361908629539	-0.8776868686404015	0.12190071655886461	0.5012928446277991	-1.6422065850423149	-0.9552621643856007	-1.4380731556906732	-0.34909271369754713	-0.23544090707169313	-0.9298352418388431	-0.5960564341431308	-1.975336356268904	-1.059986272379962	-0.6534993153928261	-0.8846256477072867	1.6113814814298337	-0.3551795522775379	0.40445011815828485	-2.3613943376288757	0.17456997885019773	0.6470303466165344	-0.6849650202221838
0.1589857360294001	0.07481808511841481	-0.6480178020069017	-2.58598873032019	-0.20369092811048262	-1.1254825028575912	0.11596983942841636	-1.014443258022067	-0.4015231457783804	0.3873140891464955	-1.4161243706654787	0.3178028016019446	-0.771249858150565	-0.48359751631747583	-0.875471134760766	0.03621478368811995	0.4371395339809042	-1.6004681721886058	-0.9630967661454639	-1.4145254931083202	-0.44668660303424346	-0.2869231322891296	-0.9928666885803414	-0.605260962855843	-1.910786733903399	-1.0564679722878072	-0.5172033192379383	-0.8638835120651296	1.680125863999907	-0.4333563082081261	0.43758578932106024	-2.3486235922777263	0.18760716600961466	0.5048767168148586	-0.6714949374456557
0.0936407773828429	-0.05702029541568883	-0.627908369423467	-2.612544565336891	-0.2956075053643017	-1.149105803679647	0.15801915486900545	-1.0917591825833395	-0.41306713904485004	0.3683910414303723	-1.3097232283011802	0.24496152721833173	-0.884633746070756	-0.5098532085040131	-0.8613394495560833	-0.09017004148113603	0.34686584511206614	-1.6104269179041573	-1.0151380068508775	-1.3837990639470426	-0.534430590828501	-0.33915315842382404	-1.078731248201102	-0.6423670942505082	-1.8204903376358783	-1.063064784960599	-0.39135452351640176	-0.8356055645529803	1.743914769152629	-0.5178210273984208	0.502579486645663	-2.28442990355082	0.20873378361835596	0.3365717034347798	-0.6761054056921293
0.03419278682832368	-0.1749415034068163	-0.6074319058899036	-2.6444239683472657	-0.31042749268955117	-1.177930854460298	0.2310043707417425	-1.1113474198045268	-0.42869332090607504	0.35290409808484346	-1.3188300430049105	0.16970546799750852	-1.0040162611922756	-0.5604064477665353	-0.860604275181273	-0.2460198375731316	0.2673830401289526	-1.639952923932374	-1.0895734892014974	-1.3241122803181629	-0.6452464200735142	-0.3913831845585178	-1.1687433688665574	-0.688209727474189	-1.741666723305774	-1.0849475453822601	-0.2628043408754232	-0.8019182471341546	1.813438499803177	-0.6019167707495144	0.5944452784210813	-2.177489692190203	0.22184685661688536	0.12327002928283384	-0.6788514526100918
0.03275130573915811	-0.27622002158828973	-0.6062438846565892	-2.6681718648381842	-0.2953962028878555	-1.215824814764718	0.3156479863973703	-1.1198740642419844	-0.44505841524291057	0.3484400992444129	-1.4671188866341134	0.14259358960953636	-1.107020010968091	-0.6375463333187852	-0.8568773495311944	-0.3990579436293617	0.2279791773162076	-1.7021265611748748	-1.1557278380857334	-1.217820747828376	-0.7666752963858752	-0.43677985748378506	-1.2580809726839142	-0.7178874321763252	-1.689271916623434	-1.114439962442634	-0.14285449210042306	-0.7829046227955101	1.8430096128188809	-0.6624288083783825	0.6770455471001995	-2.0284976630934475	0.19616708866143145	-0.1031378635652163	-0.6462168529218911
0.10327904411994074	-0.40828836764176957	-0.6128890765957835	-2.6804488452695217	-0.2931583175691374	-1.2562513442408987	0.3939013884231464	-1.1404225091700915	-0.4587949192976626	0.34038336449512696	-1.6673594189485574	0.16001791941528984	-1.1935794366309755	-0.6936844230726675	-0.8614619786185514	-0.5283443302053872	0.23736797330532772	-1.8319252591555475	-1.2056176078415481	-1.0989214043309556	-0.8652275545212955	-0.4864183666466023	-1.3246859235781074	-0.7523054091620623	-1.6498966469804752	-1.142639670757027	-0.044433043163012664	-0.7783159848746737	1.9345609552533767	-0.7069826409618314	0.7516163882530416	-1.8359609397785341	0.15259343984340207	-0.2919976609252085	-0.5851245354364968
0.35405744051403815	-0.6046278177401068	-0.6228858406322171	-2.6733891386289916	-0.296500738560186	-1.3323229966656625	0.449158570162228	-1.190993448401261	-0.439086548841683	0.32487684220731583	-1.802940655273455	0.21016021632912646	-1.2955888784371725	-0.7041922158490032	-0.8891127037155749	-0.6350473251242909	0.2866799239207502	-1.99344271451465	-1.220190778990725	-0.9878385766074003	-0.9125425770656914	-0.5384163166345626	-1.3337847253162924	-0.8065485249136426	-1.6334547620383184	-1.1811277414621153	0.05797157322194061	-0.7764506849068538	2.1252512553964147	-0.755118613984185	0.825075782128635	-1.6323828428787734	0.10739583406837849	-0.4325435402967712	-0.5158518887112775
0.6959112329962884	-0.8413815785584091	-0.6480371194253309	-2.6380463161751435	-0.32065645348112193	-1.4444496068842336	0.4742706136909162	-1.3066152590839655	-0.39905202864683914	0.3070795836724406	-1.8476998746881825	0.2952174610656858	-1.4191890075836697	-0.682969783981839	-0.9208170986292602	-0.7038374402458751	0.36370128570760063	-2.1436918643240452	-1.1965651923366287	-0.9055035202864673	-0.9466889024128106	-0.5699399932327667	-1.2969589756945514	-0.8641878357443602	-1.6690057710354715	-1.2172169711952794	0.14765486243013662	-0.7620878751546405	2.434328940367614	-0.7983656571371325	0.8815726208290533	-1.4441473775467135	0.042103658096535615	-0.5396522809762588	-0.43120137924547236
0.9502540189926858	-1.0778116842012935	-0.6456610769586991	-2.5531881108849523	-0.3804358449991757	-1.5550839979227624	0.4723150800884697	-1.5174896742932256	-0.37625476177643147	0.26584633122530515	-1.823168905351108	0.4031441386722941	-1.547618632582603	-0.6388149907143539	-0.9700635709863297	-0.7000243263617542	0.4646100709180967	-2.29145894142452	-1.1565397139157703	-0.8719153960196941	-0.9982455942700769	-0.5882740088248509	-1.256875453210716	-0.924971327178377	-1.7263087848523964	-1.2147914764347774	0.19116648745399892	-0.6966034109510448	2.831693528643779	-0.8310353928996698	0.920473275532687	-1.2586168270286124	-0.04785141558666239	-0.6108817304116021	-0.3436747469550653
1.1392518463425256	-1.2436679271201265	-0.5594377798058089	-2.4284784373692316	-0.45054984854702196	-1.6538331784498381	0.43145190798051347	-1.7867575208527025	-0.4050117817287936	0.1894492984386384	-1.7903789028592996	0.5166674352545546	-1.6717432318669219	-0.5687078798549252	-1.0422842425562142	-0.6183826051862882	0.5739833126895812	-2.44958067767878	-1.1176643929208012	-0.8589968866863205	-1.03498306488782	-0.6145888652407748	-1.2264934922016657	-1.0015117236968694	-1.7607758473607695	-1.1864984798603655	0.19525991559213285	-0.5372321817005166	3.1271546792278375	-0.8786179021632237	0.9596543888950648	-1.117458704223653	-0.13754847741687853	-0.6425279572321603	-0.3013133600258742
1.30202127005633	-1.2601828583079053	-0.4035172369650894	-2.2958232721890743	-0.5183875481440665	-1.7305773803641977	0.36306166177472754	-2.056703914191739	-0.47360950876764585	0.10175521595491817	-1.7740522710931521	0.6260335140190294	-1.7666832532737384	-0.4905337627301997	-1.0986169790260365	-0.5213600408014796	0.663748095581133	-2.600789156203893	-1.0890322386481404	-0.8512948387166773	-1.060060381787757	-0.6288615482649929	-1.2052246843530994	-1.0776680981569424	-1.7800433006781708	-1.1535144164964142	0.17369016799556986	-0.2726331635987112	3.1429328016872375	-0.9430964300634965	1.0170860897912972	-1.074165286245044	-0.18201757913642766	-0.6502410890424438	-0.31192177285631584
1.3982925502522456	-1.127347960523172	-0.24580983291978908	-2.143725125734181	-0.5965214411388227	-1.7453209262064333	0.3188003493084195	-2.2927101657834763	-0.5537270024344252	0.023038078507765104	-1.7671059319497675	0.7311382077766616	-1.7991785488962342	-0.43065864956111116	-1.1250117812327596	-0.44276110747293557	0.7461700922289808	-2.7200200108717327	-1.0870431428645462	-0.8721279790846757	-1.1425688363297286	-0.6337351473464323	-1.1933130038441189	-1.141019737106632	-1.7952307306951112	-1.109509011555901	0.14386465119112338	0.020156754683410872	2.9525512998402355	-1.012110285987274	1.0887900202103051	-1.1262238106973024	-0.13006613368044823	-0.6398415894248831	-0.34897895337028606
1.4035342996673907	-0.8977997859786507	-0.11648937525427461	-1.9693406280778138	-0.6768932194522994	-1.7073849315589122	0.33140980095261063	-2.433771079314872	-0.6273275303327239	-0.05830263720525488	-1.773797025035392	0.8222276797340147	-1.7538665142807346	-0.3808638467850681	-1.126359600919911	-0.38593672346245883	0.8211973734517708	-2.8203688400238494	-1.099288936634282	-0.9245378808738687	-1.2616905284970141	-0.6454292065180371	-1.175502888769848	-1.2006631630547187	-1.7930993752396465	-1.0782174637665833	0.11286761454916369	0.2634664824858322	2.5939923640993463	-1.0821695734554542	1.1693751414895552	-1.2798866216585967	0.038506669322636265	-0.625677104622884	-0.4049115932256148
1.3145293945982204	-0.6422484732617272	-0.01355651116125885	-1.8167641577100113	-0.7439049184596042	-1.649346012323938	0.3765366774724592	-2.4345648510192612	-0.6812923676906768	-0.11956514760747854	-1.8043445085911471	0.8662241124935391	-1.6463719889498258	-0.24595868047157712	-1.0777461953855947	-0.3730594398740038	0.8704989382309225	-2.9111700643385783	-1.107488882517663	-0.9892939529753388	-1.34993144826098	-0.6399625239504955	-1.1317741050218182	-1.2757514761648152	-1.7927583583667732	-1.1064838065524198	0.09125651919363077	0.42002732645151336	2.0719026735858845	-1.1717384584213542	1.3254971281906545	-1.5064491039993766	0.2929063563612324	-0.6225430088477275	-0.48999568904688706
1.2104610121472767	-0.46336085091158974	-0.0008456498357065467	-1.7043048910749097	-0.8125974326204526	-1.600197356654562	0.45782489667361775	-2.3237440788711616	-0.6966520565279127	-0.15066629742337298	-1.8490763802139718	0.860438098628693	-1.5175271584251178	-0.013215207402057371	-0.9862476179873572	-0.39220204189831886	0.9139948205344997	-2.9435131467542206	-1.0961090896333008	-1.0605256322869558	-1.3941583935650428	-0.6045966978118968	-1.0768368604575058	-1.3529759119748648	-1.8120136325101446	-1.1545938949337795	0.07160255109606098	0.47377283619096244	1.6683621193889848	-1.270992959166264	1.5825530699665764	-1.7329229006085498	0.6249069024756153	-0.6046338901325573	-0.5911513857774946
1.1705778512847884	-0.37626353975830157	-0.10576820802679414	-1.6203679022095798	-0.9061468017377159	-1.5962461284031864	0.5757232695468101	-2.135044060307061	-0.7006857918455772	-0.17542386993970877	-1.9034984861011268	0.8292636998675306	-1.3868903882628554	0.2607596310234201	-0.9096261109238174	-0.39661857784490706	0.96221625834145	-2.9010133619039085	-1.0579779881491986	-1.1395247697420545	-1.3700571930341767	-0.5659818056190037	-1.0430679637856604	-1.419015705333481	-1.8455916153142393	-1.209847198653757	0.025086322253636373	0.42046256311067143	1.4979054599767316	-1.3618532595693658	1.8484071037408891	-1.8900887979682501	0.9849700318935636	-0.5551192471393612	-0.6931164437049755
1.1887863783156492	-0.3111747805334402	-0.2419946427802801	-1.5818894007711055	-1.0216332097732366	-1.6486734628343438	0.6721107727930893	-1.9252834860378307	-0.7402600059080744	-0.18921723477779356	-1.986726932792871	0.7844907480623156	-1.240639705039213	0.6212100186620113	-0.8860494771538653	-0.3485502331238894	1.0042996669121511	-2.810044635749927	-1.0022697749447826	-1.2209931412596087	-1.2821002343957564	-0.5270703716830611	-1.0153984215913052	-1.4720827535311556	-1.8865745359293196	-1.3036951882331311	-0.08904727509277086	0.32683694005923425	1.4461743930502047	-1.4721001655237886	2.106657591655909	-1.9629589074371983	1.271727440729457	-0.5041800151574591	-0.7857449421113858
1.2736896144674685	-0.24724436614691814	-0.35900024619801385	-1.58589314907916	-1.15968095949833	-1.7517731978722444	0.6961221607969011	-1.7609855459989472	-0.817555096184414	-0.1507446131925047	-2.096254839364755	0.7277575090045652	-1.1017643831286776	1.0177757728113919	-0.9171003837343857	-0.2639427567052191	1.0424676152086287	-2.662901883686666	-0.943895902765074	-1.2883983254015927	-1.1472009521902233	-0.5035017496701701	-0.9634175700207885	-1.51832140950258	-1.9204935356062882	-1.4279284967902064	-0.25857308687405417	0.2776551975743834	1.536255267408336	-1.603824540118336	2.3864930089365224	-1.981242949103141	1.447494221280344	-0.4418440712659012	-0.856939821679178
1.3751043612769953	-0.18408050349164823	-0.4907546985854426	-1.6132550484676156	-1.3157182336953581	-1.8714239555056689	0.650354125718874	-1.6499855350788877	-0.9288280470194648	-0.07033389723790721	-2.200750752226472	0.6710526791801932	-1.001776336645333	1.2562006246523687	-0.9936402047562805	-0.16373617803333393	1.074061329145467	-2.4578339501219406	-0.8562674381763433	-1.3533179229376633	-0.98278746049807	-0.49376744462655314	-0.9071743460271794	-1.5360104255684723	-1.941222489807437	-1.5406873493649125	-0.41871295736891023	0.35767656619385324	1.7411796985305892	-1.719267855808166	2.6074009458075995	-1.9956248185784518	1.559972212011942	-0.37032970403281945	-0.9062530431743683
1.3592284127358725	-0.08374739911205327	-0.6183462473016605	-1.6819653927720029	-1.454486332771971	-1.9489142670100494	0.5646098545383699	-1.5732073268334894	-1.0528078697711245	0.010125766072397475	-2.263659789534219	0.6193952231528139	-0.9159271309607482	1.3402215976001464	-1.1008225021504667	-0.09034978422314677	1.0722334219617444	-2.2507407670462563	-0.7233227710076775	-1.4287849110054094	-0.8434512857058529	-0.5032954597619614	-0.8267346240358091	-1.5193414680952533	-1.9473486143451442	-1.621594924590188	-0.5163625814721937	0.6217781709709079	1.8650519292835934	-1.827854370486189	2.727073694229648	-2.0421848276711883	1.6237922027050158	-0.32142559917763897	-0.9202867882130048
1.2083839689415243	0.03197636058281568	-0.7005804975491917	-1.7930428347698104	-1.5674371110901448	-1.9671151375722378	0.4258738285243517	-1.5118052446682535	-1.1583875605482103	0.09874984831454141	-2.2598857942515913	0.573627948179336	-0.849319423457473	1.4006069316783214	-1.2043697706914263	-0.06514728403955759	1.0508593709157175	-2.056590907912802	-0.5772527779200693	-1.4911044541313436	-0.7530629099299305	-0.5516446569984723	-0.6930798281561253	-1.5058886953612884	-1.9235383291140942	-1.6450902392207527	-0.5286566484729169	0.969818274299856	1.890593959770057	-1.9419908967455175	2.83035519215174	-2.1017964202651576	1.6338091334677824	-0.2769580714587193	-0.8939970021931483
0.9808396268300597	0.05935929187147386	-0.7494439074625405	-1.9307381167359936	-1.641277721949848	-1.9193851409824767	0.2403652856911585	-1.4328761711593523	-1.200190625356806	0.18769698310434707	-2.183011151211998	0.5283057511954607	-0.8467954109192078	1.3611406548727203	-1.2530035977361547	-0.07159234521743044	1.0295995640686733	-1.871075007220811	-0.4128479223374438	-1.5368425181888727	-0.6735360472062117	-0.5937793707501827	-0.5559232852352469	-1.4958081163278087	-1.8792548523365507	-1.5951810201104493	-0.4664834015667889	1.2798062582852778	1.9097541588050944	-1.998121346283881	2.918678894940791	-2.1322895309820824	1.6392425595481925	-0.22461460175937492	-0.8286266326671384
0.7034134868467159	-0.05713953679610565	-0.7661631331118804	-2.0734823733384404	-1.6463009580944405	-1.7885322309129705	0.07273438065519841	-1.3439609374984758	-1.1422283926390056	0.23466686564028097	-2.06441289365892	0.5148303048293819	-0.8912988874055658	1.2830354865194937	-1.2501343755233538	-0.10358655329562831	1.0057744556626544	-1.7351548783874606	-0.2135594685908669	-1.5774785886868905	-0.613549259434246	-0.5792746115792304	-0.4765168656494751	-1.4763549989310594	-1.8346668962082269	-1.5104752800129624	-0.3450450334688311	1.5046743870725217	1.946368813906588	-1.9869752011413682	2.9190528398191167	-2.130840997365863	1.688826366823882	-0.1760971710582735	-0.7283236557689505
0.4584403279298928	-0.3004686080202689	-0.770326036783092	-2.2074750739046953	-1.6010149955289479	-1.6222233524388294	-0.05369140104177731	-1.2620488187134085	-1.0158864726292527	0.25836717527335573	-1.9382939933324903	0.5372546597098282	-0.9595237111671224	1.2911024927847894	-1.2238416808686874	-0.1601541619603713	0.9904865046715203	-1.6561549200200596	-0.041076448499367604	-1.5894813555865048	-0.5867859233513701	-0.5417556345236983	-0.44772791251572047	-1.4614021400313981	-1.7838432029759144	-1.4191060927712438	-0.2247506200357378	1.6231333703622028	1.9620440036006421	-1.960947030484439	2.879435457432024	-2.104915201826607	1.7757308297747847	-0.10759479197274194	-0.6103881670817434
0.3187149450824207	-0.6201717834016325	-0.7840317451576796	-2.317826172182899	-1.541898325414291	-1.4606958804922836	-0.16254943824464257	-1.193938085369152	-0.911300074032493	0.26829369901062833	-1.830014969257513	0.545105077866876	-1.075180303017871	1.2935294895415275	-1.1904729328564747	-0.2379699304844341	1.015235952505672	-1.6130003552526708	0.04556423382948459	-1.5872574096759497	-0.5806985067224397	-0.48744981618764927	-0.45394207837161	-1.4610061172836546	-1.7255780344105225	-1.3454350211446053	-0.14734761524194254	1.6285054342695235	1.952353618977396	-1.9219432094822948	2.827145498612772	-2.035858578816682	1.8618764343345684	-0.02195664248019549	-0.5110824388011308
0.25038874145599915	-0.9046135791453462	-0.8091347304047231	-2.387236286656171	-1.4481760724526636	-1.3085525756427563	-0.23361117844284102	-1.1777553848151783	-0.8693395360733579	0.23829875943370124	-1.7537875572929607	0.540445963592729	-1.2344881073810188	1.203110070598712	-1.1635369606238493	-0.3192650049431636	1.0701666405437869	-1.6015950027435757	0.07990658144007834	-1.6245575613081347	-0.6041252995801306	-0.42364176895471817	-0.50372716233023	-1.457165896699472	-1.672062743717309	-1.3065338167165739	-0.09760626119977632	1.5497400342950498	1.9792337754133513	-1.867473151220333	2.7128949509264517	-1.9640526981269972	1.9400995572910724	0.07117077483869903	-0.4340919549485882
0.17770533362823865	-1.0472518218486626	-0.8427953320153234	-2.4115245120116713	-1.331863663827402	-1.199105654796795	-0.25366875533788064	-1.2264059086325048	-0.9036323429331474	0.18839203555537962	-1.682273081466374	0.538959213712563	-1.4231225336173274	1.0723831998380136	-1.1853777660088327	-0.41228187393455473	1.1195201345042924	-1.6380494939408696	0.08761940182543623	-1.6435755693520757	-0.6544929042241644	-0.4126052588655302	-0.5522493211264518	-1.4398729033813242	-1.6331746410356005	-1.2804797383826236	-0.0492982961352727	1.4494366373588168	2.000129126778501	-1.8182763726602782	2.5635143593929515	-1.946758980463981	2.0025839572157755	0.19708409016911432	-0.37245042807960227
0.10029124695330927	-1.0337434768956895	-0.9057218225441774	-2.3950046213158247	-1.2375843407006006	-1.1575336894711465	-0.2531344565393994	-1.2917256382419786	-1.0320335272191863	0.12141247400663943	-1.59187951329602	0.4953131614980448	-1.6052557154368956	0.8956399189793792	-1.2861170768682264	-0.4962602507561826	1.1414965640540466	-1.703573167968419	0.07582013976222167	-1.5711501543678836	-0.6956850149989378	-0.43884275656587546	-0.5784550182462106	-1.4198917556542479	-1.6286561674700164	-1.2319431893840327	-0.015916872059315294	1.3605364408925218	1.8296724673662481	-1.7752599394068302	2.44307294649879	-1.9527452673473331	2.0047998237178413	0.29316244182175677	-0.35253436148511996
0.037711311123240665	-0.9042814067284708	-0.9960693885314221	-2.3469153523679696	-1.1457157867368815	-1.1677165090870596	-0.2202964523846541	-1.333501074877752	-1.1932739200523426	0.022440920768146837	-1.5031906241542918	0.40938470027119866	-1.7291290061135087	0.6637100414135386	-1.4427500617235969	-0.5534954753198307	1.1062054924046794	-1.7766801070821228	0.04506357706762891	-1.4589390011455894	-0.7141069930188474	-0.46428088087191133	-0.6007571285003757	-1.4058269477646774	-1.6716973684963747	-1.159858018177722	0.0023864025785329383	1.299105895285654	1.5771195752505256	-1.6922864975666372	2.316565316689562	-1.9328648825124983	1.928306897893086	0.33642924453590994	-0.37351994108975567
-0.0245213588080731	-0.7543864743026227	-1.0742759570367388	-2.2773369387401554	-1.0485454615459842	-1.2211001248237356	-0.14459699861562544	-1.349773394817704	-1.3243884878553671	-0.07163589689969854	-1.4178290496941057	0.34608892830291127	-1.7850069287138612	0.4478728071153924	-1.6169863885535853	-0.593167266235414	1.0038634617887645	-1.8353514331402558	0.0030895966546817867	-1.3601042284735496	-0.7184906428944915	-0.5173489597587038	-0.6357602474900196	-1.3905020674959236	-1.7438224371093025	-1.0953558498215483	0.02042780807623222	1.2517521467692674	1.4094273958218377	-1.56071586290509	2.169843888735269	-1.9006719619398058	1.8136585721628886	0.39288367103123506	-0.4166617834587895
-0.08602018382126694	-0.6560464044242866	-1.1261239080971985	-2.1947906323623583	-0.9516824854117344	-1.3040023580022089	-0.07206059373361426	-1.3117363668542101	-1.405184327401391	-0.11655977996710191	-1.3335613869100433	0.2889863692112336	-1.7775660086335239	0.27886557841886245	-1.7793884501001749	-0.6153654948739395	0.8460195221398218	-1.899367590614533	-0.039073821451940625	-1.2426112037136878	-0.6818064149877895	-0.5626038083720777	-0.6827468041001434	-1.3560480884422088	-1.8353854674760712	-1.0509772918409592	0.01884281064900768	1.2660776505221234	1.2544694699344752	-1.4058997503739166	2.0397422331510198	-1.8620049829599334	1.702091211500634	0.4324872449172842	-0.47966188090824213
-0.13159064279918886	-0.5741446105606048	-1.1783968423630706	-2.0997016100460524	-0.8465306894060065	-1.385149657356267	-0.04860487648022436	-1.2200813405362516	-1.3815149015433819	-0.12518430404258213	-1.2838339852995875	0.20107873139232316	-1.7018237795632	0.16525179274403187	-1.9078601720982378	-0.616713565439032	0.6734588524946595	-1.9729770352459943	-0.0975018186869839	-1.1028787198482701	-0.5999013778376081	-0.5591484524095751	-0.7338235160657618	-1.3203460376986356	-1.9420384944675297	-1.0415018700018606	-0.011823443921184734	1.3032344258810948	1.0930120751495775	-1.2532513708980446	1.9229779448937303	-1.8007083614654644	1.6227753324609189	0.40246911979810573	-0.5498595118584575
-0.15217106144040426	-0.47486764412184723	-1.2297425405444045	-2.0105384895396785	-0.7449326168677725	-1.4667173001413225	-0.07395201148024282	-1.1153418838653177	-1.240031332443295	-0.10595778272107834	-1.300452326846033	0.10928849834495588	-1.5848013800618763	0.08484373542276194	-1.9776098409083438	-0.6161358209111352	0.51691314237961	-2.019984142316189	-0.19944636041204622	-0.9611512256807364	-0.4964330427161413	-0.5832070129544628	-0.7607467843005172	-1.3058372043040207	-2.0202653292701034	-1.0676359097015418	-0.05839480310890466	1.3079349818000015	1.026561622778635	-1.0962060293383682	1.8296475356782036	-1.726463623156636	1.5739655607441718	0.3530155306187118	-0.6216325065668732
-0.14801697502890124	-0.37561622940746575	-1.258525494001962	-1.9295334491034795	-0.678314708839298	-1.5466456035454879	-0.13929675453467566	-1.0169782063683377	-1.0726373734198276	-0.04764190313238417	-1.3504805541674227	0.038966175987611165	-1.4388238583683461	0.014957260632127068	-2.0009720488189755	-0.6108077324871977	0.393778667548851	-2.0570934134305587	-0.32856167991570123	-0.8345171291267535	-0.3713304193420058	-0.6447329780778304	-0.7561112748976238	-1.2956966218239148	-2.0438563893685897	-1.1381085266989472	-0.09843321637919887	1.3235413248640944	1.0124598339262911	-0.9190361305489679	1.7620673862785121	-1.6524553801320878	1.523896084098166	0.2735031137776048	-0.7003573358412873
-0.1326258883086804	-0.28158588370706444	-1.2716516798237134	-1.8487321392227773	-0.6570019726923576	-1.5982322511146498	-0.24518409041797665	-0.9273204120807768	-0.8979875361522727	0.026591656532056286	-1.3954220921948377	-0.018392066204475945	-1.2749487932216732	-0.03645094339697518	-1.983756715542174	-0.5704811644399971	0.3191460481043635	-2.11252129478317	-0.4251072473710127	-0.7152416771297533	-0.2261020511946711	-0.6909161312781464	-0.7393201108066514	-1.291652389521197	-2.0546471375602584	-1.2425247434490747	-0.13173194493721319	1.329870909421564	1.0042252126986462	-0.7487076587780763	1.720891900231729	-1.5758900318462559	1.4832971601733198	0.12436899793126772	-0.7577641693052071
-0.12199824136947317	-0.20748588301924778	-1.2778332537206372	-1.748877593477858	-0.6759423583082962	-1.6127551166556118	-0.35727997833964636	-0.845946009611585	-0.7183833513023611	0.08565153592748956	-1.451503297457446	-0.06414987143349452	-1.142268774814149	-0.04246327627162427	-1.9317737607899772	-0.515312981409491	0.2828994795180486	-2.153422198440618	-0.4743475164627965	-0.5425915232794207	-0.11108004777748048	-0.7255599427380135	-0.6965528723527197	-1.3082613435477886	-2.0747427747117824	-1.372768481330248	-0.17029562147087335	1.3204200562512782	1.0051074935444633	-0.6254389804985376	1.7193961207184234	-1.4795034225466595	1.4468719573996274	-0.04839294385633871	-0.7771888380301586
-0.11560985926976412	-0.1841145724574807	-1.263180991843082	-1.6364714739441915	-0.7299685596722174	-1.5984108970728241	-0.4406199049269771	-0.7672601887217718	-0.6463333282709124	0.11456963367887432	-1.5275483908093122	-0.09022007793090597	-1.0550537614789879	-0.04024312582938028	-1.8786472014547413	-0.46716760408475455	0.2726798166272367	-2.1610206909667022	-0.47773033242128704	-0.37216531533964464	-0.042432445676308904	-0.7709824019018076	-0.6548906934158852	-1.32554233617661	-2.104155479997197	-1.534090536692123	-0.20316708985285375	1.3710318620447897	0.9734777252218475	-0.5636509014257685	1.7497168179360223	-1.370050448790563	1.3874988768785095	-0.24573922133477039	-0.7835770103340489
-0.12691238144617129	-0.23497953844686506	-1.219900315855392	-1.507882062023762	-0.7809020611536172	-1.539489256632757	-0.49092947979210794	-0.6782681384443394	-0.6897232379041742	0.12158868448718367	-1.5920162522555357	-0.11169745836538743	-1.00789515491991	-0.07264904843356026	-1.8296866302434307	-0.39917349253494067	0.30639224116339153	-2.171984447717768	-0.420276586182288	-0.29620775096809726	0.011697643881232829	-0.8157215257446584	-0.6444859122484029	-1.311429525529739	-2.1389148426823197	-1.6985177584232098	-0.21521307029975198	1.5040401850834642	0.925687512739977	-0.5637738933721689	1.7808996658453178	-1.2826950031594297	1.3494345399800014	-0.4532814857180892	-0.7756134742719587
-0.166690707320357	-0.32056929786202154	-1.1524728668328392	-1.3468906339288522	-0.8124533627501485	-1.4415072028672518	-0.5056654406542612	-0.531638020212801	-0.6856895025865107	0.1200811059314248	-1.627495454284481	-0.14693437749973762	-1.003677540894932	-0.10113868081663915	-1.7580071286994479	-0.2950254123060697	0.3900086089824237	-2.167492352937819	-0.2999565881707083	-0.334930573881298	0.019719545677956217	-0.8644317303205347	-0.6529819542499897	-1.2785356360883489	-2.1747216143341292	-1.8190994979452455	-0.2353632115049744	1.6212431997281456	0.8460028476817489	-0.6459325135674616	1.8176709122140402	-1.2238520202393723	1.401674351624606	-0.5977551604442306	-0.7315611005564422
-0.21724082824266686	-0.3658043672474235	-1.0717357165134695	-1.1844199448440205	-0.8206461360414243	-1.336116596130416	-0.5058150443178357	-0.24810788851318918	-0.5568885787644885	0.11663521208968933	-1.668927359017666	-0.21376236415147343	-1.0178382346161006	-0.11982379789266603	-1.678679771506399	-0.16862774836952607	0.5140985807501279	-2.139306361623621	-0.15334534452974125	-0.44074788261074616	-0.039042659740085264	-0.9000554188443951	-0.6930367738892245	-1.2425455688009621	-2.2175679485759865	-1.868568929544029	-0.27097741456536817	1.6762819841119492	0.7741410727897827	-0.7526741490494819	1.8589398844804044	-1.2083467981637277	1.544628095343527	-0.6716913289581151	-0.6805568922749277
-0.25289782863919374	-0.39668788477547257	-0.9707152768448155	-1.0897738150396676	-0.8070555449427669	-1.2120522324715182	-0.5166292519991259	0.13066204494355077	-0.3132655015606411	0.09644932259633808	-1.7141332590334784	-0.31095982128529975	-1.0193679391847463	-0.16839131253603828	-1.6100634965241247	0.00823910977062633	0.6628756853343564	-2.1207288849065367	-0.0033242224026173496	-0.5845030921673164	-0.1311702974099878	-0.905302918384465	-0.7850580936766763	-1.1977109934806287	-2.263276388715184	-1.848685203265638	-0.29429755062503776	1.6806219153704096	0.745364012535316	-0.7748126994015064	1.89312467877404	-1.2174370856532613	1.7435855883269986	-0.674194535323985	-0.656319415004286
-0.26139601487849745	-0.4795350924410336	-0.8141089656499053	-1.0727933161313907	-0.7849936454702471	-1.056493637245135	-0.5295592829224076	0.5308510116493397	0.014666277778189718	0.04998849255975144	-1.753331760761243	-0.4203732487720715	-1.012702797849937	-0.20013532693383523	-1.5187385019643838	0.20848536313967245	0.824313124333117	-2.107816015844171	0.11497961729770298	-0.7943225773021536	-0.23749599135727664	-0.9120718059975763	-0.8957649652986994	-1.1547125236271083	-2.299107518715055	-1.7506259150911092	-0.3072807469419451	1.660799994379045	0.7149106186737917	-0.6825379916148029	1.930259482663357	-1.2245023822711425	1.9977424406804367	-0.592891206611359	-0.6554811480503823
-0.2375984725337375	-0.5881810244839963	-0.6163662119128028	-1.0948050739754542	-0.7740347306691392	-0.8957438006459334	-0.5472873170560641	0.9542129910154877	0.328716193231002	-0.015033174760730827	-1.7969332569854068	-0.5276749232443432	-1.0033715999812043	-0.18642831115998282	-1.3988744466047236	0.37253913152780394	0.9982135668572581	-2.0788838799733025	0.13240788511584456	-1.053134282643051	-0.3698218758625346	-0.9350602376436296	-0.981084170872062	-1.1324632456175	-2.330578504411747	-1.60107150738595	-0.3209668551613617	1.61736337579508	0.7155870339889215	-0.5079509236998059	1.952145645403157	-1.2234085915813449	2.2576817939741978	-0.45350534970202877	-0.6608720717366973
-0.15543405045133243	-0.6876027840275458	-0.41142771981131	-1.1367027056062062	-0.7653425151608108	-0.7497375098889689	-0.5956199863668085	1.373042790004967	0.4422301081314238	-0.1182337795322634	-1.8464874559138107	-0.6104120805882876	-0.9970233260213284	-0.1577318324624089	-1.2861579198890498	0.5439880298730129	1.1808173401766229	-2.053880423604899	0.08120558276813725	-1.2582932928917967	-0.5091580506547506	-0.9688144238743451	-1.0244972233294918	-1.130171113956316	-2.3664827094558065	-1.4573142986962733	-0.30292544966366236	1.540115086461099	0.7603921962757693	-0.2997101844510723	1.9559578056905362	-1.2102387604379703	2.4440270604972785	-0.29073588210663853	-0.6591377263148273
-0.011299045908369498	-0.7930717850065366	-0.20592902257540757	-1.161185803666967	-0.7496388992976968	-0.6236029548324091	-0.6371884328887624	1.6687483554283333	0.3180201323135911	-0.2599853216582167	-1.9038904711184022	-0.6591433855776371	-1.000148293925846	-0.11576961012856975	-1.193393208845305	0.7361715373860753	1.3214000199429137	-2.0415005149401537	-0.01378388934626964	-1.3992358649732506	-0.6409515080496057	-1.02331363899934	-1.0265781795629885	-1.1402876950577727	-2.4033490692483324	-1.3499261845198185	-0.2655332929675143	1.4343152722863561	0.7335561538821038	-0.12310912341377371	1.9784360478210214	-1.2092484364350446	2.5588878665769883	-0.130835943759931	-0.6675493016109012
0.13320943328042173	-0.9079778895214015	-0.05742636841099711	-1.1443913196137099	-0.7406585440487603	-0.514576377417445	-0.6480026405700515	1.7706840055950592	0.10696977063287245	-0.39812454893303134	-1.9940834888148011	-0.6755639224706671	-1.0217389812661466	-0.08526667361774058	-1.0979124369168445	0.8716462097942426	1.3972270105585818	-2.029562202033438	-0.20506183490314084	-1.5017663124672433	-0.7648650442105094	-1.0936971770564354	-0.9966124098006368	-1.1519883671502051	-2.426002332946415	-1.2725235824924117	-0.2566710899613865	1.3270853948029513	0.7001618238678499	-0.044409651710986	2.0008104163741924	-1.260449665481787	2.6642932971033604	-0.02834694165810665	-0.6888094859073324
0.23273059811372723	-1.0228584423118925	-0.040031033116681235	-1.088808309363611	-0.7364997271259909	-0.41447158932540235	-0.631952304663632	1.6601064860660464	-0.0684916590259246	-0.49217199818745205	-2.115215975084233	-0.667296835557394	-1.0615003735897057	-0.09522287622208862	-1.0084355890493335	0.9513235995748601	1.4093472814870132	-2.0160097804939268	-0.449585303646648	-1.4931812271507598	-0.862086234569925	-1.1570281788766326	-0.9632884072200898	-1.1587087531725249	-2.4083912472972595	-1.2329960140328222	-0.2734031497583359	1.215540456727324	0.7137783582549929	-0.04868362184839138	1.9713103204173645	-1.3565406556760324	2.731103189857443	0.035718860291166554	-0.6954144513889562
0.30280623560745373	-1.1232426501402375	-0.10063943343418821	-1.0216126574501032	-0.720786506604857	-0.32880559808812215	-0.5696851226884576	1.3973808546830555	-0.15196454213112137	-0.5598172437738004	-2.235291013400077	-0.6587645957992503	-1.1246443928911212	-0.11401831133251347	-0.9238292714149399	0.9926130751685541	1.325066220146628	-1.9953004621863593	-0.668710590173812	-1.371763591960506	-0.9225522067412506	-1.1879071995116832	-0.9625564846827906	-1.1747176727328372	-2.3590290549486945	-1.2353682012161684	-0.30151962585864406	1.0775206944417746	0.6453427739809559	-0.11706714404686931	1.9101080086646793	-1.4828734803476555	2.7846330607669487	0.06878967610043252	-0.6909485119276391
0.3383846097627542	-1.2138746164987497	-0.18253562885923108	-0.9523619842811344	-0.696342651943313	-0.2610882713544317	-0.4720794181816387	1.1633462295828634	-0.12801650992984823	-0.6132579667341301	-2.357991439738619	-0.6624767356274325	-1.2366515466995325	-0.15089211432978095	-0.829706529928837	1.0125131644627792	1.1733291522251215	-1.9749566024371592	-0.8621400066802837	-1.1422065868694915	-0.9468663781162782	-1.1836653632741332	-0.9944022907664397	-1.1955268680233768	-2.3059278561725423	-1.26210195115883	-0.3667112591696582	0.9745561362181194	0.5517327762395479	-0.23418622500640093	1.8302084529956932	-1.6444736642876172	2.909009951071287	0.04153932387359614	-0.6935066714248981
0.3286218514770455	-1.2946862034557618	-0.2979185691290243	-0.8860521173915341	-0.6693343535903614	-0.2205671646062764	-0.3975554217692725	1.035241718710186	-0.1326801378496724	-0.6585734286471844	-2.4814484883198142	-0.6602324061904946	-1.3988985691267188	-0.23590594958713415	-0.738738911801295	1.0351093948871894	1.0247286068575039	-1.9512474784629787	-1.0304418662470893	-0.7727699250219188	-0.9257290218333152	-1.1708496027266428	-1.0364806609499717	-1.2219883879862607	-2.2298445559994637	-1.3064005477736904	-0.4576901114922798	0.9266801037107436	0.5090892020249566	-0.35805448902463965	1.6976969304177867	-1.7795715954328895	3.074562497677719	-0.033231246762244745	-0.6783745076190755
0.31503916830504936	-1.3383285486884482	-0.4201398755222897	-0.8314257549672543	-0.6290620225114409	-0.23945109324383687	-0.3845826469421124	1.0108396401849689	-0.3206061730396331	-0.732532883119668	-2.5536740067358825	-0.6445978580876162	-1.5840474542387575	-0.3381845572276496	-0.6660893885127712	1.004270675864784	0.9088019023989246	-1.9198332698831897	-1.1385701955442724	-0.32760463441123944	-0.8234675214954276	-1.1598130926374561	-1.070235206199516	-1.2596945538472037	-2.1293541910678067	-1.351632026988742	-0.5201941404701745	0.8701490793526834	0.4567111291448295	-0.4661797839036602	1.5362566165582732	-1.8572307344085186	3.2360930948112228	-0.13468233402943902	-0.634365492539106
0.32636134704176356	-1.3219584106054616	-0.5156548509389951	-0.7873933814288888	-0.5750358211475188	-0.32674591527623337	-0.42183395917232563	1.1696451921402646	-0.550056666694928	-0.8380438030805459	-2.579718220558262	-0.6086507081187937	-1.7698191476394598	-0.4349748426569038	-0.6201307793319351	0.9524405723287934	0.8342315979720659	-1.8961393733489416	-1.1940213147358452	0.09824830237322033	-0.64673721598264	-1.1326730765886956	-1.1056688678581585	-1.298852803116541	-2.0493735552047356	-1.3855756267414643	-0.5776537428536035	0.8074376944345791	0.4072886970981949	-0.5902171618481991	1.3998706095466003	-1.8969471612123865	3.393783868485665	-0.25630153112246923	-0.5871912970642238
0.3503620071763608	-1.2751561687917206	-0.6054228943734026	-0.7637163477398838	-0.524476901328908	-0.4600158000739743	-0.4796023452642757	1.4444566378610326	-0.7049617935486866	-0.9178573612955262	-2.5784602221307202	-0.5254211240629479	-1.9342842416911812	-0.5177685274720119	-0.6140349584741347	0.9475361632253136	0.8055459181911487	-1.8799678321411188	-1.1857807750609628	0.44371213550848376	-0.4435452830828691	-1.0951798857716892	-1.1662749242309611	-1.3066892532461372	-1.9889283144877539	-1.4142684301445292	-0.6291868331178494	0.7933484620109782	0.4059505711487028	-0.7092426179769319	1.3014400076850146	-1.8930006461559543	3.509297292781737	-0.39196310538989365	-0.5505387971486897
0.35938436835717985	-1.2385405477621882	-0.7121323137690709	-0.7825924265993214	-0.49629683469748664	-0.6163415220619264	-0.5347740391955987	1.5776566509651022	-0.8048724509063497	-0.981479134242802	-2.5158246627420047	-0.40722924346208184	-2.0544643884806364	-0.5514293177174622	-0.6279522178194986	0.8512325698085542	0.7941318841291545	-1.8556800654495222	-1.1185168625423427	0.6430005826551011	-0.2671166862659752	-1.0640558958706408	-1.22831612283376	-1.2178721515475863	-1.923331283155563	-1.4445204801793456	-0.665104253077363	0.8387125572283569	0.4247578578454119	-0.7478159671666753	1.2262355377105663	-1.8780571003804767	3.5535539141517725	-0.521519298277146	-0.5177741215538497
0.3598561258045437	-1.2056214095255893	-0.8215944652907131	-0.8348183116088158	-0.4839836631155234	-0.7784154404687695	-0.5916554892820655	1.548747997602071	-0.791317646640682	-1.0463735384384463	-2.4073997837768766	-0.2850032517214057	-2.10548003584494	-0.5340542272998995	-0.6309541798499732	0.6554927237571028	0.790299510545099	-1.8239613080710921	-1.045258600145278	0.6430986979158608	-0.1652278849053688	-1.0313718385387585	-1.2570476702783147	-1.0279132402131232	-1.853568974304693	-1.467056258421139	-0.7046189280673579	0.9094074260087293	0.43584518714120596	-0.744618176560272	1.160919832296294	-1.910368268595309	3.539985526118572	-0.6302561406580132	-0.4815696608723
0.3557872178210374	-1.178170340305264	-0.9168583142678555	-0.9005524182328765	-0.4961719741432245	-0.9363910104233872	-0.6232325482723928	1.5335767158327211	-0.6485621790170072	-1.0784046880127647	-2.314007074427815	-0.16344014209290436	-2.0777814566912647	-0.4934709803960248	-0.6335783439378364	0.5319195886236109	0.8199510730992333	-1.7804565121852653	-0.9973579261730545	0.43998375559961317	-0.1654408557495309	-1.002581503224323	-1.3053258548954383	-0.8718442755340743	-1.785195091293382	-1.4765050264716617	-0.7405639131995202	0.9712980789409927	0.4343453097033132	-0.7365160820911631	1.0979724444447534	-1.9774442435993844	3.4695331130871216	-0.7394610622780258	-0.43877468758764077
0.3301419588074383	-1.177880754095679	-1.0055059474334467	-0.9719644068601754	-0.5570078780435048	-1.099852062152521	-0.6204648804962524	1.4905081994849607	-0.5614189601723141	-1.0873424751647676	-2.2357832736543353	-0.06183925378534137	-1.9753677358204975	-0.43329249263234565	-0.6149641371978534	0.4521266499374147	0.8851221957007016	-1.6818436111854023	-0.961675983442899	0.13041375535897917	-0.25669886247244256	-0.9715348720388512	-1.4157600494937608	-0.8084446338270841	-1.7341399937544768	-1.4953625818898402	-0.7373525705861017	1.0490562169328441	0.4328601369461843	-0.726538360439452	1.0439477968843793	-2.088138817597955	3.3723233531848287	-0.8713169488184775	-0.4018331301017941
0.2852463750667182	-1.1928114783722008	-1.1089024295687329	-1.040692466865039	-0.659624044331886	-1.253172328608842	-0.6244828074608424	1.4284147677707417	-0.6167889425658508	-1.093314052560957	-2.182455079443304	-0.007170419019794186	-1.8085643790709902	-0.35062291560593295	-0.5677802373923342	0.364797354853985	0.9749700652824231	-1.5399238710188308	-0.9298910446969255	-0.1957704290369823	-0.4065770940506219	-0.9233146059949722	-1.5335421723096705	-0.8048204256507624	-1.6960435373847962	-1.5217631594752918	-0.6930002077964952	1.095477315465322	0.44750599898678123	-0.7547650121382841	1.0147800963749525	-2.2493990395667622	3.301263853440486	-0.9815801365443877	-0.38347797438699727
0.23788061691410994	-1.1957073404680472	-1.217620860480902	-1.108818193053646	-0.7688578199962215	-1.3472451884660723	-0.6455128081691219	1.5198777525473162	-0.7180684050012807	-1.0739015312877693	-2.2147801694727596	0.016248259028914858	-1.6045673483810057	-0.2561217293904193	-0.5252115989397877	0.3303381034567593	1.07407171498174	-1.4015825792362875	-0.9364131138648949	-0.5022170934767622	-0.5397016192214821	-0.8545684940842861	-1.6533478456698785	-0.8637318095499904	-1.6656564981768835	-1.5456316271459332	-0.616355245250503	0.9588130044897205	0.4420358577427043	-0.8361088106886742	0.99158512656101	-2.3942376202333393	3.2628352645142407	-1.0717566195295296	-0.39201962558971004
0.1941185614844136	-1.1946256508028341	-1.3626367206190777	-1.157279491711542	-0.8641648415311908	-1.3754607412717765	-0.6671625954836414	1.7083857295700302	-0.812164669108256	-1.0039263915697931	-2.2948545041650137	0.03181651892057562	-1.3828038917723333	-0.13707478052152874	-0.4847667975700262	0.3252282740766951	1.140177562847612	-1.265266536964704	-0.961324170583217	-0.7490750895484231	-0.5926603691361404	-0.7658509404351059	-1.793073293182453	-0.9601573482809528	-1.6615521165283589	-1.579868418573002	-0.515880190950865	0.7761379609745632	0.39906878055131434	-0.8942378793560399	0.9515107004337425	-2.503661032078901	3.2625772526612584	-1.1581681173302318	-0.4231366730337721
0.17957270685738508	-1.1950600301172103	-1.5571921003155809	-1.1655704395353026	-0.923617674676555	-1.3741261508783595	-0.7125566214027311	1.8022172266903425	-0.885983236753456	-0.8769765298094786	-2.3574353679699227	0.03664608859499565	-1.1476992260328376	-0.019034483716511546	-0.4354896929473404	0.3065607064419849	1.155662844727896	-1.1697295788311126	-0.9501744091840338	-0.9049965914392086	-0.6124311625024028	-0.6461899005545593	-1.8754361057620197	-1.005207936009145	-1.6716364726262156	-1.6326029392724593	-0.45172225161412827	0.6622800509388391	0.3471318480940944	-0.8982812395939446	0.8982547173454826	-2.6224999124298827	3.317306119828732	-1.2054848230265653	-0.47766738367309125
0.21263504129341498	-1.1926240990601165	-1.7166670481470334	-1.1786180529374375	-0.9244052566342168	-1.2857174187538203	-0.7888438038500907	1.8127667086970476	-0.9249638981716123	-0.7165956241016419	-2.410626823221438	0.055045802080091535	-0.9315301175609229	0.04870078940337711	-0.38347610592952663	0.29657214549301275	1.1274341417429086	-1.1917789118526994	-0.9321913595487	-0.9946739397736692	-0.6460628083094655	-0.516536693245133	-1.8442074108372712	-0.9276594815873054	-1.6817330078981036	-1.673823023306684	-0.4417436591157834	0.49278646052960723	0.29104819566152623	-0.8675640009805097	0.8453622917778182	-2.742417802515395	3.359832544067019	-1.2072146810842797	-0.5620288355685842
0.26643504685311303	-1.199463443951188	-1.807082225098775	-1.2246434427795916	-0.8698027757890794	-1.0572502554209304	-0.8815873892907178	1.817081241993479	-0.9553441029064602	-0.5538750347910355	-2.4550305213414263	0.09462933392142092	-0.7575152964163767	0.0934347523514452	-0.3095298167298791	0.2965079516565796	1.0671443621888812	-1.3129436513919068	-0.9465074366850296	-0.996047553424307	-0.6884972490085076	-0.40823449143535023	-1.7412359558349368	-0.7565896552512911	-1.708600265810992	-1.6994506410234027	-0.4626656251551319	0.33924740251179536	0.2184070726890869	-0.7842523312877163	0.7898522520618727	-2.8498162234893067	3.339419253345927	-1.1741642165462813	-0.6339319061836397
0.3303123156634299	-1.2021463750105743	-1.8683377589336168	-1.2743625561714338	-0.774294056435685	-0.7996427837341427	-0.9978935517444316	1.7424795045504369	-0.9817390256007326	-0.3701462404112098	-2.4673187958365483	0.13279240409380405	-0.6199839292340078	0.10504572547175148	-0.22435169680396672	0.26873769801567193	0.9871941945735662	-1.4726642688390272	-0.9869253217570705	-0.9045060151354105	-0.7725852373113402	-0.3195298309054328	-1.60248640503876	-0.6409270115314385	-1.7420199193526806	-1.726117756494623	-0.4926014026501672	0.28589982343214754	0.1209738579491283	-0.6984500746803215	0.7523954400828862	-2.9640138838862824	3.289015879007831	-1.0878341238306484	-0.6623029067097399
0.38666767406301233	-1.187990719706764	-1.8681349260401245	-1.3529051142411754	-0.6480120127853992	-0.5939056914324391	-1.1093696530598618	1.5815486928704907	-0.9547868902199363	-0.15707840102092258	-2.479689113707381	0.17766005334361673	-0.5483828289602284	0.05529229195860932	-0.14257375836155062	0.2112970531754384	0.9282441878985171	-1.646317993823963	-1.0514694502450646	-0.7965465232127096	-0.903775277314405	-0.24357646532669067	-1.454566295392898	-0.6041809008165403	-1.7537119264226593	-1.7103653674456567	-0.5185264475250129	0.18023679792171135	0.01818813941120089	-0.6509751833698678	0.7657120326943841	-3.050393786469759	3.1821989718739787	-0.9717708237935778	-0.6800799472839154
0.4193827426002893	-1.1680859264185544	-1.7947770295602077	-1.4843910431897764	-0.5085331690152872	-0.43748539217251176	-1.1872169879987904	1.4833386486066182	-0.9237646795636593	0.04729638799589443	-2.528386415156155	0.23829482711874217	-0.5700827809125755	-0.0024178297854314883	-0.026783794328961365	0.17217732925317777	0.9127796776907745	-1.783897913609907	-1.1416147299069128	-0.7223223284479198	-1.0163836111644398	-0.24170696303354547	-1.3437159095478755	-0.5174159169926622	-1.7639302534348584	-1.6647873889791054	-0.5150532357714442	0.003294442974319911	-0.06898120815572699	-0.6257003383846405	0.8263949765605079	-3.083384878626898	3.0019701039833118	-0.8667989665971513	-0.6759030653929091
0.4341382672039236	-1.143828822745117	-1.731415897116726	-1.6097650554734266	-0.3697266513065925	-0.3728996239997543	-1.2394072946345798	1.5600400402354606	-0.9425887777127627	0.23881760140418945	-2.598889022682328	0.28299202096828124	-0.6520093870247068	-0.04615893042392641	0.11682026688394129	0.20138552483018443	0.919208510342617	-1.8619537707015223	-1.2311781652239002	-0.6781050509321661	-1.0854394073835865	-0.29784360430495	-1.2667205289084982	-0.485890106134387	-1.7267837726396138	-1.636627661347577	-0.47552477819512545	-0.09940897325384024	-0.1394166290136197	-0.6170909021366315	0.9120595157703532	-3.0768664773539145	2.9000554220560857	-0.7811404658333361	-0.6438465808453337
0.4446086616606778	-1.1055353051482861	-1.703009633318512	-1.6777667717586868	-0.22129626626160456	-0.4307388801050035	-1.2813070064115926	1.7204331355995315	-0.9502686221313791	0.4228107115048303	-2.6713059756417166	0.3089201812987962	-0.7351160509469351	-0.11035023668880387	0.21403686719736958	0.28514564260794073	0.9431894062927032	-1.8969768825452036	-1.3159515331436666	-0.6722508403734976	-1.1268444890025209	-0.3274719923714834	-1.1962119911487124	-0.5745992016290076	-1.6044439694959345	-1.6098539307220505	-0.4248875560419189	-0.0879684667845455	-0.17242863732801977	-0.6287136410714448	0.9948779189618279	-3.0447770234680958	2.830285981576643	-0.7393186033791562	-0.6173544545262583
0.45347377035904257	-1.078654891105672	-1.691873141594833	-1.6834800851628795	-0.03093194430019296	-0.5416464943736801	-1.3413301334331382	1.8876885153757308	-0.9264538364421009	0.5911700361928224	-2.735573286613984	0.35683708826461336	-0.7762869567658894	-0.19119956614766132	0.2670102652045184	0.4007459032564548	0.9762682948163169	-1.9035703640357755	-1.3886279511958708	-0.6951116961305336	-1.1496678644684202	-0.34721135796324215	-1.121828569367932	-0.5711430031032425	-1.4135110582083816	-1.5708994187168654	-0.3816240175718832	0.050747674155656994	-0.1427251821854425	-0.6487305803480667	1.0688359060085233	-2.9959703091746945	2.720054211682755	-0.7727760933424991	-0.5762649209064387
0.4663619217335321	-1.077939442823169	-1.7061100789761887	-1.6326891718921126	0.1974091954732988	-0.6441157142650842	-1.41477484627257	2.0868868048688327	-0.9059702135526957	0.7638758860675494	-2.8004240171468515	0.43808749572839345	-0.7533741676198317	-0.28026758916911076	0.3219032851903375	0.5342048892006248	0.994723925870151	-1.915432539742832	-1.4353243426868694	-0.6920701230469783	-1.159251552455659	-0.3886885226325362	-1.0316298802125772	-0.5054512297350673	-1.167382130211307	-1.5698999016452304	-0.33545235338754875	0.22010447590058133	-0.0730838140887869	-0.6951600401141196	1.1338607654063197	-2.934156354245862	2.696195703865987	-0.8593096987708041	-0.5220521735944634
0.47915179030648636	-1.0621058909520595	-1.7363418388158376	-1.536643501749988	0.4123038140184362	-0.6957969391062209	-1.4686001072317176	2.252388205233724	-0.868382583850849	0.9151623730851235	-2.8634424456222103	0.5304175042099613	-0.66283751007847	-0.39425369821003164	0.3275804650847041	0.6179264906765211	0.9787193521763087	-1.9294417844803036	-1.460492493418036	-0.6869681294874678	-1.1673444445337693	-0.4125150070306889	-0.9338249372382356	-0.557834238641185	-0.8737909610145383	-1.6151580346488585	-0.26915811317064114	0.38013477780640625	0.002248265463401711	-0.7797323772575137	1.196444595737266	-2.8602811398187207	2.7532315005424612	-0.9560189398327313	-0.5098828498843374
0.47413936742825336	-1.020405476771881	-1.7937725238019557	-1.4202690653092227	0.6003149947648853	-0.7039305844960205	-1.5108417702397605	2.3233923644681695	-0.8049330175027126	0.9589310985578556	-2.9126684710477764	0.6350960594669102	-0.5187393397121333	-0.5137281294622134	0.2448733479185695	0.6172203584757584	0.9483407810831942	-1.9246299134617804	-1.4486255750356523	-0.7158303686943113	-1.2066553128517872	-0.4234225859272455	-0.8556814428148616	-0.5922522156269231	-0.5872515335818507	-1.6664265969765857	-0.18338907847837016	0.5465817116015314	0.08668254240829114	-0.8855515731415327	1.2511755836233658	-2.7670576549463775	2.7769078823453612	-1.0454424257809856	-0.49313196368477047
0.44736713229039743	-0.962956683135179	-1.876653907566822	-1.3205119559169334	0.790554456172033	-0.7216060257694631	-1.5502730215677838	2.3092453042528676	-0.755837734492212	0.8847758546625453	-2.9445833441986857	0.7624546527047167	-0.36440307519708154	-0.6302653430485698	0.12632647998044336	0.5583931267685731	0.8991534605030264	-1.9220717035531993	-1.3940539879932872	-0.767896867070846	-1.2941508346611905	-0.49790613590999727	-0.8185973675917214	-0.5606904027006715	-0.4029075554451923	-1.725104912528699	-0.0901360994123411	0.5806296536808027	0.14669234460475558	-1.0112032203825738	1.2929223743453693	-2.6409022017379646	2.799825405757142	-1.0824410369448279	-0.4559736130211913
0.4105962601431523	-0.8765833375058522	-1.948302212515869	-1.258250126586583	0.9481188709942824	-0.757997258308068	-1.559965201772259	2.1698103424385238	-0.7362747238674994	0.7515607313718016	-2.9642737543689126	0.8578907373690494	-0.20687628401028385	-0.7759265177157908	0.013048361728456581	0.48480131268180254	0.8378354831581551	-1.930538160155411	-1.2973325141081349	-0.8635592463116513	-1.4092260807894217	-0.6136992400116235	-0.8357186143955933	-0.5842597565360931	-0.32084428082278216	-1.7777461449681387	0.015893337175740558	0.46774169962834655	0.17770451633529757	-1.126784902012103	1.3285094619327251	-2.4837510853335303	2.8172639715850463	-1.044506267302692	-0.4942737410875031
0.36815774644078103	-0.7559962329382535	-2.0248861178732405	-1.2170256915739983	0.9984184650463461	-0.7846049974902068	-1.5481785702777302	1.9152400751796481	-0.7507016871207701	0.5483606788919416	-2.966370418414816	0.8833170012432034	-0.037363164882034575	-0.9519665211051423	-0.12158044565864012	0.4075632886856388	0.7953470269728784	-1.934832298216243	-1.1858890251716332	-1.0128416155576905	-1.5336188013496876	-0.7264882473249545	-0.8990083867384915	-0.6252541112722442	-0.2858291554830025	-1.7941248980486624	0.12463794326958748	0.3755212692193325	0.22498006499043693	-1.2054689997215906	1.3676282511487154	-2.3325271319913785	2.772794869865497	-0.976471967456308	-0.5814390514150208
[truncated: 25 more rows]
