# Supplementary material for: Obesity dysregulates feeding-evoked response dynamics in hypothalamic satiety neurons
Source: Sci Rep. 2025 Oct 14;15:35837. doi: 10.1038/s41598-025-19800-2 (PMC12521569; doi:10.1038/s41598-025-19800-2)
Supplement: Supplementary file 2 — Supplementary Material 2. [file 41598_2025_19800_MOESM2_ESM.zip › Fig 1/Fig 1ef NCD and HFD/matrix_MPK143_3.csv]

0.06405464359311933	-0.4345849371470633	-0.595757652140226	-1.244981776828507	-0.32763663266363957	0.7792468827413448	-0.27901667436515404	-1.1852934217930233	-0.3389096228332528	1.4416155874691525	0.8154719478597882	-0.5399016971712846	-0.3607773349167842	0.07020180283478408	0.02476683676401146	1.0296631708606747	0.17711478505120165	-0.24412383356282205	-0.5883417558857179	-0.8507498642820845	-0.3788027972249477	-0.05839212248822053	-0.04950887167225303	-0.3629417369504802	0.242901402318431	-1.0627008502380808	0.8367149521781322	-0.46155742725268467	-1.0979117692009017	-0.14848473541505203
-0.028398669999428534	-0.4145306570877806	-0.580765058875256	-1.2621612795430943	-0.35323117195277787	0.726173571902912	-0.26653005007630637	-1.216093198660547	-0.32584919467948015	1.48012672401986	0.7605299922496446	-0.5221586237384241	-0.3560768379298357	-0.025360154058174676	-0.003338119282344624	0.9357296512495411	0.14833634652489186	-0.2864932803600846	-0.633742487304229	-0.7669279405742031	-0.30213177728293833	-0.20699507804909387	-0.013046611286381491	-0.3073673993202453	0.25714316632893086	-1.111840209226806	0.7954575268346469	-0.4539024445000685	-1.0834464647380457	-0.2121393374567036
-0.12437627755039303	-0.43877694790973537	-0.5958234091282305	-1.2872946641306762	-0.38044773237114354	0.6721033868354263	-0.2243473451658141	-1.2313566539741871	-0.2616301138062986	1.3874147286200085	0.7204262612468355	-0.48931923368312913	-0.3692960349578645	-0.13391825027722382	-0.012706437964463321	0.8637272579121135	0.13260838905549296	-0.31657251503310596	-0.6685306120330482	-0.6855523219359064	-0.2236299347072999	-0.3100728724637254	0.019120025907809642	-0.2644833866292417	0.25109930465633873	-1.1176006845414883	0.7247465106514849	-0.3264035193127381	-1.0924844766737527	-0.2654462543615386
-0.20519476444563844	-0.42139133184490446	-0.6126736373043211	-1.3030701082151894	-0.410956041551767	0.63247080832498	-0.146582008183224	-1.2487348226497157	-0.19048263507105695	1.2219340049626364	0.6839736375069142	-0.47201728638533913	-0.3825684738611501	-0.24424651030103708	-0.007349241263889995	0.8163169970696665	0.13475834941982945	-0.3452955883682854	-0.6984369376846087	-0.6063471994622913	-0.16694362112946268	-0.43390395210871996	0.05551911536439358	-0.23034331734149324	0.20997908661574038	-1.0784945708182478	0.6694174363003738	-0.22871135846983764	-1.0759783308060598	-0.29115208270142556
-0.2666112538362268	-0.38282558140167444	-0.6075347286917888	-1.3099330879902602	-0.4297285507973895	0.6231117980115568	-0.09561109817800978	-1.2741625454124375	-0.14217497825350817	1.1619880588381108	0.6722487903841537	-0.46281245436685553	-0.39434709786437583	-0.3355573852061591	-9.127865134007513e-05	0.7781315577943182	0.15014497297571744	-0.3537694777277379	-0.7266197760097632	-0.5339101876811976	-0.13811774453568915	-0.5383363700502051	0.09968570228640897	-0.20517933154735107	0.1809403180154732	-1.0307948297472953	0.6253076042698675	-0.21968240445393117	-1.0383416270082833	-0.2980926563531952
-0.3844241620996218	-0.33990537977871893	-0.564075935319777	-1.335117930223969	-0.43886911692562586	0.5815380459167341	-0.05961904073807185	-1.3197482616731735	-0.05973500737067541	1.0615167825924865	0.6661888095781323	-0.42514028243178154	-0.43122089947075304	-0.5160764493019876	-0.001966749199467189	0.6516938471902668	0.18124270895072897	-0.3480227440586114	-0.7759174566047338	-0.4177826470249547	-0.07853085440166614	-0.7190937110820869	0.17710799322356433	-0.1534770906241833	0.15899419884862928	-0.984017766548486	0.5356029416745041	-0.18014568034701664	-0.9854187968199897	-0.3373441491521859
-0.45771937112806416	-0.29773974009304577	-0.4942420140592591	-1.3370321546599464	-0.4022973111119188	0.5172601418599965	-0.06951660170498733	-1.3798641052268927	0.015556768200677445	0.9038900894025588	0.6979382460541214	-0.3910461335922847	-0.48640382137970073	-0.699112282999725	-0.00042734562817309875	0.4997770020174725	0.23749099157128462	-0.30351098614796834	-0.8095891351097982	-0.34953553226010375	-0.04999556767939274	-0.7708259911745031	0.2494968245149371	-0.12299245395917516	0.12281886348098603	-0.9130046305126692	0.463274777766152	-0.11287156085956415	-0.9317558812870839	-0.3410039620005777
-0.4817325292842183	-0.2153038484451039	-0.3951823994802499	-1.2819077836902606	-0.33767408106333097	0.4561121497662515	-0.12596633665326823	-1.4823117351264385	0.06744170814424563	0.7960100040300366	0.7466612398803077	-0.37662621037695976	-0.5300864982331953	-0.8445363932022841	-0.016623605737434367	0.3218222109694655	0.2864941294094293	-0.23486803243201643	-0.8299143994419025	-0.31271624262452635	-0.021319775964306037	-0.659641208883976	0.33086098143975456	-0.10270341006242231	0.0789140773376002	-0.8145816501969012	0.4335479292776207	-0.10213776086798354	-0.8689024513838245	-0.2995304399722061
-0.46853183070482485	-0.12513369694003137	-0.27018165313356224	-1.1820417245211423	-0.27868975976399923	0.4540555845759087	-0.23176117215854056	-1.5861816803032567	0.11688020691169418	0.7164325475828749	0.8162107418160748	-0.3375718432186626	-0.5776482259982512	-0.9317091180888847	-0.04291271602187313	0.12315148648880654	0.30638902036846705	-0.11887809600848345	-0.832601511455733	-0.3130903833998748	0.04252058349761176	-0.48325337772423094	0.412922545423929	-0.08596146674624563	0.054922665189513845	-0.6958657676247497	0.4007704503158093	-0.08017665283923511	-0.8130327359142596	-0.24622787998742957
-0.4289641476323888	-0.039544814339879185	-0.1491559167117321	-1.0386513180381458	-0.24444603133577147	0.47445736674305616	-0.33967618550224576	-1.6426138296136834	0.15092651327938073	0.6101784879758265	0.8721065832938324	-0.27074613515688745	-0.6316263603299606	-0.9776778073134785	-0.07482823795069457	-0.05509601524353826	0.30229301340631193	0.011020970136340158	-0.8258136882170044	-0.3416689826245711	0.14966202710836915	-0.3030507154066867	0.45759702661743146	-0.06150318682677238	0.014644196049683455	-0.5479728271282835	0.3356455372166132	0.00957451490644507	-0.7805093490428863	-0.2174199245665258
-0.3740484156381355	0.07659484383994457	-0.11217747450753897	-0.8748836836882955	-0.24707943034557678	0.4685088953160082	-0.42647096576309884	-1.650625864592842	0.13331723356375863	0.5286815875799477	0.8840862675724022	-0.19671536688895147	-0.655813383660875	-0.960275528613106	-0.1260513497420295	-0.16100406285042568	0.27581259437045746	0.11733554301517062	-0.8131804412135916	-0.3218011481182446	0.2805743608669122	-0.09818183026170861	0.46058880182858114	-0.01472231581906363	-0.030540466683191693	-0.3668875269577196	0.2748345112624536	0.13617054469218637	-0.7586028228423926	-0.21628276843149
-0.31960069589800094	0.2288546633269922	-0.20088036347587807	-0.7397412027704545	-0.29519621007908164	0.4741869816781897	-0.5136021203925504	-1.595431845847521	0.05058419941503659	0.4499966114401518	0.8735374120952539	-0.10673543813744321	-0.6719045995598958	-0.8624011552055718	-0.17406556394812753	-0.18183974156303578	0.26157764030457825	0.20756689002797285	-0.7888181412967288	-0.2436153194236237	0.41335157907552256	0.10373254173138229	0.45103735732001554	0.03271783304524355	-0.039549794048424944	-0.1733716219689671	0.20213005813272894	0.23225880438692031	-0.7409484233491209	-0.24018918878758494
-0.2679748147488723	0.3938791555863749	-0.36533530262511943	-0.596024407789158	-0.3532836491069584	0.4966043616016096	-0.6048105400959102	-1.466594639688393	-0.10659964615074609	0.46332268726246006	0.8547308975876795	-0.00833490160757736	-0.7004544142689917	-0.7314968696294069	-0.18601220293099402	-0.13760051313427682	0.31400652942016477	0.2590204987867176	-0.7680344123556309	-0.1644125952883124	0.5227921952959542	0.21553992257882254	0.41698569959582776	0.05894037765139065	-0.04262400742514104	-0.007001080306587382	0.1253536180717091	0.24371043426299335	-0.7406120209197533	-0.27327128278500373
-0.22616342586992882	0.5257208883658067	-0.4880082515964568	-0.40609276571069663	-0.39058059377843857	0.47444097976942706	-0.6926654092759785	-1.3121455260543784	-0.314636339288923	0.6950374717213703	0.8058489227835579	0.0744693753467736	-0.7060037388671787	-0.5604210692535567	-0.17277550039190143	-0.04374682370978071	0.4237688770268001	0.26541564709550125	-0.7419146647709536	-0.08453833642801659	0.5923421667385605	0.2710417539339905	0.35348122779972385	0.06162391709585798	-0.04461910916758217	0.10079895199968789	0.0970244152625674	0.16138431938504966	-0.7684526859743119	-0.3225480486365505
-0.2117101062574552	0.6132770217310122	-0.5039082912958853	-0.24720331621382	-0.3997593251097164	0.41645567358593094	-0.7617852454414331	-1.1747948931996435	-0.5343063698948023	0.9367284744105591	0.7265735257270164	0.1401187470483586	-0.6851207541950528	-0.3341699352974159	-0.12885913512911004	0.047751875208882244	0.5352121833347862	0.27810423161273085	-0.700767466113668	-0.011763158946128508	0.6504729142197909	0.25788794442252605	0.2956975153600736	0.03169641664769522	-0.020414384254580642	0.14417382838655593	0.13439799828544421	0.037872714884244575	-0.8388011620039084	-0.3817978044999609
-0.22453914804681335	0.6701386534332544	-0.4053911718679125	-0.10034613460022927	-0.37198459859688027	0.36982654012679883	-0.7883384342352702	-1.0726337728523532	-0.7487522292391717	1.0383245203586184	0.6332329880342783	0.17317379876968816	-0.6573467496682708	-0.12431007003062503	-0.07443796662276116	0.09121941183346702	0.6302714617941516	0.3173651023433977	-0.6594292405359671	-0.014372551020354299	0.7235993763885527	0.19640916692101282	0.2354476098409622	-0.0524218664922083	-0.0004006277816731581	0.12986781317026688	0.21999035724722024	-0.1156867999378145	-0.941686481002051	-0.42690499785637676
-0.2510988434680222	0.6697883211052313	-0.16261966000560452	0.05329463499154834	-0.31115880625083686	0.34364834975569947	-0.763772912164964	-1.0144007063563167	-0.9047383379791446	1.093474913050759	0.5151942878281129	0.15099005557711082	-0.5944787433651221	0.04883077206986723	-0.06522322693543106	0.09986768205262225	0.692211598245236	0.3674074557099467	-0.6171740857402758	-0.08764658286937446	0.8189256274218252	0.1495444755462641	0.1568528664561931	-0.15694062077223248	0.006939840893343876	0.07807763371499238	0.3309553608502032	-0.32679608253081815	-1.0435625927120857	-0.46220912108317413
-0.2862066450600368	0.6070159542276212	0.1762819926201233	0.08943554519522925	-0.23105958636926224	0.3237955312050975	-0.689811323724242	-0.9815442002029574	-0.9826676829435049	1.0587782128822165	0.3732803854648935	0.09095768999543094	-0.48051679117274126	0.20741952326702012	-0.05455581063856911	0.09607574818729922	0.6775404460353353	0.43048167193236714	-0.547487465173062	-0.17102241565280338	0.916717102419911	0.07580616646048705	0.07612547249861255	-0.24948094639010127	0.039827650119355434	0.0036623108672338258	0.4196789836898417	-0.4989406617061138	-1.1360867168856696	-0.4862070367604785
-0.31494122095626526	0.5247507373035867	0.4697126880409089	0.04663454536406967	-0.11345351319948438	0.3022220804235315	-0.5849134865352312	-0.9519211589964867	-1.0552199540728466	0.8089570813656574	0.23622943066206012	0.027249273288158432	-0.3394014825994283	0.32145930142527085	-0.046826270171432274	0.05522930269067301	0.5830237555112147	0.4835753883090712	-0.47589057540170365	-0.25742015469866264	0.9773386202282868	-0.06201451409206643	-0.008129386150491563	-0.3326706691685971	0.11155093036959648	-0.079973779771191	0.4705452230791221	-0.5750530616464024	-1.2027751344837334	-0.4731624181080013
-0.309965149489685	0.44195553044741553	0.6462011559949282	0.0746157431102451	0.0351904113431068	0.2645484280522282	-0.46623449339640494	-0.9212748693891	-1.127313517481665	0.485977016160387	0.13272346220366554	-0.034880892135860375	-0.1716256852904156	0.3894766132306825	-0.10712319033723053	-0.03706769809437279	0.4539303828390331	0.4771293839501178	-0.42486091739497384	-0.3383496824125055	0.9734811195165027	-0.19669956191253896	-0.07849674770460154	-0.39704775902497735	0.21021435804763056	-0.16246779356461882	0.4955818952012444	-0.5524077720089953	-1.2074174880090218	-0.4192063201145846
-0.26957844497254296	0.33700854100392635	0.7319647075994778	0.16739828973517049	0.17230844456741987	0.21344565079258895	-0.3331117887332534	-0.8962257485347166	-1.1494334231157608	0.310317330458617	0.06207979706681007	-0.09638367816777627	0.0012887135790892734	0.45537510618320554	-0.16824401663977712	-0.13964948792466164	0.30566556978814174	0.4177676593900529	-0.38808186765116715	-0.3718496718360164	0.8556229769084371	-0.31460840861770495	-0.09186877001659265	-0.42288959388294645	0.3586423989993631	-0.2255705447161355	0.47640458381194445	-0.40862868936317104	-1.1692156281299042	-0.34088632515902256
-0.20870932180458052	0.24355963822376442	0.6732864593538819	0.2669820669598125	0.2837794613484124	0.15283842882857546	-0.18868486665268694	-0.869969194567253	-1.1451139254141718	0.2406060604230181	0.036857932508418165	-0.1158226365199098	0.1430520518340984	0.5106795048712857	-0.1631921711170761	-0.24753998516640313	0.15100673028463749	0.348590717147322	-0.3664576202602447	-0.364338076269405	0.6298825461820525	-0.5703379358754247	-0.06170844153663506	-0.40828333939800715	0.5357045416885078	-0.2695825797638968	0.43430050772036805	-0.13262309877510237	-1.0736773381891764	-0.25488072322184036
-0.1577510463708861	0.19206976888454658	0.47573931599150204	0.35353676818473884	0.35575903428308686	0.07502488455491903	-0.06146400318401907	-0.8434772934675792	-1.1390105643549948	0.16165211761524984	0.06192081608887534	-0.07384703406714205	0.25407505251230783	0.5547552391816222	-0.18008224692043995	-0.36145766149934094	0.01984939566269422	0.29896792619467016	-0.3573647388485144	-0.3509265684761435	0.3619267517058415	-0.8889612373549071	-0.024948014364514784	-0.37856012222935387	0.6501405661605516	-0.3029312236378348	0.4237509706211385	0.1429114159512677	-0.8974966578801673	-0.16848299847947293
-0.1444815224600057	0.18648241739658586	0.3090552149489182	0.42974407188246877	0.38590954468520483	-0.020298141040502465	0.028144089977832056	-0.8283025196820184	-1.1158458244685994	0.12729773866049082	0.12142646094799607	-0.009481829558764332	0.3286258474432193	0.5731039953391228	-0.23589104681499787	-0.4267188390761989	-0.07196499416431482	0.27024697186158164	-0.3525381253260404	-0.331480841511236	0.09787955066607283	-1.031581586782555	0.020787738441051303	-0.3449833795608588	0.6751483508944106	-0.3235006287093233	0.46233405471271727	0.3386658686712593	-0.7060029389862927	-0.0891957672711209
-0.15795063983220206	0.22077905402204584	0.19882020025858602	0.46879601463855697	0.37632053742123933	-0.11226183704213741	0.08138297868040881	-0.8324876056417594	-1.084042089179024	0.13624699324941864	0.19947676929221095	0.07989032540664662	0.3341477905055602	0.5422574345772764	-0.28841506303277914	-0.42280715993091966	-0.12408535288534775	0.2762606997940959	-0.3128554663919322	-0.3123421018491785	-0.17082986149886584	-1.044837276057878	0.047046630328090984	-0.3095959441876195	0.6369026269261235	-0.33171156013178205	0.5175410590485592	0.4662825628240167	-0.5289476123609262	-0.049748213069537
-0.19130339547127304	0.2840454793109698	0.06809859595552778	0.37536951232779586	0.3447769971081377	-0.18338949607547503	0.07890604014801059	-0.8227565133490646	-1.0605588022644863	0.0754605262874771	0.2800801251056285	0.20931673343651505	0.30199274024336653	0.4876628939820405	-0.31489930898118856	-0.3660212871688341	-0.13413918815609288	0.3068760419959864	-0.23771821102889143	-0.3082553333799864	-0.373821256570653	-1.0601758405054098	0.03188560729862129	-0.28902833218244334	0.5085510814958016	-0.32323614775574433	0.5526434678424306	0.5003906984294424	-0.36000631233193414	-0.04024577042389487
-0.24958468617528692	0.37413478489419016	-0.0028400427034630804	0.2313086862266684	0.31662061856489465	-0.2511742124886534	0.02972403019397569	-0.7816423926003258	-1.0426946849263519	-0.031025822714638274	0.34204529921163795	0.3391156479804427	0.2645074176697561	0.4397152064379992	-0.29581937739330527	-0.2566805415364961	-0.11712746053924625	0.3408733115341339	-0.17260350142359865	-0.31080716533492675	-0.477335116730594	-1.0163675420464036	-0.0024793782348423387	-0.3011646161060389	0.3117888775762713	-0.3043137377133581	0.5839292288195099	0.478889450170448	-0.24955866672158195	-0.038102165755552204
-0.3073016091611002	0.47632403011452207	0.03537134302580749	0.16818338639324362	0.2971563650141613	-0.3330271457616679	-0.015187044595140716	-0.734613896094302	-1.0183704338575204	-0.1207139807260652	0.3712510400406542	0.40841166239861515	0.19528689505026137	0.3883150272605716	-0.2618874536034922	-0.14243023942589844	-0.08949803175816401	0.4088932786355152	-0.1420773995413588	-0.30904198834353935	-0.5184647600814094	-0.9070845153478959	-0.026504546062208784	-0.3219550825979527	0.1487551861327114	-0.2584383141290231	0.5914818910485113	0.43290347319503	-0.2080062386459527	-0.07879144217355472
-0.3372475108915166	0.6125044940333195	0.0449685754250282	0.06292750634679027	0.2785603698326017	-0.4282928169493907	-0.033259522035246236	-0.6774654729032347	-0.9526478110115146	-0.2086294038803961	0.3854471061880915	0.40275544506670286	0.1221051769116657	0.34422853752458443	-0.19174702327758164	-0.0839147126199816	-0.04682508649789421	0.5660893297086883	-0.12842534229573463	-0.30900361493068323	-0.4849351595236794	-0.8630045375186033	-0.04110966491393067	-0.3359392016407495	0.016513819695116207	-0.19087545235125197	0.509585229796654	0.3494781813064548	-0.19156288789840686	-0.16807780491411545
-0.3538412983132668	0.750382722310999	-0.027390414174854282	-0.10211921806396704	0.29191819089683124	-0.5222147562995977	-0.06345166990754718	-0.6029115944126138	-0.8467755207386485	-0.31890573774940745	0.38849580023556457	0.32417617620603356	0.09225930283917758	0.3085743014975543	-0.05584587419479596	-0.06677783255494836	0.010178563640356547	0.7695898144609694	-0.1440258741295862	-0.3111621194038472	-0.38016952760958483	-0.864985532926956	-0.051368623830536884	-0.3472397812390781	-0.09291562870627548	-0.13325467005572517	0.3682214326669736	0.2247664549675112	-0.1986811633038502	-0.24993997587651293
-0.3687970428456029	0.8134155927145741	-0.03059606734006163	-0.19818329229342377	0.37088199598794597	-0.5794298747225678	-0.09284875109043736	-0.5200796363585949	-0.742699835704496	-0.3934217305356181	0.3715315947075978	0.17237977172655794	0.0789062405247901	0.24798898881572673	0.05335421153517288	-0.09305526899007556	0.06750138315228413	0.8763493777787822	-0.17661506675230282	-0.32490939455960116	-0.2561291653177314	-0.86354789625918	-0.05649304961449826	-0.33588348801906603	-0.16539177753856998	-0.08662186919523104	0.2291422486670617	0.08335396772212895	-0.23830936948349163	-0.3185614667838392
-0.38139207850790185	0.7941024002722636	0.09179083873345643	-0.27472580580021855	0.5450011935601727	-0.5855340223990837	-0.08694690989595191	-0.42930727071348096	-0.6619163093679955	-0.3935439881119683	0.33613494756131895	-0.013510781592414544	0.053313631687097976	0.16307490331545454	0.07561051809762907	-0.1581434811625498	0.12467525695649709	0.8672080027608591	-0.16514071639940547	-0.35802564985454977	-0.16669135080145417	-0.8629479376497942	-0.07774880390181382	-0.29976248996031557	-0.22715209688631166	-0.03701966853774226	0.07627475248395246	-0.06933069192820371	-0.31203532590395	-0.4096777359485957
-0.38509488134195513	0.6917604460884339	0.2379686230669149	-0.3668379328070138	0.7969201575307747	-0.573333920532866	-0.0954582007377376	-0.3304921726371797	-0.6025264014414304	-0.3150423983367001	0.28912333720349975	-0.1825993305666765	0.053843008046792804	0.06891115175688725	0.06680773147867397	-0.19764611851743116	0.171571876928393	0.7811214238368501	-0.12908756895317408	-0.39150645257163214	-0.12474422385608878	-0.8371836773674428	-0.10745430169088648	-0.25222948505986686	-0.28482183027156494	-0.01839780503351241	-0.08677943047777593	-0.15581797691782548	-0.41886328137429435	-0.5106101460031425
-0.38960294055441697	0.4660386322789659	0.41814605804797134	-0.38495690511806163	0.9794261584711859	-0.5632395447778755	-0.14693367229584725	-0.2462276668218828	-0.5885740416088653	-0.19674596745903328	0.23350805039268815	-0.30510495967742746	0.06943222912196319	-0.032985750843439264	0.015617142298001752	-0.2006131404541565	0.21022328808036655	0.5763495378303384	-0.08678147364537325	-0.40439991929133284	-0.1471867031627295	-0.7576948216105616	-0.11815798394969268	-0.19001594084556594	-0.32417176149352955	-0.03830600772105503	-0.220415859668531	-0.14477012635177994	-0.5448123509299603	-0.5752058427772395
-0.41075984745381877	0.18107472351273807	0.6730102800042614	-0.3438143117106976	1.0532853676556126	-0.5496383566664444	-0.20422943974696403	-0.19018435190380306	-0.6317435348625022	-0.11691177010153493	0.1821665463416771	-0.3553149166515237	0.045683310364589405	-0.1345062135460461	-0.07066534378606744	-0.21966594499851047	0.25210894888557356	0.2835458289808425	-0.032835471320314946	-0.382670974261479	-0.21788626091017022	-0.640578373068737	-0.11185099836943402	-0.1293066644167457	-0.3723428029352165	-0.05393442770523743	-0.32239023866083216	-0.0944547378855061	-0.6700886156268863	-0.6051770958535251
-0.4404510954577304	-0.057043464980631675	0.8400396052338699	-0.2761372155225989	1.0554989494319709	-0.5606340159709877	-0.25772315751665864	-0.1594255049723166	-0.6771810829565006	-0.09175116088840556	0.15279247271249324	-0.3170937877483608	-0.0013581682193868933	-0.2197214509644953	-0.14399298995677184	-0.2532079284177263	0.29621815632737863	0.04261529130399026	-0.008396760635283562	-0.333332358681549	-0.2937461838482112	-0.49147167867545216	-0.10908158482938399	-0.09019570199426266	-0.43115438700325104	-0.07529727563746288	-0.39815876116460036	-0.04273733792607874	-0.7642812958501388	-0.6191889507587918
-0.4732945436437911	-0.25803540958373716	0.8623410877155138	-0.16334793608294323	0.9255655156800614	-0.6074761800872869	-0.321552742248716	-0.15661157186980224	-0.6853486287580304	-0.11249827159524832	0.14072862203384026	-0.22487881991249198	-0.015039808963931487	-0.31108879185427696	-0.20848532689786023	-0.26808295319467396	0.33791231550837997	-0.10241344976618835	-0.03730550125801204	-0.28418561016590016	-0.3600773136372755	-0.31964579694179984	-0.10367415328220667	-0.06284959935081283	-0.47529758153095275	-0.09795848461452643	-0.4461625146912886	-0.010950933353313937	-0.8063181434240608	-0.5790486462680484
-0.5177281776524255	-0.425018169727967	0.870823739168063	-0.015564516839040265	0.6808979402871838	-0.6487877406040582	-0.3643640255247674	-0.17294261634839656	-0.6912736034814492	-0.2008293705091737	0.15117460746644082	-0.10315741504186601	-0.00022639807107293353	-0.4202240959165019	-0.2583424890414231	-0.28088239311902374	0.3826492227184114	-0.2048502488196136	-0.07953518579764549	-0.2554535172897798	-0.41108062602852113	-0.1923074120928744	-0.09468872030007427	-0.04854976978513823	-0.4961520412538185	-0.10541203876082836	-0.47079601979050956	-0.011399577031122803	-0.7910858414222439	-0.49837591448137786
-0.5608610128959383	-0.5383372035231936	0.8221865829907167	0.11786662979041618	0.46759262049296524	-0.6659776759400737	-0.3578404014065112	-0.1857332213598259	-0.69150295734171	-0.2991366876533761	0.15861865796272734	0.022730181104430636	0.03469418731160053	-0.5062675011099387	-0.2865287516144307	-0.2899963394269031	0.4098530923345942	-0.254689177985485	-0.1427905667109053	-0.2638860747649427	-0.37171368167845437	-0.12982115692654286	-0.10677710932890364	-0.04954332937184389	-0.4941067482725761	-0.12523608841768702	-0.46195322308822506	-0.04398232413199806	-0.7051417487671117	-0.43019882941992715
-0.5903733150379814	-0.6068136993314386	0.6532930471511887	0.1970731791482029	0.2952767287644098	-0.6604962332614301	-0.3150902771065679	-0.18648019269249336	-0.6337185264369747	-0.2996257179587808	0.11701240085472371	0.10981828297047158	0.1344268680425096	-0.5454387613242512	-0.2923394580525588	-0.26624685890199296	0.3928413647177488	-0.24596736538145736	-0.24467159093197846	-0.3058378083700445	-0.21690272596047872	-0.09735547217707793	-0.1225445732795514	-0.0602682015461008	-0.4617459470540014	-0.1786852847635898	-0.42620574705771447	-0.0878035953619877	-0.5479341654745018	-0.36879239812799974
-0.6295762238535304	-0.6450448374870064	0.5007631377765192	0.21513040228389527	0.10833402297052212	-0.6092213927786949	-0.27046461087262663	-0.16541150811766717	-0.5502209794207146	-0.25126062075414507	0.0411036598015265	0.1545092618546774	0.29207149708838315	-0.5839324297226662	-0.2665056643173738	-0.21858823747889308	0.32347522083917324	-0.20582922778537144	-0.34288489828109303	-0.3142511791387781	-0.012250817337261277	-0.08729201550264667	-0.11122434275088082	-0.07566373233823637	-0.3976266394824942	-0.24432464869715345	-0.4058726902027668	-0.15174653554170922	-0.36074639767654704	-0.3048894516430636
-0.6786211550718597	-0.6319927125480879	0.437153115430604	0.21801497090400748	-0.04008091035382326	-0.5189865224948391	-0.25669364808549694	-0.09068367739889141	-0.4903723637736267	-0.2259288509341225	-0.027342327110923315	0.17243858854456812	0.4478085458036311	-0.6240071456915087	-0.21456705509149537	-0.17402968830358262	0.19783951638179734	-0.16565294815165746	-0.40155563310440295	-0.27297098025865973	0.21285095433088003	-0.09149172576835582	-0.09160597895074722	-0.09103140631952926	-0.312966567430644	-0.3297760404260501	-0.3780138489203414	-0.23628222053286185	-0.18946373673914674	-0.25233192498813894
-0.7269021251106729	-0.5601117051418717	0.38847650506045345	0.22588358010627313	-0.13953942947776973	-0.425605353274363	-0.2770493939669919	0.04200094274767473	-0.4264081205229595	-0.20287107203423677	-0.09716303189140363	0.17903587496463175	0.5779256041453383	-0.6313208351329507	-0.1344855467734908	-0.13686873642342695	0.04064859984714288	-0.13318136011858844	-0.425408527900162	-0.22757523284970863	0.4192911083171776	-0.0950914774246776	-0.08841205676587298	-0.09768918411082016	-0.22416571817750203	-0.4457389167086814	-0.31459567621809076	-0.3119011124275614	-0.0455911457467143	-0.21398231464107337
-0.7861263228560732	-0.4547065888078893	0.3987740493819193	0.21204294351618866	-0.21593662466440106	-0.33659950601262406	-0.31270507703833195	0.21482759766211057	-0.3716562573261241	-0.19423968714382475	-0.15116980527839557	0.19228926462276885	0.656054253093501	-0.6606831471552111	-0.01563708654737802	-0.09269603315020307	-0.10898864151055018	-0.11801354315560927	-0.43601688954718093	-0.18079804257793292	0.528284663196837	-0.11725598605070617	-0.08384353515966078	-0.09205282271707806	-0.1344488788161947	-0.5378504197231451	-0.2433291854700434	-0.3737354273215804	0.06065819754511529	-0.1824817826245678
-0.8671681506831603	-0.3278593374228401	0.49305970663182147	0.19628808249012714	-0.28430004461097436	-0.2822111405405242	-0.3371686674817902	0.4056838894006571	-0.3848186205288994	-0.22960880398230063	-0.16211143728926686	0.21801181969891745	0.6781420253428664	-0.7427470448584497	0.14319250305152678	-0.008714676806649946	-0.21543162763097143	-0.12271772779626515	-0.4303624927029118	-0.14036205878065378	0.543190965616216	-0.14077889152817752	-0.07108806111753381	-0.08013939328022021	-0.059852150144450375	-0.5686263852304558	-0.1834857603708445	-0.43733066865100023	0.12731970294882874	-0.15396138392746547
-0.9519609590763423	-0.18682811819295103	0.573960528973456	0.21431884169352636	-0.33455407571475515	-0.2868486540773133	-0.27729402987142626	0.5696185157111475	-0.43555679117116225	-0.2967526649145209	-0.16398180173556925	0.25494878140887206	0.6866668101696879	-0.8106137807047713	0.26426334167281934	0.14223090109537698	-0.23724153483205618	-0.1285280315281026	-0.4145964042047009	-0.1654678641418597	0.5149750084230637	-0.12338009185595704	-0.06020244658237502	-0.06529171310131514	-0.04337687600719261	-0.577498519036861	-0.12497278644721625	-0.4764411812639967	0.18729352805669164	-0.1341330407452906
-1.0155899780369722	-0.055444512304010596	0.6243040789895131	0.2270303505057075	-0.36844477601485703	-0.3284961475534636	-0.055235980783618355	0.6494625884344958	-0.5067711647823139	-0.362466112203428	-0.1709676129425092	0.32224502401472244	0.7079878994153537	-0.8164862431092234	0.29576691053326715	0.34590431727203885	-0.15267228978745526	-0.13386791679587512	-0.385967836398579	-0.25434068831694856	0.4717122438177192	-0.08683921655216773	-0.042757162749799106	-0.058615364102796254	-0.06021603662577568	-0.597154262632352	-0.08161889258464833	-0.4502740387557894	0.2511965335395819	-0.1585884330286441
-1.0503054752395053	0.04091484366280491	0.625290433809577	0.19407393348814594	-0.40530282085136876	-0.37448618904109476	0.3227876505439212	0.6599508845438672	-0.6173197254282878	-0.423484868560439	-0.16605790627096478	0.4090586473967185	0.7250557234262265	-0.7725718401836236	0.24392586913937309	0.5787955817583402	0.022711281046642405	-0.1727982232004403	-0.36147818520143904	-0.34831717640191895	0.4319110113080498	-0.04984554229789802	-0.017155248527368362	-0.0654588539663691	-0.06990294571485667	-0.5792897764042795	-0.07665993820297273	-0.3909857767333353	0.2983197858455583	-0.2035126357426409
-1.0548479471177121	0.09483907353777314	0.5820585020461809	0.16196436230401057	-0.4390122364370275	-0.423950268937911	0.7873512330651931	0.6434663528051383	-0.7281995749835282	-0.4555285793221547	-0.16575864795955614	0.48941222360067477	0.7266255981480827	-0.6802042447084694	0.09691282808069086	0.821120113299075	0.2034568973584696	-0.23804653556759475	-0.34282122264095377	-0.4231165514119756	0.3882905976300904	0.023439967837396252	0.003574923628260715	-0.082470079787353	-0.09369359290773002	-0.522209977877436	-0.08844585417243085	-0.3242051652914725	0.3542029574122975	-0.22222996431012598
-1.0235393038238327	0.11517631432353528	0.5616113666262577	0.15227856308418003	-0.45182620335792745	-0.4806737781520337	1.264748007406596	0.6139456364387599	-0.7936291345636428	-0.43868148530092466	-0.1766067617481118	0.5634527946716129	0.7212770714794342	-0.5375765451746993	-0.13006247172357227	1.0244475986669719	0.30309093684050165	-0.2283711720228942	-0.3093915115684149	-0.4724072002258346	0.3160582581428671	0.09555952067520392	-0.014699162796593524	-0.10250841238652612	-0.15067319675943597	-0.48340340887055955	-0.08539522369915178	-0.24284363432081832	0.42655639192093064	-0.24082965603605583
-0.9532342277088685	0.13035738187121154	0.5833900810532663	0.1377939708082599	-0.44659757054135946	-0.5524978835645712	1.623863321953877	0.6073968466729076	-0.7991208853287907	-0.37393387286519436	-0.18530395642341901	0.6528445552430256	0.6718077633837506	-0.3867962329988512	-0.33484651018670053	1.135544608405353	0.2917497850959368	-0.1359911568904411	-0.2666142165235924	-0.47635006839681476	0.2061961269439975	0.09312572631637021	-0.06385119945813311	-0.12657669695420776	-0.19087637904106175	-0.44032907902184865	-0.07804414498160006	-0.15398975393075393	0.45825895686464213	-0.265062845396472
-0.866610665498107	0.14508032252839506	0.6579091877090869	0.08714200439636305	-0.45127280791383984	-0.6417413419439184	1.7608186557865035	0.65981786225175	-0.7113802918976957	-0.2640120859676027	-0.2222810615268238	0.7519116823769989	0.5636233152549452	-0.2759508162584069	-0.43224088824666473	1.1706033653706984	0.16652900082433625	-0.026396368775692857	-0.2548596933540872	-0.42458433445372634	0.07585858633787317	0.025058724085364463	-0.11276065975120117	-0.14421005821733499	-0.216411171782357	-0.3487946253606463	-0.07320614070679207	-0.05759865975350027	0.44121008174423365	-0.24018918878758785
-0.7906619122011296	0.17163371641651964	0.8028737556138668	0.021555558859538713	-0.46028933713219544	-0.7311322830859199	1.7651507499275314	0.7492907024277033	-0.5087588982379118	-0.15011692783858818	-0.28516271421152195	0.8479105321714785	0.42599458891273184	-0.23242360865617667	-0.44526077338135134	1.1658933843590347	-0.0454420192119727	0.0748834551363822	-0.18313545230245185	-0.3337160928101127	-0.03392690577400816	-0.07145537220958878	-0.15886027710947467	-0.15326352174105845	-0.26822107803729905	-0.2678874972886877	-0.05220113881367531	0.05007582292064883	0.42133542621712755	-0.18229879198214935
-0.7462902209908325	0.24694618406132268	0.908680037162112	-0.034371551389749025	-0.43980416440012393	-0.8192532337717339	1.775089083545185	0.8389272623478012	-0.2735182888965125	-0.08045456083353104	-0.31944649451225227	0.9536533681495273	0.29162426533622904	-0.24424382144462536	-0.41217443746872745	1.1327239418107966	-0.2769142879797871	0.15992748503192059	0.020104455890558936	-0.22500421418834127	-0.10854783013905858	-0.18562862757328707	-0.19175969708342394	-0.18447243548796471	-0.32720833144114464	-0.24384377423610043	-0.04724218443199986	0.15422845272399816	0.370646308159842	-0.1596079523221252
-0.733041344679399	0.3542287223583017	0.9478777777114488	-0.07693437583025627	-0.386105723721922	-0.9039820809165047	1.823496413135177	0.9352865642619067	-0.09819000460783318	-0.05621088344303724	-0.3160704866866763	1.0670325876658064	0.161251645993288	-0.315337184985703	-0.3626099788211143	1.1256589702933009	-0.46802226995690877	0.17376033067795932	0.20189840848503637	-0.11903603458579233	-0.14719947634389327	-0.2925457797555333	-0.17049383544742056	-0.21406565420602033	-0.37243063760312267	-0.25222301171992756	-0.09273286351593933	0.22414956991052462	0.28381411309117727	-0.168391503158262
-0.7377971750852182	0.44419226761864206	0.9215421040157441	-0.09081911897416524	-0.3240777274800967	-0.9630571208462781	1.9216667629522397	1.05318524501526	0.023061736183671112	-0.042725872771470476	-0.281094671540815	1.1452197444064136	0.0506302411741586	-0.4422619630716709	-0.3174902769638605	1.1899887956927104	-0.6130634723336899	0.10954185332673132	0.3242575185745461	-0.044495680112515076	-0.13469453198350598	-0.33495040146804766	-0.11877453221955767	-0.18673812276979876	-0.42651169741392386	-0.3019213872696261	-0.15429646791284604	0.24587514000842364	0.2263969464465168	-0.19899015272284365
-0.7514934160513249	0.5279755912974426	0.7095843167322305	-0.0541842153676505	-0.2542831124194992	-0.9914885200912602	2.0596821857040837	1.1914670339148274	0.09167676604519528	-0.0410020409449144	-0.20656064835565036	1.1639430981394328	-0.028155564634317277	-0.5889444580751817	-0.2939547477153992	1.280928683304906	-0.7507425011577143	0.04116589387416596	0.398070320622714	-0.004942284810929474	-0.06252605840210675	-0.26406472577029916	-0.07999263531017572	-0.12177603988573178	-0.5150364948536458	-0.4197356302273067	-0.20920781643189662	0.21063417911653018	0.21226804441302788	-0.28059090848178425
-0.755437107545586	0.6056325906759387	0.4540789641428996	0.017841787027529067	-0.19076667325908847	-1.0237462776784345	2.1082831853850874	1.3025815777701173	0.06888154071144201	-0.06454885015020485	-0.11986925626951857	1.1398183999525426	-0.08772865945729355	-0.7299695991872237	-0.3064542710795061	1.3490105274763189	-0.913582715606406	0.03283821565895091	0.3033337032251438	0.0033655590724500405	0.03347717123290038	-0.07111577299672467	-0.03862325713709759	-0.06951666274571996	-0.6199361839530189	-0.594281037727567	-0.28309489282879663	0.13366935618840317	0.22815969517640794	-0.4043579365582552
-0.7437643313252265	0.6328597005794925	0.2775707690924791	0.10033868530061248	-0.17786683463134678	-1.0575116368394044	1.9851497801530158	1.3830498320180225	-0.0009567097381412732	-0.11804876556159989	-0.04228653903688133	1.0842070985245753	-0.1256703409616757	-0.8511832462534766	-0.2973154174837193	1.3821533599623421	-1.0513574952425326	0.06906043739200433	0.06807768317065968	-0.011206744459712661	0.09523550216494744	0.22053203100787294	-0.0028028133928045726	-0.02101795506940768	-0.7223639545413195	-0.7863663411946892	-0.36406426992798113	0.05851032406345743	0.26178648201610877	-0.5349086891644236
-0.7254499106162766	0.6092347256384345	0.06936113012520659	0.16286413600202607	-0.21837919765900224	-1.0481300944372414	1.75062549310173	1.499168060553785	-0.03358866730088135	-0.19013183257841698	0.011795048927963273	1.0173911932658026	-0.1505966657604415	-0.9131560088440492	-0.25826660294988113	1.3754476242847204	-1.1397354948129814	0.07315434943062785	-0.12949509305005497	-0.021999266825534294	0.15584424679215877	0.5583653279614986	0.004494692358713578	0.02485292678412147	-0.8075635824103085	-0.9542155718248043	-0.43275049172946434	0.01490215858042623	0.27405844263948087	-0.643618201521802
-0.7037011058660776	0.5997757527818058	-0.11454472607569251	0.19404746955584923	-0.29522483398136146	-0.9926192212716087	1.492422489133713	1.5994975662634388	-0.051720364142653394	-0.2689268405369302	0.01894919293507087	0.9620249619128753	-0.20348866583691425	-0.888310975594444	-0.2465150996309796	1.3535874581769167	-1.1906749268514198	0.05004027462870051	-0.31673968044036027	-0.02389875076191932	0.2747625634369057	0.8123628992336294	-0.007492623183253275	0.01638445628808561	-0.8659736365679139	-1.076742384500792	-0.504836755424076	-0.013440905765155404	0.2552333626920056	-0.6859151814410598
-0.6731357761522687	0.5715874746962395	-0.1852663666742686	0.23390215159154187	-0.38477948291625735	-0.9250311485419687	1.267082241661408	1.6069877445581322	-0.09474969670390977	-0.35717235914740947	0.0018166546069376677	0.9295972895836468	-0.29453227252592507	-0.8276718857843696	-0.25671635850836666	1.3473340935569111	-1.1659393003916516	0.03396976277521537	-0.44167128639145153	-0.027592191749333323	0.3331360013602689	0.9223704042529068	-0.01927779175149365	-0.04646979457558649	-0.8845694905446211	-1.1404582505901486	-0.5975786095919562	-0.0626122528530164	0.22151238317208052	-0.6421412056222715
-0.6209937050169805	0.4276637680401068	-0.278171127176081	0.29461923358615727	-0.40712520929656176	-0.8422523512589578	1.1069476558836042	1.5720438116669069	-0.11414283977712081	-0.4036669154338674	0.0028734105190988514	0.9070802510890159	-0.3780642112144289	-0.7563096366020636	-0.2793954590094191	1.3850671617746422	-1.0662839829513733	0.0258582227732183	-0.4424735994571914	-0.02588457487723068	0.30033447212893705	0.9467423077625279	-0.04409133277639075	-0.10273126687326453	-0.8727494538063901	-1.1474068865523475	-0.7079791793628789	-0.12652154475690178	0.17800882100611232	-0.5523058709544527
-0.5432348455018694	0.19849252823163943	-0.41977222514444196	0.3459769048592417	-0.323801029758053	-0.7358435380040373	1.011223665110888	1.5247185731246167	-0.11921410846512297	-0.34374847726402064	0.009270056925454895	0.9047961979896474	-0.4260822979102571	-0.6743748040066145	-0.33702552510100037	1.4835643070552695	-0.9863852497415427	0.02740933230338045	-0.5156241748479206	-0.013115821749310825	0.2998746376070015	0.9142539830655391	-0.08554156973895972	-0.13640086557789868	-0.8554711198482746	-1.1008462168610118	-0.8275585183551701	-0.19756427113795	0.15600810212539568	-0.42937537152904104
-0.4574991300673027	-0.03427186365911874	-0.4839148790931918	0.39169775855357347	-0.21136634160028459	-0.6520897157901463	0.9541929198895758	1.335939475639925	-0.13702725827875403	-0.21382535087533178	0.028057867788565706	0.9210786537752733	-0.4486538106262393	-0.6243082976096833	-0.405138712695697	1.5971493576105449	-0.9663946079704019	0.0791426493380577	-0.5674434107923637	-0.005469919237701598	0.28715254916681177	0.85751827457031	-0.13938341619094902	-0.17247543561857942	-0.8363984491029335	-0.9957030159520454	-0.935876058507773	-0.2758750250995029	0.1645796360257121	-0.27107539507596884
-0.38139896104105164	-0.3108906767142282	-0.47376528799473416	0.44248204462694324	-0.10320615618306939	-0.6021586071449254	0.9162131957261067	1.0008358568244793	-0.1756478999705415	-0.04833749552600526	0.11440324245213088	0.895032606200074	-0.428254566420732	-0.6094873210651153	-0.44165076359796424	1.6716841418685582	-0.9929920557766033	0.2010191735686812	-0.410037228370806	0.01766924871462086	0.15414541369723583	0.8774753883127449	-0.19915827632180333	-0.212663528060295	-0.8151424594696394	-0.8455740092116877	-0.9997511538359763	-0.3416686204501854	0.1800003233879756	-0.16822158327601727
-0.32119056105537375	-0.6322711818344665	-0.437763337062405	0.46149196932524267	0.003293842901878356	-0.5586184182147153	0.8930951027570382	0.6690680277960142	-0.22574897655652332	0.13449870990759294	0.29881182503534864	0.817217955973527	-0.35627763585937433	-0.5752635566494267	-0.46674737815816075	1.698387339299091	-1.0712630251806945	0.3316302244158736	-0.18285527948584238	0.08348924511631346	0.023526863105484318	0.9586056402651195	-0.24727936341733914	-0.2389325006845112	-0.8070491222125711	-0.6735291489088964	-1.021092128248177	-0.3811492640973733	0.19075174503060155	-0.15664088976289625
-0.293034117943645	-0.8472674366782982	-0.3807421649145149	0.43153479796773775	0.040151887738391887	-0.5280157449639924	0.901382144019759	0.4513616980174736	-0.2969760920488008	0.2984216682796218	0.4543326287454209	0.7272870412370278	-0.27532868871904015	-0.5202280436025741	-0.4628229831383791	1.6736266764100936	-1.1847596544593195	0.39598855590506793	0.07033180083154951	0.19329476600448978	-0.008431636168970927	1.008255045185325	-0.2680095355729672	-0.25547016072117745	-0.8248795597975249	-0.48851270001923297	-1.011711775515358	-0.4029645629308338	0.1803367258173439	-0.16457484118779936
-0.29251104542433637	-0.9399707604013843	-0.33139483326672237	0.3856904459226982	0.0338450879359243	-0.5231406203095947	0.9415330118350855	0.3906830678432525	-0.3532952066240891	0.4337974825735853	0.4790027357921546	0.6095749827940494	-0.2192969391988573	-0.4556202017279526	-0.43509203711462796	1.57850900903049	-1.2819786456805489	0.40178614562436366	0.3834631287750145	0.32575019383106973	-0.0396237445735335	1.0163488264251677	-0.25631533314290356	-0.2909040241124868	-0.8146656427010079	-0.3303651116408384	-0.9670946249810353	-0.420192480158698	0.14150242937101326	-0.19287303696196348
-0.2961037277280076	-0.9974881423586435	-0.3087875807908601	0.3436745427496107	0.11868633429530026	-0.5342100209954659	0.9893593311520462	0.5115594014432671	-0.3703438435701838	0.5415186330968511	0.4513774529202629	0.4451035540335303	-0.18858398315790265	-0.3453770888238625	-0.4361327606557868	1.428481478274804	-1.3276305050951138	0.3663903347065617	0.584614475971494	0.4541860066609571	-0.091866055537769	0.9893506890027577	-0.21689667326628426	-0.3358742024154505	-0.7193148367840061	-0.24294213462163103	-0.9121295208589337	-0.420921526135138	0.0902885235239133	-0.26097169746237614
-0.2898888002946431	-0.9984582934208625	-0.28768945118969486	0.2963834957391315	0.26208254341980075	-0.5807736065600853	1.035432426487226	0.8135813994571512	-0.3772372012591502	0.6043468015838641	0.3433639061462803	0.28345533253746724	-0.16304613739190238	-0.183809084721887	-0.46449247715232084	1.262634265533616	-1.3390142127561686	0.24536564931627386	0.5859134590303117	0.5572378068864313	-0.15053327662792226	0.9044169258663463	-0.1433454968759849	-0.37192091564528873	-0.5409728175053699	-0.19229403201135425	-0.8921727532253592	-0.4005643192545568	0.03587206654922322	-0.31563361650512695
-0.2789386900549059	-0.9199928348238506	-0.2711384173090232	0.26341825741080493	0.36674107145803625	-0.6641505283805259	1.077703472140985	1.1625807315570134	-0.38371007687097053	0.6258030062335437	0.09503561861066603	0.13463898017047338	-0.13739876548251648	-0.027102533013341125	-0.5146531836620565	1.0921835120296168	-1.3462168016220881	0.06832302466455052	0.4355880077921205	0.6253506147062837	-0.2446205290882036	0.8152494925429415	-0.03805724561066384	-0.4118954392038816	-0.3292410766126862	-0.12375739944995293	-0.9074124666909983	-0.3494189399843358	-0.006608832231463829	-0.3478399695709644
-0.2668598443787662	-0.8226094305135814	-0.2756361952885135	0.2660734719510304	0.45574232494884265	-0.7396862833198593	1.1023505395127704	1.3229135234962857	-0.4020583856918787	0.6198246107499578	-0.14651259780710174	-0.022803838837911972	-0.11932695182394515	0.10105911902228046	-0.5912114091584373	0.9177013341003806	-1.368739520424381	-0.08753805509167888	0.2235735963880689	0.6402586856009381	-0.37083233217808037	0.7654302880163063	0.06659424268742067	-0.4555099193791907	-0.11292938517918191	-0.03506010510895781	-0.9411306687062444	-0.26335786648863413	-0.0375578557333898	-0.39743043366665814
-0.23696900291354	-0.7295917059832951	-0.26580223773247724	0.2963658531176006	0.5181328906195531	-0.796614629704335	1.1002201685116528	1.2455866418391872	-0.44606884309980777	0.5525584922413889	-0.2765964450474574	-0.1842854126829488	-0.10235039959922672	0.2201862135125939	-0.6629346065365229	0.7705210800014616	-1.3859108327280665	-0.23317706876388739	0.13100195075519688	0.625158747642002	-0.48728542485801263	0.7194259146474705	0.1502426604153458	-0.4729854253808791	0.08281644615457784	0.06612790335785824	-0.9898466839733887	-0.16015860450062908	-0.10003451491575603	-0.4554123257933071
-0.18108283374530712	-0.6505872745739399	-0.2329960764171549	0.3309365700051363	0.4817042043172468	-0.8384751538376515	1.0863982399110985	1.0949337797725658	-0.5101987308051081	0.39918636270849067	-0.38136490950710544	-0.33639550685847375	-0.08756437024221439	0.30311054526776776	-0.7282833722250214	0.674259179946708	-1.4039545413197942	-0.402998134291577	0.09948250888680227	0.6316918211807803	-0.578128289302422	0.6782551700750159	0.22844321720134841	-0.46262269174757165	0.20611122427544482	0.18649078095911337	-1.045080566110758	-0.06939798847987715	-0.19485963170622303	-0.5262819874503601
-0.11167248693968687	-0.589871987263441	-0.22229412661946318	0.37029725863799473	0.37872494521279987	-0.8470701215056579	1.0760216002979979	0.918945287299304	-0.5900903254628149	0.1595126100291021	-0.45724559509360796	-0.4632927917139343	-0.08819414556668004	0.3108114300325807	-0.7856857800419771	0.6377767846529783	-1.4248388573372242	-0.5703018253358885	0.1255003754472593	0.6538620604584814	-0.623460309256473	0.6782891299963013	0.2884707610493601	-0.443039353725488	0.22438083519992874	0.28551485435119517	-1.0744714420802062	-0.010210671284930544	-0.29711251413715256	-0.6116863344195911
-0.03683870401281503	-0.49100640771922716	-0.2356197802385252	0.41092821602099533	0.2929486513789275	-0.8206461265301348	1.0662361641206146	0.6859413939270944	-0.6747218998992552	-0.10579855641118659	-0.48022302231643677	-0.5610561460486979	-0.10604690693848136	0.2738880537789489	-0.791550690831207	0.6571356049127786	-1.41602978262381	-0.7046507958705229	0.3021238660625152	0.640460146018435	-0.6408701551841623	0.6394955799138696	0.2924126270370229	-0.41174686954605627	0.19776693082435792	0.30951048995767705	-1.075143387118374	0.015384450534069699	-0.41591639609302405	-0.676974781482848
0.039977248460910886	-0.31045949846435217	-0.25005015125605906	0.4375509319093803	0.22664615239654964	-0.7913707981432989	1.0395402710491903	0.5293639236191783	-0.6931466600069178	-0.31098344680183077	-0.5058470152307836	-0.6319206089471232	-0.1262544803930653	0.2292207710579075	-0.7592774201851114	0.7022662704256626	-1.3901025905023234	-0.7795109017196683	0.4311943886225845	0.583111080504761	-0.6767372478950578	0.49145296305421526	0.2511140003047472	-0.3889692838807303	0.1726713114225941	0.29438698815759806	-1.0607772022023523	-0.0014733356596002695	-0.5561154725567489	-0.6914963960348575
0.09933221433613855	-0.09658610364623503	-0.27365362210018684	0.45192084714535713	0.14072673905127475	-0.7595718758177163	0.9953936834614325	0.4753466405349088	-0.6437591287639728	-0.44521003987809155	-0.5404487574873839	-0.6721513124656097	-0.12747752232753484	0.1710446737214955	-0.7080001040426764	0.7379237537907959	-1.3900068396902205	-0.7960136899995915	0.36532830646366177	0.49610896020641404	-0.7094365916770723	0.3733743167426193	0.1902879759105164	-0.385301470453171	0.12590562466740657	0.28173998983193643	-1.0215893675764225	-0.03118476322249749	-0.6988173830949769	-0.6467159716827616
0.12755060024620785	0.09965389732804227	-0.31562301969390116	0.46687296889181534	0.1049182372983815	-0.7213492598298666	0.9446623127793103	0.36037445020816944	-0.5790813401702689	-0.5053852189582771	-0.5627435016873126	-0.6884631766602403	-0.11545702809100056	0.09540176513081663	-0.6200047604637872	0.7330541124058567	-1.4164234248513397	-0.7734717457620695	0.27867849536364	0.3688147564089989	-0.7082486858287417	0.2813882099524719	0.10728642849851608	-0.38688930867117854	0.04689206698095165	0.25604927175024683	-0.9470303461413552	-0.040617496548431734	-0.8244435063184478	-0.5585144820365444
0.1352452723065627	0.2630435053899824	-0.3686987725615353	0.4746269010541382	0.17081046034807318	-0.6927539908486028	0.8739829227230859	0.2277102950296214	-0.4624039347028653	-0.4644900596687173	-0.5692056108492884	-0.6958740957294351	-0.09514905567164644	0.015768593624291005	-0.5072597101717522	0.6983412862492797	-1.4463083172063889	-0.7237345286965372	0.19374792654734813	0.20687895415560148	-0.6648837357740772	0.19840148230312846	0.013338622459238031	-0.3914949680637585	-0.009447598576009093	0.23272686038923732	-0.8504852830574459	-0.02294093564276025	-0.9425342151240583	-0.44060315451749876
0.14029016910463069	0.3345562147077624	-0.41492922297792756	0.4673316770515884	0.2912502998436194	-0.6697712603350081	0.7875347099935155	0.27188392849709514	-0.2612860830159064	-0.38290757896939187	-0.5867122220666824	-0.6891787812793553	-0.03659820485360001	-0.07223229903729747	-0.3887147943118098	0.6043545465137201	-1.4910558633955442	-0.688046295490261	0.026331933496070953	0.03979152122625074	-0.5694936188349805	0.19853732198827245	-0.06997625276203957	-0.41041902822924226	-0.01987482843744209	0.22530937182751426	-0.7622051439429975	0.0035402574399136634	-1.0759379625145342	-0.32835146615328425
0.1466633948004162	0.29831029307766044	-0.4276630637049522	0.44604585417595216	0.44429276403664486	-0.6396520028063193	0.708914846205852	0.42819535422077415	-0.09630420620123681	-0.35807706521241045	-0.6276451479740164	-0.6607506525747711	0.04521782425520153	-0.18234634683359835	-0.25903630473552863	0.4312427867884425	-1.5164617455400289	-0.6979886532983516	-0.10974290947919811	-0.10037696258443649	-0.459146106751848	0.3263285057876786	-0.13298546447251344	-0.44480361841216176	-0.011016074788618357	0.21873341357263282	-0.6795559042483938	0.024278811446632763	-1.2177248584448797	-0.2594947015628465
0.15709731505399332	0.23452286073680498	-0.4167737064914472	0.38434960668643636	0.6167517752766047	-0.584960478322097	0.6577349763656007	0.5227230414972438	0.0013495707455976503	-0.402737757853596	-0.68561709398717	-0.6128933683210551	0.10731002037603829	-0.3240275689102406	-0.11876628495392841	0.23442146163157349	-1.471480141810181	-0.7229208318938298	-0.1220705134099471	-0.21513265373106769	-0.3820088656973219	0.4497501797149477	-0.17754876483046722	-0.49683085546182254	0.02738022289608094	0.2345782270642876	-0.6000782451339405	0.04211239763953845	-1.3408212353994982	-0.22660866896802165
0.16075882268915292	0.19126130966603144	-0.39504430980544203	0.29640113836066045	0.7269633403572555	-0.45910032737046735	0.69283003548928	0.5908816174821498	0.07820859769540227	-0.47018726272669376	-0.7439350574228892	-0.5620070179398495	0.15910675901865906	-0.49930874071491915	0.008418804471665103	0.055974384432632404	-1.375335687480323	-0.7229208318938293	-0.06817545159700004	-0.29793288532165263	-0.328961844319701	0.43469461461146575	-0.18974833469484736	-0.5532408974173257	0.10518919085125022	0.2710044674889579	-0.5479756268744305	0.05044595395484097	-1.41922991363677	-0.2010814743504957
0.146649629734119	0.2041158112404239	-0.3461704284712798	0.22867111430797263	0.7245398499641726	-0.2588105421994108	0.8437194227119946	0.6344515343930837	0.10273671886224116	-0.5202761917578834	-0.788412323955968	-0.5044939727295761	0.20186759083199396	-0.6789458599075158	0.11328254211347807	-0.10987282830855571	-1.2590729236298523	-0.7062019054006858	-0.026353291154250492	-0.3112964263488441	-0.2693110882798547	0.36051482654897027	-0.17054437219085267	-0.5931225649397771	0.17400137925088766	0.3059399970843676	-0.5334750529507758	0.04899907809390737	-1.4388219911232074	-0.18695198260367188
0.12210651652550819	0.31642876245260915	-0.28791631279830965	0.1774281200748306	0.6579701945605105	-0.042264879189148064	0.9860465532794975	0.5632334456894431	0.05332370385704542	-0.55999767831447	-0.8069756910855231	-0.42403256569260206	0.19397258132963885	-0.8204227288968232	0.184170992484596	-0.2423510230349093	-1.1133401876101083	-0.6823377038587622	0.05622127897692899	-0.23231434933745615	-0.21278976162539703	0.3013340037211476	-0.13599745438103533	-0.6167729973448259	0.17048799253464136	0.3404427396648305	-0.5152653424164363	0.05536981831879464	-1.3935960485188725	-0.16369910025621864
0.09350959129225644	0.4555376453184733	-0.2457101900477777	0.13847321173715457	0.5814966689677983	0.15880328722925025	1.026095489467974	0.42576002302659743	-0.006512169908916463	-0.6160160997987061	-0.7827077123947463	-0.34648259114709906	0.149030353827214	-0.9300958042415063	0.2244773479639977	-0.3079581314205329	-0.9667882501979352	-0.6554602813443096	0.12762714182787355	-0.09041906194823734	-0.16008761613922773	0.2194566335004804	-0.10418962806520957	-0.6000403396322638	0.09960541553435773	0.3593891934302698	-0.4918413383859166	0.08149209645922098	-1.2730025056387584	-0.1082529356030979
0.06442400620543844	0.5336707373478721	-0.20877120203638788	0.12293006216945046	0.569026188874264	0.31456147156558945	1.0216104978866727	0.3506842878515103	-0.03632817174289181	-0.6768636955488249	-0.7229589201576052	-0.30939858739211906	0.10605046972710792	-1.0385320056365352	0.24560620402353317	-0.31105820366832215	-0.8701863197658086	-0.6400636121555673	0.07519661973810343	0.06075299799898008	-0.0965665862064311	0.14222045252223908	-0.09633621813594373	-0.5288569023267662	-0.006975680064934609	0.3517432894995488	-0.4506511075462477	0.10640303666956272	-1.0747269137688085	-0.03225953595829777
0.06142322175256252	0.5332215933375868	-0.18216921253926732	0.10228819497965033	0.5979458714783202	0.39594737609020114	0.9300453174893455	0.346233157307533	-0.06920222504701931	-0.6861063683209935	-0.6534000663996062	-0.3039972429382484	0.05515732176741543	-1.1418163581456082	0.25412712801675713	-0.26849540915896986	-0.80767167844211	-0.6341388823108496	-0.10154148702940077	0.17389700580564943	-0.03745230377550861	0.25068844110988375	-0.12161469720041199	-0.4393715402979271	-0.09872526459778319	0.3464777141510313	-0.3607314225386725	0.13034939297261444	-0.8601694443174113	0.08800452839185606
0.11033050230791526	0.4468691659199486	-0.16882383182380337	0.06178073594735682	0.6606990065779172	0.44189645014376194	0.710973865068176	0.33573462871415216	-0.09524663006780845	-0.5906965557363205	-0.5891062885579498	-0.3242400311365127	-0.007509886606193078	-1.2485209360111194	0.25412712801675746	-0.2433622053989945	-0.7864681930510049	-0.6143558787950099	-0.343203276481783	0.22065500937099664	0.00019026111730282568	0.4597457165468074	-0.16928095360506346	-0.36446457594318643	-0.12138660891757658	0.33762962406767827	-0.24379954699676154	0.15232171709330872	-0.6654462621015961	0.263231139268735
0.17209435478522145	0.30622421053890564	-0.13411400570575743	0.02835678945925606	0.7727902079083212	0.5031509575660913	0.5481482843415916	0.2702058011195968	-0.10122257231573055	-0.37987559107587554	-0.5394948716197692	-0.3696172062308308	-0.05329181454123912	-1.3474923628348685	0.2663773113657954	-0.245850246215891	-0.8093845540808291	-0.5795449124541537	-0.6208290674842045	0.21437136301578397	0.025149057113418454	0.5879557393754076	-0.21364210698929048	-0.30097890403375815	-0.047354531682374267	0.32107552074597134	-0.12895070107316942	0.1716021791471482	-0.47263384568459543	0.43845775014561417
0.2003471533610343	0.15338948671869335	-0.0842340424551315	-0.005340617662555366	0.8729929484915612	0.5726726931838628	0.5936199830783704	0.18872453095478608	-0.09170438711488511	-0.07813166688285447	-0.5023026746050396	-0.42665971689702875	-0.08162257696356401	-1.3961714193230552	0.28247600364307346	-0.23275809560720057	-0.8204703703264551	-0.54765816899803	-0.8300799561062604	0.18702071300248876	0.032927924442813374	0.6143652381621939	-0.24808795131224395	-0.2559530121091096	0.10181383004171188	0.33466022427068354	-0.028790573683919463	0.1931370756819769	-0.3081868821119709	0.5874382745954623
0.20221231984435875	-0.01220092699364823	-0.02794277287409072	-0.04793872734612294	0.9203845893672937	0.618162931975833	0.7630609263873736	0.10465444233566194	-0.03789542312134575	0.3063806365001019	-0.4592749405178453	-0.4831630733981395	-0.10739772937356493	-1.3431256600213008	0.3079737304014265	-0.22247330656195877	-0.815012574036623	-0.530761246329295	-0.9057775571025178	0.15779935911245113	0.027090580650476204	0.5475434330450101	-0.26284468039426084	-0.25457874277422715	0.25351684932537555	0.36295968630357844	0.027343714804593484	0.1979039147586969	-0.19654164385306733	0.7185379991288873
0.17716678171588657	-0.09402598278760174	0.05222814690069688	-0.08289758190731142	0.9480161963687272	0.6205390431519265	0.9605942260556137	-0.009458219334307839	0.11256070921010453	0.7184620233503096	-0.4317338240460373	-0.5231879180535929	-0.07461290378690512	-1.1682316835399913	0.4605372970129464	-0.22756913347570906	-0.8187894116251038	-0.5381099455787521	-0.878982847732377	0.14913656116015092	0.012439741854393487	0.3742912346173449	-0.2450759614037228	-0.29258471836663524	0.3478763782760078	0.37119466144908975	0.015463726529792873	0.17599888718967596	-0.12935535065953857	0.7910284350473689
0.09896744007925232	-0.06511009140537125	0.14926573409857488	-0.13047973217303213	0.9611068610116712	0.6312561239047896	1.1806646084198897	-0.1393186738943504	0.34568616628464843	0.9786261458262026	-0.44525655899280603	-0.5379607421769735	0.04268046860010935	-0.8973777994167026	0.7485033326771131	-0.21161640117914474	-0.8167254496753428	-0.5693101323575903	-0.7757136945562928	0.16647175041796447	-0.029443519185148002	0.12513861211535843	-0.19638886278175385	-0.3410462836284913	0.37940902405432453	0.36880231100535743	-0.06441709960756181	0.14864283893527436	-0.09802955643671944	0.8079550694711767
-0.01086402390925425	-0.04772821820729242	0.25761681108258455	-0.21534074173110218	0.890806557010784	0.6775657113781707	1.3031048785893986	-0.24446767957231116	0.6535172723987672	1.018726630869479	-0.47467739173314777	-0.5501652319139401	0.19784250506258472	-0.5898801801066587	1.0084131962109153	-0.1576645000427222	-0.8244599874973868	-0.5899322607012232	-0.6730558275255355	0.18949579813171827	-0.07425183871143956	-0.08198294780826043	-0.14028297022403088	-0.3905571220987376	0.3570990184061564	0.3507574968543913	-0.1670903014395584	0.1056739906931207	-0.12990705064370264	0.7925969262681085
-0.1148040395223906	-0.04465607317693506	0.3638570887516591	-0.3152244435217491	0.7755476438280063	0.7164683867715915	1.2691616468491005	-0.3405302394501517	1.065615191763925	0.9067264651739123	-0.5126364381708614	-0.5635558608140994	0.34619566627794124	-0.2878355616007494	1.169161619838827	-0.09602229092680348	-0.879740123017795	-0.5947890134923869	-0.6407468077194284	0.20593880554062288	-0.07597621816869587	-0.18365895213869465	-0.08858388169354114	-0.4432064945905406	0.3136835968411046	0.3187673233329243	-0.23984851017233613	0.048314896485247324	-0.23158132089611713	0.7399217627716272
-0.21725742797538664	0.030880966473010068	0.4415522579280878	-0.4222004791673536	0.691307499416521	0.7838352353572499	1.1585250590685603	-0.452320127250046	1.4995017278539102	0.7061262338964469	-0.5728902288085047	-0.5613306245327421	0.4182729958040682	-0.022800362753667834	1.2537854527791763	-0.04325453755884965	-0.9653626269955204	-0.6060536286048759	-0.6578373495325126	0.22777327745583156	-0.039687610479356886	-0.2493147999583914	-0.03437817068884606	-0.49022879129221436	0.31170104290836487	0.296923600939648	-0.28808072501200055	0.009496002262828325	-0.37005801692147455	0.6773781753446638
-0.30974490842892444	0.1253718833570355	0.4707976783429812	-0.5433170759690475	0.644278427969675	0.9049185834962519	1.0251882979890283	-0.546714792234396	1.8930602101812748	0.4832751237230194	-0.6031901328386091	-0.5648204224013048	0.3764340090308916	0.17845516199378025	1.2122540789648704	0.01724343888191817	-1.0494318400213647	-0.6092575597655383	-0.7176542458783082	0.2516223535459951	0.024127202620232085	-0.31331793160883403	0.007476360221176109	-0.5216512739222441	0.3603739967380852	0.2846492803213021	-0.3187482965539667	0.0034056643365714067	-0.5100687080247527	0.6044171920599615
-0.36787478340366586	0.17224455227051066	0.44006286214979307	-0.6617343516766907	0.6336494189228539	0.9564310350965968	0.8740848543499338	-0.6081096962892583	2.230261352289972	0.2858902667035982	-0.5809889068609952	-0.5495378525218408	0.3067845090164719	0.3313327821712188	1.0356671439449703	0.07148805070268294	-1.1061482377233098	-0.6089651374770657	-0.8179179088398716	0.2608799393975663	0.12668307419280828	-0.35341327867389755	0.016411256459876872	-0.5222919805716151	0.4093606458103281	0.28567113855103693	-0.30775527572954553	0.0312552206365622	-0.6492720332975461	0.4876691621962973
-0.4059145441170676	0.240676133677727	0.37848473073320876	-0.7633734943095475	0.6802014253316935	0.8909814624254409	0.7500748371269699	-0.6462768616433642	2.4061502793481813	0.1933901844360898	-0.5236435329373543	-0.4689097978338398	0.2732330004261152	0.43686501864096694	0.8677637459716012	0.1480585047199755	-1.1347138966671708	-0.6137201781678919	-0.8481893081615584	0.26230934902646197	0.24939502564351748	-0.3974592965819044	0.0001485324235989835	-0.45716275682249446	0.45724308762889443	0.32530721600322654	-0.23650222388226222	0.11562266424853748	-0.7206700849067723	0.34322419152641914
-0.42991393720692284	0.3938791555863742	0.31647260319579723	-0.82252920429878	0.7479255781273352	0.7839827181199056	0.6649517355464211	-0.6120082726967431	2.4533462070375176	0.2861592333715731	-0.40296761886190174	-0.30904568648406316	0.32884489972998987	0.5092382778342954	0.832932029953495	0.29215199160220917	-1.1066801866794342	-0.5739253189104495	-0.7456969977951589	0.29544479102783855	0.4465490769229687	-0.4230990371528723	0.0006842219039741512	-0.3086302414117562	0.5251267381106655	0.4283465911450902	-0.0969795561571614	0.24967739517785312	-0.6411983749926966	0.23150840432929135
-0.4186472304423412	0.6232390358791606	0.29594655939026865	-0.8016579830290922	0.782684536796612	0.7221218926733319	0.5702674473675526	-0.43123097770720253	2.510404350718094	0.5374107785314455	-0.24696052039578942	-0.05487861025908029	0.5143182963743407	0.6021436445919075	0.9109754546700672	0.4922064393179323	-0.9755973249113474	-0.4685642969722938	-0.5276843410900918	0.37953053194910935	0.762276568955716	-0.37445710989748726	0.03391718438457161	-0.07141092588299087	0.6207912392701905	0.5937433620238408	0.11719620530835254	0.40810469390414034	-0.45339162672470473	0.16871647245904473
-0.37203871595868626	0.9160629648253978	0.38636570574551815	-0.6869985857072849	0.8076350382844414	0.7525606961877714	0.501218963340891	-0.12296716444774111	2.5723681186320357	0.8814680498997044	-0.13395310055017895	0.2824358410253064	0.7235314845974499	0.7374146329816391	1.0440579774955503	0.719083829744144	-0.7475188904836039	-0.3502222682284336	-0.20133395025394168	0.46962171198238317	1.1454847770823646	-0.24688100559956	0.1092270394462879	0.22191200668201425	0.7514515816854749	0.801781675736355	0.41543229104862406	0.5931029144486633	-0.2108320190526522	0.1819571525141154
-0.2910106531978964	1.2618319897041805	0.5254417353745156	-0.492038796492846	0.8431763836160513	0.8643362433059375	0.5075285310427674	0.18328084946191886	2.638969931275709	1.2790496881946294	-0.06355258279134447	0.623122456542237	0.8136806277821472	0.8847854752266976	1.2515847561244369	0.9761902508440808	-0.4789697794739431	-0.23690227443878556	0.1689781025336013	0.5212627323336901	1.5884586998793448	-0.056365847184819184	0.2476876091000883	0.5243998300141112	0.9150499245655743	1.0388167194502913	0.7739687245140459	0.7932989395789647	0.06469502669753913	0.2787853438743943
-0.143222018893774	1.5780473387061267	0.6436267699145627	-0.28140353804922813	0.9039258455560125	1.0291810045191299	0.5722347277657144	0.4332706662893074	2.803085360173836	1.598643218534962	-0.040070157168014243	0.9313323857149294	0.8155608265769283	1.044471279840067	1.525641955295846	1.2162795371589392	-0.19128114502293952	-0.13127425823723965	0.46169502024877057	0.5536115193715134	2.0563403259477804	0.17657657288995995	0.4274468054861632	0.802819368778527	1.0818981501582017	1.276188375286964	1.0764380639947704	0.9856212681637171	0.3093268733345018	0.39535038309563864
0.07935910313832803	1.804020673161356	0.696712386330397	-0.12087332475008554	1.0076970326235535	1.1335004786364502	0.6272268404500706	0.6381147636683547	2.9647161222524643	1.6468371551327032	-0.08949453766156397	1.2043404493089471	0.7655530149429337	1.2153212162772848	1.8161989589426841	1.3900831585017495	0.08222573025779643	-0.06551738536839101	0.6519450978535979	0.574218042075323	2.4232755012704117	0.47897835196847305	0.5892048138619137	1.023092457711607	1.256990286724309	1.4360911554481988	1.2605913211549598	1.1374198565503764	0.47962723917814404	0.4650175348167913
0.33633912584811887	1.947818619494609	0.6273124611907075	0.034831631560672205	1.1299878844665714	1.1492647472668078	0.6000416755697784	0.7551027533448943	2.912741989141016	1.483476581611891	-0.13286828917132465	1.4001318336595152	0.6821671111122762	1.3332867247974867	2.0676963071854653	1.5083914950997968	0.2507365205787703	-0.05026057031761422	0.7635812301438389	0.57199238412966	2.6551087394124293	0.8517564079254454	0.690177227238179	1.0751568371757245	1.4538654209311475	1.4643785956195678	1.3496777943152094	1.2486722725550525	0.613528862164087	0.4918387346914269
0.5714464582110326	2.033039204006327	0.5712776438628816	0.23306412706887833	1.2470978099968202	1.136097813956523	0.5516343459797867	0.7814002372483944	2.623259191847806	1.1953154741515155	-0.1303900562799733	1.5172655267254007	0.689934340114016	1.3622510860707258	2.194556170504447	1.6189962186872418	0.3150385103950459	-0.05671928868911162	0.795826574309808	0.6385031019627648	2.7943364141092877	1.1954760912353195	0.7066016688534384	0.9350927922610222	1.641982183966769	1.4358266744946204	1.3607917652464985	1.308880254117014	0.6960281939424817	0.4335300735604591
0.7309422814012598	2.1032044812932478	0.6203093419682547	0.39897533993459366	1.3572044207691076	1.0910909908865858	0.577728842452808	0.804116351748694	2.2333321456412474	0.7898726736971909	-0.09542359295634358	1.5806896621456263	0.8049732993830169	1.3335878767156624	2.1597244544863408	1.8010489593160153	0.3323906853438122	-0.05638872436301303	0.7957756337976984	0.789013220538212	2.8276744169495447	1.4670875416811477	0.6439057849522396	0.702200568016415	1.811214493402563	1.4490387003120173	1.269353484452663	1.3024422173404555	0.6915607696804641	0.29300633094242795
0.8332924318570237	2.1768371503395794	0.6540624039108381	0.5599730827042746	1.485325007376586	1.0729178371328778	0.6696202040560479	0.8884831824040835	1.8860139499187993	0.4987284813738391	0.03880311153257345	1.5819738293388335	0.9319962441740902	1.2920934445611274	2.0596849040925997	2.0780197918577974	0.3198579679375302	-0.07156925533853484	0.7925409112786788	0.9377677554754872	2.781895335654723	1.66575308120454	0.5454905307936102	0.40755907973821054	1.9730686907342403	1.5257261549882457	1.1799579165748568	1.2866836081574167	0.6888695502455155	0.2027919442295963
0.9185119573054308	2.2073430115182227	0.7419466183785242	0.7941612408901007	1.6749201947817987	1.2404910294551708	0.8727903226889691	0.9828983123564521	1.5859171656479387	0.4686775691066529	0.2573364934385849	1.531508999486697	1.0049862915617616	1.2721098637049504	2.015952833623555	2.3269436188273027	0.2820044802197432	-0.10983843309089854	0.7485028385591171	1.0827521025996343	2.663960553959668	1.6738921423394302	0.45664693584092075	0.07846800205178982	2.076989650676945	1.671142592010296	1.1785065152924155	1.3303590701921186	0.7553695824831321	0.17069015724513967
1.0273041587884688	2.2093641595645104	0.9665001567142528	1.009833467780459	1.9019554463698944	1.4669016505896297	1.2408756203988534	1.0571145188747706	1.4411311704173941	0.48794536313964115	0.45373411212260367	1.457380203188745	1.0303781024699146	1.2852314829969491	2.038924637620558	2.517405139115316	0.26024776791426996	-0.138610243474156	0.6403306610923931	1.1767189973313905	2.480665404244079	1.4871578551612026	0.4400506692979958	-0.16058057738894868	2.054667097219074	1.8652716119368882	1.1638984301626534	1.415769610354998	0.7847442426156123	0.17021960987891757
1.1749276122970203	2.1872483084980145	1.0996777845192693	1.1180533082439112	2.089098519479743	1.5975713783011467	1.6253719100312232	1.105892770146358	1.5593630853821239	0.5520205589054364	0.6049063184950236	1.389907510128867	1.0718976379915495	1.3440959275749087	2.1373272166110184	2.703609049449285	0.2674609957593118	-0.11416119735528574	0.5484594475010407	1.1786856347402739	2.3037440719297497	1.2834549273137132	0.5476433960637953	-0.2617472287642927	1.9177830411921541	2.0573448935424845	1.1402594037199212	1.5205839895831148	0.7300182954059016	0.24802984518773813
1.3426755927326557	2.1121514299781508	1.11483805810365	1.1885355812552387	2.248428700873717	1.7407525603778171	1.8771532215078337	1.1358125533890946	1.779976015191298	0.7467402007603973	0.7220098364780385	1.3667434866361319	1.1708362541829156	1.4425080722649009	2.326045085407532	2.7840911826118555	0.29236684588503875	-0.026574364951283548	0.5000404907399745	1.1764599767946113	2.106245144758847	1.129978723048291	0.7475566457303771	-0.2878583461270709	1.7734832296320129	2.191797392852554	1.2232311770328455	1.6537190009729223	0.7323058319256085	0.4009708099699525
1.450352823845588	2.0320331214232854	1.1648561110290871	1.2334978022237917	2.3797074580328097	1.854281513674204	2.048918205908965	1.1338683814273574	1.971626649201914	0.8832285589991603	0.7685070966131258	1.3856530936261815	1.2871256369222337	1.5250452086967048	2.4910756527724986	2.7136410429035043	0.34504043152044195	0.11371204944061049	0.4863629632382951	1.20818519587352	1.8668246370049104	1.0479655131424814	0.9789340718574531	-0.2469831190179146	1.7038052423630154	2.2824061631762294	1.325810306559498	1.7889289893725961	0.7448469144924752	0.5857260050128215
1.4108608486377894	1.9913496569715547	1.1878184512401735	1.1836750390237931	2.395393356482517	1.859361475498956	2.122828828536263	1.0928463530347003	2.155109737411	0.9694812791151106	0.7721917145723424	1.4375687383225517	1.4275564070993882	1.5637432301824534	2.4924090798096064	2.621264211931818	0.4097573415224936	0.2904241097662338	0.5528148612864914	1.2076479680935324	1.6850367226667728	1.0399962516140218	1.2022357263841632	-0.12276031386882483	1.7057752484860544	2.2975897742839377	1.3947115507731944	1.8839629364244779	0.6554580609606085	0.7541688913600069
1.281531168238741	1.9499206134627491	1.1346440628905328	1.0721119217804556	2.2999517249785995	1.8490049081659143	2.0903024464091464	1.0448355380637988	2.2895875508109094	1.1087693358523225	0.7585099986476376	1.5160205707442007	1.5811759503758533	1.5749503837088998	2.3645518564303503	2.5115642304596104	0.4766233253072861	0.4626608376769646	0.6836046261302925	1.178090846841002	1.5342109994722286	1.0594552865109281	1.3546949739685061	0.04016488714372955	1.7870850553477695	2.26303894425737	1.555185464788361	1.9317547042030765	0.6135692304556107	0.7630047252368352
1.1839850259208375	1.89792770283201	1.0467302577782447	0.9400392570087895	2.173605820312514	1.8527083642058955	2.0300506617794456	0.9878712995848963	2.33339413812083	1.200034616598683	0.7259469536375065	1.605863260253686	1.6103464132307983	1.5542139230572818	2.227414848142443	2.3100861444155014	0.5522983838054925	0.5978107910017643	0.7562967369120266	1.1097286118375822	1.2834351336627383	1.014152751515337	1.4096587361246755	0.13743158500116215	1.931786396818341	2.227478277862594	1.7532211064370906	1.9804101110614574	0.711596898373669	0.587176859392006
1.185464770547829	1.861079928228125	0.9423048729780886	0.7746749654104972	2.0192084914115456	1.8082914721865753	1.9646615231566187	0.929822417801024	2.34298877460843	1.2364429228361467	0.7096560793102096	1.6774237221652233	1.4849024703401967	1.4999528006571716	2.080889646243679	2.10474959935054	0.5971523197858717	0.6869487329359288	0.7556472453826186	1.0163756917115276	1.0985561094827074	0.8503640511527193	1.3940833117990679	0.19244878641455526	2.0330472211044595	2.170975528689014	1.9025004161163863	2.046102761584634	0.8611748745681945	0.353079544696727
1.3159231863832812	1.8489440570701898	0.8224923529849366	0.6135360816685781	1.8342885413788128	1.7548863251321691	1.9030948205405824	0.8760404818489652	2.2787314680918715	1.2750396396903008	0.7101984849996359	1.7054793443557466	1.3313011814209625	1.43847478764646	1.9042701886131177	1.9421754242615261	0.5523090227846156	0.7431700963980409	0.7178366502685748	0.9643029704655888	1.1390215474129493	0.5938534457054204	1.3452344955981168	0.31968941273822093	2.0164841122992927	2.113799555269961	2.099743162620079	2.1083969362484067	1.1090092723327483	0.07550888166663428
1.5852435910288663	1.8704939866837258	0.7101958567206706	0.5204183252345885	1.6790897432139917	1.7300846405458405	1.8782438899151022	0.7962987339657095	2.123102132023413	1.2652957108550893	0.6967692682751825	1.6964901740032974	1.1908886656010378	1.3751038197214942	1.7507851480328633	1.7888083306981357	0.4230135095091058	0.7595584585650845	0.603704432884918	0.9418257438850371	1.2547465687664858	0.33955023514171473	1.2847521210592214	0.4760404063920098	1.9327400303556064	2.1126214128403844	2.3694887787420456	2.173842832748788	1.5050894926715295	-0.17037825870453185
1.8862924734904063	1.9136297774316184	0.6205855213178735	0.4767616582592372	1.5799270044136091	1.698302105193886	1.8845534576169782	0.6836288525410283	1.9641981325056694	1.2382278834508784	0.675690260965351	1.669826549838998	1.04239859670645	1.302074479563565	1.635665947162563	1.6415881615058967	0.21578747416142371	0.7555535446142558	0.4535190680550308	0.9733590958996643	1.3041660066932885	0.1562572199871401	1.2299399691333464	0.6210722492402418	1.8121681269398315	2.171408315703961	2.6318698772456957	2.2443808349923007	1.858258219120031	-0.2757547272178392
2.12179899277595	1.9631703617661944	0.5488380717064323	0.4665112951504559	1.5073367882302822	1.6583834374355146	1.9209736278896758	0.5918537034630185	1.8297712866302605	1.20767571512065	0.6710985162496781	1.6226946730073983	0.920295201189098	1.2262487287368509	1.5129581371379923	1.4939688413804675	-0.04325038951274	0.7467045918848044	0.30162719606944044	1.1210583619833927	1.4292920893841539	0.03933321099926929	1.1831934814591494	0.7968301544474474	1.6742049592786334	2.2505001426854476	2.796644239505133	2.277131823472355	2.0685904740585555	-0.2957791318026057
2.280930041709291	1.9958051655535942	0.49193526213695016	0.5153372502340234	1.4611091860472893	1.6212423617071274	1.988177149470393	0.5091547677011193	1.735315721845959	1.1447986436030952	0.6548356973890754	1.5557513313096052	0.8576827558871809	1.1658892799936553	1.3755067436136925	1.3349204995346473	-0.28153160491894264	0.7211875687123797	0.1150575704646013	1.3662548767816503	1.642565895293646	-0.022847404875489936	1.12754241959231	0.9104488002692648	1.59308336956243	2.3288947016984087	2.8022885778257405	2.2499776648729677	2.139423369586443	-0.25648842672309646
2.3740438326793685	2.0092525372215655	0.4465925310586158	0.6185024796292025	1.434841985054558	1.5743264562095018	2.0415995151012947	0.41004292758855365	1.7270717247576761	1.034473406703544	0.6306986442095396	1.4657615997550963	0.7998255706439087	1.125879096578707	1.2849204320521306	1.1805821387004882	-0.41000791680202153	0.6665300287929707	-0.08552069597063468	1.5955072385381353	1.6912317155317222	-0.0549282105170439	1.0473406077664174	0.8356439775542788	1.5919791623087547	2.3303974343891953	2.652041667291485	2.1561438396592254	1.9717065744003535	-0.13636814073484263
2.4271081632565954	2.0054348131341317	0.41123171075932696	0.734732070267157	1.3935567766653292	1.539577878630838	2.060293775465171	0.3251849377007243	1.7852256702150568	0.9006624893868784	0.6219453386008441	1.340383749364881	0.7168412626723317	1.091429468224385	1.2354969047173827	1.055953912326905	-0.4173488123965325	0.5999467451088695	-0.23750171385241922	1.756071191281923	1.6070692248365284	-0.08869569224913866	0.9583555099321185	0.6555868378737582	1.6287316969226366	2.2558378492031204	2.3487256770626685	2.0248370512564895	1.6019733923297328	-0.03522659851753125
2.445401936366098	1.989589012451233	0.3888710469884792	0.8457306236215434	1.3461651357895985	1.5389715606065928	2.0541065257155138	0.25237058149165903	1.8323833722610174	0.7921955676478685	0.6420424045763674	1.187969768296306	0.6575419832078206	1.059356788938532	1.201413208744483	0.9740747508981642	-0.35582359613122655	0.5602281699266791	-0.32688957747838343	1.8683326105928988	1.5963525258392202	-0.13681690071147093	0.8836217737455216	0.5592579859813477	1.720293064309973	2.1440465588701145	1.9621153799026079	1.9027386743407824	1.2323074907449878	-0.0010727021859420437
2.4355048536981276	1.984702325619318	0.3994053164667597	0.9458083942490187	1.341680724432322	1.562282030592752	2.0289905728602307	0.1549675662086201	1.8673088684263726	0.7441850174146543	0.6950952920957444	1.0273018271004006	0.6304251355413497	1.0321563174717547	1.1957434336192188	0.9318978022908994	-0.2544554030522299	0.5276040137431034	-0.3531112060872817	1.8907618704073808	1.58452456008057	-0.16663371160062232	0.80268212546553	0.5916368857836265	1.885221475018367	2.012671656110776	1.6414228909867803	1.7881438629364292	0.9398795869433109	0.025748497688693295
2.4124965453816984	2.008632718487371	0.4301401326599491	1.0448276075847076	1.3691501293208332	1.611385597069748	1.999695423304189	0.05627525794042938	1.8852876626946375	0.7719986160346095	0.7709292185710888	0.8773189411762189	0.6329898727322884	1.0179699110404863	1.2448959391984578	0.9215198780279122	-0.14960826380018172	0.5084567108543785	-0.29551022201829397	1.7263222029651117	1.412137707079762	-0.1627622805740129	0.7254013374099821	0.6945399450348019	2.059109021853189	1.8879207990524247	1.4974385082082455	1.7106518836868774	0.6946018476419591	-0.01801240736992238
2.3763219511516196	2.073749617098674	0.4619402120588072	1.1172946755181319	1.4058555133451833	1.6987609404554767	1.9887683529061095	-0.019670238375433396	1.8319501483027458	0.8913831393418036	0.8451265761559179	0.7553034522155456	0.6993079525520723	1.0287576029666141	1.333346599326604	0.9131110983686721	-0.0663369742085251	0.5169750992577292	-0.18495657561040346	1.4819123431304058	1.2382947114261607	-0.1149580313770181	0.6783314145778229	0.7800139263023602	2.148035349203337	1.7975885315438531	1.5192767219486893	1.698157157259899	0.5756230364228161	-0.14665482899085722
2.3200710077265	2.1766035954542295	0.49520009659136033	1.149792384375921	1.458924228173214	1.789593935276762	1.9988901634520904	-0.08597673475468366	1.726167051197758	1.0956755494250838	0.8900527301561084	0.6716855426120634	0.820954989138652	1.035974493577214	1.4235317986900118	0.8821635960152019	0.05081946388823348	0.5427718307060851	-0.08115254705715871	1.3396716950254803	1.1443479639586929	-0.020277770831510316	0.6466954131896641	0.7652126741415248	2.1299414076146657	1.7627611987021807	1.7066149985897918	1.7184358514968636	0.62936668853877	-0.22510553154814633
2.2593533002878106	2.2879284298437836	0.5334410729652344	1.1604838130229458	1.5175078148406178	1.8739540755148973	2.0177984802323463	-0.13764054651685004	1.651550595326063	1.332207282392239	0.8966644684737879	0.6301020522793592	0.9411781858612229	1.048353988499419	1.5148661302967799	0.8603167349385046	0.19319028250527287	0.5717724933151048	-0.0016598779086665738	1.302200057371347	1.0485235588599926	0.10743417315156238	0.6521837035263318	0.592129022775173	2.0369746855408315	1.7821885269286715	1.9982122673529663	1.749728748024038	0.7970296593361599	-0.1813969095302217
2.1948226694846884	2.3741910284593657	0.5616113666262577	1.1497835630651554	1.5679145067565625	1.9671713749990911	2.022619846182244	-0.1621780431707756	1.618587348854057	1.5186867636011094	0.8733784311173185	0.6185935615555043	1.0596307099323987	1.107014079990045	1.600313869373879	0.8575359834372687	0.2362887869304439	0.6239508007887603	0.06884179085231709	1.331171984077819	0.9711180810010053	0.2511525600341261	0.7317790744310441	0.33292139788827796	1.897882215006554	1.8193601227679725	2.287148633764996	1.8302715042826914	1.0010644607969001	-0.024482433655468584
2.1221155893007935	2.4288338887507934	0.5861617380976458	1.118670799997452	1.6118140315540757	2.0485572795237013	2.01898088710378	-0.17214448259568202	1.596225347478575	1.6710319294926577	0.8444064858440891	0.6297491513713026	1.1763216885307957	1.1594898017323918	1.6611528330506964	0.8281983898476737	0.2031802839012839	0.6541592945892981	0.11568159173795636	1.4448340329580482	0.9610017215184428	0.3808907793206003	0.8795282975275646	0.09619421935105762	1.7137305598364108	1.8590803532508478	2.5012572007266924	1.9512931363716561	1.197563847839781	0.23261941894398125
2.0498008135063808	2.4433592060434517	0.6354597520044354	1.0783838737342817	1.664109901020532	2.1059116872225117	2.0173601742369023	-0.1739658647493111	1.639649678354725	1.8558853849360546	0.8178099034176636	0.6708817127659342	1.2457247547225994	1.187314087886818	1.7082130506774003	0.803184931367657	0.1792425808757031	0.6207468696280962	0.16269968441598076	1.5621319627064074	0.9850663948330197	0.4659377421946319	1.0881035450183165	-0.04853119857791092	1.5303568688677227	1.9261022312599358	2.6081367784976184	2.0816577730509915	1.3203507345593788	0.4962305101094969
1.993818288874064	2.4244592260906064	0.7078483322489187	1.0523962922209686	1.7072174978549508	2.1363341037633234	2.003742108890043	-0.15308136488664967	1.7714134710748737	2.032437550945186	0.7916341529916574	0.7127200759766804	1.2856196524506875	1.2743254813886806	1.753246025572892	0.8282116948787829	0.11242979198652388	0.5649323545673375	0.25320823930837655	1.5367863235148507	1.0330296901070308	0.5203981359636928	1.3210375028430836	-0.06947023472764909	1.44636183073002	1.985706620707301	2.5835704679022142	2.2117868717994797	1.2148145644178108	0.7000690150046879
1.9751046812424846	2.3979148150826886	0.7864509478598047	1.0626201913974551	1.7224931203719742	2.1353181113983726	1.9815108210745507	-0.13059036503455185	1.9136893157236696	2.167629978874623	0.7674970998121209	0.7256009591207588	1.348715838219222	1.3915596209647378	1.7804240872154047	0.8479829711028831	-0.012769714326831095	0.5077701541770921	0.3331593730658625	1.3732868046875581	1.1529698612449661	0.5511318647275683	1.5261358223857444	-0.03299638373156406	1.4184429541455572	2.018093515659136	2.457795795658019	2.317801372865736	0.9740849859615258	0.867623089660119
1.9854147158993833	2.3738766276521663	0.875597696497173	1.0946239068524115	1.7301357022808646	2.120135580331816	1.9747731405399147	-0.11617279506566894	2.0022199057845533	2.2979932325381776	0.7577618528691161	0.7234345396574096	1.4281496737093937	1.4565546581627289	1.784597822250253	0.8547818419982509	-0.0824231106417144	0.4409580182672313	0.38085242752935067	1.1408878230768607	1.3215375330774841	0.5636291157608347	1.6797776297663867	-0.008751672695214971	1.4474409423642958	2.062093528845371	2.3267261965130643	2.3873074946502877	0.7842463670201474	0.9996377674056433
2.00123077707532	2.3487515117167526	0.9729015994964678	1.1262835911875382	1.7410127851474517	2.092097468453912	1.9937731957843332	-0.057182524752955266	2.0541430713714983	2.408538533075161	0.7625686894961143	0.7139062151398736	1.4916748368728536	1.5330902670822921	1.7700168518038317	0.9092393343167167	-0.08334870182537057	0.405905485688072	0.43101609683019965	0.8913551126258448	1.475467139295086	0.5820467130716347	1.7041666621464593	0.0024096228489031172	1.658432362484626	2.1181755128655313	2.227238014161981	2.4258011222062974	0.6405890735825109	1.0682331167926247
2.0162759945385917	2.31311642594064	1.0423212517325589	1.1609954490473104	1.7633298876254753	2.0381515512697743	2.009154678275659	0.04275814656435188	2.0588703092691074	2.4411201771728237	0.7669453423004634	0.7002901217706781	1.52264335391504	1.594536013816057	1.7244093107866594	0.9887502002085189	-0.0691031087803684	0.4666021815650801	0.4599375725809563	0.6973966973439015	1.5870536499512107	0.5938647656791801	1.589347181069946	0.008045984242647044	1.9756158961035193	2.1493481998032093	2.159909121337596	2.437129375070974	0.5046152116316567	1.075814157692863
2.0314244499990948	2.2680133844276917	1.089814236318631	1.1924169579917845	1.8228389804666159	1.9892610154499457	2.0192561024962714	0.14144022234853337	2.0220207890537845	2.412340743699693	0.7705551456818289	0.7067011549337112	1.5095184710660372	1.5612372160061967	1.668058467381082	1.053332821198949	-0.06030467304607663	0.5790703365143919	0.43068498350148116	0.6138289974961912	1.6527333475008668	0.5832466302904094	1.4573755292727577	-0.013097335186600617	2.1919275875370223	2.1666236148164932	2.100549496665878	2.4204734785323145	0.4045691291373873	1.0342099280627648
2.041459183330041	2.2282102422361216	1.1352851935235728	1.196880541238809	1.9163628105177402	1.965696547372549	2.0468184143959016	0.24254739684288112	1.9671542489268177	2.344744529734976	0.777148180355046	0.7336784687940601	1.4575026801366462	1.5149781302890761	1.6204020018922562	1.1290517532254307	-0.0039500006342954915	0.6816342756932411	0.38185850264353166	0.6144621588083211	1.6468960037085314	0.5658365106444261	1.320117734112628	-0.04958975738991386	2.3142185408818197	2.1806771709407315	2.0529354712613292	2.3973010325734823	0.2561752894942385	0.9440478243906245
2.051542094393029	2.2247877648777403	1.1882721744574007	1.2028525686266271	2.0098103101627833	1.9468924951341535	2.0846962069325228	0.349855456646771	1.912300450680976	2.2388083398264413	0.7593329590040107	0.7610282891684694	1.377566849822625	1.5138057888933163	1.569580002299078	1.2084827889305956	0.12281343561006437	0.7652543361840416	0.3546944745605873	0.6552051299084518	1.5838220351165049	0.5147381490826831	1.1691139447391132	-0.06098319302438434	2.264692335992437	2.1685711563837535	2.0308956740094337	2.3645724762773197	0.01831185973617423	0.8323058956731497
2.075630960413819	2.2551588828532982	1.2470983759260075	1.2498260484495702	2.07487244004634	1.941419245942324	2.1126254726888036	0.4224140007556086	1.8844212147780959	2.103591460381734	0.6972836184979174	0.7918777102144429	1.2873446892090032	1.5063737897697318	1.5239074160605828	1.229504738078696	0.237799521965837	0.8366689446342195	0.3181446571212789	0.7026730416116399	1.5160603090369784	0.4297025061824158	1.118223444103528	-0.028650721240176376	1.9414231146686156	2.127564586717566	2.0454231257346156	2.3235215797578	-0.2523306227395814	0.7220148213348606
2.126286404388966	2.28633846004737	1.3164391197764937	1.3419117115240697	2.1085913969327583	1.9696294210433245	2.129729599673854	0.44526313754802604	1.881197518853312	1.9685824188168248	0.6168766509513623	0.8292950092714765	1.2103660647663845	1.5684325957654959	1.50818815424102	1.203533317359018	0.2453638361219193	0.872687742166596	0.2561627890107852	0.7222530755215443	1.455528203496757	0.3583753515079488	1.154367323005782	0.03930132600762201	1.5614879847356113	2.09200392032279	2.105199356329998	2.2658372188835143	-0.44441640990914316	0.6537854532327179
2.1919388880953425	2.311876788472248	1.385257095572347	1.4750958614521097	2.1032291859055463	2.030744639189813	2.1583621936553845	0.4541858636039996	1.8957232633365297	1.8485988333855077	0.5436612347008404	0.8563997595708471	1.1618094745322456	1.7794755578536965	1.5305962329865626	1.1630860227955846	0.2116276333245321	0.888567543831946	0.2262989137859826	0.7049082929105156	1.395685849739436	0.2962060556069535	1.2294143870016554	0.12605672057392175	1.3518517280629774	2.0969809709946765	2.1999973623146705	2.189220094805691	-0.4546026754704281	0.6164161498986124
2.2598281950750785	2.34093640593777	1.4166330423985782	1.6355025764005446	2.066857747407802	2.105813365380741	2.1933349348268445	0.4666490291271364	1.945493051013243	1.7642044284301002	0.4889063155353265	0.8822791594950198	1.123740012527246	2.028001178329288	1.5789573550397138	1.111808432911546	0.25550278322564257	0.924281205063305	0.2583914364156199	0.6570470537255495	1.3590268197963193	0.22239982667860742	1.3599305805880149	0.20270937840810727	1.3305706428102806	2.1388170491061795	2.2869201724520187	2.1330723385279007	-0.3601677854980293	0.5600811735537408
2.3213098636932834	2.369681622596092	1.4035835681291338	1.8130843834081865	2.0338353054768743	2.1826109172894474	2.2087368036435375	0.48486285066341095	2.0077881078364532	1.7314516237255468	0.4814996723279674	0.9204022603681657	1.0981839124040156	2.267502996685218	1.6471030652450724	1.0694052987754712	0.30446336514729844	0.9882708301887726	0.3409787416748281	0.5947957847194887	1.3347322292207744	0.1707128264812386	1.475609186302866	0.24670456833159315	1.4582446065167558	2.223751500789445	2.3300456050016103	2.1062546626868706	-0.24868402040522258	0.47910781428309557
2.3696871891961795	2.407454633861167	1.38342247560703	1.9635406598138458	2.009924805771904	2.280260893140078	2.1909905074093468	0.5065147868267573	2.0148216262178025	1.7372344070869707	0.5110607824017823	0.9499675142209325	1.104536428720362	2.54473484821847	1.7378845124706017	1.0641232014262332	0.339529440334996	1.0606898456297937	0.5072613083316474	0.5510500940633567	1.3060819838680162	0.1728636214960208	1.5443998014619122	0.2684050239776866	1.6341774463328225	2.3649723081388183	2.327881941978711	2.0959695063731005	-0.06004299411239612	0.39346819363075125
2.412228126588895	2.474260313951148	1.3857798636269836	2.0685760070911785	1.9688590473001593	2.4125857051880457	2.164641181869205	0.549317267437004	2.0046790888418	1.7711731102821324	0.5563703611134659	0.9653971261454203	1.161508277637937	2.7934970880583427	1.8250451090425208	1.0770024715372215	0.44257859211534606	1.13099833498879	0.7747372022960445	0.548987523122334	1.3067078697450945	0.22354314402857023	1.5828582632133341	0.2680057430222814	1.7816393059375861	2.5310302814015153	2.2685760729100464	2.1298981845074025	0.17346066016104889	0.3234089191044148
2.4499168781117087	2.586761905647652	1.4085153422294536	2.1441040698600142	1.93443403415749	2.565631845388912	2.1136855616080186	0.6180897924624588	2.0233714284531024	1.8123861392702079	0.6171010946849165	0.9825128201861801	1.2401297942313338	2.9129038236155345	1.8696010856483163	1.0807944054025433	0.5629480019070936	1.1734758508926617	1.075719218101147	0.6010890244279169	1.3360734132430827	0.3146915727603282	1.5479778028968678	0.2516445094542813	1.884744658249732	2.6576565488579673	2.188560857765057	2.2200531315631125	0.3010110052805078	0.2966007899899536
2.471280261005576	2.7237328630245545	1.4675782688548746	2.2026599307172354	1.9315907265309609	2.74080039998789	2.013629476694275	0.6982101422540541	2.049046318921248	1.8830021153708063	0.6911581749362745	0.9781015588354686	1.3190068718259635	2.936684069725872	1.885168575284793	1.0974123892544279	0.5835557044673396	1.1576087632398555	1.364730213560275	0.7048411394380186	1.3728474018166832	0.44259595629735315	1.4918011588983406	0.2656471997043069	1.8837408334736612	2.7280325262328904	2.1435271013070714	2.323947791251721	0.3626264742436896	0.2991234467033084
2.4789336378670397	2.8300272844989043	1.547364510249837	2.2489894548543434	1.951093145284736	2.925776558303365	1.8897519705862145	0.7656524443583207	2.1083980012044377	2.0185490902716614	0.7733700441735122	0.945771914536256	1.3920608094639433	2.8535231186064154	1.892941479232811	1.1154673164658016	0.5551389912311946	1.0936445661394725	1.6532700092823789	0.8264368914262775	1.4115245943838475	0.5924158090376441	1.5015951797753775	0.32559505663677424	1.8156815136560778	2.743564771324862	2.136673261917762	2.4330018532351323	0.4576399763946032	0.31403718406050163
2.4760292088782463	2.897794132770897	1.6342426428010577	2.298309403340744	2.00850315195864	3.078085284690961	1.775608934842111	0.8317031286373441	2.2259545964695087	2.1944410653684967	0.8703764961810041	0.9172653634076602	1.4091925237251246	2.652149284176828	1.9075983357707755	1.1079366688595833	0.5342972311302541	1.011626471229005	1.9236749826931319	0.9430632864496523	1.4268779581439979	0.7079474612527863	1.514532586093857	0.4018670047227834	1.7882143582208472	2.6907887992244333	2.17160096500171	2.569468043932672	0.550460134706032	0.35871304233121426
2.449903113045412	2.9356659557182345	1.7278378516769124	2.3597145475750194	2.1070743301118915	3.1765136417889335	1.676816802101279	0.9070039784606326	2.331826886742376	2.3765681768592577	0.9830659540707452	0.8895920505341985	1.3704111417881206	2.4203483505857117	1.9432539579256325	1.0731573175474731	0.49128383853806296	0.9358001004266431	2.1329131361871605	1.0428437532291301	1.4278104003690317	0.7626342544970883	1.5090544031058744	0.48667242253012777	1.79406163754146	2.5911395890329834	2.2395749250627355	2.704229388654536	0.6053475550818389	0.44453565362597713
2.409612763992353	2.9397801148524567	1.8183161793213665	2.424348291549237	2.21017762612622	3.2229133576172715	1.6017441589279175	0.968460277419549	2.369963336951389	2.5666909338434025	1.0806709227010525	0.8443619174849054	1.31143131357515	2.225083597924857	1.9917776930320887	1.0229175200897338	0.43480149837681276	0.8871944304773752	2.2590800495569328	1.1198208194187775	1.4418225801068725	0.7686112006434335	1.5632904361566293	0.5790456072829432	1.7659796394308855	2.503848852490564	2.2975100262535393	2.799184823062801	0.6803249285395488	0.561349037290506
2.3673127152598448	2.9214191077119533	1.8972245649264725	2.490728655054899	2.301840902529112	3.212589564231486	1.5539484190990114	1.0083055701511543	2.335866063059203	2.716798786087717	1.1533719887288392	0.8062192110057556	1.2522871961471016	2.074443106282447	2.0484754442847177	0.9693913799487165	0.3784361869859093	0.8927758819834507	2.3191134430792	1.1800287041902426	1.4840507170378652	0.7201164330469535	1.6187898877931726	0.649476910695699	1.7336188382123119	2.4987395613418903	2.335891526833669	2.879177990816138	0.7627838920264196	0.6877563589218881
2.32505396172623	2.9142597521879883	1.963083476262134	2.545076750677277	2.377512958857971	3.159069708361682	1.5278845021140435	1.0524485061666007	2.251170779217134	2.7751890045531704	1.1935474170354214	0.7999552198877452	1.2045337976311203	1.9993164581229277	2.1109513793648134	0.9332150003704349	0.3274861159683483	0.9328631635293672	2.330549588048015	1.2343078966754168	1.548031581492597	0.6174555909992241	1.6142617955817056	0.6732201991368875	1.7375212070292854	2.5953592624287145	2.3776058748031073	2.949009379267102	0.8008511909337883	0.8169346817099082
2.282877798590401	2.9192003363011367	1.99177653797779	2.575148599074725	2.4351042502463196	3.102649358159681	1.5123093495317081	1.0946882001563458	2.143043175985029	2.7672544878479606	1.2101001423852003	0.8127282721988042	1.1952970928722948	1.986872430646826	2.1408830220433064	0.9300350979360061	0.3276137837178185	0.9714247635702055	2.308352259895849	1.299034250810707	1.6367157783201467	0.4889965287478583	1.6233078726559562	0.6508418944269665	1.777373050639286	2.770529806728342	2.4263622067725406	2.97301181602988	0.7805190281027408	0.9199322718717617
2.2452716374653727	2.9113043846003053	1.9668809423193807	2.5762247989880387	2.4886404888115976	3.0671142058468615	1.496051255049492	1.1137513178653802	2.03250735722018	2.723205083088531	1.2207051087957363	0.8432738063517284	1.2051635729555854	1.9823443964485221	2.1052273998884505	0.9831487821127253	0.38737292944879365	0.9991540249249942	2.280551475411523	1.3660438230109428	1.760577316075692	0.344451783780667	1.6727934518241434	0.6099016680925102	1.8311655108269655	2.999738618588661	2.47729564066564	2.956210110295936	0.7021776303513434	0.9720584634409859
2.222173856218009	2.8784899232087904	1.8853488528929059	2.55086353053903	2.540993606082615	3.0603218052779595	1.4987218636729025	1.1102620408182626	1.9383066300583898	2.67520675861295	1.268193662087364	0.9057764782898058	1.2150574345747214	1.9748155984940976	2.01416409003719	1.0666777673986594	0.47886814990212934	1.0305194938668827	2.2963430341657887	1.4147492772787449	1.8825228766565085	0.2117024514734973	1.690137662169856	0.5759442156758385	1.8957114439283032	3.260132139248186	2.5514649339785707	2.94286296088112	0.6041903307248091	0.9643075026585015
2.2248649266791887	2.82708988267163	1.755978554693335	2.505521993207587	2.592936447420946	3.109400791294512	1.5229306250492403	1.094810989964456	1.8855552421982753	2.645608199378262	1.3618521617359733	0.9920117362947097	1.2277715943860286	1.965286291368924	1.8869898414818191	1.140973061096756	0.5957160576043361	1.0455347426793542	2.370856268255474	1.446167509054804	1.964999307437942	0.12118794127241254	1.6156970390951622	0.5664264719714122	1.9566436078357856	3.4858546112658786	2.635820914070117	2.9327572620384723	0.5012108190464438	0.9226117777071929
2.2687341929696214	2.7699946960840403	1.6178296985951963	2.452699984347531	2.647703513784286	3.218570809605789	1.552032104514271	1.064625162137482	1.8963985830361885	2.617403376513984	1.46784571490795	1.0723162984836594	1.2434794687832014	1.972825844749	1.762363197428239	1.2080038078107642	0.7076913128684471	1.0446701898264774	2.454156740684229	1.4790823039322565	2.011314862341687	0.05472837531561192	1.5107625450338626	0.582174855700883	1.9959057043898452	3.6333027428858706	2.684442857031919	2.9194661930833825	0.37756274210766244	0.8862619936665694
2.366032564094168	2.702578180140072	1.4886961255524418	2.4170971741005074	2.70090580682296	3.3423088474725633	1.5783304642409883	1.020645945866183	1.9498890000015876	2.6220247129000684	1.571725756255604	1.1208009621294772	1.2448120368610551	1.9898624389773012	1.6717877267368952	1.2671180610164672	0.7742806831960541	1.0577274807074342	2.5248621714936523	1.4982498236539565	2.0505923944235986	0.024628565082409324	1.4378986683542327	0.622102951241405	1.9912881104199212	3.721807687442446	2.693124386925043	2.9094614390682425	0.2708558915118902	0.8543824096050509
2.5253494414225264	2.626178783990377	1.3751666857630946	2.4035741046979595	2.744833955522754	3.460827634238747	1.6045676649915985	0.9867354938598798	2.023371428453102	2.7042673845116925	1.6560791927838572	1.1484742750029378	1.24490330864721	1.9907121176035865	1.612867597089086	1.2858781548764824	0.8033570131377941	1.0855711681751017	2.60960171338953	1.520957290711646	2.071706462889095	0.05609809214081657	1.3886859876005764	0.681651527218466	1.9388131702508342	3.7541945823942813	2.6692031435662793	2.915462048258937	0.19865047407217779	0.8160720115385024
2.7426103653306093	2.557612459380074	1.2939699569754417	2.3988194181956954	2.785451272858771	3.555667244112135	1.617023709792392	0.9637942647113794	2.1089968696173407	2.8571382579815476	1.6910363042852552	1.1710109191035716	1.2616334270493117	1.974428403170728	1.5900909287560516	1.2919585540921052	0.8066550966657614	1.1015653959533327	2.700110268281925	1.5757641176235935	2.0893717724400824	0.1146676363854909	1.3427278731239123	0.7453414824074045	1.882812295555798	3.7178645168618205	2.625620788390734	2.9113120942392046	0.15252297295713405	0.799981905765755
2.977986116486325	2.5139556615802485	1.2476605981734452	2.404712053786631	2.8092854421576603	3.595930038316699	1.621100974866301	0.9547487488472968	2.1924434491090987	3.0545475665162387	1.673052750134055	1.2007722290163703	1.2922642384827276	1.9567895051060753	1.5859930798127457	1.340162681790567	0.7816003008323189	1.0911907617188048	2.765899939672683	1.666181471666146	2.1317787339073826	0.17229762280791677	1.3514909444349452	0.7989844144859142	1.852772839131886	3.636272142682865	2.581164904665574	2.8348856437244496	0.17315116992602655	0.8287637196663129
3.170862225448219	2.4895401931810865	1.22888040239943	2.4272063962370565	2.8096861767895858	3.5784861048894476	1.6376240915783207	0.9574705895937295	2.2367724535451687	3.2744278175843275	1.642229144058986	1.2495901879642395	1.3289646236954107	1.9298041421522825	1.545318134745851	1.3990773595296737	0.7310438720422896	1.0797608644432646	2.818215845610203	1.7660194985649096	2.191646634027031	0.2304822879446827	1.3889487786664192	0.8509373667066613	1.8147027844994092	3.5444010768989274	2.5522040735205547	2.7317536782881158	0.2749465450530141	0.870341807776066
3.2333349788398507	2.468466356218454	1.2300245739907034	2.4515532139481038	2.7949639497166525	3.536117584573657	1.6537089022948959	0.9600696405320523	2.2507630390211126	3.4354043683662865	1.6143607138090759	1.314788630727751	1.3978291863489036	1.8936336456940919	1.4520974917207354	1.448053179032307	0.6496344037970658	1.0567739297667604	2.859834244004513	1.8262945368088723	2.2411554842219883	0.25621258830574767	1.361386038798845	0.9096966663765247	1.7701204166321751	3.45995952153824	2.5255412944060676	2.6533195473151654	0.41018032165925844	0.9100246356607606
3.104521488426962	2.468825671426683	1.2304980243043357	2.4635060900345045	2.7577624180527742	3.49179082090929	1.6722706515438692	0.9280010356473974	2.2636195970768753	3.4875105474072763	1.571482608877585	1.3885057092996373	1.5015960800278365	1.9034318384604934	1.3517760787012647	1.4922125772744255	0.541489181017049	0.9996371574016006	2.8527153074370646	1.8476109676505224	2.2517827709511433	0.2623253741372365	1.2971336231999535	0.9610924823804285	1.7850899536053255	3.390304855854894	2.5226519307419464	2.512950156620687	0.5458985177637922	0.9472893729134807
2.8705428915004503	2.489100032051006	1.2025644558001272	2.458980757612125	2.7062393939478913	3.457042243330627	1.7001285651613578	0.8775855869343474	2.251017876643627	3.4566649608938063	1.5189160161142463	1.4323046331106997	1.589408665486982	1.9695346845003503	1.2497851716678536	1.5440622834960385	0.4292905071913665	0.9161696650613088	2.801621973790197	1.8516593627068576	2.2632275412748486	0.2767357007362847	1.24829491434769	1.025673855516318	1.811139206544355	3.337156206047149	2.545444306436589	2.280608811975374	0.6763015554842993	0.9494329775818245
2.6305902558007843	2.5100031942897285	1.1503468316259489	2.442414335995694	2.6599640852610977	3.4532240784752495	1.7284757505877155	0.8325319598420877	2.212333525546211	3.3441513133775644	1.485829269059151	1.438343159759673	1.6403109406252887	2.0534054937126514	1.123055398791517	1.577245031075382	0.35274305240511644	0.832384322407458	2.7707138180671307	1.8439367133695348	2.282757735275905	0.2819542086405754	1.205197179549252	1.1117049730007202	1.7458529526706665	3.297447997425799	2.5658042410930646	2.0566683201970344	0.7701847454725331	0.8993719661199083
2.4066532747383684	2.5217528015988164	1.1002202796703058	2.4119278859922963	2.622209158153131	3.480590324434396	1.7400347970722492	0.7757826035273754	2.1657364662697773	3.1997773414641317	1.48502501234724	1.423364476773258	1.6292122914289142	2.1451385190745045	0.9895826046380994	1.5753424116271684	0.33583771457949335	0.7566978057430604	2.8046784045168307	1.8332689045954957	2.318228859370693	0.3361429230393501	1.1673350513703245	1.198181799458599	1.6362854783625653	3.2611419756163933	2.6117787206044847	1.893922826071836	0.8231210317580009	0.8197579659072369
2.300180486926476	2.5562650273492125	1.044747684589917	2.369073958296547	2.6007698553450425	3.5214430496895774	1.7313400293021357	0.7301150273945671	2.142189469949611	3.081688748466262	1.514483252376508	1.3985143711642523	1.5500613984758211	2.249014419994279	0.8897923942594275	1.5324736014023703	0.38306414290418644	0.70181141359789	2.9134236627447962	1.8269276981209983	2.3974481289550877	0.4700129327489571	1.1801107401098228	1.2621781795668032	1.6210022461468925	3.224908084976142	2.694589227108249	1.8150624836049674	0.8631932891444064	0.750182309507295
2.350732692904392	2.6540077468677103	1.0048989498593386	2.3248527274322432	2.6181350227285405	3.5550609260878945	1.719138813568462	0.7279969032046746	2.141552375893328	2.9784422252374587	1.5864361726257736	1.3833396321178066	1.4304953586135614	2.3192903711860184	0.831360103771536	1.4523507040796697	0.4872623044297635	0.707723429430066	3.0726127630902225	1.8131132694927459	2.5001700518828076	0.606497856397591	1.2288685901725949	1.3062847967336577	1.6576669460928712	3.186522281122685	2.7931904420089504	1.8615756169018112	0.9065892025329777	0.7384578376322727
2.395813285029015	2.802207304501768	1.0334736489965877	2.262741878336778	2.663446660038557	3.572578600896473	1.7139606869245967	0.7661947660108075	2.1794212465987024	2.8763571489839954	1.6705558135982401	1.3920935351982173	1.3150730578427108	2.3238184053843227	0.8090387519877579	1.3843220800326819	0.624271077569072	0.7566596637054335	3.2348200887781973	1.791710498472169	2.5807943713953376	0.730666648593151	1.2683782161873915	1.3292759512821077	1.6359592353103463	3.1358140692047787	2.8910659562684295	2.0357278765353017	0.966051695948201	0.7978121595770661
2.3958958754268003	2.9490504472247623	1.1197599686557698	2.178727714612136	2.7189865717634705	3.568145924530037	1.735529419165579	0.8459672113460911	2.2492212714049096	2.825962576011926	1.7040353371870591	1.4089641591639372	1.2302085510763532	2.2968975749844267	0.8418757478853134	1.3866504604763024	0.749459944903305	0.8192888894888737	3.3393882250131	1.743657392222924	2.6177216381429167	0.8692344474139968	1.3154380316708647	1.3339930379180571	1.630124503799437	3.055279618840138	2.9763895372149394	2.2509198165963675	1.035646630536011	0.9086652766027864
2.4055658345008606	3.088231193132272	1.216067653286801	2.092552329750099	2.785985585701339	3.538657565486033	1.7823568085394315	0.9592305768433024	2.320461128778312	2.798699136485554	1.6738570068459637	1.4280796250170202	1.194822479584293	2.2601355301155306	0.9282015974502634	1.4342292517127626	0.8544028349674573	0.8863934476872088	3.3406362675598076	1.6680521755428859	2.600005235867271	0.9813248276054866	1.3902526266469528	1.3394715440503604	1.6627613568314317	2.9678806855439794	3.031838441764523	2.3837856417794887	1.0820836218860743	1.0479472970044
2.3861639735544005	3.2359905896362506	1.3217555722566399	2.0008018764846645	2.8465919281299006	3.4771244795120237	1.8533521866388845	1.0735990506135014	2.3656056136064216	2.742595134697873	1.5936370757440386	1.4504594242696278	1.1990848719977034	2.209219345092314	1.0439820914040074	1.4270046198219928	0.9626970034551894	0.9465815830625252	3.233928629816263	1.6057817198303976	2.527696257293058	1.0527085821487656	1.4579516481478767	1.3506699820089338	1.6010010374836898	2.8820926816923467	3.077355998649992	2.401507067052942	1.079876821949416	1.177164832072939
2.358289714301771	3.3459500262345356	1.4347326533467493	1.9045878399722038	2.87626537349401	3.382719124439783	1.9321657205175586	1.1603091201069842	2.401333848282691	2.6631643873423347	1.480246231186935	1.4395881157408748	1.2062679615680536	2.143127254478107	1.1719152008748068	1.3665598635056517	1.0689378489722832	1.0055110311961521	3.0819985524465876	1.552960717033762	2.4397529049730684	1.1156023563705297	1.510024708579762	1.3671333572166873	1.454618289513199	2.804744024632172	3.115025237489662	2.3383829015852218	1.033157252558682	1.2431983124660462
2.3216471078175736	3.386211295316598	1.5118754638239402	1.8321472359710753	2.891750904627755	3.2792763534115723	1.9808380723373553	1.1986707026572627	2.4115655788265733	2.5550275610594735	1.3635261379154124	1.4125225766535103	1.2076187840031387	2.0895222130425966	1.3176273375070409	1.2907477962614258	1.166486648546309	1.0757813785175216	2.9784364913258696	1.4886660637931055	2.343519758077092	1.1516338328550297	1.5618046558997418	1.3813681875570627	1.3346863243921692	2.772549479464755	3.141808966711019	2.2408365499376104	0.9331784505502853	1.2431852417058737
2.2510185526446165	3.402856572337808	1.536406108198927	1.7494562688611648	2.9212621478789407	3.190057475492667	1.9694828891065164	1.155827292110978	2.3586103208684506	2.4169498543281422	1.2602072059016498	1.4035236034980607	1.2148110007521038	2.0725071296655946	1.4722615103306547	1.114562574350571	1.2548540091376341	1.1480986818582057	2.9715085816788376	1.4270575494523867	2.245932653977641	1.1505018354788281	1.6065903179287946	1.3775982324897484	1.2262857963862472	2.81116369868721	3.1619001233522295	2.2069863844469237	0.8175232953333047	1.1977904916256572
2.1842717461675814	3.418756270301942	1.533851449214961	1.607786017977319	2.9581869818207744	3.1266071136041553	1.9321759136802428	1.0495527131920128	2.3119622940675164	2.285681894599586	1.1567386447321835	1.4012591560046948	1.2535558739746466	2.0833485987199687	1.6201743436176295	0.8606227506539563	1.3002718110115057	1.204739607734215	3.023111320446813	1.3836668128651755	2.170532565561535	1.123515018030179	1.6226812170374054	1.3524899603172897	1.1482258722370589	2.877055521712827	3.1817359408789345	2.258759864866078	0.728228634481661	1.1331163702905227
2.1068363657104636	3.406925817071001	1.5075355026156578	1.4464266014662779	2.990159880668082	3.1040340574312664	1.8679691819288498	0.9168476280774289	2.314561637817145	2.249163556543407	1.0537750819632181	1.4152967699029586	1.3363028753022221	2.112753932444825	1.7504599219262524	0.7048873615536263	1.2823770481274939	1.2549853853014385	3.025862108100782	1.3825635772455578	2.122198848033745	1.0670962688002867	1.6118562465943647	1.3339837523144396	1.1629695486355955	2.9639495368248796	3.190753443291142	2.29689457747984	0.6772838505780564	1.0593057875945842
2.039070944327406	3.3754408219499323	1.4411735503217642	1.2740846530529708	3.007172019923453	3.112391413981664	1.7582499787899384	0.7912029569291545	2.3339038133658527	2.316649738689409	0.9527566982184084	1.480975550013548	1.4433099173896384	2.1758452593029114	1.856223451796359	0.6607412683426153	1.2083935873097622	1.2705600506657724	2.93414371604576	1.4385791666624774	2.0921690991151847	0.9907430457754856	1.6026484519411341	1.3259981332063364	1.312915874561136	3.1145834617493415	3.1617926121461233	2.325394667112655	0.689407794132506	0.969209037723308
2.041445418263742	3.334254316206681	1.3512574449247468	1.0622585176560957	3.006236972448957	3.1456979378810446	1.6508955893938952	0.6962352728402933	2.367007220530242	2.429102257417477	0.8618289306613993	1.5959624292220893	1.5598913698446495	2.255790338153262	1.9288356005325185	0.6262147126215258	1.096599194690734	1.2601218463685329	2.8156051443645413	1.5448543335678775	2.084696788133748	0.9275436322621455	1.6270678063672666	1.3266295542520936	1.5984161886853039	3.2384206573316945	3.084828027474418	2.3703375475371673	0.7542123581261027	0.8873207252405646
2.0955214812138414	3.317644970706295	1.2403812996013734	0.8801249142937799	3.0005312745943797	3.236965187503478	1.5594323406234178	0.6130656428139728	2.432971939117633	2.5426795458479767	0.8059704964725686	1.730388266782763	1.6652829013171335	2.3121595239806134	1.9587455614705689	0.6290486842471855	0.9941458257412444	1.2544768247997442	2.695003481942846	1.670354580314262	2.0691645998372907	0.8889878016287168	1.691057430900311	1.345813611318772	1.929502695452777	3.234164918351387	2.9764029761157054	2.352773147550947	0.8248972365850669	0.8259142939486365
2.1535550007245	3.3370659577110744	1.085405230272946	0.7729724524328766	2.988442446531253	3.401146276284728	1.4784986289063107	0.5669785348367897	2.4744722459438138	2.629824746271292	0.7914751720137225	1.857599241334274	1.7446528465569968	2.342672666547336	1.9410641021411155	0.6737801988268796	0.9366421435842351	1.2101176350396108	2.591326804669875	1.7965167684324168	2.025403681166516	0.8602803481682425	1.7942231389415064	1.3866609816170874	2.2355312262475886	3.156840305014266	2.8515959047264716	2.279857333815046	0.8968469881784579	0.7545740849253635
2.211891351693706	3.3279303685418524	0.8819005037973797	0.6840359973014358	2.978767567560447	3.5680312157146354	1.443220092854307	0.5562446591111975	2.449982350420352	2.671343419200244	0.8018931019796286	1.9560978058941547	1.7945511320476055	2.358311055441244	1.876712696512892	0.6866594689378684	0.9169493932285221	1.1108720531343077	2.593721008739069	1.9263915842444148	1.9574503573695174	0.8589559112380881	1.9293887129235678	1.4398860615329627	2.4844295794742837	3.090936460127124	2.712221064909766	2.234645267183848	0.9916317366773993	0.6841488291141882
2.271810685287135	3.217782291459249	0.6533226377957905	0.6181760911309008	2.995646128605178	3.6611501933570603	1.4594781873365228	0.5468614712748123	2.3898788971507523	2.6791190010561974	0.8240101615571582	2.013091302545345	1.7975996097051616	2.342134895264878	1.7937475167162618	0.6944429121351079	0.9230987231613168	1.0000567198154975	2.6732264130155903	2.042471158134589	1.8481502461419002	0.8716342818515462	2.050596038369831	1.4888861918044343	2.633522654340164	3.048391092185571	2.5815949494900012	2.210272699386876	1.0937231459422314	0.6791296572078237
2.319685585870169	3.0079601756139143	0.4541184183357007	0.619622786096339	3.047913374169355	3.611669726486615	1.4996494414772195	0.5320550669135811	2.3502134212066625	2.662443067641859	0.843059823442753	2.0226490354718853	1.7563447623633752	2.304673747728786	1.7057413322671515	0.7268805779724941	0.9424723041433557	0.9061001671277967	2.6826886131401224	2.1076483998709388	1.7018334558985493	0.865646015731439	2.130171194577172	1.504773859588116	2.671806021737555	3.128733192765792	2.5090786409709627	2.1606751408050955	1.1913471309450476	0.7188778388933821
2.3033120395091804	2.724792842888832	0.30944975687694104	0.6434403251614939	3.1126320172255464	3.396385860445727	1.5711748640362795	0.5470456559869772	2.3414724907544793	2.6278319477767633	0.8390385398832013	1.9905546584447091	1.688538952429272	2.273181861427988	1.6261910265899449	0.7574688444860913	0.9567710920839685	0.8530954488388895	2.6054755319085765	2.126019671275871	1.5667826114425956	0.8557297187159127	2.1569051318524703	1.4941418434500005	2.6883440349233174	3.364445831711835	2.5710050956884816	2.105413455790978	1.2780985894306647	0.7824540163739988
2.229799702946877	2.3939353991515526	0.223123983024956	0.6730799293314655	3.1788104792980407	3.061001864683531	1.6422517874372082	0.5841998054241775	2.3700270463570177	2.599944994610998	0.8157992616378895	1.9568232133162702	1.5979243231351852	2.2632976252563894	1.5781226080327444	0.8038501829229764	0.9796448971973023	0.8624402480574908	2.5243272961164918	2.1080513207059295	1.4754671392950858	0.8556051990045308	2.130757420800979	1.4707514079461463	2.7049573349672853	3.6597388163821902	2.8158081119936704	2.061053812147617	1.3409923876254477	0.8914118731746605
2.1391636239103655	2.062000009789585	0.2268129500519942	0.7340087227844381	3.269805864647722	2.683863860116601	1.6960207205993931	0.6301129611732047	2.4374953069172323	2.5667153853586733	0.7820298315598935	1.951314038029383	1.4818996285757167	2.3112883345030295	1.5494051428189362	0.884239180867802	1.035488898611204	0.9114527664081111	2.4617850823727823	2.0519302044036545	1.418881946734802	0.8562843974302521	2.055952933173578	1.4166349100833198	2.736590363223209	3.9094449021448403	3.213626452390365	2.0102449156357527	1.3702055745918327	1.0240016643677876
2.0627743884918637	1.7996639762615794	0.2955717445586431	0.7897594068184292	3.4024967343193175	2.3518719678954505	1.7538669188354874	0.689379508554166	2.496630377221283	2.5016376774667934	0.7502429877949788	1.9554116096840435	1.3967065433792032	2.42690916023171	1.5043830087936652	0.9497398490045722	1.112398078687617	0.9788497468949183	2.440504683438606	1.983472035868094	1.402353450307486	0.8705702043179169	1.944772097624136	1.3352001663878856	2.784861787142501	4.062326915174718	3.681300198954955	1.9782454053160294	1.3711609574912413	1.112725984420917
2.068369887941836	1.6469370470038354	0.3387642221292392	0.8190902651116293	3.539757887055033	2.133466383378385	1.8093279170033436	0.765294307418002	2.508493068549244	2.4360953907847795	0.7273123196833068	1.9732919223589263	1.3687865039945717	2.6022333537389857	1.4382753821897396	0.9530528017500636	1.1851367789480176	1.0599778609274249	2.481066066206621	1.9294038971536303	1.4280147712676676	0.911525869388894	1.8163582325645304	1.250227607715488	2.790357727791487	4.032404501835773	4.175838308145481	1.9964827708189632	1.3640830503773218	1.1475464895213219
2.14245347475549	1.561833239934792	0.35414149377403276	0.8239243434107794	3.649702295714397	1.9916780940601129	1.837940124659506	0.8678544946416487	2.482537856696334	2.400493984551237	0.693814092450025	2.0209237421436077	1.3641772787937747	2.801585168146527	1.3767534436890365	0.9160115951498676	1.235171897761045	1.1181953243586809	2.539303806676994	1.9164912437275003	1.4716096385832997	0.9648429458079917	1.6972229135989614	1.172321393393402	2.739300690118598	3.869772759108069	4.6100491918093285	2.047493556985842	1.327347905090252	1.139324981372615
2.2176933271381403	1.5131370463395553	0.35780087015646955	0.8014388222711203	3.727215823089968	1.8622619698311564	1.842883808561623	0.9584938379946444	2.405691571627655	2.3813606738522344	0.6481023853823872	2.082269683327499	1.3616581774959142	2.9525268117071146	1.33998121190148	0.8632837568752331	1.2633226365191288	1.1727892942153768	2.5643283332512956	1.9453384568421908	1.4934645515563587	1.0201410176354446	1.6142617955817056	1.1094671425297302	2.6579908832568844	3.7187902001993445	4.7910443072901305	2.086301235116317	1.275232440732444	1.0750560536028382
2.310015626796106	1.4933567441265483	0.33278691191965243	0.7629779073362772	3.741346489515769	1.7707816895515542	1.8170747206437745	1.020431063701991	2.2918428637701433	2.3579483479809307	0.582546111539476	2.1340480887818467	1.3586918444458964	3.01747882720251	1.3406858684658045	0.7798878219003615	1.2699932764289246	1.257540901822443	2.572376934164759	1.9845560847812838	1.4942053960639214	1.0736731735560205	1.5916213345243642	1.0618134247822977	2.5710973010782765	3.558298348823319	4.7346815574886385	2.105447104066813	1.2810185625175854	0.9628566482793165
2.367223242328909	1.5010281238222383	0.3155552932131367	0.7191448141456274	3.6744905950893028	1.717933699600507	1.7376699833293823	1.068380483768837	2.176758193443446	2.3301102978457053	0.4995673928792552	2.1876204071854843	1.3379731489888491	3.0574674997661586	1.380265885640441	0.6750308717508802	1.2517687051921158	1.3318797331573533	2.6017568745245097	2.0170775521769597	1.477664126455442	1.1091046914311324	1.6169099209375202	1.0262309917331636	2.3922784650310063	3.3615966505301005	4.580980849458202	2.0987623132674593	1.362145372384155	0.8306720506515461
2.289271671885632	1.542600893414336	0.3221244163147611	0.674738335755261	3.553869470879314	1.6839225358351118	1.639173452306408	1.0854994295161355	2.047606486354051	2.273101589993021	0.42680086409584633	2.2396536855178732	1.2905392017244102	3.1122448825974303	1.4770748567085057	0.5754027988262098	1.223788190099992	1.352323865325394	2.6507871174309017	2.0630968675448247	1.432229921052072	1.1171418728021631	1.663888877631503	1.0185889399587806	2.1530670208933915	3.1995179134326084	4.29119783229808	2.071978285702265	1.4654209182003664	0.7065913243309251
2.1577120507463725	1.5983666137314796	0.34062843273915944	0.6553226307617772	3.401036915303012	1.6867738692464236	1.5543255661183462	1.0702530283425122	1.908579821392292	2.1548540621458954	0.3961736462876392	2.2683660955095024	1.2586944755351417	3.154148020926634	1.600216301541894	0.4719827920362169	1.1928287608535733	1.3525145755135286	2.6998810359774295	2.120369186232785	1.3734094217879407	1.0912644127821929	1.7313251080665832	1.0364915837267155	2.0396599168168192	3.0684315353498994	3.868880375809796	2.0457887110101667	1.5710647371193336	0.587738902079436
2.0593193568511685	1.630201941180569	0.3834954132191326	0.656045978244496	3.214552191945613	1.7437677635254119	1.4791917639688748	1.0370793151848678	1.7719741138444032	2.0279629236507226	0.40281344007201375	2.2874325473475765	1.2691724765856667	3.21291566667375	1.6680801491215227	0.36187035459971	1.1473471251049676	1.3424450775800165	2.7236702551330505	2.167578077399194	1.3242326743032709	1.0322194296395133	1.7808713313268885	1.0645805346592911	2.030738424119491	2.902650064902308	3.57900328634433	1.9999821915058724	1.6641943856657808	0.47691192657406034
1.9671002951904342	1.6321871577060345	0.4560714008794274	0.6590628665260829	3.0137555174479678	1.8288161566559336	1.4434749219214253	0.9928545192973495	1.6228431371500176	1.921366542829892	0.43429167370328947	2.316654703095289	1.3060280238348114	3.2889242597365014	1.637671508153335	0.27967187242441477	1.0869921965431346	1.2955176572863358	2.6897438740674358	2.1961662699771045	1.256854143658689	0.9584245206849265	1.7831353774326228	1.1150199334909465	1.9945379931324467	2.7762281690918043	3.5364422876268007	1.9514277294749989	1.7074288258882546	0.4136625180977638
1.8584182142377776	1.6054541062137955	0.5201548735389737	0.671994908107386	2.8078924122466744	1.9226971285720709	1.4605076967676835	0.9740062837525073	1.4824148652644384	1.80668893621223	0.49561157207532414	2.3700211626358936	1.345703869276127	3.29208635487736	1.5261839988068644	0.21475662565632314	1.0263180986076257	1.2326468652645919	2.598878735590267	2.204243873383346	1.1596630081753498	0.895870345676023	1.7816799192217943	1.191217596748043	2.0388945004250667	2.708148367268401	3.5547863871687753	1.9211218490390045	1.6983190481009487	0.42845861861340107
1.7968470726886374	1.5406785570503094	0.5616310937226583	0.6771906601478956	2.597258656665299	1.9882696035454384	1.4731574116594885	0.9762471977505097	1.3798172384408578	1.685397194713954	0.5586241502712641	2.447375081121367	1.3805240556940286	3.1675385258598596	1.3485888628564682	0.1604720987422393	0.9682931064736146	1.1849566042183706	2.4410395588157705	2.1736602633369095	1.0712853676957586	0.8662346543670651	1.7868043450057556	1.2717887793073686	2.194675557861517	2.6842008191080238	3.554517609153508	1.9061147180162952	1.6663473612137412	0.48549941600760604
1.7804391136619047	1.4351656461538582	0.600118658801549	0.6444724185209858	2.4054117222806886	1.9908587453786992	1.4716794030701963	0.9395125801576836	1.3124509129296456	1.5728590956824429	0.5825928706506334	2.4709998363551757	1.3958668429465828	2.9970757847460137	1.111379781564159	0.12973747688647141	0.9315247946263197	1.1372154871219815	2.197238267854745	2.083137382409004	1.0118262093733832	0.8911159566959789	1.7731594242792337	1.357457758250822	2.267766549369155	2.7086051980064005	3.609469274374848	1.9158054214569677	1.6494061348707298	0.5705377816919995
1.735936654321781	1.3108246183462073	0.6125960472753567	0.5781979107445021	2.2389446479181125	1.9260564581658588	1.480516875117895	0.8635670838418192	1.261164841398981	1.4422391011085478	0.553125278799132	2.4189175440077784	1.382331237059886	2.835056052766773	0.8863666792697853	0.10844942711624142	0.908129679535984	1.0818841045378302	1.9379765314681712	1.9474298078428554	0.9847215189415724	0.962533671160541	1.7593325712763577	1.4505923624999917	2.257540084462936	2.7661778928558216	3.6395858509855166	1.9939367179473986	1.651828232362184	0.6790250911264405
1.6449289184952351	1.2087880820893724	0.5826503149382192	0.47939923017793246	2.0980578008935353	1.8020890026682888	1.4881515539687915	0.7787500238900275	1.2199830816009416	1.3058974519614068	0.5139691991157833	2.36689406847839	1.362023264640532	2.6680027815837173	0.7643960484202	0.08101445297485982	0.8897029676958471	1.0479504050623945	1.741295214209389	1.7863382206722949	0.9940842607354062	1.0576101307877184	1.7507817542877375	1.5429748328564201	2.294694148987248	2.823185560213507	3.437303516695569	2.118435338539385	1.6426915423805284	0.7707295444989751
1.5349804514431988	1.1535433688241612	0.5362719112988185	0.360390926649042	1.9981985471376622	1.6618328953842572	1.4862250462213684	0.687118129588145	1.1795658346704416	1.2055239817768644	0.456371325991891	2.3413479638562706	1.3495190299373787	2.5168137632331997	0.7501945084314926	0.04191096655317162	0.887777312474678	1.019178594679139	1.597846732106118	1.6157684005262394	1.0468502721273996	1.1697005109792074	1.7201868098142672	1.5843700537679652	2.3609214885885033	2.884112354428764	3.1183580848789765	2.223832954548652	1.600695063098133	0.8144904495575902
1.4135794492315648	1.13700588636542	0.4920240340707542	0.25134188297369353	1.9461602927917312	1.5572430362020713	1.5059182365283525	0.6435482126772102	1.1862935479047771	1.153307770917158	0.3946399474416692	2.2978333213322544	1.3359377881576056	2.3984180376870334	0.8675577694374134	0.009499910777999415	0.8851175676940584	0.9783030443556002	1.5143679678849757	1.4630134372987	1.1001399839471513	1.2844737249522933	1.680555895615234	1.522518648094614	2.4393703948384196	2.9951943549317184	2.9382633757493197	2.2518283200439297	1.5301178334165653	0.8006354437743971
1.286438414373833	1.1573700757917993	0.42105580476716115	0.18897521586604754	1.9368861484528517	1.497979546075572	1.5462831607600587	0.6755349576897933	1.2479642525528318	1.131032440505922	0.379059811603967	2.2606512895472592	1.3144159009823986	2.291444574180294	1.1361836926284066	0.006453058654634877	0.869882549590667	0.9161315230236836	1.5133364225147365	1.3678569667683995	1.1228634732394198	1.3840668541105154	1.6355984086585131	1.3634748293927423	2.5552494174260656	3.1497233629907	2.7926260081768928	2.2083210993884075	1.4584372037666693	0.7338046470107482
1.1909501494674202	1.2093809521829502	0.3169559170576251	0.16380801625386698	1.9793163129332985	1.4787740129832847	1.5856389618859719	0.7622961896033222	1.3154707387564233	1.098463022165896	0.39376087615190686	2.271150091561952	1.3010445843107792	2.1964956765493366	1.4136882885298996	0.03906368989640432	0.8530304066606573	0.8228996690508937	1.5391759972828059	1.3199765408770068	1.1317919268736476	1.4501868208544555	1.58980201176083	1.1484388208980003	2.695847625124448	3.240428308206588	2.5600120748640625	2.1267913270385748	1.4200873268186327	0.6577197520447394
1.1432886074119992	1.2591461085226694	0.19797193511332611	0.14025511651165887	2.0629458140961336	1.4887372929492497	1.6052913795422163	0.8780051187787186	1.3818814231832135	1.041784409769361	0.40831231154414355	2.2392125593828034	1.2996389988040016	2.1321029431876988	1.6649688193682735	0.09561007209857404	0.8207304660448053	0.6982387760735038	1.5263389882309517	1.2918488292533716	1.1515009454110108	1.4797319523733208	1.575469791323639	0.8929175806458931	2.8027424159662617	3.232169289338023	2.4375299333068865	1.9793894466944415	1.4392622652926519	0.6002476195648307
1.1265571693272738	1.2787557360117676	0.07633465870305621	0.1452126931615172	2.1457929285966353	1.4996755978460938	1.5882993773466971	0.9816704142753532	1.4416408456624215	0.9725866215544373	0.4079943495882711	2.1047475106101237	1.2879927188907019	2.0768200553509173	1.9249654098638396	0.1623481081282405	0.7507047054606362	0.5842703676442005	1.4584734909716897	1.3017299830638573	1.1815051479672412	1.4509452590965135	1.578400922442671	0.6595889330314244	2.8479270786991364	3.156203146353374	2.4315630613679593	1.8047773272911978	1.4968947294921073	0.5424748596009481
1.1392760905862513	1.2746864912785745	-0.02626596967998169	0.19006905840089047	2.2112653344128788	1.5034691822410282	1.5359167143096433	1.018415264352189	1.4625375307084543	0.8973370833101185	0.3628718073212167	2.016139974278837	1.268679608940431	2.0130618921025794	2.0552726699129034	0.25440561835337283	0.6657418181885033	0.5155511298529932	1.3438318684669286	1.3316036849724533	1.1997069311271504	1.348431576707691	1.5805133583181097	0.5148078014807717	2.8594083245754414	2.9478522642411757	2.356130511383274	1.6790785848610739	1.578183012524775	0.5118108562355024
1.1760632302665726	1.288502161034981	-0.11028367325301702	0.22814183566207774	2.226798572050425	1.5068940597293299	1.463025407950823	1.005767914116888	1.438251505283001	0.8280048117612091	0.27535745487871166	2.0795641096990627	1.247349392516148	1.9445068090147082	2.0219369939852117	0.43774894699946676	0.5813108798724953	0.4782736450789276	1.2209760883843421	1.316446186894233	1.2073836130072242	1.2144936471555094	1.6058221594286373	0.447217892773923	2.837324179501888	2.62119424284872	2.333620352604662	1.585009221716481	1.6727524634689221	0.5353774368271029
1.2086589072592762	1.3282963203463443	-0.1815379454544267	0.24873077498729007	2.181152989213803	1.5108269334001048	1.3657826359380763	0.9975716944255637	1.401746015858068	0.7711061357272431	0.20306786902911161	2.189590770588802	1.2059120016020524	1.8663041091195243	1.9529456959026632	0.6863800632846299	0.4928584074481915	0.48244384119280637	1.1078626812428967	1.279195196364023	1.2078434475291602	1.0893060573213664	1.631070316447047	0.43126522576494297	2.812203464480722	2.3317438828801427	2.3952780293069136	1.4961104769586373	1.770255343597163	0.5583166209304089
1.235060304418063	1.380414991299963	-0.24450683716729996	0.30621925724196214	2.0914456794667435	1.5267386847931168	1.2482350838572605	0.9891810575380653	1.378326438349157	0.7193789551729446	0.1564396833827834	2.3501214725426847	1.1453075355955324	1.791080662129163	1.8395827160080653	0.922038774241061	0.40444849094037644	0.5573039470419502	1.0100568979906668	1.2845482874574707	1.2021466087296377	0.9651825450208517	1.6076414821921723	0.4617498624299493	2.7961548158732943	2.1529066708149953	2.3951705181008074	1.4514143505569197	1.8622815921752807	0.5501866081029135
1.2591904656377462	1.4403038536315342	-0.30434898410057176	0.3752901205309112	1.9810814535739294	1.5563499461393309	1.1429091338354882	0.9758378983901428	1.3670371316718473	0.6839120322733885	0.1203135941024466	2.6220218193975233	1.088025362605032	1.7713552114885673	1.6711806380045577	1.1415983975587563	0.34094442455828833	0.6659960402661934	0.9505456447175321	1.292472397212287	1.1855670195776622	0.8658044953641071	1.5565589419315462	0.5469731323999266	2.8034952845483105	2.0315940661531635	2.3979523705588206	1.4511115160743986	1.9467455141411896	0.5249731117295362
1.2702094012089709	1.5306985771417487	-0.34712719264673886	0.4177206253099467	1.8512243502281005	1.604363778870049	1.0588970869875778	0.9744053506288619	1.3410564360566866	0.6700602488727684	0.10159124599495735	2.8685329064782707	1.028972516963137	1.8366836668816848	1.5531994473960746	1.2603191901210995	0.2871218291776588	0.7680768469684331	0.9351998154442323	1.2730266702473787	1.1783757185818513	0.8067029123526159	1.494297674023859	0.6602017828699536	2.8397082633450554	1.9525984140638861	2.4033816864672133	1.5020662217815512	2.034331250651641	0.48787829435906166
1.2678418098057858	1.5981061102055119	-0.3922923798574606	0.46305334133062426	1.7162912748778667	1.6606366463093944	0.9871168353613976	0.9848834142542238	1.3203381373464123	0.6731900428273654	0.10123587675016013	2.9812455353904443	0.9689430632093916	1.9527024433593856	1.5226065116341387	1.189549729666197	0.2230113409855896	0.8901949374373614	0.93919864564491	1.29012202567484	1.2155073562280694	0.7483597675831815	1.4227679673708231	0.7800789255276575	2.88914663356653	1.9315842001159234	2.3131260289405526	1.589944302172381	2.0892724954161466	0.46015521203250315
1.2776700671422678	1.5900843981817994	-0.44511168047187794	0.5350175945504514	1.612243390088281	1.7010878907106837	0.9533672737121094	0.9995056339032903	1.3449809354433824	0.7157845824282111	0.06624135795983528	3.0651085150689656	0.9183511121440093	2.0761747298119664	1.5868928720410396	1.0628193083778052	0.1494534393327567	1.0349058281939805	0.982026881201843	1.3401801427458242	1.2715305288170988	0.6980764441323049	1.3754554681701916	0.9381384702464363	2.930516762150338	1.9367656224337568	2.2294285549864066	1.7114930905827712	2.0630734742169077	0.4635536096774371
1.3017451680967596	1.5749841765559756	-0.4826424813753064	0.6005246482903914	1.5308656359048451	1.7230382418856998	0.9626736312433074	1.0281463566448836	1.4025360124878588	0.7886745494489479	-0.023947615640882935	3.136610160162495	0.8860865357384305	2.1841914696066764	1.7124518309335741	0.9786383765676554	0.06087329915898091	1.157151058788332	1.0717331230284952	1.3873890339122326	1.2996570737420963	0.6775306917542457	1.3778711245062207	1.1499616598907085	2.9329133938032057	1.9232891156627823	2.17469191217728	1.894517278944934	1.9690153549654021	0.5020600691465751
1.3215806286315925	1.5925007929571406	-0.5223629899792757	0.6438461054566784	1.478607931641428	1.7279051730532842	0.9853534182169298	1.0734660283213802	1.4882633887011043	0.8692422922645548	-0.12589182978661295	3.0666475551402126	0.8713917781675742	2.249799566066671	1.8353005722710098	0.9976645710497978	-0.04362275378202482	1.2507897611624759	1.1688766796232892	1.4489687681933086	1.3055455102590927	0.6866432706326675	1.448450740382744	1.3481071554114474	2.896085572331118	1.9152945777477968	2.05640270765827	2.1037871224589204	1.8640308848079983	0.5815825740380357
1.3490281708289955	1.5818201483925336	-0.5866437336028356	0.6800928713895391	1.4596589083317437	1.708494802790644	1.0120595044510385	1.1256619292520225	1.59854436984344	0.9480128487077957	-0.22558225477454813	2.8747674891872737	0.8711544715235723	2.258565237970753	1.9301581866994044	1.1623276360225174	-0.12419174267657299	1.28196451991623	1.2778511701557533	1.518952279889905	1.326570166456436	0.7134942483961724	1.5633712949461218	1.5149787379599833	2.827449053267294	1.9401317436611194	1.9733637398415305	2.2948420326538628	1.7773332507110822	0.7246028318490779
1.384480099078449	1.5379657272281821	-0.635034301075167	0.7003289582841566	1.4449080573565305	1.669444644634569	1.0242709133473977	1.1535147507249117	1.6607374916176436	1.0062808095968996	-0.331977936302479	2.7155797712446073	0.9009455825243663	2.2376136688061514	1.9694021368972092	1.3286272198213218	-0.177099385852671	1.235990650563221	1.377299784923548	1.5510804198038055	1.3730900922588174	0.7422922616467441	1.6522148898988114	1.6818224636976775	2.7550481912932048	1.954906611476936	1.973874418070539	2.4901254095121543	1.7561264415636764	0.8826544638588659
1.408286781240139	1.4985578317656647	-0.6515557443112365	0.7012199106714085	1.420167464485426	1.623692214264547	1.006065924792392	1.1464441042745939	1.6502381815701241	1.044205109781121	-0.4057264064201954	2.5815460458039974	0.9521308001997527	2.239495868294758	1.9429937770403434	1.3777227846039124	-0.20010085871547414	1.1520527397588631	1.3864436068473882	1.5324117544492373	1.4095319781221323	0.740730105267586	1.6788679683846173	1.7616786547787213	2.7016949044450547	1.9276290076737745	1.9599785946812331	2.6866313403924758	1.796588925768151	1.0076762849119287
1.4214255370211935	1.429731003629396	-0.6750211254805552	0.6797576615804743	1.3977931142028424	1.5713194465487197	0.9622251320851781	1.1136899229613255	1.596136154310694	1.0791707766176368	-0.43118206653437624	2.445708604611096	1.0081351681840909	2.287142403920624	1.8805937280517893	1.405330724149679	-0.17996127123661715	1.0468697139962981	1.293477172245662	1.4622075956287177	1.456447872540625	0.6882507069068764	1.6508099684314133	1.6508456900411255	2.678770056121544	1.8747929262657128	1.9679747406354267	2.8389122207327806	1.8390429123544887	1.106438948777789
1.4313157371560155	1.3214423827493758	-0.7002520817777883	0.6297231869221203	1.380189414300341	1.5084754026844531	0.9080178929275494	1.053400127179451	1.4969788353910336	1.0865673599869012	-0.4271233756859004	2.4337785933581744	1.0640573915608882	2.3435546114505703	1.8077539210410023	1.3695668005356956	-0.1427993171617918	0.9685768247607278	1.1414579489797938	1.3539849780208635	1.550100836841302	0.579137479814799	1.5846674786281825	1.4273412110503483	2.659371142323981	1.8108486448073564	2.0139089034445594	2.960730195349857	1.8659954749955137	1.145285248011423
1.4233251161702616	1.2070274375690515	-0.7185785543345745	0.5616314891280718	1.3766400504175598	1.4401499161415428	0.8492746963751954	0.9834201690409179	1.349236723739343	1.062568197749112	-0.3823749063081091	2.5502456958199535	1.1041074513254374	2.3893081921621797	1.7637941922973295	1.250393636915735	-0.10521180392206649	0.9799304379610142	0.9542260967175189	1.254377191599238	1.6535763774577485	0.42969118620865626	1.5056987633420185	1.1814027137279666	2.6370862322952147	1.7638792318241265	2.0433804128185855	3.0544630757360927	1.8673141725186384	1.080336640712659
1.3962629958291912	1.129316540909321	-0.7439278732102153	0.49600093703742243	1.401371101987904	1.3766749737925887	0.8039558950786899	0.9156299624803408	1.200054779520456	1.0537289749789005	-0.32070899051350793	2.6336381409543996	1.1162831075984332	2.4118623197485083	1.7742556320600038	1.2644703598262992	-0.04724000668366841	1.0561509431521885	0.7961831578945799	1.1665020761584133	1.710327621373174	0.2733283886339196	1.4544039687589794	0.893539716088036	2.6329830985230274	1.759695624012976	2.0922039392918377	3.0996975745511817	1.820877181168574	0.9772214137092492
1.3634814904414703	1.1093655639724047	-0.7696421433692787	0.4190702858569725	1.4402996090893718	1.3235156313426066	0.7822546517228043	0.829656631835516	1.0613466615868372	1.0480806749514628	-0.2781301438934264	2.645852433494369	1.0857526951297867	2.370034469398848	1.8157653241338685	1.3780288003193617	0.0141362638739228	1.1342022661494557	0.7021851779226139	1.0862728632291982	1.7039538039719155	0.13546242818631765	1.4226668938839588	0.619790835941499	2.6455810994627122	1.7970595696366967	2.1379365185895183	3.0965122044387385	1.7577815415161684	0.9004176269337346
1.3227300116674419	1.1118089073883621	-0.7606959051512995	0.32749625880683586	1.502776046466923	1.2787218389298367	0.786128053543018	0.7075421676703945	0.9040991066154266	1.0227733566467112	-0.2522630036010583	2.635853574432758	0.9874164727270399	2.2697831469228444	1.8581314449551445	1.386996391285071	0.041201826761514224	1.196233933343405	0.6606686605525254	1.0404358215724003	1.6642675300927288	0.05201158161273074	1.395892527213916	0.4701440480970723	2.6722828385061885	1.8523961982422268	2.1367404564215793	3.038053933220231	1.7143318037389002	0.8220322781773082
1.2686470661841935	1.0996910019908388	-0.7231946948924729	0.25886646105613	1.5963857482248893	1.2359190638128958	0.8253105709032896	0.5620669425123986	0.7520120134998962	0.9807412018970816	-0.22082217725870829	2.520788272800205	0.8482452531988155	2.148999716882558	1.8762573799636335	1.2986642897697287	0.05554317061861781	1.1951659562898496	0.6850436955974175	1.0226593380667404	1.640841515836394	0.029428233957507283	1.3601933716538592	0.3965277826446884	2.733742010421108	1.9005197099319815	2.125666802192578	2.927519347100051	1.7371533445472782	0.7687558597128767
1.204219673378303	1.0886330764575907	-0.6657987079129584	0.22455156218077713	1.7360226848498854	1.1899044418648224	0.8757259535421824	0.4109638511493744	0.6516314739921751	0.8841821680947037	-0.18403210859993283	2.2778454060120334	0.7154630587013996	2.0529107441327885	1.8491335226722216	1.1999276539291872	0.07623598501184384	1.129243801257949	0.740657999694096	0.996258430021637	1.6115398382442288	0.05243042064192486	1.2885120547705295	0.38517148942467505	2.8099950499733692	1.9205240875117346	2.084033087627719	2.7939020437565993	1.8897320304117735	0.7612401726135036
1.150859393875677	1.0732543855453887	-0.5828561310937905	0.19985189203913623	1.9338233909088387	1.1577613930930468	0.9034819355328219	0.2729992692540905	0.6183496804920274	0.7046958202531365	-0.14754129825256632	2.051204600615491	0.5704321905020622	2.034217814354514	1.7720874580159247	1.0248334445690555	0.0972160518413773	1.043805636973597	0.7818688739915196	0.9572518558532529	1.4841529024871867	0.09962339125577147	1.1734803193716037	0.4907952305347757	2.8895356156672594	1.913815888780063	1.9227797173682784	2.6616194553546295	2.19759407767289	0.7240015768811283
1.1092957761900908	1.044410357204805	-0.5015213126313284	0.17912181174168657	2.171153706017151	1.153738391067316	0.8902614035306706	0.16247820947132957	0.6255870689713863	0.4974936798526949	-0.1149782532424349	1.8361507083668163	0.4197607259183827	2.0546638785136038	1.6574344145651019	0.8125250632043436	0.1325055455906459	0.9159280988230009	0.8126114730502276	0.9013609800281163	1.3181654132499667	0.13310787364381546	1.0635629024079507	0.6156308855223964	2.9854008817819984	1.875658500295606	1.785259445856915	2.5251420485651455	2.6246367776107715	0.5973720523268098
1.082144182918086	1.0075535997207137	-0.44550622239990484	0.18121246239296163	2.413140175896422	1.1740172709322525	0.8278588615744831	0.10040796147186468	0.6459231112478927	0.28719842277056074	-0.08872768823857682	1.6175972154465768	0.3081444586301704	2.0433706815819654	1.5377403664617983	0.7149858801633762	0.22961814702065012	0.7677208546172453	0.8222264947110915	0.8120948283712522	1.2029257727806946	0.12384813510648603	0.9998057468946889	0.6818372392907484	3.087063235978545	1.7895699499058153	1.745278716085949	2.408382531415364	3.0187927760535604	0.4274521700800971
1.0944639172544326	0.9752331967405133	-0.417543063251096	0.20513585718729535	2.606962159538388	1.2050623924709372	0.7228896722466784	0.08481365584192939	0.6475540720319731	0.08830979756201526	-0.08784861694881492	1.5301954238844837	0.22671177102321813	2.054760677344448	1.4319659957214732	0.7510025993683819	0.35657308488921396	0.7215308470510198	0.7783794489119478	0.6906525700344167	1.0645411280407164	0.0956274405177783	0.9530491518718043	0.7644048266271006	3.173404714530313	1.6982278460290339	1.7141407830172657	2.3507878992766393	3.182378549407001	0.26208091237352676
1.171121571465735	0.9562613537460211	-0.4133017375248224	0.22136706899466052	2.646281859971023	1.2260459122018874	0.5931510975948713	0.09531218443531084	0.5975804142572482	-0.030659049985583754	-0.13553355850730334	1.5881397924268268	0.1574729940464927	2.096921945889232	1.3173671566217524	0.8488477981247939	0.45410060650499473	0.7747389895406058	0.7069353806769203	0.5441428797492321	0.8640915960207327	0.07912291877275737	0.9204832744045033	0.8217248577367832	3.232655471937877	1.6240289166887494	1.7403735173073251	2.327772478605041	3.0613274992229473	0.11890380544041132
1.3127847512674289	0.9075471943903717	-0.4102341740344249	0.22021147728446194	2.5439895745213077	1.2220147166893425	0.482534896139701	0.15098712992906194	0.49776051751905614	-0.03184494847619358	-0.20801953262376668	1.6735908261916044	0.1246425325667571	2.1012456270002025	1.2090885448605166	1.0015230300706526	0.5113170362256947	0.8629233805340968	0.6251631236114826	0.387051720868936	0.7376498756698863	0.08927693523728722	0.9295394588274396	0.7805524913119757	3.2402468968069096	1.5490846319338332	1.875286642070599	2.3080097245975573	2.70414885581637	0.026349752656643882
1.5015106927405983	0.790302641945243	-0.39409740917818076	0.22092600345641591	2.3804707620936227	1.1880609073316468	0.4070443332962627	0.260484941310909	0.39292031961736446	0.03801303065102598	-0.26026816343123327	1.7672566088717077	0.15020775986860463	2.0817460402982406	1.16363277602643	1.1979585093254383	0.5438403954031178	1.0043667700673413	0.5330754128436608	0.2678255271245502	0.7542550111841898	0.1328135543260043	0.9679271691380562	0.7138818573629182	3.163253536482297	1.5090999204973807	1.9820183919331278	2.3039831475892223	2.2397116618298574	0.01708258369411083
1.694063322644498	0.6627906574249702	-0.3801602155706782	0.2193910953833272	2.1669746162842007	1.1333529958737958	0.327945390862415	0.3895984245382843	0.32470028807073703	0.12943724624664185	-0.29285926390805783	1.803360332326528	0.22021321984902703	2.054029308400305	1.17592632285635	1.3697663760022927	0.5291798821723385	1.1515060372195436	0.4552128400827076	0.19638382573941499	0.7867244377052377	0.20138995537630072	1.0035555732573085	0.6548997032063162	3.0547400781890692	1.5701108677433226	1.999408329520903	2.304521520002594	1.8675160139762597	0.0681108314088159
1.843565707702671	0.5577897707002453	-0.3621197859117109	0.19530891699522587	1.9552913176192093	1.0811768718415071	0.238255752399087	0.48115869145210255	0.27496872603739886	0.228869333093279	-0.30619496241019645	1.7504055905119906	0.3279048003326002	1.9989830399278048	1.216785562716992	1.4898309767063822	0.4829641568642821	1.227052699745973	0.39329464761235255	0.14675740956306338	0.7797502807892293	0.27558106341255734	1.0494025068984238	0.565832193340112	2.947180253433108	1.7071600891430727	2.019714508574326	2.274989549910819	1.6278898354883033	0.12934734281849736
1.95659066707222	0.458151663458339	-0.3352218899685709	0.17273518274791763	1.8368742338848172	1.0650602832781415	0.1839160021265565	0.5292615987790862	0.23735469295453687	0.32754342296653555	-0.2781114402489608	1.7200855208281012	0.4648307339214268	1.8872234120071805	1.287684853958329	1.563394493693629	0.45381335406868467	1.224776891500899	0.35208377331492846	0.1268703883503089	0.797543322151865	0.34200666944807123	1.1138368547736686	0.45267782769899834	2.8478016006021223	1.8660770766591508	2.0105491782537213	2.2248424028237217	1.4969620099779817	0.18135589754616455
2.0101987177682026	0.4079553288687454	-0.3191344428533297	0.16960361742638733	1.8094334528985865	1.0883707532643012	0.144702905278231	0.5294764809432783	0.22524990588518698	0.38721734598368013	-0.21512691751971671	1.772657953325578	0.6072147203222861	1.6985302244179745	1.3678097257572168	1.5930381029986722	0.45582412112283344	1.1649320344642269	0.34141173602776953	0.147524877820189	0.833180497601796	0.383754732682388	1.1900159418224088	0.38612790659692503	2.7975476227500917	2.0463208465228755	1.9641177761163457	2.172979193669005	1.453418079520488	0.21728741726125794
1.9926689058382163	0.40571859169751984	-0.3023170931712402	0.18855179294933405	1.7967148989852881	1.1194322617766135	0.09878270738332166	0.4604481438175947	0.25412300851586545	0.3986973324030819	-0.14695213345198274	1.9149946529085267	0.7375234494149183	1.498102867445514	1.420431309806978	1.5791077354302785	0.4574944408450635	1.0910381935682982	0.33696717634612516	0.19516546988123046	0.8338447030223696	0.38590552769717146	1.2581596866655302	0.3750501814853342	2.8186404908572746	2.2228739048980253	1.9558662910476496	2.103540368436125	1.376287730514818	0.24495821654712616
1.9568728509313218	0.4184473329490334	-0.2654175593526534	0.1947090678632155	1.7929365438842626	1.1329597085067185	0.1065091246983805	0.3498145267107334	0.3090022905239575	0.3966923081509185	-0.08571640148003148	2.1638388071036494	0.8369823147873647	1.3834177637483127	1.4705378119656125	1.5194479759492112	0.43606753689238786	1.0536844247189792	0.2886118952251976	0.25534457459305443	0.8228853135829286	0.37766458679842446	1.299781748555767	0.4038355526889662	2.887829113547938	2.349259735123952	1.9478567061926928	2.027943908725316	1.1639101488057313	0.27836707954886447
1.918454550894736	0.4489891256485009	-0.20160040249452468	0.13467122679749624	1.780952670129497	1.1176870490852067	0.16394759642708231	0.25730263878406606	0.3735654021875307	0.3805176307996212	-0.019776702925628338	2.452090229365125	0.8828646416871798	1.328436027829706	1.5493184158571727	1.410040705161342	0.4025334746983285	1.0195473010428662	0.20917016658881357	0.3371087240365207	0.845481071063548	0.3687557674477184	1.3308012016740625	0.45937274790474697	2.9649604997792594	2.415788716810462	1.9136547037499654	1.9644832604992388	0.9386416260032338	0.34634810320772275
1.8331593175816916	0.44830642675286525	-0.11612289378779417	0.047860707560389834	1.7375015864677117	1.0658796319595543	0.21544345431056255	0.20702021236313478	0.4618793802692773	0.3234600199163999	0.04007495935605994	2.645793616676356	0.8689183127627874	1.2998588618798355	1.6499000097619334	1.2710696552550678	0.35300902688318064	0.9701533623159773	0.12115769678983446	0.4395369563030812	0.8901105660535336	0.33988983435457554	1.3497019437174687	0.5391082261388057	2.9914865694869235	2.435793094390214	1.9053360241774517	1.9143361134121435	0.8179673465400707	0.43542533378551795
1.7171748689581605	0.3774943820911309	-0.019598211096348662	0.008103059943112273	1.6560093366751532	0.9914909651741978	0.2724843926945592	0.18704640357728614	0.5705803681520347	0.2439559180150507	0.10042226821601936	2.6827795924013196	0.7748353555948357	1.3224775220200597	1.7634147618396157	1.122146442081213	0.27622751455623656	0.9317189024005618	0.03925808844412214	0.5314988402130973	0.9280341409319703	0.30874858653526754	1.3146597658220203	0.5927697294245431	2.9282205129750762	2.419659756221926	1.896856077795779	1.8683837847125617	0.7265735345291666	0.5432460344511442
1.615932806339353	0.28995621448633657	0.04121056356058456	-0.008225186282666764	1.5602051357423499	0.9101788020309138	0.33437727651650856	0.20662114548677807	0.6596078915768196	0.14971977816335022	0.1652771553915669	2.6105133286736684	0.6094691334402995	1.3753619499370753	1.8708152631130024	0.9898545177903493	0.1812746258880954	0.8855288948343333	0.0020842497314578546	0.6012329247261274	0.9468873563312867	0.2938967809595011	1.2383391758916715	0.5959639770677849	2.788149313284131	2.389472861929403	1.8690375532156431	1.8288246284217575	0.6055359404422862	0.6686991905899101
1.5217522227312117	0.21099669747800873	0.030666430534102108	-0.006434460197398001	1.4535524758452394	0.8400507483888979	0.35460051128310055	0.2568421770036554	0.728847273613498	0.013732675987629506	0.22392243260538902	2.547549924994516	0.4370658565732592	1.43586121921371	1.9604150554845081	0.8989146301781531	0.11633429732447235	0.8250864792081725	0.0669697270322537	0.6655563580264263	0.9583704461984865	0.27405286695468456	1.1629585693891509	0.5905783269716207	2.5690520080970303	2.361281596650244	1.8663900897652645	1.7880541342008691	0.5619920099847941	0.7724418140816147
1.4320796983355326	0.12985434057969053	-0.016136105677926678	0.0264778502663389	1.3322157540782382	0.8092104640205665	0.34446850757443415	0.29430330096113066	0.7868100908539931	-0.1368886580773593	0.2562890893486586	2.5077603476111006	0.28780910467497345	1.469052462767078	2.027053884729233	0.8588265714545917	0.11501506391328493	0.7491583963054735	0.20000087440891895	0.7254572554950416	0.9582427143868368	0.25079032087374065	1.0855666004980529	0.5827412775213423	2.2875418974577437	2.351087058075947	1.883524688238537	1.7262086032149049	0.6050649770411699	0.8176797150397584
1.3653741870573899	0.08594602213410496	-0.027341096433850538	0.048248845234042714	1.1901648683609216	0.8141429430826637	0.2896802581437715	0.28765218635518675	0.7993990694061182	-0.25375467531171436	0.2550359451696344	2.4474044895303706	0.1701962810364172	1.458727254143867	2.0588935205665115	0.8564183608243352	0.17423162170901252	0.674717852870222	0.31418403230468483	0.7681572706508399	0.9437323805835662	0.24717924924365767	1.023659089794386	0.5504366625479775	2.048543766085044	2.3702979927949657	1.9092736221011155	1.630580203289926	0.567697395186888	0.8067917718157972
1.3230879033911793	0.09085965760663675	0.01754791142725389	0.02915952873885911	1.02219026847824	0.8236965487079226	0.18458875086374874	0.253864524156994	0.7565736069428727	-0.33915159239320614	0.21495403508536598	2.393547889839686	0.11937615050564773	1.4288379262647983	2.056898800445961	0.8846516368321009	0.2685674495880508	0.606074899154269	0.38800956948087895	0.8209111199749766	0.9265524519168451	0.25054128145097676	1.007022393856716	0.4910273706251285	1.8805536898096356	2.3840029149349413	1.9665367782537508	1.4985780171865852	0.4797079757611944	0.7617368615000718
1.2971820486191066	0.12104213509787398	0.08467922048079782	-0.03146051883734187	0.8607800835185511	0.8379204418172279	0.09148440290102113	0.21369179193709714	0.6658131876850029	-0.41356977911833603	0.1306005985571131	2.3900286835621167	0.1291148500883212	1.382374487460342	2.0242027358612695	0.9384970977196747	0.4022355832829005	0.5291678372858121	0.409098941494641	0.9183220285105808	0.9000608741809482	0.2770979398966693	1.0407202943768836	0.43845228296223765	1.7628175913862598	2.38524116667215	2.0409345328796573	1.3316377046738725	0.44986235222759774	0.6768553449377512
1.304381178292749	0.1741579057543298	0.16949587145808573	-0.06383472934442289	0.7287284809978865	0.8552660534027117	0.0422412339708772	0.1599814833731022	0.565037649862388	-0.46577376422040667	0.017724104222742898	2.3300845432074517	0.1496601291516756	1.2935776933007155	1.9515905871251107	1.0021882816259782	0.5597243912329841	0.47049266940303164	0.3271356575087881	1.0360516591535722	0.861996794309696	0.3496136918161491	1.0902564102885015	0.39811562086269814	1.6989241443893692	2.3792783233551087	2.129228110894868	1.1522026657341804	0.3631108937419814	0.5637540571623041
1.3656081931844486	0.21653015168473738	0.25671922819633025	-0.0001184016897501472	0.6237264661322839	0.8637135383080652	0.0019680482033350073	0.11927666198472764	0.5377063148479105	-0.49276823707880785	-0.10459773056545844	2.1922473302022283	0.18710894301082542	1.1798283116349926	1.8660127576053682	1.0747273112180311	0.6945947295686736	0.4586559237261364	0.17900064829134857	1.1461162005785277	0.8380853991690984	0.4485955423912218	1.1336977949422726	0.3624031893629658	1.6556843921601299	2.3441384221137502	2.241899854894796	0.9928444313764395	0.2354663559422983	0.43977789692306823
1.4509791343621299	0.2239679764950778	0.2943782552263661	0.11505263165642092	0.5638452625614963	0.8753892570181799	-0.03206692200112658	0.0937159169298872	0.5878456170772678	-0.5083683038212529	-0.21234007449472783	2.0659284107238616	0.23669690442850908	1.0796200108615852	1.803601867746595	1.1239160112183648	0.8056975885447416	0.4834228201585652	0.08561395446470912	1.2677695126860717	0.8643342864628638	0.5454379179252744	1.1632112531063055	0.33510351473758593	1.5877254548201545	2.2662367594233666	2.3532277088183897	0.872293875149173	0.18758956219453582	0.31875572848288924
1.5233833830874763	0.21467069548215165	0.2654484683538948	0.24203540011675423	0.550764139219311	0.8964137441832009	-0.030293311693976022	0.04883624206578325	0.6781091029712372	-0.5128184796004441	-0.3041188578748032	1.9817321357432878	0.27713030569490793	0.992146134056808	1.769583216995019	1.1205498383484465	0.9206092020466577	0.5265360366895513	0.062079437869642304	1.3822469965894961	0.9263480810182081	0.6322394767324182	1.1703571486275295	0.32191795760560005	1.4780074067956437	2.1640268927268167	2.427343246528266	0.7976732154375996	0.1348147490751647	0.18883237236501768
1.5560685330111144	0.2046547840527681	0.2243963807428389	0.4331226339054136	0.5483120249239489	0.9286223408494889	-0.008643034151515292	-0.019833958119581142	0.8103953128175381	-0.4972306386156326	-0.38010241350585294	1.9059074545260632	0.30094311470259144	0.9138143690538344	1.7442155806793107	1.0590406795435894	1.0294778754070044	0.5657714793951316	0.04596950091468536	1.4414475792734838	1.0025784262100306	0.7083776202557414	1.1530735823739344	0.31622588259017215	1.3557164534508477	2.0409951618667246	2.454987065398479	0.7625556315571046	0.10159164515070555	0.0625034752946731
1.518214600692729	0.1809220145492409	0.19552577515957145	0.6448517348838749	0.5456881672149034	0.9673939204538838	0.015188580205486468	-0.0925050595525201	0.94716666482006	-0.4579737308491805	-0.4322762297354674	1.8273771996804016	0.28893174764467294	0.8360311307589686	1.711270176079551	0.9595456569299834	1.1226221376243237	0.5731074646320461	0.04968815829875399	1.4456974347473146	1.0869963805285212	0.7528877570879909	1.120679529834302	0.3257993399162828	1.2185814412299076	1.9021667049610826	2.436051654222919	0.7634641350046681	0.21830983204449125	-0.048388854011565445
1.4191749486815368	0.14195428021680206	0.16388351253192407	0.8158175588178616	0.547052573223607	0.985059078025117	0.05471766509704209	-0.15732784575044403	1.0399148175335278	-0.4055863593825837	-0.4635206678109528	1.7564245115549617	0.2277522693853804	0.7664542822344248	1.6788017697694877	0.8580149645570996	1.19315856920637	0.5539728757558623	0.07391037180731433	1.4321132465962	1.139085413318778	0.7445562563991477	1.0858597136099546	0.35856823507035257	1.0867290568930392	1.7739174861985814	2.3538862149557946	0.7703283832751449	0.3643353985848831	-0.14526932841253795
1.2926051640751548	0.11202332337132397	0.11017649257944924	0.9319589363481674	0.5564889196754089	0.9666319261801716	0.12581497482334408	-0.19975172445235248	1.1294265324410855	-0.34241586968178644	-0.4860866148555936	1.7074595105620674	0.11934876896980377	0.713107371014495	1.6559166927342477	0.822171210756478	1.2123725655015691	0.5136185999465578	0.03268676238186239	1.4170516820501189	1.1264655103279064	0.6928466162542565	1.0598332907427	0.42078177928465194	1.0047165726880745	1.6830682786443778	2.212858390345196	0.7598189051224703	0.4096420777722679	-0.19629757612724302
1.1619678023778346	0.105411923539911	0.04842081729525259	0.9822668716402336	0.5752184930676106	0.9313671589322178	0.20351745396937776	-0.19496292193607256	1.2767226782533803	-0.25368132076590155	-0.49436297753048236	1.678345185647372	-0.013196118883612528	0.6799268828867755	1.631351280814848	0.8686855995044283	1.1637311529535865	0.4747772916297891	-0.07167761180460133	1.3849811022555023	1.0609390909522272	0.6279605266503782	1.0430146625286763	0.5049836328570807	0.9551652721792901	1.6398977739034564	2.048003394681177	0.7332143350283988	0.3923240807083636	-0.19590545332205814
1.054249276066009	0.10988539788236226	0.0040348503923795815	0.9409654946391035	0.5890820030721275	0.8661060364577867	0.25814261279708245	-0.15484135213621952	1.4471708220709443	-0.15253762785034503	-0.4634552050553295	1.6441726143838629	-0.13906903916914226	0.6803355890614446	1.6138215936684808	0.9824170054018753	1.05499014734271	0.48376609849720625	-0.14160619980434	1.3162735065363775	0.9652424176651742	0.5485169507885451	1.0219206258203408	0.6030953206433944	0.9053002764279844	1.6320474983267872	1.905456974284321	0.6883948316152836	0.30726809046676645	-0.18114856508694047
0.9999667371214456	0.11271500514716641	-0.03232218827517338	0.8459687990121953	0.5808001540123059	0.7695949552743185	0.28640825292196204	-0.10520357220786418	1.5450284691157896	-0.0448287030847159	-0.39303598365203274	1.6215967590712226	-0.2512238099956654	0.7020400380214885	1.6320559373791739	1.1173300208206989	0.909682970487866	0.5279854341193764	-0.15788169342365505	1.208425029703872	0.8613964547949478	0.46319830854422434	1.010388140969258	0.6837407880316332	0.8844081732760174	1.6434081574691355	1.824984836513379	0.6402441488944376	0.17798190881176493	-0.14694238571466117
0.9855615952410135	0.11728729117188105	-0.06417158541503395	0.7642658187079483	0.6420743874940786	0.6885204032486438	0.32136060776805203	-0.03804777965585511	1.5166905254923833	0.06131532470361528	-0.31356419832863	1.611803758872643	-0.35389544224074665	0.7222709936675961	1.6517212759589601	1.20087231113774	0.7298735843388181	0.5686957022798671	-0.17493402985265738	1.057828570949496	0.7662107087544895	0.40316848768424973	1.0047280257049236	0.724606729537175	0.9087760197151308	1.6518955917066982	1.8093150782233143	0.6053957512206287	0.054845163565623745	-0.06518478083364607
1.008631846355782	0.1191736960150845	-0.08190624507978157	0.7066803020348631	0.8035227376568084	0.6293962023979859	0.3621740311578872	0.04915344907006607	1.3799319153709855	0.15157809332389097	-0.23960063629958875	1.5949037264979178	-0.40753587096368593	0.7620875794208584	1.634484292308543	1.2153481849814944	0.5272329489929265	0.5977090789014278	-0.19564134802559202	0.8589295787623105	0.6896354876712186	0.3649862161849668	1.0108935084035742	0.7250338673034223	0.93364577854228	1.6459688139742354	1.8571441260400796	0.5662067259640169	-0.046815650589616634	0.022036401799609195
1.0649929103112834	0.10465736160263306	-0.06645006504938059	0.6266357281544149	0.9657916396849137	0.5685104018822916	0.39468002695963195	0.12090362694218042	1.1197044771422229	0.21957775729056833	-0.18534136371234716	1.5600155506152942	-0.4001063475707175	0.8192956884488444	1.6237409899201385	1.1695921830066092	0.3427849679464751	0.6583294907031794	-0.22491940736112292	0.648537749424676	0.6423236246366163	0.32155147686010765	1.053354480234774	0.6777051456824847	0.953885395589803	1.6245939441804857	1.9555303185285673	0.5464439719565324	-0.045335479900394736	0.09738933419594106
1.1212300886701054	0.10489091648798206	-0.01399571571838688	0.47914341216575307	1.0808597268524882	0.5233315155892576	0.3920399978242763	0.16055450247761174	0.7795344767312536	0.26838298177006914	-0.19327170896467044	1.5224708151192408	-0.35743678754353586	0.8699752541077782	1.6303105572736925	1.0612493147072521	0.21073395907824216	0.7826598193544703	-0.28584425984532336	0.480721221651057	0.6111570625943828	0.26077453773184117	1.1173542121165072	0.6158165975946769	0.966822187391414	1.5749917435229972	2.0363115510170666	0.5511995949413079	0.07746486291637761	0.19540696473194993
1.159290496982954	0.14816145043896034	0.06938085722160792	0.28452765407114367	1.1733721790230351	0.4943593462145445	0.3348665483253771	0.1725776711883568	0.49342827793633637	0.31102642440145634	-0.2573878021839266	1.4949445442908031	-0.2917211015123692	0.9264627496172693	1.6258549596131133	0.9380447266620552	0.12594129547207103	0.9334607221188591	-0.35364608146444726	0.3725849442221284	0.5799010882839961	0.183176117593218	1.1716609966080664	0.5873190801030805	0.9297308619156064	1.4830605684314282	2.0654202100704837	0.5134350133617394	0.23386508037850193	0.29806471512931143
1.178781830860348	0.21836265924670545	0.1545131417413174	0.07563901515897176	1.1987806629473503	0.4634453204648863	0.22387319985087023	0.16458610117721545	0.33168283892757844	0.3441337760774306	-0.3315758079465244	1.4751820934396171	-0.19443450465039694	0.9810035130842586	1.617084695604819	0.8682066183845972	0.09466269685197723	1.0501245012071327	-0.3800714721217879	0.3037910083240755	0.5422457502100195	0.09741599637217888	1.2168307378871992	0.6109509413009019	0.8361242015470278	1.380766548704194	2.0632565470475837	0.4484265444472205	0.3515251940745198	0.37345685980616034
1.1722916021010321	0.2771106957921487	0.22197981143368298	-0.09334201385291892	1.1219445679257525	0.43588243082220135	0.08415551893066917	0.12683846766748513	0.2564165471184773	0.36538214284731324	-0.42393440430495544	1.4673398510383526	-0.07354502388889823	0.9833804621527275	1.6209548862734984	0.8471580591742832	0.13162251032347563	1.1191107332617287	-0.3798677100733431	0.25574749542804326	0.4989191196988507	0.011893594600142393	1.2285653697120085	0.6667109910034219	0.7400832660964756	1.2948102387911933	2.0253319690934073	0.43063782262209555	0.41246785817896453	0.4377127168157636
1.1311684665369683	0.3056762548463542	0.25562437434605967	-0.17262795500759082	1.0134313543804105	0.41953642462804097	-0.06311529553894876	0.05423899362261131	0.229034244579497	0.38034647019273177	-0.5397941299311791	1.4813284509216071	0.03858236540177856	0.9172453498359223	1.629887763335097	0.847064923956539	0.21938344910481983	1.128061398091519	-0.39731483547120056	0.21888983237961002	0.46417606693046115	-0.07002905551557272	1.1912288236647683	0.7722047336629231	0.6797533970546353	1.2193249702675935	1.947789511688875	0.4115143858554896	0.44873204006491785	0.5012627527760337
1.095076462704675	0.2765627400995981	0.2509885066917608	-0.11065824688436518	0.926615058763681	0.43211342688770865	-0.18027550743774512	-0.01550561738371209	0.24632497726697813	0.37930728079374315	-0.6279163508187329	1.498179469281323	0.13473719211543395	0.8100137561136018	1.6603397677841674	0.8799549608515423	0.3335822510055294	1.037474058727529	-0.39907228313901494	0.18236793669366777	0.4308252909090401	-0.155789176736611	1.1234792654204138	0.9056760000116322	0.644920677324987	1.1528560978887146	1.853300600421758	0.3792456893290802	0.4122121923326455	0.5207120439131969
1.0921720337158818	0.1813442099189086	0.24372893521609082	0.03326143824452349	0.850943002434823	0.4917783978680988	-0.23650099280696085	-0.0633220151584411	0.2909852706123145	0.338057574532763	-0.698560015955588	1.5163440632432508	0.24472882161009607	0.6786684980858222	1.7166689294493036	0.9371000694534988	0.4456213401443751	0.8758789593147152	-0.3654260748900068	0.1293646601859651	0.3602023722485883	-0.25871037818086673	1.0446924824106034	1.0033791212389267	0.6466648228734105	1.118533683231145	1.7820341096737118	0.3981223720728909	0.3119239000892307	0.48530335460501617
1.1046844789803951	0.07013615297202763	0.25047560218532594	0.164884216167181	0.7592892673326902	0.5644054649884203	-0.2654088021809809	-0.12324344151598673	0.3642383452035671	0.26267355295445693	-0.7797431847473586	1.5501147195836955	0.3743347579493398	0.5484955814538026	1.7664285237608837	0.9842264896323438	0.5590115796317756	0.7319690513482613	-0.3434579790423375	0.07177576084194007	0.26320283448272097	-0.36846884377738076	0.9780749472191148	1.0460000418275288	0.6994911017141231	1.1040954275380657	1.7388683604218316	0.451982045593856	0.2519769871757169	0.39204348077191586
1.1254972592223584	-0.026528620921783336	0.23635100116201171	0.27409204343629884	0.6782359173750994	0.6073065619471291	-0.3032152425788083	-0.17875466726559158	0.4368925513819133	0.17311987827701764	-0.8496387041056901	1.5928157294585807	0.4872014487078669	0.43613364969682455	1.7947990811276386	1.0142027247150491	0.6864665495190956	0.6543754328025175	-0.3131356392085418	0.0526562078863102	0.18003665191838414	-0.47974418585800443	0.9442456511660255	1.0442357771408546	0.776948730997668	1.0708910460024432	1.7154981119943664	0.4825683283284813	0.2950768664264426	0.24927156740415835
1.1726150811590237	-0.09278634531921301	0.22090468467981186	0.36049678237822147	0.6234688510117588	0.6245210777435862	-0.36190747331773876	-0.20717027535898258	0.4955561720843177	0.04492058371488279	-0.9082465740305856	1.6246944448197211	0.5781994195038006	0.37855985619676674	1.79956906402461	1.0423960856294952	0.7992290892382704	0.6146822856454114	-0.2177240600255078	0.0772727522335984	0.0939581840484628	-0.5978341521433623	0.9447409112516553	1.0068240801797486	0.8706557738438541	1.0423271030159695	1.7206989665897834	0.4912271513101931	0.42755214311186124	0.11564918615737763
1.2253284025456626	-0.12179206550349997	0.22527423653269368	0.42422193134365765	0.5882137447029548	0.6010303510475161	-0.4368374122135138	-0.21573486447463547	0.5496454574626217	-0.11710738222369768	-0.9756545086753354	1.6309682387407336	0.6665870172157197	0.3852819972275044	1.7668621585696997	1.0592003399168683	0.876436160730114	0.6134235984037237	-0.10909341794978958	0.10850871029859074	0.010983599201599201	-0.6972574816951558	0.9660977390258342	0.9406827256366952	1.0025207059904226	1.0693522477270787	1.7691462038416617	0.497620323718971	0.6358794395713473	0.03902839002428199
1.2578070764748375	-0.13144866172465414	0.18486327955467857	0.49503059285328677	0.5671465526245141	0.5226022952628013	-0.5504402103353223	-0.1715509985231528	0.5624510479938808	-0.272203343583151	-1.0390598634049975	1.6282724679152991	0.7563984547916466	0.42496951787297627	1.691789132293512	1.0433939629624736	0.9509196535666021	0.6711197873207437	-0.06355260012296951	0.1441384241356231	-0.03935550776907359	-0.7525668734963697	1.0033129968888386	0.8758599268068401	1.128450524148473	1.1361096447825898	1.8346474061622307	0.49656601107612097	0.8331996485418867	0.03943358358963961
1.2835890456502317	-0.14161728211753638	0.09866573182930063	0.5691648885212729	0.538570356847824	0.44397759579454704	-0.6939293614488893	-0.09039716784663379	0.5050870991662914	-0.39724839267541673	-1.0899618318111264	1.6301546060916023	0.8242133919043632	0.47949952591431694	1.6075230480704366	1.0008577785153348	1.0305524122983718	0.7648093457450572	-0.0658703934239983	0.18161006178975753	-0.055730726022410824	-0.7733390253496697	1.0411751250677663	0.8269619381751223	1.2100991218721107	1.2119435472904516	1.8783775892461718	0.4878735398185725	0.9718647299276911	0.11784507386641288
1.292763462337579	-0.12284306248757	0.013079724092363243	0.6290615886147544	0.491856148326063	0.4196511334434379	-0.8242387532110446	-0.030629228749225957	0.41095008141013195	-0.48886822039319533	-1.1141082368128956	1.6188127630187732	0.8630860456275216	0.5476243919762191	1.5182051183246592	0.9442182610954193	1.1093234137212196	0.8457340355768872	-0.10771802412280418	0.1925464844537912	-0.0525374307311976	-0.7510613169860217	1.049109393786522	0.8065521814313856	1.2587218844630281	1.2958320970209294	1.8868978523301358	0.4882885352205455	1.0890000558338944	0.22988763006786134
1.2771607596892558	-0.05721413970454052	-0.09392004678815881	0.6601743516824572	0.49813432422625115	0.42347749178562966	-0.9434783702975341	0.016348105336751746	0.33154267823520167	-0.5608534813489303	-1.0810401934022624	1.6009912671618995	0.855309689447167	0.6173733273111484	1.399822815518023	0.8673417913626826	1.1936054063295132	0.8958145309810638	-0.20430123508438083	0.18623405803893642	-0.01410292860616515	-0.6851677497173229	1.0181505847603451	0.7937194772367345	1.259926474194314	1.3845534350849784	1.8625331252461819	0.5155885030152204	1.1100453918152042	0.32201034776592574
1.2527828272762158	0.036315608997471965	-0.22427669980779327	0.6289380902640451	0.5599905770543918	0.4321462008349653	-1.0566020897731592	0.04710695226823693	0.2607742704634479	-0.5922859042288886	-1.0124258736896472	1.6171854977205107	0.7866550519018284	0.6594055307481415	1.2815272396731499	0.7670750769449064	1.3014101817776118	0.9158899567853764	-0.3284559982257851	0.1810920207161985	0.06779870902285262	-0.5775261192143062	0.9745778045736498	0.7599570224959596	1.221329411554401	1.459569851009051	1.8247832530019312	0.5482048983919316	0.9936501512536122	0.42357015430876854
1.2190446497808114	0.14374187337774202	-0.31245682072149833	0.543441946330904	0.6186791180301576	0.45880780692809753	-1.1228066814107687	0.009533270986660503	0.19798228027633874	-0.5611958025627147	-0.9316822405427592	1.6483878196745423	0.6740804308589956	0.6650521292139598	1.1863443991381435	0.6669680229004065	1.4556966570118288	0.8966027997586867	-0.4345268795679499	0.19269038475200198	0.21525231238987458	-0.4330606140634498	0.9275685258336097	0.7319330707886806	1.1960455750071244	1.5336726054571255	1.7937528311393554	0.5762002638872102	0.8448795408895716	0.5433113882520094
1.185526713346169	0.27173893342912475	-0.34604220234467026	0.4588985039603689	0.6691525990514233	0.4773906350225122	-1.141368430659743	-0.06894988136347106	0.1288320914075382	-0.4542204232551942	-0.8496012968167632	1.6831583619211485	0.5537750895288844	0.6608575132107799	1.112734890341709	0.5836120030188556	1.6027699044010035	0.8604695761134302	-0.4847032839968284	0.2119250579461998	0.4361006147301225	-0.299145324458793	0.8752528890332542	0.732471635798297	1.1978273639846502	1.629462798098635	1.777653028024862	0.6072239742077001	0.7613844579202458	0.6095540008078816
1.1691531669851798	0.39563980010669575	-0.33057615876607	0.39024224227736865	0.7094741360638741	0.4551289313485599	-1.1500937779179097	-0.13902193185808617	0.054712568899741465	-0.28610403001431106	-0.809042443798688	1.7709620684063068	0.44110006952128106	0.6754741366680157	1.0526764693207595	0.5181645550065092	1.7335974306701512	0.8438396477080831	-0.47806828229442927	0.21685604149822782	0.6728387544394422	-0.1884359810662691	0.8409889769866533	0.7639126896355546	1.224516555218426	1.7266355048156676	1.77319131297143	0.6373728293564627	0.735037419652085	0.5584734700524844
1.1617888565159673	0.48165986095672136	-0.26466792968940733	0.3435598657096657	0.6939886049301273	0.41507916780116255	-1.1531007609099189	-0.19421595060340788	-0.01113747275751914	-0.08708092147178037	-0.8216019410556108	1.8832237683804074	0.3670238878783729	0.6942638652771314	0.9927156161317929	0.4753090498128166	1.9095767843351072	0.8568587965514121	-0.46425066838444584	0.20657196685275206	0.9122209426498866	-0.08299042547308313	0.8461538321653596	0.8249376765872529	1.2921492495061795	1.7925994590104417	1.7853132014599713	0.6575393626739748	0.7378093756700836	0.3765546299671175
1.1549613836323611	0.559990576350647	-0.1813998557796192	0.32056270854564417	0.6481044895744998	0.38249367074142376	-1.1614897337994872	-0.24408907766397414	-0.07419704244826777	0.12216292045373126	-0.8538189686431761	1.9497848007611385	0.3473274364262548	0.7138387399586387	0.9273343278326326	0.45995504391603914	2.0691933881096864	0.894810123990221	-0.45468658723569194	0.1779166208023435	1.1696005431216023	-0.0019620532845672613	0.8627096693135414	0.8989903654094972	1.383434565080095	1.8098989177467786	1.8228883679942967	0.6846935212733609	0.7441606535365665	0.07940396819813426
1.14935900164924	0.6594130944676164	-0.11386414124984838	0.31212071414366166	0.6179635204731425	0.3400186350970481	-1.1780943958129844	-0.29149617607833606	-0.11920136658399719	0.28831096671535705	-0.8885142291220912	1.9682434788131142	0.3332350726440153	0.7475785102201156	0.8494860387800266	0.43225396915252823	2.237916958013109	0.9581004784258607	-0.46553691631523525	0.12050040181617114	1.4110264403184232	0.040838767509618804	0.855614310535749	0.9504883230531563	1.5026638528578755	1.765814751529859	1.852749605490462	0.7034468270057752	0.7639411163834505	-0.28870785054911
1.1664208013251085	0.758413417214916	-0.07208215107194574	0.3123412469127831	0.5928317342708722	0.2779120050460508	-1.1836394763135027	-0.3409497712945283	-0.14553883487067565	0.36695926558224684	-0.9183465420406203	1.96065610928989	0.2963065079659463	0.7750478673281195	0.7552463539541947	0.36719236704226665	2.592120489937863	1.0254338888499557	-0.5209983988755817	0.04682344913215967	1.584435147812418	0.07370065134075257	0.8195613977716706	0.9556975466806531	1.6230098956990353	1.6407753697948777	1.8666185510782403	0.6765730707050184	0.7799538720214028	-0.5973084982294866
1.204329793908683	0.8366363380463733	-0.05130951856140131	0.3064750752541431	0.5642746210957023	0.2157480205873547	-1.1786754060860172	-0.4040330352108987	-0.17489612898412854	0.3551980867372365	-0.9132591507466776	1.9211802216025238	0.24169859830977075	0.7815441444202232	0.6531904016994639	0.2838895672851413	3.104855449766704	1.0692590900833132	-0.6034328825984573	-0.010525616381514493	1.6953957725914648	0.07956439774947632	0.782770648553492	0.9070874117609712	1.690793163703199	1.4601829659468906	1.881159441704185	0.6130226937433804	0.7729163331990081	-0.7085014550197011
1.2357347926666444	0.8887819576406102	-0.06120265740664055	0.3100124208708572	0.522264273848702	0.17073300403060315	-1.1569231969167084	-0.4386597610978395	-0.21093016880741305	0.2793005833382547	-0.8660324484775342	1.8689900984221097	0.184270390461424	0.7883308180048564	0.5683714330951476	0.18466064529366327	3.5251483200003078	1.0728062995826195	-0.6766598687573525	-0.052323856335191446	1.7378282804210934	0.014757547961930507	0.7369742516558078	0.8237398337210358	1.7094517567284098	1.258179626720575	1.864979005185112	0.5340838386328943	0.7639007480919247	-0.6751579458188253
1.2866655379677439	0.900926811678751	-0.09664238609153392	0.3410898986955022	0.4645107803474306	0.1349274666529176	-1.1139590162003854	-0.4578354361309742	-0.24138326469767019	0.1755528040464126	-0.7874864935550503	1.8312100956540174	0.11449310994638788	0.7803718030244633	0.4990440680357665	0.05332668324245839	3.77568563935561	1.037054496313632	-0.728988509822902	-0.08102716915167082	1.7157817697305617	-0.11160731914346225	0.6999004966744111	0.735665883441537	1.6681694628125094	1.0519445922370054	1.7866705304370716	0.45422526398290053	0.8007166299620426	-0.6286260396035704
1.338346479382063	0.8616087450182908	-0.1372999317745664	0.3816855708354442	0.3789157712280028	0.1090196613466834	-1.0682528747218574	-0.4858519773480089	-0.299116728077903	0.10335970521087887	-0.6987751078669117	1.8144865137333213	0.0557232068415721	0.7490735143853502	0.4330123275233831	-0.05267449958217372	3.884160670488425	0.954273560650624	-0.7394058445495068	-0.0774200683431818	1.6633734074111843	-0.25933297673778083	0.7012649887470641	0.6538318587906965	1.548915079415327	0.8666756842552903	1.686873253368431	0.3830030801307288	0.9247011093301936	-0.6287698179654706
1.341925396619437	0.796716418412131	-0.18839311145387141	0.4224135626368586	0.3070888591054904	0.10642232602660875	-1.0215070306494813	-0.5153317637783512	-0.3808558954988266	0.07211066869544783	-0.6128131579148378	1.787420974645959	0.03328860180482194	0.7250458934850832	0.37590262320237805	-0.10349971840859469	3.883149967471789	0.8426445305291075	-0.7011113145704114	-0.03552589485736378	1.6167002034348257	-0.4015797670312814	0.7381568114521068	0.5965582556990828	1.428707062480877	0.7300953154550656	1.6137925110173312	0.347145234181848	1.0681565613102084	-0.7000185316675358
1.339096675495282	0.7436814936775278	-0.22890270391389222	0.4686460523555538	0.25219775583227	0.10678283944642993	-0.9485749516399201	-0.562114680668157	-0.4441320771687101	0.053368582240770235	-0.5203423396896293	1.720075718025101	0.02351339350768502	0.7198617783221799	0.3355962677229737	-0.15735848432727453	3.706851444433158	0.7392414665224665	-0.6245859302523598	0.05633046216729966	1.5972594217019254	-0.5395249672952159	0.7901692277918732	0.6047481580866971	1.3766712956513198	0.642684360297384	1.569901061124229	0.3398435583255073	1.1390432812267932	-0.8420715532257879
1.3530338051215964	0.6976981299044199	-0.25138173026314675	0.509585755615326	0.16140273779855335	0.0856354499791983	-0.8568059079888986	-0.652549374340969	-0.4908565552564002	0.07092477020483888	-0.44424656219180136	1.6342521777462626	0.006737639212506039	0.7160651130680199	0.3074750503712878	-0.2134258854096152	3.449686041084553	0.6602238785719841	-0.5089637028894713	0.17046258535501776	1.6177859238338397	-0.6501663908451671	0.8424141131514254	0.6738516201826414	1.3632200436519752	0.6113313454368108	1.5627918826204175	0.34284947096682783	1.2270865250411853	-0.9552904778427905
1.3706049122504758	0.6480138194865531	-0.26933338798830897	0.570161696637703	0.05007484052896416	0.046642646230822135	-0.7859124615162948	-0.7545467749441126	-0.5108230829802658	0.1143751128401459	-0.4250846784394297	1.5428704481655289	-0.0074277419986558384	0.7357152757290699	0.28859025444737146	-0.24208492241278487	3.4021404433861866	0.6020445571783543	-0.4105975740040254	0.2634701447653668	1.6680611648986876	-0.7079548569002627	0.8865731195619253	0.770087616038912	1.3819664713450925	0.6307466518017749	1.594548005124214	0.3600998203785821	1.4241914364569308	-0.947134323494949
1.4500844050527852	0.5811811907559554	-0.26292208165789316	0.6324489719484643	-0.017887844785682793	-0.003214721033071871	-0.7632122882173027	-0.8280160101297647	-0.47705709799734314	0.12616074320042567	-0.44232008681210894	1.4669575417212883	-0.03495531270282164	0.78500739147926	0.29221110510098025	-0.2872022828945623	3.4557077032678762	0.5682761398659688	-0.37225210351281934	0.3047503436454827	1.725361655604202	-0.7414732992095934	0.8979034574392821	0.872303540622647	1.422746852872959	0.6673532201493402	1.6224606020096926	0.40753267321493425	1.5987170168134437	-0.819825119411643
1.5361091868796024	0.4783272124003995	-0.21341693323889	0.6729211457376977	-0.05635836945066332	-0.04878689469318256	-0.7845465777165351	-0.871493834684616	-0.37814187481906936	0.09478944910864318	-0.46164095154241575	1.4248643056325	-0.10737034783772086	0.8398170405874786	0.31960598414790053	-0.3587833502469569	3.3551055166856982	0.5590076247226207	-0.39083265530513656	0.2968454205970923	1.7974023973739541	-0.7712901100987449	0.8776079012771664	0.9622717540394172	1.4199361434999616	0.7072778222781613	1.6049900310173366	0.46963617431563887	1.7076979478317473	-0.6452651173035769
1.51283245977037	0.36059758442416256	-0.15064531249002863	0.7149370489107838	-0.08263511174415486	-0.07193349494305942	-0.8358997313224295	-0.8600027551423478	-0.22585091160552948	0.0301885457645364	-0.508624506433541	1.4036412371340787	-0.21185828862727313	0.903198763938093	0.36126744840485225	-0.4021444466226908	3.1911482094291475	0.540470594435926	-0.4700069462529376	0.24438896522258982	1.8570148338703056	-0.7669432401741302	0.8172367075738187	1.0041591119425082	1.3496809569847241	0.7548002408916009	1.5486675979181364	0.5149604018662881	1.7749918898026746	-0.5188447249120216
1.422884634048739	0.22100362602718882	-0.09159224941280808	0.7456352103725383	-0.06554664208270192	-0.06508373996645836	-0.9328061289665779	-0.7972366982302614	-0.06609320605236843	-0.07250781837068421	-0.5746390195657971	1.4005435513855802	-0.33409859182385576	0.9647413095026977	0.41837715272585585	-0.4120966098902718	3.098823148604257	0.4980820766198516	-0.619912138266218	0.16432283929801356	1.8622007454232328	-0.7090415743814151	0.7243097437518576	0.9856343327324298	1.2412553333594025	0.7983674670628899	1.4814596552006205	0.573059758142548	1.771735514286386	-0.4715155023262261
1.31524181560155	0.0743760724291326	-0.03163173990112766	0.7546329473527071	-0.03738072223869906	-0.039675737355886205	-1.0521069050291747	-0.7086131542270684	0.04116794926319471	-0.19789518867673478	-0.6144029676941927	1.4187081453475094	-0.4626549026223242	0.9967924779372523	0.4700447401962252	-0.42784976672024183	2.9785920455410997	0.4471370283627982	-0.8009165129229803	0.10229221741587742	1.8096901976545368	-0.6486834742823414	0.6185060177035349	0.9478326404195329	1.1198427266936695	0.8312232146142498	1.4187940609411167	0.6466036730273805	1.6982517676150735	-0.44685097788010664
1.1942675304451418	-0.02330376692792585	-0.008412947436824863	0.7941612408901	-0.047074683811025544	-0.013161614025408224	-1.1498185625254203	-0.6186082248826403	0.10825395338964135	-0.33576505752826724	-0.6218844254794034	1.4315890284915864	-0.5807423395488831	1.0142808000428185	0.5330301961766809	-0.47705177175168173	2.8805325749691955	0.40167171951148184	-0.9907335961748659	0.07963271712425722	1.6987167996943249	-0.5914383669678229	0.5285607217440355	0.9155094542389388	1.004816955165684	0.865413388795028	1.346882502956431	0.7000034867785911	1.5101489852092365	-0.4183828622236948
1.0916696087960207	-0.10300886299332737	-0.019884253994166656	0.8683661070442052	-0.09568761118405866	-0.014906826716815137	-1.2265628843790872	-0.5475947858591839	0.15161457486016325	-0.4596731111604645	-0.6175732354306762	1.4353631076471962	-0.6882970123532238	1.0617660042839456	0.618900729192376	-0.5882818318011264	2.824082151745313	0.3595247679337109	-1.1964568543332683	0.09347592581215204	1.5283864288610565	-0.519409373920111	0.4499861930566379	0.8967525349385082	0.9138578826439906	0.9158330760363054	1.262781861979386	0.7179492338909492	1.2648308776163604	-0.3127188369865844
1.0509043649556948	-0.18282175362119873	-0.04429653579074626	0.9540122132603497	-0.17312480815354778	-0.07049144126377546	-1.29862854456044	-0.5175010503882919	0.14781749428472685	-0.5467082797650641	-0.6014693975480089	1.4380686812756314	-0.7648831681153784	1.109348007355916	0.6951662511928048	-0.7654117109205347	2.6768174027319325	0.3264301932860674	-1.3935202254328787	0.1067339399539883	1.320119709968187	-0.4821779802168379	0.39016079618235217	0.891849736230277	0.8650469029075604	0.9835281782908665	1.1941493957809555	0.72853722468724	1.0519015959231088	-0.037409415466391274
1.1269494737167556	-0.19948499640281978	-0.07921349642100474	1.0703035530736593	-0.2644541390298346	-0.1808986760839848	-1.3544463034222634	-0.5569063463075037	0.13081982486313543	-0.6068345558147088	-0.5588624954612319	1.4389999475607804	-0.7729607211900433	1.1265029112663583	0.7402534304393983	-0.9832283751632926	2.396990973852443	0.3015742987658424	-1.5393883818613971	0.11582843880091968	1.1065393477107397	-0.5023275335132276	0.3716542407377136	0.8906147509496044	0.8497636706918854	1.0398265558184998	1.1464547369718256	0.7049161350505992	0.8954475540722843	0.3450933102311332
1.2082803679360927	-0.16364330438197577	-0.11832246503653465	1.1890825025226632	-0.33301792629237054	-0.3280536992655013	-1.3751078441843014	-0.6521605399486223	0.13031014961810855	-0.6617771106270537	-0.4955413071316531	1.445587431177842	-0.7378484650564475	1.1521008243114061	0.747332518693312	-1.2004197029440498	1.9993804071079677	0.2966031198617979	-1.607495846553184	0.1453184065809512	0.9069072992853066	-0.5563351283318101	0.3914242147681423	0.8845791086004553	0.8175534431897201	1.073235309000071	1.1209611422237518	0.6284111718922277	0.7945537374560045	0.7028138746409825
1.1508180986767844	-0.14708785616282374	-0.15623794431978855	1.2670276044410742	-0.36470458611687434	-0.4732177051511884	-1.372141633843033	-0.7668257557550868	0.12481839885296128	-0.6719244894642261	-0.4510172814874176	1.435461135677209	-0.6818806057865708	1.1742354902974173	0.700684254134982	-1.3685952961288579	1.6075574450061207	0.3344400211877263	-1.5726143308854934	0.18906409723708437	0.7219644091994508	-0.6325977915665161	0.46017440053244246	0.8749870800671153	0.7464575534245237	1.071480117217234	1.1454602583153373	0.5225312639293141	0.7755806404396068	1.0027747498471205
1.0755851288272829	-0.13075697994881522	-0.1941632871512431	1.2877312208062284	-0.3601056791504765	-0.5778485317674453	-1.373833698848705	-0.8808463250689742	0.10055785718976037	-0.6314816832071664	-0.4176593315876075	1.4103169459781533	-0.584247176137212	1.0673803364728194	0.6056857083937203	-1.4618502591535658	1.381191886217095	0.39027996427356904	-1.4220851175988578	0.22927943391044012	0.5592596275215985	-0.732179600750978	0.5584683665068354	0.8635379308109614	0.6704931134953844	1.0237653488193723	1.2411721095519155	0.4359878984799671	0.8292704681668617	1.1681329367935178
1.0524391698478772	-0.11627657705718515	-0.21430465257694578	1.2483087829980146	-0.3017892489043555	-0.6201351172150961	-1.3868197881091073	-0.9785460823882783	0.07201604346834602	-0.5700350253329262	-0.3617821937543134	1.407327091062672	-0.46061041461246716	0.824060342011431	0.5198585388589083	-1.4718290324833605	1.3163898643820664	0.46388138288102576	-1.1969153189422577	0.2702526454877071	0.44911648633710033	-0.8209168750714273	0.6434610616100406	0.8769834848441416	0.5868619618390041	0.9378811700755285	1.3702393124831322	0.4098095398798156	0.9020141294935631	1.1408804018331802
0.9206868377804517	-0.1665268089280127	-0.20065350186726305	1.1765562412365438	-0.1959094343688189	-0.6002167507699816	-1.3930987763229277	-1.0500097507081367	0.023609637072074353	-0.48450362491744975	-0.29986377875946113	1.4188355817865272	-0.3533204299879732	0.5575946715530077	0.4715190985461989	-1.4171453546360862	1.3569030968804734	0.5615249992059981	-0.9073057724658324	0.3145355639238268	0.3864001668176896	-0.8732717537207536	0.6961102409170451	0.9417134276378565	0.5074217786227211	0.8502778651334248	1.4741085764830673	0.41319679964727307	0.9377131552981766	0.9870375545990397
0.7190286165206923	-0.253570918121491	-0.16548995253198753	1.0923568299858386	-0.08136611874305336	-0.5210021202511114	-1.395534942204589	-1.095032680348368	-0.04708231941292444	-0.39276153962331845	-0.25147745053361054	1.43373584234893	-0.25728425659631593	0.3015294976973414	0.49349354248292576	-1.3187812596665232	1.5215093818634977	0.5974166566129501	-0.586775335138311	0.33151579911272067	0.3440442980750492	-0.8672721676268849	0.7131916601969138	1.0369094358893503	0.4744963259676064	0.7948691053587371	1.5482509919944705	0.4164831145872231	0.8951784321287903	0.747515874432039
0.6750216995672819	-0.32533514808503144	-0.0955968499822649	1.0070900401325837	0.027710031547138338	-0.3956417719951403	-1.4056975254013098	-1.130191495403785	-0.11755766391878822	-0.34553343787875096	-0.20672898115581756	1.4741135879124405	-0.13622135944112448	0.10185502052032307	0.5654443981356407	-1.1825111310748464	1.6239095559173762	0.5215394297604176	-0.345330042862397	0.3002414676348721	0.31462766185240065	-0.8113967771375712	0.690308622771102	1.1327090083757594	0.49129784315708686	0.7924647330534784	1.5627515659181264	0.4222033214792876	0.8050494932523107	0.46266479798568494
0.7560979400601131	-0.29869192539485007	0.011422647994658936	0.9691319399113384	0.11688302845162828	-0.24835565302459667	-1.4215886660268744	-1.1501653041896334	-0.1679900294140359	-0.3545927242863935	-0.18195600406453846	1.5360967112914352	0.01601085268579423	0.106124924503046	0.6382842051464284	-1.015107229694209	1.5681293883782088	0.4027269825524929	-0.19992035104287106	0.2300469021675667	0.2634455249248491	-0.7427977361397491	0.6431780558468253	1.21037379700388	0.5479010127177657	0.849845078118479	1.4851150362082528	0.41395949389954845	0.7170600738266167	0.171853454900521
0.8538780885050763	-0.18865164287471403	0.1310477605719983	0.9848779796266351	0.160171910000491	-0.08877111034606663	-1.4334331210665827	-1.1494387978249834	-0.1949391079947443	-0.39870325783399824	-0.20889860391353046	1.5914335342353574	0.18712719736805844	0.3871641967161075	0.7052265787573243	-0.853091865911663	1.6347932315596723	0.27465873421376324	-0.09959301244117032	0.12974839431452878	0.16693136804324746	-0.6632409605402949	0.6035673563451651	1.2528740047454998	0.6271027875497343	0.9730811806245174	1.3520564797503207	0.35486190544016294	0.7123773520098025	-0.10935087945761698
1.0283778339596814	-0.03674215571569136	0.24590877936843034	1.005466918951848	0.15321630174633086	0.0922967547590755	-1.443881112818477	-1.141324438005734	-0.2340057155259287	-0.4676198536233123	-0.27481959882347123	1.647946693539469	0.36004159623756393	0.8000864982394085	0.7636697101154354	-0.7080005016964485	1.8880222126329618	0.14983255907332427	-0.08443821008828564	0.014263608323626008	0.025557798910693617	-0.5960342763152013	0.5706780437199023	1.256820386281481	0.6975587390201856	1.1607905264960696	1.21703584378094	0.2842453905530333	0.7095112033115798	-0.322155925831365
1.2715790253055805	0.1694508765265291	0.3525534625137303	1.028913962964878	0.12652928352015239	0.2784036142548978	-1.4636864279149926	-1.1310919539965911	-0.3029265505344682	-0.5447032555129032	-0.34016078075505674	1.7103807458565357	0.5334032268592254	1.1902180528120971	0.8019921863445063	-0.5713977473271135	2.069065720360217	0.07623114046586818	-0.1593589682748577	-0.07930995892635481	-0.14878335080833552	-0.5727151303654466	0.5258216302500455	1.2353984987438107	0.7688052025017933	1.3580211866964462	1.0848776936741527	0.24109708483975728	0.6519863878895212	-0.400737335990384
1.4129049609829836	0.3368558320404277	0.4862439948251801	1.0748200641852725	0.10614906509644358	0.437684997921306	-1.4694761443199438	-1.1047126102210185	-0.38567232656431705	-0.6397829726414281	-0.39388699947510275	1.76826629758087	0.6723280125648328	1.4328604554575888	0.8138412574953893	-0.46676698270644046	2.173285159844038	0.05250679306191208	-0.23869881588701863	-0.10149938491048464	-0.3309416874002534	-0.609323925511808	0.46228683640788254	1.2184522721481241	0.876917130884593	1.5501425557481476	0.9731332338268948	0.241657889437018	0.6199608766136157	-0.4201996978877192
1.4299323479931076	0.3717992360406998	0.6628310982612062	1.1151510970022684	0.09394574142419475	0.5621522561145363	-1.4362668202929476	-1.0680086900802204	-0.4825998162869925	-0.7513674625773987	-0.4462104448604219	1.8145453305513317	0.739640954853699	1.4397761941500122	0.8192183291247008	-0.381840969154336	2.2696743106937154	0.04754832817040984	-0.3124352071670212	-0.05253491010590135	-0.49737623797824115	-0.7003025546371358	0.3844400368259008	1.224032919920183	1.0224968190342258	1.720648617775573	0.9196598476895244	0.2711898595287926	0.5980005260244237	-0.4107364675225938
1.3990091265555604	0.314901672817635	0.8027948472282613	1.125524958461757	0.10006171521146001	0.6652263202361118	-1.3788385417269287	-1.0324303431804283	-0.6041955878688885	-0.8575114903657305	-0.48456226783185874	1.8444046684941466	0.7427807042974102	1.2521477937000751	0.8269695513322795	-0.2935620877634193	2.1754874285223913	0.04634049697888844	-0.4009570820871059	0.039599654161968104	-0.6269473877144736	-0.8036199551630616	0.3101813460275592	1.2309878370271246	1.1990695971450365	1.7726551907383201	0.903331583262054	0.30468111007723164	0.5065528896248206	-0.3453565251381273
1.3183458380516564	0.22978888286838686	0.8668783198878071	1.1205144539473086	0.10971751158074557	0.7465548703530244	-1.3040818865967938	-0.9876120632203783	-0.6958861644489291	-0.9165985770163887	-0.5042572054514259	1.8519626296083662	0.684421524230288	0.9748836758898756	0.8239232668003507	-0.23576503263724796	1.9310888001207591	0.04039033910908472	-0.48718663396221623	0.1565138497817663	-0.6989625831218942	-0.902658405606946	0.25257956586426156	1.2266978881574224	1.3703346517523753	1.65367482721259	0.8929164351704584	0.3421316410823331	0.4118892460004523	-0.23489553091759138
1.2546342286932408	0.06866296061828883	0.870843466264463	1.1044773109767718	0.08295416294848698	0.824860023835528	-1.219335932035581	-0.9522281335167586	-0.7029196828302766	-0.910070022439221	-0.5298344392546153	1.8285731416465947	0.5675845107740447	0.6972861398845522	0.7902298421553846	-0.22707684732477312	1.7190539462097163	0.04537423202567189	-0.5699140256297268	0.2623285357328926	-0.7316491537227446	-0.979826666742613	0.20324559692636884	1.2076438295413408	1.493667073302345	1.4719764121041847	0.8844230498880213	0.3644180157774932	0.368479876514708	-0.11038346951126932
1.2352048376141866	-0.05036020210757304	0.800348687274503	1.0453921714736574	0.026717736268081625	0.9045171026423595	-1.159950566234086	-0.9527602226852343	-0.678187691565426	-0.8580983267322193	-0.5731707834754498	1.7838919655653904	0.4233477071142519	0.5036669673480205	0.7378901207313527	-0.23680282506354527	1.473399918271634	0.08162188178380862	-0.654042281380277	0.3418862139371249	-0.7310488142079963	-1.0076285223021255	0.16622237868840553	1.1537780429760938	1.5598316738550952	1.2775107800548555	0.8758624701017672	0.3389462709698914	0.3424557845787395	0.05139332914777488
1.1970756039698511	-0.06638566039458738	0.6404309802975565	0.9291449382141732	-0.03831576971319398	0.9572094163439374	-1.1462203760976954	-0.9633201461826703	-0.6692811166586105	-0.7681289762951856	-0.6080530803989956	1.7256143017209933	0.27127978420241317	0.40260898794832983	0.6936485293619494	-0.28585847475281595	1.155454027196295	0.11372476345315163	-0.7406411519681878	0.3983622843083186	-0.6596339583153237	-0.9895731641517088	0.18462786064618086	1.0584984642920732	1.5636713036235643	1.0421227313700228	0.8465925442391903	0.2739041537795375	0.33629289207270363	0.2719624070641805
1.1601783437591497	0.00422876090261991	0.4655009529592397	0.8133916983575219	-0.09127953023286266	0.985747330917502	-1.1614081884980105	-0.9684363881872423	-0.6504231325926776	-0.6512018302726548	-0.6365480827384176	1.6833250095721737	0.11566138880916584	0.2981953157460946	0.6590661533589108	-0.38424917978459117	0.8767234131664227	0.11686512455110257	-0.8423820897809564	0.42728624424872147	-0.5323619811887642	-0.9893694046239933	0.2293629859318022	0.9161965889063781	1.4881711326533578	0.8798756882111609	0.8009271594453254	0.19839742280429068	0.3629225083815352	0.5171175848656686
1.1474250098344287	0.1823682582623616	0.32572461140799625	0.7834257056892511	-0.08930448097550829	0.9850181105910458	-1.2023133503520105	-1.0025207924216994	-0.617447144239545	-0.5907332330092252	-0.680754146426783	1.674159388765696	-0.025426538228300342	0.1833811469411038	0.6289718976271137	-0.4757212686410421	0.6412083323320671	0.09036912241292042	-0.9407991591785138	0.44277950968943347	-0.36811164458996626	-1.0181221379795162	0.28949160326667767	0.7305123734357267	1.3871863601806589	0.9258352648261816	0.7523455331858137	0.12702942975683246	0.4335401063546255	0.731203565736354
1.0925987507711103	0.38265953820942294	0.2130434367639054	0.8695658053082272	-0.03885962385652295	0.9363160249679421	-1.2605265024447563	-1.0655426614340164	-0.6243277600473853	-0.6053674648984942	-0.7464039384920097	1.6926768836356818	-0.1552423996756992	0.10231750382323868	0.6028670821364204	-0.5447743800832214	0.4558985939766954	0.039576642306375746	-1.0198460988460387	0.4606711134336625	-0.15786508261654383	-1.0491388660874423	0.3881292190964054	0.533592577592045	1.3312482245341266	1.0624396773494582	0.6714971061934999	0.07005168267509451	0.5229155037893178	0.8678714341034037
1.0297749881888891	0.5474504755834566	0.11796869565795336	1.1241841192254973	0.013245419594730284	0.8731934025519962	-1.302899479725363	-1.118086466820969	-0.6334509469333364	-0.6113214088668076	-0.7967260939197844	1.7254868652819713	-0.296768431286708	0.026921970022491172	0.5888715186818987	-0.6137875764320804	0.3901284250415187	-0.02131076375876815	-1.0801214598008313	0.4543395003123802	0.06829686308828084	-1.0732504102005376	0.4896474293017311	0.3528854456585377	1.2876947770623655	1.1218276732893497	0.571861095934022	0.04097957235307327	0.613501949969739	0.9474985050762482
1.0087075542204205	0.7426484624538698	0.027105689633674407	1.477539364533981	0.03193682778389141	0.8385103728678448	-1.3096881260734223	-1.1843315682961657	-0.6055207435059524	-0.6139132694854581	-0.8239024893245634	1.7460923571912936	-0.43978219301203303	0.001356323254390332	0.5685448870186715	-0.6745915685882953	0.4212899948912643	-0.08463926023203656	-1.135723028769481	0.43162243990147725	0.27430272891497304	-1.0713260146609953	0.5683836755681086	0.19235593037841442	1.22360056511026	1.1773085642331957	0.4967645184684201	0.062368659692615125	0.6825182723790337	1.0030230942904041
0.9782936402358849	0.9628458049368174	-0.0642998115416403	1.682237880832838	-0.010855906125443116	0.8154375139992946	-1.288639245129363	-1.2838220103170692	-0.5743795860349105	-0.659490893949281	-0.8508918482847125	1.7410537164484814	-0.5478662421760696	0.0769131884398771	0.5349490302056896	-0.7149723379961985	0.4915391740370042	-0.12841360541522331	-1.2117517430944555	0.4256649675555441	0.4541618928972195	-1.0432864396524795	0.6379525565760001	0.08545077596957364	1.1836608868323526	1.257855036459365	0.4448097281173082	0.12438243205775805	0.7270579540274563	1.0338962298186145
0.927493663064612	1.1475517877269428	-0.14347451294816208	1.648002373754369	-0.09993349002233062	0.799755180237077	-1.2413021976212715	-1.3599619238291072	-0.5596627133348069	-0.727184913975081	-0.8683236449242541	1.7121648560028238	-0.6175522509049515	0.27757716477661853	0.5315992013075898	-0.7637219719700228	0.5752041058561925	-0.1322532372030029	-1.2967969280629954	0.4223744474031209	0.5940154534711573	-0.9926295570674535	0.6917842956793023	0.06548672819931246	1.1632832438781218	1.2519523024499561	0.4090622520867961	0.19746648717283746	0.7404736829106818	1.031987898833383
0.8928056959946737	1.2807319696570274	-0.18130122029760937	1.4782803546382284	-0.19534649762396775	0.8163060236015912	-1.143396870034014	-1.3949570191403782	-0.5662247821145074	-0.8104912265009612	-0.8714658571940431	1.6728458131634845	-0.6468322399032825	0.6199116077643527	0.5818357939088669	-0.8226765648024482	0.6396444024010591	-0.11925951638475714	-1.3624974535575576	0.4176545176218006	0.6720851367507171	-0.9270189891428047	0.7190943518297201	0.11888823458385614	1.0922751887808317	1.2194451888828577	0.40517840976618674	0.2767081767658445	0.7242994541066317	1.0326675783623698
0.8631144479907625	1.3442409327115057	-0.20457919405111688	1.1541942184475906	-0.2614295466888614	0.843492012850826	-0.9881244228568479	-1.4183075476492437	-0.5955565924657107	-0.9359519513528234	-0.8852036840521361	1.637908623265852	-0.6127696093104609	1.0718330826915783	0.6750672778042024	-0.8660243561470775	0.7049890121713364	-0.12231087939491059	-1.4074906608791884	0.42635568898695686	0.7121290597025194	-0.8666042891749228	0.7388036817680307	0.2051607777622238	0.991328059737236	1.271523893014762	0.4365716819493729	0.3549067698079448	0.6906995794612797	1.0439999274322074
0.8173043073523687	1.3395249206035	-0.22199822017344464	0.7448236497821686	-0.27462516564016826	0.8567163005688085	-0.8050959936890413	-1.4299828119036762	-0.6376048001802928	-1.089703079372411	-0.9246683738691239	1.6209889852851251	-0.5293380695867267	1.5574620616033332	0.7868583315168433	-0.8956413553899083	0.7758233351688152	-0.14970957642359675	-1.41905415712828	0.448976815865719	0.7402556046275182	-0.8424587851405407	0.7223489181067139	0.29143332094059143	0.8981982161372905	1.3223162579633527	0.4812157102852234	0.40353974448243457	0.6348702322832411	1.0371247075813024
0.7793264894373056	1.1689939227780086	-0.23855911760231616	0.5334297586127729	-0.2442552053205675	0.8848117668544111	-0.5913351790266395	-1.407205302499322	-0.6562461722670914	-1.204050590533924	-0.9675932379117714	1.6283018763243056	-0.42706803320072506	1.9648668297686052	0.8612483829691453	-0.9072167324524697	0.8289756748647286	-0.19514945724982677	-1.3883879688377383	0.47333433967622607	0.762084971238244	-0.8280031786464462	0.6605121588438525	0.36236604694850677	0.7851048073032401	1.324804783299296	0.5370274651554178	0.4158998778060707	0.5577533393747471	1.0190870585428056
0.7557262832700797	0.814556418500701	-0.26988574668754356	0.5078303147731147	-0.23108821027154308	0.9208221414024502	-0.3502464952063572	-1.3584372837117447	-0.6419242978818817	-1.232206510367664	-1.013707073335365	1.6559359779857616	-0.2955636437094707	2.248186252219293	0.8757101038431431	-0.8760297395390844	0.8540091927399264	-0.25177766911329486	-1.368393817834352	0.4880889169194568	0.7693018185963825	-0.8038123947170177	0.5869104457101233	0.39628635695072184	0.6513702515112396	1.317976365952361	0.6131857157813231	0.41257991459028354	0.4731548564370904	0.9965138557243375
0.7388571945223769	0.46693692029953854	-0.2988648513010178	0.48441855600314493	-0.275169019783499	0.9326781168224765	-0.11804624924719875	-1.295834946543804	-0.5975315840401821	-1.1893796813717505	-1.0516380643063847	1.7061361321568556	-0.12796126279415168	2.376595279044848	0.89824827303133	-0.7983682729710708	0.8532538252222306	-0.3052273778411839	-1.3716158052253449	0.5024309799744826	0.7734658756561229	-0.784217520134967	0.5086997815754339	0.37894084939963046	0.5248381384875456	1.2769938400092256	0.7281823896133113	0.4113124962004731	0.38103441517874775	0.9611835909771933
0.731609887116693	0.2265460631141199	-0.30596660600547587	0.48023725470059536	-0.3635405474241343	0.9341611379358314	0.06461522606395664	-1.23183075906661	-0.551010976050504	-1.1080417158251303	-1.0809840824688752	1.7929889667508583	0.05423547672725563	2.4013757797405573	0.9390207859302112	-0.702971199938235	0.8362314586262617	-0.3334651996976629	-1.3710554595921294	0.5384732079997203	0.7935964091719272	-0.7767916173470825	0.39864086173017366	0.3386599009217751	0.41279874566837027	1.2152736029332343	0.8673422070178031	0.40986562033954044	0.27588847185524834	0.933578145492189
0.7407292435388484	0.016562255425081884	-0.2995454361268606	0.5153725354770808	-0.489867369488702	0.93324346741265	0.17485428049979118	-1.169801441003181	-0.5188122424460333	-0.9961515819482797	-1.1141736995685174	1.927120720221484	0.228409426245691	2.409184218761861	0.9622310890720623	-0.5969434070513889	0.8194644275292309	-0.3207384731428058	-1.355760570830941	0.5941242499945052	0.7972750853474045	-0.7552497072779651	0.26858960618338557	0.30795240977003135	0.29801138252470205	1.169241895149056	1.0122673128497721	0.3931985077089388	0.15746136062026878	0.9189388940986266
0.7606059992725747	-0.12988564056886007	-0.2969611864982935	0.48919088512694087	-0.6198962162482132	0.90461542448413	0.2044959975871143	-1.1379886482187536	-0.5087079307134069	-0.8680745449624977	-1.1376280697251542	2.085416383091006	0.3696525153196206	2.4489792936638244	0.9958269458850438	-0.48852070856539315	0.8101021259014493	-0.28152845846230934	-1.3216304277168822	0.6625728251768525	0.778089767237801	-0.6917786143943367	0.12635899546959004	0.27982631642300004	0.16024897981871936	1.12014461267567	1.1702819080252431	0.3718318525532863	0.046758049163596264	0.9240234198058552
0.790008180884237	-0.14795021266257444	-0.3073179121089639	0.417879408903715	-0.7196886808987644	0.8683100844107834	0.16878934870234918	-1.1916784918147296	-0.5097527649657086	-0.7171842442295331	-1.1583984669013467	2.294284706645682	0.46198305419340857	2.4428164347668444	1.042757073069104	-0.3964232832469413	0.7942926029254427	-0.24047491196317633	-1.2714922286720873	0.7501889200808977	0.7727888970543901	-0.5917213663118707	-0.05380449486393772	0.2529352083566396	0.034959099955412284	1.104744608060488	1.328323381002243	0.35156437440826693	-0.033332641220517684	0.961079024895812
0.8185569283854482	-0.08355194446772822	-0.342294054028427	0.3468678572464937	-0.7856572343545368	0.8538403866970541	0.09766145948799358	-1.312994822227138	-0.45835201650491486	-0.5752187465702266	-1.2211866013637285	2.557039038300048	0.484983544304317	2.349997111414424	1.0685908668042878	-0.30745254023849133	0.7804619300662182	-0.20637593032469156	-1.2301030625822762	0.8282404418305214	0.7826753392759842	-0.48042338428372344	-0.239759495994723	0.22490197104574863	-0.020652792638897553	1.1166702946945721	1.4530901356891879	0.2996787330696614	-0.09703380524578593	1.0267726655244254
0.8375940150750214	-0.03397542861232873	-0.3990883645677026	0.2583989315855912	-0.8279729032258627	0.8350445279454732	-0.004443451125390257	-1.4666458021084403	-0.3284995059536098	-0.4756521763896034	-1.3029308794893892	2.69548402509137	0.43588845053186553	2.254564219629254	1.072634511396492	-0.20178398319151816	0.7782703003669872	-0.17731169765296245	-1.229873830277779	0.8671894558796204	0.7841825746534352	-0.3697480008124873	-0.3705789100416714	0.19186379338687137	-0.024392039929759978	1.0913883199047754	1.5444880997807335	0.2404801997827691	-0.14111597959026959	1.1238361305678173
0.8460251181822972	-0.029241450743910723	-0.47481082410400255	0.16763646512582098	-0.8561483643706257	0.8157488664982319	-0.10051400942938757	-1.647034262705634	-0.15836990916418558	-0.4012095381492043	-1.388172739129637	2.661350665039867	0.35334224713382906	2.155119554076941	1.0755940689666574	-0.09513085384267311	0.785792058606581	-0.16027492084626127	-1.271899752768972	0.8622105055615215	0.8116576873390251	-0.28637639405523485	-0.43218320028474855	0.16025559868456002	0.010390488561085442	1.085689957541312	1.6150154509867967	0.2052953193506016	-0.13983765035866885	1.2440348411171076
0.8526254674719936	-0.01757268935667231	-0.5434808466768464	0.09834506906774995	-0.8983590789335889	0.8047614006805025	-0.16279423343335858	-1.8324366404673085	-0.005620238230121488	-0.36415326675707815	-1.51237429018637	2.563548099493098	0.25925928996587716	2.021892096560555	1.081318048443022	-0.0076236642559274845	0.7966757342488776	-0.16728034175707512	-1.3355371875230588	0.8151742947529655	0.8421344975983562	-0.2686379951701551	-0.44199743585915724	0.14155439300581332	0.11520234299255352	1.1501391571837745	1.6299729475364066	0.16763168259854028	-0.12355577277722089	1.370337596667106
0.8571059965518606	-0.0028587315796935685	-0.575152699949095	0.057299510078800284	-0.9514659589646595	0.7724462886856296	-0.18549440673235024	-1.9516348466898221	0.09311659861239299	-0.41541586852124335	-1.6470592339646295	2.3998314865637007	0.17682261271122596	1.8586677569086063	1.079279964841589	0.05440439076207526	0.7997397602361513	-0.17911708743396856	-1.3920429505816707	0.739569078072928	0.8338574762035318	-0.3205061149477154	-0.4108769092539995	0.13706944646021682	0.25736902690354724	1.171213480439367	1.5806521817349102	0.1405784688266602	-0.11942475094457242	1.4716882710471844
0.8439878883702537	0.013750613920691972	-0.590362291274479	0.03458463485925517	-0.9900700618402816	0.7215483485963435	-0.17524008507146666	-1.985821575764371	0.1055017070665067	-0.5265113281518075	-1.7478251185091906	2.1718280915499375	0.14680332224504503	1.8119139216116231	1.0548554842350557	0.05146397888756325	0.7847707166108201	-0.1706622690933283	-1.4081910929207093	0.6671680413663873	0.8223999326986615	-0.42166140048509676	-0.34773630201060324	0.1535049648571285	0.3810527871251416	1.1233664715647158	1.5012148393227462	0.16101418835085865	-0.08945802253640273	1.529238828088129
0.8272702153518251	0.09880052370850001	-0.6075051380471883	-0.002817722783802676	-1.0152686371478743	0.6755091461878272	-0.12364229556113888	-1.9524227479585252	0.06382301390456782	-0.6252220952979701	-1.8266703317430824	2.0289032237868927	0.16231952589129348	1.912057689831134	1.0333905611986876	0.005548316539402132	0.7491514145087541	-0.13342292635689057	-1.3531116642011918	0.6205539380992506	0.8269855047368427	-0.5517165790369069	-0.27303288787006447	0.18514101637028	0.4815732906389057	1.099370835958233	1.391002414162511	0.2011677975147602	-0.04801324323817211	1.546165462511936
0.8193140070318166	0.2063615312918558	-0.6228429554991799	-0.05297569579286485	-1.0270998500904782	0.6317968940345189	-0.0385599666313292	-1.8801609458859534	0.020309489860537322	-0.7221356760717665	-1.8803217358852762	1.9857512849739354	0.18317512902757346	1.9960145424486284	1.032750949855685	-0.03142636490526295	0.6948287871093667	-0.03960622780715593	-1.2454998323676845	0.6035832962635717	0.8223616131551678	-0.6734628968473962	-0.2073654434550897	0.23142975038644226	0.5737620485112844	1.0341041497319838	1.2616126776129728	0.24843240897193275	-0.02398065368406695	1.546387665434875
0.8033052349277149	0.27828745309909814	-0.6378848665051519	-0.07743719054385556	-1.0322903177040073	0.5915586802903974	0.040396271524932234	-1.797533637512118	-0.015622614913742689	-0.8180100674465771	-1.895986038123062	1.9291989144578174	0.2100637972286586	2.074486127985042	1.0637341569455554	-0.05464364418591884	0.638814562029505	0.10959270937690038	-1.109157551703834	0.636795485090661	0.816281578920699	-0.7686412362384317	-0.15648505016819117	0.2862426685203236	0.6804686222075843	0.851456007563001	1.1201682470787104	0.31000875375121184	0.011718372120546433	1.5403359034748578
0.7947364811574624	0.3481113809382006	-0.6756326654689946	-0.09012223542374179	-1.0300290294238488	0.5758599595545527	0.060629699454209575	-1.712225418327888	-0.029536749102932837	-0.9005094799685377	-1.8873917134923013	1.8220248692415375	0.23188688129817492	2.2094667198822444	1.137864027512568	-0.0625601376942218	0.5916200506421812	0.2738577514235988	-0.9819463578357983	0.7129858963167572	0.8162815789206995	-0.8521486826808287	-0.11809733985757512	0.3268207563138293	0.8123962934026574	0.6499215209362111	0.9630003026513304	0.35564703187632773	0.06866457536409039	1.5655363290880615
0.8095958702257151	0.3885253589837602	-0.7549355930021263	-0.1020574688886147	-1.0076069726374643	0.576998854221714	-0.005391415255073218	-1.6246865176296648	-0.017049705599813718	-0.9967750955876724	-1.8413994517577161	1.659837493580388	0.209808236227426	2.2944560933620615	1.208308002204649	-0.05497626996357795	0.5528196937824934	0.41710653073785176	-0.914488384673423	0.7884759927582271	0.8063057244309517	-0.9146122978996359	-0.08100337017880689	0.3556432699319173	0.937723816695067	0.4879149150078759	0.8207226602697419	0.3576995767023029	0.1106610546464865	1.635294976130424
0.8253086934044201	0.3369276950820737	-0.8696092043827452	-0.1042804392013631	-0.9733441616077159	0.5806777298012518	-0.12562996228466977	-1.5558730626681732	-0.02559950783511241	-1.1130420506979033	-1.7614974826116636	1.4741429963214483	0.1536487062066248	2.2524023790737706	1.2221626343463046	-0.07138137331776165	0.5316587643078787	0.5196831839292415	-0.8976652805489176	0.833104271910052	0.7799546516878667	-0.958160236962114	-0.04037182845982903	0.37855085404784045	1.0506666518127064	0.373779361677243	0.6829739274454003	0.3178375859289778	0.15594082163952339	1.6898000460511002
0.8397826606163404	0.2575908971051072	-1.0030038302481756	-0.11259893525263728	-0.9233572869252173	0.5876749675405077	-0.2772226777326315	-1.5225458622503916	-0.08584312179709522	-1.2119239784509597	-1.6695784218981153	1.2906247213288582	0.1105410416059033	2.1252409816235214	1.2059555333668246	-0.12339073991265312	0.5313927898298176	0.5566301043772064	-0.9378828148601842	0.8317228290472263	0.7563753592575546	-0.9893354447027078	0.006374659214368333	0.3844100699283223	1.1624676362475648	0.36211815599673824	0.5219624573997012	0.27560899975521047	0.238130663182899	1.7012369612023193
0.8665694796314588	0.22834263915526604	-1.141497910533337	-0.15373270734923605	-0.844593849150067	0.5966140616547078	-0.45601075122357215	-1.4945293210333568	-0.16031941697640734	-1.29233278641731	-1.5576651652535909	1.1386616691983553	0.10427066989709603	1.9373436955323555	1.1827452302249735	-0.20338058692428712	0.5621500784729097	0.5383473543413576	-1.051671183787094	0.7596575597031776	0.7671942437041827	-1.0229670867496605	0.07547860218268869	0.3791637038863714	1.2134368392525485	0.4357280141222363	0.394091316636424	0.2526945239111185	0.33862079688393576	1.6836960010503905
0.8781046051888424	0.20264261888668642	-1.2933768257267644	-0.21209449936962993	-0.7526443337243702	0.6056842515579333	-0.6475708575585359	-1.4834475408514531	-0.2324639479097285	-1.3818497838218435	-1.4376532305565757	1.0291545568676979	0.1305660714881777	1.7653321731250267	1.122068879601462	-0.31969316885637405	0.6310161903327267	0.5016292861191538	-1.1842948070668764	0.6592151515519269	0.8290164405420544	-1.062677554706815	0.15703479873254705	0.3871586085980884	1.183497765306244	0.5680646658036784	0.3318288893998223	0.23661064806166765	0.4502391229484911	1.6357263112161273
0.8688063029048176	0.17251403867668283	-1.418851022387083	-0.25718903999965625	-0.6601318815538233	0.6081668780626103	-0.8336266560437217	-1.5245207316641547	-0.3127632827634558	-1.4693495312165776	-1.3643255924392772	0.940135302810344	0.18904390487729986	1.6172192065101758	1.0602433967345888	-0.4497498479213644	0.733852562530626	0.452718479868872	-1.2932183570872304	0.5967432354219431	0.9576296016909239	-1.1105723636939078	0.20998719850014033	0.4017927198938696	1.131474546286388	0.7499193651119249	0.27858396457542767	0.21994353543106496	0.5798482509356877	1.5628045402119415
0.8589229853031448	0.16548044347559948	-1.4737120774790333	-0.25867102020815347	-0.5736972379675013	0.6034883970917504	-1.0283262564855966	-1.616643785198476	-0.38385023756335057	-1.5505407876715787	-1.3294900546268877	0.8603110779684732	0.2739540475367359	1.4554576047465138	1.0401986276970927	-0.5328397671807875	0.8609245291695373	0.3950222909518517	-1.402154642235613	0.5772495416909662	1.1415123177400974	-1.156452217351362	0.22994921215560882	0.405729815826236	1.0806433691881154	0.8842396239452055	0.2599979648197137	0.20241278372067875	0.6962838597888036	1.5071100311155385
0.8531485399913041	0.16041409903956966	-1.4649335195804651	-0.2148026417744433	-0.5009161957689724	0.5943526592940112	-1.2177865713074965	-1.7090533482850532	-0.41725944987475455	-1.6341649698959724	-1.2890153680088967	0.8136889468929567	0.3553776079650734	1.3518936111705648	1.0431256626565986	-0.5453864115141156	0.9736977078678344	0.32794316077860397	-1.4671165303045761	0.5941530300541465	1.3224955216648502	-1.2026150703528675	0.23534653635409933	0.39646278341938956	1.0017427417889708	0.9034265149411702	0.2899801524227487	0.1691682871950358	0.7516556996629015	1.4880005797428708
0.8626946134686854	0.1433825581695146	-1.4242957009938357	-0.16093089693336815	-0.4392126037529926	0.5855938218897209	-1.3672998815677662	-1.774275201359334	-0.4087988408073355	-1.7101480535984006	-1.259781571713185	0.7958772538390859	0.39618522355470437	1.3116575638169845	1.0270594929899841	-0.5195879561988196	1.0323078438535815	0.26456380825516773	-1.4556931204637884	0.646216157946873	1.4820836471384797	-1.2451555317505256	0.22864536417507467	0.3783558563719435	0.907295378170431	0.9078265162597943	0.3193441505906689	0.1027465906954194	0.7521401191611918	1.470930166957162
0.8891028931606204	0.14537675757518534	-1.3568980761388747	-0.11206083529597685	-0.3829570944710675	0.5822017183486773	-1.4778956966975676	-1.8346673219812992	-0.3750838233489163	-1.7325578673436215	-1.2524403912614475	0.780388825096589	0.37150533257855495	1.2768530064162404	0.997778302524716	-0.45046831960110917	1.0622565700833657	0.2149664453276005	-1.4192069786646155	0.7170726647859492	1.6126127854620766	-1.2594413386381904	0.21149319345440226	0.34988619569119145	0.8177667559546382	0.8928953642441384	0.3385483397814953	0.0011063654878004203	0.7222541273360708	1.4128306379889584
0.9240317488907663	0.15582384725444348	-1.294895812149663	-0.0642493309503695	-0.34594638882239137	0.5980233413867355	-1.5617650392678886	-1.8981087228379891	-0.3256198408192156	-1.6817231670966883	-1.2542265893076663	0.7769284356370323	0.306921416695703	1.231690974115335	0.9436389966440976	-0.3256405177609315	1.0881305673092396	0.16268642575360495	-1.3662288460696568	0.7625451590206114	1.677947607120282	-1.2577886224689367	0.20960311925006175	0.3221965257140206	0.7143853518290706	0.8078046283610313	0.3698072229570473	-0.08949722524571693	0.6751443311272697	1.3240017518544458
0.9550582083255439	0.14711943633509528	-1.2961978005121475	-0.03364820390702762	-0.3244689208112618	0.6340091354743314	-1.606054331133232	-1.9309242990553108	-0.2775064976888314	-1.5715568650463934	-1.2994426497970346	0.8079347015310319	0.26831345115239386	1.19847821971067	0.8337450952200237	-0.20843649874471634	1.0915137626701878	0.07249322077842787	-1.3091500022498002	0.7492008046998475	1.6758783517715756	-1.2607657755683466	0.22660367974043893	0.2991125151294309	0.5787937202013396	0.729313894455858	0.41121247620892987	-0.10458286891204252	0.6208489790271507	1.2280493014257452
0.9692844043441079	0.14208902341988972	-1.3663374917668858	-0.01993988697841642	-0.31006155666341506	0.6639645232667375	-1.5771872944099516	-1.9287140825093363	-0.2742063504772938	-1.4253001264571503	-1.3913991177995095	0.8572624062349842	0.29881648208519324	1.2024792380521658	0.683805019201836	-0.15839627675357326	1.1010888438804192	-0.03711428134886332	-1.2833868382498959	0.6932907421682838	1.637558808277026	-1.2750289425084862	0.2406326797170411	0.2948411374669563	0.4479075172114396	0.6937772717841344	0.45771107285012197	-0.05485071722692044	0.6033964209914994	1.1143598294425208
0.9684309702336573	0.152796616625114	-1.4706445139886344	0.009135153302600826	-0.3327507698710844	0.6708060847565247	-1.4932465997008346	-1.9240173723491398	-0.3261804835887425	-1.2841048515288576	-1.49742072643818	0.8830731865381456	0.37926343440167903	1.224915055956353	0.5305476368962099	-0.15588162587446397	1.1726998123538377	-0.136677713567725	-1.2852334318139031	0.6154023074232978	1.5740888710688874	-1.3043363545783482	0.2617166090766894	0.3259757663849482	0.3915553038447793	0.6391619548701806	0.5028657794149786	0.041618889593950416	0.6368482785679292	1.0021734948791723
0.9665382736177387	0.16453724105399709	-1.5664984754024363	0.061727808082768454	-0.38649691705308564	0.6743374775734078	-1.4064314331146117	-1.9157699902377712	-0.39586583146481885	-1.1696962115791687	-1.6110734220177654	0.884749465851416	0.4817981589675293	1.2457913371414107	0.384521115027584	-0.1803894931724382	1.2937181998720573	-0.2242264039341003	-1.2795153593294946	0.4959746532614176	1.4709965258873872	-1.359136347560272	0.30561282442134574	0.3700173843265039	0.40075284835552444	0.564301823145949	0.5422686364531223	0.19194816993578617	0.6660345533399623	0.9095018052538499
0.9574877425270705	0.18357196420992908	-1.6284119674578423	0.10658417332214383	-0.4540302438335247	0.6844892077360974	-1.3215121947877588	-1.8977915158337066	-0.44248837450350376	-1.0757779414259823	-1.7007761008624442	0.8869943077387777	0.5956232034806785	1.2727767000952028	0.2334969519873594	-0.2104854735350994	1.4074595256705005	-0.264707819868829	-1.2721926607136063	0.33951665569324985	1.3645576072406964	-1.4334066954128626	0.3484578755026272	0.42014107263527906	0.4438169312489514	0.5150482564727237	0.5731915471095917	0.3560844594621916	0.6734084945917254	0.8160981530588485
0.9551958589885208	0.24016410950599926	-1.649835594149628	0.1401757247147757	-0.5516282093092391	0.6694295789717533	-1.2472957772799171	-1.8863311337434663	-0.47041857793088776	-0.9980832516546355	-1.739286904811819	0.902022004740201	0.6778134469127117	1.2911254562527021	0.09780177943876285	-0.22186127513106463	1.45115381292653	-0.22090804666055672	-1.2511160238278722	0.19358256660091086	1.285248925388146	-1.5150350262107648	0.3867242976290083	0.48816740471199027	0.526946170517295	0.4785378630173702	0.6008084881782767	0.4527783881219659	0.6596698193763056	0.6980430471778992
0.9840887331471716	0.31411117935953065	-1.6470836642016504	0.15331947775443458	-0.6766287905681436	0.6133943226500167	-1.2451246336280604	-1.8866074108117115	-0.47570645859802374	-0.9398275165231678	-1.759982487410158	0.9617406806258307	0.7038989233956375	1.2896304520874646	-0.00029725518552748407	-0.1981117946061524	1.364467411036557	-0.11716170431527337	-1.2094212146653978	0.07267753604406273	1.2217789881800099	-1.6089228885929305	0.43046890274336985	0.5494616741684971	0.6498896099665358	0.45676627179325174	0.6301052918423806	0.46043897892055413	0.6040961380445872	0.5807721869073215
1.0390526428734665	0.3840698504017211	-1.6381966072728757	0.1159171201113777	-0.8049306618900657	0.5398659719801429	-1.3058453037412616	-1.9034193820387344	-0.4594095926383436	-0.8801902707789282	-1.7804349226304776	1.079854653991875	0.7201087926166573	1.2959116206665862	-0.04121069939727103	-0.14382726769206935	1.161156520005949	-0.007350777987306506	-1.1827411214475045	-0.01141779823042193	1.159509730001369	-1.726548735954046	0.45703101509100075	0.589640481006599	0.7669606744757637	0.4620198252802414	0.6773295891247939	0.431602406529383	0.5189863234142905	0.48464981659637224
1.1179884155570217	0.46540084778435953	-1.6381078353390695	0.06411838330004839	-0.9353602432815039	0.45294946385600465	-1.3599913839227813	-1.9515427543337371	-0.4493435065490939	-0.8209320235213784	-1.7729815203119608	1.2226324797098962	0.7550932682496373	1.3304042707235058	-0.04290187515165198	-0.06523444894660621	0.8625416539961572	0.07054797685945316	-1.169789496243403	-0.05350383878052086	1.1179968912156089	-1.8602829059785102	0.4677751267445506	0.6182772825524057	0.889929209544408	0.48270944896699264	0.7602072901323751	0.4130846387278176	0.4524593789823241	0.40385944796814666
1.224860390291545	0.5587150073614355	-1.6543235085809187	0.013237062808264338	-1.0503329174414766	0.329457230593653	-1.402221656925802	-2.013613002333202	-0.47297969603713874	-0.7571135686659198	-1.7368460792093927	1.3797223978102238	0.7774822373933103	1.3609927012697716	-0.0325380032209611	0.028286614700230063	0.5098275791485493	0.09841709235220675	-1.183135910416363	-0.08046116131204087	1.0598022778285539	-2.004974810604607	0.4755072484895789	0.6070695589902181	1.0308536602950125	0.5161422458716157	0.8648425714758197	0.40541283183728555	0.4310103600857733	0.32219333840834197
1.3433087857823458	0.6618474550033692	-1.684841326713693	-0.05989160343252441	-1.121749553631303	0.20400675398272855	-1.410233482796036	-2.0863352661861856	-0.5009736088701505	-0.6906421244036336	-1.7060037694898598	1.5107760711383538	0.7844827833913538	1.3519258774475138	0.0045052503221042015	0.10232911280730583	0.19130718320059467	0.07638370861637656	-1.2621446446998033	-0.10474193829683627	0.9600309597499148	-2.1461575233644803	0.4812987592868369	0.554401615291187	1.1487528802445	0.5752176734118228	0.9674082621017088	0.42110414446865424	0.47302029546534374	0.24978132705089745
1.4516949178096048	0.7916231253354841	-1.7201429657237781	-0.14693147674951734	-1.1645136636383568	0.12313703912740707	-1.3483915647875095	-2.1907373005314787	-0.49386363920204923	-0.6228625240743876	-1.6856261488473911	1.5773273007160842	0.7757115647419157	1.308215827609248	0.04919131737054501	0.1439339450769958	-0.013461247969793533	0.04409011675889857	-1.3982194876750726	-0.11655135610334741	0.8478185632167108	-2.253504834549684	0.4786203118849648	0.49298663298769674	1.197777172745846	0.6362406425192901	1.0643968089108076	0.5031498570479667	0.551280956633692	0.2072229319281827
1.5405759508931722	0.9424995812708488	-1.7430757152902614	-0.21616994494299843	-1.1873364550566674	0.06485676741860172	-1.2483762525245046	-2.3020871915189813	-0.4690551966504447	-0.5539703798003435	-1.6590202145987347	1.602363659582121	0.7269176678637748	1.2212259449586835	0.05328916631385192	0.15582864288611062	-0.11735087910081932	0.039970776695188476	-1.5557530213769053	-0.13825152107355984	0.735159105342739	-2.3162627690863045	0.4684422117578474	0.40528410685276156	1.1594059706805475	0.6870089637448296	1.134789771109237	0.6560588385372048	0.6160182401414173	0.1658539759811941
1.6487556069259675	1.0851477189377683	-1.7478496726193715	-0.2903836324078666	-1.2143669601102105	0.005880049330596768	-1.1238259976792482	-2.3878047100635778	-0.46663423923657543	-0.48600739310657043	-1.6444220200953423	1.6163130482533703	0.692937181878493	1.0833306327105516	0.027346963876463636	0.15117188199887216	-0.14368235242895888	0.05976649422357046	-1.7269004069402776	-0.18214111202790179	0.6252586546003736	-2.332189972169462	0.4497335093394841	0.2848126855637572	1.0363746965634002	0.7335696334361655	1.153617671078691	0.8287866544936531	0.6508829879211963	0.12341321770003497
1.8002814567298873	1.2057698343402488	-1.7332318941860259	-0.3776440384939802	-1.257216941824105	-0.05045836600326255	-0.9820900705474603	-2.4499158879990803	-0.5101605051617317	-0.42196887461367993	-1.6544097662385986	1.6164993015104006	0.7408274880737052	0.9420043396803328	0.012451608193649589	0.12369699276417116	-0.10589269858590718	0.09694226689729518	-1.858543425361929	-0.18693778863493293	0.5295875276756505	-2.3102405430449116	0.42446513762370197	0.1704233346419715	0.8356348369686911	0.7686133597853118	1.1347091377046572	0.9796094428810772	0.6579070706464142	0.11464273762407033
1.9198654701902391	1.2786209928086822	-1.7102498268785382	-0.45073741949171103	-1.2991986651688243	-0.10763251699216174	-0.8620146141208188	-2.488625375005671	-0.6239072779702395	-0.37893420773796754	-1.6623120560242282	1.603834080032358	0.8217125449637311	0.8360956633128618	-0.009837220979468273	0.06683128981544692	-0.03570735331490066	0.147836459104178	-1.9018301255278587	-0.13191031459906283	0.4513901125844427	-2.27734469929249	0.39737744314438195	0.07071452303403697	0.6094480193005922	0.7862013431982805	1.087807374040566	1.070471003729336	0.6399835492096471	0.1329548726261964
1.9374985201174575	1.2805882435737364	-1.6689314234660642	-0.5034623939333526	-1.3187201665241193	-0.1559331217613741	-0.8018443747925967	-2.5181051614360146	-0.7989042733496546	-0.35147515608943214	-1.6570282764634239	1.5693380162697959	0.8808384080345497	0.7598612063114771	-0.05414385757019502	0.03862462386989548	0.057404991965051666	0.19552672015040035	-1.8995760078669695	-0.05457829434049595	0.3891974934927915	-2.2528143161502006	0.37629351378473336	-0.029244999871476607	0.40938574142973005	0.8041139168724583	1.0340920876894535	1.0942379025612652	0.6025621429666663	0.14321541936186316
1.8449422143324319	1.181480126263966	-1.5899638565717553	-0.5538144357792436	-1.304207848067911	-0.1702389497388195	-0.7965643165218831	-2.539603610339225	-0.9822472008663583	-0.32119195442717696	-1.6635652002032537	1.5131385466617338	0.9193277202558597	0.7251857140185238	-0.11345425854593838	0.06394409806536183	0.1346546193733849	0.21892050322825868	-1.866923139604117	0.04384950963579991	0.33813031519572334	-2.2075457410758967	0.3686321434805088	-0.1223146048953476	0.25091945271729266	0.8231805892531604	1.0203709700100725	1.047780849724147	0.5814226143051326	0.14945017196429997
1.687979163340962	1.0001696721916047	-1.485360927903987	-0.616481027452896	-1.2513681244581252	-0.16853470448148283	-0.8245241617662197	-2.520080030849778	-1.1131955131944677	-0.28784008759850205	-1.7014026729519585	1.4642813765018565	0.9162609882410722	0.7380492030949426	-0.18660845079311644	0.08623002516856862	0.17657219711595928	0.23009612025295278	-1.79607762238639	0.16115703273737378	0.2893495363271634	-2.1397843781364645	0.37863841867995757	-0.19201234562259198	0.10205223842602833	0.8625040983056674	1.0454479588344836	0.907232001558547	0.6093978403314385	0.15981528478134852
1.5320897875207042	0.7783913427924511	-1.3869523075062193	-0.6638691088817888	-1.1835676412564031	-0.17382769696340156	-0.8808209992742284	-2.47967195149767	-1.1495098744025147	-0.2315160221733878	-1.7810521428977615	1.4067683312915835	0.8394010171204549	0.7641741319967995	-0.2515344225430191	0.08438062584477825	0.20023328668435608	0.22746431965669492	-1.739775621376221	0.2767761256732713	0.24207599283605613	-2.058291887023708	0.39825678248009055	-0.24688097737815973	-0.022484772855224856	0.9390232469205271	1.0681597011245463	0.7194409741196648	0.656305795082619	0.15141078599022276
1.445369869845859	0.5350451180193494	-1.2746558112419542	-0.6889392740755562	-1.1386567385783124	-0.1697145665827163	-0.9627434477717587	-2.448544735141855	-1.0868453030266603	-0.13516482625080833	-1.8883455993599179	1.3551075594732545	0.7250831049620727	0.7989894448231931	-0.29436670078377214	0.087547223248101	0.23903364354404394	0.18653791328298694	-1.710586707936884	0.382159110729763	0.1920178958510112	-1.9367832886622218	0.42627435303855127	-0.28313197388750677	-0.08546222974395223	1.0277325631230492	1.071694132025308	0.5829411351462902	0.6872009941958466	0.13220983929634422
1.4491277329451024	0.33512213616072384	-1.1487377549126074	-0.6859223857939699	-1.1186486308842483	-0.1706813980267812	-1.0711783124123881	-2.3981599838808303	-0.9785010878154203	-0.014545501422463891	-2.0074878145894024	1.3610578608952135	0.6100806544075323	0.8435491732877438	-0.304383664867412	0.055947774370416224	0.2904518296429943	0.09155152557935671	-1.6703182331135042	0.45349528522954347	0.14452720828010085	-1.7716701513694464	0.46747190628396307	-0.2890376177860585	-0.09267722032196044	1.117692152924306	1.0469934324222705	0.500357050153606	0.720208800565509	0.1224721229675905
1.513362414822828	0.23738839952243174	-1.0664165816300817	-0.6329680572724423	-1.1196313848625452	-0.1914109196664945	-1.1965847929231654	-2.3320888346337894	-0.8641172209506317	0.1242290734940706	-2.1200369951456692	1.4104345796141746	0.4926595015199008	0.8823439936043336	-0.2736823204032736	-0.010178230228358398	0.3422104630738628	-0.058270398219272476	-1.6433197616949193	0.48387743485848433	0.11636234381160773	-1.6018365850179095	0.5111154379114622	-0.2663436025532605	-0.06847249540895875	1.2282331696585778	0.9793151281780383	0.4136790916009169	0.7536337459475883	0.1536458859797762
1.571120633007534	0.2162696481587715	-1.0339359174053795	-0.5345663356902938	-1.1370538000506036	-0.21363984939319022	-1.3290755214998606	-2.2831263986500376	-0.7601179872032322	0.2564261908028983	-2.2059334823421213	1.4555862902394536	0.36453216811635925	0.9015316729624709	-0.22851925506513568	-0.06358462508941762	0.38081931830934457	-0.23540202095879295	-1.644746096034013	0.5082157719625633	0.12774324822948793	-1.4485981002014896	0.5535966244400355	-0.21681419287578657	-0.021016679120223015	1.339964350683953	0.8911021835674072	0.3831601054179618	0.7214063932140611	0.23942928499402055
1.5614782040660689	0.2352594569136745	-1.0503685887076435	-0.42142420382004453	-1.163559533562338	-0.22194804502270277	-1.462402089416708	-2.230674685619168	-0.6977464790932681	0.3179584289805856	-2.2756606689002874	1.4972187945871656	0.2357659322097362	0.9001549784793745	-0.21882751708810827	-0.0827039547893029	0.4128745624053802	-0.4017267330373455	-1.6541446205184065	0.5281027931753182	0.17676671754018042	-1.3318665307675723	0.5978061675939681	-0.1508585504050129	0.03499674338451374	1.410749071350771	0.8232222958117245	0.4568610455900268	0.6338341128007856	0.33200947929813396
1.483265097363137	0.2717658820697425	-1.137128358680457	-0.32403693297585623	-1.2041196030937944	-0.21579473642530198	-1.584607916844468	-2.145837160699357	-0.6745180298012441	0.3070897304429416	-2.3143023983609017	1.5375769345446733	0.117842784498256	0.8797949577254774	-0.23919751223221689	-0.05598745232766533	0.4025547526565732	-0.5180853758246053	-1.6723685887259516	0.5240543981189836	0.23934253206677814	-1.2955860148603087	0.62970496004797	-0.09091069347254721	0.05375571888733179	1.4338791329273612	0.7875151364835019	0.5089485765836469	0.5465713226225277	0.4103425450138687
1.3914727527576285	0.2867942406539217	-1.287074018426558	-0.2613350560591452	-1.2693725589925555	-0.18937893493659322	-1.6714638560814294	-2.046807180458866	-0.6408667217484546	0.2720384833029801	-2.3152469324062834	1.536655471062526	0.009448411261294948	0.8505079336827632	-0.2934343859448176	-0.0034325794574120274	0.3344440083144501	-0.5510528103468262	-1.69443856559784	0.5131179754549512	0.3112810883872089	-1.3374699177797693	0.6451186667945963	-0.04061986429871818	0.027166910131163475	1.4198135549415973	0.7899072608193788	0.4951415673990782	0.4699926736010232	0.46930474415347795
1.3379335273931336	0.27708374715153217	-1.4445159748051444	-0.2328686862209029	-1.3352361581399648	-0.13830073813739466	-1.709290682804626	-1.9600766459973644	-0.568161548045604	0.2082811572356972	-2.2955987538978726	1.4829851246288728	-0.06671789428454937	0.8336649371161471	-0.39307282414040345	0.06754976149519534	0.2806958857876773	-0.481011315251218	-1.6977879042691075	0.5032176349380372	0.39131784156615435	-1.4262071921002182	0.6473422835055833	0.01903085331809854	0.0073664664231720715	1.387955621896918	0.8359086181323262	0.5312125190949186	0.421550723771922	0.4612270143666729
1.3005820199946114	0.2706070905232039	-1.590240035921373	-0.22694958669767334	-1.387961386140629	-0.06054454827143753	-1.719116891632749	-1.8732335542117624	-0.477643224529122	0.13610028415779946	-2.25820081679405	1.4253838541915846	-0.09711139907396511	0.8317182050736445	-0.43938502172190236	0.14871045124419013	0.2767594635123601	-0.3765657022161069	-1.6942220684213716	0.47851475041182334	0.441989051247113	-1.5553341328035433	0.6440270731364722	0.06309104246688284	0.02006484984046458	1.3418638048051068	0.8838182993536708	0.5621016363120648	0.42549336024412404	0.3706205048486561
1.267036553427373	0.28219500598858926	-1.7244040185464542	-0.2251059327478142	-1.4351431183996384	0.04928094898496836	-1.6923088737717944	-1.796356901851065	-0.3531805296939593	0.11677136133663428	-2.196132772643493	1.399749524342452	-0.08632307395051607	0.838332791847891	-0.3297296194426783	0.2153154369627929	0.2984629809222216	-0.3177761082204472	-1.691827864352176	0.43352192383786325	0.4461147887633601	-1.692486934904137	0.6366790306415231	0.08949001354169653	0.07320482392369947	1.286154498492262	0.9187191246360925	0.46903050535059637	0.46286094209840484	0.28482403507423903
1.2452326884119842	0.33006477460490047	-1.8230197734564346	-0.20496688027161003	-1.4503233279090588	0.1783365597941049	-1.6468065955469608	-1.743925653788213	-0.2459958256651526	0.1357824144592849	-2.1515526360658668	1.3803497772023232	-0.04002089683439054	0.8797089143202846	-0.1366320390771272	0.2681896305795976	0.3682972398821866	-0.3042738269005091	-1.6673509482830624	0.4029479071446415	0.43165554768475073	-1.7906197874470593	0.6150189824067549	0.11656683368033868	0.17820489550067942	1.2148167721952337	0.9633362751704153	0.3643955835936019	0.504897789672325	0.21398051493753276
1.2279437651422054	0.39678062589282204	-1.8652653503997676	-0.16538565886962914	-1.419905661085656	0.29350421045331415	-1.6035570062754636	-1.6992301636362737	-0.2604960863861189	0.14037929933009877	-2.1372630516961144	1.3543919548541377	0.03486760370529174	0.954340812899941	0.02026787562254878	0.33816078916811615	0.4900071610433673	-0.33495273916511226	-1.622077568144825	0.40211328541501706	0.4002207488380579	-1.8530607627183422	0.5871125926838463	0.12029036072958257	0.3149509256208911	1.1283675659596557	0.9988149731856606	0.333371873273112	0.5607540490447136	0.1250601334818098
1.213304617134714	0.4435634660042396	-1.8633123678560417	-0.12022054775348359	-1.3665411659340607	0.37679919740561263	-1.573436210541956	-1.6622601989112382	-0.3679738536808168	0.16639571157768718	-2.1224778207480925	1.340187693304847	0.1238210864913671	1.0294567056338115	0.12560861155405934	0.3686825305261808	0.5890879736110313	-0.41576300288406004	-1.571098850650206	0.4245905119955683	0.31893222390495735	-1.902121529002923	0.5564772188156331	0.08015798190955095	0.4421229769393301	1.0404156270332894	1.0181132346818322	0.2975028112322854	0.6209835399988977	0.030636961993328927
1.219264890841572	0.47128463431910805	-1.8441672207986035	-0.08772283889569504	-1.2941894822697404	0.4346124403660128	-1.573538142168803	-1.646614730861258	-0.48103256490853913	0.22218184366685434	-2.096591976811262	1.3117595646002642	0.19410948900886849	1.1184040757525255	0.18470219512539504	0.3360985093466249	0.657507248347705	-0.5049136588307673	-1.5178150749825852	0.46492096890749346	0.200499288144473	-1.9370549680325067	0.5133693766685081	0.028641453058664675	0.542317237400872	0.9570800829330206	1.0580267699489818	0.25521814459879244	0.6741485799363378	-0.058623259226886756
1.249733865091299	0.4883521067099876	-1.799830571636734	-0.07642273980589517	-1.186315535875329	0.4686481845918493	-1.6026294284711482	-1.6484054155628587	-0.6100058856621765	0.27911719697372595	-2.0661611472699173	1.2530995914388068	0.21517501725330304	1.2166979107603773	0.14118694206075816	0.310273443969117	0.7294054692574294	-0.5606900318538999	-1.4318656959240834	0.5145761651434894	0.0853362867621904	-1.949925778199919	0.4586380835321237	-0.007581686639841129	0.5983933989541127	0.8991106666532327	1.1139191582237555	0.2618132066625849	0.7182038420864713	-0.14843245237436217
1.297030632889833	0.4859536776950589	-1.7345240190003082	-0.03295132035660564	-1.0776114963147847	0.47500633035960316	-1.630660625854278	-1.6230595526722105	-0.7116478714013346	0.3597093913046046	-2.0256397015407677	1.19389066130926	0.198992529568128	1.2984714119710892	0.007345558319847867	0.2817341522459045	0.7996440094240476	-0.601247731863882	-1.3353206903465895	0.5500044185630273	0.0010843837988432942	-1.9767427960421373	0.4052611751197057	-0.036933479663931644	0.6113929298042273	0.8747183096163826	1.1466697593840398	0.30019467329914196	0.7620438066818089	-0.23694764026472623
1.3543896641519086	0.4621939595509157	-1.6843185586590592	0.026760132210814525	-0.9854043657685632	0.4677469010422971	-1.6302121266961478	-1.5739947918483659	-0.716273174249938	0.43682947046710296	-1.9676677555276147	1.131133116493141	0.18692639943851677	1.3636277805538177	-0.08734944305524166	0.21390510366551455	0.835752704565747	-0.6503619623148426	-1.2591646247413373	0.5744386891992487	-0.06736709406358503	-2.017766380955687	0.3824286744373254	-0.04591265835874224	0.5918308944805529	0.8715084725888612	1.1568295683611327	0.3107602319115431	0.7898575595420183	-0.29576606104243397
1.4120859395382763	0.43474227764221907	-1.6670672128561423	0.0020075342045829782	-0.8975099031659353	0.4595943816622527	-1.588430352851258	-1.542847110524533	-0.6930319830767864	0.4468179144550182	-1.9152507919199793	1.0569357005741788	0.1878756260145224	1.421954453849319	-0.08018362783956505	0.1439206400458874	0.8363591263757278	-0.6992346265274987	-1.1868163624163486	0.6058281409156658	-0.1054567202971652	-2.0413572062757295	0.41607603821406103	-0.03073069644973015	0.5440990263783972	0.8698133901136558	1.13058339517031	0.2330887951908677	0.7917279570493082	-0.32842989071432194
1.4649162639884448	0.40455081727077574	-1.6762797668755383	-0.10425397526906695	-0.8338694270956435	0.4274431394036628	-1.4761628590411546	-1.5298927857689566	-0.7010338844236824	0.42621751283979925	-1.8702872306308613	1.0018047364932907	0.1960627052325727	1.4716122540715821	-0.04706476931627988	0.07035712305864233	0.8145279412163966	-0.7143897294779361	-1.113869549074059	0.6483075089475399	-0.08761258620987057	-2.0492811879091413	0.4859279249851687	-0.02555861523669144	0.4868308229035735	0.8565893424347328	1.0909520768191903	0.10008837690440249	0.8029503420930499	-0.37480494780750107
1.501242273947796	0.37236515749366117	-1.695217779420765	-0.22672905392855175	-0.8112088377902549	0.36301775258427144	-1.2870389185878517	-1.4994204483897255	-0.7226058891693763	0.3928289687382168	-1.8233317312064323	0.9508301608850711	0.2328999981244869	1.5241740192191227	-0.03521569816539619	-0.047711722979489536	0.7476619574316048	-0.69496271831328	-1.0644317820707847	0.7182814272909207	-0.03830810691355231	-2.0501301859412933	0.6161611128083104	-0.05090831310311528	0.42754242206690796	0.8096199294515017	1.0650284372466872	0.020184937886627192	0.8483915822521826	-0.44515177905764
1.515475352499508	0.36006759449202236	-1.6861334515279787	-0.3984535105883175	-0.7890253135228733	0.28334428680380996	-1.0692416115022791	-1.4682523020978742	-0.753199145752016	0.31057407136895937	-1.7561388884730071	0.8751231133038638	0.2770846698018297	1.5879859595957055	0.05694253957812221	-0.1924571563859379	0.6395273736307104	-0.6680980098113715	-1.0234501400778588	0.7929369020027659	0.007343242569618569	-2.0176079013230184	0.7991950901687509	-0.09804203704815775	0.3683042124690444	0.7497751027736103	1.0507832024375359	-0.022997016102485307	0.9099666829238398	-0.52711851610142
1.5064317039419886	0.3878336772079204	-1.6281061974636237	-0.6134817817928407	-0.7597621440914515	0.19362560618924313	-0.8950200748941164	-1.4353037035884317	-0.7788485524579107	0.21517648454191987	-1.6769570096387807	0.8092384743302414	0.30240346328105944	1.676352536729365	0.2204553851122351	-0.3197330839496929	0.5446170408790587	-0.6580412258904015	-0.966167534209559	0.8195776438782211	0.055536455104594804	-1.957679960226902	0.9171175272919617	-0.16577122980921843	0.3379510608026096	0.7059073300641644	1.0670577112619526	-0.05120548734472354	0.9800729492042908	-0.6202346115726185
1.4914415467439077	0.4323168999866729	-1.5571478317082326	-0.7741531360642213	-0.7510318538959021	0.10969972075225713	-0.79214048391669	-1.355439165897065	-0.7842001425306764	0.1379341478030699	-1.6086232445931103	0.7744091152656262	0.32889053562306547	1.7789377865712397	0.3418622907103594	-0.38420926469127215	0.4875176399287054	-0.6938693132346431	-0.9054846491578818	0.7924764210484914	0.12309381028548386	-1.8898846373661826	0.9734154594747242	-0.2222276997827921	0.3325931460603317	0.6649007603979756	1.128486926651226	-0.009717163239340637	1.0663803564831411	-0.6851309358306894
1.459878249723523	0.46849095857512957	-1.4862979649830472	-0.8563412884605345	-0.7439999152356611	0.048559922145326374	-0.7588598077509017	-1.2355758482139563	-0.7917178523947987	0.0527206170861068	-1.5600124726337026	0.7458535501220215	0.3959661712679316	1.8699394429889467	0.4193311493052502	-0.35612234402567633	0.4600371568553389	-0.7789896272054365	-0.8455276664037813	0.7322205695109557	0.17722655206211665	-1.8152294104056819	1.0632495745986734	-0.22973046750296358	0.2984254602448285	0.6331029366609272	1.17443452836112	0.0896349792114531	1.1555000880715134	-0.6890913761630554
1.4090300948202086	0.4788751680929485	-1.4207842778344075	-0.9077783515305032	-0.7136013310137788	0.007297522549439389	-0.798286961015608	-1.104507960540836	-0.8255985143078505	-0.03982836821194223	-1.5243633262871714	0.7243069891245477	0.4942567577776019	1.9271905737195294	0.4713564854928924	-0.2573857081851342	0.46298415407226623	-0.9060788965784081	-0.804711581075213	0.6214653066545879	0.19263100854692633	-1.7504225606181367	1.1394994130882174	-0.194231604886356	0.21991381494640883	0.6212614030575269	1.1688439456435664	0.14627624353483376	1.2177479936019093	-0.6385728880950903
1.3881622543130565	0.43614360695431326	-1.3941329705962828	-0.9611119964149204	-0.6664863878600902	-0.01529192059707716	-0.8847249805824944	-0.9976296650653305	-0.8826566579884243	-0.10104273669111548	-1.5117103108079324	0.7282967299461929	0.5675114933451211	1.9122512874928188	0.4341397780263	-0.10964664277974794	0.49762467009506306	-1.0446997753272576	-0.7963318668330299	0.4891537791262179	0.1802027032735291	-1.6944679303124897	1.1440982567404894	-0.14410791657758115	0.0972213316911851	0.6183521125681641	1.1454199416130457	0.15040376537067565	1.2281495567179939	-0.5631938141784147
1.3728348529906849	0.3675503337033941	-1.4138502034493585	-0.9988760277993377	-0.6224151196488938	-0.0009287382119313875	-0.9924565169978743	-0.9210599872249089	-0.9373065861362558	-0.10524839731760575	-1.5209966702838258	0.7440106231577248	0.6080726751121353	1.816248358148243	0.341450337641981	0.07553278015902705	0.5551602691894394	-1.127251858764503	-0.8378738544591731	0.394678436674117	0.14063138802482664	-1.6503426725881483	1.1474134671095997	-0.09046498449907156	-0.061169670163046065	0.6103094872070736	1.097214604574908	0.09970702977826335	1.1852246067305385	-0.48092644965066034
1.3044844162899798	0.3136081380680127	-1.451972817244826	-1.0041247077044375	-0.5850800097743724	0.03960444105749819	-1.0858564666784614	-0.858263232860795	-0.968282099152665	-0.015095660516043375	-1.5398312402580956	0.751205880560884	0.6287639890333374	1.6687269399440958	0.2906608606594641	0.26868191673053266	0.6270478511200419	-1.1175002111445473	-0.9347754436214408	0.33462404555407604	0.041958563526363145	-1.6314383164055815	1.1754815744114915	-0.05450184170175979	-0.21789181332706073	0.5862898078775386	1.0210160372467114	0.018367930991500303	1.113813099024136	-0.39898585412722737
1.2398780776222207	0.28012894354127316	-1.507839954253241	-0.9987172442055708	-0.5586696892702386	0.09270642909978129	-1.1216140813766504	-0.8139975070372394	-0.9804123699842661	0.17278978282086985	-1.5940905128453373	0.7528135402531437	0.6018023034033282	1.4811738274737025	0.26105444408758544	0.44164732111363947	0.7047868715680092	-1.0312229220324025	-1.0517985350673709	0.27996111894033965	-0.10893102557400507	-1.6425998105349298	1.1530533676765635	-0.05737109321850793	-0.3301570667208508	0.5373728533270503	0.9622342853078173	-0.011276200019726047	1.0421862937629385	-0.3074251791165939
1.171679056650789	0.28047029298909004	-1.5730380078594584	-0.9918366218089698	-0.5458080158455388	0.16970062469202568	-1.1258646302162019	-0.7896339626114678	-0.9447733284758769	0.3581444943273082	-1.6761340492824075	0.7581070538739972	0.5131682718687939	1.294190752562716	0.2500075973330094	0.5720366259562899	0.7893241996752417	-0.8371435205739779	-1.1524569869977903	0.22292863408273034	-0.2927754220796851	-1.6775106096169883	1.0713455608964098	-0.09050212691352674	-0.39986014960925026	0.4740176430834821	0.9193507529719664	0.038523248217068554	1.0039844338838226	-0.22909211340085878
1.033395200625155	0.3273339790223594	-1.6395380498281604	-0.9622852307466474	-0.5579063852094268	0.2572070638667811	-1.127087809738375	-0.7667745933350403	-0.834377670403412	0.4754995418670692	-1.7585797140754327	0.782339582893904	0.4437925872128374	1.1439159453923786	0.2710714081712239	0.655232985464565	0.8508813328779162	-0.5232854069544114	-1.2289569010597876	0.15474867279037893	-0.5015019754944913	-1.7330011209983933	0.9895063585833345	-0.11132045021628276	-0.441380851909469	0.4175509594944794	0.8598298614910889	0.118819250452926	1.0275056917452858	-0.20020573341891662
0.8802175428655239	0.38490525826085253	-1.72220444729771	-0.9243800583899923	-0.5816260588991944	0.32976038960577425	-1.1296361004095696	-0.735166450230795	-0.7142472151509638	0.5445261694750996	-1.843195001626168	0.8254425076918548	0.4119478610235685	1.0235089552498127	0.27970074086665314	0.7063243049131149	0.8715209523755292	-0.17521388558347642	-1.270702650734373	0.07013529744233479	-0.6872368028125678	-1.7860917979422506	0.9147726223967384	-0.09074355260749381	-0.47610064135180963	0.36628974194636355	0.7833356383461008	0.2086264986583335	1.0910453826044575	-0.22025627952402815
0.7368199647103333	0.4242323078015187	-1.8204848415688684	-0.8942817460602484	-0.6096297766302758	0.3644106453426698	-1.157860967883709	-0.7170140235985727	-0.611483943872749	0.5407361846082039	-1.9248925206406704	0.8798774727596312	0.3554049895009186	0.9502322403019532	0.26810100973083834	0.763362973266222	0.8780107296402427	0.12097175060227472	-1.2665127936132814	-0.0203492100727155	-0.8109706087564634	-1.8119918979097445	0.7973252306617815	-0.048206202451417435	-0.5346236257967236	0.324658035480808	0.7081718663766841	0.26432561125831533	1.1556615612376104	-0.28940060083826713
0.5813435408790034	0.4408955505831397	-1.9012673013320949	-0.8582555128965114	-0.6450947915558045	0.3635831031744444	-1.2436568182014542	-0.7228363069997756	-0.5068348741879427	0.44527746899298914	-1.9916832350181415	0.9494773740708524	0.2718365420979525	0.9254302287549464	0.3038758814581192	0.8148002235235368	0.8637332196578729	0.3195137704630514	-1.2551021189005218	-0.08126700298202061	-0.8684626971794499	-1.8143690923997693	0.65481161418477	0.008185268296856984	-0.6007380351106708	0.3140307098915624	0.6525885728194671	0.21415603198732874	1.2086785841061278	-0.3979794055939167
0.44180018128713955	0.438209669401628	-1.952814204228631	-0.8304154561225754	-0.7020468157932218	0.3404938573322667	-1.3436007783256663	-0.7422677941331407	-0.4349579227582579	0.3468845715453401	-2.048439444141198	1.0185675296259922	0.18694465379574804	0.9301841268918833	0.4132168985009527	0.8670357756472358	0.8348803082777041	0.4006927405457275	-1.2467096695303113	-0.08922948614969405	-0.8698932934699126	-1.792996981937081	0.5465922318004184	0.08033440837821733	-0.641305103873622	0.3552055856191202	0.6327661941935255	0.06733738842434778	1.246449848875652	-0.5243605857049533
0.33365493792008855	0.4164172020225377	-2.002191126521026	-0.8286953005234263	-0.7774707983023161	0.308948933097921	-1.4256863174261536	-0.7774982365766233	-0.42680311883785355	0.2766720454467001	-2.0966106804557256	1.048240614311777	0.08887311957284925	0.9823802075673521	0.5303958647131266	0.9529064464078957	0.8369655481857098	0.38972054772170905	-1.228065442097855	-0.057101346235795505	-0.8395825345657254	-1.7710135928912458	0.49200244154564227	0.1512949911969765	-0.6576799955332727	0.4876744777773522	0.6246222203309357	-0.14853873324537534	1.2533124584347737	-0.6306912197108778
0.23925411325118504	0.369966728478733	-2.046419276652688	-0.8336705197948142	-0.8401953094996314	0.2892108233627172	-1.4901071055939261	-0.8302466916437595	-0.4506304365427837	0.1938914404991307	-2.1267328998634323	1.0230768190067197	-0.027279355487237922	1.083438186967043	0.6152148333174431	1.0340405260946801	0.876297854001522	0.3366522593700896	-1.1888794531568252	0.006819166229511814	-0.7820138070557494	-1.7676062807888804	0.487504671380233	0.1943801919662836	-0.6650330120179903	0.7096701727218926	0.6027033731859104	-0.35705709859903184	1.250930729234843	-0.7039266889592104
0.1787291167406623	0.3183960132176639	-2.054527113273612	-0.8356112081630848	-0.878751705871452	0.2898499153342173	-1.5387488779256688	-0.8821867804741726	-0.48447287281246	0.12347107652069478	-2.1343920422710423	0.961348568505767	-0.12733148746968692	1.1935737456146418	0.6438889350503689	1.0550491702116727	0.941536073980574	0.284931656347955	-1.1259424504442574	0.11740174872802647	-0.7293883006565702	-1.7699834752789037	0.527337732552992	0.20374008040927075	-0.6339018961501018	0.9650145115403737	0.5626688878118893	-0.4920203329759105	1.2446198196598854	-0.7507461518982659
0.14628485547723272	0.2606720250156725	-2.0322749485329727	-0.8402247536931127	-0.8808507920386889	0.2903005571089936	-1.5740579934657264	-0.901444315379381	-0.5106956641690082	0.08475210209019016	-2.103297233351259	0.8696139380169761	-0.2178639721562326	1.2994286448538663	0.5966877861108003	1.0332555292594021	1.0253605904866	0.2836093990435537	-1.0564977973095684	0.24870597416891888	-0.6998567058034386	-1.7878916737704138	0.5892149212105995	0.19168736691820137	-0.5554278942807855	1.1806386198759808	0.5122058154455095	-0.533665682368528	1.224893181201701	-0.7681956167289876
0.13296027130116103	0.19690255843522786	-1.9997844207600697	-0.8489931365933959	-0.8116668202267421	0.28177113733549913	-1.6168794699044635	-0.8745328824353326	-0.49825958819039273	0.06552098533010624	-2.034888653727736	0.752656695405118	-0.31128064528525784	1.3863217286735883	0.49743961924314906	1.0028003130568683	1.0979822619766548	0.34834915090901775	-0.9792210404378843	0.3571396455474833	-0.6544991394870576	-1.8437217843646798	0.6561558915600493	0.16500982773496534	-0.49053062250782375	1.3195271860892521	0.4990222537966627	-0.47737211689544895	1.2024753233085672	-0.7595297027344053
0.15165323133329384	0.14101107779520533	-1.9470834827240597	-0.8426506141534531	-0.6712570382401732	0.2638519816730289	-1.6911468532257288	-0.826276487848211	-0.4515988195083332	0.0650930838128754	-1.9777209644264915	0.6365130854423917	-0.38819537947756916	1.425224103246671	0.406061924155499	0.9764031313417846	1.1440703195352413	0.43087580632117906	-0.8989133230956238	0.43931630917915643	-0.5946951052732311	-1.9289951467139512	0.7086635679854452	0.12536030030286688	-0.4564884147893304	1.3615676358467015	0.539715245308087	-0.3149631055286071	1.194078718671523	-0.7492560852385648
0.20567423401820398	0.09687818734447576	-1.871883791242393	-0.8120230231778163	-0.5590513413006482	0.23211041375514502	-1.7653632707335707	-0.7884265294983884	-0.37188561118638563	0.0859991293689735	-1.962440086900197	0.5465821707058933	-0.4447565053574481	1.4157593286753927	0.36486661731802406	0.9482762955828706	1.1546348258038646	0.4856859143910963	-0.8395803616148768	0.4986607921613556	-0.6075449255250678	-2.0330483455344086	0.7294847062792496	0.10286128274596389	-0.42148002572386967	1.3046080559351216	0.6639041272622065	-0.10246302753439629	1.2123655547320085	-0.7399758455158608
0.2744445052409858	0.0694804027170127	-1.7930247233782908	-0.7679870398395755	-0.5450351704839689	0.21048780205269385	-1.8267668827466512	-0.7558053704772388	-0.2736584495888962	0.1187030310429874	-1.9750276396238136	0.47636469280557303	-0.48949793493033444	1.386052843032358	0.37347426827301156	0.9098114506542903	1.1189942457435538	0.5159834062794311	-0.8069911689921613	0.5119763664224755	-0.6934701152210102	-2.1644732409114225	0.7258763827982367	0.1273009914582071	-0.4148296865824019	1.1926244158176937	0.9092446995979284	0.09081266886570052	1.2688273384772606	-0.7146708538212738
0.32802502580437176	0.07331609256485813	-1.7265444085059904	-0.7001952666115331	-0.5897170819438153	0.2262848446303083	-1.8989956335309615	-0.7370082973524412	-0.1808720712320514	0.14346019025415607	-2.0016335738724695	0.414303147002567	-0.49826002640115724	1.3669619625050662	0.3950476000115838	0.886527646218101	1.0543305306371153	0.51856435082552	-0.7778022555528243	0.4862757731619986	-0.7992065089036343	-2.294437859673136	0.6869125536125007	0.18333032366553415	-0.4713826649042773	1.0825402298214217	1.265684664544269	0.22173811014229933	1.3475051386580266	-0.6896272773301427
0.3698501797496123	0.10669647540933355	-1.6965690855242517	-0.5920636392557295	-0.6504188373799757	0.2554946251226318	-1.9920795951683203	-0.7569616411702714	-0.09269825384268489	0.1699656328071506	-2.0271921040311964	0.3751115406022484	-0.4747210327519385	1.3923232561858314	0.38418504805075426	0.8422218926338128	0.9748041616965715	0.4671997401545697	-0.758597682487153	0.4546944543813002	-0.8974194988801611	-2.376620869185378	0.5997366711930521	0.23610969460793513	-0.5282242428492724	0.9836964843522352	1.66854259272722	0.3086628227177841	1.4168174952051655	-0.6829611896420031
0.4135955604433675	0.16418690872597502	-1.697732984211926	-0.46289318572570765	-0.7284094297935534	0.2684894952098196	-2.0802504523916174	-0.7947502046160386	-0.018221958663371656	0.22611853762537368	-2.0221701754928736	0.3427622906970317	-0.4552253792293598	1.4559415989007274	0.32418083138090564	0.720001876890487	0.8734678855549411	0.36351696787199894	-0.7561525379058465	0.42333378272452454	-0.938191493158361	-2.3955252253679458	0.4926695265589399	0.26291723224176866	-0.5620029465640479	0.8700538273441791	2.040383537948358	0.40712889390490503	1.4789712080553374	-0.6686356364925883
0.45652191969241623	0.22446203490639188	-1.6864589486185981	-0.3483661080653737	-0.7489041438263857	0.25553559255670233	-2.1520510903431678	-0.8128207713761866	0.00198666480187793	0.2757062105935236	-1.9844542764331785	0.2882194947962354	-0.4635311117694094	1.5309929590807032	0.2297351700208862	0.5674064751312663	0.7689611936348107	0.24980283969354086	-0.7647742195805544	0.38756976194249476	-0.8928722463854767	-2.3484001745966694	0.40509945754072446	0.25403090958309893	-0.6012273996890052	0.7632756532676374	2.324683483597034	0.49989719038385233	1.5280994188403525	-0.661642779800128
0.5096894882668754	0.2649748246342145	-1.6690695131408737	-0.2761548581441303	-0.656658848077122	0.20752175982598492	-2.194097886417862	-0.8022096854587044	-0.03790816500247274	0.28241815153521815	-1.9353385060732702	0.22029587279828325	-0.5025680547076433	1.596160083089083	0.14429827181400848	0.4346621797827838	0.6743487522985889	0.12341284101039485	-0.8023683175181292	0.34132979945070774	-0.7627390766779902	-2.248716485648351	0.3282431781300016	0.20252366633582713	-0.6307273002957783	0.678172895523004	2.5349350860396505	0.5133901489939564	1.5612686983761144	-0.7050377035739039
0.5740824684070228	0.28250940679579006	-1.6656961796562553	-0.2549484270653779	-0.5701574153854783	0.13983536525457674	-2.1842410981016847	-0.7809568161717138	-0.10336320834483825	0.2683952075277069	-1.897903161680522	0.14958825474788268	-0.5408200602849512	1.6410209634718094	0.07511183806749129	0.29638299149404335	0.5841621262773191	-0.021272621721139605	-0.8587721995525186	0.2834435061570455	-0.5550216045752084	-2.1179934286445823	0.27580625314541074	0.12255604801141602	-0.6261975409937589	0.6186767028293751	2.661126364207509	0.49130566395381037	1.605889116607587	-0.7809657494178386
0.6287228990753244	0.276993918349475	-1.657065574980697	-0.2848703131798251	-0.5490902233070378	0.08298895373824122	-2.1205236381591597	-0.7614127717142495	-0.17146856296133628	0.22740224217706606	-1.8864939385580748	0.0872620332638336	-0.5594121231246019	1.6870756961015974	0.01989928603505528	0.18689589051953598	0.4994439355250041	-0.15886366545406277	-0.9145265900575004	0.23372115644855224	-0.32801662891350425	-1.987677890696246	0.2755838914743129	0.05359186996968218	-0.5918165424133424	0.5899564756430588	2.6429032147724065	0.487985700738024	1.6850244240922936	-0.8429211526370235
0.6693091970537818	0.2496500310032474	-1.6525677970012072	-0.35830772529738447	-0.5603871234070723	0.05020681299496456	-2.012853260719889	-0.7280958037804776	-0.22985186227897655	0.18484437984912622	-1.9040473088866268	0.05720663926098792	-0.5494908799696184	1.7279463135684807	0.010521933294420586	0.13705524399498942	0.3942244320036694	-0.2726667917203168	-0.9587174843133915	0.20413525513638003	-0.16193972740813303	-1.8827417339223516	0.3142445001994595	0.011110233435289777	-0.536380319154846	0.5842821570026487	2.594469416421293	0.4028219145979387	1.76259882430473	-0.9061313488328011
0.690589989549862	0.21081703987389727	-1.6827897086879624	-0.4291781359823664	-0.6200393357596145	0.028592394779327478	-1.861912907683751	-0.6857844824026689	-0.2656183225986213	0.19709458899954121	-1.9526580808460352	0.046835273685315655	-0.4937146914506668	1.8011692513880952	0.040529462064454444	0.09213745897980688	0.258811505732735	-0.3455307976003204	-0.9843660321610468	0.17646802446701987	-0.03635381019533289	-1.7937893801004243	0.3572714835570935	-0.02529861833549683	-0.4707301787998313	0.598275603819255	2.6019280063449526	0.2574501468958919	1.8312787442846563	-0.9952477916911151
0.6840447005253552	0.17619701956103057	-1.7332812119270293	-0.44286881028944836	-0.7063213185337742	0.017367317843988223	-1.6967428995396674	-0.6801463837136306	-0.2718236187068035	0.24997099077154408	-2.0365906853738704	0.05553035994771727	-0.39888330563624924	1.9243941630507444	0.061907658139059095	0.021155118027201342	0.12409011310476067	-0.36925514500427764	-0.98693852802263	0.14236365379102187	0.05093810988524794	-1.692396375114041	0.41230599715406635	-0.06983237326859852	-0.43215821177932023	0.6297368154335661	2.548924981734299	0.20424100670774997	1.8994338764747662	-1.0591245966557055
0.656886224720201	0.15884209500356852	-1.7888820331340274	-0.39888575481579686	-0.7393055952616595	-0.001846408735113611	-1.565607861600046	-0.7167172815623102	-0.2699250784190851	0.3189120380761282	-2.1438467345471013	0.11488633212228794	-0.3172315657425251	1.9795910074823333	0.07759439734796025	-0.06987790480273842	-0.04287802524345291	-0.3713021010235902	-0.975158534597071	0.11273937906599321	0.07539875181593601	-1.5816983516952798	0.4961161324609719	-0.12429243846514662	-0.4233872927984043	0.6758286325253764	2.437193960787804	0.18069842971472552	1.9383623656013207	-1.1034998274424432
0.6463284188699465	0.18822509615649585	-1.8433584098461515	-0.3161418598412967	-0.7466905620500253	-0.045910980821428	-1.466815728859214	-0.7684834181645682	-0.28325308607649446	0.4037832475793051	-2.2593510909285253	0.18621152676178765	-0.26061567679095243	1.8517197519392372	0.09476633577705482	-0.1683883551144717	-0.26478585178015823	-0.3627074285449855	-0.9694404621126635	0.07568025560006443	0.07988213840479878	-1.4604501127303195	0.5819982742485719	-0.2037400629871698	-0.42657443646242854	0.7347357540042154	2.3700935292763963	0.10908368264447062	1.9286201512468022	-1.164226579205385
0.6324119368430787	0.3240192962264475	-1.8959212582073526	-0.22346516894555046	-0.7720608807713004	-0.09216321388711221	-1.4100296195423374	-0.8488698125404008	-0.2941219106766588	0.46348162211171806	-2.3901830839474023	0.2261873574022335	-0.2206933975270195	1.610120625581717	0.09951463693358491	-0.2601398496241579	-0.47015006578140595	-0.3968826942587255	-0.9732992059050376	0.02158333682595737	0.11580032384035635	-1.311694337523658	0.6464730515185616	-0.306689550256415	-0.44180747743929916	0.7933303070833723	2.2766662911695854	0.058319650500387045	1.8708127577840745	-1.2246396327241769
0.5714739883436278	0.5433542822096442	-1.95167003263736	-0.13841009055065326	-0.7990055141180044	-0.1144331110478781	-1.4278880405660621	-0.9681191811829606	-0.2497929062405883	0.4577232902655644	-2.5139544511814877	0.2515668143733261	-0.1970357505558002	1.3516247255293359	0.09771505247700049	-0.3018245120804869	-0.6248621001805225	-0.5357069972082522	-1.0006415257803671	-0.019572148462376426	0.1790403437875262	-1.169832426338066	0.6997792084901757	-0.4073176366221423	-0.45822001252805256	0.8316199360446183	2.1100911162078573	-0.004703570139825036	1.7723275825620752	-1.267564009131731
0.5436410242898917	0.6778998619310006	-1.9938169740986864	-0.05449296124442299	-0.8365600739100097	-0.11834959774502493	-1.5056516786882062	-1.09239269947401	-0.1522155805805056	0.40829455214667265	-2.586449777120182	0.24550868211834947	-0.18099017054985717	1.076866621895396	0.10530366163127339	-0.2635592426185013	-0.7516361754040037	-0.728756563650751	-1.0338165342923529	-0.03125685267710524	0.2675329428976038	-1.0820799897349118	0.7565117566664499	-0.48155603751666903	-0.45077916137542956	0.8402756763435487	1.9524662491545215	-0.09979359765143254	1.6453693057183034	-1.3261210147059832
0.6564044473997852	0.6753397410723683	-2.0074089435191653	-0.020707341014961637	-0.8976434813765785	-0.11492472025672514	-1.5945666367874922	-1.2085006955257627	-0.030059166229080614	0.3331305942057996	-2.6062943438954527	0.17232095490854932	-0.16693431548207988	0.8744172449008902	0.11876802244499474	-0.14147227718623964	-0.8268218408625765	-0.9061551806536616	-1.0444631013234538	-0.047901320503506505	0.34684162475015373	-1.031287267464743	0.7913517875881702	-0.5281326252448677	-0.42962355421974363	0.8300931596307783	1.77391701361265	-0.18715573781278216	1.5214790190303753	-1.4272364154029507
0.7839033739812539	0.5660989348905414	-2.0076851228687835	-0.05417539405688569	-0.9663885533535584	-0.09498177335116756	-1.6776816853191416	-1.3073976534741347	0.10000995630135982	0.2463154892386336	-2.5797632242246498	0.0618433650807364	-0.14618823848918577	0.8228127126361274	0.13589659739320767	0.012786253461279585	-0.8400141749744527	-1.0323163271110445	-1.0452781495172208	-0.07010033984085044	0.34598582161210756	-0.993784194391182	0.7877030347124123	-0.5439552938032508	-0.42676265360794297	0.8382800473301852	1.5758948108646824	-0.266991880278885	1.4381588653243202	-1.533331775725763
0.8302847648709983	0.2918246535691263	-1.9805209111242246	-0.09099554518946104	-1.0164612997428972	-0.06845126304706091	-1.7433154598464031	-1.3661730416226558	0.20464628410504285	0.16171324640342807	-2.4960550634303704	-0.05272199359873664	-0.1082465569848026	0.8402687684647452	0.15370814716530454	0.15302128132266163	-0.8229173355246264	-1.033091881876126	-1.0694876278977525	-0.07173120988724112	0.2495738501798228	-0.9936370347322765	0.7608579166015657	-0.5267119278919143	-0.42933495459662385	0.8487751324426391	1.4753583942540587	-0.2875958411822609	1.4199931341384082	-1.5842946696396054
0.9630488293112979	-0.09716999085960713	-1.9029934222672082	-0.13520795474300057	-1.0551035678215595	-0.04702529502814863	-1.7920489706423086	-1.3834659395981086	0.24381482668523238	0.0748003353751808	-2.384702916119736	-0.13625167797520518	-0.04547894964642252	0.8018073663432788	0.17659322420054308	0.25523053028197185	-0.7905748389922846	-0.9142921486807436	-1.0903859729911018	-0.0721053506625893	0.08745663483555292	-1.0323400250246102	0.7349123525238006	-0.5046957617229436	-0.4513814562410733	0.8195980745183234	1.4781268078113095	-0.26427758602814155	1.4533507990346148	-1.5482585838431304
1.1792911383133577	-0.40790578293606183	-1.8034011760853654	-0.22245953951835276	-1.066047439793466	-0.019069118018385962	-1.843677339640691	-1.3657330448102634	0.23372325683373174	-0.026771259057606828	-2.2838996242862493	-0.176286325433661	0.015180279431789661	0.7247339861412587	0.20692597907718793	0.27816840390939335	-0.750668028303859	-0.7795363297447554	-1.0704554976278535	-0.0657449574816659	-0.11202213541590064	-1.079929194720128	0.7284537567132472	-0.47890035488304444	-0.528688511808208	0.780575112003975	1.4860960759639763	-0.26230355384578175	1.492561866201838	-1.4354056405109672
1.26608676385284	-0.587841856336947	-1.6879088902040926	-0.3070382671319467	-1.023121127673489	0.030313027010289213	-1.89049453585186	-1.3021483891774452	0.1825263784709456	-0.12820837015640874	-2.1754465418673847	-0.19068664304298316	0.05438151158510209	0.6558132185813154	0.2422238525147722	0.22653157818548256	-0.6868022366316062	-0.66627990601782	-1.0268122138771514	-0.02665204313435508	-0.3070430654408224	-1.108274409020218	0.7491131774280708	-0.4242638632178286	-0.6407404524370833	0.7506286549419772	1.4987152037807623	-0.23815530788771427	1.4921312710922454	-1.2960974785890071
1.2180810951399796	-0.6974599434874151	-1.5468206967421636	-0.36780827699115126	-0.9343584067016865	0.08135844986222932	-1.9118288253510927	-1.219367593543474	0.11082781337702086	-0.21160026298573484	-2.070360115451865	-0.1648170459218111	0.057621659993582944	0.5883229226327128	0.2741935787946967	0.1468078317959771	-0.5785399850812407	-0.6204077487651501	-0.9701790995382635	0.03256772625606114	-0.44269424941152347	-1.111161002329532	0.8123851802043888	-0.35715680589891063	-0.7135428443215994	0.6961455785048118	1.5072757835670174	-0.24503077225013575	1.4351581556543518	-1.1844731867130904
1.1397716329729652	-0.7504589367011953	-1.3924364403057756	-0.4413956513917153	-0.8607091061339833	0.13702499927733114	-1.9240300410847666	-1.164634036578565	0.05029113614914728	-0.2778883208834926	-1.98970064870506	-0.10013815171738275	0.0307238646138825	0.5328894588368419	0.2732937865664046	0.08302351267192958	-0.4528510857282514	-0.6833166828245197	-0.8953602223759131	0.08487068797913751	-0.49911339061666143	-1.1002372276491854	0.9270934804453533	-0.3012853289530232	-0.7482124425251357	0.6527947458409954	1.4100050198418885	-0.33100211701027765	1.3326226951827527	-1.1229099062990886
0.9747697832637	-0.7614449991927978	-1.2349550297343863	-0.5417292400313707	-0.8521601006528762	0.23581386979512303	-1.9285965779675458	-1.1546880621216757	-0.029129008906910087	-0.30513953465223087	-1.8911979051405268	-0.03412607630473894	-0.0010113354320024908	0.45798867461595655	0.235188127741741	0.019744784729924473	-0.3446101121361322	-0.8005780205022823	-0.792562268936851	0.13951442788644516	-0.505423342112096	-1.074823886553458	1.0589741661043643	-0.24782810894679508	-0.7422647807269185	0.6848330068085683	1.224682578315287	-0.3814857468557301	1.2301679712942026	-1.1466725482932811
0.7340875990502611	-0.755462400975784	-1.0683794277220078	-0.6529395048441123	-0.8658423259429509	0.34668813336373605	-1.9140407416536873	-1.1652172881670837	-0.14244255775714745	-0.27944099210315604	-1.773346241378991	0.03064104312670512	0.014094145176549727	0.3229865718674544	0.1831411098136579	-0.0024213970933271815	-0.25968978078049026	-0.910490658930588	-0.6936867349303019	0.20149708300251173	-0.5053850225686025	-1.0025118941616962	1.1640097336525277	-0.191603779063573	-0.6514562819216351	0.7621816638687425	1.0785076547123258	-0.3917148227097743	1.1863280066988657	-1.2542579752757959
0.5197035739983762	-0.7696014544195956	-0.8978288157847727	-0.7615563042919826	-0.8653461783034219	0.40686929401341604	-1.906987073075823	-1.170435855011747	-0.25929834956030795	-0.21872787968702387	-1.6674368546070997	0.10596578139084967	0.07966379634986875	0.18752198581603927	0.13322974331899107	0.04756560477339118	-0.20779284062102893	-0.9921909035274984	-0.6230067743769337	0.2516415402524226	-0.49749119660872604	-0.8853388457510609	1.2484162025319265	-0.13859226803082086	-0.5261538542486274	0.8270396068030983	0.9766004702238404	-0.4241181123395254	1.2279880835518944	-1.3275065152843026
0.395150371604592	-0.8018769429987666	-0.7338966446901665	-0.8502281201004778	-0.8584382765530639	0.4291146107137406	-1.9058556320178137	-1.1751837275919892	-0.38661522576761215	-0.11601928979416827	-1.5679802251749515	0.16727251136273408	0.15500865582032394	0.09483172757141084	0.1261831776757382	0.1034866505135599	-0.20615443783616674	-1.0184961954775473	-0.5766381732283179	0.2785125226050155	-0.46461302829040346	-0.7834590818929115	1.3129111944992882	-0.09076212381472228	-0.44358926641682556	0.877843993613217	0.8737660015826838	-0.45646532150955144	1.333147482972568	-1.298123446415794
0.3696368212220001	-0.8239299139038211	-0.5994466191672669	-0.9034294453234215	-0.803384971166919	0.4274759133509175	-1.8862745665003628	-1.184024593775889	-0.5176909569069783	-0.00925174836644419	-1.4726664529913625	0.20522896458485476	0.230326133754932	0.02291019625534808	0.19157530684511806	0.12025098970761476	-0.24614636035757292	-0.9830622425221177	-0.5543134937958757	0.2880770957594375	-0.42700878294108763	-0.6806058002912281	1.3330551404311097	-0.04937618850679221	-0.39617109355719365	0.8944822499656085	0.8361639572468291	-0.5022606249218998	1.5116964363843317	-1.215751515806656
0.4259497074454587	-0.8454528948767386	-0.5195814693866988	-0.9085899121208714	-0.6770581491023512	0.35812624095624224	-1.8410169241799643	-1.1641121798940968	-0.5953144967243227	0.026349657867098353	-1.4012559384315222	0.2370488631279856	0.2934953369523906	0.0010981930388107963	0.3082230704164927	0.13950336971856578	-0.3037032374101936	-0.9081512806228027	-0.5788922908892087	0.28669565289661275	-0.3762098414484819	-0.5582368839238276	1.3123856123675983	-0.009466664173498287	-0.3758185462223619	0.8434614696480182	0.8789534172773376	-0.5497046938501968	1.8216710909018843	-1.0893049818947569
0.47087200130765827	-0.8481747075790749	-0.49529741371672686	-0.8749013263098252	-0.601481505781095	0.2428193010211926	-1.746883066786074	-1.1271422151690607	-0.6186958485898543	0.010590656275396394	-1.3456125961540162	0.2732310090068184	0.326435324575513	0.02781467035137226	0.4510190129594435	0.14724689782248762	-0.3783037590170294	-0.8255737691604723	-0.6463247937955314	0.2709145868594779	-0.26791881153288843	-0.4913924388591185	1.2686005778584908	0.016235886630260776	-0.3938748443819303	0.7663051623722634	0.9172542844528868	-0.5580270340735531	2.213108957715375	-0.9166533107719254
0.47796789298406794	-0.7899297123251522	-0.5237537502755683	-0.8216647158438221	-0.610335832886528	0.14552164510356896	-1.615003927970464	-1.1151906738463802	-0.6266085567688727	-0.04985348947276078	-1.2884449068527732	0.3101091538987641	0.342535667653149	0.025072036810829944	0.5793423937581763	0.11281347731914175	-0.4650114388652479	-0.7970053829778914	-0.7268744785703156	0.24447530540151807	-0.13608680873047696	-0.5302312688365989	1.2002951154363892	0.02735075415630798	-0.4058580026462727	0.7123390259807291	0.9356252617963866	-0.5306597697272072	2.5735708888325917	-0.7664310641056575
0.5060486282311607	-0.6785869121751849	-0.5802422908206235	-0.7724770870188944	-0.612768864580369	0.07263238640519667	-1.488466006401676	-1.1209310973755104	-0.6343556204932569	-0.25605311774712125	-1.2200082717625558	0.3462520885655914	0.3588459358389403	-0.031609056360348	0.6537974904318019	0.08918374207418757	-0.5412503632569472	-0.860740727852512	-0.8131167655734538	0.2160885732411039	-0.04234443216164615	-0.6399784144593508	1.1017686804422124	0.04396269902188781	-0.39152840396786504	0.6811302734584705	0.9368750795673784	-0.4520237490992426	2.8561623855995286	-0.7169190245709998
0.5530769772368922	-0.5475087242132406	-0.6199726629727945	-0.7454044842815017	-0.5623240074613849	0.005675212160243992	-1.3876760137746273	-1.1124688330999486	-0.618084238295826	-0.5042726750134764	-1.153152094629466	0.38450262587775874	0.35347915481306197	-0.1129630959707427	0.6866453271995783	0.0927095753173808	-0.5745397289311887	-0.967907139571679	-0.9025300994554722	0.20135318270430166	-0.0042292595657353466	-0.7934659386985347	0.9775695797848009	0.07453090611942284	-0.3846772998711828	0.6778723489848455	0.8730134231399379	-0.3266054089677496	3.0734245305830497	-0.7435310922828695
0.5925070096463515	-0.4041778876506858	-0.6297671663360287	-0.7398294158781031	-0.4295949725867486	-0.04130624123189521	-1.3274548086329814	-1.0886680752946805	-0.5796929504643	-0.6011373527567321	-1.1204955313970208	0.41680286176796627	0.3271746260433645	-0.20910584584875952	0.6891062047396069	0.09409329855244651	-0.5687202073511914	-1.0867831568423179	-0.9766740148323578	0.2164339339568095	-0.010718035597478765	-0.9781626305995992	0.845628250033674	0.10321413568329933	-0.4058078114074687	0.7066166198942142	0.7441209259186448	-0.26179882970824647	3.134515211756417	-0.8139563480940456
0.6253229276998171	-0.2637575042747844	-0.6235531309696274	-0.7458984776843349	-0.21607020287504541	-0.06750901206343807	-1.3394827406010152	-1.0580115532032868	-0.5498769486303237	-0.633939060491827	-1.1313717006522708	0.4462112707727087	0.27916566652615177	-0.288846571611777	0.651781088570812	0.10805027618305238	-0.539792823117166	-1.1992004557414593	-1.034338674541484	0.2492527953021224	-0.04834782730912528	-1.151301629289645	0.7309603791874537	0.1192503731248058	-0.4218188165857949	0.7406264661520994	0.6327930719950509	-0.2481151975350734	3.059053418800416	-0.9283385703664283
0.7076999669577715	-0.14250658725790208	-0.6021295042778406	-0.7584423815919825	-0.01758252316135924	-0.07848009090753971	-1.4179395137857236	-1.0101542254925218	-0.5136772643524055	-0.5901219451274682	-1.1717528690479475	0.49903857614822655	0.20559147970709274	-0.33430975583085776	0.6140114967229802	0.1427231872463107	-0.47861869316290084	-1.2717338972953613	-1.0808346269703768	0.2684970618495361	-0.12940643498125998	-1.2715310706160232	0.6449468418669305	0.11756967887065836	-0.45289974121488064	0.7762833074390878	0.5780833069874525	-0.2277019101947662	2.9750200919440983	-1.0360547049506719
0.8051428712784429	-0.05518400877804632	-0.5598543366899047	-0.7871733907531715	0.05413943465279112	-0.08061039747921035	-1.5244784501669844	-0.9549806717152187	-0.45096172545204993	-0.330666916594416	-1.2461746703663337	0.5621196134633977	0.14108970843177984	-0.36817859120012364	0.5660406459977635	0.18398208870723462	-0.4051459033430465	-1.2868127161705463	-1.1145063054754405	0.2688712026248845	-0.23636905405570988	-1.330145894755745	0.5847575804399362	0.09714135091969378	-0.5323148288117621	0.8279292245560456	0.60359034063629	-0.27369910326212954	2.8336503350261686	-1.0726659041947524
0.9060201596403639	0.030324027900252785	-0.5073802602625087	-0.8420772289537348	-0.03713264841893389	-0.09382649171037835	-1.6256353966506851	-0.9015159427674424	-0.4037785396438366	0.044517133712923165	-1.3250572908891511	0.6296315177352827	0.09334543709441473	-0.39748712609413783	0.47861986854055577	0.23096215354390842	-0.36045155204950496	-1.2791207385824468	-1.1385120218075309	0.26726911263813596	-0.3407642637160243	-1.3617852214205812	0.5624405545405559	0.0792015647372999	-0.5932846361483466	0.8871368925730412	0.7226186846972837	-0.37910793536334303	2.5954908711302607	-1.0275717815985097
1.0271940382580886	0.14449643531502285	-0.469731096780672	-0.9176758622086887	-0.28814518881731993	-0.1172352835383067	-1.6918196019629241	-0.8292132107588334	-0.367578855365919	0.3631081519271741	-1.3583965371444982	0.7062600287986369	0.053039816328633214	-0.39685255598083496	0.3935949234020518	0.29797959522680856	-0.34461011213613146	-1.2625798082648954	-1.161104138928553	0.24247988793299435	-0.4612281352817192	-1.367648967829306	0.5750848477471333	0.07698230547353482	-0.6016163817897316	0.9621412866355884	0.8647888158727668	-0.4565662663370588	2.3680020922939304	-0.9230057002159165
1.1462962743980247	0.2604923674115545	-0.45877269472976306	-1.0162275460738406	-0.5938007586691635	-0.15979225405082226	-1.716731691564512	-0.7228465394837851	-0.3038567078566384	0.6602429654917463	-1.3332868944528844	0.7675471531645177	0.0030046231587934485	-0.36395170891999457	0.3283979298966372	0.3692679518948613	-0.34530164577909245	-1.2322950303891045	-1.1930311048938318	0.19500238287659188	-0.5960362892955393	-1.350148288393229	0.5856672418217034	0.08956429837060578	-0.6186437595538286	1.0731391341078607	0.9811831353841436	-0.5146768387052643	2.1755664465978235	-0.7686008102943451
1.1785753548658835	0.3742964767378897	-0.46351706141427035	-1.1426192867129294	-0.8336213532758775	-0.2166714395144127	-1.702553002269991	-0.6116194383043944	-0.21970932490297038	0.9488931032575276	-1.2622878600712315	0.7859960284134934	-0.07019534933703303	-0.3156060706269338	0.27439955532888516	0.39433463049930684	-0.3901130258429817	-1.1976239181862152	-1.2464294967137017	0.17347489826423163	-0.6693926687252703	-1.3253122659593644	0.5883861186183219	0.11363258293828782	-0.6608169479584922	1.2333184170841995	1.0369008179489934	-0.5628275214261096	1.9689884427710536	-0.6269529823014499
1.1558629954748527	0.484597262783993	-0.48969491833876316	-1.2508303058656163	-0.9659305709170667	-0.24369355902736606	-1.6736859655467096	-0.48672173848878747	-0.11048591989406298	1.189068111999959	-1.1619428075270903	0.7689685595997477	-0.14988474582843714	-0.2364676487002697	0.2644367955963488	0.3463300782674418	-0.45091479152795966	-1.1368255102088685	-1.3162944090733029	0.17597876345310198	-0.6737483235024841	-1.2749270627446274	0.588123327552479	0.16813907615290596	-0.6956120242590386	1.4221938835238024	0.9609441508345388	-0.5318150271975652	1.8100315668457259	-0.5587758972399994
1.116529318529477	0.5499387334004409	-0.5518155449063828	-1.3082482176341694	-0.9913199722398629	-0.23315673498441444	-1.653309833339846	-0.33034891786105436	0.03486071810600838	1.3754742386630188	-1.0569686029783494	0.7153766355901071	-0.2211771379936367	-0.11386655172527158	0.3166030630968542	0.2365369615774881	-0.5028542876039108	-1.063007953388192	-1.3829245989138843	0.16170385387057476	-0.6519061837105925	-1.210131532930844	0.5648562108765869	0.24728956135927915	-0.7323269154438201	1.6200376586620213	0.7848945508346505	-0.43991036979840115	1.738996829860218	-0.5634160171013518
0.9998428515247678	0.5509627817438931	-0.6053252938948466	-1.3186750069582482	-0.9331657441066664	-0.19885879918052615	-1.6498849306777625	-0.20582981995378455	0.19928195215114997	1.4280694480094138	-0.975373954008392	0.6260240862307007	-0.29729780764640334	0.022985484234889043	0.3809653095952989	0.09392033314806228	-0.5515488950475044	-0.9994633187017044	-1.415233618719992	0.10941048550071338	-0.5903266773148539	-1.1868803068236624	0.5329473110738967	0.319020849278007	-0.7869600788814595	1.7927437213487571	0.6728947518728879	-0.33715975148820504	1.653564068897726	-0.6185092712298059
0.8531829526570471	0.5252088641940784	-0.6238589009638457	-1.2936224843860111	-0.8191662826242307	-0.12190557102235289	-1.6619740216219046	-0.15646831709367523	0.3852751909419861	1.3444330400273838	-0.9308686320086188	0.5313486148414363	-0.37286171940362955	0.14489823396833984	0.44803777364884034	-0.05633338313643268	-0.5748163423883714	-0.9301083802833794	-1.3823387830246125	0.012364124387244902	-0.5058576302717037	-1.2004755953118438	0.5162398636954223	0.3895357231232905	-0.8588966718966162	1.8245175013627517	0.6434232424988603	-0.23790855386491808	1.4167098464277679	-0.7035345661540268
0.7425118196243877	0.4779409485515509	-0.6183550410678889	-1.228194822442954	-0.5998404020503489	-0.028016405619401386	-1.673594227082548	-0.11107701802911307	0.5980008963343945	1.1278292920055155	-0.9419785968196577	0.4538084430989337	-0.4092609077220038	0.24389117164338975	0.5194899492714169	-0.15495027369701703	-0.5467294375050225	-0.8690684060677292	-1.3069722953570744	-0.10787896479783285	-0.4466922551161206	-1.2430613366045502	0.49404412598027836	0.4730504420282773	-0.9205189653376475	1.7015098142257137	0.6300380973385644	-0.15977725737448817	1.1339434203975607	-0.7972127043126559
0.6799082981029284	0.4216182896616528	-0.5992690752996559	-1.143192671912646	-0.2790237052906049	0.034032870023896655	-1.6690684628505088	-0.06399735910304247	0.7876128293649097	0.8241903753790455	-0.9894671501112837	0.40505910377207394	-0.4285740176722742	0.31053178896570516	0.5660948503488645	-0.14877673926365004	-0.4787038049958808	-0.8729588939056772	-1.1913373328661574	-0.21224505441363384	-0.4071081666862518	-1.337617077438677	0.47550724848958004	0.49619016623455137	-0.9480363120116815	1.4839862517689535	0.692582741491197	-0.11675232867260962	0.8965374979434371	-0.8805257296542364
0.6326665905695846	0.3937893267843157	-0.5730320370859595	-1.045020304410384	0.0027690713600708296	0.04934649687947864	-1.6463173237380921	-0.04783003436859533	0.9221543521704454	0.5214928420904833	-1.056192401733134	0.3786307468798129	-0.4764643238674856	0.34861675118944835	0.579570052032807	-0.04091285208412372	-0.40400753257694405	-0.9013747119377495	-1.0258825495311352	-0.29001836892004984	-0.33923148197624065	-1.453329849234012	0.49995692496177135	0.4248953016856857	-0.9425152757432935	1.164865937553483	0.8374809695216389	-0.09839158615827848	0.6429438905880897	-0.9561923602947153
0.5785629974868896	0.3954062452213471	-0.5813371446708957	-0.9326720905089733	0.26690090030368296	0.0069533961032448525	-1.6028536780502143	-0.02172696766126985	1.0250832679032924	0.3297685108561349	-1.156172733210247	0.35719201671535766	-0.5347778680415303	0.3913588127192879	0.5612164587496892	0.11439677602080085	-0.33498183603028914	-0.8839692287673235	-0.8625417974487014	-0.3418992231017085	-0.2543920126793112	-1.5382636123704239	0.5656142620280601	0.34839121350932356	-0.9401311919001263	0.8239860539754222	0.9105348340712114	-0.07797829881797146	0.396468558638186	-1.0042404746900169
0.4979754168476228	0.39990666820441556	-0.643585997365123	-0.8103822593755513	0.5746937215258033	-0.08958226554066469	-1.5443347310769255	0.04058885995441534	1.0817081876255954	0.2882009348966422	-1.2727151418593692	0.32531330135421777	-0.5598319733409117	0.4742831444744624	0.5046813205503657	0.26367922503453	-0.2996391473854071	-0.8332657467485752	-0.7228501781135839	-0.37361484882740525	-0.16833909117172077	-1.5734121309014866	0.6433903101692372	0.2894554873707921	-0.9321633327400664	0.6474931049079035	0.885350334040694	-0.042434503443557633	0.3303722093158107	-1.0497659323719646
0.4232311068516843	0.404407091187484	-0.7371417520481782	-0.6627046958608256	0.7847740816630885	-0.18885455178048977	-1.4770802436827846	0.0849876080700893	1.007308343733035	0.39042049448409044	-1.3536364596286568	0.275632695742207	-0.5744537134828455	0.5846230562093954	0.4236783382636262	0.371982178240568	-0.3147464977393287	-0.7415468602683195	-0.574562347359812	-0.4059444491588001	-0.08541559904951809	-1.5674691446764288	0.7261796032588265	0.23576612727421317	-0.8561988928109263	0.6353991122124516	0.8577737096742982	-0.011332280479452608	0.49441548997319507	-1.0973957824417355
0.34963617989159457	0.41209643664358475	-0.8469329070694812	-0.4911478441055924	0.8715617533775364	-0.2768362131904638	-1.4010902158677916	0.08688061761178063	0.8255963770004129	0.5721074786999848	-1.4004329780751505	0.20446434595073346	-0.5737235391936103	0.717269720740726	0.3564757837674414	0.409143130120723	-0.3562278773378805	-0.5888007135849577	-0.4390605851457843	-0.4503520811867019	-0.018279758847069283	-1.5432557207994744	0.8220983422919357	0.29041190454304194	-0.7390776370628928	0.6746504900958012	0.8065714977659336	0.0172687539808678	0.8081847638940282	-1.1180606542749696
0.25330824594102863	0.4145397800595422	-0.9640230877592559	-0.2959322368789731	0.8692718411950967	-0.33488706726847284	-1.3181586442644688	0.08985827045844079	0.6329009087374977	0.7658001569135925	-1.40864387799442	0.1418734487856411	-0.5057625672230472	0.8782784427089437	0.3275089785385647	0.3828923037478117	-0.3833359961419608	-0.444318675054099	-0.3342250112223014	-0.5019355414187237	0.03023278321702811	-1.4951911122059518	0.9246272873658941	0.5044822102619204	-0.6336885833851839	0.7371761918940553	0.7361247799644537	0.05765790107561897	1.224260744634488	-1.1354709068251716
0.18815818715451432	0.4064911193952119	-1.069858959952104	-0.09171889267218233	0.7012209109063339	-0.34541569782461223	-1.2247485014211976	0.10239306336964171	0.43779722494183737	0.9269723198177131	-1.363764483105386	0.12617916118010924	-0.38207104262660835	1.0180021773174348	0.34949426334551126	0.3340894496495615	-0.4006562541533599	-0.3756884353506865	-0.26964517699416934	-0.5461321196759152	0.04637808420939867	-1.4248148353274934	0.9810465077328928	0.8055029082229943	-0.5184871425213871	0.8021423315821469	0.7090857116285936	0.08280437921681114	1.6409422497478114	-1.1332488775957903
0.1795343731190711	0.3899446540562658	-1.117125082929563	0.04591119788135258	0.3941723111435055	-0.3265788716389608	-1.1163951820820486	0.1014312098727814	0.24934480309375515	1.0068676459633858	-1.2891462935201377	0.16314553129906934	-0.266749140820528	1.0964845182794976	0.42041523632728894	0.26826946076623476	-0.4191680778264758	-0.37656570221610575	-0.2603994740461074	-0.5784041598880261	0.023156440851702646	-1.360755103808239	0.9816529486540713	1.1771406216691054	-0.4082420864894378	0.8165805872752255	0.699355947475927	0.07673647347444515	1.8979133374940222	-1.0773060240561028
0.18653390933139807	0.3686821766093138	-1.0972500333052764	0.07509209389154829	0.04532327275039807	-0.30386652619023236	-1.027041917987317	0.09238569400869745	0.12469098004170767	1.0120146899277827	-1.1935426148473731	0.24373437477506296	-0.1393793632420676	1.1252875481679996	0.5132564488946925	0.19365484632158386	-0.4272111460430722	-0.4281464511002758	-0.2561841466689615	-0.6097744248980139	-0.007844069835386016	-1.3214974348015653	0.9769227094688769	1.6136289907559132	-0.38368602290481213	0.7218483184480294	0.697286356758371	0.06803278612495113	1.9304905487540924	-1.023637482786489
0.1932719092840713	0.3507792963593036	-1.0512365809492992	0.04232092440004838	-0.31025238267862265	-0.28489860421555396	-0.9796640978284857	0.12018735306153965	0.04463374092936688	0.9015427439366099	-1.092346546480164	0.3553000757360505	0.04562854729289613	1.106659150943622	0.5942702720516523	0.14318886333503517	-0.4586599683291247	-0.4905849666955803	-0.25837458868971475	-0.6320022242950005	0.0004968174652616259	-1.2785607743222365	0.9837653845295108	2.0859505041894373	-0.45227235072983396	0.5599499092734308	0.7382078095827724	0.07270989646610969	1.8023615914561186	-1.003312450717748
0.22623924306681015	0.33531975952525056	-0.9977465590572387	-0.038649887110713	-0.5611027209640866	-0.25490224898907654	-0.9714484087045567	0.17350882723318747	-0.05504599511644469	0.7198435339630811	-1.0120330971559237	0.47474723031030946	0.2076633492527975	1.065261517619931	0.6398344495879433	0.11688481683769533	-0.5381118644158123	-0.5078887377656712	-0.30610584853728795	-0.6272151410411831	0.05206214982775912	-1.2366655514290135	0.9569000517212902	2.5029019632722322	-0.5835224402010601	0.45294331982789016	0.8054829468041029	0.08760486656936686	1.5093954437674502	-0.9775369116569379
0.2748161620310208	0.3596633648827664	-0.9522854654004975	-0.1657032260571663	-0.6144290509126411	-0.21292701604036174	-0.9915595186816155	0.191558929025318	-0.18789284773227416	0.5712761271807942	-0.9572501225237163	0.5788824065961004	0.28090895764170076	1.0468052072059388	0.636148553713012	0.08706824212827105	-0.6466400904442395	-0.4956832857250498	-0.38075916903527957	-0.5803420172372671	0.133120757499893	-1.2214515066928624	0.9141965035216172	2.783067195516094	-0.7370323440816505	0.4295728210207742	0.8651919828956689	0.11585820217938644	1.1655517926610512	-1.004658739015548
0.32293883380741084	0.4510102736947883	-0.9614092474860882	-0.27265279777047613	-0.6070727080265546	-0.17345079656995233	-1.0227709828223939	0.1688223495570011	-0.3369601150210304	0.5369217482260359	-0.9372839820594365	0.6505114881286496	0.27779658973383575	1.0734679073902558	0.6119950948619873	0.06088394091089	-0.7664137174051295	-0.46401268048214384	-0.461703642778921	-0.4895121490065103	0.22582850639437008	-1.2321262419504435	0.9015016735716076	2.883750995503505	-0.8842934387312009	0.45323184450452036	0.9226836003612814	0.1500784987042642	0.9346855334338565	-1.1042579315324663
0.3659821961199888	0.5364913617324718	-1.0443616878534558	-0.3355663861455439	-0.5824179868622894	-0.15241811591811755	-1.0321588856550707	0.1126153148947748	-0.45642799245494514	0.5795774166150581	-0.9812843056587086	0.6891247291518748	0.1875835562988301	1.1589842967268822	0.5901073778870249	0.04147190052666262	-0.8942836074782274	-0.3969335503088941	-0.566144427733548	-0.36055829510306425	0.29559562191677746	-1.2401973832427604	0.8889281318058344	2.768813793968489	-1.0064714617886872	0.5708417158162531	0.9853895113230735	0.1898844090178639	0.7709113747199693	-1.193309020589917
0.4013171213059132	0.5754590960649084	-1.171877638991306	-0.40514006414809034	-0.5321639557585071	-0.1415207784553446	-0.9800106653597668	0.005501672287060011	-0.5173978936410891	0.7105519581603703	-1.0806006577573837	0.7094361369711488	0.004519734808956033	1.2989016289970565	0.5467764196161331	0.008821354191576165	-1.0156105253910004	-0.3259893603227812	-0.6653765453248739	-0.20774577175624032	0.2914954307628597	-1.2420991388347788	0.8494892572318419	2.47612228244924	-1.0884588503742498	0.8090909675443431	1.0471278214299042	0.21450373083763125	0.6478553660568751	-1.2539834893121662
0.42660354809459433	0.5856905966192291	-1.2968487946933909	-0.5113927523109746	-0.4169432077787705	-0.12983686625841567	-0.8839197207303998	-0.13902193185808512	-0.5206088476847472	1.0032854989762883	-1.2220002098978704	0.7090440248510861	-0.1752217936648976	1.4211693077769296	0.47571451532148934	-0.031186874345348704	-1.110010187144773	-0.25697770024309885	-0.6999778881759539	-0.05180581526163138	0.20789496003892077	-1.2386125869160765	0.7983056434843538	2.1162494287821625	-1.149905474479469	1.0680779304052916	1.092215333490944	0.22219796991205598	0.6130713548601461	-1.3324341918694569
0.43394721096436123	0.5252986929961374	-1.4068470842269074	-0.6428126400860394	-0.24928347082117513	-0.10625601120739167	-0.7915900531317142	-0.2592433864815138	-0.4745342055344661	1.3081714428815425	-1.3812617425005487	0.6863015218874194	-0.2878603049580396	1.4726232640826047	0.41767249616153174	-0.04591554378012662	-1.1810998456411905	-0.16916201561333472	-0.6534819357470596	0.07475929369151355	0.07644615267145695	-1.1936722910808704	0.7579773222259655	1.7836298217223927	-1.2067972436632677	1.2359632266199858	1.1181524119642101	0.23225880438692217	0.6165295718340571	-1.4287526235829993
0.4247246165449733	0.3740988533733672	-1.4835558985832693	-0.77069518224439	-0.06604278972223114	-0.0709011156044822	-0.723846293928704	-0.32477221407606943	-0.41706832165787144	1.491178808922033	-1.5317512658500658	0.6622454433215406	-0.3269246294321225	1.4469285522067148	0.3770409145755184	-0.023097415432662062	-1.2365076489110705	-0.07753212722087859	-0.5428009380588924	0.17612266375131364	-0.06297311974287345	-1.1000108281739458	0.7095226926237816	1.535667062812143	-1.2610163293807792	1.2476725197465952	1.1257185130939762	0.24581905954869782	0.6084020891405078	-1.548376220684686
0.40495109880847957	0.1739243508689819	-1.4916538716559913	-0.887383481042118	0.1847407594579112	-0.022477608533057823	-0.6895157220063852	-0.3363349210064012	-0.40272096351041053	1.6329731459744476	-1.6731227625238585	0.6376698161965788	-0.3121294728964951	1.3425363908557792	0.3274872967981242	0.050798727332244685	-1.279712543127464	0.014428325497678928	-0.4137304154988207	0.27246871008015805	-0.1723243236951498	-0.966287978123243	0.6544881790268089	1.484289818015468	-1.331509924280336	1.1263839588078168	1.1026170426817767	0.25055225034958206	0.5823510850101907	-1.7055913240434133
0.36782671500386743	-0.05384555962739194	-1.4324725824521622	-0.9850353912092522	0.4117473871437262	0.021586963553256084	-0.7271081059878319	-0.32339082873483466	-0.43884419650157386	1.704102603895723	-1.792685809753761	0.6090162230229598	-0.284629283728176	1.1817427774005465	0.2943142339237366	0.17369729966199576	-1.3042779459212714	0.09784496178780003	-0.30560917854420694	0.3487934282512504	-0.24888677159725664	-0.7835043617879597	0.599271733153482	1.5744437435045195	-1.4418804584092946	0.9674429275686869	1.0672592947734028	0.26748854918686926	0.5398029057436305	-1.867825599308505
0.3314869399782182	-0.2927183100580429	-1.3440360092852415	-1.0605987392211467	0.43461788506583926	0.0226848907863478	-0.8173583683988239	-0.321078287348769	-0.47861160749466797	1.5650223850383107	-1.875122122724554	0.595782438970826	-0.263308194482509	1.0191314970106005	0.29226530945208246	0.3030222020161372	-1.307278138033811	0.14098360634387125	-0.24506637990083407	0.3934984542287877	-0.2956877073852659	-0.5573199660491042	0.5464001921753792	1.691070924897297	-1.5733815040745378	0.9084997405052672	1.0395214035978477	0.309279707774773	0.5007263995481545	-2.0002977536600763
0.31875425365294346	-0.5143888448947292	-1.2084812663638715	-1.1249149160078293	0.33154321295379097	-0.018847893874403797	-0.9119916907642682	-0.3493813381180623	-0.47128502584742976	1.3226345141639182	-1.9185426333454725	0.6337290893899437	-0.2764969675818185	0.8872914894029581	0.2916148572388598	0.3998695234395711	-1.2862767932460328	0.1514980947163646	-0.22162100920196154	0.4362368427974431	-0.32323945915784785	-0.33608239884424984	0.4962374206452088	1.8496876058329204	-1.6952834753186052	0.966913965661529	1.0337292373688425	0.3429279836104448	0.4659020200598998	-2.070330886666067
0.3210323721251954	-0.7149675770083729	-1.0302469503783394	-1.1762284807270906	0.26862787574127034	-0.0715402075759816	-0.9862284945974785	-0.44594528971235103	-0.4039187003362182	1.165484625521761	-1.9329818468709306	0.7200819810308665	-0.31678433399036865	0.7792209724800009	0.27751088508213473	0.4473950945516054	-1.2358693101637184	0.1410344623940408	-0.2317709062399861	0.47540650397046447	-0.35553006114258834	-0.15998888700231864	0.46687557271147007	2.044880279404385	-1.7969332817054493	1.1064997998433266	1.0814642128802627	0.34222136981789575	0.42436304808144615	-2.0559530504759604
0.3299727826854822	-0.8538518878690937	-0.8630598083775227	-1.2062121160168924	0.17691689283457665	-0.11631761301512375	-1.0163085176802469	-0.5799192028440687	-0.2736074820643906	1.0524452704272085	-1.917252081877524	0.831539851158837	-0.34809968381994116	0.7029542492016683	0.2718736325675328	0.4194944443214995	-1.1589388521290602	0.0923652223820634	-0.2902124087587973	0.4835320741427752	-0.40044056611819945	-0.057339364928352045	0.45767788540692445	2.1696509351667066	-1.8791339830559266	1.3344222725203314	1.1927248723000399	0.30796742501718194	0.39070934904739485	-1.9637649789770322
0.3512535751815632	-0.9094918478633573	-0.7032012826897791	-1.2097759255659006	0.07775415403419594	-0.12547793127330448	-1.009550450820242	-0.687032845451784	-0.10765722228417389	0.9744449367149821	-1.8748883271687675	0.9453503940071861	-0.36644531283697485	0.6531351175946689	0.28976106843117383	0.3011994127545589	-1.0625709792376286	0.0053886625800937	-0.3737421134920499	0.479896193274645	-0.43653757609006405	-0.04391387604660005	0.44828815847733894	2.192604947300699	-1.9191113047629365	1.5342736985334393	1.322759676086216	0.25006995839593565	0.37527520558795574	-1.8382333982772305
0.37940313576014284	-0.9199658861832323	-0.5552086054874034	-1.1910394615013125	0.09166537054251463	-0.0871078325228005	-0.970174263368959	-0.7478751953701515	0.03644071136558741	0.9853625382831664	-1.814475555553189	1.034987224653639	-0.3907053535968136	0.6152114867556626	0.3424693794427012	0.1560016082904919	-0.9535533601695668	-0.10874502801226087	-0.4784885415193414	0.4892880860712136	-0.46129200118754154	-0.08394130326909185	0.45606070961711326	2.196059191845136	-1.9229760301508079	1.6163469471734468	1.4142382735823416	0.1560678918030139	0.4129926459687824	-1.6869785615573096
0.4052883429327693	-0.8911577893634707	-0.44257674858431495	-1.152816721957122	0.13403828721840116	-0.02477178484100807	-0.9080877094559986	-0.7837298193381903	0.12276695599173762	1.1203104510599011	-1.7673049642174334	1.0628958047991397	-0.4059112331701362	0.5759326722848584	0.40411056751582686	0.03895724964755312	-0.834747880308823	-0.21606400788193447	-0.5980713936988247	0.5046470445669297	-0.46640127365348205	-0.1466992378057127	0.49058741272955764	2.197628458855916	-1.9430274300528176	1.6335862966021524	1.4524988240556007	0.04626235165927105	0.5042115287164164	-1.5201172371910388
0.4406576807844381	-0.8243161777526671	-0.3604232556211987	-1.0962191920897033	0.17074367124275125	0.04187403690500806	-0.8564899199456717	-0.792396733293935	0.13939511086068618	1.365229053764767	-1.7400069951236445	1.0360067161658053	-0.40315482522827395	0.5354815164182937	0.41387819158439615	-0.056187027794261456	-0.732007258923026	-0.28471967561043143	-0.6899426072901765	0.5311055127313179	-0.4292951823695953	-0.22951616584862694	0.525831737598731	2.1988820153438136	-1.9756893787042138	1.614699952144345	1.4372456716891988	-0.04761633792225288	0.6176060596080362	-1.3529422145806187
0.48441682654449114	-0.7436139819844302	-0.3177239554606367	-1.0340554151296486	0.2741809127836861	0.09150198653810554	-0.847367039342798	-0.8031613064715547	0.10755314992773371	1.6607500673214983	-1.7424852280149956	1.0011479486921853	-0.38842355894295577	0.5135834697965642	0.3876649673914979	-0.11693779982605249	-0.6632156199170645	-0.27480274582742764	-0.7488425744179852	0.5785158643152227	-0.3692101381701436	-0.3136122509266476	0.5601360790400776	2.2119654308360444	-1.9786004705548188	1.552005944284722	1.3553490104373422	-0.12559060912544845	0.7541585337374039	-1.18855126388701
0.5327322092490482	-0.6853869524909181	-0.33208528164076717	-0.9668546697228528	0.3700614441225694	0.09440248087030312	-0.880372500116097	-0.8663264302599984	0.08429921687345651	1.9459769929494377	-1.7779940970280528	0.9739059591507925	-0.3880219630838761	0.45238509785273207	0.34445325869303006	-0.1257191203562716	-0.6365224212987614	-0.13132511428741214	-0.7960644291444499	0.6288521886294163	-0.30959770167379047	-0.4025759247223375	0.599261625804796	2.2113247241866736	-1.917116203020497	1.4900452699782047	1.2337807141320762	-0.17388710104158137	0.8815608617879412	-1.029218697380284
0.5746193059926293	-0.642529631029402	-0.38051530330590044	-0.8905238676744146	0.3634206987934959	0.05520483995157275	-0.9329386400814774	-0.973644722547897	0.07559651206464887	2.1368455211493282	-1.814101482663928	0.9556825483708542	-0.4250326723694843	0.29817380489479584	0.26493547562648423	-0.11393086279600642	-0.6376714310439894	0.10553693937590154	-0.8439739807844091	0.6583133763498071	-0.2398561325137131	-0.5142021859895844	0.6336771480816908	2.1881200007551	-1.8033828558917033	1.373252885250261	1.1183405565748967	-0.1762649125339692	0.9552060816253498	-0.905883004389516
0.6023077368502404	-0.6151408292821459	-0.44119585183622734	-0.8013404158415576	0.26712989152192534	-0.012506135080279285	-1.0112629021512833	-1.0787016358697752	0.06393769083469761	2.157776018220699	-1.8452617543393313	0.954114099890601	-0.48811060378078774	0.11484757470452918	0.18800866054261087	-0.10254175616893328	-0.6567364816314754	0.31233035337664095	-0.8882158155524099	0.6633115133743347	-0.16351082869140618	-0.6541283816618721	0.649879228025851	2.1381355965005344	-1.6589199228054494	1.2064495565729327	1.008235642620768	-0.14360365278947668	0.9993017120670068	-0.8558350636877726
0.6248411503794026	-0.6233691475505905	-0.5218698125692477	-0.7156413817608238	0.07324111877464012	-0.1003894746484838	-1.1081896861208016	-1.1390732915237227	0.08234970906123514	2.0052719174798974	-1.8574378268847624	0.9547512820857029	-0.5721445372931405	-0.06010017890502513	0.16370342950850075	-0.0837151371533879	-0.6637050129567006	0.41608940973446706	-0.947243133960494	0.6437794462304998	-0.11561139932322113	-0.8061443093119933	0.6429658015244123	2.0540544557750895	-1.4735636779040207	1.0859544384948894	0.8907124554452686	-0.05531057699667361	1.0537181690416997	-0.8786958232300416
0.6511255444746595	-0.6644119272105494	-0.6528774597701232	-0.6313890426455302	-0.2116239567208079	-0.1869045019187301	-1.1814275600109048	-1.1440258137841477	0.14435170261855523	1.7308525616014259	-1.822630344539069	0.9489088114967605	-0.6864715766301371	-0.2557951485918476	0.16064630410635158	-0.06685766274158743	-0.6514595479867253	0.4170302466625989	-1.0320718217525662	0.5881284042357156	-0.09799718249689363	-0.9309809799595126	0.6142407165579096	1.951216395749213	-1.2766885436971827	0.9675391024608965	0.7689560145293147	0.08738054473046411	1.1253853425944214	-0.9390696644683159
0.686680710721346	-0.7219472749282213	-0.8187823405048567	-0.5520589949370354	-0.4454144492470986	-0.2657258450705234	-1.154935530193176	-1.0815974288443626	0.2229945929259521	1.443730643540038	-1.7658834872382438	0.9733079881676945	-0.8132115788841322	-0.4119961952948817	0.1497078660539814	-0.05013323864085194	-0.6443952658493977	0.3164496934403504	-1.1063176181536734	0.4924442992786423	-0.11490887435915557	-1.0036891714329452	0.5722244680689065	1.8750280180957302	-1.1469818348191654	0.8441948032011208	0.6454525165141254	0.20615895843038418	1.248293334188593	-0.9785041479097274
0.7330414540116431	-0.7911513840331306	-0.9618037894141104	-0.498010823880663	-0.5749089831640406	-0.3200486626481092	-1.020018828897504	-0.9762540059702282	0.31291404802952955	1.2688167290540133	-1.7185258594578599	1.029056528837683	-0.8981125943649518	-0.4789702308123228	0.13390187727265535	-0.02684943420466567	-0.6426823902106782	0.15270592590788537	-1.1237774786795598	0.3714625218960833	-0.19044946776807672	-1.0550252524436903	0.5049903846075544	1.8222486471533288	-1.064793681278388	0.7827029814941276	0.5241798760256526	0.2846491698630606	1.431484641125646	-0.9731712777592169
0.7920935884283231	-0.8689880410157423	-1.0709044960613685	-0.4874870001381707	-0.6316988052885351	-0.30815991328082704	-0.8157886213453676	-0.8648324875946625	0.41655650910540987	1.237616595569121	-1.6476390469429858	1.0736984937068814	-0.9215238075135549	-0.5013200053113163	0.11911493029204623	0.02844627507350258	-0.6628006997312894	-0.0007394914653029883	-1.124923640202046	0.24568406790649194	-0.3065960041000532	-1.0765784824865716	0.4230804308536742	1.7777056066166133	-0.9675983473353573	0.7501838460655031	0.40743614509442816	0.34111097671531715	1.6431490496844716	-0.9124445259962739
0.8533137207868753	-0.9264066112907401	-1.1441709320957087	-0.5140038602973765	-0.6633091347069587	-0.2262578190869265	-0.5676156894591682	-0.7598267366928304	0.51804559227106	1.30210746709451	-1.5692614248206687	1.0855794909447976	-0.9037805722851399	-0.49424293523415486	0.11436662913551646	0.12722282600736365	-0.7240812194767781	-0.09713713456112917	-1.15579359054103	0.11403448174989424	-0.40704430078042825	-1.0541762544115412	0.37331184592226974	1.7945125491580882	-0.8703151787244192	0.7248898494141807	0.28762834478916066	0.3439710801613493	1.8230839811052355	-0.8067282177184738
0.9050084272674912	-0.9392790786255445	-1.1183974806474415	-0.5557021962829273	-0.7179521641604147	-0.1013726930661762	-0.3265881646149963	-0.7121740586622496	0.6069456968845873	1.4623260209030895	-1.4959244348811382	1.0346735349575895	-0.868823478188007	-0.46812876175794627	0.11387878997559833	0.22937885484224946	-0.8017670450291335	-0.16022406479609272	-1.198672766610073	0.01945361241243717	-0.48443700545825086	-1.0186994566413818	0.3545728214578466	1.889253562832493	-0.7697570317815507	0.7365871206792646	0.19280346100296186	0.30112560893059465	1.9342447998658474	-0.7104751398057976
0.9353466333873894	-0.9082342446345558	-0.9788085465120101	-0.5954245586571464	-0.7984521186739149	0.050714809177437994	-0.16601527284174755	-0.75877279083989	0.6692917212322964	1.7761245421243648	-1.3875461670401261	0.9136873403120835	-0.8154203561090707	-0.44797309409138386	0.12555440720295521	0.29424088148591493	-0.8623773090899072	-0.23556730312184576	-1.2825717900561284	0.0003244661035939067	-0.5275209455272866	-0.9767702738268721	0.34282808228435135	2.0268383515822377	-0.6646816733463659	0.7500035181426089	0.17247040414801357	0.2773474940067199	1.9821888740994829	-0.6861504551241706
0.9427247089229003	-0.8565108204099887	-0.7812515396014275	-0.6027815318350507	-0.8563010251827874	0.196313069864273	-0.04538938563012834	-0.8763440321049512	0.6852190726393361	2.1510274000060954	-1.281131781867731	0.7569699287258163	-0.7479705061409717	-0.40653243906509573	0.16451649477502928	0.34130077650922663	-0.9259345703676075	-0.3455435116128622	-1.4462563905953087	0.05499698607054224	-0.5037628285606659	-0.9260794313205606	0.3729681960669362	2.2249281334812934	-0.5793816629997703	0.7654876757884761	0.19659323101822812	0.2740387468828793	1.9672929745270344	-0.7347736829670746
0.9406599489782608	-0.8029189571026295	-0.561274687630795	-0.5671875428987914	-0.8613674558864352	0.27656827320853533	0.1607163638560082	-1.0436246806864329	0.6633794883900062	2.4984223032087494	-1.2272559339919815	0.564580117016795	-0.6984373077949794	-0.33359989773801013	0.20329428755335863	0.33549978294683963	-0.9810019263055676	-0.47286163321159674	-1.649356212380018	0.15070027773404301	-0.45116286852381726	-0.8880556394539459	0.4620442600394119	2.5357265720479885	-0.5136938792156518	0.7817532544335526	0.22895410405637553	0.2640676411435756	1.9003892593741742	-0.8190539445614455
0.9349061512658661	-0.7609958551825085	-0.3372636444461024	-0.4848670708410051	-0.8300624480923382	0.28992365671554354	0.4344639409183057	-1.2342251603247516	0.6016068486929457	2.788490628860209	-1.188614204531368	0.3518298834734924	-0.666035823710168	-0.276284234453533	0.21956643375416224	0.22003872300556232	-1.0228556701734082	-0.548878714202094	-1.8328439370021712	0.2488210944074884	-0.3997508143352988	-0.8775054239077467	0.5515145106106545	2.8609455530273395	-0.4818851816239166	0.7720636340433595	0.2865532327280945	0.2665463974634694	1.8210521104318442	-0.9291881697776601
0.925539023650353	-0.7420419779484286	-0.13233856702964486	-0.37491825346763763	-0.7806098862524101	0.27787103761198073	0.6621180363200553	-1.3949160892043428	0.49912389879949587	3.019447416345739	-1.1755777643406375	0.20510152814583588	-0.6263052151971582	-0.2476210250984697	0.22218992434749724	0.06192173333718818	-1.0619539184485238	-0.5462469136058345	-1.9737326583718873	0.29833239034527315	-0.35992403546329815	-0.9307319405367493	0.6328079160946684	3.0838928958012715	-0.48636474968713167	0.7561106237979672	0.34646385233111093	0.26579491930313875	1.7280839350514932	-1.0389694844692101
0.9130128133195416	-0.7233486042403148	0.0208226094298651	-0.2786336464690587	-0.7226560254351758	0.26871071935380003	0.7655684444078295	-1.4832326586872608	0.38760695518797483	3.164200386745859	-1.2234497423437563	0.12150322414835646	-0.5882083716563132	-0.2056210879384237	0.211002146280057	-0.08899723450262663	-1.0773378822596302	-0.42213272316776307	-2.013670019866546	0.27226724966266136	-0.3680094591406492	-1.0455391144311217	0.7096439808080169	3.176786074356474	-0.47418082646757476	0.7012067822073833	0.35243072427003896	0.23482728944237613	1.6004528533489857	-1.124190840796023
0.9022278838753763	-0.6784970833731269	0.11001867580823692	-0.22249482476141152	-0.6637384932411646	0.2827871297004506	0.7257743372864706	-1.4997171904259918	0.3043260201508495	3.254206414455799	-1.2964220112162577	0.04666862603429008	-0.5735318684426858	-0.1507684171276074	0.18327120025630514	-0.25090615803632144	-1.0713374980345516	-0.24088176036453265	-1.9346485504550757	0.18522675595146063	-0.4307640982035531	-1.1775979283388085	0.7670739360436458	3.0825650544844576	-0.4329738194098782	0.5969411771898366	0.34145114234638096	0.17719900902781555	1.4786751739174937	-1.1819374592395595
0.8917870810886512	-0.618275854473944	0.1557460852663958	-0.18971483395914676	-0.6192378664957596	0.3136929619632959	0.5937219147052192	-1.4655099963834244	0.24220934966339777	3.270919025143043	-1.365503922040448	0.02758256859021383	-0.5684662843111172	-0.09440998672590535	0.1346715790583049	-0.4165005751864883	-1.069635261374955	-0.04770505379661119	-1.7780701513553137	0.06506041359209608	-0.4859186944733719	-1.3253688658281735	0.7975880217276246	2.75464396285341	-0.39555625088184887	0.5072941557882626	0.36910840011735535	0.11795561137314395	1.3614994797197677	-1.2230580707432637
0.8758471343160362	-0.5625819971984465	0.1653433176656182	-0.1764652251903086	-0.5473727891702059	0.3342094529458418	0.4538309500193769	-1.4046164840450108	0.180640580064351	3.1235864198819074	-1.4503155978580453	0.07882181987947458	-0.5619403516010785	-0.010399356980163954	0.05463343422118019	-0.4982866013974852	-1.0654647815589422	0.16831873330985045	-1.6089221808922765	-0.03574654198128733	-0.5445348228388667	-1.4625216679287667	0.7955766593390476	2.3127885148776666	-0.3761447892745844	0.45986791206703403	0.41095713709442894	0.05008703901259465	1.2339222224059587	-1.2513301249970818
0.8802519555312669	-0.5113705971456053	0.13088994380079016	-0.1935256402095722	-0.41118980342039013	0.3361840832680428	0.38610757714173555	-1.328312850788827	0.09822609294377012	2.8807950990055557	-1.5506606504021878	0.1294434945796362	-0.5565644433965847	0.09587500385937922	-0.046132454477326876	-0.48579317718858317	-1.0498148432697731	0.41367374735142964	-1.4971841675778155	-0.10279448759438115	-0.6004047172539183	-1.5364524165684978	0.8010144129322845	1.934818019766757	-0.3817913036399801	0.36041105166000453	0.46285817184248723	-0.026653462076627298	1.1351275569489416	-1.2704918594104417
0.947508069461314	-0.4816282807844486	0.04932826372971229	-0.21312659272911824	-0.2709517648475048	0.34889218131673555	0.48566419708392605	-1.2285358992156674	0.003923430732976918	2.700489625402434	-1.6428415621382186	0.15905776244741013	-0.5423169175778819	0.1803911386106321	-0.13630681297051367	-0.3752283686944582	-1.0485168878168303	0.7027776785511104	-1.4699182584706523	-0.14178187505633766	-0.5926386231056903	-1.5723706933153772	0.85355241140374	1.7461159831215316	-0.42925966773841695	0.27756840388231346	0.5305364760867193	-0.09280597236955775	1.071372568534973	-1.2946989072505133
1.0803822544319932	-0.4967105366498631	-0.07016862272102062	-0.2023293083529155	-0.17240921059653447	0.38426346389327276	0.636380300540998	-1.0985731198155337	-0.08027491974519146	2.6204598159227737	-1.7192833570586115	0.19181873007869168	-0.5102440119232272	0.22786558742611024	-0.1886682161349878	-0.19804526945062473	-1.072029031677512	1.0021291038598967	-1.5107088735431644	-0.16842261693179322	-0.5501422493702368	-1.6038855002688326	0.9226664617207486	1.8033710150059161	-0.5182487341370718	0.3022132200112154	0.5916162800561462	-0.1539224573790819	1.0088689971582583	-1.3155729112465138
1.2444067844341289	-0.524943729136458	-0.22034114407573724	-0.16279219350475832	-0.09301604697121364	0.4560384083849251	0.6160143614968197	-0.9424254138360023	-0.1544071841341113	2.5499660973985256	-1.7970811662025739	0.20338603762055718	-0.46049176129046615	0.22388607993591397	-0.16787542705228392	0.00037265943901340084	-1.0991797063980846	1.1552693849320685	-1.5915514662625871	-0.1811913700597126	-0.5204956958866216	-1.6133829582551649	0.997430519953405	2.052178763845047	-0.6243153695386265	0.3136219665996688	0.6378595375828342	-0.21056372170246346	0.9488817159532204	-1.3392571286796717
1.378299584310831	-0.5437538802872468	-0.39215429018265474	-0.10138704927048296	-0.046817068690500875	0.5942461439654281	0.463473681919173	-0.76201648827079	-0.197143453429478	2.461402709089532	-1.8854465344681461	0.17480106406794862	-0.4151570651075772	0.15436300853961746	-0.0750233736146613	0.19421365762805115	-1.1167340219501785	1.0953863858577684	-1.6527055510512862	-0.16494982306830283	-0.4771051994696274	-1.6236501744573146	1.0518585926291997	2.3070871542586247	-0.7195657929780215	0.267938892799752	0.6900562281476864	-0.26412056074090773	0.9123349560265984	-1.3627452847102373
1.4160433960988343	-0.5600218763398153	-0.5648650191758284	-0.027420358507029424	-0.08425713287338284	0.7803775839216944	0.27818237063534623	-0.5831219703389308	-0.18835155545279372	2.286990050666549	-1.952929283690748	0.14131468901454924	-0.3946939306517609	0.05728453663012305	-0.004026514541340612	0.3380410438881597	-1.1193618497934312	1.0606262755670819	-1.6356532146222844	-0.09985892151087924	-0.3969790340225271	-1.6577346154547463	1.0040002965995085	2.478257971280477	-0.8008755998397372	0.27949190172652083	0.7324828378575831	-0.3022104089868877	0.9046515245398142	-1.368261145503169
1.3820161522111811	-0.559815270095084	-0.7202454939804805	0.06205419658106966	-0.163659837799465	0.9264920342778193	0.07318767588185124	-0.45126618139710695	-0.14966720435537906	1.9218800246505687	-2.0062159667659123	0.11925838226099403	-0.3934617615386779	-0.02988818825647684	-0.01900859718591642	0.44199325192240735	-1.1167659388875468	1.0959712304347153	-1.5703220078405207	0.0027995512328192083	-0.32640720808673385	-1.6848006727197287	0.8628107428004036	2.556387040089303	-0.8563996577661388	0.298799011337748	0.7607851628651978	-0.32625771011744775	0.9200856679992533	-1.3255981842990705
1.2444411970998739	-0.5174609899250879	-0.8407977800886801	0.12952840262157644	-0.2332445442433395	0.9404455423222586	-0.08167704478792395	-0.37704997487878833	-0.12787858763054988	1.3885313478173538	-2.050917677032549	0.09192816749258728	-0.4110772162664767	-0.10257335479363153	-0.07179279428898551	0.5035157157583678	-1.1168191337831594	1.2300532067059606	-1.5246156333493417	0.11526243096129019	-0.27696222379760127	-1.6932453731461927	0.7104323540055507	2.5303316363482096	-0.8811313906865772	0.18343722813143218	0.8139897709873021	-0.3289495721843017	0.9441317136505315	-1.2553689898904863
0.9880737198403257	-0.4477538395286588	-0.9131962238813645	0.09292878425812191	-0.2970472224265538	0.8757088030039316	-0.15439506738110342	-0.35390409605010387	-0.13807209253105532	0.8562340861407621	-2.059811259974719	0.07205788580838325	-0.45284318561072834	-0.1677619896533102	-0.15186346173677245	0.450016185679562	-1.0935304084840478	1.6769507475683034	-1.48931385845674	0.22866545930473978	-0.22534579871044444	-1.6495163145035217	0.5607121979151983	2.438450588586941	-0.9037801871966697	0.06840003518632647	0.8804854519643598	-0.30757170093670416	0.9880255026345681	-1.1858194750108884
0.7312657604592542	-0.39553635689277716	-0.9206136121282441	-0.02146597374073996	-0.36059228548924405	0.7694310855380372	-0.20979490657285155	-0.3906387136429305	-0.15615282184832585	0.6136995061747494	-2.04406279133685	0.07019535323808332	-0.5000672077670131	-0.20262032418230155	-0.26576848514238915	0.26104482887546265	-1.0613581356176642	2.399538936398184	-1.4530060084499543	0.3149288914056022	-0.166870175337764	-1.5142313080736602	0.43010503819066426	2.366988583173023	-0.9313351772998069	0.03225029757676135	0.9295777564528798	-0.2555963308625365	1.0204412407285421	-1.1060355549159708
0.5129173963136628	-0.37428286232603125	-0.8531370788876792	-0.07434091046538452	-0.4057417206863386	0.5806449558539973	-0.26967973734589934	-0.4409006750958449	-0.16554358823791443	0.7262620567215325	-2.0326255127477095	0.038708749997007415	-0.5301686428407333	-0.19281137599025025	-0.3224770772652385	0.02198002995579427	-1.0573791574258569	2.887769732035589	-1.4436838947337247	0.37125146812537235	-0.10428158763000214	-1.2916353440173647	0.3725942241655433	2.342186735919829	-0.9643986558616311	-0.013360645053997006	0.9743561737963627	-0.17062321828552035	0.9840559539680178	-1.0272450125941872
0.27386637245648837	-0.3872361755826877	-0.7166847530800515	-0.01316512031099717	-0.4156932973791895	0.37480818010978295	-0.3565560629082302	-0.4899347384676605	-0.18887397257894517	0.9922334140741198	-2.024386557361746	-0.04554634180157762	-0.5517270387304012	-0.150768417127608	-0.28567232286702127	-0.24192526203950795	-1.0298880353733666	2.9745301536243405	-1.464786001875515	0.4374839787152691	-0.03409295712915407	-1.0388490099377699	0.38164030123979387	2.3055178872478472	-1.021353164093936	-0.03145354665106904	1.052315237124557	-0.06727814710222783	0.9105318390051818	-0.9881765104376157
0.06616528709208475	-0.4415915837075328	-0.5565401844944898	0.1087983223241257	-0.3995589577937513	0.2762241467623435	-0.45457351528502005	-0.5417827349419904	-0.2086238883236738	1.3560230582655042	-2.02521886954035	-0.14896591346825203	-0.5854154549999893	-0.09475416034668142	-0.2534207339613677	-0.37525497875667113	-0.9707778673688644	2.8889521352020244	-1.4618823926852142	0.5195551154615865	0.05249643798735942	-0.8171473238086737	0.3719372465009341	2.250008548842909	-1.0866770613967274	0.041362868613692656	1.1620976174603652	0.04692410108404106	0.8501543309820766	-0.9916664034037611
-0.059365235008828655	-0.5367382508465751	-0.42173507123636844	0.25868121353006773	-0.3692557865794712	0.26515474607647244	-0.4899335966385019	-0.5414859929057255	-0.21006372089086972	1.9033457760756882	-2.03628207524023	-0.26514873464298605	-0.6334609232316637	0.0009261062284207034	-0.27637085621792845	-0.2579977396160299	-0.9480530079632468	2.5487505875947827	-1.4446772347198789	0.5678384621879701	0.14649427817948624	-0.6468949184279437	0.30409672211840194	2.1807472314855265	-1.1463418965244212	0.1141552401554021	1.2849426093381506	0.1452892274436536	0.7990749861067223	-0.9879543075146795
-0.15417901166665987	-0.6162457235474508	-0.33038875135025825	0.43540735339351555	-0.3305848945985284	0.28705593633060333	-0.47862937922108745	-0.5085271619122732	-0.21276499968950247	2.4015698512231305	-2.0333549548817658	-0.37842992612925286	-0.6827841964694995	0.11991338018529443	-0.29602535392749224	-0.026583333582537526	-0.9388822079596691	2.032536250351744	-1.4533625920347264	0.5583890092721175	0.2163635791512128	-0.5531994955997313	0.2370243562360288	2.1132037507967474	-1.1977377250592336	0.15329842128501414	1.4182833827121115	0.21192402969022814	0.7534991849758423	-0.9752756701470393
-0.20755305623558268	-0.6404545857018811	-0.2786347139415091	0.5631928611334538	-0.29138923107577624	0.358027919114473	-0.44202573202006396	-0.49767049637857175	-0.23558570878550794	2.6921149814223577	-2.0049067116535015	-0.45255872242720574	-0.7161987973806239	0.2085273321088843	-0.2982585731928917	0.20978054402253274	-0.923891886376093	1.6287646400329323	-1.4847419474948174	0.49470833063716213	0.2563180898348628	-0.5559615691976623	0.17395450043343724	2.0422710247888305	-1.1919531847871263	0.204319201602604	1.528321102162424	0.24632378368622926	0.7170600738266183	-0.9652242555741376
-0.21312790808610815	-0.5944083417673314	-0.2586314381906151	0.5665361379133402	-0.2560387117593691	0.42060157791387465	-0.3726408736248049	-0.49693375752991314	-0.28612000932975923	2.9204065537434243	-1.9482066134638352	-0.4738111993346331	-0.7107498717472065	0.253022528019541	-0.2980092331778234	0.4295530478379302	-0.9424356269865768	1.3335071267627714	-1.5191013229133723	0.37170235572643506	0.2755800470314559	-0.6136594754626619	0.07909703301239127	1.9835488675334223	-1.1354002064652509	0.23463833637191706	1.5777225013684995	0.2561490802302452	0.6767725188854141	-0.9583098234427135
-0.19791062729411674	-0.47096560198025206	-0.2616299568436099	0.4880264721059772	-0.22037332951787786	0.4093027595972087	-0.2916460029315883	-0.5393167062957873	-0.3517789227701354	3.002490290505789	-1.8773946155268124	-0.455205479237633	-0.6485846581974458	0.26848883010306146	-0.2738015699756967	0.463773587843573	-0.9612878979916125	1.0886988152605124	-1.514236504006816	0.20992004712446044	0.26320283448271764	-0.6638295991759191	-0.0015292874583277716	1.9357465801281655	-1.093503069874006	0.22960117639239974	1.5600772246662213	0.23459175151152536	0.6453525319823711	-0.9328349118658782
-0.1765472444002497	-0.32520938776215214	-0.2799465658521947	0.44168812665810375	-0.17998500340010432	0.3150039198535509	-0.22471769674336106	-0.6787445334043785	-0.40783045784178684	2.7997383258845394	-1.811155658661002	-0.4053680287775966	-0.543813774870814	0.24967759064264575	-0.22186296074981712	0.30922234651171226	-0.9389566808135242	0.9609992732855087	-1.4844108341660982	0.07268712939727662	0.21644021823820517	-0.7305042446341967	-0.02435168079202204	1.8825679282303587	-1.062949153252359	0.22844707768587513	1.4945625834448872	0.2005396963658263	0.6379920468277823	-0.8921848477283959
-0.15498426804506762	-0.22575992100456582	-0.29016520178805566	0.5045311445470532	-0.12509390012688176	0.154018290929806	-0.16305925566316126	-0.826951831792815	-0.44841334922692344	2.458920880289593	-1.7317586879154507	-0.3667253793453645	-0.4153943717515774	0.18273582140215167	-0.20809505556992428	0.15431186933998012	-0.9024649824234148	0.8792354586258868	-1.444333386263135	-0.008136871431211484	0.1458045263965882	-0.8124721746449601	0.016613403433604124	1.8296771300445882	-1.0058064278745422	0.23309953809655165	1.4076128955060114	0.17068245960764022	0.6365253322357348	-0.866892926793982
-0.1457134958936379	-0.1939425593158861	-0.2885179892385492	0.574995774936852	-0.06214993901208108	-0.03798787907218039	-0.11452960812094981	-0.9084740318936619	-0.47487823632485854	2.1062566755461942	-1.6767793250163812	-0.3672743363134531	-0.2879607039228092	0.07481588043828422	-0.2522716017180059	0.028512800229034796	-0.8698565114130119	0.864843196427986	-1.3766079754121772	-0.055940550496892505	0.01734464342169615	-0.8652911722185305	0.12388269504144304	1.774966353550461	-0.9690915366897608	0.22778587530193078	1.3474872534907831	0.16192269179842134	0.642863154005043	-0.8627625665793699
-0.1430981332970959	-0.26037095843722646	-0.250188240930869	0.6007716449918081	-0.005541401602030168	-0.19849009227389122	-0.09175808268316428	-0.9306989871615217	-0.45803346947677515	1.7397773646750792	-1.684578744757463	-0.3903893457911797	-0.18482358556834133	-0.046688163120497235	-0.28484841673027217	-0.03576380504594871	-0.8570152636121776	0.9733572934766365	-1.2882771274125087	-0.10641118175608255	-0.15763516535557626	-0.8808900960625878	0.2832957985219696	1.6976265610488324	-0.9636206916601757	0.23294325389671128	1.3264553737961402	0.17511281592600547	0.6664920606439051	-0.8558481344479472
-0.12576791482842467	-0.43382139232957934	-0.14143275847063136	0.601098033490109	0.060665684372746595	-0.2994256563369818	-0.08066792168213102	-0.8687105990341287	-0.41739961056713815	1.5038691453473159	-1.7231082523513	-0.4025350187101383	-0.09691972832304244	-0.13939993221642538	-0.2577570820495222	0.020795882187328297	-0.8835914334601341	1.1152583874614033	-1.260259845751716	-0.1447462211994808	-0.33409666314797165	-0.8705096801228184	0.4606191238746432	1.6156068243257107	-0.9308583605311723	0.2500744065716799	1.3206497686663723	0.18675511936514774	0.6777682700763463	-0.8252233433630204
-0.0874735003885158	-0.6093378886692483	0.0037093533017596657	0.5287456425966287	0.11894394941582524	-0.35857443764808183	-0.076947417302188	-0.7524286507542206	-0.42015185689027473	1.388861443273503	-1.776292065381919	-0.38143938665073607	-0.01911053062641859	-0.18541164314361566	-0.16731170180082605	0.09341474196602148	-0.9359032938053726	1.3745098172117303	-1.2892067917585286	-0.1692188652485583	-0.5162933192833851	-0.8446209001290871	0.62554073238921	1.5603017692002816	-0.8953229634582746	0.2609541912529773	1.3433480720556719	0.19457273545096837	0.6412215101497244	-0.7847562698679564
-0.03207599107384581	-0.720393236652632	0.12956822834190393	0.3520636092870049	0.13000231699685447	-0.37809132323930505	-0.07724301902004567	-0.6627306959300673	-0.45459316157285434	1.3089049883396524	-1.8515742343456048	-0.3295041363483629	0.046449993368284356	-0.18414250291701167	-0.05999792748920535	0.15868922457398468	-1.0244834339791482	1.7767938880630911	-1.3298445852947076	-0.20387005705775704	-0.7081337271982594	-0.8067669078689036	0.74232103911087	1.535518493154317	-0.892926331805407	0.2465880667290552	1.3824821510785468	0.1959747469441219	0.581678280151454	-0.724238650267781
0.037609657057725294	-0.7899297123251525	0.2202635540467719	0.1559305857408369	0.1000807978129801	-0.35715696442923994	-0.0615965142989174	-0.6396769094574666	-0.4608111995621627	1.2990021246551837	-1.9389950685657955	-0.25488519990033176	0.1024543613526234	-0.09919615113979116	0.03900089936337822	0.26764412430423573	-1.1510660075784238	2.1242805648570795	-1.396627596671619	-0.24568748371786078	-0.8606966030312208	-0.7612492933718339	0.7841048185800867	1.5350913553880698	-0.9154621980281916	0.18585362229821784	1.4263064064678308	0.15222077226580297	0.5174792405307195	-0.6072161344404868
0.09308287423703175	-0.8177586752024883	0.26146359488083737	-0.016358434807880094	0.049664564596274684	-0.328143827620456	-0.043432298394649224	-0.6709576130734198	-0.43131374475632694	1.249390000171763	-2.01167743094912	-0.16642470561406936	0.127398940508621	0.060855337945648194	0.0877848153551242	0.3125486042883122	-1.2683926693411423	2.230073863221675	-1.503857374664299	-0.27590654634216216	-0.9486910480758686	-0.7396847433551931	0.7554403777057027	1.552864000705409	-0.9641602474773145	0.08899348398086909	1.4732484868342137	0.07434744589011327	0.4376576720901001	-0.4209970142582621
0.10412933994085091	-0.8078146268147496	0.24947938381706072	-0.12941235357048148	-0.01828857941761199	-0.30421065263642494	-0.04622522497027572	-0.7058094536085632	-0.3856978103265674	1.1334653662753147	-2.0497112919646865	-0.09966761717330559	0.11224782400699147	0.2374271608282287	0.019747513851969746	0.2819603377747152	-1.3590686884020464	2.1683473323287417	-1.6204602068853167	-0.3002065100333867	-1.0110113989791685	-0.7623699707742748	0.6819700601048936	1.5717416328528242	-1.0395725837796161	-0.01243496171647091	1.5001666050632048	0.013354337891985247	0.34370720161599266	-0.2175375614080826
0.061092860161421306	-0.8144080608857525	0.22848975324610246	-0.12051165100872645	-0.09942780108204348	-0.28535743947714487	-0.05789639624434269	-0.7140875331719603	-0.2836098587480122	1.1022041040022477	-2.051216935343959	-0.06963182877646404	0.08271227400742871	0.4255503108580282	-0.1132699637521899	0.28583210182667546	-1.4603836865854312	2.037418431167993	-1.7256268941375184	-0.33227708982800197	-1.0717223290556994	-0.7978694084919595	0.595491584744801	1.5884464337545456	-1.1004043652094915	-0.0961311616625303	1.5000994105593877	-0.030489365521894695	0.2595393137879286	-0.02478306113944595
-0.018882175027603892	-0.8465937206628664	0.22903224839713743	-0.07899856254923898	-0.16249579910672546	-0.2608671073897522	-0.07671297456043662	-0.7091657083635619	-0.13752419164265334	1.091310953949335	-2.046213710450099	-0.041811473857978065	0.041174484128563185	0.6191587279689085	-0.24405422209094976	0.28781455146152857	-1.5683374077412444	1.7899401770318477	-1.8342065957011269	-0.34943000537474855	-1.1457429139060031	-0.8604349034746249	0.5090838608255109	1.5854378981835855	-1.1380603421218374	-0.153992381188582	1.4853166197197027	-0.058215544810487664	0.22423051480138226	0.15147613979108737
-0.10500331231850309	-0.8802795214343371	0.23317493864140557	-0.041463885244708454	-0.18476519508094755	-0.20930549486852126	-0.09699736830313817	-0.6919956001962192	-0.01611954827764136	1.0773002356994579	-2.0333175475928407	-0.009815124860818562	-0.008760310076508545	0.7639805343351113	-0.35438175832383834	0.3016916989054981	-1.6647584755282883	1.4442080339686996	-1.93059877974229	-0.3485378235258411	-1.2477367655073248	-0.9774947521476406	0.44106140416662465	1.5314792555821974	-1.146643043957241	-0.1707869217408132	1.4405919579792734	-0.08134312640153982	0.2574401626286656	0.29514993561077046
-0.18223221678115734	-0.912025020081372	0.2234987978565806	0.004795068406281128	-0.1799563794978253	-0.12390478180499427	-0.10282785735883063	-0.6681334474868958	0.07190136653821695	1.1584914921544587	-2.0091711425910725	0.002957927450241398	-0.030921099754796334	0.8450656883042769	-0.3657971946659076	0.3706782851921446	-1.808682585097209	1.3012771049680054	-1.9871172779289292	-0.34430715475843837	-1.3964804601719973	-1.1101535246647138	0.404007863882602	1.4638522044608913	-1.1027759012429579	-0.15597598834042006	1.3605633039335228	-0.11263602292871441	0.3248417533769901	0.3808941223444961
-0.24511792216171732	-0.9295416364825373	0.19810016123993784	0.03032394175982121	-0.1609501083835792	0.004487156572199336	-0.09250218355915499	-0.6755417659095151	0.11945406689907127	1.170289348272376	-2.0001372823154293	-0.013540190001418293	0.034794586276369034	0.8752884343784707	-0.24922531718607668	0.38069697361525673	-2.00698251696113	1.550649746972955	-2.0248132568907247	-0.35774744261134145	-1.5802609907718526	-1.2341298773063205	0.37770854260081554	1.4496730877421984	-1.0131970877883618	-0.13975849714145044	1.280574966590061	-0.15210545048395643	0.4024699779781259	0.40447377369627074
-0.2328188354248173	-0.914486329257741	0.16012550066748044	0.02116742118588416	-0.1107819489866388	0.1836131653023948	-0.10018782822347445	-0.7061778230328909	0.09325675930477428	1.0254018945382692	-1.9856606615010475	-0.061299446225118126	0.19087846777900194	0.84869026674805	-0.09954542205317936	0.37163624743180246	-2.190834715176721	1.9492721822121282	-2.0742382887659723	-0.3948833129029824	-1.7343566483445951	-1.3647057746511824	0.318742270364866	1.4968903821197679	-0.872435758563868	-0.12273554122021746	1.1959502084832434	-0.21889727801776493	0.49589566066241925	0.3985919316185004
-0.12548573096932403	-0.8670926532923338	0.11647929987965633	-0.01761988224725813	-0.023412257925819357	0.36426316258001695	-0.14361070126061354	-0.7197460968290166	0.0008271536194470963	0.8627259634450241	-1.9162794923654467	-0.13125224844439712	0.3404546709288271	0.7981182553456078	0.08529141520443559	0.45765327353463137	-2.3145554033920503	2.361028192407515	-2.1316737161706008	-0.44625571936429453	-1.8038172075190453	-1.485105015583992	0.2108665378358489	1.616888237624455	-0.7005182178520845	-0.09872788375220755	1.0895141144375087	-0.31469391932192287	0.5703751585246639	0.3637844972782694
-0.020527100450166112	-0.8094764596528108	0.06925263109500038	-0.08235948195065404	0.09606391019295184	0.4960717849586945	-0.18724763071413159	-0.7139749758478592	-0.1306435758348125	0.6485062381620076	-1.8115671388391879	-0.19037295334692916	0.40670886049830407	0.740652016102041	0.29595120532701535	0.5541014440248727	-2.3509939068865475	2.8137868930518635	-2.184779200045834	-0.5112315006831497	-1.8009304685757908	-1.5560812510718356	0.08141161586155361	1.8171415651655896	-0.5461927063409375	-0.0616163972205393	0.9716146380406359	-0.38651055604719053	0.592335509113856	0.28266735964572254
0.03971571220125576	-0.7439643143124552	0.01804108883728663	-0.16598550800164197	0.22127440006858037	0.5680187926734435	-0.19272135907585455	-0.698145323085714	-0.3316085249482638	0.3829627823266505	-1.694772230989813	-0.20816504079479764	0.4145399797503515	0.673764023989794	0.40124857777764555	0.650775800043923	-2.300426839117396	3.218194203997791	-2.2305874555612335	-0.5706527304910617	-1.733564711112375	-1.5819360711442823	-0.028950524444296438	2.0340161231759177	-0.39416344400505027	-0.019022941832880898	0.8472644892773566	-0.4374316134785058	0.561978553887619	0.18300281332794022
0.0970609783970343	-0.6724156734738513	-0.037066554959678935	-0.24241334446849433	0.3411513028192772	0.5549419877181142	-0.18149868695991694	-0.6993936861348303	-0.5511129110995089	0.22210848912104178	-1.544030208440043	-0.17538446755751416	0.3536890799212155	0.6103392789365844	0.388163647421638	0.8854100236051636	-2.1979415532305375	3.31412142862955	-2.2480345809590916	-0.5932930440762535	-1.5700168994776411	-1.5828756289665302	-0.1023500906043	2.2370365605940457	-0.2297118500652902	0.003962857405394203	0.7380331038728467	-0.5097866226171449	0.48780854626039316	0.10206866633781293
0.11808023463346126	-0.6035978282177894	-0.1103823087350215	-0.28849587190418574	0.49587303594609244	0.4526544983306951	-0.14620995774522802	-0.734501338770202	-0.7129857689195245	0.23384521645078182	-1.3895568088199	-0.10667662131943681	0.21496509214514767	0.5455270839746273	0.3863749038352724	1.11415011838627	-2.0803489169897564	3.1168889520606298	-2.228269662260203	-0.5649542786819087	-1.3348243146892675	-1.5694501400847773	-0.12893241764930302	2.4372063177026537	-0.1021508166461238	0.0033737861906055016	0.6725856571553314	-0.5898807351979898	0.40259108285269807	0.018834065557268322
0.061010269763634405	-0.550589852123804	-0.20518087049135508	-0.28885754564554544	0.67641352892991	0.2993379730649623	-0.08825163471960155	-0.8166477203956048	-0.7870670657839429	0.314645248661458	-1.2836287184035449	-0.020431560511530462	0.09057077479532019	0.45841889164192173	0.3722492499381064	1.1417580579320352	-1.9761294775059348	2.772860486678152	-2.169344224876341	-0.5031730839833368	-1.0774958069422105	-1.5459725145023553	-0.10101592057770672	2.5414186470634146	-0.01307391557956238	-0.007890698059533286	0.6723706347431186	-0.6535544891710255	0.353503240359208	-0.07671319130607522
-0.0010495316390700532	-0.5111280593800519	-0.28419775512666795	-0.23883189229795515	0.8025972314830732	0.12879054502914472	-0.0795670601121731	-0.9588485506706746	-0.7292189254735788	0.3839408429374641	-1.212227555665938	0.056226358960828574	0.04477971968165944	0.36289995645155804	0.30376747275591487	1.0680481856026192	-1.8961669104213688	2.3932582142022794	-2.0801473881707913	-0.426877145871887	-0.814610965388443	-1.5253362023341999	-0.04669902873746084	2.5608348442204454	0.04458326999599008	-0.02368742410508302	0.7686066031094705	-0.7304632316394255	0.328717109363319	-0.15603963479494445
-0.02475985833667594	-0.4839099323567038	-0.33079315682648325	-0.15175673373790227	0.8437297790601391	-0.026107323191711475	-0.14810588600459487	-1.1092353681530582	-0.5665815547860248	0.44185425685514834	-1.1660763129534188	0.10830865130822662	0.048740915200759995	0.27726525743279107	0.2638405477342252	0.9715734050501638	-1.8212472194408575	2.053895791422829	-1.9931409934859956	-0.3570279411202876	-0.5536548741905687	-1.524668323882241	-0.003085819156020539	2.57383468928015	0.05346711926421357	-0.027245895116865565	0.9280457217658569	-0.8282339051259431	0.3232404778131966	-0.22053076548765976
-0.035407137117865486	-0.4898565990528939	-0.35727678374519567	-0.055948477520626	0.8095242158349517	-0.1409718148387992	-0.25171938469532756	-1.1923129058232955	-0.4141249471178516	0.47969297673592415	-1.1654123335749815	0.136530921149778	0.04789208758952475	0.1880059799702491	0.20527816680368938	0.7637089040749866	-1.7509022894830146	1.7669151003177148	-1.9160552635347272	-0.316601550676221	-0.32790167028301986	-1.5090694000381812	0.021070744204267373	2.521333886446172	0.011971512583396442	0.007593459586332105	1.0771100090329373	-0.8862996131263676	0.35129644042255254	-0.29742604758438423
-0.05070700830764143	-0.5315551289678708	-0.3740842698790833	0.013845733251041381	0.6702498486388424	-0.21858871542891717	-0.3777782276179318	-1.203885845237638	-0.33857833392398534	0.49162531618782507	-1.1966380680060054	0.1536368123875365	0.012953247849622379	0.11059918157310497	0.04745677813528215	0.5109266180846296	-1.6879514500152957	1.6422923493779524	-1.8412491215004052	-0.31125805293598785	-0.17280970457941763	-1.455424044379985	0.03065251075889199	2.4018467391402583	-0.0780088307816279	0.08080659628146154	1.1921469995672163	-0.8854359740465843	0.3612539523318672	-0.3683087800016078
-0.06037008484855246	-0.5918392380284941	-0.3940678185335771	0.05153919414934076	0.4288740220082203	-0.25501695780447536	-0.5051112158761315	-1.1815585651296883	-0.32553064765133927	0.4992052859216141	-1.2519915037943345	0.19160306841265773	-0.056595853200027614	0.08218334700797279	-0.10511762934645792	0.3664605903314156	-1.6243622718002277	1.6682416489768168	-1.7607885826218137	-0.3327471641354915	-0.09292622957444997	-1.4035332846549002	0.030945623870795008	2.2740304053925198	-0.22454215246852788	0.1828842225012226	1.2524876639946585	-0.8519559395900913	0.3093537855288543	-0.3849086454210939
-0.05215922280203714	-0.6558332766140815	-0.4394697309011132	0.07591247579268265	0.16295796982245903	-0.25493502293633363	-0.5870234712109798	-1.1411504857775798	-0.3890361831814856	0.5324960239621144	-1.3114971486534552	0.2640261769883354	-0.12899263397769514	0.09374542958083978	-0.1792583407836932	0.2950790984456167	-1.578369965053744	1.6956912020556731	-1.6694904497917062	-0.3708519631017525	-0.06419934513470396	-1.3821498542184496	0.024224236994396943	2.118914397019402	-0.3884290949717481	0.29349737040465185	1.2112033608496475	-0.7750920614894726	0.2116625200401662	-0.35355189176648905
-0.03615733323108351	-0.712057123821717	-0.512963028544067	0.10465230626463629	-0.05816167529433469	-0.2332796372866258	-0.617286971222076	-1.12849290305827	-0.5181369227463792	0.5791495150978296	-1.3452198196202931	0.3321066438343115	-0.19635121215964063	0.09752058398370114	-0.2536809148466558	0.22239371351139256	-1.5426336341813314	1.7132111113389832	-1.5627191364080226	-0.4309543209878629	-0.059358309473225644	-1.3832931715684136	0.01985786236190949	1.9699547438424159	-0.5316748905170166	0.384635102635486	1.1036921547428442	-0.6601944156025993	0.10895213030529582	-0.2918186914702404
-0.03267477145779193	-0.7405957342353074	-0.6078109080414045	0.13581799719692994	-0.2363359256896313	-0.21487706590212144	-0.6259817389921865	-1.191402214746485	-0.6102989489280652	0.6282603835182077	-1.3567599682539822	0.3740038238630671	-0.2678809109688426	0.08762559238645536	-0.2844256227916765	0.1717148500271426	-1.4820765650161702	1.8039637328660223	-1.4642129211142731	-0.49732113852275794	-0.06861886581774075	-1.4214414831464093	0.025689802553911796	1.9145754038880753	-0.6608545913875964	0.45911053479087627	1.0001588632619929	-0.5548977444208368	0.018621349971194266	-0.18420712296737965
-0.045317984852132724	-0.7414580907350572	-0.7045723158896657	0.1688008781467866	-0.3854378326687102	-0.18894468013544513	-0.6364195375813955	-1.3082571821309048	-0.6202376162060576	0.6471858563374119	-1.3677577111982429	0.40242214976464935	-0.3197871757548481	0.05557442395190065	-0.25557806713522446	0.15216975933185042	-1.3986137738003088	1.9470599440297682	-1.3812562971422648	-0.5383327235128812	-0.08482803271593356	-1.508990160221846	0.04835047830862489	1.8964963336514717	-0.764938672856413	0.5129203869825676	0.9157356886666264	-0.45514182266001557	-0.059746959974551775	-0.05302897387291765
-0.05597214616647119	-0.7230252205529089	-0.7909079532898518	0.1606411656892796	-0.4935503115821249	-0.1400213703683606	-0.6360627768874282	-1.409845283373683	-0.6239582454947413	0.6346422290037534	-1.3693288173331382	0.3947563578174138	-0.34452182980268964	-0.010560688364902926	-0.20229519000201762	0.13062891397060158	-1.305501428520357	2.1199196585550695	-1.3412170546233833	-0.5580950311338523	-0.09024386152982984	-1.5963463977433292	0.0875063471194002	1.8821965040857964	-0.8160584495778066	0.5437805055205635	0.8500732195368974	-0.34910488940986906	-0.11209117798433044	0.06123561155790973
-0.049874221796637155	-0.6785060662533345	-0.8696782492201492	0.09927130669806389	-0.5661596103669704	-0.08101187833309985	-0.6381421820751212	-1.4562495983551487	-0.6189889118557442	0.6070731455364996	-1.3604726416798962	0.33765503033320693	-0.39043153823835175	-0.08526787492410273	-0.10065119081565795	0.07545294997239045	-1.1918664925131393	2.276963141477734	-1.3522584106233415	-0.5693096610410936	-0.0952509485464498	-1.6464033217189669	0.15553891112697169	1.868407382718895	-0.8143268518390838	0.5779346141167641	0.800712137033111	-0.26573567798101977	-0.10329089043204434	0.15205125323869226
-0.008234896246414363	-0.6152576067248215	-0.9367602405326908	0.05274771372412825	-0.6119006062111942	-0.023419859516680897	-0.6691090103114652	-1.4344748723836906	-0.5202648168943556	0.5833551757243167	-1.359116627456327	0.27226053150966295	-0.4839486103321466	-0.15170413915908412	0.04329388397065396	-0.010005264823971993	-1.076284623326507	2.3758527310318525	-1.3887827578065957	-0.5463527667998387	-0.10974850916855253	-1.6471278000397347	0.28569124016062314	1.8025538818878772	-0.8122564632384386	0.606089813811343	0.7766699435674781	-0.19799048263186753	-0.046210126216753515	0.23638379787375352
0.06171228814481207	-0.5642797615573286	-0.9903587614549586	0.046343442108831435	-0.6439402941638244	0.0390800579013933	-0.6971096282065407	-1.3684958154927325	-0.38722683606164343	0.5891379590857417	-1.3602388461241077	0.22809890398754268	-0.587240890723077	-0.20187819981250626	0.18547189691104324	-0.07698279141355399	-0.9928218321106458	2.417503836120473	-1.426835320353166	-0.5061086500668404	-0.10761538791402461	-1.6118547617972907	0.4877068183539589	1.6600105808082162	-0.8261970798161187	0.6142406359261713	0.7860637352010611	-0.12860773785871366	0.024017244938270527	0.3471584903384388
0.13410965433701055	-0.5356782709822988	-1.0506250409608584	0.030994361377953923	-0.6731271331891655	0.09617227402215064	-0.6827168824956391	-1.3049930197319868	-0.29900205114777495	0.6324293668717937	-1.3570966338543198	0.19461252893414327	-0.6827659421122698	-0.23396163452400928	0.30991424617087704	-0.10811656420251303	-0.9426058506525352	2.2836379980624484	-1.4697272315502377	-0.4868931635790698	-0.09827819248252138	-1.5732423312950519	0.7014873504181626	1.4777341818639305	-0.8406898000206372	0.6086384484549188	0.8224562784682135	-0.07388442525796715	0.09497124534072984	0.5191174111721132
0.19550873255743068	-0.534474565034732	-1.1086128408324103	0.001319471964923441	-0.6922765238148134	0.11943358308742469	-0.6498948986506665	-1.284497354261671	-0.22104722242116534	0.672224207974193	-1.3615948603476768	0.1631357284960669	-0.7708432157512621	-0.25542946411977285	0.39820229324571643	-0.1238830260635884	-0.9194660710611391	2.0351934789730888	-1.5067100433424863	-0.46461739741601393	-0.07975707979348891	-1.535931697775445	0.8850873393050364	1.366371937720333	-0.8543669125945978	0.5892592076745329	0.8864792017048144	-0.0453170390734811	0.14820356576404228	0.7270470640013984
0.23234404996979302	-0.5659685430360046	-1.1340016139008533	-0.05058512057558391	-0.7200703329291701	0.104062601824144	-0.6164001660684975	-1.340110904851367	-0.13153550751360757	0.7044879823733419	-1.3622307842594183	0.1196014803660482	-0.816652525222153	-0.2756926860428273	0.4269522810701864	-0.1171373752926477	-0.9470529439257318	1.8389908374200974	-1.5318109806849527	-0.43070489380429827	-0.04349401846648201	-1.5023679755710666	1.0337866531780722	1.3457950401115444	-0.8610674429748691	0.5517389778509703	1.0110174950787818	-0.0214379793221001	0.1833778037788398	0.9084169321595053
0.2439617659249626	-0.609769066919122	-1.1514206400231803	-0.17734735626679637	-0.7418912877676644	0.058949263425623934	-0.5684617219620042	-1.4782699039428246	-0.08314184299845953	0.7633183281136611	-1.338869932325096	0.045453078462092886	-0.795897321050643	-0.28924452236079373	0.4361128164064145	-0.08819893263624215	-1.0390162794604565	1.5787858567290969	-1.5381658095707436	-0.4168904651760464	-0.015827308063419875	-1.4984512646494097	1.1101072431084216	1.3905330783241554	-0.8488458763262103	0.5431433468596722	1.2004119235366775	0.00028759077579839227	0.19971350574898647	1.0220018380613463
0.24363828686696865	-0.6603516653575625	-1.178427034996528	-0.3640768625376102	-0.7455074407557667	0.014253792854623045	-0.5144277665700165	-1.663344842216206	-0.039615577073304487	0.8056316752888977	-1.308785120206317	-0.04814408459699892	-0.733120586533649	-0.2985587209729831	0.4558974045586215	-0.06266657794307454	-1.172333326844263	1.2448141752675894	-1.4968785245051535	-0.4181184143874466	-0.012071992800952783	-1.5108126759975327	1.0964016782897823	1.4940211306030178	-0.8131097142980981	0.5723684922300925	1.4129078224067715	-0.0006321287637084602	0.18226094771333615	1.0319356157926918
0.25061029294670034	-0.7178959959554392	-1.1768488672844248	-0.5406001122534654	-0.7543713091619592	-0.024009790567296664	-0.4647462916444267	-1.8273408634307517	0.047335019728001644	0.8181753026225567	-1.2700685761678498	-0.15244590853381643	-0.6486302940905235	-0.29535360412952716	0.494686038207169	-0.05424449325272805	-1.3258963514981519	0.9794345914718654	-1.414482246166362	-0.43726674740271926	0.0058870999168268105	-1.4953609118123794	1.0381328131131888	1.5693366615167774	-0.7699703445464656	0.5928657661324224	1.5863637145593341	-0.0233447149527866	0.1701370041588855	0.9061687614097764
0.25762359422532516	-0.7616156739167037	-1.1716606409308894	-0.6425391794523269	-0.7825944768105233	-0.05983171491861015	-0.42766356579721754	-1.9426404932457835	0.1604574403613531	0.8393992178771675	-1.2133123670447934	-0.2761082683987549	-0.5383831035946283	-0.2771876902080618	0.5598179864912607	-0.05630677307421913	-1.5024821269730884	0.7719673348063816	-1.2862522420561158	-0.5040364857726042	0.03011782458654627	-1.4718153663873839	0.9803288859761656	1.5274493036136854	-0.7361414495928871	0.593310575008896	1.7224997792920722	-0.07063175859385125	0.17281476749666086	0.6802537425826847
0.25575154520885257	-0.7970261876876732	-1.2189070368119466	-0.6665331447327794	-0.8020491890604976	-0.06886093738776572	-0.4163389620544338	-2.006552588366894	0.30361247480781656	0.8605497785859682	-1.1773078514534656	-0.4053680287775963	-0.4117891361984797	-0.24585713529200137	0.5937715920215151	-0.0727784015839323	-1.6694289873630581	0.6212172880921624	-1.1157543480221506	-0.5996918106700343	0.05678822685875201	-1.4613896705525657	0.9305906230908189	1.4372675213137913	-0.7155881373028418	0.5737750500286686	1.8199318098263615	-0.1304135286618943	0.15124464372553614	0.43580438583052883
0.24498038083098517	-0.8279542442359856	-1.2769934721655045	-0.6587086420843382	-0.8168954530433133	-0.05463704427846183	-0.4187853210987794	-2.0301179990399523	0.40823606073037133	0.8432014285016963	-1.201370090055151	-0.527814841070338	-0.277017216762898	-0.18976759053153083	0.556424794112277	-0.10175675933365669	-1.7809893224413922	0.6226921135470717	-0.9504905916075426	-0.6848903805641356	0.11164903996178066	-1.4506243755048873	0.8824088919031639	1.3179103724584764	-0.7056000807809399	0.5071859590345253	1.8246488639942975	-0.18293848724137757	0.12256970064614219	0.2049224781377638
0.24118122253284913	-0.8313946873547786	-1.324476593203376	-0.6508576755036026	-0.8300052002877776	-0.02206793419235204	-0.42684811278243523	-2.018759941789802	0.4385362540471216	0.7885767433878684	-1.2525339094837615	-0.6348222386355902	-0.13511697082865673	-0.12278279958844045	0.5061448380301172	-0.1267569127825691	-1.8470254658546303	0.6879658539393126	-0.866043957656301	-0.7358310861308143	0.16161772467867186	-1.4189058090237154	0.8250496881083371	1.1237205440773341	-0.7180349601945141	0.3953706249784662	1.7349307624981705	-0.22568301364462626	0.11008244246797191	-0.011829937808178214
0.2506997658776359	-0.8180640931294816	-1.3848908259322867	-0.6386401600942553	-0.8110943421811309	0.04548736459003219	-0.45817170171274724	-1.9992670597523816	0.487414110045041	0.713522817265711	-1.3106835401193133	-0.6999324561720881	0.019141474950891402	-0.06193935669103068	0.4416416602188094	-0.1453839563315189	-1.872548376769463	0.7303289437303039	-0.8654326715109736	-0.7190523113594164	0.18962931097318547	-1.3709544001678131	0.772077073643372	0.9540075668228919	-0.7363547623578021	0.27592140885321104	1.5975851966967298	-0.2527025791406697	0.07694007512656179	-0.19837582699472206
0.265930811735925	-0.8164561575726577	-1.4151226011672413	-0.6397869304936888	-0.7739214344195338	0.13235471179328626	-0.4980065814848449	-2.0209803908197843	0.565496357582908	0.6635928230837778	-1.4051088891909067	-0.7188126547531315	0.18345807156465188	-0.006634958002950481	0.3653219338672784	-0.1455436167047965	-1.8471531336041018	0.7736074424243414	-0.914322828009061	-0.626121498774779	0.21877771039137267	-1.3409564696984697	0.7245826421663885	0.8580965670931148	-0.7283869031977435	0.16162957132273525	1.4440860721777427	-0.25481120442637184	0.03331540808602026	-0.3353181813253995
0.3074187215568752	-0.8221513036230877	-1.3975063040809013	-0.6551712964676257	-0.7327411803386665	0.20390023865414353	-0.5365978954094005	-2.096526820259293	0.5636615267008183	0.6652188488492523	-1.5295722912701233	-0.6990109926899393	0.35744035033216276	0.024684841487459454	0.35636737506523763	-0.10556199823008557	-1.7938092922839828	0.8051636215543644	-1.0340585017248773	-0.4881786729097547	0.24424743363408385	-1.330825093181465	0.6726207625700547	0.7805989193300468	-0.7197038188847331	0.0660798159117514	1.2704823521167827	-0.24645521592718	0.021339481600492018	-0.4443936749676169
0.375163495340486	-0.8508336401199686	-1.4069753103535143	-0.6473732577514785	-0.6943565273805274	0.2624836693750711	-0.5880427874794567	-2.189018243217942	0.593999945660945	0.7278269536988332	-1.6571311465079703	-0.643262452019951	0.529204724696123	0.023641565199489012	0.41770501877219346	-0.03376805037998896	-1.736348166043464	0.8261417422491816	-1.220156927592694	-0.32630043077564114	0.22926449212771574	-1.3525934027258233	0.6279867107712974	0.725563146709425	-0.7400814618389653	0.001366135315712047	1.1036652769413162	-0.24092568259818453	0.02023608163216301	-0.5554820656764481
0.4313112007683738	-0.9131209314664688	-1.4500494253457026	-0.6334885146075699	-0.6444650657056318	0.2969618618888701	-0.6500579892536227	-2.2685655739050254	0.6614554643400353	0.8728488907669266	-1.8034123498533081	-0.5892588102842449	0.6692977892645071	-0.006796289387689447	0.4803327260353746	0.07018415765425795	-1.6629604880565902	0.8282649823437463	-1.4052365432183003	-0.1769319212326677	0.18298725676746533	-1.4303503024971171	0.6204971653947394	0.7001020215996314	-0.7785404985721688	-0.040710380026317106	0.9752297023459789	-0.23862638374941367	0.02929203503077038	-0.6607408973482
0.44615682477032853	-0.9606852821557859	-1.4806856060568836	-0.6376257093562946	-0.5631063941237164	0.28930914520448614	-0.7061917361586738	-2.3250386531514917	0.6456555317442544	1.0659669583716813	-1.9716142245093127	-0.5526747494823465	0.7454732219889652	-0.0924524992577563	0.5492156154157196	0.22215422295147627	-1.590338816566535	0.8078462782007888	-1.587043230940805	-0.09299008060960763	0.10845574467056958	-1.5493119067621497	0.6452500623275185	0.6769715829969711	-0.835281694039557	-0.04750273178867252	0.8829716486055792	-0.2374599101871107	0.07402010203964007	-0.6809090802948671
0.42528898426317374	-0.967916500721395	-1.5178613192250903	-0.6403162091395809	-0.47217779787935577	0.2642862364741775	-0.7540996007771141	-2.324567958887072	0.6220830516618381	1.2503191577520372	-2.1140424770952655	-0.5230604816145717	0.7558690784319515	-0.22214142173556234	0.6174588934530607	0.38389018108078776	-1.53448417617351	0.7720181908565482	-1.8065586327531329	-0.07251786485079617	0.01666766481996091	-1.673446739036424	0.6814444779732046	0.6666367061745067	-0.9400182616128182	-0.0024688385111756527	0.801034670651433	-0.2505266573032964	0.14595639753585624	-0.5765521310750398
0.3511159245185853	-0.9458994613371626	-1.552738825662547	-0.6414894434713097	-0.4144338456788465	0.22376944417837605	-0.7918244958734636	-2.2377555645534963	0.570771496368922	1.4036790615272996	-2.1957586997542315	-0.49882795259466484	0.7118395687910707	-0.3402144845122551	0.6508162511211946	0.5159026997184182	-1.4875237223268787	0.7374106487163692	-2.0322887770429463	-0.07753518858175161	-0.06501682872925282	-1.7938007000741856	0.7212775391459643	0.6631917472336861	-1.0564368400176007	0.06360331243733566	0.7402639613995631	-0.278970666476384	0.22266960752910886	-0.3735109425503905
0.21789761289046689	-0.899350176111094	-1.5343137176237556	-0.6438800186885898	-0.3908954567035231	0.17095422817458603	-0.8128122178414138	-2.0852301579132013	0.5362919660429658	1.4808602694779704	-2.211123743680608	-0.44558892949308165	0.603618611947802	-0.42265482211321626	0.6875125968172082	0.6182316939576856	-1.4477445793879236	0.7108892185531024	-2.2262193066477587	-0.08684074119939302	-0.11613509975098028	-1.901329130839582	0.7624346629966297	0.6479076436849197	-1.1188120020406855	0.1382951381001994	0.7006192041476796	-0.3137293354146326	0.29608607371454754	-0.09107795673600753
0.0812724473536925	-0.8330116057918104	-1.4772333641866622	-0.6275958790166365	-0.40515016003920695	0.12134266551511508	-0.8238412198663398	-1.9341577640022052	0.5956436483261548	1.4758477088475621	-2.181730966406961	-0.35615795770966086	0.46888320122667926	-0.47689443366203105	0.7386923451276612	0.6876307362086307	-1.4189129459660026	0.7122241898700459	-2.3795120427163883	-0.09151270421464225	-0.1280141582342913	-1.9781351528148636	0.7788793193092596	0.6374891964299281	-1.1368683002002544	0.22508095645851434	0.670919233460676	-0.3442819698734229	0.34459530402952165	0.23031896515356345
