# Supplementary material for: Obesity dysregulates feeding-evoked response dynamics in hypothalamic satiety neurons
Source: Sci Rep. 2025 Oct 14;15:35837. doi: 10.1038/s41598-025-19800-2 (PMC12521569; doi:10.1038/s41598-025-19800-2)
Supplement: Supplementary file 2 — Supplementary Material 2. [file 41598_2025_19800_MOESM2_ESM.zip › Fig 1/Fig 1ef NCD and HFD/matrix_MPK143_4.csv]

-0.2681667510596635	-0.5138198404628807	-0.28185942896367644	-0.33511432102	-0.38053719253230694	3.888484134794955	-0.3671811822307091	-0.3947525989700314	0.6348642756033469	-0.3672318178884376	0.10840176560250084	0.731919941928149	0.9039101833685288	0.04718601007732075	0.8807622387486737	0.321288199681203	0.13240327215832096	-0.12502012813239055	0.8575766085667688	0.9385866172841487	-0.7921544896476453	-0.3397146960322032	-0.2434592882169116	-0.2264942376447822	1.0738647874598966	0.5029991638597281	0.06519198696967263	1.3207543505354695	-0.7948818795962558	-0.6144280730436437	-0.2882509428458574	-2.263826760064237	0.35550632083151906	0.47662553032275107	1.1909060836375662	-1.6464910876742624	1.2172566017518076	-0.46184521099582954	-0.11164501506425668	-0.495543291759969	0.3423898607561949	1.0042599347347283
-0.2821665348591249	-0.48375640726202684	-0.2622790156039961	-0.39276474357306224	-0.42351163520080254	3.7619490704157057	-0.3306647055513042	-0.43763924407923205	0.5896501961954494	-0.2459478556187937	0.3054202138771204	0.6315572274106491	0.7583791960272521	0.06171388498254118	0.977531142172257	0.3534073999278847	0.18626621229676094	-0.05578556659654882	0.8598937636546224	0.860576193032363	-0.7937875780735163	-0.3343208508019838	-0.26581133607525786	-0.2558547374521068	0.8380685148551545	0.4745181507389581	-0.031989071161069194	1.1714908501363661	-0.7045586713448531	-0.6677352474865241	-0.31113201079208425	-2.2312974898902094	0.31788393706182433	0.4890609850613271	1.1459498226845417	-1.5855003433936177	1.1762389713946666	-0.5352259845554044	-0.1182784392387245	-0.4284664901896051	0.25875638952058244	0.9402994240927665
-0.3332027293424262	-0.38778289262502114	-0.24868649623810066	-0.45082695485864627	-0.44671768888599	3.5523290056400323	-0.3298955327934418	-0.45397567623717733	0.5729747245608966	-0.11008719886811719	0.4954715350250372	0.5433627803716922	0.7165671199043292	0.09277465144656366	1.0263320108799154	0.39978915617427013	0.20848053064148975	-0.0002811760661766416	0.8386304581425378	0.7824757602144602	-0.7938503891668182	-0.3368216335905414	-0.25239172010026795	-0.311708669170738	0.6326607996062971	0.40039008909470136	-0.10083740943210473	1.0602775264937443	-0.6561353958100727	-0.6991954044738993	-0.3490101365097235	-2.143725455736646	0.3300784375210379	0.48259525717018786	1.0990131097071527	-1.486988842605854	1.105462801118502	-0.5679887396827222	-0.11266785598004735	-0.40352849913866	0.19503986684137428	0.8868308584141554
-0.41049222463855445	-0.30396275132588557	-0.2109253397397851	-0.5097127436092732	-0.450885766489641	3.301142890495967	-0.35092760039117465	-0.4362209234649447	0.5654900845815043	0.00873589903152365	0.691842346193768	0.48105139390510976	0.7406558682378344	0.11405246589107998	1.0352729642622753	0.4243455981697764	0.21661874767415798	0.03331244030254182	0.8174012284405682	0.7018010824056721	-0.7861089219172532	-0.35037979910104755	-0.08397553961413232	-0.3672176904657893	0.5334488248439644	0.3845086468077126	-0.15122758772211942	0.9972777820833452	-0.6209908863772514	-0.714857705250558	-0.3689817385357914	-2.045878009535415	0.3473807764078909	0.45605920133202926	1.0663215052192863	-1.379630561504345	1.070373629885856	-0.5904077758303985	-0.17098482995829825	-0.4052230036587895	0.15510756583253518	0.8514810746145614
-0.47634672310754966	-0.2122384406711853	-0.16426916671369912	-0.5497550799596989	-0.4637737386161492	3.0994215527987987	-0.3479249422376788	-0.4161650274122396	0.5336564852770466	0.09033397283548818	0.8595867927640765	0.4310102436389558	0.7602388973234655	0.11262771465037569	1.023080755104512	0.4229316705769863	0.21518401015284344	0.055444500215170514	0.7840682709855674	0.6614214394752046	-0.7724318063505763	-0.3516105765126708	0.2103418004973691	-0.425680007262752	0.45879497729765395	0.40843903280890553	-0.2091412402054173	0.9554192499164138	-0.6098698413612966	-0.7276981937415992	-0.37013818240310864	-1.9425474098389397	0.35880106213206464	0.4130984252180746	1.0362384389692232	-1.286708144279499	1.0456933050936388	-0.6225466969083908	-0.24175037955285364	-0.38309213519024626	0.11661196170573088	0.8300290825279589
-0.5802574711345068	-0.0342931586227734	-0.07599563345729995	-0.6223781408272554	-0.5176716697559376	2.7518493011404224	-0.31282758929652577	-0.4184680430631597	0.4636676277668819	0.2606551081768182	1.109022816190333	0.31676448763651166	0.7367242849606036	0.10759138468323319	1.0328825705456304	0.42348927582484797	0.21754710724677495	0.09900817223024957	0.7372344775627991	0.5946926889002598	-0.7468300047203714	-0.3228172499746283	0.6515703864950826	-0.5372628406714683	0.25687431519739096	0.3888533870854487	-0.33634609000885585	0.837276788822348	-0.6006418202516104	-0.7715097100287929	-0.389015751818189	-1.7549232265137444	0.35399252077451815	0.3503897218355106	0.9585594521393782	-1.1264877488091505	0.9649732655632837	-0.6794348577888941	-0.32377018757674264	-0.31419933632284075	0.02533250774861402	0.7845263242946006
-0.6924678770747447	0.13277278174845275	0.02136752288166798	-0.6647594371784055	-0.5797676680917464	2.45909242559393	-0.2818145436996099	-0.40443649892658085	0.4108631828270336	0.4138528162082434	1.2399533170111283	0.23945180270161964	0.7362874423742461	0.07389690990305837	0.9905233524432322	0.36803600291003163	0.1863566369304588	0.08911826732833868	0.6987697031044028	0.5504408774555287	-0.7286524743185525	-0.2689866745770414	1.0761167123838864	-0.6388734514584015	0.12269328279368048	0.3837009368897365	-0.4336964263089473	0.7716836244698643	-0.6581626500397135	-0.8169478915246703	-0.40006254418885706	-1.525855908070731	0.35228578541612854	0.2773606538793076	0.8943588559439064	-0.9869375953424468	0.8751662433076532	-0.671068142303808	-0.4370347772224081	-0.2599624029653752	-0.04674637801519507	0.7704509765899219
-0.790879996694429	0.2322546917446579	0.12167672306557908	-0.6726987239414262	-0.6431108192031194	2.3046880898232063	-0.22649179309053014	-0.36626261023475076	0.3572012671988499	0.5404522455170919	1.27046064503013	0.19541151171852728	0.6922786721027772	0.0007172003804894356	0.9271671081262817	0.24846950619015412	0.16042285198635325	0.04055737063766367	0.6670655693729243	0.4929362047360388	-0.7284012299453421	-0.16757257725759328	1.4428161061604956	-0.7084849976976169	0.03676688393321996	0.4506511145352521	-0.5075427452770214	0.7413903433960217	-0.7393632142577274	-0.8658427365889987	-0.3729907439424915	-1.2764894801230147	0.34719526169501835	0.1920980744666062	0.8470430278647129	-0.8957116783424712	0.828668524684176	-0.6300602275907221	-0.5683856009437653	-0.22683963536437696	-0.10907146960454397	0.7664801789576396
-0.8574548888784911	0.2743554360550519	0.21508786936864865	-0.6439476346367498	-0.6864820832092956	2.2486481048619438	-0.10653545563847522	-0.32920090958897286	0.2849287377534252	0.639565390577506	1.1916339572848267	0.17028641864551472	0.5830430630795485	-0.09447351399847981	0.8640511043838695	0.13515046418610394	0.1413492825853439	-0.01565617974032511	0.6221672819647177	0.42686631686505433	-0.750849914691748	-0.0071988480761861155	1.7208705491623058	-0.7654081517293505	-0.06177086282420312	0.5088801367265494	-0.5750898644887185	0.7373316578753311	-0.8490607506790597	-0.928943791142492	-0.3214574024645636	-1.0169523745202373	0.35016349710090955	0.09658953063682155	0.7918732929003335	-0.8438903616576019	0.8065356106194013	-0.5700895925841334	-0.6193772289515765	-0.19273213683470006	-0.1726718756864353	0.7737276917092459
-0.9062836102418117	0.2647415042730187	0.330567398985817	-0.5936105799732767	-0.6723883847106069	2.215800327494334	0.019685793926349893	-0.27434420020633205	0.23044435024051224	0.724587730972919	1.039782766648469	0.15611276630318993	0.45061735332904024	-0.2049669232776125	0.8227297255634726	0.06930752614277864	0.12133529699389294	-0.05472444043635344	0.5668281663371149	0.37027973151993665	-0.7972547504238292	0.16371739678246647	1.795466839463287	-0.7523705377179929	-0.14532104264157902	0.5125227500821251	-0.6049546372750576	0.7737129672302114	-0.9831154455921893	-1.0326436981960292	-0.28138937589976476	-0.7685576000972013	0.37469596273061645	0.003132305409213593	0.7325389502504376	-0.8439319935649603	0.8254402545054607	-0.47985841917013516	-0.6098106580332974	-0.2034618673432858	-0.24290864051656866	0.7925002024667458
-0.9367748094876042	0.210010536669507	0.46080409335067374	-0.5265137238961634	-0.5780757265640583	2.179938128343632	0.10057584700669604	-0.14380253257858538	0.19721298621705827	0.7918332060299681	0.9031562773684296	0.1666869227628941	0.31269990820716287	-0.338297132407757	0.786270815971707	0.044977729817748634	0.1157771961760254	-0.07261199570820345	0.5067048069692937	0.31851040463328834	-0.8403682848668448	0.30212346538988893	1.65831836419888	-0.630168774643279	-0.21906497216407347	0.493739535126854	-0.5772032767848327	0.8426839192035349	-1.0963958026074976	-1.175410681344769	-0.21667257433441017	-0.5544981040299329	0.44492441243404934	-0.08034467024615466	0.6908136553142994	-0.8915276716529099	0.8939911768189285	-0.3584034341843285	-0.6006411900587948	-0.2892357678451772	-0.32040761287369174	0.8041381906491673
-0.9460336812201646	0.12952569220617827	0.5859480838738141	-0.44077107401046084	-0.4266556811839595	2.095977061616497	0.1767701004003072	0.10618139066174286	0.16062173704747326	0.7945893741243699	0.7860602705511879	0.19549308669603488	0.19285526494378868	-0.4905900414141867	0.7236064645094239	0.07636293948306086	0.11096660566338143	-0.05544579713638555	0.45372373740168426	0.267929190819357	-0.8467373297277451	0.40956886237585327	1.5138478109681193	-0.4872853202945958	-0.26435222973156536	0.4221542639651131	-0.520541256826417	0.948036180531736	-1.181946934689621	-1.3200889961137094	-0.08875886885789	-0.41556221145222716	0.5566191107578115	-0.15435156883137496	0.653728276549526	-0.8704931504598754	0.9446471199935912	-0.22423324342842355	-0.5531151877421344	-0.40433418808030847	-0.37993409765995684	0.7801842732251514
-0.9503364658939338	0.032208508571490255	0.7070771914741206	-0.3415135179233902	-0.2529089847168281	1.9439465829999563	0.234665733884429	0.4613176382562621	0.1246779657445902	0.7138562679670531	0.6670430744061672	0.2160397841563108	0.093841772441358	-0.6647104452782131	0.6833133153480448	0.15201517800916298	0.10686735560248406	-0.013575745199645512	0.4297888883765447	0.22585918701725274	-0.8315872940231179	0.45541654683271543	1.422066024959167	-0.38011302892741894	-0.2641783600454848	0.29959352242448173	-0.43322449929136886	1.0782879434918082	-1.2800680465867325	-1.4546413199585995	0.06132551761778978	-0.37683336933269546	0.6730778269080337	-0.19591999915835895	0.6004371417911136	-0.7212843944859296	0.9480879511717282	-0.08488889967516189	-0.4865823945255726	-0.5036641247432259	-0.4063614479776838	0.7523402654377997
-0.947948533038334	-0.05930689007221779	0.785704227506531	-0.23588970803153111	-0.10935559530567458	1.7873473713684198	0.21925151181691466	0.8943295175199324	0.09847261154494683	0.5824146953191032	0.549203692823905	0.23685160029349336	0.07292325316314244	-0.8603626890017642	0.7241734322653312	0.18891954165840322	0.11986438961910273	0.013814900511780198	0.42075198353390897	0.20015274053483734	-0.7974306214850773	0.4291730380398661	1.243736103171507	-0.2886815870164142	-0.2300883102615098	0.16230395296782793	-0.310379844759038	1.162412211471659	-1.3443631169936925	-1.550045234447853	0.18814886173369455	-0.4265038750562182	0.7537247828861531	-0.19209370539264273	0.5545246054320393	-0.49105994679175485	0.9387618373221048	0.04373558986283228	-0.44486853529511416	-0.5963950853126623	-0.41535950023063695	0.7344232517311552
-0.9368987116640739	-0.15864554611802795	0.796096217532748	-0.10852345306251823	-0.010350851891615293	1.590449108524195	0.14018439817269746	1.3830182044224248	0.06821614582796226	0.4529585689883975	0.4301478798079744	0.26908391328204473	0.1298625639908347	-1.058064127711946	0.8126588406788722	0.18068063962878672	0.14541236279276873	0.0007677532416048183	0.4264085680130855	0.17418706938201017	-0.7359385611416736	0.39173975214214607	1.0252144315387497	-0.27632948247192235	-0.1822973292144742	0.021699077442620184	-0.19102334644359178	1.1706630919051704	-1.3366705904242802	-1.5720729924821026	0.2980881253867535	-0.5209760574285158	0.77272148948387	-0.1650545627815843	0.5078425220006413	-0.23813570161019335	0.9005805678009982	0.1349300364412303	-0.42797361005075685	-0.6828084214825262	-0.4236962783022705	0.6745868825324829
-0.936543900886001	-0.2698026530713883	0.7614891841956588	0.06945987290808317	0.04422734439848249	1.335155843700671	0.009094285050619854	1.8402510678001593	0.028238762409541478	0.35588113470895594	0.31415245381167056	0.28378780297818185	0.2526777368414487	-1.2432664965036715	0.9340091596891023	0.1621203506642741	0.18088293243737627	-0.045587255569258085	0.420547528673216	0.1324194943620522	-0.6529525446700625	0.3525412078054451	0.8740172958005262	-0.37279230518691026	-0.1239582538786183	-0.0826591556197166	-0.10528651848913198	1.1305168176922815	-1.3184554100935784	-1.5110730471564924	0.37101017153450994	-0.6082875757819849	0.7160430344083385	-0.12835402841209223	0.4402468651919782	-0.004091526415848271	0.8351383501040702	0.1609384118800671	-0.4394354450188863	-0.7524557544381398	-0.42782924193551697	0.5811117236359331
-0.9422659286720604	-0.36322014583422463	0.6949696698186856	0.26216876395366767	0.0556348676882638	1.1371836930962207	-0.1726343165851716	2.144316539057697	-0.032055426501890784	0.300079202560583	0.1925479273156711	0.28940627955416764	0.48341799095621313	-1.394295225518349	1.1029078932117353	0.1394747497817603	0.2394780950725885	-0.12094289461046137	0.3615554862012308	0.08662313592278897	-0.5529070352574221	0.2894724465771926	0.7177878040716799	-0.47618782741587407	-0.05159369053235393	-0.12492402884397102	-0.041227555494319536	1.0277546385713632	-1.316347868567713	-1.3867280474960888	0.3702942777118844	-0.6513149286030846	0.5993617006026761	-0.07735803539013453	0.39363268297284415	0.14929082827081738	0.7952433075251266	0.11635262541348894	-0.4569079745451024	-0.8147112110719877	-0.4203780989281502	0.5046819399413762
-0.9286366892603841	-0.41865942463690864	0.5895587839520681	0.42944558287870127	0.042038286030185015	1.0039745104878488	-0.3583549248342572	2.2623994537251018	-0.08113249885774966	0.28283011409135883	0.06564323528725789	0.3386367784813186	0.7954109661337319	-1.515890989725049	1.2405465231755877	0.11672673160882377	0.2827854663042104	-0.2100147653972347	0.2499776535589769	0.05856206535080664	-0.4446583970594423	0.2360243438413856	0.5159483925478331	-0.5366161336272486	0.015543190919121829	-0.147941121931374	-0.018359613707735197	0.853604987479604	-1.2667754811057315	-1.2514030576770732	0.3195429125632871	-0.6289668975354721	0.47166821344115134	-0.008994920109345782	0.42507094425100683	0.2124880636414792	0.7596924803718628	0.037570641610662356	-0.47096902878159136	-0.8741275733400347	-0.41336386921915447	0.4137732721973973
-0.9087391261027588	-0.4543774096019472	0.4703158629598036	0.5618850750323852	0.04591056457809241	0.9067782481193338	-0.5325379417154419	2.2183613007904412	-0.057210816593368775	0.2871779902038051	-0.05099902329678828	0.3995834835533109	1.0686747257263476	-1.638149428927425	1.2769381654064813	0.11421181814398226	0.2723685485023932	-0.27273098052045586	0.12204343206127422	0.03087903075650698	-0.3696117027813009	0.20918260857754997	0.3393462463169533	-0.5673864547909613	0.05670394127033059	-0.16593246441804177	-0.03713410158097356	0.668908094409733	-1.1779727135265579	-1.1548198109115233	0.24310747980910646	-0.5390467006972671	0.37720412164860007	0.05316109639594828	0.5220678259699179	0.24798967264169827	0.6816560234592041	-0.02403755777540762	-0.49419955099258067	-0.9445166516704969	-0.4063614479776841	0.2708729817965758
-0.8946255418194274	-0.48898915572782664	0.3500849394585648	0.6312550049130194	0.0615479416870956	0.9301588570744272	-0.6848341477717207	2.0325023206498702	0.014422984686256602	0.2787084280656866	-0.16475467078030365	0.45525840570373377	1.2442480017923614	-1.7287625883362583	1.2187038501386631	0.11588463388756469	0.22364775586681715	-0.2852449510993016	-0.011520113267510712	-0.03853917577395167	-0.3424898726931664	0.16307994234616774	0.19460730076669192	-0.5465495538263809	0.06635950450394297	-0.17041974174012683	-0.05203058048367533	0.5013271054106705	-1.0921807195557653	-1.1126620709198227	0.16613237325017785	-0.4180547139720524	0.32650666091594394	0.10348748800890561	0.6506274545228097	0.32633051431412324	0.5615590587859923	-0.05629344773764842	-0.4988023351136393	-1.0185888794484832	-0.3786705916349363	0.1135422317076984
-0.8751729001136713	-0.5415474384170208	0.21344419246735474	0.6124444956114206	0.05277426551773826	1.0679556128339385	-0.7722083272008277	1.7715650302893131	0.09675767016827405	0.23786017387630368	-0.24365859226742587	0.5487637236743177	1.3259999715252393	-1.7782593130133368	1.0828910485412933	0.08157484159571735	0.14288047304926893	-0.22817413623721355	-0.14685560072230322	-0.12046497265173839	-0.3581675215815353	0.09581378882967143	0.04905479099794746	-0.48460795313154553	0.02250956967470667	-0.15943911017549395	-0.06854802609893025	0.33457387464280264	-0.9925843285905485	-1.1173387333947862	0.1074621210482299	-0.2951511045515462	0.3115764368243035	0.14020927956598442	0.7735399655890911	0.48277281419166124	0.4378352720601506	-0.07774691721338756	-0.4647056323501856	-1.052402237570894	-0.3579585395986117	-0.03355483667846757
-0.8517779164293309	-0.6351718535526489	0.07054310230563983	0.5262159350213416	0.0395527018271362	1.172141565711994	-0.8136398178029566	1.5077180762527163	0.17952109099445918	0.167766379208017	-0.26294771928703436	0.6734816674145793	1.2476928176162203	-1.8147778027750863	0.9182109395075327	0.011749008924815275	0.029885850782354905	-0.10273125154584335	-0.27784301480635626	-0.18755015714849754	-0.43046308997301325	0.05086834757495391	-0.09248860849826765	-0.4188507808758474	-0.07452130647002954	-0.11636124788347324	-0.08426524764089974	0.18668552098261965	-0.8235293904799995	-1.1505904813689463	0.0707532885742113	-0.17544761489166655	0.3242211196534092	0.15917069089386401	0.8199730779088548	0.6525269164471775	0.3291368909809255	-0.08139359419290641	-0.45214273921976506	-1.0386671594228343	-0.38364195646235466	-0.15868338645675553
-0.8204081381140254	-0.7698783182403102	-0.05641522009761759	0.4089220324498123	0.03196512899677725	1.208446508062087	-0.8497870915585851	1.2705299326533532	0.2212396648922549	0.06149054806640453	-0.25553328007228987	0.7628980396374845	0.9984803627068504	-1.8214147477317861	0.7847813244095717	-0.06360735742895271	-0.07855136994626703	0.03450424702434015	-0.4053410659345801	-0.23762372264954124	-0.545872192807508	0.022300581837447184	-0.21881751838283794	-0.35490438834394933	-0.15819899072386528	-0.03749075001058273	-0.052656396746117815	0.08730112948253996	-0.5728373259782207	-1.1815920091377627	0.06079685756415648	-0.09353299818070727	0.31855179002815176	0.15291044914940072	0.754889765953954	0.7884238700431465	0.21889744265589153	-0.08717323317931394	-0.46678139773811383	-0.9839058888176304	-0.4411019594319966	-0.2470094215943696
-0.776698829405752	-0.9171035864818922	-0.14007208708480817	0.2961907490346254	0.013929381165533355	1.1990264399899302	-0.873000725390799	1.0737400538379283	0.21596359524872102	-0.08214853444613597	-0.2264065051883255	0.8108131420522898	0.7074683128913114	-1.7486224482066892	0.709778217039059	-0.12050585210863377	-0.16358669547428206	0.13183512930425167	-0.5451609300005756	-0.2601438658914904	-0.6560051638045719	0.008413882117465351	-0.3350901035461488	-0.30719034262182654	-0.19169788357517148	0.06297147050622756	0.04032348499987521	0.000306409571938171	-0.27523740865787705	-1.1936699983122343	0.08656903517867913	-0.048013142839778866	0.2840015299035555	0.1379666462755208	0.5825451723595891	0.911373300450528	0.12182349123253304	-0.12329597684436569	-0.486979497469351	-0.8879265950548904	-0.5369276733856834	-0.2745951661210863
-0.7350339066092302	-1.0520567663063427	-0.19407989696176492	0.1925599966081728	-0.0064000812109792525	1.1064271708406281	-0.870543218429438	0.9425130986262495	0.18422843007940368	-0.18386705420976907	-0.17205325938231716	0.8523857899657115	0.4738573789233304	-1.5958197892035848	0.6997553802693668	-0.16695778316512458	-0.24719934009880654	0.17914149260356446	-0.7133046074345899	-0.2568819554554862	-0.7427975325303299	0.03595191376556671	-0.4322397359450976	-0.2787869692399385	-0.1729547314158072	0.17166916469651	0.14569658059880417	-0.1001327061259523	0.06288752143126239	-1.1770102354666414	0.1190596009747649	-0.011840171948205917	0.25607043473410107	0.12757188154532556	0.3708970937331638	1.0225825329827276	0.057656639532133	-0.17823006930565471	-0.5378267244066961	-0.7525580641450172	-0.6734689833606046	-0.23908396778359503
-0.7042498476736001	-1.1381683075990585	-0.23756997103863622	0.08970340699886034	0.01583063504716387	0.974291875992483	-0.8610016303681848	0.8820168094545267	0.1455985005997956	-0.21560068564319357	-0.15292825406407512	0.871708862763341	0.2888108593417039	-1.3853644055766121	0.7452473354637312	-0.18177415117971205	-0.32338510814240806	0.1605743984113921	-0.8787903716795936	-0.247452658069288	-0.8300170166905477	0.09611780556082843	-0.5014178562961755	-0.2313186721946166	-0.09466700743043525	0.2470237488088023	0.23025359100931686	-0.18404335907839817	0.4342814998930038	-1.1343780514557427	0.12912616949599282	0.013465065498862536	0.24244623422104902	0.09326278077940589	0.21466772118275274	1.1398075761282747	0.009631138725312	-0.23730623637386966	-0.6075724414410942	-0.6142225517357485	-0.810329121958663	-0.18297627441035655
-0.6789343802539768	-1.1407389201533609	-0.26006948272028785	0.021782973456703224	0.07948775468944906	0.8481289043020851	-0.8421953564385071	0.8543356847527404	0.14025243334904933	-0.20673738520587462	-0.18643804379634096	0.8485823566393194	0.18525420394114095	-1.1209264973018258	0.7984654275352117	-0.15332490383987218	-0.36543859112010724	0.08182106476858056	-1.025466288740831	-0.2450224267841862	-0.9132417153167101	0.15387117748948415	-0.5193162691028197	-0.1550589775408783	0.0033954955183716244	0.2546257245073944	0.2981803036916761	-0.2573800681743064	0.7788494855040772	-1.0872589825775605	0.12646084172560296	0.03577085076105278	0.23462493392652006	0.00564065354451424	0.13332206889065837	1.287455135576265	-0.02849699054594131	-0.28134158103221896	-0.651001063383322	-0.5174759351714403	-0.934943879734788	-0.1394911979007195
-0.6651981344171669	-1.0812169037644312	-0.26186585091842335	-0.0029408220439096516	0.16857632533555683	0.6960701654813283	-0.780849983135384	0.8388099889987346	0.15363072602726446	-0.1363084941127372	-0.22326888442687737	0.8077948678844311	0.19440293582117188	-0.8190933292710071	0.8201447369814486	-0.10362975858663914	-0.38857524072853666	-0.008693519418258267	-1.1591525069860338	-0.2632545619364213	-0.9470466457322578	0.20067014010513134	-0.4770193170016446	-0.0853439581745878	0.06807501873992555	0.20074672174362346	0.3443881142824239	-0.3294350871057855	1.015496291122761	-1.0814436544565182	0.10563383836275722	0.05600659155762242	0.24775937559759859	-0.1342741551551599	0.150116302057251	1.4362059405692638	-0.045887137311122005	-0.30107491985724166	-0.6992671211861123	-0.4549391268436871	-1.0563939682145997	-0.12727211738186534
-0.6756847640802006	-0.9674414329399724	-0.27865291173000406	-0.010913051905532243	0.27897114934323525	0.5053608873605105	-0.6488368627038736	0.8567847452985966	0.12420548189591303	-0.012616026289473958	-0.2633918133025016	0.7932541281433139	0.20914325280659699	-0.5279445211704832	0.8069315053819027	-0.05432152309722884	-0.40140348209558674	-0.07292562905604316	-1.228994287398799	-0.2982930965536312	-0.9151888592090967	0.2303559028539917	-0.4052159842754593	-0.004298631393664864	0.09075921711709005	0.09396007977756822	0.3497844971356056	-0.3600487907207349	1.1232518785666887	-1.1208360635934567	0.06773552076806874	0.06234346237074444	0.3149899075410798	-0.30453359913571826	0.27996605364315674	1.5551274839396823	-0.05973017239845302	-0.3083957959066915	-0.7936693210023409	-0.4077104084072059	-1.1279296644723258	-0.14538282853398465
-0.6991980180238988	-0.8091060249900128	-0.31916101459796936	0.0021241793661096408	0.3932033665064972	0.3472733049735727	-0.44454073235246916	0.8735237371028429	0.0748134203076041	0.07094026724721549	-0.29485490887653015	0.7949875964153967	0.2001442955276048	-0.29952554766070605	0.7476305219631411	0.004887050466445417	-0.39800351586860555	-0.11012254410995628	-1.1994437448666213	-0.33159266567350076	-0.8420516221673602	0.23203289837102276	-0.3213685462117192	0.10683150708410213	0.0603899786152148	-0.041207271463229264	0.31729334790361197	-0.3295018418018504	1.139765971808656	-1.1720353510367492	0.043637433323378216	0.06718060709142788	0.4131791347680259	-0.4987180077457956	0.4546192884544939	1.6463117690322981	-0.08024230884263736	-0.29569435118179965	-0.9137568612274591	-0.3867752846377709	-1.1319445434303363	-0.1622022233829238
-0.7236799617109064	-0.6451518787634661	-0.36166308616586507	0.034564895714183454	0.48014648552470973	0.24537642863705073	-0.20417809138501103	0.8743887722497747	0.025193866495859567	0.06934018181855087	-0.3074150461400505	0.758452203363204	0.24507667583880552	-0.13741485371832762	0.6487955495985374	0.04878992896128618	-0.3914085459176878	-0.13723091980832486	-1.1052582057073301	-0.3548148757311469	-0.7287027231931942	0.21791083085917626	-0.22930159336329786	0.19448617985689556	-0.00044122888778029833	-0.1431793288201745	0.2838583446364602	-0.27337449335124003	1.105563583617457	-1.2357870716737147	0.04577410104013696	0.06615614630997267	0.5078806853930494	-0.6951131638649526	0.6232406322430581	1.622935453050331	-0.10925688526368708	-0.26703009401825667	-1.01714802768011	-0.3865578765106605	-1.0934135139009609	-0.14455961439070797
-0.7564520873871654	-0.5091004186526568	-0.4171618816472747	0.05696620276337246	0.5255062168933241	0.1854365354939159	0.04698373510280066	0.8979694056706571	-0.059118251389869224	0.0203909715583864	-0.32903083963199553	0.6622651080069858	0.3313967709033217	-0.033843849394032614	0.5377563560474437	0.06567740218221525	-0.4175955198361425	-0.17684281164061086	-0.9682052974227148	-0.36505425021237803	-0.5683460019912394	0.20010133460812551	-0.15774987843664473	0.2258902739239356	-0.05893099128490435	-0.1756355417333285	0.243272621124693	-0.21731389959669278	1.0357738513752037	-1.2965430172180228	0.04846145631276302	0.050303407825810706	0.6015878771570977	-0.8408205561821698	0.8020018903963585	1.474007712451057	-0.113614385751829	-0.24578304022060235	-1.0946553022519807	-0.41051113663292754	-1.0123011504816284	-0.09221287975048764
-0.7822800592640039	-0.40844860139489747	-0.4949356427855702	0.07255652417664966	0.5478851960688422	0.20772441655263885	0.28533883517224423	0.9455238703064787	-0.14859269280741483	-0.0635171732243974	-0.32339277647911635	0.542655797233273	0.4745313646280006	0.024012775228506283	0.3972156199431814	0.0710031012842327	-0.5053556409928724	-0.22774550399516516	-0.8015200646616438	-0.35513890656916014	-0.40439648625236807	0.18221338242645316	-0.12449439259862131	0.24420501741608244	-0.12592877698751628	-0.15080242111792747	0.1742276465963328	-0.1741503131217121	0.9550700648025738	-1.2962990174367206	0.025211427704106244	0.06365308233878858	0.6926236570558414	-0.907259895986307	0.9492796197966522	1.273487630657388	-0.061629936330780524	-0.23367332043955646	-1.1188244314209919	-0.4804398212824482	-0.8951493441803928	-0.007841500791364874
-0.7765186080581588	-0.3454407388797017	-0.5755656293589009	0.08806448784342283	0.5534755801886818	0.3172892282998961	0.4633523323875705	0.9643411933078964	-0.21782032633915974	-0.16702008145036548	-0.27039112115496394	0.39704446237831925	0.6934019816105557	0.043240545103063445	0.2272021701546953	0.07006996597148599	-0.6009043372653116	-0.27357779055962694	-0.6405459376759347	-0.33208951295845524	-0.28058325913396204	0.16787556110539845	-0.11810330049053204	0.2539573596428325	-0.20508584940328575	-0.08657628476440693	0.1109176112598523	-0.13898393923519872	0.9154783918523737	-1.219303530892395	-0.014383007562648658	0.10526520067829112	0.7408426412245757	-0.9186962629082789	1.0223526410612664	0.9966874866055534	0.025666209119182836	-0.2519067053371537	-1.0421113627366756	-0.5354057113014019	-0.7707235218846432	0.09654528086706952
-0.743937967563717	-0.3272554457323957	-0.640234884491794	0.10673498897596374	0.5403325086308081	0.4352567407675176	0.5584451604418025	0.9379407699924748	-0.2791469799569549	-0.2862138797699983	-0.2219752192513893	0.2006221134069614	0.9387202968929543	0.035624880152749214	0.10004763886364498	0.07805851462451265	-0.6514336225748124	-0.3207273371850188	-0.49418351806775984	-0.3239887420081136	-0.17303810518097276	0.14202433196565842	-0.12607119747568274	0.20166462804767377	-0.2574785814752264	0.01487841591305245	0.1128668750281125	-0.1072754586047999	0.9176310949823663	-1.102495413365555	-0.06358143380370418	0.14144873302121905	0.7510385298438191	-0.8834305887009313	1.058442135379503	0.6797125519524758	0.12281987091732313	-0.3078728761888734	-0.8218816801443609	-0.5256223455814164	-0.6612708364087676	0.20135174032403888
-0.6964665382244514	-0.3374583104216072	-0.6882428245869772	0.11454250334457723	0.5272330438133386	0.5183040608916542	0.6096489909325431	0.8866565434244305	-0.3238404521612196	-0.4094707222409545	-0.17346277517053826	0.013846005526136084	1.130381861353729	0.001960990372374069	0.05134606959346426	0.11900267139601022	-0.6729667420123607	-0.3570669877548326	-0.3600747597771249	-0.34124878464630737	-0.09560458935732621	0.10618958565434874	-0.14111794188764099	0.07877735550609063	-0.2780183870574105	0.1414407529950266	0.19089898145644946	-0.08600741243881135	0.9361322988058646	-0.9626293165056332	-0.1296308992542538	0.20229325427854805	0.7612492596400913	-0.7877838731518302	1.072893776722992	0.45712755925863996	0.22648321332274976	-0.37243970029417595	-0.46696189907619506	-0.4855425179128714	-0.5663189490518233	0.272341854091443
-0.6432674491820147	-0.3361133149984578	-0.69910187034471	0.10343244334113752	0.547414243272476	0.5596769998645689	0.6257093181166595	0.7864697454980737	-0.3324239087454764	-0.5204965452048346	-0.09382513313612356	-0.08928515979059935	1.2714820167476502	-0.057190399241717114	0.06280074018739812	0.17348866990127185	-0.6694582662249431	-0.36596372038858205	-0.23993708363385452	-0.3673440681343398	-0.06259107871739479	0.08177017724844737	-0.15731374091745778	-0.08909485903102904	-0.2853556878099636	0.2736834552517814	0.31923235238888	-0.015287487428611402	0.9708314646424465	-0.8243763293109883	-0.20049337394307276	0.31546976700091117	0.7642323362230157	-0.6658526451510203	1.0493433729361457	0.39748985196715614	0.31019239190747216	-0.4518134090408498	-0.06920915048146951	-0.40836263278853646	-0.48615126303437695	0.3067554335712304
-0.5953623622251054	-0.2870727126467282	-0.6657792402692886	0.08875629291405952	0.5778779121189614	0.5602610440850422	0.6005458313432686	0.6749476168801196	-0.2944677062352754	-0.6184117205464055	-0.042484003261105484	-0.09973695378403907	1.3804305577855558	-0.12874910377486257	0.14486692044930635	0.19232207164024517	-0.6307203531494429	-0.3372871779510106	-0.11500153342631811	-0.39464906675095734	-0.020256401831333308	0.04938749188447781	-0.1796825632957704	-0.2773124771791293	-0.2788529615505928	0.40890359799048615	0.4812777272292152	0.1380614003696061	1.0208554681456818	-0.7261799728801611	-0.24227954568217455	0.45724668999316664	0.7382009117133317	-0.5605764236248678	1.0083876250723305	0.46715044095527086	0.36382418907403713	-0.5385630380177966	0.3122623774183739	-0.28665244774656545	-0.4308876350241174	0.31443876557516026
-0.5531455115515816	-0.20404908984029557	-0.6045769757587971	0.08170646981328465	0.6062135720337137	0.5382369249323403	0.5543493155061985	0.6233825347448911	-0.19855348495431174	-0.6882290606641888	-0.06821249350497878	-0.060336239646816725	1.449626423464805	-0.2052421882758167	0.28659924980327306	0.16493113630144857	-0.5940079518687392	-0.29121443915320516	-0.019003161168879464	-0.4194050227751996	0.06192563264600067	-0.012327904540556451	-0.20388819561065935	-0.47933082365075974	-0.27196772198184554	0.5635087787605995	0.6285702531287207	0.31732446117986657	1.059438531937074	-0.6616555862690731	-0.23568230876290147	0.5939329934322136	0.6836447449530139	-0.4525048819309845	0.9763382528837912	0.6179932492930493	0.40083637309832554	-0.6099002963643205	0.6518936951510999	-0.20215741858062058	-0.4130804659985893	0.2757315593872952
-0.5118128718646832	-0.09789791259794609	-0.5323270468297702	0.07501078502247971	0.6617685593088679	0.5132549044049803	0.4831623767662562	0.6256518477277486	-0.07059785897248252	-0.7130597057456753	-0.13578236337997796	0.005861854602368949	1.4743766762862247	-0.2728758178345694	0.4280817289597209	0.10002133357086936	-0.5991802409161682	-0.26804738919270193	0.02594964753551392	-0.4326902871337598	0.15383082436660392	-0.08794961466822993	-0.2228098541353963	-0.6474487868646823	-0.2736600535930181	0.7269512562803266	0.7592940369980183	0.4878159549273172	1.0651891095290795	-0.6031769720169223	-0.20135244653022294	0.7125169692484414	0.6014691477408591	-0.33474006269728773	0.9448773578682065	0.7430867229294094	0.42437750378426864	-0.6750038012326465	0.899000026983636	-0.1673465408161732	-0.4130686575310656	0.2090512137817607
-0.47898442701730204	0.011858489062666688	-0.4788491655712641	0.07298478445847227	0.7500722086276959	0.498983501275663	0.4066335332229749	0.6327406422435087	0.021396496304660624	-0.705553545829005	-0.2362634614881359	0.07621007583236343	1.4525969530520455	-0.31992574252761263	0.5386788798536652	0.010667937525900168	-0.6847581142463609	-0.2831958798934092	0.03658130029155664	-0.4402186036036101	0.26716716112210753	-0.17482975084006827	-0.23378039019495098	-0.7195954247172176	-0.2883462464105295	0.8469568893222663	0.9277206858586571	0.6585744674590241	1.0856322623299788	-0.5583759010611123	-0.15309018913414166	0.7709534795967835	0.49709114969262397	-0.2454811320181724	0.899055356458818	0.8298892497725119	0.43153815245228333	-0.7477171640997456	1.0210911320614504	-0.10125447017448894	-0.4165757723855631	0.12879590553903053
-0.4456434777127051	0.09367241184354574	-0.45656521807338635	0.0664538151606752	0.8547545496424032	0.5113803108586212	0.34982243332743623	0.6468058890481507	0.08016823725925235	-0.6705443468426575	-0.3677152900662176	0.1061378957062628	1.4038078767641342	-0.3822273871211527	0.6222537709236666	-0.07066277076923379	-0.7904946525819179	-0.3154060247166536	0.01725350079403698	-0.4256912210326651	0.4008040432330655	-0.2764890229427078	-0.23891339330538522	-0.6887345645673162	-0.2987204710132702	0.913379151988714	1.1175379397551988	0.7816834779402474	1.1319379604268665	-0.5257477080836147	-0.1255558113408493	0.7080389138738361	0.38533708666074334	-0.17474784032139784	0.8454133987703754	0.8747268139979418	0.4166057422429155	-0.844127046811117	1.0796818664024586	0.01534022952369798	-0.43088763502411814	0.03848447158527306
-0.416847485517704	0.13795379962105664	-0.4639123640037625	0.019732265568743378	0.9478113336653073	0.5642080526072787	0.3104215588060605	0.6272021704586127	0.14878339172790028	-0.6078896928060722	-0.49813411734745444	0.06910285591682419	1.331254563778297	-0.48649165144092654	0.6755487399789981	-0.09561845053574158	-0.8375998584287835	-0.3577674355650093	-0.03854904585113626	-0.37525042058187286	0.5061633711391199	-0.3510809989809755	-0.22832867120511172	-0.5863996418908617	-0.27882977892578176	0.9356888390041664	1.2955672774952642	0.80339210510026	1.2001620903927623	-0.4826275245101114	-0.0985721211034214	0.5371440694952839	0.27450317660469226	-0.08102490024894804	0.7834082751047708	0.8091877838383474	0.3805633677784872	-0.9751321971697038	1.145619005203353	0.15751235594080373	-0.4564057333425306	-0.0036931471673947156
-0.40637211968889453	0.165283469935214	-0.5120460498728161	-0.05914998403314572	1.0170065093389455	0.6457010614995082	0.2682285871736506	0.5359241111233767	0.22487079076632988	-0.5400913086480182	-0.6087811067227044	-0.01005546288422594	1.24397341502379	-0.5975457857164012	0.6843511546300413	-0.04978102322179153	-0.8781221509425567	-0.4148800682068092	-0.10867706306887567	-0.3060050304983571	0.5641756969135515	-0.3864057817432479	-0.19477124400765125	-0.44083882037912947	-0.24268806684606967	0.9097998884306282	1.4963927420409777	0.7478521979750157	1.3156403121421851	-0.4538084392296115	-0.06251309994532549	0.3189444844967747	0.15463098973769665	0.027503670978063176	0.7391253678400298	0.6663383017134591	0.32840621254540786	-1.117036095331232	1.2281803172414856	0.33122144950233545	-0.4983730269212616	0.0401308998718264
-0.3988985656809209	0.1975235673267845	-0.5834247402257482	-0.139662917015821	1.025815070900626	0.7105299699720924	0.22575871334841105	0.4286372844585776	0.2994094927452144	-0.46905924399014864	-0.6930720817017911	-0.06391534178505802	1.1689862647710998	-0.720579044913723	0.6534466071215767	0.027157121284072182	-0.8869837650447959	-0.450477453186733	-0.19058168026253647	-0.21341861904992268	0.5836848224933886	-0.3950653550855813	-0.15181169836771188	-0.29256182928169794	-0.18739750667280722	0.874968058111663	1.6953407577993673	0.6495358816119596	1.474323135171864	-0.4602066557170977	-0.03445006209840188	0.08348748798386227	-0.0018395396839621769	0.11552968477711509	0.7322786622700926	0.5528497222533649	0.2839676786038285	-1.2459220447281356	1.272673897078389	0.4995337060261755	-0.5531879331656264	0.11749688788618809
-0.35597772536836436	0.24632541309452236	-0.6454533341073818	-0.19744511196328976	0.9763737486301632	0.7373583238415933	0.22882771265227228	0.33848264739208206	0.4044321526645186	-0.39440813794388424	-0.7260026183704044	-0.0701864181811224	1.133215097556683	-0.8532159940483892	0.6023906802209317	0.1091364724185551	-0.7692750052078475	-0.4414866305486324	-0.27367213564821674	-0.08772705698442526	0.5877172946834267	-0.36239826697311	-0.10838246616864862	-0.17382641596397247	-0.07271306173480493	0.873120355684922	1.7618722079949722	0.5071347639682389	1.5920293293914884	-0.4997888424617159	-0.017863352915721116	-0.10885766409710888	-0.19456706458860692	0.19696597042409875	0.73841240511126	0.45353680724894285	0.25636131880394786	-1.340900778738109	1.2329816528344337	0.5900394304710662	-0.6077902869945675	0.20687211752013773
-0.2586244061657849	0.3186368238325637	-0.7350292343074315	-0.20400902435968876	0.8823314522741212	0.735059827231987	0.3428768033239617	0.2842325860345623	0.5319240444985739	-0.33299334067924974	-0.6890752355625921	-0.05842942454752633	1.1000025797766562	-0.9513020884084675	0.535949746926924	0.18024821106921832	-0.6025802071431479	-0.3934066383246474	-0.3358673042710627	0.01851185377231702	0.6020005373004732	-0.30005522310310356	-0.06609390132745843	-0.08702539648954316	0.09370341046803514	0.8851990504060179	1.7025838115909029	0.33662991928157754	1.6301908848777071	-0.5939998691312691	-0.007477385612091108	-0.22655447799950074	-0.378256312682307	0.2717487563562554	0.7421356549170607	0.33068104863311787	0.24938666101042503	-1.378124406019619	1.193957263541377	0.5911648372466994	-0.6678953866894858	0.3106778068421424
-0.09954527541280264	0.37283456839849566	-0.8518021490272579	-0.14480204039769468	0.7474819682476768	0.7047460481757849	0.5024416919420144	0.2600902414793107	0.5999704684086307	-0.2957306182357766	-0.6069661137899279	-0.049537751998961176	1.0306819019298792	-1.0065487930480328	0.4751400527000687	0.1959863346976189	-0.49151464372842063	-0.3224000483735018	-0.3988666620126322	0.08395528202314123	0.6284942564555781	-0.23858500146126035	-0.028552525637421798	-0.01833217425311104	0.25238847729654185	0.8849139763173195	1.5988624605534996	0.18258678264429445	1.6177714437431387	-0.7273864162432695	0.009759134886510444	-0.31363364442315567	-0.5103873117756418	0.306748715718763	0.7269597339760894	0.27202169116456654	0.25572363580568347	-1.3663999955043338	1.165546352927469	0.5415702068387174	-0.7364907745338442	0.3844765335689672
0.1125527230350234	0.43087629396668187	-0.9388900792728879	-0.05242135614373886	0.5964892689235415	0.6528414730981994	0.5995535984856278	0.24080108112502252	0.5729601417260599	-0.2684621466634966	-0.5117176016900922	-0.035914730754828664	0.961735660585694	-1.0356453228582054	0.43761447495735767	0.19979853384115645	-0.40365806962908196	-0.23856585449566894	-0.45487366351849656	0.1274834245963094	0.6432297389444059	-0.19051112997301606	-0.004715932761844052	0.07121088308878479	0.3902323644203277	0.859489590925363	1.3886087149392023	0.078983494352967	1.563788272944882	-0.8334043212191812	0.026400912824776114	-0.3796004695877591	-0.5750206377389664	0.3089913490092243	0.6440863044080587	0.3263617382446424	0.2618480496015184	-1.3123741320266233	1.1082913284882578	0.47136017049528744	-0.7775015822431671	0.4031683370575207
0.3519317279746514	0.5605211190737356	-0.9901045366017438	0.04989167233864394	0.4515317424713688	0.5939189473068571	0.6273361184995306	0.17667613802526552	0.5008013583923511	-0.2519000058652173	-0.40391860654446543	-0.04183911349647542	0.8898563333045244	-1.040905942823885	0.4103615841818568	0.19900195491564168	-0.3579032049787455	-0.15845344301221564	-0.47760904402757154	0.14227003183766568	0.6539829981178389	-0.1659544236885281	-0.0017887790272992136	0.20366941988473428	0.49690721248626923	0.8175520249881304	1.0920333622399676	0.01622072911359576	1.4712220383552324	-0.8728645080731487	0.02972706566220527	-0.42389519657148406	-0.524709047609078	0.3147201610640039	0.49332297944488596	0.4755600862417495	0.2588057702972953	-1.2148358436083826	1.0499352458867535	0.3844736519311226	-0.7892155820265384	0.40219984983013557
0.5891593405773956	0.7087014136512834	-0.9936523637930608	0.14717264250960993	0.29585567922780354	0.5225996119325578	0.5713211124083778	0.0630644439874529	0.43072500387317253	-0.2568426781317747	-0.2825264728384723	-0.0813621900999621	0.7510527217931751	-1.038826162837453	0.3753056795453877	0.16842470387478198	-0.40052334899427394	-0.08614004744506742	-0.4733154919530178	0.12484797378046324	0.6324639175523117	-0.16213950406206384	-0.01947751033433357	0.35643455786901307	0.5480133088812194	0.7601676667633426	0.883441620470186	-0.03296413094635614	1.3774514943222307	-0.8393280936874689	0.02094910602170454	-0.49165746846647107	-0.3404706759652876	0.34355553602619066	0.3346038957781331	0.621542369395388	0.2731536377582532	-1.0889085189307126	1.0350799857627089	0.2728281843030455	-0.8062433921955108	0.40583167693283373
0.7559654616084032	0.8636783123197704	-0.9299531474871591	0.22246409436390868	0.12926048818698582	0.45732796026058187	0.4017762072570907	-0.08373314386898031	0.3825753998128607	-0.27611072256072877	-0.18905433680050385	-0.11856037984442028	0.5838418609517438	-1.0204547729573106	0.3351374554827668	0.1676736437450102	-0.5107449491611682	-0.034819177293392185	-0.4647283878039069	0.09167801699579861	0.543548533872921	-0.15481368154029437	-0.0490342145192507	0.5187192235441225	0.5436549754168284	0.6736318433943703	0.8369157721067207	-0.07738270570734151	1.313291908727648	-0.7203646447591228	0.030773372018351453	-0.5723047110148063	-0.1099426731665926	0.39225575278871816	0.20321505004758125	0.6990505729206374	0.32242793443667644	-0.9709626004723673	1.0207120792514828	0.15096453470076124	-0.8346545650571956	0.3903520227484448
0.8245622120357672	1.1022040982794699	-0.8303984219464657	0.28223934677678375	0.0005421118613960052	0.4325720213669535	0.17886994202926654	-0.24311306113531791	0.36776215618681957	-0.29217859613235214	-0.1499933718749074	-0.1302663891170728	0.45155344458551794	-0.9622719083369002	0.2850232716343067	0.21444420637170683	-0.6199417368128384	-0.003497660289029854	-0.4310069661135906	0.08238913297274086	0.41527571913002026	-0.11675274819760276	-0.09566738003234301	0.6477631471466235	0.5100633520662804	0.5873071860170256	0.8776553848633512	-0.13209485460139403	1.2593538995335163	-0.5460674676487464	0.03237036593036248	-0.6108117626558786	0.11340219994984031	0.44244397268235625	0.11494347410457406	0.7560758780253565	0.38567811682706976	-0.8602137086566207	0.9422842478553981	0.028487026857222576	-0.8651676451380743	0.3520160699977439
0.8039437634877725	1.3944421570843206	-0.72633481222845	0.33733667918821003	-0.08845924530390423	0.4512425962859691	0.012544024869620913	-0.38734924621902167	0.3721195072357083	-0.3089250399642987	-0.13682501889455306	-0.10453968058492605	0.33298188543096263	-0.8802837188717969	0.2188802366527247	0.211883774111122	-0.6819006958215545	0.027991127834180635	-0.3589707035293847	0.10111811540993058	0.3087983537631763	-0.06403036282004268	-0.153841415283928	0.6820256863490941	0.4938007407616488	0.5336815824432077	0.9978634036670364	-0.22716689273573962	1.1793275370227707	-0.3966582682312164	0.007501315907461756	-0.6022992328635836	0.340813555572349	0.4519990785028522	0.06733340743890406	0.7568772922420138	0.45141260589820476	-0.7561114016752446	0.848712354194339	-0.09649706880477098	-0.8974992292175816	0.3155041015252861
0.7037913814803989	1.6416905169124878	-0.6144929282125052	0.3623569625762386	-0.14630794712432857	0.50911007445323	-0.07613390238405862	-0.5032639559077565	0.36970458978692755	-0.3246243074685865	-0.14969409112535254	-0.048507867907897226	0.20890610968828546	-0.7811373445186347	0.15670597596249863	0.14854436983370095	-0.716225886772677	0.05537131910067805	-0.29106442913117797	0.12349784528874123	0.24694198907861664	-0.04741731951096671	-0.2002313502574749	0.6414383522542118	0.4831019594115613	0.48097455093297087	1.1625351549530272	-0.3559099995647661	1.08501505374026	-0.30026479907334636	-0.005704171682201946	-0.5605709385591744	0.5530572282707432	0.427521426996064	0.0315947360506979	0.6416089487423307	0.5226869660167648	-0.6703388069079048	0.7683712086146013	-0.20952371747566997	-0.9216829707058315	0.27506975978191434
0.5368500944386976	1.8239732102367328	-0.5269559059173424	0.34092747693580144	-0.1631924770088966	0.603386115719377	-0.164177262112503	-0.5817237671566537	0.3372694485454991	-0.3327922828243386	-0.221511816800467	0.026714458228305888	0.12490752093984736	-0.6766487902003264	0.10387226881027804	0.07123069526295168	-0.7265101817784053	0.05936491706318331	-0.2803509944308583	0.15378392761508317	0.25612497091948117	-0.07404330096559333	-0.23159131533903166	0.5739350709791321	0.43890428521016667	0.42342125991488133	1.2798808338022678	-0.46345181492386844	0.9902057928123685	-0.233246192475609	0.011477280060812525	-0.47281583924878695	0.698085210202686	0.3622512325092284	-0.0171357006173257	0.5032244886816729	0.5742197233140426	-0.5977630544928629	0.6746368637492705	-0.29568127937834554	-0.9236549847822658	0.22875992885906782
0.3650090395093274	1.8994839592002521	-0.45224495255686936	0.2766143126905363	-0.1402727742523648	0.6958911841879585	-0.28459510321927467	-0.6096295763121901	0.26434069153246914	-0.3170762604988092	-0.314964644402982	0.1140098810359583	0.07439603674000761	-0.6060382206609944	0.04532083598407306	-0.07265421808302269	-0.7060018748560819	0.03039565016762593	-0.3013416934620178	0.20808069503823842	0.3648886600825451	-0.10822066574252716	-0.25541113369464014	0.48057644207637223	0.37073577695461807	0.4019879117646853	1.2819737275324	-0.5174697149788562	0.8791835160033488	-0.18353801480693888	0.038736314076173686	-0.34359648191786907	0.7742204483638467	0.2381198855931316	-0.0913630424904254	0.3790989568914044	0.5801980014227762	-0.5241414626421877	0.551661302114858	-0.36412647327817094	-0.8841674693834829	0.18125563035577844
0.23292931939253442	1.9097186581006618	-0.3388402282085473	0.16399009434580475	-0.08599982514509712	0.7272034904598098	-0.3973173708836568	-0.5757696291323252	0.17274007279588788	-0.27570860685090803	-0.38506391932259504	0.19062917866201742	-0.0019640473555267656	-0.5839558508050612	-0.00943479576444522	-0.2576767430824066	-0.6506981688874159	-0.028191059209025694	-0.3351994183927961	0.2574305916677175	0.5288004891654328	-0.16668014104677606	-0.26217965250202635	0.38831721514877415	0.28677990120305624	0.41796261903130966	1.189240068578186	-0.5191385823804558	0.7521589774657883	-0.14733115837033642	0.04026722548147994	-0.20003467364658492	0.8159389969936761	0.0996293084618061	-0.1823280331865647	0.19864545444467688	0.5493500863817136	-0.45907924090947827	0.4741359774091799	-0.43625481662551946	-0.8114627348409249	0.10982969733605111
0.13585196412845557	1.831175700520459	-0.22134876620946678	0.027449186416203464	-0.021601390915937203	0.6843610208676394	-0.4885797186037443	-0.4947371808880107	0.10228748113795012	-0.23393046008256396	-0.446484052505156	0.21781403991714993	-0.11436988543404598	-0.604845405668776	-0.03754294298529752	-0.4204974754577787	-0.5736925508316331	-0.10380805937342878	-0.39648135530454454	0.27693724811613885	0.6868960110084876	-0.2256005449434241	-0.25636728133285797	0.3708043883914524	0.15978548249062932	0.4428485311446158	1.1090432534387806	-0.5053470621736347	0.605684841418091	-0.10448208566494673	0.028273250514720665	-0.06247176974505651	0.809601814402094	-0.01222601262261951	-0.24213768432230848	-0.012823818984358415	0.505589090625788	-0.4065946144948079	0.42731393031103587	-0.5293694385957395	-0.7542270927542306	-0.010311143221198627
0.06389859110218313	1.6215155855652585	-0.1328866142922632	-0.10415025672313494	0.04246563208614841	0.5821344421485918	-0.5702889406712119	-0.364835863953447	0.07567964069684316	-0.19582999657696254	-0.4722318511844855	0.17385532391156794	-0.22621406875867472	-0.6724076702279961	-0.06978322808819064	-0.5445475735584149	-0.4845700318605456	-0.1802614151320741	-0.4612935461442623	0.29496416373762957	0.7821427528927976	-0.23478969581745104	-0.2713385404049564	0.4175871759699074	0.014442016240617483	0.46524268455671686	1.0221266079403755	-0.48517379302309455	0.43151158817329505	-0.05829834928175592	-2.1076105666520407e-05	0.05764361651767578	0.7493614768394925	-0.11077433427738818	-0.2579247161736546	-0.18937433011619892	0.4407048455523407	-0.3575915325171901	0.34948175333061926	-0.6343775639902554	-0.7233243332450755	-0.16659269881374114
0.0365837931077074	1.4217638688456797	0.012152154025232498	-0.2175486378850075	0.10128240354354963	0.4413421047421348	-0.6009327833443546	-0.21851011344988552	0.09592644858264332	-0.1458252325785171	-0.4292898907324211	0.06956171516531713	-0.30057715817371145	-0.7388586797944654	-0.13622416138219945	-0.6374172965745878	-0.389202184855498	-0.2301709352184656	-0.5044880430466927	0.30446906831936504	0.7775826675190158	-0.2174117071848188	-0.30116363690937403	0.4962008842645849	-0.1212922520254029	0.5238518055329439	0.8884686691356993	-0.42705715462977717	0.26668678698251946	-0.026320822387731046	-0.08150080687157837	0.1377205406928319	0.6692488032344354	-0.18409037426602015	-0.27623540974747296	-0.32585413041519107	0.3514026556703365	-0.339193015077125	0.291847676081438	-0.7176448766736939	-0.701018138093071	-0.3388704351119432
0.05501705781614415	1.3007540735262966	0.2181776226694431	-0.293235406922527	0.12937386571203863	0.28847324006717195	-0.5526595010610614	-0.10025868544216916	0.1466922132124689	-0.10064585709793114	-0.3738746809763841	-0.06637278798254084	-0.33302832173180086	-0.7858678244877744	-0.23523210696047053	-0.6995390730658626	-0.2980782673252654	-0.23489634432593354	-0.5260512156877921	0.29021171144676405	0.670703311155035	-0.19355129728459464	-0.33800887002070834	0.6052356919190973	-0.2524247692665199	0.6075791212132697	0.7624128590272348	-0.3664972943605178	0.1419052747832023	-0.02038349437603785	-0.18918225154558943	0.17810753067513113	0.5780052468572794	-0.22054645097825681	-0.3115893075995189	-0.4023007203027908	0.25726470305148996	-0.34771110205947414	0.25047676939333313	-0.7735187653411703	-0.67872375140859	-0.5187992205064957
0.06615698986419953	1.215613475675144	0.38845536417074833	-0.32178060186094337	0.11451268858223207	0.1423208839276552	-0.4746999961881608	-0.025225312112932757	0.18145477489366393	-0.07563928639339806	-0.3556089010358928	-0.19847326718743813	-0.3312310265193509	-0.8311642091922575	-0.3768971689535661	-0.7397207900086512	-0.2548432358006018	-0.22746323398210885	-0.5146971557573032	0.2488437744603546	0.4818554780309496	-0.17682057007958663	-0.39515965955420035	0.7479898048589393	-0.3849482439962732	0.6503507928174308	0.7105932206404969	-0.3380464428980422	0.05311756107207125	-0.043319473818468845	-0.2836582086299366	0.21582247346456307	0.4714010722546229	-0.2545154367427779	-0.3705954610568061	-0.4211599743363272	0.1703405393505163	-0.34479376047585775	0.15818643523264858	-0.796768646228666	-0.6275104277589119	-0.6929009410829429
0.060801036690438105	1.19080666659849	0.5457363817585407	-0.33063405961016296	0.08196461754441722	-0.0013916745811708986	-0.38714121529716833	-0.00020669818806372947	0.18545338820559598	-0.04456747039905436	-0.386405855586723	-0.3116891390988205	-0.30024016532137565	-0.856458004027238	-0.5516097243799994	-0.7554133948413055	-0.2869017826004027	-0.24338535360749142	-0.46471475747986013	0.1882176046679999	0.25661489744724264	-0.1783700747093601	-0.46984820971500935	0.8624957541075051	-0.5029593955945946	0.6452194592208818	0.7232736944171774	-0.29274670614901194	0.029001264468945777	-0.08950321020165766	-0.3726052626533898	0.24576418805656633	0.3795935511503453	-0.2766760548025483	-0.4874760811003137	-0.38484654314261235	0.11662903180916746	-0.3245787850686347	0.04858602275002248	-0.8081506011185852	-0.5139011617147434	-0.8394814829478356
0.04955409821724881	1.2079573478818364	0.7174152904543926	-0.34178529848685446	0.0551464721957355	-0.13771889972142579	-0.2866718696654963	-0.022135900873895182	0.17494499742303465	-0.007589579916705713	-0.45605138227314174	-0.41017053069749937	-0.23377768611105867	-0.8565191740268382	-0.7094766107198842	-0.7250182189834206	-0.37372148756669	-0.2732223394320743	-0.402056157839444	0.12172647670759942	0.04659972588012375	-0.18002745624373803	-0.5428844696588968	0.8909508640529296	-0.579091135472579	0.6134073025821913	0.745228560017577	-0.24026416410349621	0.10701040866207927	-0.14380671708485676	-0.3942362698478005	0.26734123317524894	0.2891514183327794	-0.27829160105918355	-0.625349492602064	-0.3235955994409753	0.14616172566630709	-0.3058500025436303	0.008677176900369935	-0.8179083894118533	-0.3228283487160232	-0.9496146221554286
0.014455990773625494	1.2264132318243335	0.8398557468393376	-0.3519482444054943	0.03763400524934363	-0.2480184767783124	-0.2006822012005379	-0.08198060512974707	0.18127978087563687	0.03323354204081261	-0.5381411956103495	-0.4841488384266798	-0.16595475427465195	-0.8479043990830407	-0.8103007750416553	-0.6703273858973136	-0.4747318317143874	-0.3302199731796659	-0.3153536665815186	0.06840180179848551	-0.11463635062806703	-0.1714267248493693	-0.6011507647703099	0.8837206792986152	-0.5959217210850689	0.5293421213152613	0.7602071131842038	-0.241866276809032	0.24392533850316928	-0.19675466962748644	-0.3065447834517224	0.297789897432301	0.19824920902729948	-0.2863268179671865	-0.7275408170591612	-0.27463647638702393	0.25055574650724527	-0.28531852309667627	0.014218567979449323	-0.8067054765089654	-0.08465155876582249	-1.0235101976049916
-0.05652869250933783	1.256440851537588	0.9152313564331219	-0.3558602373644517	0.04843975552154396	-0.3496139109365251	-0.15659706458379258	-0.16091225373151657	0.20932257226457063	0.06980931681334032	-0.6155294049142498	-0.5638271977093553	-0.15186346056038863	-0.8351606491661823	-0.8482299569495891	-0.5886780460319728	-0.5519182990375606	-0.4225222674491976	-0.20417111333660642	0.03545866660043086	-0.19366526822160268	-0.18681389424248557	-0.64057927395683	0.8736449835497566	-0.5618084886762822	0.3883993802034493	0.7540002469747445	-0.2732543348983248	0.39560811289336384	-0.24139307406242905	-0.16936851328553773	0.303883854864254	0.15531368388105338	-0.28408418467672425	-0.8074265932875825	-0.23788591016604074	0.37163580580278044	-0.2648696099209559	0.061275266817098516	-0.794863127938107	0.14416111643819526	-1.0573426847483485
-0.1373523349874236	1.2128757335120501	1.04206393306251	-0.36160880807045653	0.11903034688812256	-0.47020020232820486	-0.14128668083859114	-0.24529250033668087	0.24678879152429412	0.09652487928461553	-0.6627095669487021	-0.6741063704303867	-0.1706102481235626	-0.815678004293288	-0.829145245708354	-0.46114576005693914	-0.5962504827844067	-0.5170827218231819	-0.12049455401693845	0.040362333282370294	-0.15482288812317416	-0.21602892140761765	-0.6435399767313127	0.8477767017811881	-0.4951932162830448	0.23407927352203398	0.6660268953282819	-0.30800682966924214	0.5289703298765642	-0.27353326747732226	-0.02763255015678339	0.24565857354301635	0.14035377743535254	-0.2613921369272708	-0.8836796546598876	-0.2190682880398629	0.4842399952463792	-0.2550442236440619	0.2042142764432397	-0.7919345125787912	0.3432518788854139	-1.0234617732436246
-0.19993419793889047	1.0703141772110882	1.2192666739676294	-0.3728506404683039	0.20654907487967278	-0.5833352198748105	-0.12194967770599185	-0.32264012353952215	0.25789216196814924	0.10633482712213996	-0.6282826265323209	-0.7719759496977426	-0.1799586794716421	-0.8029852293760973	-0.7816256600648956	-0.29202067447105995	-0.5928505165574258	-0.6007496445821643	-0.09073955662406753	0.11583991648368486	-0.03502957097614614	-0.22846418641110255	-0.5970745564179076	0.8430298720766567	-0.4223418178157581	0.10916403117475501	0.48143161647407845	-0.35573643735500216	0.594575086803167	-0.329748105980724	0.0826261122786783	0.1501936147433299	0.10737668207587943	-0.251847659700568	-0.948955353382871	-0.21657037359833414	0.5509974341272289	-0.2617733747496655	0.37347038116155257	-0.7563179458726976	0.49145995477361293	-0.9412049247309602
-0.23280769812317045	0.8971440268424933	1.3875414649280136	-0.36783505370618846	0.2993093330678282	-0.6609660008574558	-0.0917442635048276	-0.3956850394530859	0.25293108155706423	0.08604473859738973	-0.5413657043313468	-0.8485544598350476	-0.1948612522748567	-0.8007219393908628	-0.7335583259114931	-0.1205627506033132	-0.5368836966083202	-0.6824615861396073	-0.0814709362726472	0.23088166500646584	0.10802897513022729	-0.23608421867270288	-0.5057876187480332	0.8555759887344128	-0.3718616522906931	0.01111966126208092	0.27760018201204645	-0.39478793455244166	0.5678243632927076	-0.43981911843493676	0.09867314765660957	0.04941624591197456	0.06954652182777084	-0.2350651101003864	-1.028671376580633	-0.21510284886393558	0.5294490628108621	-0.28619922998984265	0.47384717526825265	-0.6830897731764357	0.5507620786769302	-0.843194017319483
-0.24504022209100595	0.7208461652236186	1.5240564661453542	-0.3351884429918541	0.42708580380068417	-0.7159038378542751	-0.059923586512159385	-0.450766433289475	0.2434464057799654	0.027419619069642076	-0.47060994260626243	-0.9414887529630629	-0.23420204748066178	-0.7979081194092218	-0.7064207506117711	0.04332767347203559	-0.47058435518218095	-0.7397205810103987	-0.06893103815013593	0.3365157181989163	0.25834848362239937	-0.24685229515048618	-0.40657472039292897	0.8320487864659002	-0.3464650868106881	-0.09330192159774417	0.11912503765252502	-0.41179703110954885	0.46556343768407443	-0.5664414493874976	0.019814689656619422	-0.0372721468115382	0.03334889105290332	-0.1867794084958117	-1.1212207288962628	-0.20924315790318365	0.42731350258877815	-0.3203128610548561	0.527113120135879	-0.6061145074658527	0.5518956915591922	-0.7194536325671157
-0.24448266229689208	0.5510265655836971	1.5984440732301628	-0.281153525510335	0.5376812188142226	-0.7531507870115837	-0.03478317492150615	-0.46558437301417327	0.20132534564070595	-0.04486067977079841	-0.4116516349442213	-1.0233288491497479	-0.28119382855612646	-0.7596258946589776	-0.706391921742827	0.21007440198030367	-0.41778842572135844	-0.7605249264171671	-0.05587318771386812	0.4277195980718254	0.36863220124339013	-0.2566200585128466	-0.3155981113424755	0.7853824061554046	-0.3483776533575629	-0.18913960689790899	0.012551605943667327	-0.4331051300931762	0.30492361180894884	-0.7045182145178659	-0.11758185553191156	-0.08515776725603294	-0.039699382286129056	-0.1267491107492487	-1.2014346943172916	-0.21548794400700472	0.29745201700463697	-0.3225559114233903	0.5679966732111679	-0.5243946290989088	0.5470306029394851	-0.5596370985946141
-0.23515620755898498	0.41611317852324525	1.5788726417114725	-0.20648799252947056	0.5884220219487358	-0.7521899400682246	-0.01864208459781247	-0.4768073614788995	0.16072673345828686	-0.11482043586914306	-0.36616096101208767	-1.0802885771959507	-0.32516515517733746	-0.6815016101686665	-0.7147811226056667	0.34858809742851693	-0.3537436718287145	-0.7470909646846545	-0.04933063217168765	0.5070855513293034	0.39231198341853185	-0.27983320698544467	-0.2394334034244176	0.7323524285298408	-0.3656834827786698	-0.23608180683671579	-0.038447289803803984	-0.46797778331700834	0.12575247437424247	-0.863795849534738	-0.289682730491108	-0.09400826349169351	-0.13217475635673118	-0.06151080204379451	-1.265080763945942	-0.23564819514550436	0.18935146373628353	-0.2841350732089816	0.5850359995259895	-0.4503607674610013	0.5274875891879924	-0.3862456019849157
-0.21690879611525293	0.31314542240077425	1.468045705727476	-0.11647097560018967	0.6218247850984759	-0.7090837085700337	-0.022437952157850927	-0.49479335200144875	0.1729063171130127	-0.19309058330380263	-0.3497487908752821	-1.1404501231094122	-0.3849002585577285	-0.59929932570496	-0.7234682217809312	0.4230454675663454	-0.2827543060681938	-0.6828693094917987	-0.08377446103645383	0.5381817107506792	0.3465226964008174	-0.32071855383050624	-0.2124096517547785	0.6807840088242001	-0.3842179913147381	-0.24523585257377106	-0.0742008910268862	-0.5386710064487815	-0.015196892102073816	-0.9917601792844625	-0.4420359496969544	-0.09026950971195216	-0.20112686483562997	0.02737612785254138	-1.2957268444143595	-0.29461979191924775	0.12207590741934507	-0.22215532560235643	0.6022919274465094	-0.3862637361033931	0.4927470777336797	-0.22420154738942744
-0.1986163293346224	0.2551912409133854	1.2976152729293298	-0.03157661050348074	0.6318892207838019	-0.6495677184901457	-0.05711995180975945	-0.49544493691731717	0.1995229072550208	-0.24239164481006123	-0.36353501379019876	-1.176547050657489	-0.4459209272636886	-0.496074951378404	-0.742274253955703	0.4357110724820422	-0.2274506000995286	-0.5486551455058147	-0.14104908267861807	0.5077660160891312	0.274101505822731	-0.3538956054920178	-0.24537997075333462	0.6718465174731599	-0.40514031020629915	-0.24756923678125445	-0.11392483476742202	-0.6608053983674718	-0.13924076476733768	-1.0731612174356386	-0.5628678132050402	-0.10961808859468487	-0.256796119873158	0.11562534212125844	-1.3036147019056765	-0.4015721619240096	0.07110112274555036	-0.13800653416929265	0.6558827747226841	-0.31442953316331224	0.4731686385796189	-0.09292310371723791
-0.19201572247905002	0.201383465434637	1.1234843216430237	0.031945919375342614	0.5641941169800739	-0.5830997181730059	-0.12443025985008797	-0.5061623853611087	0.18866452843640272	-0.23315136089478478	-0.4429795714700634	-1.151941998066101	-0.4584021440168008	-0.37088035219518234	-0.7545361328800816	0.3950969269796873	-0.1883148186357651	-0.3716404839844983	-0.2096232429550887	0.4418149395254189	0.1730258944799256	-0.3704301928704713	-0.30800764105662	0.6842632927220734	-0.4207074427666132	-0.23700037890029496	-0.1599274596983542	-0.8050222437441329	-0.2731449210000477	-1.135977605577612	-0.6563194914354755	-0.1644214596768372	-0.28058652665139083	0.17661221330925017	-1.3206352724464807	-0.5189949566295112	0.025945195430922226	-0.04705978640459732	0.6948710637481244	-0.2629805393182091	0.45939996544714773	-0.011844581331228034
-0.18881679355928488	0.10848327860378078	0.9654398475710242	0.058687479665312445	0.46636675555693197	-0.5071551293752771	-0.24007153813054768	-0.5430443384438861	0.15645687941841127	-0.18870082013825096	-0.5887968760267134	-1.077045971839936	-0.3918273338557049	-0.24511483301568568	-0.7316171820692322	0.25554767892830577	-0.15778746229988938	-0.19460491357332532	-0.3170029357911098	0.3509674935743252	0.032869220884141584	-0.3659091698684148	-0.37237986143665297	0.6653665128901354	-0.3865246624833936	-0.1896991967757234	-0.19978477411777112	-0.9505341302244379	-0.4070039156286337	-1.1661115785684653	-0.7026323148837935	-0.23159229029593315	-0.23254563660700844	0.19697659901789205	-1.331657902570647	-0.6223253506940586	-0.01396313221048541	0.01514013792531993	0.6587166457305507	-0.24557510043598496	0.4212231899434795	0.00889718678862537
-0.19413332331326133	-0.00941472257092194	0.792377735362607	0.048071566140899795	0.37193199853725073	-0.4325858705160829	-0.38461448278759747	-0.5700289413390537	0.11343460008631086	-0.1354707530506103	-0.7592807068772095	-0.9637689186954207	-0.2930385032548282	-0.08305511407297604	-0.7016159391210266	0.027612309241508128	-0.14553793858849712	-0.03275965164257251	-0.4112157355984946	0.24428574067229686	-0.14346664245403443	-0.34037176445115896	-0.4437554439036355	0.6165401310519636	-0.27237341791603603	-0.11714256205249476	-0.2104852062772172	-1.0628021780648704	-0.5280671224216021	-1.120158286423171	-0.6927529801315595	-0.29259523332359	-0.12671320320988702	0.18331885599304504	-1.3298811541830762	-0.7061199722304878	-0.06845845843720086	0.04147877844909487	0.5789711545664776	-0.23889939206234728	0.38022419070168034	-0.013813838693579817
-0.22151007239597162	-0.11730086432360647	0.681874145654274	0.03000227655784	0.26931661701771065	-0.360098446700835	-0.5189928094495266	-0.6102699270053694	0.06469876606560654	-0.06476540740697045	-0.9570666654611675	-0.8213899923242923	-0.1870355293706552	0.13616796949679644	-0.6970225393358769	-0.23739811957856763	-0.13135935602491605	0.08927508400226256	-0.405463738850995	0.1213376397019837	-0.3408442220486347	-0.32045376506465895	-0.5116335389571368	0.5419618747131814	-0.09892101908318164	-0.06635714106606698	-0.2030472261088571	-1.0813332816922367	-0.6495819452558282	-0.9706541982018037	-0.6697452540474845	-0.332528080897616	-0.004214128008674445	0.1482019820988091	-1.3417072819856979	-0.7548917517013239	-0.1335419794476061	0.05239128729724196	0.500182320494232	-0.2575964909938757	0.3491088787770999	-0.040753925068702845
-0.25341488283694186	-0.2081557030849402	0.7275108797279168	0.027119755430185667	0.17169856794850974	-0.29554272020234407	-0.6352571176638537	-0.6876512528762764	0.010275626459002745	-0.003300345678606517	-1.1336326534800079	-0.6800409500442237	-0.06860126360038314	0.3556459280649065	-0.7091883220304408	-0.5113757511601612	-0.09861358200902237	0.14927314344419754	-0.3346405751069015	0.018857486666198856	-0.5272298603152523	-0.30846962166224506	-0.5540562999580761	0.4465596515507036	0.09511755058148016	-0.05088923217935008	-0.15785508453420266	-1.0081300819884578	-0.7577138794008048	-0.6664813597214995	-0.6531034761092195	-0.31502775600204325	0.10948412921406758	0.07662903149233638	-1.3486784731114536	-0.7586073994330974	-0.18892740485939888	0.05931309303572495	0.4270973287053376	-0.31997983476131614	0.2938924846369332	-0.05515210184917646
-0.28168710674050157	-0.2862370646027606	0.837197121906096	0.037142693179767414	0.10456163042195761	-0.26384419113953694	-0.7265540781580448	-0.7512257190643508	-0.04219632984659229	0.020558519770811568	-1.227848164282996	-0.5774094314647349	0.041308331127514406	0.5304086169247426	-0.7323955615307347	-0.748301083006347	-0.048675070973003956	0.1706524833220086	-0.24757006509972812	-0.03447798927084965	-0.7086785466482729	-0.30355631900708174	-0.5797213155102459	0.33627023223041347	0.26238018858990647	-0.046349163359357584	-0.04381289480801388	-0.8885056666417734	-0.8241164913336313	-0.19726978027690462	-0.6331135178312899	-0.23215204721775784	0.19142226759374775	-0.019804199997495588	-1.3318842399448618	-0.7654974801009785	-0.22783935281601844	0.07336312019077847	0.3453843729561855	-0.39424389323969344	0.21862531264176313	-0.056136730530352084
-0.3166782077589915	-0.3531605350954078	0.9361859914643773	0.05711444670707907	0.03690141201055329	-0.2700331758629436	-0.7800885021050992	-0.763605832465881	-0.07486771301235715	0.035998087545838206	-1.2594560731229378	-0.5285562168085662	0.12997489494161632	0.6544205961156789	-0.7646070177646827	-0.8561351101232765	0.02320648450665273	0.16998339884661456	-0.13573325630059585	-0.07274603124026266	-0.8609200745955097	-0.32611239906072537	-0.6092780196951643	0.20872666897049022	0.3642446420076503	-0.06674779815057956	0.12134104277854656	-0.7465050771744354	-0.86023072076615	0.3702330444023565	-0.6267145284321286	-0.11934518529282541	0.23582706926590896	-0.08903885996936364	-1.3166291009229165	-0.8111989064041033	-0.2445121062081505	0.11077940210516832	0.2809995456627844	-0.4656816460656309	0.15437544084607477	-0.02580693885937595
-0.33080305587654724	-0.4472624633990174	1.0471117276992719	0.07328950812053762	-0.05796941241317306	-0.290587764396389	-0.8072826049592399	-0.730037975075889	-0.09200837707816716	0.051437655320865104	-1.2590892128492919	-0.5245182554218314	0.20881874117101723	0.6909696708772308	-0.7787812116623771	-0.7854444203332425	0.10652977030335123	0.14078413416264113	-0.024741527592331003	-0.12650274726672714	-0.9246984587351349	-0.3704498068531273	-0.6352449766067716	0.08369232904211812	0.36079043091087193	-0.12313967621471789	0.26052873511528807	-0.5954124981031821	-0.8923406212995252	0.9423176427527394	-0.6531475311136896	-0.0294883571627527	0.22770894543079195	-0.11971298165785134	-1.3083904205015688	-0.8833574098337464	-0.23263526036546867	0.1795846281338389	0.22715599651329882	-0.5375542151457907	0.09104662951722373	0.007250758502071316
-0.31431843448895413	-0.5525143241750013	1.0965567623529633	0.061405285299956425	-0.1587184254434069	-0.3133843291310092	-0.8337613771485705	-0.6520837038479261	-0.13804930322124678	0.05506507411988141	-1.2328490490658586	-0.5685381526605459	0.2755807695834083	0.6396072612123216	-0.7603403451609011	-0.5871076475788163	0.169067446967723	0.10005361672305606	0.08515977519223912	-0.15942428040891463	-0.8868610561295494	-0.40644146502568007	-0.6460897037665608	-0.02855014555169661	0.28458914315845446	-0.1731015498337971	0.34074606882067504	-0.4669364100584101	-0.8922502980912747	1.4170598839068547	-0.7013216785008338	0.04204435286604342	0.17480014932074453	-0.13678250329046088	-1.301272110082574	-0.9686820039656115	-0.2015216440751301	0.28763635508926055	0.15428760633010377	-0.592686358438419	0.04968156778219427	0.014433705438517108
-0.26652598587428955	-0.5920444559310936	1.007097626085794	0.02788568247267642	-0.2553247981352258	-0.3253289754465042	-0.87870029552654	-0.5322370162185972	-0.2164291238958383	0.04920926409560279	-1.2261972930515883	-0.6294950546047267	0.29030860535207953	0.5439883568361459	-0.7148291707205732	-0.3393033235498753	0.19532676059313162	0.04883729102066149	0.18542443887614185	-0.1626105836493826	-0.792317798490231	-0.4260064127243832	-0.6557937635684759	-0.1408314225681652	0.19081542579960797	-0.18787261094814317	0.36386023339904067	-0.3906224415180463	-0.8028303219223819	1.6797527595657442	-0.7627453684821112	0.1187627355102433	0.11944255900083309	-0.13351952499580869	-1.2988050327036533	-1.0527784568303913	-0.1787244768871625	0.42010017623965323	0.09071503505806632	-0.6267427021146588	0.06007301920292711	0.05622392930022842
-0.17813304679732178	-0.5897125999607824	0.8503645007984332	-0.006531619791501654	-0.3128508100766584	-0.2968992100047345	-0.9451798969883785	-0.403459121552775	-0.3045648610754722	0.040932382401773576	-1.2311981778344507	-0.6913798719180815	0.26528376576209084	0.4435268274915642	-0.6536543108204212	-0.07416771804150321	0.1654745748555207	-0.020778857755055995	0.24880544569100677	-0.1542073839168935	-0.6725119191245417	-0.43239076407869675	-0.6670243046875468	-0.2571481515405299	0.07181901264683622	-0.1928244534518102	0.30887047656813243	-0.34437478808490846	-0.662693864320324	1.689973639293635	-0.8183097428689754	0.15577006105887622	0.041095985462282686	-0.11051924802633897	-1.2724367286078575	-1.1177346402869623	-0.1676181646673825	0.5544079774476162	0.06719571070614598	-0.6461303915675989	0.10519317361045002	0.140272479183555
-0.06469497232212057	-0.5686940620167835	0.7110561470329904	-0.04104775135148455	-0.2818202536049167	-0.22536321306477453	-1.0127440320388006	-0.3323577261641344	-0.41349863729769537	0.015465054113069499	-1.186682579892799	-0.7495938152434969	0.21711875031183422	0.3358880181938079	-0.6078548476906495	0.1425245090965892	0.0939788311462995	-0.0823346294912656	0.26844674264158963	-0.1040474101923794	-0.5602936198298261	-0.42154423167029326	-0.6898963626649215	-0.35441289099034584	-0.07842757875061282	-0.2133075546396815	0.19923977852800373	-0.31098408911369757	-0.5129680927755764	1.5766357408786509	-0.8308433916404825	0.13062324538213524	-0.10175034344632725	-0.0989553379788431	-1.178133261642078	-1.1537358321754856	-0.1797208565719509	0.6627074032167422	0.06575170000150077	-0.6478952340112045	0.1663492269149661	0.24089830210897306
0.05167733096857073	-0.4812056910897214	0.5754752572786803	-0.07333198798119919	-0.18882451901857902	-0.15759524335367786	-1.0578214015131848	-0.3295716389376562	-0.55356384932704	-0.014107205380063974	-1.0988581612254367	-0.7720065403143086	0.1450522047793721	0.22062334894580432	-0.583263822481022	0.21593494693231166	0.005459143066520183	-0.1159874877145779	0.26238124844102684	-0.024605849739367115	-0.49808551302276954	-0.396683508654647	-0.7522975769486283	-0.4315909096468687	-0.22737594315866955	-0.24802324366325115	0.082848212996911	-0.290904276537647	-0.3375453684833051	1.4423680834452812	-0.8075823492807093	0.11675605975275252	-0.2633707612972133	-0.10498175065984632	-1.030301005674963	-1.1797869982052558	-0.22951327068646257	0.7178616724013225	0.05860384701350393	-0.630592104835856	0.2364560986023406	0.36031277724568345
0.15299551981818335	-0.3755001928041545	0.439562039407717	-0.11074711221813587	-0.08655799142227297	-0.13903770925152834	-1.070455064061035	-0.34544559559497134	-0.6902604265093517	-0.00737176724055158	-1.0219623170256407	-0.7401311178523626	0.04548953873980443	0.12217023458812096	-0.5665430784932326	0.1579553808537189	-0.10629364756429764	-0.12773828381367888	0.22424360175973906	0.051573800277642315	-0.4865659585110443	-0.3549547605554064	-0.8636720022810674	-0.502237187156828	-0.36242632399277674	-0.28837706466327695	-0.014194344813455117	-0.2755506964429271	-0.19670137908327717	1.3008888769200841	-0.761831227139375	0.11426355723292443	-0.4061725666747339	-0.12801391341069707	-0.8710613460475203	-1.209543403989959	-0.2932018601381629	0.707857392536754	0.06275537778935959	-0.6041066794684167	0.3013436276443014	0.4946580971379321
0.20846427145686236	-0.3412863743182599	0.3134480100575835	-0.16408198885436742	-0.004263350931165444	-0.1605908250006233	-1.0518449291846128	-0.36899252634778945	-0.8102275755682182	0.052509963880388824	-0.9548461953838352	-0.6776854725686275	-0.07547841403134949	0.04677821007998427	-0.5541754937160578	0.04189383140610824	-0.22399035078342103	-0.11754520000885427	0.18021765509048918	0.11236198548900422	-0.48822417137423724	-0.29168005250927215	-1.0066244614546571	-0.5504168619507853	-0.5018814035408983	-0.3278862216967927	-0.07116414326159684	-0.2380746100725974	-0.15128385920086224	1.1845958700426595	-0.6868275820304452	0.07903055551196587	-0.5488853249900782	-0.17114474702534832	-0.7193134535065235	-1.241370997165765	-0.3086922429710136	0.6588818326495496	0.09192439402320804	-0.5939908072010843	0.3528757799171154	0.5854376332515918
0.1994306764087928	-0.3435625204189731	0.17735515536680446	-0.21236009985523002	0.02832832684705286	-0.21187367558544473	-0.9947223143221416	-0.40157177214128825	-0.9187063673435688	0.13892295443893676	-0.8712117072102217	-0.5887585502107807	-0.19569749379731655	-0.002004864601751509	-0.543893197125864	-0.12292972798198872	-0.30596329538358563	-0.08172827168544003	0.1990820235704392	0.14114672493254918	-0.45828840430614104	-0.21444999580386295	-1.1693037561114834	-0.5679296887081055	-0.5953305641523963	-0.3675431949244464	-0.07910482829650775	-0.17808884018948848	-0.17196787389043472	1.1061363848105201	-0.6136191783536397	0.03685868025063679	-0.6739816061714458	-0.22113102363690781	-0.6269225373528436	-1.2703572126643317	-0.2693950282029428	0.6051999953019823	0.14475713567944154	-0.6023929918782497	0.3945714787428033	0.5996905369479574
0.1451052039439044	-0.33606556368165963	0.046355004517742104	-0.2548319897275356	0.013109574445932087	-0.2783039956302968	-0.9106132732501517	-0.4303201479983795	-0.9984511413587753	0.23204625090513248	-0.8096274523262915	-0.47252440413153635	-0.29187775009679123	-0.010986659543154503	-0.5330151039108195	-0.3226889631034081	-0.386260370105912	-0.029936951512004917	0.2844760037199292	0.13073453400437587	-0.3811438195116872	-0.1299431515333203	-1.3336101792052777	-0.5787167622055989	-0.6124625238874242	-0.39653628557491033	-0.057365407638916156	-0.11229541174881026	-0.21195094740972462	1.0115593584690143	-0.5901598884737537	0.011183792006137538	-0.7564243445701285	-0.24992388422391887	-0.6104904439849916	-1.2582735515534391	-0.21439486960260218	0.557614300980553	0.20712034798633766	-0.6030707936863013	0.4269975305624979	0.5549625684965092
0.052223626928462566	-0.33279459848098447	-0.05890319005203296	-0.2964885379094476	-0.004036595881061941	-0.31630455023337833	-0.8434183411235041	-0.4618321426365736	-1.0467932388389174	0.3296514620537165	-0.7932828617135781	-0.3659466960150119	-0.3028612208395287	0.014388695291293715	-0.5333514407151708	-0.48718251122236234	-0.49439617538887826	0.022784814260025377	0.3899065602173444	0.10296509118660613	-0.2735735411213767	-0.03244204375361278	-1.4771832956177122	-0.6028001325321357	-0.5615650711157689	-0.3955121305155179	-0.0011240182831249834	-0.0671425353311218	-0.2650760477295916	0.8803010316717064	-0.6074624914790584	-0.019338802410399855	-0.8007994638882311	-0.23844500292677034	-0.607740444888306	-1.17657093336179	-0.14968333034118622	0.5415551612254605	0.2910715203276912	-0.6042089891752931	0.4533186046725133	0.48989636826994926
-0.06521310869644656	-0.32972259710030133	-0.16306560002094594	-0.29216475621796834	0.017156279955455715	-0.3396663190523276	-0.8184048430378972	-0.516509104456215	-1.0660075820183545	0.39232287091154333	-0.785231244128816	-0.28742058328966125	-0.20316126141567548	0.05538279002384496	-0.5402799788848238	-0.5801774109268307	-0.5703046412224778	0.07671929564370625	0.47780851999133545	0.03983308291361381	-0.16458373202242332	0.059988849509687484	-1.6004676301279563	-0.6517946582018025	-0.45407883118145725	-0.3700032787269102	0.07586164128014643	-0.025901484102784346	-0.30903334241194463	0.7595889176440255	-0.6201833740195604	-0.06118327267971779	-0.8181636410127074	-0.18449426083017711	-0.5567126838720231	-1.0509986927908046	-0.10250807353205275	0.5531694833790994	0.37976987786056904	-0.6404394141226414	0.4699213100106384	0.4091729578673123
-0.18773546547372968	-0.34224140065422376	-0.2861707126392015	-0.22238303760481215	0.06735635950895541	-0.3737198651331747	-0.8076633454743825	-0.5867005278071749	-1.0553854451240745	0.4059277857605082	-0.7847871501133493	-0.24796888479149537	-0.026876555994734243	0.10115833972520227	-0.5438643682569191	-0.6061345041997018	-0.6000000909283468	0.13581827282183065	0.5499401948438634	-0.06725910904989874	-0.09565483823197211	0.12020377626158836	-1.698514699345234	-0.723449798700736	-0.31393986420142483	-0.32633415165833213	0.1677437797461204	0.0369680886502877	-0.32313881676720496	0.6696749982340757	-0.613608164602521	-0.10368255293305843	-0.7964064754875111	-0.08852868746726748	-0.47096476965148976	-0.9252182926830228	-0.11554071980908934	0.5563482848216228	0.43769275725067835	-0.6784602589403133	0.46953163058236147	0.30386611334286245
-0.3017986827483937	-0.39296921619948894	-0.41395536441360026	-0.12480557954643198	0.11214920325231537	-0.39287086352386935	-0.8057481053073111	-0.6606217130903573	-1.0312187712344534	0.3952214549865066	-0.8231530113625632	-0.25097696208716963	0.15123040707216234	0.1578833193551235	-0.5590860110595965	-0.5890080573011178	-0.5784066884016672	0.18269600387909274	0.5686137387871683	-0.20343846923910255	-0.09243891025487119	0.1415437893906009	-1.7457098112772802	-0.7676198898205653	-0.19031851739894018	-0.2606720865617455	0.26905419928067753	0.10050520836400087	-0.3049085825684637	0.6240199280437068	-0.581734368869004	-0.13195555821093888	-0.7216811491441494	0.025643667064173887	-0.3681057499404657	-0.8202434382778028	-0.18826315173620872	0.5476513042515985	0.4696053938233531	-0.66504489862624	0.4465051189114201	0.20209424719836977
-0.4150959592957898	-0.4981494500002757	-0.5450273699905899	-0.0005359758459833497	0.13765914638886556	-0.36961271545371305	-0.8358612187775293	-0.7254544122194225	-0.9982936467425481	0.36250766651039157	-0.8738473086498362	-0.27375677455677466	0.29917026924678763	0.24498939878683776	-0.5808133686207407	-0.5577138852272933	-0.4770828721904893	0.19070410869395926	0.547336802951037	-0.35030004605482273	-0.15283805757480812	0.13274691816968012	-1.7279959181902924	-0.773401450795838	-0.12268320951403747	-0.17601564051825935	0.3284246699486758	0.17709954662783142	-0.2792718452931066	0.6022361697907588	-0.5105965504022529	-0.12382324066743175	-0.5746941318443188	0.12264021402507037	-0.23761093683805484	-0.7641236271581376	-0.29301586926366996	0.5293491141279747	0.5016985317341098	-0.6130076239666014	0.40511644024134325	0.0998058545326027
-0.5353430215597186	-0.6477543255289685	-0.6949253142840435	0.18079931040734745	0.1430576608509257	-0.32016677814296035	-0.8878842182553889	-0.7660548930117372	-0.9532851853058331	0.3170267042474385	-0.9162003618205207	-0.300431792202471	0.3807599831618732	0.3549118880696951	-0.6116602583913184	-0.5500667275423441	-0.3003207982409321	0.16321937297818118	0.5594132700559766	-0.48154333647828534	-0.26064701811966806	0.13837613119176395	-1.64185875815082	-0.7793511556026081	-0.11950718991498466	-0.10716496894809527	0.3258701084839548	0.2844945016555919	-0.2936934508772472	0.5676153119326232	-0.40054714923802015	-0.11625068004575041	-0.39419573681195413	0.16737596530256477	-0.12856158994230998	-0.7772793098835192	-0.40317560721391993	0.464630918525409	0.5402536175481563	-0.530597155078248	0.35360790490357485	0.002505171087877056
-0.6462748929199643	-0.7974785793496568	-0.8274164507375599	0.3901938808947175	0.14112152157697327	-0.23081743247855124	-0.9466797838662077	-0.7852204769164663	-0.8960533917098854	0.2886105274200433	-0.9429135822726022	-0.34237152751468614	0.3793745681022774	0.4774150072704749	-0.6599293946273328	-0.5844675574256785	-0.1154928469656649	0.1266288157300941	0.609422928981511	-0.5625078418699637	-0.41063990892666447	0.17287712668251096	-1.4842537557845372	-0.7957645803847633	-0.20488879709239702	-0.09787366531648256	0.31895535174812817	0.3891258122663026	-0.36528964728452895	0.5301613455026974	-0.28304143856736247	-0.1286815082908237	-0.23727997207940943	0.15288919196181236	-0.09655748522861576	-0.8258533377944006	-0.48814686673270896	0.3727621807319301	0.5929780584015409	-0.41100989645394514	0.3004579925800329	-0.056298145068249615
-0.732409433234915	-0.9141668804988052	-0.9104894980603564	0.5873418544768867	0.20533680749643463	-0.11002389958928352	-0.9927032358327608	-0.8050264115143765	-0.8063864568725103	0.27631248862799895	-0.9586982282571179	-0.3945897099931321	0.32676623948791456	0.619431356343949	-0.7191438914392614	-0.6538040630423362	0.0504303275581597	0.0993949866925897	0.6402956129461721	-0.5857192508996744	-0.5962843762923097	0.20604437135269457	-1.3039444406405658	-0.798842905915223	-0.3581375384028201	-0.14482642355486902	0.25412694252900325	0.494785145196399	-0.5018432842926135	0.5095433639826418	-0.2011872402634623	-0.1498889026120728	-0.11185718500339123	0.09836450580036274	-0.12628689933147166	-0.8720855709163502	-0.5495637105030907	0.3095439390567879	0.6929035991630413	-0.2674821664207366	0.2620214307908461	-0.07361792498467304
-0.7868982312960595	-0.9877516596847983	-0.9913260669764737	0.7593789511498735	0.39601164058853755	-0.008390785158782835	-1.0025217260868438	-0.827775712456388	-0.674799705016607	0.28024987162000187	-0.9431259750626089	-0.4171146006580191	0.264697148574693	0.7356033805860344	-0.7742839081070396	-0.7392769817501519	0.16800646459902052	0.08226015145555755	0.6386054527644414	-0.5472135863157179	-0.7892400549183968	0.2402707710862674	-1.168792133252439	-0.8057626712883152	-0.5232789662410763	-0.22239825057925042	0.08816252158616561	0.6182279291579448	-0.6911607287875586	0.48085983413619904	-0.15825563840816065	-0.18247098004287582	-0.05042955327843315	0.039577753527658924	-0.1783784460065573	-0.9256137958029296	-0.5983198897454242	0.2846502082796155	0.8419977044177372	-0.12628198221895165	0.24481649360901908	-0.05210136708291165
-0.7936621637478881	-0.955455852423631	-1.0981830292425894	0.8954174768257979	0.686807549649052	0.06572631043294698	-0.9782004834833111	-0.8452112260672529	-0.5094391076813638	0.30714135971432455	-0.8737411122548332	-0.41106785545010666	0.2214497325251641	0.7903199452290594	-0.8234947873952402	-0.827606204890887	0.18263114202217293	0.07739883456402574	0.6535851788912255	-0.4594552343536864	-0.9806128939932546	0.30342779523647	-1.0773877739427826	-0.814118126299564	-0.6838534169916466	-0.32468705692363736	-0.08456276684763454	0.7623513179601171	-0.8403746688188815	0.43172098929056935	-0.14923537624307784	-0.2327434884936471	-0.05409532400471138	0.005800082451421703	-0.2718557815564586	-1.0089400583815729	-0.6254612723590723	0.30479637846080915	1.0137808278691804	0.014700793855725114	0.24136842109213932	0.002973273247780342
-0.7402040065182871	-0.7972716569768659	-1.1605080238769154	0.9966763261529238	1.029957711239041	0.146004130543868	-0.9206855905143296	-0.8378415759843092	-0.298781308779659	0.36941065286233055	-0.7211175842002728	-0.41296447367720923	0.22485710469876447	0.8136664950767457	-0.8151055865324007	-0.8873041055088062	0.1561548092758927	0.13420828830291195	0.7405193856579352	-0.3542424212506532	-1.1457055716302358	0.4124128898608796	-0.9865285865321095	-0.7541813174417917	-0.8074979464189427	-0.39090871189803844	-0.2228066051492179	0.9519346547818722	-0.8619619155909687	0.4248483287838846	-0.13130498942408556	-0.2480047857019167	-0.03327315263236972	0.03598528882539983	-0.38432282280281804	-1.0808904022744232	-0.619044587189032	0.4046602835188192	1.2013578184026872	0.16980230947924385	0.24521798150481988	0.0483146169432414
-0.6455483756124811	-0.5660040711704889	-1.1287392522928816	1.070106492936223	1.3611683473063168	0.24747710381714158	-0.8001062231284081	-0.7124114796793364	-0.06534803843165483	0.4912098258851814	-0.4762190431059564	-0.3832405912470841	0.2949765804177432	0.801881075153636	-0.7103030382962927	-0.8630312076784558	0.17627730442777848	0.28646682423466663	0.9324070875804426	-0.2109991887927513	-1.24813790258838	0.587987455600177	-0.8793813402317919	-0.6116470848969839	-0.8492730363276294	-0.35810407509869785	-0.34237854840747134	1.1966039667956383	-0.7320018727852357	0.48286605456024356	-0.07698516891347892	-0.16689283929395246	0.09078424615693662	0.14710723693806313	-0.46289584226080327	-1.1025285861241603	-0.5500286876893268	0.5869941324947935	1.4454678280230837	0.34017354885395645	0.25662496113257793	0.06353600786699451
-0.5423603902815978	-0.27782487429348196	-1.0166907859341525	1.138759910422269	1.6114710372273418	0.37141693944251053	-0.5975868818476615	-0.46429243740512005	0.16118171790515837	0.6775066832813008	-0.19037696462917456	-0.2834947874970034	0.41599445805590785	0.7422811055424711	-0.5378295250245467	-0.740221496761834	0.22455200220378488	0.5269713298038784	1.2277489490136635	-0.033937937874158566	-1.2594690238201975	0.8289746534950415	-0.7381985929149044	-0.4392608551912486	-0.7782762478451877	-0.2388164064282913	-0.4089099986030754	1.469697428393456	-0.4667376640188972	0.592503289625473	0.013955374062207792	-0.006411585951631138	0.3271893550592996	0.28303632296511755	-0.5064544699280633	-1.0640815196783067	-0.39717075898026083	0.7952813127287812	1.7001732661888194	0.5107877737824985	0.27540042449503827	0.089765870275369
-0.4298459502128062	0.023095965615839507	-0.8177789353545608	1.222591860589071	1.755774462573451	0.5208757394753526	-0.34778649114126126	-0.19560353339024988	0.37287198151322576	0.9032025028293212	0.056771009195657605	-0.15468789800906294	0.6419918498044895	0.6809785709424142	-0.3070544291241129	-0.5663283173217961	0.3087674777196203	0.8384719708793067	1.6088937003177612	0.1537407235033486	-1.1663578591081816	1.0777289885214212	-0.5323081348186076	-0.26298144907934196	-0.6027953693414072	-0.06154255645695954	-0.40213887182911867	1.719453448247298	-0.11604275411477201	0.757338697438677	0.12799175313090932	0.17867784904831568	0.6502966201678044	0.40494629377833996	-0.5211098149083426	-0.9335758980853024	-0.18338753381197478	1.0122654735327923	1.913561948067872	0.6743809950766984	0.3183832462807962	0.1458251392872368
-0.29522623547838156	0.24648458415051738	-0.5360545108409017	1.3174268056888567	1.7850345853847778	0.6633165887944387	-0.10021285556886612	0.07698364589715409	0.5563882082188376	1.1617042623702911	0.24158169915381184	-0.024402462053758445	0.9383208979568533	0.6686732060226953	-0.010828191096763562	-0.3504326691092202	0.47752395743259424	1.1756382742530365	1.9548585852585965	0.33582445241115294	-0.9790551788793433	1.2928551502852164	-0.3004339452907344	-0.09203090901176228	-0.37546655044873495	0.13647835219177876	-0.35003197351863713	1.8935496955822066	0.2231058390012151	0.9406909775440557	0.24142237588815826	0.36932260746109985	0.9925638448213501	0.5111684601521291	-0.5238937646111607	-0.7171003877963711	0.061589018021433885	1.2564552207085409	2.144008006395556	0.8253389675717508	0.4060493091757039	0.2026914809885927
-0.15715978747125264	0.37918549353265535	-0.22713307180746511	1.4021482195179067	1.7171824973155936	0.767662682829721	0.13074664843375375	0.3149806535300116	0.7130953513626126	1.4283823746776327	0.3712764601054845	0.10303804656089124	1.1636692664342756	0.7310564106157009	0.29371998043255343	-0.11736505520231573	0.687429673786305	1.4518969814760936	2.1516668341617855	0.4925257656745554	-0.762042851518299	1.4008595457768591	-0.12685959991421286	0.02319935212632159	-0.16684610977821165	0.3089376175540027	-0.25089652197813944	1.9651641335196632	0.47033551385335615	1.09121173152085	0.32049009515937704	0.5628717649965636	1.2673630786989407	0.5617393094223413	-0.5408690676771235	-0.4768010185213652	0.29830226100232526	1.5098235850365138	2.375428771948879	0.9610783711690492	0.5376664881933018	0.2328114337603006
-0.02740604912182463	0.449738064101964	0.0303763093953211	1.4683473761581216	1.6238291874579407	0.8372204654745277	0.3145520165157668	0.4291877613702585	0.8619277636951438	1.6451143648608793	0.43377786567352805	0.16804310676399603	1.2614970433451602	0.8890891045846834	0.5426284348990553	0.05012135373679061	0.8620938962341068	1.5831839008822286	2.246656562439805	0.5738359039601151	-0.570695136880765	1.373566688911949	-0.034759098025854224	0.061251594607884915	-0.008346503948190614	0.4388258190041112	-0.12042922018361324	1.9201848193117415	0.626112940350948	1.1926614183690447	0.33788080817362165	0.722476417876402	1.4537682621890338	0.540003835114317	-0.5733711146140859	-0.26139752984692366	0.476175962330821	1.7271380109254626	2.522212460076139	1.0989279124706586	0.7160097732016244	0.23829952804882043
0.08884798390950975	0.44877507921320037	0.20371685867444872	1.5059272158880668	1.5400606391411642	0.8928082871683255	0.39218846883036584	0.4782588460688821	1.0147500396387055	1.7896665851311397	0.4477571729429948	0.1850005052138412	1.263768624794227	1.13089411300713	0.7314190879933686	0.11830850976091885	1.0030357586220946	1.553859182859118	2.287929183651722	0.5555389626402776	-0.41587835410811624	1.2795960980102028	-0.007936640595841465	0.060682492408977606	0.07292018732534088	0.5321928622022327	0.01863536075723754	1.7624301215733005	0.6991091464861252	1.2402142646362098	0.3056325449021169	0.8379447655428448	1.5526698659133955	0.5148778393861161	-0.5965593786021911	-0.11152266335523572	0.5708187473232951	1.8931099771518185	2.6240513150212963	1.2670867044341851	0.9348206764131867	0.24543405062389878
0.16862408980471502	0.4204346726934805	0.31175942395133516	1.4962337091245024	1.463373825466056	0.9274647176057902	0.3692863499650853	0.5595272129896328	1.1447530956314595	1.8627594928018447	0.4664573926812253	0.21861959282005855	1.1633946796657084	1.4206564011166987	0.8426600836270748	0.13629981377863307	1.1040581593876175	1.4112605540408598	2.290791551701425	0.45885896160493733	-0.2934846576983531	1.193941835754322	-0.037552055600649566	0.05570284816852662	0.0671593050599084	0.5875605852069791	0.15548393657206666	1.6048222841662014	0.7342749822320062	1.2250456115652415	0.24905490541245964	0.9306848698928883	1.566501842904857	0.5097548571775745	-0.5987661680007661	-0.048512771567689204	0.6087741707825176	1.9921895026331025	2.7247530115365444	1.4549912698247167	1.1735996982070893	0.25100285218136886
0.2218119150129271	0.4137176541305359	0.3927935933692474	1.4735935646104508	1.424677204031227	0.9490837738313906	0.33455819994770647	0.632291273336011	1.2283389883423752	1.8821699532113605	0.5042922719554253	0.2748655398130506	1.0155172235748497	1.6922410043448608	0.8792246990716368	0.1414889564934215	1.1446407349905243	1.2360022392674508	2.337025610866161	0.32154549348268474	-0.19621539860969456	1.1700716188627696	-0.08622332528994471	0.06910261812464598	0.026717216077829047	0.6331935559976933	0.27493276843442943	1.527587100820154	0.8088668983796274	1.215543175637853	0.20399764959151598	0.9942964914052791	1.5224977530124895	0.48699903786535925	-0.578995598363275	-0.04652484799130628	0.6230556129311562	2.0021524993620528	2.801267528748971	1.6412077250517996	1.3775791662090617	0.2760705299168798
0.25941622557150756	0.4201640818982907	0.47440260061056383	1.4577149910844074	1.4137406335378138	0.9837684644730723	0.3316968772884669	0.6776101276570384	1.2673714040634458	1.8580848976751685	0.5569560296591132	0.35215783100356607	0.91045034094716	1.8812257181119114	0.8830108905263439	0.12415767501399104	1.1427719592274674	1.0743974295700431	2.4423607550952515	0.18793677794172153	-0.11074206284329491	1.2062790308445304	-0.11802781515067293	0.08741736161679212	-0.03872733376247462	0.6672546304472174	0.342408072665191	1.5281211383886673	0.9176160411143227	1.2505978108849711	0.1459992362077245	1.0231609379590512	1.4692624510077947	0.4436662609686269	-0.5293824459358198	-0.09112302874942288	0.611617174149781	1.9513467204624828	2.841031973528158	1.8300202890908515	1.5414216530984532	0.3325979010886505
0.24576445849138234	0.43281818084980744	0.5685053486699154	1.444043605164683	1.3766923468902696	1.0391961450096445	0.381493121632322	0.768629799870463	1.2718862497285592	1.800272386977685	0.6831270011402364	0.46365043151505414	0.8944868647199298	1.9722262875182175	0.8954745715333351	0.10737261908348587	1.1094233543202667	0.9623675977213294	2.554320236810799	0.11086064260620725	0.003988680183531945	1.2566673522861056	-0.11923558058842246	0.11535510592684457	-0.09806326196518671	0.6802413389323129	0.3853226534158794	1.6153962280227383	1.0309566136017956	1.2831040039718162	0.05325243804879638	1.0136239473853024	1.412717566525529	0.4068700692549937	-0.45951209851631847	-0.18422238158054366	0.5665675273348638	1.8750004416610722	2.8263572147421967	2.017362151093565	1.7078974282455992	0.38245885184524697
0.23118342508773249	0.47316008499146756	0.6834729133506146	1.442519986854353	1.3005636994923393	1.114321187885097	0.5357622558125115	0.8592225716217665	1.2286714769766272	1.7132310906225416	0.8809901934660147	0.5748575196052593	0.989955691664478	1.9689740825394353	0.9146649886273668	0.10508529959736271	1.0664294551521274	0.9061435928984126	2.678247143038917	0.0954043716329562	0.14997422323781223	1.2898345969562903	-0.09461058527431422	0.14412063525349092	-0.07234213973783343	0.6712562259885613	0.44374927004871945	1.7768624868623362	1.1803060384454969	1.275770454989337	-0.013479879971027542	0.9746416304332444	1.3305864928444642	0.35953031249805506	-0.38815924129572216	-0.2829316339282639	0.515938154285126	1.80411729780634	2.79781995319163	2.1895749651920386	1.8330435670602845	0.3872851465283873
0.2524551760207502	0.5336291691635597	0.7864227747857847	1.467037887988705	1.181168444265202	1.2078059434331831	0.7771055920462414	0.9292230131870409	1.1645624184721912	1.6236179292066644	1.0760053915621706	0.6366505650689154	1.1414152569634821	1.9011977229816135	0.9370361909282698	0.09833713812835233	1.041424029780639	0.886050149746749	2.7756221780250225	0.11850777038332976	0.278159102450089	1.3231097185310783	-0.06568292558822461	0.15305812660453105	0.01455792936467314	0.6490098887705966	0.5046175960333799	1.9413594089032409	1.328947931491228	1.246571814493478	-0.047457302167952076	0.9467593988555063	1.278330708523715	0.2783065987269432	-0.328032717836082	-0.3596384232368555	0.4775177536396697	1.7761961370839043	2.7731273701421837	2.322078824309393	1.8949553622863078	0.36040962596842124
0.2454321753817585	0.590333857861397	0.8510381388727344	1.5096827291286699	1.0385569604467828	1.2920967125428433	1.0450546139743484	1.0848619342984682	1.119746450455305	1.541284737620682	1.2235604553097765	0.6523231576229804	1.29590775793349	1.8114613335670602	0.9795587726213538	0.06675847358113003	1.0115115609538963	0.8937864389934888	2.817181036041908	0.1867054607572696	0.39810316622104375	1.3266892703656776	-0.06106993259682116	0.1452847079330759	0.10251280789606146	0.6220545499393391	0.5391093054485878	2.0534138417162686	1.406655998323522	1.206528739273066	-0.07492559745454117	0.9376871121413878	1.309808845003214	0.21080439954344046	-0.29297305857051265	-0.40723410132480586	0.4579090014430266	1.7933974435910716	2.7095006484687203	2.400946819597177	1.9519548350225304	0.33369551994635416
0.22457718631504808	0.6368675160812207	0.87623220285159	1.5500544964651142	0.9264004241267682	1.3569915614919317	1.2932397418892427	1.3697955243193403	1.094547311859321	1.4506495321090074	1.3095505726089085	0.6514870141035056	1.4686103541462887	1.704505589264847	1.0049762254073888	0.04486393282838931	0.9271875758776256	0.9108480931160265	2.8278399494460413	0.2566961217682177	0.5411365878900938	1.3115668897384094	-0.10907860874735116	0.12545666995746935	0.22123102955110624	0.5952892605005465	0.5559755666855306	2.1037869353661613	1.4535638511420845	1.1355383584574605	-0.061400711082475634	0.9138816007867593	1.3913759539571604	0.17893987535006273	-0.2785101003583122	-0.42786271142109233	0.48607333386639	1.8403501298330365	2.6612706909335464	2.4251430652732724	1.9919855399273962	0.3256247930514716
0.25151464586300254	0.6682958410872226	0.8567505897428054	1.5661224928081157	0.8621764168592259	1.4101490056231127	1.443170741715102	1.664637698750512	1.0872063128030605	1.371281943882961	1.276340063626195	0.6617348706531728	1.6544931152503715	1.5799226900776335	0.985718540952486	0.04707159442196124	0.8389934164791537	0.9239893303905531	2.7861311578646455	0.283666288518887	0.6792707442815282	1.3363393498321068	-0.1910473005745922	0.14031799783351256	0.3651603556876702	0.5742254528356976	0.5445262068677521	2.1058429800049323	1.4759489529203917	1.050775545541675	0.016664756837067713	0.8793456548552427	1.4795473866892166	0.15823537464002246	-0.27097306579702407	-0.43980066085622943	0.5698356527009694	1.9097883639411695	2.7056198696999854	2.408747934746446	1.9722063568254338	0.3903520227484448
0.27026329792972664	0.6859956625137484	0.7985482601232018	1.5386561843489068	0.8383322512061222	1.436977359492615	1.4483741954220228	1.9283049052241097	1.0966472400756535	1.3312965629875706	1.166822617725066	0.6752355294310405	1.8298916542818404	1.4829886307100377	0.9983648047961244	0.02393666648520405	0.7910321907666276	0.9377473799158336	2.69141403606755	0.2882459243628138	0.7845044500009786	1.393749477064293	-0.2548240254957367	0.24486465860118017	0.47231044756222784	0.5556850787707969	0.49365042251617136	2.0852958845564347	1.4328647825844716	0.9930424861768362	0.09422359220521423	0.8579587158609552	1.5714142725016114	0.17754752956309308	-0.2721726538803513	-0.4462848304273635	0.6761427225367044	1.9998681658579003	2.7925312639858646	2.371008441622684	1.9653102117916752	0.5320094212074559
0.25014609000472277	0.7189997809740905	0.7377950876622441	1.485024819825258	0.848274588018316	1.464267296697653	1.370022412442614	2.179389782287804	1.1283211573386602	1.3300985932687264	1.0593518659821743	0.690704184541332	1.963565485707661	1.4214720011113766	1.0744826284324915	-0.013422885121473637	0.766943068349929	0.9486827293105462	2.5976919279258297	0.2921234933910434	0.8580311158211942	1.4668998253773937	-0.28581495113798044	0.3952369805218659	0.5220603604057602	0.5509021690604325	0.4277755664319792	2.0486609073565125	1.3642191443134037	0.9775891666943494	0.13458899005018235	0.8434261587961949	1.6350532396039625	0.2559865517602669	-0.28007182824037963	-0.4586182829824096	0.7848278185534674	2.1230019983588084	2.9248928952004727	2.3488967562241805	2.019416609984627	0.682157224359888
0.23866261101281813	0.7796280362021776	0.6886464537612442	1.3886168417672382	0.8544667451557348	1.5253093378052291	1.2367055441865322	2.3239405256067553	1.1803818777018917	1.3478000619115005	0.9650880840905476	0.7196429078129265	2.023026002319483	1.3750235814144098	1.1488130621943016	-0.0016335170238441956	0.7779628170430544	0.9403923544826223	2.5128976820343754	0.2674647466182056	0.8919491062046857	1.561890343377218	-0.2622467505819028	0.5252509646906895	0.5042445132388197	0.5763265544523908	0.3555604734594483	2.0497823862503872	1.3206080885960152	0.9707978394480985	0.17494337414403166	0.8411448853034695	1.6893422651777485	0.3202151440553237	-0.2864998096680248	-0.49471314666249117	0.8874017858368586	2.2717176138971764	3.1014051537096323	2.3639874379883414	2.1036936427002737	0.822006779994445
0.226351240205411	0.839746944051084	0.6423450634542909	1.2366173848187665	0.837617100663491	1.590015785392876	1.067414466045336	2.3349163611723576	1.2327400878957693	1.3938925751498068	0.8854794047093156	0.7505904149056987	2.0166356193418893	1.3438370766178724	1.2138317712870494	0.05888372191746398	0.8153503889220252	0.9141726066031352	2.413205491960415	0.21085655921722105	0.8901150222802446	1.6691003725713192	-0.155049180721679	0.5953798765652768	0.41880494949938074	0.6345344600445266	0.2887725411890735	2.1291003161136297	1.3031606555354525	0.9741731697561153	0.20883268633201602	0.8659537345368429	1.7275582960286227	0.33847506819282325	-0.3214123496403556	-0.535231400499445	0.9462678976141804	2.421891900227352	3.247954190097387	2.4094385252678583	2.2171139732640657	0.9567879191390135
0.20635230253976436	0.8912546977707176	0.6156330683480096	1.0747185267404693	0.8064295599262931	1.6094588058938069	0.931143974399071	2.260073969628808	1.2726999719123868	1.456220510172162	0.8295814840669038	0.7845154086775774	1.9334233472488997	1.334518846678666	1.2761021282070923	0.10334420566016463	0.7924789849057706	0.8769025104347268	2.298165557010426	0.14235644006113518	0.8978910356311276	1.7375531720384643	-0.0461489970846279	0.5659417719126455	0.277935729837815	0.7305516364375759	0.22168708971196366	2.2538247902396042	1.2919304699761955	0.9957942614881933	0.19086925825967285	0.9193101867833328	1.7039163010206848	0.32319115031754725	-0.38784236897182417	-0.5494174729319572	0.9713766656708573	2.569768092008169	3.338872714088655	2.529038572605518	2.4158740986206246	1.025324531930373
0.19341578893289563	0.9128144173050945	0.6255220752787476	0.9344962275421226	0.7417694852547077	1.5771762326105245	0.8114414639571116	2.1695036663228793	1.3081100114602837	1.4951754695611341	0.7930016530972839	0.8410468680918536	1.7964794370337653	1.331582686697822	1.2876240661618965	0.10318488987506051	0.6902388657398051	0.8236475679713674	2.146637244588739	0.0809093921458118	0.9444843046431167	1.7594914116384648	-0.012012848948244398	0.44139892933787495	0.08030385332751346	0.8518242654292809	0.14586072912665665	2.3878949218145364	1.2755217538105224	1.0152735773621724	0.11390516545186058	0.9695298879773275	1.700577036189054	0.2679330911843346	-0.4472672465714041	-0.5589511797171223	1.0106207401890728	2.7043786362106585	3.3850449563697085	2.7170582364162827	2.7178520386006193	1.0023875260951125
0.18891025524308505	0.8787916040863923	0.657847721004204	0.8027485404590771	0.6464015439903733	1.5097285452138816	0.6785976369471131	2.0793602634790718	1.344587514518151	1.5047340950800192	0.7607179490164155	0.8994341582444768	1.6595604892521352	1.302506546887517	1.250117707665148	0.07193623659698238	0.5496828151222537	0.7572200248986984	1.9673848530570628	0.03436776277911789	1.0399571664633154	1.737808153812983	-0.003524941844063817	0.23491830426116697	-0.12432917587558819	0.956383106183665	0.06738747352971317	2.507118808984837	1.2379021375738113	1.0405682213571914	0.043681488327845956	0.9885299389653396	1.7645425091860516	0.1786635319114264	-0.49835159193124257	-0.5754582309848858	1.0677730789085587	2.7856513691957243	3.3960735881264412	2.8799608671890704	2.9977481443115557	0.9510738444974356
0.17682979303728005	0.7955928931183663	0.6885117261463849	0.7013661545121936	0.5555512610319294	1.4188814087260009	0.5751169799684173	1.9985300312431309	1.385282373410484	1.4936256485961952	0.719745448980768	0.9389980223367198	1.5395036653039589	1.2413773272863284	1.2094593928304733	0.005911223370679975	0.3839043200123425	0.7032123624005219	1.7660922275426718	0.011307568140478638	1.1811439419892653	1.6537230101695293	-0.01382449710486992	-0.04047542344700714	-0.2718634001701988	1.0083404984236242	-0.02353029233512082	2.5761164628365876	1.1526520828525253	1.0855455143772736	-0.02986834163359754	0.9794154064458003	1.7954269985843692	0.10710120989874669	-0.5567805850842866	-0.605058517116994	1.1214314462000534	2.8081919612427155	3.4219574800072197	2.969891099532787	3.2192868035210602	0.8680422062028643
0.12923446152154514	0.6989362693660549	0.6981222960064122	0.6653593477404811	0.4757509260919498	1.3297958249676118	0.5183635680297176	1.9485826771748909	1.4126601875309128	1.4678316012932604	0.6625828258160478	0.9592592073757107	1.4382435537859686	1.1644050777885018	1.1750857714256908	-0.08418185310512685	0.22329811394986127	0.6487551587704404	1.5442995946627858	0.03353608362821566	1.3340010186508686	1.5052745824425704	-0.0747411663713429	-0.28015798817367193	-0.3676192319503523	0.9993237105811271	-0.14745217158149004	2.5632995611923	1.0349458886329006	1.126727255243764	-0.1520108415246439	0.9528850406415271	1.772482538896816	0.09332655234216898	-0.5976910654732568	-0.6484493725617052	1.1747311168050245	2.7989307778192556	3.4841040907084198	2.9998934210740793	3.461407621624128	0.7336161790416689
0.05091702215841502	0.6033460916889017	0.6824669471596565	0.6728950815456303	0.3997443775671493	1.2861338094531656	0.4816163395229543	1.936517122008608	1.4166325517401415	1.4356539670969073	0.6212820823776641	0.9487972165100818	1.3677746039979035	1.0864948882967933	1.1430857268973356	-0.1619393359343765	0.07140884257570364	0.5476711307613689	1.327645593948319	0.10080488559984961	1.467411780825937	1.3104783137010376	-0.1434747619432486	-0.47252746554562586	-0.44975527165428203	0.9303463394159867	-0.27741676850946556	2.492219160823355	0.913506335138884	1.1639914440660082	-0.27686272419055163	0.9315509089040152	1.7694104152517167	0.11187344851209706	-0.6454935189070082	-0.6886866110239865	1.2106804958322035	2.7643767933076573	3.464646046463314	3.0063900874606855	3.5665974503239974	0.5969787727112743
-0.02225847688121831	0.5242699110711183	0.6588177598311964	0.7052122612739467	0.3520298822166989	1.3084028503757452	0.49039644655392445	1.9102290409200589	1.3780376210641394	1.4216134268956344	0.5943275064823934	0.913016391999855	1.3168886832954692	1.0083706038064828	1.1063673574850699	-0.18771435402427078	-0.0690025286279346	0.4001589128269386	1.1684706697367093	0.1909070606235124	1.586702609226543	1.0864277898290626	-0.17701541462074138	-0.6928864237911704	-0.5518399600077256	0.8300952848908049	-0.394034038266357	2.4071469761593955	0.7859549112198566	1.1941660836870769	-0.3739489402897004	0.9201551028917505	1.7605057090340375	0.1282414829543261	-0.7172198327950569	-0.7165903969312237	1.216579063566152	2.7250614871548757	3.2862746241719227	2.997246157408673	3.402483368681563	0.4795496963907051
-0.07652199825787198	0.4635381946566355	0.6499706464553782	0.7613225939673759	0.35017223507547246	1.3701608166568056	0.5413810628086738	1.833521768410399	1.2825346357255412	1.431942774191678	0.6129118756078932	0.8750534368412428	1.2648544906517485	0.9287782393257498	1.0469510585905302	-0.18244555341693353	-0.16034346527903834	0.23724729751352638	1.0865660525430507	0.3247858018628197	1.6899263599603038	0.8609062172579358	-0.22006722012050792	-0.9053814243790711	-0.6722041480243215	0.7325577133580374	-0.5001560615236162	2.330018600327052	0.6685799020971541	1.1593554482212618	-0.4880073468606362	0.8987681638974614	1.7204048487004204	0.13885944815418697	-0.7713144652319244	-0.7526852606113058	1.1854521622133487	2.704543768753126	3.0635359729802856	2.975134472010168	3.1631139235114833	0.3698523764354376
-0.10043511831653992	0.4160813443120464	0.6531412363250885	0.8164940483506553	0.3684783446972232	1.430939095858363	0.5792820504522259	1.7315599632994325	1.1596800853692186	1.4503898323797468	0.7018754919671057	0.8173697308696413	1.2041708147981225	0.8471672648581862	0.959801387771415	-0.2191223230874538	-0.21113799618071477	0.05186908004978882	1.0719952361376535	0.49143486185324187	1.7597220468383348	0.6931184026328105	-0.3032436773854972	-1.071080703247631	-0.7819738765024783	0.6384093559908934	-0.5720223388744573	2.2188052766844297	0.5605382911604313	1.0279344549030869	-0.6306684650832446	0.8756069010754984	1.675510288186287	0.14086825238118847	-0.7880181634488311	-0.7753434261913337	1.123251499757598	2.698860457083157	2.8783054998418267	2.959097425457407	2.9635153969607537	0.2782334847247099
-0.06999460632475776	0.3981348077487309	0.6546681492935046	0.8608601663925606	0.39071778230344706	1.4551769310080234	0.6148062942739903	1.6287443572642217	1.03837423207244	1.4486138213280357	0.8302090082191945	0.737660780970398	1.1653542306959486	0.7930012302115692	0.8694709317454278	-0.32345140293211383	-0.25931624101411177	-0.13423049411398152	1.1219367434429572	0.6089716478287274	1.80939305942216	0.6164179234590947	-0.38269619121742837	-1.20313828167617	-0.8894021598747642	0.5573004986067508	-0.5883448581128857	2.0942276628897956	0.42068785705116973	0.863099047089881	-0.7686487390809924	0.8562055149359915	1.6587397581429884	0.11391413852048035	-0.7603031519764688	-0.7803704790049096	1.0554179708171751	2.678260172410174	2.717677359083772	2.9333153793247364	2.7948078214516556	0.2304870644145728
-0.01974664184914676	0.4001483216070548	0.6604524548915037	0.9035873652790298	0.43292910701486853	1.449129247305699	0.6684214813606237	1.5366237312274305	0.9313478906467185	1.41328628073808	0.9374866756075357	0.658665612124367	1.1645055079567366	0.7861298002563994	0.7953999578041172	-0.43780599753933486	-0.250478740147526	-0.22549779833563882	1.2170082536652538	0.6197510737066476	1.836866631632787	0.6056988819379503	-0.42240147998343314	-1.3055896116205818	-0.9788523177064358	0.49443638289922787	-0.5469383919618498	2.000223699892473	0.273430919865292	0.7022625245813554	-0.897168200868965	0.7995010826099033	1.6620344994435292	0.0704006755292568	-0.6926848614303827	-0.8071606113902989	0.9972028271005827	2.6168859107925995	2.6651875699698953	2.807167510747033	2.713010566915957	0.17139320209022985
0.0003424064902952606	0.4019867473037853	0.6600931812518775	0.9311195599354424	0.47918713723581313	1.4347919036998757	0.7357317894009525	1.4819467694077892	0.8363348885585985	1.35137721624679	1.0046221056847968	0.5836268296875604	1.1730925850828775	0.7888824502384406	0.7370887655524481	-0.5079846008772527	-0.18502336196922126	-0.2109974832204688	1.3296628819071585	0.5405039317564414	1.8305729600838494	0.6304713420316476	-0.45148849760922616	-1.3631594726965295	-1.0132785155501671	0.4431863967312206	-0.47652893279570624	1.8852587623310562	0.18149694773340216	0.5603902072973918	-1.0075039595622481	0.7076058943682744	1.6482173636290973	0.03576208835573446	-0.6340861152466793	-0.8488029267259405	0.9636181891919675	2.5272464623224487	2.748813839902706	2.554974083298501	2.7293180605659932	0.07401181137655492
-0.00795903933318084	0.40148535847740474	0.6473389670451107	0.9522855007870662	0.4942314626753177	1.401312981771429	0.8236943859898208	1.4897657883982283	0.7577713241650782	1.270250371790273	1.0241815508007777	0.499920705890339	1.19660719744574	0.7794928552996989	0.7218959516187153	-0.529606028855532	-0.14123372602455325	-0.1619138642833911	1.4484102649977173	0.4141319049311174	1.789808560530356	0.6888817823792577	-0.49740874602364826	-1.3904763782441363	-1.0069844329140911	0.39590633120581153	-0.39873278987615945	1.7396534192762623	0.14491604839158279	0.4773896150243456	-1.0930147232370977	0.6120141981523259	1.6161307388913908	-0.0006195881999463526	-0.6237764478512838	-0.8467213313580011	0.9487522042949201	2.4264605672356536	2.8693706836068356	2.282037362780928	2.7879589102879914	-0.0006262709473381256
-0.036056673806261604	0.3989465801343008	0.638518799192263	0.9842238348814615	0.4844199460843363	1.3635290887340061	0.9491887672984681	1.5657091337651456	0.6950972166084697	1.1909246706173315	0.9871286631625074	0.4244740485659818	1.2760626232960441	0.768390500372131	0.7743452738516777	-0.4901184735478338	-0.12228072280180513	-0.07784967261714161	1.5763853774675582	0.2608113134109908	1.7210806622384716	0.7328857524665184	-0.5210524319195848	-1.404833274625692	-0.964965925444892	0.3556792098007618	-0.3194593102059303	1.6410033294328847	0.1374944914469248	0.4791789467538969	-1.1439423084035718	0.5087865726065652	1.5844299847564502	-0.06943973301386211	-0.6225655428992458	-0.7750311868861445	0.9787764454632235	2.3110053979595477	2.938647097162225	2.068248441550851	2.8742906163527357	-0.034442616636904386
-0.0928320302149862	0.3650988550771917	0.6401355305705849	1.02015651968132	0.45318007725865284	1.3563698369991661	1.0785251665326256	1.6667722010611192	0.660063414199332	1.1355918734637487	0.9119029986295741	0.4128496142708398	1.3955203488400687	0.7174868657042304	0.8570841277222897	-0.3979884309624967	-0.10503975931037468	0.0780470101495635	1.697504436942158	0.13622145619474127	1.6493880803426986	0.7183027563622711	-0.523937649354208	-1.4010435713465976	-0.8663354481882262	0.33535448310660837	-0.27777584341414374	1.5893084928009245	0.16385381438829366	0.5171073572030205	-1.1621590527516148	0.3949869342542419	1.5481284657423784	-0.16327958761804234	-0.6319698607977895	-0.6430164086513835	1.0790653820028324	2.2098892377878143	2.9342248143792475	1.9148350360907802	2.9295778612980437	-0.039688589118578296
-0.158094685711891	0.3018204017668055	0.6410157509876705	1.0526631222265963	0.3842290993312786	1.3643203744520667	1.1748871296373247	1.7439737793690255	0.6433777345803945	1.107125432172624	0.8376524100871207	0.5101277749512506	1.5383179497124113	0.6316959412639369	0.9477413109296468	-0.2913037534380967	-0.09297108486637155	0.2392022787150661	1.7890729538845787	0.1072639003042561	1.5889638085854423	0.6725629488100134	-0.5279803086666733	-1.3647115696026444	-0.7436993629401912	0.3454587758059863	-0.30924106434705506	1.51941632602192	0.1827313649128384	0.5377253387230759	-1.1651768205577595	0.2896364569860842	1.481046345569192	-0.2636560274053198	-0.6536642981160901	-0.41438438141368394	1.1964787640583452	2.209036052985058	2.8806159169692656	1.8233701581439294	2.988761900526126	0.014756534514310771
-0.20878757163937114	0.24071463337073656	0.6376834879801283	1.0757479985717722	0.30992321368224957	1.3578864679587839	1.232482785745882	1.7869783838164441	0.6645870095653468	1.096871481572171	0.7902502010449363	0.6989228635254429	1.6778579530121944	0.5607081567270666	1.0549750937800713	-0.17487805362453593	-0.09169308337679574	0.37594641837363213	1.8356886621226072	0.15060842540255096	1.5238663914864596	0.6208212625652196	-0.5172026795867593	-1.3010238598884307	-0.6292583355627002	0.3833208381048073	-0.37074546587714863	1.4466403563729482	0.12229008472460468	0.543310222606221	-1.1526321580351355	0.19053835892020823	1.3656858765191522	-0.3817078186714463	-0.6486735590146979	-0.09741985473744483	1.2699185893585145	2.2920426776660436	2.8412846754014707	1.7952733548931987	3.162570734005403	0.11741618061724039
-0.24917968116852168	0.18803697238954617	0.6228544685045171	1.0709630134998689	0.26753746200921097	1.3478823556661546	1.257796261207054	1.7832486218842234	0.742949330838135	1.094919544897412	0.7362348528593918	0.9652957557114348	1.7866692006658162	0.5126489270406083	1.143374015586779	-0.041724196375149215	-0.10962127408431825	0.5491452074962186	1.8304273570407699	0.15755348636397593	1.443116449936428	0.5432969961199787	-0.4825381340713612	-1.1838276093359368	-0.5289355266948619	0.4313611012000755	-0.43543024513440204	1.3904729551047015	-0.0086936211079779	0.5025351480419016	-1.1202737572524584	0.07659086024891566	1.2032491939316485	-0.5033095602646541	-0.6239122502758139	0.2512994092767202	1.333195341873834	2.3804573931128834	2.7784160593479483	1.7978055201383711	3.3683568975384772	0.1994309073230579
-0.28383849907738823	0.13622679366352292	0.5891815466304583	1.0304100591211158	0.2406495458758827	1.3620218778424626	1.249050766950185	1.725077816808796	0.8662588656413301	1.0898009470078072	0.658701830289578	1.2584048467762563	1.8717910989220357	0.4896388121907284	1.1867710729711773	0.07095758248848905	-0.1294544104083769	0.7596036383422868	1.8104044110168929	0.1174708717016868	1.3702807061425453	0.4463058518893105	-0.4663003987416225	-0.9618648176207418	-0.48893390758418437	0.47822939304181133	-0.5138419450334017	1.3178972495439232	-0.16219791353124302	0.3942941339474567	-1.0849746849214574	-0.05180470387629701	1.004807815870659	-0.6098080700770785	-0.6138289202546318	0.5671815063616309	1.3617980813585038	2.487532085858698	2.6223365523095308	1.8081260118194553	3.5024656632035454	0.2281949779764254
-0.3286403997054403	0.09247862892359215	0.5601702002305632	0.9622837312126988	0.23407364942290484	1.400766617823245	1.1956317189168097	1.6290701497221594	1.0369130320219093	1.076196032158841	0.5621982698851637	1.4598848443532186	1.8964165395759243	0.5110381170511173	1.207335666151562	0.1460408360677954	-0.12119562719744706	0.9645943944909995	1.813648428139891	0.07628655219015214	1.299115737430514	0.3700859152906504	-0.4863543373642495	-0.6769256939399659	-0.5335025037825478	0.49663250921215296	-0.5773058696147443	1.2183125939556523	-0.3067301006015362	0.2641744727962291	-1.0445982733253734	-0.1791758072200534	0.7890764665703405	-0.7077824476669903	-0.6057939434700756	0.7895999714260313	1.2960635922873707	2.6035652190334453	2.4358786700721233	1.8430264105774197	3.606262092735635	0.20152929631572594
-0.39265840152053366	0.05812951504010268	0.5323803842054018	0.8812848875256479	0.2563130870291282	1.4391628152853566	1.1173837742597132	1.5396682055757214	1.262454072156866	1.0559562080978189	0.4444747389156345	1.5187717812430885	1.8641276318356268	0.545201561828232	1.215417359078995	0.1781202073681986	-0.10294190780861778	1.1194874505446155	1.836097571843995	0.019775574040570707	1.2119841888009208	0.32757260788519454	-0.5316790903197816	-0.38196261107387236	-0.6277166910127977	0.46353224002453325	-0.623924051525125	1.1422255913819064	-0.40865984111324904	0.15159568481196514	-1.0068982032507974	-0.30927176501345266	0.5848173471138014	-0.7925561117651833	-0.5632312002493511	0.8729782738888728	1.1968507458073336	2.6442153465711846	2.2942392700801646	1.91369684060179	3.7142269113035398	0.14905343004518898
-0.4580562230281312	0.018782429998404106	0.48753405213893775	0.8018755483461316	0.28748318507016457	1.4725946368734415	1.0323863386523944	1.4548947611764986	1.5036133284007926	1.0364033317077417	0.299941445316746	1.4791365390455251	1.8247868366298186	0.5824031165855259	1.1977837009079653	0.1333524717542276	-0.10153128352295497	1.218982402924628	1.8705005097366236	-0.05637167289263904	1.1375530432371466	0.2729770871640489	-0.5975190811970796	-0.09316911340958232	-0.7501904978871587	0.3996122943588727	-0.6634530688888344	1.1203834548297658	-0.44263642128381814	0.04864133264573973	-1.0031094728664396	-0.44668680859600984	0.42261812335876786	-0.846591882612125	-0.514761051561672	0.8205741105009807	1.0958577009571384	2.659393779433109	2.159874074012856	2.013666212932681	3.7464994530454283	0.10468057357711513
-0.5149667454475496	-0.02328648010079105	0.4181583123269276	0.7294501460701842	0.31090000466730594	1.5099923071199048	0.9443314413325827	1.369952803436964	1.679928551264568	1.0257053783443613	0.1411199094811081	1.368194569632227	1.799425004187497	0.6350602912419866	1.1691854629150575	0.022980771774584997	-0.10437664532993274	1.26095699931065	1.921341618428978	-0.14136496170361879	1.088359394962421	0.2405355598521131	-0.6811065142013037	0.11977858210926942	-0.8812766498786544	0.3323770426246597	-0.694774659859871	1.1174328972637366	-0.4328514070565811	-0.0264157111915733	-1.0333642471857094	-0.5620812261029668	0.33196821406278876	-0.8696134167691818	-0.500207558399786	0.6660052464545891	0.9625155290074685	2.7252679028329583	2.028703751629577	2.1243013722053607	3.700753449859158	0.06263208645476552
-0.5585859434820274	-0.05614734461073777	0.3213161027654194	0.6752505130956559	0.32686879300338345	1.5483131440374391	0.8510154023490084	1.2808541833030873	1.7661306045449954	1.0251692240645995	-0.0030658322795899307	1.219299841932504	1.7785938534265544	0.6747494259830515	1.1238568713113786	-0.09515188287936678	-0.11636092344915121	1.2191078562637654	1.9715693625392496	-0.231121503833399	1.028676294106136	0.28032252366847554	-0.7821058989330782	0.21105481432966244	-0.9859230182736699	0.28648011434441056	-0.7445424416484412	1.1231470992468158	-0.38972207511653456	-0.062473456650712314	-1.1002837989745289	-0.6530258837226262	0.31559839579928695	-0.8626516878343375	-0.5263721588587904	0.44099519515710367	0.8262904985031424	2.802082057171364	1.9612323514549943	2.2162650099732293	3.614457169196984	0.03565971717206242
-0.5778020446690691	-0.07839945823868959	0.21124364142463983	0.6433121790012588	0.332084159155745	1.590449108524197	0.7545265257392615	1.211651371548618	1.7587633563860312	1.037785604460254	-0.10837403925151409	1.1210223877775998	1.78021641160446	0.7069248457731367	1.0484597693986228	-0.2093130226046759	-0.15810093436336972	1.0947626882898376	2.0138097367584455	-0.31203200408540827	0.9446099268297192	0.3376443879787133	-0.8703147121886889	0.18469503520749028	-1.0654162387491923	0.2883489333703154	-0.80770884702305	1.1319987719449003	-0.35344225313555294	-0.10270630947880403	-1.1912904244569198	-0.7397459608002048	0.3536066501717493	-0.8316055653630704	-0.5797425116981771	0.19992563559596133	0.7473373722804763	2.8663186161917302	1.9050422849104591	2.2892629858290214	3.4666741981396334	0.01987337536566881
-0.5785567215621128	-0.07683162333715018	0.10297653012298587	0.6181848305427745	0.31965623814050237	1.6271685338694646	0.6898698637135514	1.1770274972260095	1.6552018965172597	1.0685558336722312	-0.17882086600931926	1.0652862843940445	1.7763721968445025	0.725306430653214	0.9538145926539482	-0.31664634296842403	-0.21979464777990873	0.9496863560236373	2.051511213070254	-0.38277873705172233	0.8426298357433557	0.36421152748537555	-0.9390734695405476	0.07132729035674196	-1.1314287628973532	0.3507379255966762	-0.860913488613552	1.1069390590424746	-0.3608487562121664	-0.14499960490456085	-1.271305326324229	-0.8209107144649472	0.43331861199701194	-0.7959572617791517	-0.6335202718111465	-0.016518650762450827	0.7323783919461798	2.9310505728395038	1.8018135696620816	2.341031697508111	3.2488315892650035	0.009962522738749405
-0.5800210200113016	-0.051491591222916744	-0.015170606268414549	0.5897302291255125	0.3102197395169984	1.6505774030287754	0.6688368346498712	1.1569631755062892	1.4972960443499959	1.0926241343871812	-0.20942473620559715	0.9804788984004414	1.7580497706509366	0.7217075956766928	0.8600150627316422	-0.37598009322039483	-0.27321752136769184	0.8145626553289149	2.0559274380612242	-0.4383716278269302	0.6944459044234794	0.39619212620491184	-1.0003004674264429	-0.07718251527660389	-1.1741775230480864	0.4394593169789915	-0.9339082870933881	1.0598235945605066	-0.36227887367614714	-0.16140181242544743	-1.3214619489124921	-0.8819030960412487	0.5250074036850523	-0.7519867692548002	-0.6618577110625925	-0.22610408038350016	0.7724328552746904	2.946462943469926	1.6851555548605006	2.3576698135887675	2.9937450738210662	0.0030862634243075913
-0.5956101665780452	-0.007998100172576308	-0.15640107400586203	0.5617944815112287	0.317877083132005	1.6650183673833912	0.6311550612423094	1.1434259371679556	1.3585957856612672	1.0958159278338901	-0.2007166318153614	0.8875344084002383	1.7663747422252623	0.7129908707335623	0.7692617832944693	-0.40480487062512055	-0.3102916211831802	0.6697372297409847	2.034459677688448	-0.4628575581528292	0.5415134544499147	0.4129718883665567	-1.0363489108392614	-0.20793374547582974	-1.1902894472914485	0.5165560205222113	-1.0309713634697357	1.014657367203606	-0.3579584135481211	-0.17003669357487158	-1.3533247308948904	-0.9099120650352486	0.5922230944515045	-0.7133624594086576	-0.652227055789837	-0.42929901222497324	0.839455995404818	2.892423318947008	1.5519455673569156	2.354293593261869	2.751352660964956	-0.03250564218213213
-0.6365204124815235	0.04513319831819692	-0.3133497634769984	0.5338340265729933	0.35971338987594675	1.652442576507061	0.5537493607550695	1.1326298491653497	1.256626771356547	1.0882427486322486	-0.1664345046648931	0.8168496903880152	1.797927258177128	0.7049877957857745	0.6927211362469187	-0.421396471673716	-0.3379736157120787	0.5414507360291917	2.0020058761344286	-0.46839848548286317	0.4256521117436394	0.344028739333028	-1.0184504980326181	-0.32532400814159024	-1.1798456748142765	0.5683128050701247	-1.1062745006225085	0.9796245027092196	-0.3887586275618502	-0.17505224463497587	-1.359569527778408	-0.8930348657696335	0.6211633896589637	-0.6951450496463323	-0.6096869463065345	-0.5713991200174033	0.8923305440109448	2.820673229244311	1.4179052736981554	2.3335886663329064	2.541882255564529	-0.13172715862784018
-0.6918652619437321	0.0835570912351314	-0.48188502782611203	0.4950270564201332	0.4331994688053743	1.614658683469639	0.4537992067349528	1.1181938730120238	1.2004711909714687	1.0984883218220798	-0.1109034442961265	0.7529051048925377	1.8411746742266568	0.697300765835925	0.6562526170321732	-0.40345068645174526	-0.3429771121099425	0.44392121929564726	1.946734912127058	-0.4754299546677596	0.3290109635880096	0.22277509855770194	-0.9626584446165941	-0.42817629645341376	-1.1312433018988697	0.5839285301509824	-1.159797179985727	0.9654591562044393	-0.42002551148487954	-0.17606891039040268	-1.3409783158923763	-0.8046988866347087	0.6091717186191556	-0.6866740603927907	-0.5648834630811053	-0.5976480376071295	0.9316676139664081	2.740350008378443	1.3574734257087222	2.27275275688196	2.329813987308919	-0.2497534687386304
-0.7456782299514056	0.09088691836365195	-0.6604440267208238	0.4492443851383519	0.5381608929586695	1.5646758022787743	0.3186593990427409	1.073099703144747	1.178106955467532	1.156191926181485	-0.047262841036233336	0.7292687551590796	1.8999736863505625	0.7135108157301688	0.6562430074091914	-0.3688108828907566	-0.33510414066945043	0.38616041106831017	1.8673382745578997	-0.4689385368795535	0.25427832477638107	0.13312939083145928	-0.8888673312741137	-0.5127267754139769	-1.0435897974900197	0.5594860666200934	-1.1960329675093775	0.9520281113563627	-0.4214857366849448	-0.1925795622585344	-1.3074854987446145	-0.6558985984912422	0.5796674586845763	-0.6612292068507799	-0.571775436125887	-0.5083163723919788	0.9237098615505624	2.668476069268894	1.3732492426569805	2.176926927679534	2.1242639931263154	-0.3561579321207871
-0.8023015245980984	0.07001959292284732	-0.8270212497339695	0.4100997482248238	0.6737080848315821	1.5065445622054932	0.14245730367217319	0.9943140994379156	1.1458730573468348	1.2548108040152435	-0.014863286342635024	0.7985666985536366	1.9623173640323537	0.7445953705273709	0.6824676685256733	-0.360560601162203	-0.33838354071817045	0.3738241660532415	1.8110041452749246	-0.44434459627431766	0.22489529532934877	0.10535599139149512	-0.7944519456300692	-0.6292375164996071	-0.9258916113266397	0.5211172059413685	-1.1994185308963543	0.9107069544927479	-0.4415826505208834	-0.2238386453520594	-1.2602915752069097	-0.4958081188490633	0.5648411228321409	-0.6301937129733084	-0.6497260278047896	-0.32038994257434605	0.8471613316338557	2.612743836185672	1.4140605951970362	2.089682325141305	1.9587801292511475	-0.4787038492927123
-0.8537209278330604	0.021934016907081643	-0.9329530823780455	0.3936281989239491	0.8279974537302873	1.451201662281571	-0.03266025810981101	0.9114167702274907	1.0875388014373135	1.38100811761427	-0.028890864700740586	0.931666471233027	1.993832436333959	0.772081090348051	0.739298978838194	-0.3631096537238521	-0.3629910977013941	0.39628031375863904	1.776328600901373	-0.4109478179030435	0.24474360081302277	0.09455849393972832	-0.6941906397769192	-0.7716941441991096	-0.7987928708025658	0.5051213820755824	-1.1802541902694634	0.8553139076988415	-0.49315720243243694	-0.24996017749482577	-1.2028989181345715	-0.367275255856233	0.594048559226129	-0.5890610549918633	-0.7662897755244009	-0.07348150800613164	0.7421960531069711	2.57313954808357	1.5179391152625044	2.0504849186945635	1.8235495591713407	-0.5777478097467346
-0.8913083426403047	-0.045642054915140735	-0.9520574581652216	0.41372348907101697	0.9778650991519923	1.3991369460467606	-0.18204899114137818	0.8316874918149161	1.0141200611738062	1.5317428669230377	-0.07900590892436175	1.0998536811138129	1.9767206881654436	0.8067746751217074	0.8060185911986647	-0.3792802059118163	-0.41529270583134215	0.4406071602534644	1.7256919470697138	-0.3521686238873675	0.29661300166244386	0.08310392806900789	-0.6174220491399875	-0.9178240679097496	-0.686252818659544	0.5040127606195393	-1.1509947151795834	0.8084654620011271	-0.5435274449006376	-0.26211949992973016	-1.1521916079904446	-0.2780837991615372	0.683229191996191	-0.5058816799627195	-0.9051477546039759	0.1555668383051564	0.6481510959253718	2.546277987841978	1.6770510447806792	2.081599858298127	1.7003400090305174	-0.6217816956852246
-0.9129123766829454	-0.10930251875991137	-0.9023429682818094	0.47333402599088154	1.1036792665666515	1.3285335358459451	-0.3133813936821829	0.7260633301078541	0.9163859021053551	1.6691659107545849	-0.15894283170832998	1.281929030915638	1.9324248499086534	0.8349026799381987	0.8706721346181151	-0.42680182866828503	-0.4882955267688315	0.48751625464551196	1.6597211786860702	-0.28600152676498036	0.38219939739678804	0.09658854114455619	-0.5728605368430335	-1.0654802202447358	-0.5995961671175485	0.49695981649917853	-1.0957176984249313	0.7722176620383754	-0.5867169923128498	-0.28184281558501195	-1.1096124461708965	-0.2611009853823699	0.8251405267519447	-0.39781013826883493	-1.0643987311001282	0.31477766002205465	0.5304188723707257	2.529627123143041	1.7965970809915557	2.170532570999805	1.6132407525767394	-0.6289485011678808
-0.916584386640141	-0.16194834552990184	-0.8143029628911673	0.5556011789741004	1.1896107092074826	1.2545860014795132	-0.4552130043677768	0.5967461927530351	0.8001198765277746	1.743339504395437	-0.2500303759675977	1.4098589893953466	1.8831490061673708	0.8235862300120296	0.9465977657948514	-0.4693277635918772	-0.5703166978403016	0.5056860799304197	1.6010426336671486	-0.2540304840809673	0.4832498843022721	0.11537873652837427	-0.5528485345203279	-1.1966065405296067	-0.5501939936461758	0.4740588647071714	-1.0107810945437588	0.7463034890263314	-0.6188570005823092	-0.328446773813778	-1.0821111096309561	-0.3180905768950499	0.9965561214422761	-0.29436203487519164	-1.194769058646724	0.36748365473829725	0.3640234650109956	2.50092158284388	1.8611443594892303	2.2829581501428082	1.5507975763121558	-0.6040422379702671
-0.8880080392125181	-0.20505982604585754	-0.7186733018634002	0.6467053181572381	1.2019601380899978	1.210886305692776	-0.6034941286280274	0.4991769687128479	0.682646392225803	1.7578156699490173	-0.33112580487887067	1.4491271441941154	1.8273330048474574	0.7746910103310272	1.022946220382773	-0.4933389283467025	-0.6690001147475478	0.4817140377104582	1.5469166168796586	-0.2515678497120642	0.5878680413073525	0.12112563344638924	-0.5545930845970768	-1.2776648014514143	-0.5440969633209907	0.4362918271045829	-0.9307792057811796	0.747638582947611	-0.6295301930240168	-0.4167475835584479	-1.0949641571848658	-0.38491287961942444	1.1597793864123411	-0.2059533916995692	-1.247279329464101	0.33257530041794203	0.18905919236208094	2.443648112697614	1.8887971644832011	2.378234064670777	1.4671818177778295	-0.5202196684399979
-0.843696115373232	-0.2411836972036793	-0.6293938024160444	0.7235450956458183	1.1427247419247153	1.1955033345309438	-0.7284000927769106	0.47336072497717174	0.5551020021863379	1.7237279861310113	-0.3910302258782094	1.4186486932220244	1.7664870731760398	0.7112169407451379	1.0711961373728234	-0.5159617698313433	-0.7966555842910913	0.4166455724784311	1.5233497866037657	-0.25616908761185875	0.7033776418911317	0.14867347208581805	-0.5701262900881288	-1.3284313044222296	-0.582255563759226	0.38255008223536907	-0.8833402812315304	0.7764899625864718	-0.6142655708295287	-0.5268999292730949	-1.122113053689052	-0.42318757933068396	1.2836883734313531	-0.1424794295638606	-1.2424130759185252	0.2579709224309686	0.040930745890145115	2.3625129901646083	1.8519929416485355	2.4106022981835684	1.3714505715643308	-0.40634171195317864
-0.8117856730151491	-0.2807138289597704	-0.5474794125810457	0.769961921575683	1.0331235605923967	1.2024082444278348	-0.8124283707093255	0.5026371093005724	0.4178104453427327	1.6392166677834965	-0.4195198223921574	1.3556218262235322	1.7040685081937301	0.6374867012261588	1.0970171943240816	-0.5255434763354027	-0.9353669723812382	0.2997126059584738	1.5667896293390282	-0.2738719723953375	0.8272662423215007	0.20333764174625846	-0.5820194247459641	-1.3640260601357799	-0.6420783270829586	0.3399790183232536	-0.8558454028160771	0.8116162836553485	-0.5864460226880956	-0.6103207433917184	-1.138358336587094	-0.4543121764744691	1.3369978813211942	-0.11356965444512049	-1.2022268751270369	0.1728336718822191	-0.09985106103927946	2.2667361155327	1.7418329750178585	2.374320718382782	1.3061851715616166	-0.28168126433479385
-0.8084290504162407	-0.31756988697516536	-0.4683314297711762	0.7868370238344301	0.8905207981220583	1.2440637854429117	-0.8202277824740257	0.5723679295213475	0.2983420292352453	1.5263729467147973	-0.4182165029989419	1.2846719895344028	1.608000582845032	0.5733907366443259	1.1262688866797317	-0.5156203788632678	-1.0588026256856227	0.1595498628084448	1.6387850009510967	-0.281270676529981	0.9715684480752668	0.2723592467104069	-0.5682727056315832	-1.3671302539480068	-0.7088906517870858	0.32927290254773717	-0.8648530532820354	0.8483580683689752	-0.5947407039791834	-0.6553658141288292	-1.1524008692616738	-0.4786668832995685	1.3195891806656304	-0.08416033541807719	-1.1335221651847296	0.08610400087699596	-0.24509664895655744	2.168729951577462	1.6234962977721232	2.3133824992249616	1.2591048115451846	-0.15082249846113843
-0.8308384486059351	-0.3432998881765844	-0.36850724900076254	0.795072798484867	0.7491826311234464	1.3190569473653526	-0.7301999570303035	0.6800591882028956	0.21675106832984606	1.4205997602104614	-0.3817814852952352	1.2280895457591834	1.449077249927669	0.539074366868207	1.1381079421929248	-0.5285818559513005	-1.1928601592948664	0.03078246462996257	1.6888628114968611	-0.2597766309417417	1.143218603853057	0.34851053436977275	-0.5128329171349028	-1.3726013955420586	-0.7985262706172415	0.3300331001175948	-0.923772115498436	0.8988246185933575	-0.656642209367481	-0.6492251529660512	-1.1468829799518967	-0.47913158715919774	1.2621241432075379	-0.049096604492807845	-1.0805139521440839	0.034917570779350135	-0.34344596637644464	2.0873196081403416	1.5074339373862045	2.236292135094143	1.1928475002704908	-0.026420314103389225
-0.8696761490121017	-0.36259937871584824	-0.2384681551377026	0.815686942434912	0.6484161753970505	1.4040259613762103	-0.578457555359683	0.7788417082933236	0.17630995076365358	1.3411483978782008	-0.31359374548567165	1.1654603567760522	1.235473706414925	0.506562512080316	1.1194076158709494	-0.5574180130549601	-1.3173326817323	-0.09508905230345731	1.7145696026480093	-0.21702616237980726	1.3214011133343335	0.4172379295940921	-0.4250770159184471	-1.3925070383629712	-0.9216723736111095	0.33820522399358144	-1.000316625893101	0.9471016147868401	-0.7376019116968247	-0.581135658439266	-1.0948430059225736	-0.4796174139215366	1.220687576941269	-0.03325999974026102	-1.0743575755654953	0.04461780519395092	-0.380099453714209	2.0402017893559097	1.39395274613484	2.120260138783772	1.147420325707356	0.06644146954915162
-0.9124618233139641	-0.3846206943126079	-0.1091835359178593	0.8380882494841029	0.5855526984301264	1.493139805338815	-0.42827272852373055	0.8269466498408281	0.19329312021323836	1.2846930277013668	-0.23051920194025496	1.0817950204675864	0.9618105478862115	0.4487364724575767	1.092837008327135	-0.5771048922141289	-1.378302998079269	-0.21444745004671767	1.6885629443678458	-0.18729093247808687	1.4399633330526298	0.4567993326099179	-0.34150635743419216	-1.3875015258407526	-1.0707366511432204	0.3417844875516687	-1.0534904896346302	0.976086503817827	-0.8051486176008351	-0.4725693113030861	-1.0303685068817996	-0.49460411339457055	1.2226614534861873	-0.04039178617580388	-1.10070324592387	0.1309519730792676	-0.37560910260142727	2.01574841202532	1.3081785102788723	1.9850194950074929	1.1207568060391586	0.13287969334783997
-0.9350683386025874	-0.4132396501803168	-0.01852083295793897	0.8375941030050764	0.5301372527242658	1.5967040337241083	-0.27835326628924006	0.8673898515155176	0.23992027631670904	1.255003484459534	-0.14632476913844533	0.9814883887471254	0.6436268891991496	0.3697965879725864	1.0659973313398385	-0.5890535760968606	-1.3951340365646097	-0.28860082792119823	1.5905472841515689	-0.1910820932828474	1.4928000247389135	0.47557972100240775	-0.27658896515517317	-1.3443014952872443	-1.2442585978505067	0.31577939568273466	-1.0805442188814784	0.989971480599138	-0.8363552860516965	-0.379320728215337	-0.95327224906058	-0.5342623632333613	1.2583099607109656	-0.08313999041388297	-1.1470118726878158	0.30716942895223637	-0.33340245915377487	1.9920656532262533	1.2519703936005289	1.8503799207591096	1.0799703592127845	0.1925223651010353
-0.9144724177230412	-0.4449306074287079	0.0220591246379522	0.789719544962084	0.4777219507582253	1.7287545479596051	-0.11982676089429525	0.933233630686449	0.26345697174143085	1.2513425560180325	-0.07442980972150967	0.8757264304056985	0.3299863934102199	0.26096496368261135	1.0147107734876362	-0.5781176854194259	-1.4277954142557183	-0.34100896034538647	1.4598188462243933	-0.2314671367272835	1.4890690457967297	0.46126151366400875	-0.23783982402738735	-1.2968073299601546	-1.4212463469669774	0.26500453299588844	-1.085284007623248	0.9987831004795847	-0.8229422896263644	-0.29518147029621267	-0.8469234682717666	-0.5959306776963963	1.3823376771462133	-0.17717115970634834	-1.1989110325948205	0.5609887601420124	-0.26131771022492256	1.964103209368202	1.2157257249139157	1.701058903574065	1.0459737812124559	0.20743706840278228
-0.8518398675175641	-0.4804416700209525	0.03388820922267717	0.7027744719774169	0.45106078967499996	1.8909398599579306	0.012959378158864599	0.9984033564961351	0.2573671799140675	1.2623504735744007	-0.024092718490155752	0.7745224739326304	0.07302310289716617	0.1547840393753434	0.9536031809483541	-0.5408150323074263	-1.4455909821671522	-0.39227755827242083	1.330726047182764	-0.3115459578283898	1.4309059733983722	0.39390709722556394	-0.2441470435356329	-1.2577720927713867	-1.5751094278348818	0.21080878124467758	-1.0488943308547356	1.0041635289823436	-0.7636601572773587	-0.23731285549731657	-0.7531303637566952	-0.6499525013782629	1.6210728508422043	-0.2942663775310465	-1.235713489641827	0.8637151745015395	-0.18827643679867145	1.9379572234773073	1.2130723552441283	1.5648974724359046	1.0180821809218075	0.15253998406377733
-0.7736181707453426	-0.5152285043084246	0.047890899327146505	0.5868559437725109	0.45881406811889625	2.0578917264007672	0.10658693210937129	1.0747061969890477	0.2427114309042492	1.283210226021398	0.013751815001769488	0.7025019656636851	-0.12550313077782033	0.09405242477156006	0.899193495627169	-0.5017826649571672	-1.4352584606901189	-0.3998674852901655	1.22665852308997	-0.4019613626621329	1.3516634980876072	0.2933265941689687	-0.29970425367209447	-1.2027373233087588	-1.6911268736994924	0.15621181410937335	-0.9845275893701991	0.9911997670067159	-0.7005844501817932	-0.2174539844079788	-0.6903960373924565	-0.6691004126852478	1.8859581784641144	-0.38599114197029083	-1.2613235635340099	1.102130699968559	-0.13865672849618896	1.9259713531031153	1.2378732390964222	1.5029361562093264	0.967695449998778	0.06987959920636931
-0.6907614061897289	-0.5187302675402917	0.09025824328018273	0.45367523190028824	0.5111683206483698	2.1878792457284613	0.19489565643927756	1.149537354309911	0.2194284768056686	1.3257004526925507	0.0673423776073021	0.6813434558720858	-0.2593766616716906	0.07913713986886824	0.858890736842809	-0.49614971398387997	-1.4361627070270815	-0.3585828822693946	1.1599108262356936	-0.47153078358366507	1.2744561021998504	0.2038770262692812	-0.36351452763317565	-1.1408215908956916	-1.748167722045956	0.10705237125847802	-0.9120560143228982	0.9514406700309991	-0.6717261851454697	-0.2041966629572129	-0.653257668624863	-0.6458863426065102	2.134993129018555	-0.4176749800691774	-1.2730591563869447	1.1793162562117774	-0.12800210840018048	1.9218155174509828	1.2915543370416338	1.491157751205265	0.9457080834699095	-0.00861629057327568
-0.6170001877704206	-0.472475158668456	0.17425642022501958	0.3416028104571369	0.6359795330337283	2.2722359553146267	0.2507260610685445	1.1756793905035237	0.20245405705698527	1.4131438647575165	0.12342372838653988	0.7018289720992298	-0.3220573322058153	0.12630940456111367	0.8715177814404846	-0.5471080058190017	-1.390118483548918	-0.2998602651086803	1.1195786973829658	-0.5362289409070569	1.2110922712760224	0.14251468153204264	-0.4081263634900364	-1.0870931696623765	-1.757185763097277	0.07203049154704909	-0.8404564783298186	0.8886378519739896	-0.6799004354922216	-0.2091444363002907	-0.6481913431108972	-0.5453518871563257	2.402742803807152	-0.3796777572568618	-1.2736476335598979	1.1466143929814383	-0.14951062452915506	1.9359343498320645	1.3760650635310383	1.512271916961731	0.9781813691596988	-0.08310909981305767
-0.5673998937627204	-0.3845251916790108	0.2924215202984001	0.29666842396435006	0.8265061032084577	2.2941470336504635	0.2262894425513326	1.1563452932584852	0.20121159952898765	1.5467635641670017	0.16207921616757986	0.7326235261091707	-0.33304080294855326	0.22807589389718133	0.9586962811285437	-0.66222504025493	-1.2625594669479832	-0.2398726601116739	1.0886787527702133	-0.620746984488951	1.1561828135107468	0.10318864630808097	-0.43863082805318676	-1.0180119231994165	-1.7239302878064824	0.05817800249628221	-0.7756691062426565	0.7875712421330961	-0.7218104041208723	-0.23317841475858053	-0.6716836742441328	-0.38010741925280744	2.6255682357275534	-0.279747718408918	-1.2601352923193905	1.0274846900742263	-0.193059059285658	1.9815384536438665	1.455684203758455	1.58083220928179	1.0264780013310584	-0.09063101727908981
-0.5382209312040854	-0.2687680412074276	0.42245163232047034	0.3088244273483955	1.0279256371361964	2.234819444932021	0.16329419368259895	1.1179242516675292	0.20790512071854614	1.6696434231599984	0.1627646656262351	0.7445538665699754	-0.26388238091956306	0.2963518084517447	1.0697450843026188	-0.811378754208242	-1.091789532058036	-0.16349248546752376	1.0842080064830557	-0.7081921066409026	1.107479091763783	0.1250288159948043	-0.45748538849804915	-0.939643963581539	-1.6248941146156295	0.06686748305175569	-0.7263527329056817	0.6603367914351157	-0.784630195459725	-0.23864129875107354	-0.6946473453237385	-0.21907697044001573	2.711290874249749	-0.16252495745869594	-1.2446877665293639	0.7859884034626561	-0.22849032087674886	2.0166153578732837	1.492849429269279	1.662424200515138	1.0780455790064432	-0.01733267561974916
-0.5054037501909278	-0.15390224864940993	0.5292906309046059	0.35857674201168854	1.201646169559085	2.1391209733869783	0.11542472709718343	1.058135718525114	0.21566610541807313	1.7357160607300677	0.10600751960607309	0.7369368030449986	-0.05862877141465026	0.31512080332929576	1.1662833567746476	-0.9739946520027664	-0.9061296741527635	-0.06915157443702843	1.0644031456439182	-0.8188270357666962	1.0442534452452223	0.2124287227070109	-0.4465064651785102	-0.9056789096194102	-1.4827498505894803	0.07554640530764893	-0.6936153608819068	0.5346243478073931	-0.8440929742252339	-0.24522929284623882	-0.7153091424198254	-0.1031439189139443	2.6907210028869097	-0.06772852941308596	-1.232590033877687	0.519336036829529	-0.23392391142446453	2.024803179770694	1.4946724927838964	1.729616100505736	1.1217132919085675	0.08715095476142512
-0.46584516439439216	-0.07186548639013926	0.5991513901301125	0.46840903274992096	1.318808759677519	2.0660024050108956	0.08662689904290512	0.978159287213414	0.21760853901817923	1.7473857937255168	-0.012140796943468169	0.7058567366137742	0.2548619497732436	0.3346952032015912	1.2600252289590628	-1.1218055614816371	-0.7127294676030851	0.025063883254330788	1.010849602466368	-0.9513124444025436	0.968892695500568	0.3117833518476464	-0.3987494068275108	-0.927576410136502	-1.3398057860073647	0.07147090166923811	-0.6805347750685837	0.4282841169774446	-0.8681340014881485	-0.29457147084295343	-0.729142413823175	-0.03556119169199549	2.5951141404630897	-0.0014698757034398656	-1.2199604083966105	0.32647622598987885	-0.22708210425558062	2.01994553081307	1.463770663704474	1.8015526131526929	1.1137189593951178	0.1828697757347547
-0.42595429548823216	-0.04105792850251414	0.6515245049467663	0.6239416370234302	1.363566718028555	2.038232044334176	0.08187341139933083	0.9056086770980956	0.22247337271934858	1.68882769348274	-0.16285278988797852	0.6364874151138973	0.5877984066624835	0.36260911301947807	1.326735231696553	-1.2248032165507927	-0.5459382165957755	0.11466893073243305	0.9607309009484633	-1.0374506421745067	0.8777537991182605	0.40702885162198843	-0.33584495694474137	-1.0004732281603261	-1.1975224262323527	0.05680542355070387	-0.6822378160450631	0.3413828536413312	-0.858680172357835	-0.3595567459298371	-0.725849302239097	-0.018800168391286648	2.4173910455352337	0.026525840349048008	-1.2308246023588272	0.14756310411542742	-0.21649390947189073	1.9877722071220656	1.412815135964279	1.8796021307854722	1.0510986561176803	0.23190751234807302
-0.38149030988691524	-0.06104185458255211	0.7223373393172859	0.7724491255201166	1.370491468404768	2.07266239313791	0.14106125511665737	0.8523809300051297	0.23757535647513633	1.5763358236601335	-0.31246420201154973	0.5429311127823715	0.9030115357623043	0.4034298927531605	1.3383917043730988	-1.305018714350204	-0.4221890912279115	0.2799223417097215	0.9186813512659138	-1.0407341546663775	0.7985615726821376	0.5143369507293667	-0.27491990041828374	-1.1102323477043592	-1.0745965581741852	0.04201324583719325	-0.7139492597697525	0.2885398362370696	-0.8177788128879897	-0.44609533503177035	-0.6999339458600511	-0.04389417681125071	2.182826242584525	0.018384337503108823	-1.2789891955913197	-0.036637269993592146	-0.1841713524973414	1.9324115222593996	1.3847832781603389	1.927112200915862	0.9649322685982638	0.21681525305463914
-0.34484905715453207	-0.11650500904363584	0.8198621687940854	0.888334710626421	1.3650929539427081	2.1951138580078764	0.26061377687083703	0.8410905362042798	0.2600883368943951	1.4742570752397846	-0.43626989014942563	0.4713694637619179	1.1348251745178366	0.45324266242817834	1.316866148894566	-1.350810622868411	-0.33547789582205834	0.5206777539572052	0.8742328645512316	-0.99176229401458	0.7508753906466813	0.5989516719045145	-0.22696154782766031	-1.1988570810434713	-1.013266924237763	0.04400876445807373	-0.7858155371205952	0.24098379076107795	-0.7488772588602087	-0.5674174485127071	-0.6558569138885482	-0.08448183436929871	1.9838357409734446	0.016449933432662274	-1.348825592404691	-0.18820863671014992	-0.15315073164424894	1.891527456953164	1.3992414353406073	1.9408089129238424	0.8719642037852786	0.14170906857084548
-0.3296147213658606	-0.17472182277341558	0.9512305751237659	0.9820495903737468	1.357775742902857	2.373869069745126	0.40077243680808233	0.8757031763042024	0.28379127663624304	1.4087373467707198	-0.5077497182040769	0.4252796014688928	1.2183120333793973	0.49110689218114817	1.285164002678637	-1.3159318456297684	-0.2696125926376622	0.7418728997443551	0.8583671673614447	-0.8945314405546176	0.7221581587886583	0.650614902218684	-0.21128575891687387	-1.2417596263566406	-0.9964942951873003	0.06410120856143434	-0.8640528292087508	0.1411855201454027	-0.6796294658674655	-0.7114450971981761	-0.6075836427413475	-0.1260728298060908	1.8755099898353698	0.047931828249469025	-1.4155724840600579	-0.3053608240178189	-0.1540275457668626	1.8481113593290737	1.4342406447944622	1.9333275156085594	0.7980431970877943	0.03898485665275693
-0.3202263155397177	-0.21883608094213222	1.1131552045037392	1.0388434923631624	1.3802680996034264	2.5330399599603615	0.5897466458229133	0.9229430827047784	0.30923540685746675	1.3798017704848047	-0.5374557461516947	0.41002508067456434	1.1866971113437663	0.48072838224885794	1.2359915618823636	-1.2184647242434778	-0.1999253416023698	0.9235188803687885	0.8680310671102062	-0.7617220010807555	0.7114425862712077	0.6806144886900298	-0.23180938409862625	-1.2680547347743911	-1.0023363166395698	0.113714658294328	-0.9501282135019091	0.011494496632265604	-0.613603200635689	-0.8665611803895008	-0.5530435472083932	-0.16605848463689288	1.8416869473852167	0.08376081792787962	-1.4781660848986191	-0.37731116791066877	-0.1761206046442482	1.7824023684716945	1.4494569075946684	1.8928512378258702	0.7695375564859201	-0.051326577301001056
-0.30647317395157164	-0.2506066237185211	1.281995851446536	1.0559491963121215	1.452184335878297	2.6228037886199456	0.8097223628432921	0.9789681512469104	0.3331570891218484	1.4034428232580685	-0.555847030922644	0.44746799535155174	1.1046705548423206	0.4237383326206662	1.1731446275834316	-1.0883947654057295	-0.1386174399562688	1.0431072759004643	0.8574266750022563	-0.6566063972291266	0.7080256627955376	0.6752402574424662	-0.27053336344645906	-1.2899134328688313	-1.0443548241087695	0.20010266546916045	-1.0546087514806342	-0.08253616824348216	-0.5323273670774651	-1.0319523654823388	-0.495045133824601	-0.19460608765000884	1.8847560431247286	0.11799551853724233	-1.5138368550745618	-0.40346641370883657	-0.21679946590855986	1.735160700280409	1.443825265846551	1.8076272519984342	0.7843808001630344	-0.0696309858986008
-0.2867896236442121	-0.27434698672001534	1.4064482402133929	1.0654532802587267	1.540069360489244	2.6300101406951457	1.019891127200956	1.0529118049754678	0.32926347222073293	1.4569912319493177	-0.5826567935520013	0.5328667999320993	1.0159166225109477	0.3362856231912147	1.118283289982116	-0.9070023643669121	-0.09111436572113879	1.0393645846162307	0.8463861125248275	-0.592502296442093	0.6901747500788918	0.6327269500370123	-0.3224169537097671	-1.3107503338334117	-1.0996569755944379	0.2791104212366104	-1.1410329513954802	-0.10696838700290368	-0.4130706244495258	-1.1869600043264168	-0.47133252766901695	-0.17521526296185364	2.0092735184019466	0.12764628170187992	-1.507046733848176	-0.4248339901607411	-0.28242767447998207	1.7468438276600753	1.4120389802105324	1.6953679261291044	0.8263362852742426	-0.0009652414769237616
-0.2452992902781697	-0.28749451594511377	1.449516167763702	1.0795693980095746	1.6389607263782515	2.550429405621564	1.2329904397660663	1.112632932781759	0.3085441804862578	1.4975546541775762	-0.6065220197744625	0.6532204823755895	0.9510267766115227	0.25518439872032544	1.0927409120973222	-0.7137864561336549	-0.03688369873900257	0.90508769396068	0.8487986798810063	-0.5499462463829674	0.6565205662872715	0.5562814526378148	-0.37150758639828035	-1.3535623401603918	-1.1266067769367507	0.31668740944673296	-1.2078619207978192	-0.05025359722693075	-0.2707363021133501	-1.2917579103958161	-0.4973359940570036	-0.10995605503804932	2.187100501569008	0.07439702679567026	-1.4681732898271216	-0.45808747616358475	-0.33313675790450026	1.7968101828020937	1.3511558788758968	1.5686957203036633	0.9093025780947729	0.14496964223637704
-0.19758568850307745	-0.2810321710717599	1.4331063442737302	1.0908606450553235	1.7474804605485417	2.3932178895653378	1.404335209170749	1.1533569900236327	0.31784511254442815	1.5301846685474787	-0.638738144331238	0.7955892118745305	0.9103005663461214	0.23797523883259947	1.0901270946463564	-0.5684904601196245	0.004952765117825132	0.7007869311772189	0.8469313254866752	-0.5400201017118149	0.6173013196290268	0.44990501770656594	-0.38478461895353705	-1.4127489688468746	-1.132958816134852	0.317183649527058	-1.2683711718777992	0.10459059576311783	-0.12289226407383813	-1.332817651371655	-0.5223812640977834	-0.022750151198131736	2.4046127921128635	-0.027966960031021226	-1.412301909002682	-0.4909246430928399	-0.34357881700108717	1.8684364230979391	1.2749482139382065	1.43970875736016	1.012260606432691	0.32412363784902143
-0.16648624220916058	-0.26605417470273135	1.386023533800587	1.113031350414301	1.8218561169822187	2.200341995787924	1.4637422671240672	1.2024056062768793	0.3600799187954051	1.5531303962391763	-0.6761385838076996	0.9416288153614101	0.8804330146559266	0.29460846346311975	1.088627993461243	-0.43917156141164765	0.00814776884176215	0.50869696006969	0.8567315284758982	-0.5463927081927505	0.5652434854996954	0.337458055143488	-0.3785780465651041	-1.4503355822566033	-1.1241030534572065	0.295444110689001	-1.3001646898664148	0.34123599330999155	0.013842019350750195	-1.3218241056696398	-0.544265587567893	0.06601884744235569	2.671575884518897	-0.15571202883696011	-1.3666157100178207	-0.560304216706283	-0.345797422432549	1.9660159946517985	1.169607633034285	1.3419518324404578	1.0807615265368613	0.4864420971589376
-0.14249427531092	-0.256591455423892	1.3122017826981904	1.157068037470189	1.8583462373525872	2.0235838384819713	1.442132358491991	1.2223126488789753	0.4082645216593225	1.5381767182801849	-0.695234626472758	1.0594128860133398	0.8753906030876699	0.3737318579469123	1.0695048437280827	-0.2856252836690641	-0.007899589484877446	0.39899846943992595	0.8721746856202518	-0.5358617059573068	0.5208611669719632	0.24609612393490382	-0.3878375815878485	-1.4550436095384824	-1.105754005919621	0.29150586494514596	-1.304042698836953	0.5975740261957434	0.10160607003503508	-1.2748134811387026	-0.588882293344145	0.1264620335481872	2.9383163592694883	-0.29740181270017363	-1.3218122267923893	-0.6750625693408197	-0.34961023535967234	2.022807828215863	0.999106069083215	1.2859116904993104	1.1329785699260433	0.6271955742057229
-0.11457123026832036	-0.25793645084704064	1.2299820102695105	1.216118541713825	1.874969126794729	1.881435011273123	1.3518276308554389	1.196721089597046	0.4688037021959935	1.4995233456735797	-0.7044157875316414	1.135155252631169	0.8684011217059288	0.4513260024406816	1.0181317992690475	-0.1439025131209157	-0.05004952540518613	0.3466530636853057	0.8392438227246153	-0.5165062638999574	0.48458147948028885	0.17416184254643613	-0.39475707107495267	-1.472039070660432	-1.1141577074134603	0.32206158393365236	-1.3107522699129626	0.7934323044475142	0.14783649879171235	-1.1835304518447791	-0.6310098913678841	0.13429863045374751	3.1463302965144835	-0.41055382222742465	-1.272889403356284	-0.7847106053470645	-0.33950030282468224	1.9727038626217852	0.771259230023894	1.2787244335912942	1.1895883632339888	0.7083063794993109
-0.08887279248506431	-0.2674548799954777	1.169543202243227	1.3135724631524517	1.8644337383130356	1.748009167099092	1.1626803579700884	1.1341352350054654	0.5373313596556281	1.455332504646305	-0.7082098950985608	1.1852932731831147	0.8440253053871031	0.5530415167770825	0.9444356006240152	-0.02984379068602967	-0.12618706697748405	0.3143174655229241	0.7592474508974251	-0.49636234680344105	0.44908064954556765	0.12015474130495063	-0.3855814086520521	-1.492423276694063	-1.147204539080961	0.39783850002920185	-1.3349231406393844	0.9109739732770024	0.15254835948882722	-1.082704319993247	-0.6372877295047543	0.09019400959441634	3.2545670005903795	-0.47473990014730905	-1.2505612213901873	-0.8489278224480163	-0.3510450221057698	1.8528726809702547	0.5467516657190667	1.3150571682455174	1.1987399255647477	0.7022371928743579
-0.07081686622314884	-0.2751508005527835	1.1057541675274192	1.4430553122066294	1.856096129547722	1.6293163093899152	0.9456928771139947	1.0368805692005254	0.5768975071316833	1.4097845230983825	-0.6741980860444645	1.2488707712797982	0.8211347538618968	0.6263231762989878	0.8776102824107485	0.04535325988263566	-0.213874848427257	0.29881352369466263	0.6591599814261246	-0.47115274760597875	0.43430748040075784	0.08528108014375317	-0.38942277372489265	-1.4905478262658416	-1.1941725369472227	0.532425144793023	-1.353482183569816	0.9844575427042519	0.11363411060051369	-0.9969519524088437	-0.6319460602128542	0.0026607007624867007	3.2553981065040296	-0.5433687302729397	-1.2573966100914153	-0.8728453532256474	-0.38720696213237127	1.7051753827771112	0.4206534309358608	1.3594084261761208	1.167978867665875	0.6733601320444627
-0.04779358906821797	-0.2823930836005074	1.017974635525508	1.5701497866121785	1.8775070390862616	1.5557267376102266	0.7597992049943905	0.9152701086092726	0.5635542132570734	1.3933564208700446	-0.6034133616661961	1.3508089025504555	0.774717108757075	0.6464175211678919	0.831215022656124	0.045068767409236946	-0.30284063136660583	0.2677010955888597	0.558159280243727	-0.456484951671894	0.4373852239725943	0.053290674432890504	-0.39982297610551015	-1.4709396686852683	-1.253114360528154	0.6994785607695817	-1.3545901861328271	1.0104384704123617	0.04370889354588235	-0.8997044840164147	-0.6256241670715129	-0.1060060722312032	3.1620322618116594	-0.6292690253132591	-1.2642885831361959	-0.8642379563792147	-0.4303302748900311	1.5554827330291368	0.4049137142552192	1.3630787869102852	1.1414570496079595	0.6584131458351357
-0.02068717200689633	-0.26575970824914125	0.909563814768004	1.6808715410126585	1.9061217821396028	1.5200246796167518	0.6114373175945664	0.798344318878673	0.5103472820757625	1.4093070106929693	-0.5331789276983985	1.51245991735827	0.652725696212165	0.6593549760834874	0.7938912469960241	-0.024848102853153763	-0.39482056876249744	0.20125264362633394	0.49040293941002844	-0.4877647285681448	0.45269856851980794	0.0394726236522013	-0.3887769547060961	-1.4229281377228074	-1.2745351058531404	0.8257980569611858	-1.3567241169949231	0.9588237394156792	-0.030928184205864257	-0.7952454665321589	-0.5928582574974939	-0.19116305450821117	3.0308956215792984	-0.7283912910328859	-1.2927052404686183	-0.8414548950771102	-0.4901794812896803	1.4452705219764135	0.4940091747318732	1.3186763741262424	1.0918851029440542	0.6118773345592319
-0.01776420702563166	-0.20542591947464311	0.7919735525180245	1.7555864886414263	1.921480076110018	1.5032286982440959	0.5114064004348736	0.748846333717929	0.45963401565134515	1.3895279442161175	-0.4685922111012064	1.7118393592643564	0.47983588174807046	0.67187443600181	0.7460064956792694	-0.15096930616013382	-0.4846785414209814	0.11159532392359398	0.4831379766933999	-0.5731468543847429	0.48821196067318934	0.0643921886158125	-0.3795677432432589	-1.3189893815767029	-1.2133677502903912	0.8884615649766632	-1.3392217802125472	0.8677302811667464	-0.1442085412211669	-0.7105097647031828	-0.5569093738505706	-0.2513738886842283	2.9170786349403235	-0.8854181357403451	-1.3439819725965363	-0.8166006463839052	-0.5683487888269783	1.3768368441682992	0.6795465001450685	1.2485558587763292	1.0045024432697132	0.5380140420172506
-0.04828356585698525	-0.11999881372270174	0.6888081268990773	1.766498890053255	1.9039937732078698	1.5370373225550669	0.46885576347005886	0.7952549076396334	0.4221852957934237	1.329797006486361	-0.4362119648430629	1.8743367144638357	0.2825952133986561	0.6532889511230622	0.6767883813436116	-0.31674876025885035	-0.5678812610394174	0.025576151055806306	0.5162324034775903	-0.6822804406277414	0.537455857822555	0.10716047779578655	-0.38936406290500275	-1.160028790108856	-1.1315330847089997	0.9347913835397483	-1.2804258293920356	0.7822442173871894	-0.29852574251869285	-0.6518684839301637	-0.5369304293237576	-0.2895007280765142	2.8597174857214362	-1.0873295320384093	-1.3673173558778793	-0.7926102597683956	-0.6481920142347197	1.3133433815890432	0.8897764086077103	1.1565666435817403	0.942567031108642	0.45396549213392323
-0.07918589505197197	-0.031054027633294772	0.6182108567123363	1.7140699486285698	1.826722629211344	1.606538584791441	0.46359462180629746	0.8666483928181471	0.40104601841568066	1.2698733883123148	-0.4695962497448699	1.9460207259505515	0.06287587367688634	0.6129473363862533	0.5935017789630566	-0.4721157898311851	-0.6360493782286123	-0.015185729718562215	0.5643883383328416	-0.7961016729940037	0.6034451924464378	0.14621191726257274	-0.4041340277374779	-0.9796104589139812	-1.0554593013930393	0.9781648782200485	-1.2122631532008878	0.682979984340025	-0.4411159806115819	-0.6091549666588316	-0.5334280564684518	-0.2991855789692357	2.867776244848436	-1.2608200685322395	-1.3678039812324365	-0.762250191326989	-0.7569435355638017	1.2634733537634661	1.0335096241214057	1.0830059643381316	0.9376901340214111	0.354501853881367
-0.11641849908114263	0.07276529363874455	0.5869809955877422	1.6068072195812746	1.692187113715813	1.656446105437728	0.4633177196134688	0.907012954934024	0.42347150182592674	1.180126188326496	-0.5518791474366275	1.8955869961051313	-0.1346518626578498	0.5763370916251016	0.495637378519583	-0.5858217415990572	-0.6558584013170176	-0.018541606540457424	0.5927121517008616	-0.8896709779844123	0.6913932852889652	0.17309288049171942	-0.4172013787931255	-0.8299624488828161	-0.9712136428313439	0.9706579272176883	-1.138293722836924	0.5610058036918868	-0.5632028504313985	-0.5871678752548007	-0.5613809568042034	-0.2870187870080418	2.9178058526147668	-1.3906483417217361	-1.355966536561105	-0.7082223835521044	-0.884440280029376	1.2443042177918788	1.094176123850343	1.0606257159590784	0.9786300909255935	0.25846020383224355
-0.1853419007010179	0.18969235137188306	0.6046842041803713	1.4635623910862177	1.5258012350289374	1.6765673708398563	0.48661211658525827	0.917483250478693	0.47333604726291056	1.0626916462373333	-0.6435169821063657	1.7204353225194489	-0.24471123198678368	0.5137601820333579	0.3972348391891455	-0.6797611563152077	-0.6297678803411736	-0.00916396944001958	0.5920306354985512	-0.9252927681100473	0.774190868480667	0.17741776366722267	-0.4422876734063729	-0.7381041803226298	-0.938746376784111	0.9220686325441877	-1.0210916739495555	0.4502998157393514	-0.664575597825561	-0.578804104973489	-0.5977703904958188	-0.28891984825197825	3.0163512680904225	-1.4781322972373105	-1.3156898008199305	-0.6284972809599996	-0.9703282088581698	1.237313606827367	1.1103309936085686	1.0607663918060326	1.0332796786246292	0.18065839656555754
-0.2596212554946554	0.29858922933012877	0.6636499902841825	1.3078074208971473	1.3983997822635588	1.669794341895976	0.5503342337101681	0.8347544346085793	0.5261667413054617	0.975114195602427	-0.738002811005727	1.4744561747109013	-0.2523871802899478	0.4186612226537897	0.32695966632552315	-0.7349526961544959	-0.5604664410763187	0.027656585596483742	0.5608035631086915	-0.9185529266793635	0.8411474939414127	0.14942861041804925	-0.4790070976179413	-0.6966243905067299	-0.9898408818666574	0.9012582240692927	-0.8823143529324492	0.36883238466284757	-0.7247459083890406	-0.612245630555329	-0.6170664824533582	-0.32008669120118427	3.1337598195705287	-1.483095850538947	-1.271406893555188	-0.5348775292868939	-1.0296061575718727	1.2418547517452616	1.1301680906636418	1.0673397904727946	1.044970061472953	0.11728704898692381
-0.3090694877403251	0.3740203927656503	0.7419087708359751	1.1618365509927955	1.3930972026303892	1.6191049555996997	0.6179445191260616	0.647569816190894	0.6131562676670137	0.9412024374074679	-0.8309632735041378	1.2282730894585796	-0.22876023697630937	0.33279893321396176	0.2878581104138482	-0.7275558918461362	-0.41859621911571415	0.10553174586533957	0.49631850004608546	-0.8788375469668226	0.8851780703466497	0.09719657460687234	-0.514837472271166	-0.7133999712336455	-1.0700643550237126	0.8584865524651317	-0.7673488277370847	0.320542037530152	-0.7299093851274133	-0.7290537480821697	-0.6282564535885514	-0.3645081556011716	3.2288769231523764	-1.4095459814868545	-1.257487145041098	-0.4349713596026102	-1.090730729968051	1.273188651678717	1.1823510275027835	1.097725773414869	1.0045732940748555	0.09530238892525808
-0.3428947819165775	0.3881547825379106	0.8245506897912177	1.0616730596941764	1.480240912654462	1.571072028499771	0.7048918076745541	0.39666468669019844	0.7276461039616147	0.931400866980565	-0.9146460327663902	0.9940815259001973	-0.2042596084899519	0.26451282365946643	0.2742989323869671	-0.6978093588275989	-0.20590542404415543	0.19373589772308533	0.4288756566654513	-0.8093221311849609	0.8896627824084667	0.032146801130429115	-0.5519343231820315	-0.7970062579096561	-1.1539390915884369	0.7614768959114327	-0.6987244838113488	0.32648320547984755	-0.6781993484034833	-0.900707594228437	-0.6277938760416246	-0.4090246730633549	3.297769666923158	-1.3018145547943676	-1.2706147127454435	-0.3562246068334362	-1.1343987302867273	1.3211458942206984	1.2494253247335878	1.1338410999419815	0.9353756743867958	0.1328958348016302
-0.3701138373201453	0.35082916990733426	0.9160846313272346	1.0273381151765022	1.6441848138786939	1.6049842735595348	0.7863010523664558	0.13614306256907813	0.8304375901510657	0.93326065213849	-0.9916577275789191	0.778743979018761	-0.16906257724617832	0.19916287408581396	0.30016803745313214	-0.6723643520068459	0.008545637230024416	0.2543194060809903	0.37545841672836316	-0.7559866552479152	0.8703672145458592	-0.023635365541363786	-0.5988945918345159	-0.9233340119264565	-1.2670471180393204	0.6790060178812914	-0.6808938499732656	0.39553426308844786	-0.5761943385515622	-1.0896718693037712	-0.5794324948854853	-0.41994521376463484	3.332601909411314	-1.1732298270787287	-1.3151918585966615	-0.33062098380777255	-1.1473250960640553	1.3323749071085778	1.3543146522923082	1.1577559939241697	0.8358184846956627	0.19792975212060854
-0.38703211632538265	0.28615001130420226	0.9953224325470108	1.049994731239855	1.9159158560344227	1.7211902332976627	0.8294747192651369	-0.0671177285142971	0.9329140871080664	0.9427019939086776	-1.0627513869244685	0.5949759484336076	-0.14436224929177083	0.1533159593849225	0.3739315034590351	-0.6591525215422235	0.17633758751690587	0.26730382668159763	0.332713720519457	-0.7392666640064108	0.8656186958921703	-0.0637165390975561	-0.6480019990429978	-1.049959251183597	-1.3837716339606536	0.628864653169329	-0.6993092629418247	0.5058931266214506	-0.47742591032864745	-1.3042832325026728	-0.5065985587466675	-0.39559050693953546	3.3387313155244827	-1.0208157920777174	-1.3662196196129466	-0.33512763777936294	-1.1815739870958635	1.3061325939012425	1.4792757286456077	1.199600664036319	0.7177928517976828	0.2689844317031719
-0.4091824463279126	0.24706555850489406	1.0418124415147698	1.1360915194355266	2.199647473149431	1.8905347970308288	0.8340666806295619	-0.21419617193791662	1.0240247225941719	0.9345759056060313	-1.1122678696489814	0.43825002289294623	-0.16670362727983914	0.12289407958339867	0.4613406340986508	-0.6658437845165531	0.3213545867301422	0.24379178003846963	0.3276023490021289	-0.7242964392901807	0.8668497933209036	-0.07541627975146706	-0.6921525356007177	-1.1616067552967357	-1.4707180683127805	0.57416210303821	-0.7164217469705478	0.6048636390059338	-0.39560813752091406	-1.5109646028092458	-0.43336812756762555	-0.3535348076431141	3.3616460928579777	-0.869804731457467	-1.390381134310168	-0.36198021802579045	-1.2219738620484322	1.2611890202593141	1.5801940267665535	1.291142274263327	0.6514292643152767	0.3314518578695781
-0.46216752252008303	0.2576424751756912	1.0547552743823394	1.2837095442699662	2.3760454594331484	2.0841171959136546	0.8142797114336137	-0.3086759847390662	1.0406579040077022	0.8783551029265931	-1.1296551157762669	0.2919453007291591	-0.20786668013159879	0.08832283480894293	0.5370260247008499	-0.7075845202135664	0.43418041634749305	0.18105465602539406	0.4449594390399746	-0.7114648181048417	0.8484335807645322	-0.0056101154811037945	-0.7372256707567189	-1.2852700762913734	-1.5238642356910643	0.5156268901590517	-0.6939949543525692	0.6462114977479738	-0.3116978770553572	-1.6451644825255873	-0.34573170992713387	-0.30793046069134467	3.426131007051007	-0.7579919247482161	-1.397771049578218	-0.4139056144790553	-1.2182009043086972	1.2035990460733177	1.6506978494208933	1.4056779911106416	0.6456785406313024	0.3694972644520645
-0.5516361577654939	0.3186845751493627	1.0250613080671531	1.4771761265833905	2.472608225384563	2.2572203668076107	0.7791477457183584	-0.320921287468348	0.9895596507436251	0.7929474016425992	-1.134887701784588	0.1865402329143372	-0.2624345597762006	0.07554849989228381	0.5789335905231188	-0.7776607062610605	0.4852884193126501	0.07693883898719461	0.680764045039362	-0.7106007358701375	0.8142266593518477	0.19043164115904285	-0.7750522132862244	-1.4255537683223165	-1.5662188912200186	0.4622758023743513	-0.6045750438043983	0.6110451238614591	-0.25258133725481	-1.7233257458028024	-0.26239065522239446	-0.27446122134670414	3.508365968971277	-0.6931256168255404	-1.400815287261381	-0.4391865902226881	-1.1783855721045378	1.1418807583255997	1.6935669172150702	1.5014142993195525	0.6417699378810036	0.35582545309213104
-0.6613627988637152	0.42762124587160766	0.9328357647748543	1.7555947244160754	2.5092727727165482	2.343903833207599	0.7519305676814821	-0.25629080434765866	0.9115123187032861	0.7204660449472471	-1.142514533789338	0.13832942120605873	-0.3375465221964241	0.09448061476876912	0.5760987517435806	-0.8620070347742177	0.5009499658688519	-0.022901110075444604	0.9538203266570348	-0.6745901087388866	0.7634627337445556	0.4668514987207823	-0.7965739224061145	-1.5379773208885132	-1.5819019369043839	0.4206866603233051	-0.4567490351893689	0.5213935670475085	-0.23054247444146753	-1.7800556949556203	-0.20076871772100519	-0.27221163220804606	3.6050859196723053	-0.6758647805046454	-1.3864994483424187	-0.4199006091387238	-1.1248069151878277	1.116890700231989	1.6996137120407755	1.5736833185138543	0.6251672325428788	0.29011359471398146
-0.7594595311251136	0.5268803163894208	0.825359055480382	2.092717923957079	2.451598497857741	2.3322888892746283	0.7077531303337926	-0.1753369956621559	0.8282326655239194	0.6560521346801916	-1.174083825758369	0.11485622142762084	-0.40563155958464436	0.10426781470491628	0.5478656794239685	-0.9314345779823643	0.5432325245852482	-0.09242316884681058	1.2146502076052603	-0.5819820952345847	0.6826876677572028	0.7166257608452394	-0.7933028910122113	-1.6089340177796942	-1.5549637268744743	0.39205255185860793	-0.28796331142405174	0.43732270282450936	-0.20568853830428996	-1.8027883412469659	-0.16918127951654027	-0.2930071299264417	3.721604000530643	-0.6963460807450174	-1.381520026109735	-0.3868969145800339	-1.0535059849443407	1.150797915618918	1.6653906583406664	1.6171393665092963	0.6290167929555588	0.1919251313108165
-0.827678943105956	0.5517826280996704	0.7239001796496638	2.3827901429201335	2.33876169638742	2.294797018347444	0.5934271374692728	-0.11318927575538373	0.7660047927132817	0.6068013376376624	-1.2289583993216637	0.09373849912477802	-0.4833021714392539	0.1346693045065733	0.4933791171189311	-0.9488910361500913	0.6430372069503285	-0.14231178004334458	1.4639215737622993	-0.4697054098628545	0.5915990202495365	0.9024878604872623	-0.7619597004506243	-1.6535050672669371	-1.541656900233194	0.33256709201712603	-0.11346316703283507	0.39835131126234913	-0.15998499492907967	-1.7869825776359307	-0.1559317369224079	-0.3289160645341341	3.853111670188742	-0.7219716203815192	-1.409834831623762	-0.32865387618507036	-0.964628917061179	1.2021678973719228	1.5827571457672995	1.595743849058921	0.6400459016225629	0.09843383096047414
-0.8685047102527512	0.5470632062894507	0.6066961365622852	2.6425217680709756	2.234131683461198	2.279706069295849	0.4394579806646485	-0.09577623058989114	0.7308222453888199	0.5941011831357951	-1.2788996676261881	0.09137282477699486	-0.5923380809944323	0.21395581898930344	0.40218379502460994	-0.9071730598509491	0.7441801738941116	-0.18902223998175965	1.6531241018477036	-0.35454485003280106	0.5356217738981152	0.991809937499692	-0.7229170052233845	-1.6615242346151944	-1.5789925174906538	0.24524995447913223	0.05359899719002244	0.40413226794149154	-0.1312772685731748	-1.7555337169347272	-0.1427923318394479	-0.3820929721075845	3.9791132631689097	-0.7215252194421853	-1.447214448975013	-0.2554025351872577	-0.8859282070253283	1.2457216054480704	1.4588790774424847	1.514484364372919	0.630870722356757	0.02889644803414927
-0.8805682767072185	0.583577046534457	0.5334941324882461	2.8866877791324925	2.1465955127734864	2.2541965249564484	0.26859779009742	-0.1104144227515907	0.6910461050911307	0.6135870402409026	-1.2975902331466904	0.10644380187192633	-0.7191347619892889	0.28557569352204987	0.29741968528042867	-0.8064741039668524	0.8247907206799194	-0.21790787131789266	1.7625347129666096	-0.21229531214480804	0.5155975973531945	0.9436772240634828	-0.6727528032568711	-1.6059332970945426	-1.6232597395664794	0.170064303160142	0.21459792516529239	0.47120738654659694	-0.1413031446890805	-1.702911097433833	-0.12077584335593064	-0.4303588048008658	4.050410277618465	-0.6938908755786823	-1.4825230793522153	-0.22343963831253735	-0.8426587585805665	1.332361146063373	1.3141531045693449	1.4162542570589138	0.6113867509428837	-0.03081078953420798
-0.8692143318088965	0.6779018143164586	0.5403562590051243	3.092993934125949	2.0483582479905458	2.215564825792533	0.09410325824930157	-0.12089595251894747	0.6491787862780123	0.6357620461554426	-1.2644955747767086	0.10279332162836245	-0.8416379044210748	0.30675070838390206	0.17309999276891824	-0.6662648333771859	0.9234259111158594	-0.20685752302896962	1.8364246996211009	-0.07616995709527288	0.49645277611451044	0.8319853998326355	-0.6063760277405736	-1.5271773132501365	-1.6647798206022504	0.10427553846857698	0.32990200669935565	0.5773473532883525	-0.16064736512292305	-1.6342522700840072	-0.08553183978051651	-0.48228946111440285	4.0288460473946515	-0.633084690485181	-1.5169942614448313	-0.2385832446143005	-0.8373978738448807	1.475971413830411	1.147803071394133	1.3232930996490069	0.5815113281082788	-0.07008294660471527
-0.8508261224373574	0.8422698052885877	0.5969059298824428	3.3034756268671766	1.951734432602565	2.1543909037319464	-0.057235327723440685	-0.14351044278871047	0.6430539956470444	0.6654767216291387	-1.1668624708981725	0.10257918731239965	-0.9802542976811285	0.3190152933038871	0.008304568259380297	-0.5394267090372449	1.0011549262412125	-0.14198769225057525	1.918383838110945	0.026331797996378366	0.48067462947685585	0.7583348949618249	-0.5390095555461188	-1.4777947633539412	-1.717752118294456	0.039796002925103054	0.35884344401652	0.6518589450349864	-0.19814655041529963	-1.5611065578668974	-0.030639304211808827	-0.5433768957529013	3.9149993784016175	-0.5506705742091809	-1.5536269654611812	-0.2959936448620879	-0.8424594826436083	1.6015684734231435	0.9815613390217688	1.2601424330799982	0.5334626737549147	-0.08393231395633646
-0.8390892071754014	1.0453959483952384	0.6661738876025647	3.53953763567266	1.9134913212679412	2.040172578357043	-0.1471477772534848	-0.16464201566373643	0.6560123026819925	0.712038369862236	-1.0389537402260949	0.1301311359663273	-1.130877621457676	0.31175645335124513	-0.14715991233513215	-0.47266201538010943	0.9861806069011015	-0.016105720872229258	1.9933915113372254	0.13683711478696875	0.4742050868666709	0.7348079227667423	-0.47457023708620916	-1.4620409797568834	-1.7419895525339322	0.01671556004021124	0.33985351120047363	0.6911908119558942	-0.28568479307895356	-1.4862935138108877	0.021962371124497095	-0.5911040944270683	3.731592112671477	-0.485474779878902	-1.576351237832149	-0.412968896563482	-0.8504836603717747	1.6917721247467281	0.8316549777457126	1.2271091864725157	0.4952268559136286	-0.08297996818273878
-0.838227523857225	1.2444313953628447	0.7364298478316599	3.7311841117883375	1.9210527300540565	1.8792966558207458	-0.20233207676614998	-0.16688886020122046	0.6627233232733537	0.7635259355406496	-0.9436762654730775	0.14993346175682598	-1.224062385736406	0.26085281868334353	-0.2402002820418983	-0.4729692672513803	0.9242578177458652	0.16076257842009467	2.0358499707411615	0.24214713714140465	0.4387419435879309	0.7728884700920888	-0.40878056976881716	-1.4478263589250546	-1.7167784480524113	0.03763155151092096	0.3221562480412722	0.7350887000875784	-0.41903195619411227	-1.41965446242851	0.040917036797399636	-0.619155309226489	3.4845013563078973	-0.4540779138124451	-1.5717113216607868	-0.5778936975653765	-0.903026082416304	1.756545364530119	0.6813695636596859	1.2307923359200401	0.4767229873042106	-0.0895172569675955
-0.8417868954721758	1.3841994996311129	0.7838000772165044	3.8121088335035354	1.8925077577853624	1.7218590581307862	-0.2209998995994106	-0.1802238825311811	0.6761103656524703	0.8226704545269161	-0.8726598398693499	0.1432137229844571	-1.2588100931770678	0.20386276905515013	-0.2656081252049533	-0.5294922318661741	0.8479755967596543	0.34334945908804954	2.0644191299420127	0.29447811748060887	0.3677402837184864	0.8575228052498914	-0.36543521016959607	-1.4319173656373845	-1.666576474025073	0.05858977617995594	0.2615033669994202	0.7678786067942139	-0.5954482357771518	-1.3510769683391195	0.05004743647365608	-0.647143155317779	3.2236676700150326	-0.43877273874958195	-1.5413142123040025	-0.7626352864700606	-0.9760142155926997	1.7365230437557748	0.5608127199555573	1.2592728005715559	0.45604636067045706	-0.12092852604248447
-0.8436566919534474	1.4173548305946475	0.7857042275065298	3.760124623909975	1.8467730084492693	1.6199245015219765	-0.1525358324222919	-0.23447394388870152	0.7122641297769844	0.8864811912292385	-0.8415925672221505	0.13477071281219527	-1.316036471990083	0.15432526437833696	-0.2200008545348108	-0.62252127066745	0.7054422608186093	0.48814352134119404	2.0818932053692505	0.3055491711127425	0.2840256585645647	0.9022328787127443	-0.35489242436924345	-1.434633535223084	-1.5726636609173628	0.07984363323726852	0.16333228806006053	0.7798276973896705	-0.7998496560500842	-1.2692285972555561	0.04150076560661811	-0.6652982901973744	3.0217534565291477	-0.4206297291438131	-1.48538624713601	-0.9339922171588901	-1.0248766753347427	1.6056967869848608	0.5158498366396441	1.2982527988911863	0.45591646752769693	-0.18434829798248528
-0.862337761014824	1.3640961952590793	0.7372112679978505	3.569285253710041	1.8244550787103173	1.588065831301941	-0.035175453028014295	-0.31896653272073905	0.7053168672612862	0.9387143464529458	-0.8684892178110555	0.11850670167118296	-1.3960785150277837	0.12018220960108913	-0.10859649531042045	-0.7392087035565362	0.5176966080294056	0.5792540088889302	2.0941196060386993	0.266103817098548	0.1871081415984032	0.8708505064641964	-0.35981574598006894	-1.4502450432704141	-1.4238543922581681	0.12546604572840261	0.0883369293970109	0.7930184253319179	-0.9832057688004374	-1.1853604502045445	-0.003986026507901516	-0.6622882765611419	2.8498629441738723	-0.4106494795715703	-1.3832401901537543	-1.059231402471006	-1.0537849712560816	1.4425183129352679	0.5093878887363543	1.326451911848794	0.4761679893306014	-0.27196410915335223
-0.9088855559476784	1.2622744707397637	0.6789011562863574	3.3294265527907037	1.7676616600076784	1.583817380601397	0.11946288407594863	-0.4326119294266156	0.6329305917041422	0.95739597213841	-0.9424791424748642	0.07980957171498154	-1.4452545090350406	0.08603915482384102	0.033625924815601324	-0.8538250312392824	0.32649070592409124	0.5942875006954301	2.1033882263901194	0.14855623009512814	0.08202518250288217	0.7615417811259729	-0.3714321010584207	-1.4498958214665383	-1.2786732043818305	0.19246901487182563	-0.006079251967700705	0.806783243660313	-1.106993725708989	-1.1123096267912742	-0.04545279946459933	-0.6626156815531523	2.6740692022598487	-0.3819629049224953	-1.2551785038241314	-1.1318478568815953	-1.0570929518095808	1.30622892121768	0.503341093910648	1.3264902779888716	0.49574642848466405	-0.3746721796176529
-0.9759222653349452	1.105769529933734	0.6321327102478888	3.1023991887767477	1.678276563526822	1.579474729220133	0.32310137171938097	-0.5411120521416563	0.556038220182784	0.9369969772755834	-1.0382296738965315	0.04429386588166091	-1.473037697527465	0.015061565286904671	0.16721890350424706	-0.9435539573491374	0.11768214179256135	0.5474515874178791	2.0986721342701324	-0.012087458364106763	-0.012869817258931715	0.6040022724382638	-0.3904711812229393	-1.4553281606379378	-1.1403772560742416	0.2526618807852591	-0.158850234984316	0.8061290476388866	-1.1479553006510046	-1.034446585468984	-0.07985975795509863	-0.6874878994946573	2.5073285783337984	-0.31470516339624693	-1.1478380041036913	-1.1602616336539782	-1.013092824929307	1.2169059767872614	0.5181963540346917	1.3096475424944645	0.5253974904363221	-0.507484061399871
-1.0752467555268157	0.9110476185835619	0.5979657871193428	2.944189957741844	1.6433475644629296	1.5556607971337193	0.48350850450729255	-0.5634569210669208	0.510811016223533	0.8735380918193562	-1.1274732625698418	0.03663601486793027	-1.4715898763841022	-0.07717259911135285	0.26952294976516855	-1.0016359407181539	-0.09449021871247117	0.4673078125996394	2.052737942234414	-0.19870761900410275	-0.09653419353820858	0.4692247906220784	-0.4248337853789007	-1.4890215976414982	-1.0028231517605906	0.3013989916528975	-0.3206288684668898	0.7700281080074773	-1.1042388678573256	-0.9558244337159753	-0.13410248220788662	-0.7314024142295942	2.354820643179005	-0.24925428281491913	-1.059430625736156	-1.1576284155135332	-0.9356010555776656	1.1582701631656303	0.537744648948837	1.291321316250359	0.5888561949079326	-0.6611668429322609
-1.200095094071463	0.7008065292739819	0.5797326499082611	2.8883843487104803	1.6886985744834644	1.4282543764577966	0.5291742911414403	-0.5184526249811399	0.47948708699658127	0.7789571259050558	-1.2104898808088933	0.03483116849052619	-1.3888394093109737	-0.1476302436516826	0.3574606096687648	-1.0196272447358687	-0.2749777875703144	0.36391335226147425	1.9735730201740402	-0.3963772312203636	-0.1448987353813342	0.3933971336765252	-0.47809288627964613	-1.4938330980504517	-0.9147987253547702	0.3365053377609797	-0.4371845825258342	0.6984270210092335	-1.0231737884516874	-0.9076615879955552	-0.19669362980759755	-0.7832063331268692	2.196539490159751	-0.20609156341888646	-0.9890397023559633	-1.1252179756347054	-0.8575911687899348	1.11856954774709	0.5255247083607704	1.2636849066805695	0.6599785948023339	-0.7639233377579309
-1.3069494574424299	0.48890210242926646	0.5776219172754514	2.873856442227109	1.755582592915672	1.2314220540900787	0.5129985880436447	-0.464921553875614	0.4615589498496469	0.6658704599283398	-1.2801740243662239	0.015273567632557033	-1.2368805953418458	-0.2160081082055798	0.45520969463646244	-1.0017383580085775	-0.4101927564908694	0.25319032602876435	1.8495098107054602	-0.5478076428520765	-0.16935737511342927	0.3757641632693734	-0.5510452736236897	-1.4542028903810063	-0.8900280907446522	0.3368537616471659	-0.5235164488937617	0.5971067433232966	-0.9333172501095797	-0.8764702826190597	-0.2619611189288179	-0.8259907725667999	2.086447638955174	-0.15917695041369267	-0.9746333284873154	-1.0689004129550859	-0.802312023877851	1.110890884522292	0.5002184207618492	1.2221343769756867	0.699324408590835	-0.7733822296787352
-1.3575466007790007	0.3082747880873581	0.5998968829323384	2.8465877923595118	1.8176960339476438	1.0649506111189218	0.4510532599893902	-0.38858501071463813	0.47087738130962065	0.5674275077176282	-1.3000327502317588	-0.005069192383944193	-1.058062202920022	-0.27425214282559185	0.5626644988154615	-0.9672237311358837	-0.4906224540092857	0.14838451562531524	1.6918751131110727	-0.6455461446249288	-0.18551238831089933	0.41926797679892297	-0.6464922922458112	-1.4193841831205145	-0.8937720846515644	0.31966484992868266	-0.5465280206422184	0.4695251682057845	-0.8260132787069108	-0.8185881122767598	-0.3410949207067423	-0.8499969514971788	2.0792496680958825	-0.133965925935142	-1.0097495720964353	-1.0205553605346773	-0.7782527757558169	1.1205373772115121	0.47041764984471895	1.1905974098312613	0.7124199990744619	-0.6993413811450646
-1.3417321775277664	0.15699065791793002	0.6483628969180463	2.7942082655827303	1.861259167611599	0.9497620187325859	0.33499662841968647	-0.32676308326580006	0.4704136471618486	0.5060545975060988	-1.2669187834263234	-0.024443249542516646	-0.8746507227330529	-0.2882702677341361	0.6875415494598975	-0.9131360220933807	-0.48571541055403344	0.06494759065474837	1.5536908879306217	-0.7136898298591986	-0.14092907428459786	0.4743244261124692	-0.7484310500958353	-1.3970081193907025	-0.9301108490421683	0.31312926248781026	-0.46380742188706636	0.3564560640125844	-0.6952704347629987	-0.7445477341948752	-0.4068580286282425	-0.8341336515616629	2.1308079170962477	-0.16699959544582108	-1.047695032883218	-0.9964504861739301	-0.776193591073921	1.14815579493942	0.40410145823385424	1.1544437171640705	0.7011901464595572	-0.5430275426449429
-1.2616012608544875	0.028603284153228548	0.6940894494015963	2.730339833168589	1.8637796372069704	0.8753905813029075	0.2309852422380676	-0.3504560589135552	0.44244960308102754	0.4734413379574387	-1.261155215442987	-0.07236854882951047	-0.7017858707024627	-0.287566812738725	0.824036634288954	-0.8062692693860063	-0.4013673122421112	0.02594205662828868	1.455552554797928	-0.727277522999904	-0.04774253626062032	0.4685481082204717	-0.8285209956865778	-1.3686176801496988	-1.001130820149418	0.30535835399591615	-0.319233605980134	0.2803824123780522	-0.5283230381783153	-0.7000313296505853	-0.45854556262181134	-0.7664664327288719	2.1992257432020854	-0.21895216190920647	-1.1032948088586032	-0.988883887011468	-0.788588554352694	1.2218186699257125	0.32253290355516595	1.1132001165798149	0.6477804478504963	-0.32030776325371185
-1.1331597591922162	-0.07730913650513047	0.7223373393172855	2.672351743854861	1.8002620591339813	0.8816737667070367	0.18470796326142094	-0.4249951264445456	0.3872477400942003	0.4660692166107093	-1.2905812710765066	-0.1444808289481539	-0.5628449658068304	-0.2842126577606073	0.928406749490895	-0.6714312166941029	-0.266272909499818	0.034065160337363606	1.4440349309788838	-0.6822696395998086	0.04161252507188935	0.4213176379864064	-0.8807568508692288	-1.339321851046797	-1.0934208495203883	0.2964788240479766	-0.16781684831831112	0.1962314425197744	-0.33739482980288343	-0.6765666840153337	-0.5061029399463882	-0.6575778692567195	2.276845099066191	-0.2640280281880972	-1.1674161869731008	-1.014102414894063	-0.7893590879755966	1.3239393863974627	0.2500435661819383	1.095052932322742	0.5903204448808534	-0.09574785813044645
-0.9862849928215077	-0.1723342569335061	0.7225439216600701	2.656407284131615	1.6716570603334429	0.9544720527686653	0.19881843750436395	-0.4815594376756739	0.2923572338186989	0.47927201574985345	-1.3478790532894116	-0.21995807688907626	-0.46983493856264724	-0.2608151329132552	0.9852380598034131	-0.5522288703401739	-0.10547379755211739	0.0772733812248905	1.5237178053530123	-0.5911845710341714	0.12033994941757073	0.3736360461512688	-0.9106154964135836	-1.3112418311870164	-1.1793588396932546	0.3002586952981093	-0.026331076591621826	0.0903985473799113	-0.1392859263714677	-0.6615878085520462	-0.5330205476771102	-0.5318754752270833	2.32380258318742	-0.32702370360309096	-1.1969532143078767	-1.0744478646106472	-0.769365068967503	1.4177346705197444	0.17334854763143015	1.0862926636715124	0.6213058636626746	0.11815868749157166
-0.8515075844079407	-0.27453799198720785	0.68845783510044	2.6755719317431814	1.5188154352161598	1.0461858355191842	0.23485033534631547	-0.5155654297504737	0.179328597574629	0.4975934127786027	-1.4447494739674718	-0.2901941325249947	-0.41723909116503666	-0.21656883320192208	1.0070038558564836	-0.4415043996935168	0.05316717980469791	0.1477572489296344	1.6303069393943534	-0.4467208224197498	0.17594032920917477	0.3259446473248035	-0.9331101276916629	-1.2661016795008657	-1.2311951887697397	0.29301570178528374	0.06954192295778894	-0.024646495816784485	0.044431479211892624	-0.6979979981397306	-0.5457964989731977	-0.41389350213810283	2.2847702875999234	-0.4012963170331531	-1.189914121969858	-1.1392062965072633	-0.7631343746719562	1.4870215331306138	0.10190611801907357	1.0600630125712627	0.7102590495176515	0.3121628205908036
-0.7409924749140026	-0.3862044463197489	0.6442581955853047	2.7216840340109805	1.3796227198454432	1.1696452476728738	0.261479096223428	-0.5175089502753956	0.11145716768259836	0.5156802423099555	-1.5590167949905451	-0.36054235375498944	-0.4046455434611477	-0.15271754861849213	0.9865930166438037	-0.3678436084812021	0.19187856789484573	0.22514105028687434	1.683465203174563	-0.25458133650558973	0.17497303837231112	0.2824898687518922	-0.9420257850550472	-1.1984690568169456	-1.2589911559176392	0.2600315738930589	0.08505395883994007	-0.13938446741158378	0.171094724916449	-0.7822185893192909	-0.5617994793466596	-0.3145736135937662	2.202357231555297	-0.4546412292835081	-1.1629460238323974	-1.1936608313325776	-0.7806175168743829	1.5190572463695617	0.040228810796883493	1.0449211759536627	0.779468477673235	0.4577103094131497
-0.6514224651605716	-0.5033145507672812	0.5999867013422452	2.8180755405196996	1.2693936014513023	1.299416105434908	0.29844553896618015	-0.4876596205949383	0.09087787116254482	0.5360959919940248	-1.6733130786668018	-0.43093136247373953	-0.4196854096486479	-0.06954673916110521	0.9403707301028461	-0.38710943877974124	0.3111908579026766	0.29858352590624876	1.6352138560509892	-0.05180283807664594	0.1348493119705076	0.24450739133982116	-0.9403734948381265	-1.1445207551885983	-1.270512920448504	0.2302254941748299	0.04175978461859189	-0.21791469186127213	0.20716379274484403	-0.8798998351007012	-0.5751261181986133	-0.2454805988280233	2.126043899269783	-0.47789659250402555	-1.1170448043420322	-1.2168289877777518	-0.8040125118732245	1.5066723056844034	-0.0030915103424959513	1.028167961452771	0.8516890650473267	0.5719433778833438
-0.5901303112278126	-0.6098397799912169	0.5728705233913822	2.9600685312678885	1.1957679809525796	1.3779323728163357	0.33011622727106527	-0.4754704889790955	0.11095843473121995	0.5588322844201901	-1.7630586866619435	-0.4811407611310073	-0.4700471192474519	0.045473250088495676	0.8991742763812072	-0.4716037033790649	0.4119238998403724	0.36039020432073154	1.4761343441077028	0.09734855666103838	0.07515364889556177	0.19349142245327627	-0.9536421401333997	-1.1348589519480374	-1.2655170648018215	0.22126149783024146	-0.02443310923831394	-0.2145235533012213	0.16164089578613444	-1.0106972734222146	-0.5913714010966558	-0.23425377603744285	2.0520754729549253	-0.49021513271087214	-1.0806158039624767	-1.2184214082342257	-0.8478133628165411	1.4601186897534058	-0.03123166894928202	1.0033322801087015	0.9159625537780622	0.6578320534987039
-0.5588281159178544	-0.7024693760268828	0.5848253537499772	3.129881968785256	1.1707377119604765	1.3710557231236613	0.3124983252522825	-0.5146779261581689	0.1776136561979577	0.5948802823235763	-1.796954645103309	-0.5002496996126726	-0.5572658619181918	0.19612476410563323	0.8546528931079749	-0.5384821940255614	0.45552062989982184	0.4024797996009585	1.254123626043077	0.16962903559395018	0.008096525685531802	0.13225656860329757	-0.9768245267301954	-1.1706606539157347	-1.2746162450399792	0.21803065815833927	-0.08837922012022574	-0.12488534742648316	0.0725069431100398	-1.1961099961252575	-0.6194454526946986	-0.2752110843929227	1.971665975809278	-0.4975701196160829	-1.0751497563752366	-1.2175783621102103	-0.8967023926835112	1.3902125801082772	-0.04437216636156083	1.018077666612157	0.899784953270785	0.6920680769868044
-0.5556686104178746	-0.7846334751309486	0.6178246375497356	3.3828767302720424	1.1692376400905669	1.2761579573647528	0.2742281346849586	-0.5862848615677445	0.239412793664428	0.6325618752981127	-1.7967519065310298	-0.5094982626878444	-0.6621704887280918	0.3540249230754819	0.8073062806781838	-0.5673524902260316	0.47287010295168874	0.4267236573890477	1.0427445607344927	0.16718800328091418	-0.06286744752792982	0.08166230034384138	-0.999327545268258	-1.249313164633064	-1.2988652705918593	0.21289932456179078	-0.1611072772422991	-0.0031648346233879186	-0.03287013318326822	-1.4098402490027915	-0.6434994851349201	-0.33135575979718485	1.8711912073197925	-0.49772954852298784	-1.0952824658114688	-1.1946495891323499	-0.9188485918107506	1.3360353451333027	-0.0341918908938082	1.091497670008811	0.8085527331837625	0.6787352361564565
-0.5731951364712374	-0.8331169787866989	0.6436025211929868	3.701914168680683	1.1624349885874867	1.129025914145733	0.2619982878349853	-0.6845281389691775	0.2561159726851686	0.6622933055930507	-1.7978621415696963	-0.5021157272232093	-0.7690221853514764	0.4777718322681473	0.7803224593461644	-0.5605246708644709	0.5060258019736708	0.42404731948747376	0.8812115904628877	0.085424221822137	-0.12518861430292977	0.047720303358771435	-1.0333462717648598	-1.3563431804505135	-1.3131225848503731	0.21346947273918562	-0.2386777159360482	0.09320224461459961	-0.13513105879190285	-1.6171316187626186	-0.6580927053653645	-0.420135319889029	1.7548809029398682	-0.4970599471139868	-1.149026275318309	-1.1494581536943695	-0.9015381554203529	1.2980823824558887	0.010319739076903412	1.1779877384588329	0.6907160357661598	0.6371064268326417
-0.5929631655352805	-0.8515808212819944	0.655018441092141	3.9015411104326345	1.1570539168215885	1.0024484594601595	0.23944229671074058	-0.8052735644134998	0.23401422820827414	0.6811508569015619	-1.77390037316996	-0.4685272302335579	-0.8648404863651104	0.5789368166081402	0.7722311567957509	-0.5007812514508062	0.5426055804582866	0.385658597711766	0.784872460104293	-0.027262902611077895	-0.15014974278144824	0.03202911723449738	-1.0709715200547405	-1.4374790462176261	-1.314316490028118	0.20384030352097046	-0.29496014242380275	0.15448305560135023	-0.23055752830951298	-1.7999416771317698	-0.6642273647377113	-0.5227609427075437	1.647846334203359	-0.5090064865380548	-1.2127289292905126	-1.1137796090878747	-0.8456080424475412	1.2330889659492057	0.04566190107311295	1.2641453003615084	0.5513761189881554	0.5721854996901913
-0.6003353450352332	-0.8247366226886189	0.63808767082471	3.858196228447384	1.1678945524861124	0.9174606053131594	0.19896842619214822	-0.9174360437246367	0.19983789648747066	0.7009131685571718	-1.7335264346334192	-0.4542821997859132	-0.9193709223594517	0.647498191160842	0.7649470625757832	-0.39638389341252955	0.5606302241084178	0.31689971342014517	0.7301330787347242	-0.10747133604739142	-0.14948394519243902	0.037079717768247124	-1.0804323493171086	-1.4855811161662773	-1.3029570038709282	0.14381637040083792	-0.33787472317449285	0.20563050372558617	-0.3228527932744092	-1.9237037884257309	-0.6669477612636904	-0.6034398696099448	1.564305348704495	-0.5266924666106967	-1.2620138925253575	-1.093577726042016	-0.7901163365360369	1.15394919497103	0.037358839521397916	1.3426935778153049	0.4019399624775069	0.49265655686799964
-0.6031794631769266	-0.7150359308976038	0.5991424082891238	3.631770075982909	1.199544324671598	0.8631821730813909	0.1831619260181246	-1.0031868654976654	0.21637483119108464	0.7214378245793187	-1.7081165335745545	-0.45884020165427186	-0.9265101783422309	0.6276077462906093	0.7649566721987637	-0.2683964194800567	0.5883001620194905	0.21459251535449334	0.7051759554061192	-0.16689859173909566	-0.14393144454447362	0.049063861170661784	-1.055991873722658	-1.5176836538410707	-1.276818594396986	0.029206028444982747	-0.3845544607828185	0.2685000764786589	-0.4193781951590784	-1.9798372936686985	-0.6640951997243041	-0.6851432572938021	1.477128274833412	-0.5227173725318681	-1.3008307522028606	-1.0907467563416169	-0.7737757097054996	1.0611171840131504	0.01178179991535756	1.3598560311436994	0.2778920111425121	0.3947586396330495
-0.608129918318606	-0.5337241810149197	0.5630533711885721	3.2783565141833413	1.2559452827105964	0.8337538804239741	0.1695014178385309	-1.0865110951702124	0.3160339244578404	0.7367852408375113	-1.695295732432393	-0.4311862842784565	-0.9066400812712784	0.5093253570622918	0.7726347609609728	-0.15016134753568106	0.6089169785022499	0.09861090332298607	0.665838840208765	-0.2134618231616577	-0.14275059599037931	0.04068869057683078	-0.973637367936135	-1.510117181423765	-1.2464841298323255	-0.10397636247451598	-0.43197286676648544	0.36634910996926673	-0.5458156328430046	-1.9662275280893855	-0.6554824463505607	-0.772518144355403	1.3718152826323204	-0.5074440832503859	-1.3391723033945158	-1.1233757637340787	-0.7940487150253366	0.9412309581807978	-0.03162877189306064	1.302537017866604	0.1940518917252372	0.304301932595184
-0.6166228493238988	-0.3216287489030099	0.5432933210090775	2.8720857506772663	1.3195239102201533	0.7902802662709701	0.1477645957014079	-1.1736549605564803	0.46047398693787595	0.7597728555823151	-1.69143404534138	-0.3718302912679031	-0.8771220036501717	0.35919378804176194	0.7871068531710941	-0.030879343289200785	0.575194618442438	0.0021686488619567013	0.6005086970552941	-0.23772093190094762	-0.146883565929702	0.014298076914066971	-0.8179782098862256	-1.4493267192676291	-1.23686334053593	-0.21741473317683777	-0.47759589822675635	0.5082829447405404	-0.6764380458425795	-1.9058646933038417	-0.6571124815159244	-0.826497722231848	1.2627919961738638	-0.4898962748970625	-1.3565436968653515	-1.1751658564884286	-0.8511080583075762	0.8354222815939112	-0.101013486251298	1.2100490428509958	0.14742025347469917	0.2731973511423008
-0.6453062031766545	-0.11361605437734515	0.5602600186404703	2.537647413672306	1.3694536279831464	0.7178587829322274	0.16951295542989991	-1.2284217961576211	0.6222297075017493	0.7981246414065537	-1.6885667426763031	-0.2910914572775996	-0.8361336878329558	0.2221831839356287	0.8297447503399562	0.10531289357607873	0.4948734304844584	-0.08915092758434032	0.5702221170246211	-0.2842949643514433	-0.17125427013117434	-0.0026876320654596942	-0.6178246376192378	-1.3732093001636196	-1.2815130759211322	-0.29324444077029316	-0.5265326780930686	0.6674795439139622	-0.7692300884528571	-1.8726536119598982	-0.6696571440385477	-0.8715845580672132	1.1484555683388575	-0.4743678993645319	-1.3380066659173204	-1.2213564577030205	-0.9633269809397229	0.7720113852858891	-0.18290694333853064	1.1210140204424432	0.1305813787861021	0.2743918187227433
-0.7023293639383184	0.06656558100778052	0.5867025585170313	2.3977710170092776	1.3883091825339915	0.6356875291388028	0.21213281794292188	-1.2276241663468155	0.7629686465004998	0.8300509532842681	-1.684251307352096	-0.17220612442928734	-0.7770226452902217	0.12227218458745388	0.9182493779994612	0.20570459758890675	0.37579021621532566	-0.17873506617258367	0.5759877440961662	-0.36098226268134004	-0.2070817177510702	-0.02774449490765902	-0.39138539256123595	-1.3228049531375676	-1.407325180768216	-0.3195662816266679	-0.5862314458167723	0.8216561899433742	-0.8166798805209282	-1.85776962530045	-0.6654498911117315	-0.925447959978752	1.0513794293891205	-0.4822649445532171	-1.297390424114826	-1.255452989829879	-1.0985822018841866	0.725815556530239	-0.2599810146990074	1.0259299366148678	0.1313489291751339	0.23607200742583218
-0.773240832298822	0.1889203717503127	0.5847445171810625	2.4689034026651053	1.3559704238501165	0.5597900406814342	0.21036756646363294	-1.1558824202649913	0.8208304185613476	0.844594138122817	-1.666564780475256	-0.0348542560471989	-0.694010072665279	0.08367391483927238	1.0385906865966361	0.24646667917742932	0.23455899499950666	-0.245789875940934	0.5709581545231149	-0.4582131161413022	-0.24175344125419534	-0.0788781476901373	-0.1628744942870948	-1.2743665955259247	-1.5810673624112024	-0.2865082456373734	-0.6564562378890805	0.9516008813015533	-0.820608940079865	-1.806502560140125	-0.6379155133184408	-0.9504680382392301	1.0080283512860508	-0.5450799338737178	-1.2367433246944952	-1.270607004108483	-1.2024448202265723	0.7009906309790959	-0.31958255653326795	0.9384807146628873	0.15180119492593852	0.15165220410534197
-0.8519412420255869	0.23355989440381011	0.578196755098857	2.67313414244665	1.2862345245954638	0.4921633719914197	0.1895652892273088	-1.0353841477197925	0.7958937709924057	0.8606620116944397	-1.6207362089226591	0.07999311541438045	-0.5902911614469253	0.10987506466833505	1.1611998662174405	0.24827605130824276	0.06175149169693587	-0.3071261043336567	0.5760831563644893	-0.6036705593256302	-0.25746877679854685	-0.12973720471543812	0.020529719791107515	-1.2319426134254738	-1.7568380237251158	-0.2215219117139932	-0.7192122719440542	1.033442138676016	-0.7633289721804308	-1.7599934907151975	-0.5900827922159328	-0.9468982676811712	1.020999540009805	-0.6364220689363883	-1.1589285354401209	-1.252184885102214	-1.26657181673958	0.684326005234951	-0.35600772655796276	0.8859574688955887	0.20946194184348102	0.03888800793001548
-0.9376759162255667	0.24092951429632822	0.569035277288363	2.9538587571814574	1.2032334549098054	0.4215505417225313	0.14515710005226135	-0.9086396473603916	0.7315659699654357	0.8799049238915296	-1.5418419416532625	0.13566803756480367	-0.47548892975180956	0.16946483927956554	1.2794847154965763	0.18119272608090048	-0.1395699127645404	-0.3689014194133554	0.6328670863409881	-0.7842421443227038	-0.26155149786322507	-0.17896830118034618	0.13669327057462202	-1.2229016489473612	-1.9061109448805234	-0.16778016684478175	-0.7629578546169997	1.0641626498046672	-0.6653885066998226	-1.7650225973187113	-0.5092969277704115	-0.939082793678321	1.0519285529392115	-0.7366390798167612	-1.0733277405128234	-1.2093040205226473	-1.3078485058147646	0.6329697845271506	-0.37653072869774373	0.854612332451555	0.28777569845972983	-0.11655419206545878
-1.0203580913506998	0.2658477431121776	0.557574448184257	3.22996310233737	1.1077521361204181	0.3518985583970032	0.037892113104896305	-0.8030941252121391	0.6511824677844276	0.906327276991061	-1.4508992106599066	0.1308959013804799	-0.3650051990532687	0.2058813790419804	1.4054764824068662	0.014923944927941014	-0.3421090356264595	-0.4310949122901756	0.7479479122631172	-0.9587975567606579	-0.2719907015701437	-0.2425666399402934	0.20511653752710676	-1.235771119127223	-1.9965695468914562	-0.15059125512629865	-0.7923917375177228	1.050704903078166	-0.5568049565135915	-1.7712039251117058	-0.41847753605701393	-0.930422403567054	1.0618573003719245	-0.8600051679797147	-0.9975839382324967	-1.1743436263180924	-1.3150357246077085	0.5741550773178452	-0.3748520662535932	0.8108493553354859	0.3645779712329622	-0.28305328790692397
-1.101930778804718	0.3078768604473746	0.5982981152359992	3.3824237626662663	1.0018836917667138	0.3005874476079647	-0.10208194537046555	-0.7174668798886727	0.5535970536313	0.9306469000246487	-1.381543310505314	0.09791921672215159	-0.28029518094990313	0.19375952412106484	1.5553673816721156	-0.18115964743717147	-0.5058258490880947	-0.5061891902081788	0.9282362084223037	-1.1181235198119714	-0.27294543018834483	-0.3027717597008663	0.2300854105005738	-1.25396945535141	-1.9937064927273478	-0.16416922838795167	-0.800547867495441	0.9898246202677987	-0.401990977570683	-1.7534326077068467	-0.3300150870827235	-0.9177169775867438	1.034059775795734	-0.9897802982002423	-0.9265819039419299	-1.1490002027134207	-1.2869511025591291	0.5375782191610066	-0.34887792370377424	0.7726494685307805	0.43690483481476566	-0.39031324833993775
-1.1723579022935673	0.3632047195108634	0.6831136397109876	3.406323980701837	0.9007509394209233	0.2613622841555037	-0.2028051180122319	-0.6665084457785643	0.45807656889089865	0.9334952196358852	-1.355805166043712	0.05200270125633596	-0.20263705031204657	0.14600614443261034	1.7228246717475244	-0.3647597100695613	-0.627549462661159	-0.5996937456444328	1.1642588996064307	-1.2474982324028887	-0.24836116826964316	-0.3472170443978718	0.20959533435876038	-1.2894348696561158	-1.907015067248136	-0.19091340122758232	-0.7828300857702593	0.8893855045699054	-0.2251682435505123	-1.7548694953078496	-0.23688280763468791	-0.9069442972044355	0.9607888848012605	-1.0958324070733323	-0.8515963318652163	-1.1306717554987082	-1.275871360464277	0.5012765819082787	-0.34400438757559526	0.7369817469712494	0.46648504596128326	-0.4368974839772095
-1.214580384884203	0.4498256081827581	0.7394477464045306	3.354282120685723	0.8090721283947975	0.1793700116554497	-0.2626044540720565	-0.6386026366230297	0.3896889066456859	0.9264163076609006	-1.3780871005588575	-0.019589538380683058	-0.14911759287470486	0.08807815481053669	1.9231276531736607	-0.5447296487413882	-0.727016559727104	-0.6950801011677294	1.443094438619694	-1.306471844921373	-0.1865299280224047	-0.38106097146966694	0.14871221413222274	-1.3421932303231092	-1.7719994603512443	-0.19731173077389735	-0.7493437860881551	0.7850612655610896	-0.06690692882600628	-1.78302435896147	-0.1558986956690544	-0.9067119452746202	0.8643212341097317	-1.1740269716132528	-0.7720387448294052	-1.1426825607717215	-1.3066794203179455	0.46445202493773474	-0.3724874987247368	0.6674623011492306	0.4278005063541013	-0.47721883554405264
-1.2334078837904987	0.5668242928910949	0.7663214146486437	3.149211331889834	0.7178032207284721	0.0306271367960921	-0.2575048386874428	-0.6107979354716807	0.3418367924160205	0.9201248722843156	-1.4307991293511861	-0.0955256455700982	-0.12435485883652922	0.03951937012733827	2.1557093581946156	-0.6888990545607615	-0.8155724176603611	-0.7587894885591131	1.7082587626146135	-1.3086968566757329	-0.09877026845978534	-0.3998707808361403	0.05121031681392929	-1.38703589676892	-1.6127696018396875	-0.157137400866754	-0.718617233530586	0.7035671326061587	0.07089617922955557	-1.8204105476743664	-0.11553329782408821	-0.9000899152749071	0.7557283417851293	-1.2022990311043746	-0.7044430880207433	-1.1948473406923008	-1.3584380236771072	0.43818218963998934	-0.39427401023108166	0.5901417401779419	0.3659359449981715	-0.5411228510977489
-1.2350749312557288	0.7279133601097497	0.7545821484738255	2.870520953493685	0.6137749808198306	-0.10855436897002653	-0.18909845946716466	-0.5868578069248027	0.28549746831201406	0.8975142410174696	-1.4791184890774864	-0.15662530372492092	-0.11005138443746328	0.0027663953671179116	2.356050778112676	-0.777467251379151	-0.9229124861667994	-0.754701800592255	1.8881517793764584	-1.29175004384762	-0.012530637355092467	-0.4067258677741835	-0.055475630187247216	-1.4080280074241136	-1.4361991399698073	-0.05310647509144097	-0.6896142405154781	0.675903986557239	0.18583246172947188	-1.8693596149123173	-0.12123842090285819	-0.8490464208752074	0.6352328254828945	-1.1434485072689071	-0.657806272064188	-1.2557548211582288	-1.4360493585909224	0.41129310730798474	-0.4227210211126069	0.51973987313412	0.3011192667613522	-0.618634112196219
-1.221856821793247	0.897398700532084	0.6827723297533401	2.637250872294696	0.4972141637189753	-0.16153283180783712	-0.08622929483096872	-0.5800723364216036	0.2347842018875966	0.8651187941449636	-1.4588253234142121	-0.1906930537074408	-0.10483423583466359	-0.04163282934321806	2.477545241467629	-0.8173644758485425	-1.055294149898203	-0.6790116193133554	1.9809606558070836	-1.2645746575662073	0.06520437171640611	-0.39147599625965446	-0.12913254736997787	-1.3747225946470825	-1.2617962535197198	0.09381226358343098	-0.6658947782406539	0.7046619096216097	0.27058573880537623	-1.8975280341093417	-0.16941256829000179	-0.7544263781839378	0.5078806853930491	-1.0238768270902892	-0.6333052513056476	-1.3161835346895312	-1.5432598126741965	0.3831792919526694	-0.487575151885018	0.42064013331167266	0.21811754853824988	-0.7266688624111421
-1.2137637569029254	1.0085398903798444	0.5689454588784557	2.4151237941977493	0.36146638084020244	-0.10860146931038805	0.01857818515503438	-0.5969910757888486	0.21766103722358926	0.841729063690338	-1.3550617912786929	-0.2073649397360024	-0.12253260119057471	-0.08827495403891998	2.5395465289441903	-0.8289262499674546	-1.2091486499780266	-0.5809175625536981	2.0327013658864876	-1.2523046898334245	0.12949780682111459	-0.3480212176867431	-0.16026605643195707	-1.3079177569797553	-1.1336311122543596	0.2571174832086009	-0.6528654888422856	0.7559962708948258	0.326766774337752	-1.8629342873380188	-0.2715981511564701	-0.6477134736909587	0.3630011152314023	-0.888819285754316	-0.638692080811914	-1.3937333701221393	-1.6283373526926965	0.3550517155521494	-0.5774287179816117	0.3146856431285554	0.12862117317718952	-0.8746537107557442
-1.223563292678263	1.0556386058484482	0.4498642110240244	2.1877917065217267	0.21245342753042448	0.04298626610676137	0.1064830937870632	-0.6240206155747658	0.2264019884240715	0.8178199337771928	-1.209843048221149	-0.22101855159670145	-0.08746038211433267	-0.14688600865653717	2.566463082915339	-0.8293131597312767	-1.3551301786173575	-0.4861271103912984	2.063451376934732	-1.294731127557346	0.1418339055457783	-0.3037132308683236	-0.14619223417818492	-1.2246865603893888	-1.064036872572962	0.4057783413143995	-0.631916032974988	0.8102144350380044	0.35676913334526034	-1.75108749869766	-0.417728600981034	-0.5417821165982655	0.21375823902309085	-0.7481498468952914	-0.6819451530239867	-1.4583773142735201	-1.661789139976674	0.323910470251574	-0.6351710960336421	0.23710930789007684	0.06563480740652211	-1.0203141897546177
-1.2484225748117928	1.0157344221107705	0.3476059513451369	2.013176812383155	0.08522640172666372	0.2688229780686514	0.15552939469200341	-0.6340527764346259	0.25907337158983773	0.7742909081889997	-1.0317323853659035	-0.17837523210346537	0.042568934019577176	-0.21951518818269808	2.5513087074735323	-0.8251709493185949	-1.4598780742911683	-0.41476506931260043	2.0652778403569223	-1.3729521718538429	0.06595810483604134	-0.28274588340976325	-0.09908099484598236	-1.1482587219041565	-1.0447141547933332	0.5029252557626547	-0.5690266282411317	0.8299204213160973	0.3704380455273059	-1.5492183463001066	-0.567251286149731	-0.4678413956604839	0.10175187598171057	-0.6309696003202443	-0.7662218743121354	-1.4867702750922223	-1.6514002211299434	0.2785127821178566	-0.6616325921962785	0.16902219796431653	0.055207930583219045	-1.1002143860139733
-1.2834136758302834	0.872615767113829	0.261389259675601	1.8777477340313635	-0.0011934364066972848	0.4771948838247638	0.15722542062308437	-0.6057987063757805	0.32666481105302336	0.7145097059955142	-0.8612678629508622	-0.07343922040932525	0.17765314293849757	-0.28003270778787714	2.508075013679819	-0.8215408253580309	-1.5162186493928862	-0.3875626036098799	2.0316654612589753	-1.4453406610660917	-0.05131020636021634	-0.27817582545106756	-0.07186433619670504	-1.1090553408838892	-1.057000945942948	0.5437964334421682	-0.45341476821734333	0.798625819801294	0.3827822173216643	-1.260010827739686	-0.6832150716639636	-0.46778858840370735	0.04496953266697371	-0.5765724572843183	-0.8963998150906498	-1.5176715583292935	-1.5939290409113251	0.21229463258786568	-0.673383229305335	0.11047546820471284	0.0771008293718994	-1.1008761856193536
-1.3007092932820439	0.6831465006114571	0.18275324180220145	1.76526352385569	-0.0509574485561519	0.6019919456446993	0.1430226456491997	-0.5493130347034647	0.4077482893061414	0.6500287764434889	-0.7683074004524519	0.009267609913399621	0.28601506678900845	-0.3180192775400502	2.4336773125571387	-0.8378706933310998	-1.5360879555704237	-0.39914612859013066	1.9751541377634	-1.5141864131160594	-0.18483402850322922	-0.28428558104820734	-0.08613106543011677	-1.1096373772236818	-1.069426832841426	0.5373030791996196	-0.30944625000687037	0.7276522269460505	0.357988496656654	-0.9654759806208288	-0.7585821705597644	-0.5339032738872824	0.05921706261526218	-0.5559210995432463	-1.0939697090410365	-1.5608854781677295	-1.4848719631455751	0.13744830771388045	-0.6208934401914552	0.08867071192683487	0.0967973532011984	-1.0353096003253133
-1.3029339005413874	0.49194226959875087	0.14098768119554184	1.6967006998907994	-0.060629423577838425	0.6621108200812049	0.11248264129836834	-0.4714486372570005	0.47323105085209366	0.5805130231080727	-0.7430519668772277	0.04781178678676999	0.412374905197505	-0.33625813242105923	2.31686273559417	-0.8698476473410791	-1.521728523739449	-0.4122246391950905	1.898033764309957	-1.5706325850980376	-0.34574348732624666	-0.30254619890033135	-0.11558712249522238	-1.1377303312243479	-1.0697861635259895	0.46846296592903613	-0.1798509872665654	0.6273866734579243	0.3231688998757357	-0.7247566408225654	-0.7919758639474699	-0.6327901429260556	0.14315875989392174	-0.5319217347571727	-1.3470827946232524	-1.5962934153763906	-1.356113137745934	0.07469794157573437	-0.4946147040701675	0.0894124573016825	0.13004999774754353	-0.8890841704437971
-1.3141357836776781	0.3237143805187681	0.1467989323165119	1.65774548579423	-0.05087023507534333	0.6989621263794827	0.08115808073452048	-0.3838666371859238	0.5286166575578501	0.4970237488563525	-0.7440463513031628	0.08150225249830752	0.5220348755903381	-0.330100352461233	2.1730451180532206	-0.8812842447716942	-1.5001110079771167	-0.4102696579935505	1.7944296712347356	-1.5909817217252946	-0.5213130553261291	-0.30426242238267454	-0.14383541412257778	-1.184099226294505	-1.0679431448535464	0.33291551590330815	-0.09845383601723152	0.537988784489017	0.3112763441226339	-0.5457556901504133	-0.8039918664164636	-0.7365141566855111	0.24303988130222848	-0.5145120981231661	-1.6091701570930081	-1.6404856850377585	-1.2612179365666472	0.04674925876288809	-0.34949162825324886	0.07909196562059942	0.1787599262822271	-0.6987925717162125
-1.333019601755096	0.20733646292880775	0.14689773256740932	1.6551841598779433	-0.034273509677444816	0.7316026622495062	0.056375334476272056	-0.31218106221753833	0.5686727882843826	0.39413239160573926	-0.7856463754910988	0.05532688158985757	0.5604645419731678	-0.33181311245005907	2.048523623459099	-0.8701321398144763	-1.4917919416770564	-0.4157791504706195	1.7090356910852478	-1.597548746709038	-0.6775619310260821	-0.2682413432361385	-0.1626815873074552	-1.2156197276295038	-1.0595162607348956	0.18638743431294852	-0.06565490829551492	0.5026889012103757	0.27303951929620535	-0.4206515800592882	-0.8072629504983059	-0.8255260687071685	0.3227073195964024	-0.4980696635243822	-1.8293737884646784	-1.691984354440597	-1.228058420656875	0.08313346228685037	-0.21072219953677407	0.06681480079552052	0.20850545597407372	-0.539960666424887
-1.3709111400864018	0.13300357977964414	0.14316128671528727	1.6893543889026066	-0.01013281818959006	0.7514224854733229	0.050110422363502626	-0.28155657117164934	0.5798636557372522	0.2771753619219897	-0.8644827174541294	-0.06194734545263762	0.5557091983902313	-0.35091854232541453	1.9732033985301953	-0.8629060309901572	-1.4665574405668713	-0.43478533134976816	1.6866001777051907	-1.591348956675043	-0.8053573814598838	-0.18696099911239922	-0.1428792664843582	-1.2158913445880741	-1.0637123158256134	0.05335285958758975	-0.10199328864907402	0.4803394289681499	0.19028840666987484	-0.33637676670610583	-0.7980995095686977	-0.8985901891824689	0.39100641628600624	-0.45102750739366615	-1.9874478106149247	-1.7250296809066459	-1.248583842163525	0.16598871547057417	-0.11339587804363604	0.07502515477229414	0.2309297358013132	-0.4467599122427634
-1.4494425922997969	0.06880193434449336	0.15651728426842854	1.734329954268646	0.006708104954573443	0.7399865228337232	0.05158723405859398	-0.26771600882075564	0.5642454396282826	0.15107019983979691	-0.9476344947413671	-0.19669901142660168	0.5221846501913759	-0.356760277287303	1.9407613113446924	-0.8703142149974503	-1.4353549136327288	-0.44627476632566865	1.6827291656760663	-1.5591510924044203	-0.9267209759394825	-0.08524288506179281	-0.0977306459884987	-1.1961538455986567	-1.1133694981699023	-0.08014628031934841	-0.18380081121804054	0.44477252690525326	0.07169403423577762	-0.289379697718575	-0.7763803923653498	-0.9629094279356606	0.42336018221023963	-0.3965453356073915	-2.062523917641323	-1.7301087736044214	-1.3100803963086898	0.2560409952968945	-0.08456981435214146	0.08415629611094697	0.254416777705673	-0.39951387700011004
-1.5521969200130363	0.011587898267476323	0.14627798553905375	1.74948377962545	0.03629091764489075	0.6674519986781152	0.0708203988688844	-0.20809598901865273	0.5356339176807594	0.04845529713968502	-1.047883891624064	-0.31228055768576835	0.4663436864379576	-0.3492159773365226	1.9516490141827192	-0.9014149321893639	-1.421489803132626	-0.44364024620380593	1.655045977538221	-1.5033313800426016	-1.0304346532010062	0.020554937381123545	-0.06539775874875427	-1.1255851729340027	-1.1648581078742297	-0.19145187450623052	-0.254887383061578	0.4458806548599168	-0.10321685854307136	-0.2767052646342537	-0.7462908243128396	-1.027133613626654	0.4138173053802919	-0.35398844605759605	-2.0558243313646214	-1.6991242265526334	-1.3940021358928352	0.3500151730068498	-0.08590552425393877	0.09281425505530067	0.26008484211698285	-0.38311415994970477
-1.6422118512183375	-0.03734924289785685	0.09019537039324883	1.7182949010242439	0.09369483071318978	0.531821858575199	0.11095967923780818	-0.10883039735266578	0.4782446294685867	-0.002998758896242318	-1.161514034277122	-0.4391092539690942	0.4001682752129624	-0.32455427249741725	2.0166292847835416	-0.960760062140271	-1.4003786653189931	-0.41906184617801934	1.6063448297211214	-1.4086063650632754	-1.0981952606560266	0.13332553065801536	-0.05227169687321577	-1.0091261684119115	-1.1894548727982683	-0.25432654851333536	-0.2853471942613851	0.4720751975954302	-0.3181108248412091	-0.27220482422356496	-0.7062448252502744	-1.100176611199244	0.393410686964777	-0.31857397153713674	-1.9896772337509194	-1.6484998272043303	-1.4585409693422215	0.42253588124106745	-0.09265627429815884	0.12028441135141912	0.24305703194801004	-0.37208954701129116
-1.7005754082527194	-0.09586848163402414	0.025409351327476314	1.6717792457985738	0.1623928895462184	0.36017879823242704	0.1604674837974672	-0.019675606105351136	0.3845790813192787	0.005345142082557081	-1.2656251182508331	-0.5690785868865473	0.3606901866228706	-0.2537296079594831	2.1187123097158898	-1.036230225483399	-1.3510068153208041	-0.34306848599620704	1.5130861525969688	-1.2839841047632248	-1.1189606081019186	0.2319054074837661	-0.051265225675091806	-0.8705756512594626	-1.2157323780210758	-0.2979745589827505	-0.287481125123478	0.4767480263199104	-0.5191401786727562	-0.2618619446050242	-0.651209110917042	-1.1691428885487252	0.36795806835924416	-0.2790037168433588	-1.8957245897151709	-1.608616459954599	-1.4668839885695195	0.43150808271520635	-0.09592334851742018	0.13614241591714746	0.1929418957780223	-0.3354000225471472
-1.7241787728702131	-0.17601906687976548	-0.04870880052761213	1.6391161635349405	0.23924540883486084	0.1916632004896131	0.23340813642533087	0.04908907096430718	0.2940809248962706	0.0721382369660577	-1.3468170893393818	-0.67319884880559	0.3686906465616172	-0.14062627869737743	2.236987549372045	-1.095108787777932	-1.3062647065678674	-0.23149864972432616	1.3190039685030213	-1.1728847314362774	-1.1044135588929984	0.30414370560339155	-0.0791612523831047	-0.7000907402637175	-1.244710659034316	-0.3467116698503898	-0.26674711419898983	0.4708202093094281	-0.7080210609944899	-0.2834288141634799	-0.6020987946849267	-1.215306992422321	0.35473457962599025	-0.24577873264439226	-1.7936690676826028	-1.5746344155729772	-1.4278126198633345	0.3765602292087107	-0.055256397047829496	0.11777782353296369	0.11911535682072694	-0.2859910324966638
-1.7046641800762223	-0.266857988535499	-0.1400810689257966	1.6078284556379292	0.3183393145802893	0.05155852805242391	0.35104541801243816	0.07952258022450986	0.26820805933088077	0.1752222746609621	-1.4123499192738724	-0.7383670589637144	0.40421218944097176	-0.03876803436190791	2.3946526336293177	-1.1175267946817262	-1.2806202804515938	-0.11357251093620475	1.0256248737324547	-1.0685792046796823	-1.0453334445324205	0.33413348508341	-0.13684043929561257	-0.49983143695234844	-1.256000597317074	-0.38881816858092383	-0.2413348702306771	0.4600727032431239	-0.8935900923470059	-0.35479875019444346	-0.585974663049174	-1.2389857663606871	0.38239853360891607	-0.2358728832287047	-1.6893275381704846	-1.5419637762731557	-1.3438111699044069	0.29680121119627767	0.06687080829760102	0.07890013492021002	0.048394444822128256	-0.25130304830244976
-1.6320969280847126	-0.3627824254302395	-0.22719594469439858	1.5716157544999558	0.3658096121844761	-0.05923089254421414	0.48090100885814974	0.009443499100423669	0.38030047757850277	0.29102322167897554	-1.4557649363945857	-0.7671426322802886	0.4046115883770708	0.036348725148024896	2.599702768808307	-1.112508347450979	-1.2450894277178566	-0.0018354035454758444	0.6818953619351965	-0.9773537227509062	-0.9217463373499042	0.31166566795171563	-0.20689922194504962	-0.3225172995697009	-1.2726920871806995	-0.42967878796085585	-0.23540500466197142	0.3986316809858189	-1.0561267055954116	-0.4472068895910392	-0.5743881968737572	-1.2609324622768003	0.4958296496451255	-0.2475324506203461	-1.5846691363344698	-1.5169950398347134	-1.2182407594960905	0.2171935646811088	0.23731822184724782	0.04375675060841865	-0.0167056366352591	-0.2511739166721312
-1.520646920350139	-0.4622484183208447	-0.2905358873606705	1.5287320758951288	0.3564690483898624	-0.14134562592920577	0.5768014683081333	-0.1322537516559234	0.6672906671438741	0.4115406508767716	-1.4465934295534297	-0.7788078540641877	0.34229287312878653	0.07665975488503263	2.7968441842735325	-1.0844801489717686	-1.178657463495632	0.063222607241624	0.30989655806610367	-0.9489146162012435	-0.7599198365646669	0.2298753602789368	-0.28515235759921487	-0.1859974425360847	-1.3337898948690157	-0.48765441096220086	-0.24990137152803035	0.2954289208708776	-1.1893534377662363	-0.5619274534334046	-0.5553564349430332	-1.3045618178251477	0.6830956214029275	-0.26537785959989363	-1.4851372760243753	-1.4873843457257658	-1.0759444554457853	0.1546220921306364	0.3860693745595881	0.04043168513495846	-0.0639395067294988	-0.27695181837439264
-1.4059867198615754	-0.5411893035410336	-0.3294182770093234	1.4609022358741273	0.2846836323362055	-0.2046955837144604	0.6253516527842553	-0.27281634592084236	1.1236750661600254	0.5319491737364904	-1.3767065474238216	-0.7695694878612059	0.24165682244845174	0.07850504987299406	2.9485032541673752	-1.049578612335254	-1.078454912742289	0.04735275984088264	-0.058681034467389814	-0.9502539436650335	-0.6063844000953946	0.10968087456699913	-0.35939638298085125	-0.09032360241503787	-1.4229154959533383	-0.5701569638910857	-0.3022955297622563	0.18916879567620404	-1.2985843042782699	-0.7354519645696569	-0.5617554243421921	-1.351528592001739	0.8957400058811154	-0.27848291574747097	-1.3814973923723162	-1.4456275426448875	-0.9328643327101123	0.12836601787809304	0.4795329674177965	0.04598198673296324	-0.08893803247687398	-0.32744228582878915
-1.2982763050895447	-0.5893385479791977	-0.3554027429953605	1.3591162969693713	0.18345494516152458	-0.2556864121890467	0.5812434409847737	-0.4162324327483643	1.6801210446843975	0.6435362832119969	-1.2899054758355764	-0.7413751362593888	0.12147518633274415	0.0727958499102429	3.0631748852054708	-1.0369471465163649	-0.9618312485096968	-0.026267441342268404	-0.3696977685537495	-0.9407490390833002	-0.4833751549712641	-0.01523077397354905	-0.4134606608400956	-0.07277197323506505	-1.5135247850255389	-0.6671243872464583	-0.3698221304079718	0.10616600659022779	-1.3578363288911917	-0.9187364669580059	-0.5786725460583888	-1.3605163871050172	1.085024377714924	-0.30096239162105126	-1.2673894051629142	-1.4168703026367941	-0.7987649122000031	0.16177783563761516	0.5177631508232989	0.015775045777921107	-0.11332251791302524	-0.4017736805306747
-1.2066055902532384	-0.6240378381858745	-0.3751178839699028	1.242250654679665	0.08697939269091834	-0.26362752957387514	0.4627177648623375	-0.5567388558998465	2.210667908540675	0.7583654505979404	-1.213772314836256	-0.7332788197415424	0.008295512815531614	0.08546823482756734	3.140820638895894	-1.0564178113957512	-0.8226617089421561	-0.13388549743135694	-0.5778055560912454	-0.935283718948803	-0.41156951310754486	-0.10833834963845912	-0.45166463006889745	-0.14806160732248194	-1.632880528862876	-0.7517280417920389	-0.4156298289620771	0.05228161592736917	-1.3376490918470008	-1.0624930047753607	-0.5925168312128563	-1.3399426798650798	1.2254515947677311	-0.3125688160437224	-1.1394635212578172	-1.4125926241556777	-0.6998044819067795	0.22989500940599936	0.4774211017622533	-0.022821291140926223	-0.10836296155313059	-0.479510921982202
-1.1452852767349186	-0.6658600331482788	-0.38216862914758637	1.1261591752071005	0.021264034901547248	-0.22678564334366952	0.3303008287329504	-0.66426160124108	2.599530865700852	0.8487493337909754	-1.1406705782033801	-0.7251213219905646	-0.07959721555987771	0.11413657464053248	3.180988862958515	-1.086244002306838	-0.6569434969213765	-0.25870111542704505	-0.6770206848235891	-0.9132280199080055	-0.39878117451110107	-0.15984466809138834	-0.486371111884217	-0.27384612742214287	-1.7773430553700844	-0.7900441109728591	-0.394547002415899	0.026434197611389165	-1.2843885067147558	-1.1904844456118977	-0.6496892132628493	-1.3039598150979006	1.30246246237363	-0.2906526556412041	-0.9787979361728347	-1.4176821248302924	-0.6425990029374363	0.27457712318901584	0.3666113303144845	-0.06428229985229329	-0.055177623827015854	-0.5258207529050499
-1.0961073765106373	-0.7112397012121472	-0.37499213819603344	1.0160633396800534	0.0337878907456791	-0.1768404424250938	0.20087212876785046	-0.7553486787906297	2.792129281942101	0.8764785629474254	-1.1016482301486932	-0.6656531633859368	-0.15641910467527553	0.19128213913722902	3.1725996620956756	-1.1320814296207873	-0.5078634175007181	-0.36087240570863166	-0.6724545262681076	-0.8307945747173324	-0.41376790137313996	-0.1847446190723448	-0.5176723661458834	-0.4259257559395537	-1.8920970481825172	-0.7769518194919501	-0.2899946494562381	0.014832231435467478	-1.2500807414472628	-1.3179065536253944	-0.7467754293619988	-1.2278539966323017	1.3373095460388147	-0.2593195611375091	-0.8306261741443987	-1.4374676888025621	-0.6094129169027381	0.2756917678506806	0.22231856065273875	-0.12986282195959845	-0.028230700938251675	-0.5174433383881597
-1.0437474431179272	-0.7643073312805225	-0.3547021593980875	0.9382517407827207	0.13555730150137468	-0.13444071603231572	0.11490553548562828	-0.8356958394510109	2.786721966785047	0.8438569259881448	-1.117249445996386	-0.5830075142963427	-0.25122642713190624	0.30184691341589537	3.1248782743696064	-1.1777595411496324	-0.41519625288873485	-0.4270281332131737	-0.5767423908156384	-0.7221254326754882	-0.43521160862670294	-0.1919625646895104	-0.5461722755727703	-0.6072753452780979	-1.9824397370693974	-0.7364185073990414	-0.171428115931087	0.012762835857483123	-1.2025556800389798	-1.4240464584919557	-0.857705930615618	-1.129959904020916	1.3547479290484379	-0.24179300997177128	-0.7130439082408284	-1.4702007759634197	-0.5944140813810531	0.23508292344856133	0.05459671730811131	-0.16927763653345104	-0.03897640638469095	-0.4601896017958479
-0.9927391698321613	-0.849424053473275	-0.2904730144737364	0.9043779996454717	0.27807285049090497	-0.1116535713657684	0.08689226364436717	-0.8638263330602953	2.6305923039007633	0.7791916934024521	-1.1548236613919425	-0.4934483858627945	-0.35078909317147244	0.35353556307867234	3.0583508544687663	-1.175312905878406	-0.3530323313769735	-0.47238996975587294	-0.40136101131308743	-0.6242789206232995	-0.4723957758619381	-0.21209631788521888	-0.5877982468751952	-0.7884309225033774	-2.046389007609416	-0.6548556431328989	-0.0798537559548382	0.00994578768358241	-1.107520611090459	-1.4936270627933688	-0.9941222519547089	-1.0637712883778536	1.3517648524655157	-0.22384131505428875	-0.6056694579142572	-1.481868118000724	-0.5840384475967844	0.1912952776039159	-0.11962317420742292	-0.15280577372646803	-0.038114388255471275	-0.3386605962126775
-0.9391965338458764	-0.9585437709099116	-0.18245739471982278	0.9007213157006779	0.42676311392169153	-0.12935387927335223	0.057436792882119635	-0.8535807219693747	2.39893522283574	0.7071459620594063	-1.1752326776679463	-0.3912043484264762	-0.44904123145196423	0.3523223580865862	2.9748336211366544	-1.1127928399243743	-0.31600645803278854	-0.5035023978616741	-0.18293506847261326	-0.5438112625165764	-0.5036631381080529	-0.2534524003140097	-0.6387927875801603	-0.9412865994738443	-2.0458326246139613	-0.5270051935019966	0.012315642434877483	0.002322401393073685	-0.9724874147546074	-1.5406512428677106	-1.1393605879387696	-1.0316539148066801	1.3154484922744127	-0.20225464105937618	-0.5479421106212736	-1.4655900422234327	-0.569132607512344	0.18445603813666447	-0.27609978418961906	-0.09749458844680789	-0.04536478731493776	-0.13753808199215672
-0.882556343447847	-1.0425622128163063	-0.08557925779435097	0.9379058382474025	0.5536238431060563	-0.18010920604613417	0.015013069422352166	-0.8383920528959935	2.134860499931091	0.6422629167975599	-1.1759760524329663	-0.3322766240478501	-0.5400542640156509	0.34111805315968435	2.8689451855036383	-1.0045491436457519	-0.334549536249446	-0.5198008775044649	0.053251186600069354	-0.49071340919407336	-0.5308352170708284	-0.29469079884686744	-0.6678378689060306	-1.066941778164662	-1.9907622993764005	-0.3981305888117014	0.06122164445221717	0.012041885139991512	-0.7943399403467499	-1.568006329460394	-1.2621308716435018	-1.0223070303573256	1.2214593181468034	-0.1766397300166683	-0.5516540435583642	-1.445637950621726	-0.5573753272318381	0.20892317651246003	-0.43004937543868493	-0.013945924069462656	-0.10156128425955865	0.0907182160489656
-0.8470808975577023	-1.1000707153469125	-0.02108065764028034	1.018649372920291	0.6075130528977644	-0.22818923348642262	-0.03838290342829002	-0.8401782943032933	1.8786605078376861	0.6218136574710058	-1.1556732325519672	-0.3242822762518919	-0.6046820043632601	0.28215017354439514	2.755772655650654	-0.862348425742297	-0.3865617855515658	-0.5331198403427704	0.283003928722941	-0.46988902733772886	-0.5711599389712024	-0.3348798493076644	-0.6864575860713302	-1.149681477401425	-1.9171458742903638	-0.2862020549495161	0.024985856928565985	0.03730186213060678	-0.5646028601592984	-1.565390109583096	-1.3536771709306419	-1.0349068418240832	1.0666955240835327	-0.13041597560806212	-0.5456108356668823	-1.4219181714040487	-0.5655722107720338	0.2530410874420445	-0.5831867106663874	0.07282549607446634	-0.1669329604699858	0.2836085888367032
-0.8320774703706342	-1.1509656605009706	0.012691064484673813	1.0988328749169496	0.5858405029167969	-0.24820687813975578	-0.13597938880935595	-0.8938329418583816	1.649724583752993	0.6648065287794361	-1.1222599849969768	-0.30689660917011974	-0.663481016487168	0.17568378923898964	2.6376127314702766	-0.7325060608832691	-0.45597173437685684	-0.54312474413889	0.4834514741464657	-0.467599209415764	-0.6106932410959626	-0.3821299335243835	-0.7308094168686747	-1.181499463976763	-1.8275334380850183	-0.1776944101516978	-0.033871649589889176	0.07186744375254647	-0.3082204335376843	-1.5350392478977555	-1.4144400358448805	-1.0611203640877003	0.8905010703897119	-0.06417857908600452	-0.5510768832541236	-1.392994403766521	-0.6121230696453656	0.30251204495665884	-0.7217575879109731	0.1583436223091689	-0.2109431189302935	0.4183574450736918
-0.8308835039428338	-1.1767036202551888	0.00036797864546089245	1.1742066845177521	0.5235700776193705	-0.2564494377028921	-0.2011437048552549	-1.0168027433948095	1.4594535879515125	0.725970003725432	-1.08323763694229	-0.2886238142079298	-0.7260867997207751	0.10052624972932404	2.4995608877182196	-0.6598125440805104	-0.5561863417480256	-0.5316666724977749	0.6807776753634094	-0.457716268856347	-0.6525631158915857	-0.4260652546723501	-0.7845382043285446	-1.1443655454979849	-1.7502309756540988	-0.08877241107733477	-0.09933613435444788	0.12436333673727451	-0.07471988633975787	-1.4943455065938713	-1.4248480306507434	-1.0992788878340523	0.7643659068162802	-0.008899262765204613	-0.6090984691335855	-1.378891595148727	-0.7047598102057975	0.3170437086939131	-0.8682163736296875	0.22694228076930748	-0.27141428111844296	0.46276258444934576
-0.8533492213036512	-1.1715305609353868	-0.04885250998346369	1.256943276656046	0.43462976989063684	-0.2674897574834596	-0.21887698278771742	-1.1901580336842887	1.3220657843979917	0.7803142664257033	-1.051842120892354	-0.2950478436868257	-0.7707695556969127	0.07762827987871372	2.350438758291488	-0.6161827783601316	-0.6730631949549679	-0.49234750512347425	0.8938877918258612	-0.4505983914479802	-0.7072715781582914	-0.46868643898240814	-0.8299384426239353	-0.9839563302510961	-1.7042134654050733	-0.05245186051739444	-0.1898230103336664	0.18600462308276938	0.11590724467483585	-1.4531908768141943	-1.3967519515504676	-1.1371944981992335	0.6800234977578228	0.00864854558812006	-0.657240428628656	-1.3899032346451303	-0.8177094112734554	0.278925613474031	-1.0107943805796658	0.2358943801209284	-0.3401867959756545	0.40986704038027283
-0.8791828250976017	-1.1715862708049842	-0.07796265663425718	1.3115876414616983	0.3360523725325399	-0.2745830687417934	-0.2407984063867273	-1.3849482208613542	1.236397462872548	0.8488917497715376	-1.0360478206901107	-0.296138909011019	-0.7885677707868486	0.07670053488476603	2.1940998020056606	-0.595676560877575	-0.7926407305549755	-0.41723231831561475	1.0854347356472132	-0.46591424905809264	-0.7748437523334033	-0.5250472181425334	-0.8865859965583656	-0.6666042495143062	-1.678445977928098	-0.07432865725000753	-0.26666503993506535	0.25274596820755524	0.2591749068296082	-1.4154386884293444	-1.345824366383995	-1.1475235976246223	0.6146332717659962	-0.01632864982696961	-0.6941786881001901	-1.42779867831848	-0.9453522914261321	0.2487476413378571	-1.1056117334734796	0.20304017550047865	-0.3860626923046849	0.27534416449633853
-0.8914547724852235	-1.2185178566647936	-0.061301341596546086	1.323891888789451	0.2514901815404052	-0.2893443154108636	-0.23377201324367566	-1.56639215148577	1.2055022689897639	0.9053973844120996	-1.0276293428317014	-0.31705269387008816	-0.7737900101511646	0.12238432958672144	2.048110409670895	-0.606032086909276	-0.926011036948128	-0.29115171248363436	1.2678629926816527	-0.5095287998547307	-0.8336600601021106	-0.5851640749811574	-0.9413967405562194	-0.1959955334396354	-1.663203402115134	-0.124522813459877	-0.29306217507049837	0.35633590555966804	0.3276248448161325	-1.3712611724701955	-1.269576167398809	-1.1214368127772683	0.5905312002701437	-0.09372606983236689	-0.7438936923460402	-1.486718235208025	-1.0661135092225356	0.2750037155903958	-1.162794557377461	0.1756723289112358	-0.4033620972266997	0.06868513162592764
-0.8916856810868256	-1.302042868297607	-0.010751540500999624	1.3053943389245688	0.18846972030802417	-0.310294546803341	-0.18561410687406038	-1.7047303696585814	1.2239553881907808	0.9195384535408264	-1.0043530238906206	-0.3980158590485443	-0.6976046630901738	0.2471099587730028	1.9283456784526094	-0.6087176958581569	-1.0395361503993945	-0.11543340213339312	1.4769794241985668	-0.5823925342960674	-0.8784066829709983	-0.6291778520597455	-0.9756167612924458	0.41064154231504785	-1.6573266067256494	-0.17243637696016884	-0.2681936731006993	0.47063329616044475	0.30882256363180044	-1.2980883491662731	-1.1702872010761962	-1.0719669746294938	0.618952054281571	-0.2376478583922501	-0.7666405984544304	-1.5519346180855886	-1.1299083791739475	0.34792349413557894	-1.1808988415869601	0.13760032924012622	-0.4138716333226674	-0.17224220764016068
-0.8556977307394646	-1.3950465163148589	0.06361810290182779	1.2514006003163012	0.13187689261124563	-0.32310583938147514	-0.15747392152775258	-1.7993562273546684	1.284695811848183	0.8939119544503171	-0.9516313408805669	-0.4909807427931251	-0.5508505165070934	0.4059174727369312	1.8398506604160865	-0.6019467749912764	-1.0981554262702584	0.11011079274381466	1.6575266965146298	-0.6885126337455387	-0.9072369747969649	-0.6747019058027955	-1.0096858113489524	1.0624963746011884	-1.6736587659047104	-0.21397272751330867	-0.18622200200387767	0.5786023415743551	0.22807361545504384	-1.225647525206259	-1.0817366420929673	-0.9981213067539088	0.6558472203768233	-0.4052395253306022	-0.7523473932728877	-1.6101776564805526	-1.1376801407152999	0.451612969760784	-1.1378131721870857	0.11027084879096194	-0.4324581612047508	-0.37438163344943554
-0.7760004716838305	-1.49068444530881	0.14019727918836264	1.1592834608511586	0.07443809415062379	-0.339054014627637	-0.13382185922355863	-1.8551116745523024	1.3819837361706648	0.8186576748393211	-0.8878362701370326	-0.5615634920834591	-0.368250315409076	0.554560571767172	1.7801845113240273	-0.6113919251081035	-1.0962384240358976	0.37185873040677403	1.7928076626732394	-0.8272518375550509	-0.9007171833121372	-0.7184018591588985	-1.0650920508056967	1.6293092305731627	-1.7071344761312055	-0.2197586756839049	-0.07045625273522534	0.7124855600003097	0.08141883299084537	-1.1916231112579736	-1.0250158238387832	-0.9152561594209805	0.705891669320184	-0.5470249665379588	-0.7460552142697697	-1.656024794459433	-1.1140327295296453	0.5672057494889498	-1.0822368101920254	0.13602731749691177	-0.4569843482511849	-0.5200098295407309
-0.6980096835132117	-1.5693229055226108	0.18850162003623766	1.0590623191299866	0.0409830029123988	-0.3593542613231347	-0.06821911470568025	-1.8599086876398274	1.4893075674270322	0.7015833614068719	-0.849171128138266	-0.6177380609711295	-0.21089961580260402	0.6968623808387846	1.7582841805492158	-0.6280631840492502	-1.0179186346370614	0.6118823315092953	1.9186973355640107	-0.970894708046502	-0.852013461565176	-0.7328475573845598	-1.144234236018205	2.028198135444478	-1.7422793353440647	-0.17654355549732553	0.057220524085791515	0.8452205976539642	-0.1218535471789439	-1.1648238019449233	-1.0012922039320817	-0.8413576842886202	0.7680316775425575	-0.6658207593696399	-0.7506159123601595	-1.6860622156188083	-1.062672678044399	0.6579185594851478	-1.0308119789728216	0.1756211740577966	-0.4750040696921367	-0.598747841127224
-0.6248398163906896	-1.6104527063914418	0.19993550361737272	0.9952680086876986	0.05996937768445765	-0.3427843615842104	-0.004658523859920077	-1.8357101719711395	1.5861055084990359	0.575528463788407	-0.8536603393815689	-0.6464116655658178	-0.09415031429400413	0.792827915212698	1.7762541755245977	-0.631636409515134	-0.8645343426524581	0.7854470262043651	2.002046767106568	-1.1065664199228185	-0.7885491328920639	-0.7292483915673051	-1.2286352332409125	2.148834867472193	-1.7742481749578716	-0.14604062800672524	0.16549699677112778	0.9372886744654305	-0.3281216470890709	-1.1360047166644256	-1.0272846565689484	-0.803357582312598	0.7929203314209717	-0.7492658492436246	-0.7743360691776647	-1.6910164125945044	-0.9994889209663246	0.7184258752547599	-0.918937249630374	0.2015311073240615	-0.47599598096411544	-0.6070122654675864
-0.556541557570277	-1.6141295577849015	0.18847467451326574	0.9931761219264874	0.13433631277005303	-0.28469080178321876	0.016443730751969206	-1.806647237878801	1.6720363210515212	0.4632125195888491	-0.8977125348723002	-0.6516630547430101	-0.004560140440173097	0.8030025251463183	1.8163263033574029	-0.6075000680720132	-0.6852403789594061	0.8621303797514279	1.9980394518369837	-1.2212301324679162	-0.7262530905543847	-0.7388690500597515	-1.2911622564243852	1.986989962587149	-1.8052897095792553	-0.1533258547178748	0.1924173553390932	1.0109324551632342	-0.5235961236131572	-1.1583849188272226	-1.089600460390728	-0.8202770273836355	0.7528936769725014	-0.7744768737221729	-0.8390459244651144	-1.6752691436360378	-0.956166332271707	0.7752039477736179	-0.7706734505308521	0.2332726938822395	-0.44195216909369306	-0.5629783795290977
-0.5397697084099582	-1.5895853809506384	0.15169403565643297	1.0304018233464647	0.2646681384906033	-0.20527962793493587	-0.009204334858871765	-1.7458139220264557	1.7233358174363311	0.3766487356391196	-0.9554737195361268	-0.6717610898269805	0.03569178358861047	0.8081306101128612	1.8650086533816215	-0.5665786706983867	-0.5114321763772638	0.823699840196008	1.9235906218965995	-1.2877860665959198	-0.6578894966036588	-0.7499901782253302	-1.3136149514025424	1.7402065545150116	-1.8210307118256488	-0.19354241782334297	0.12020226236656292	1.0656312531180745	-0.7080210609944853	-1.2111566493055765	-1.1464754711605545	-0.866800220603308	0.6303352370631722	-0.765378797434804	-0.9184224416015585	-1.6406626206440336	-0.9220502918645387	0.8195557964716988	-0.6453152712337781	0.27312232471031417	-0.3629653298286005	-0.46282065876358225
-0.5612836317788024	-1.5534615097928166	0.09597967599124625	1.0781116658964482	0.46987273748544034	-0.09422644543227747	-0.08904446712473789	-1.6129243018570385	1.7077438504300655	0.32403021952683225	-1.0112268269126257	-0.696457914268066	0.050619318825331015	0.8605329097709855	1.916708425022027	-0.5413840172542251	-0.3475706835017158	0.6908761173854511	1.7906677017979842	-1.2821263279586144	-0.6064346489700361	-0.7463517844427647	-1.281298838682767	1.5584172043864002	-1.8231519219958172	-0.27860007925092145	-0.0028988742405400836	1.1048563125252806	-0.8462607312232638	-1.2608512714308395	-1.184748256293231	-0.9188787372358179	0.46304548958703295	-0.7421021770266997	-0.981513984663388	-1.5715536544284223	-0.8935936880669699	0.8567243795723846	-0.5315091775738687	0.3066159649987382	-0.273480762935064	-0.33168748817549937
-0.5951596132090645	-1.5099043503200786	0.0663575644039849	1.1218189219663184	0.7109744051811469	0.050955643695804874	-0.256501068238436	-1.459801846627591	1.6444310147076553	0.3111290071700544	-1.0567754261511226	-0.6939086962208867	0.09213184574617912	0.9355171342817836	1.9560694407542023	-0.5478590659487714	-0.23073000014825268	0.5208659339659109	1.6120559354964825	-1.2225154547920372	-0.5840738997542531	-0.756031284883175	-1.18445953490324	1.490137874658266	-1.8406432124154084	-0.41071608191270226	-0.16168179708978864	1.1538676103754688	-0.9161407866737686	-1.3476067492272625	-1.2103882688943457	-0.9584208111097017	0.3396856261181136	-0.6975577404374923	-1.0335489469949184	-1.469399361746762	-0.8633568858992456	0.8779576723248311	-0.44775655670440395	0.3279091727422368	-0.19690285104477973	-0.1995858303600297
-0.6621231076738722	-1.4533747497838347	0.08976424202569618	1.128827566193841	0.9157429367719401	0.17895552866027303	-0.4179811970235628	-1.319643684379418	1.543336970493073	0.3260324206653193	-1.075031551873886	-0.6735353455878175	0.17045148087195225	1.0286382636742544	1.9500922552597166	-0.5953010308126886	-0.16228458074905389	0.3616447377120921	1.4192550018628793	-1.1490036586746721	-0.5779184126105826	-0.7957103717949321	-1.0544234561055792	1.6060665794041042	-1.8881096367150971	-0.5499694950914922	-0.3711763557627647	1.1997681393890747	-0.9409194534707392	-1.4280317882532276	-1.2251246678893177	-0.945071136596724	0.31672632525352984	-0.6594542316872383	-1.0784655989074552	-1.3692121766878063	-0.8381152672179291	0.8590224741217408	-0.44961572048663695	0.31251156185744716	-0.13436520704000846	-0.06540192500567975
-0.7602085761010452	-1.4027185612137671	0.15130781649383335	1.0926231008305174	1.0547350611367974	0.24237142692203442	-0.4780920480503224	-1.1439404415482683	1.4030355165393915	0.34688379570169686	-1.095479185020799	-0.6336961659464786	0.27070061383294153	1.129130378018636	1.914575088720137	-0.6964210355574159	-0.13598909727016434	0.22608195033039377	1.2441053378691154	-1.0532849491254397	-0.5942869835252818	-0.8350462140102218	-0.9366914877049884	1.857829631716689	-1.9550262832308736	-0.6688981815761301	-0.572843081513728	1.2347876529442474	-0.9289516283774283	-1.3969895938541947	-1.230719653456915	-0.8587735175733542	0.36083430338510264	-0.6426716820870573	-1.0993904891534316	-1.2839500304169809	-0.8589329600987824	0.8058773175371978	-0.5107695738283915	0.26258442490211953	-0.10113617942871153	0.055997948947172124
-0.8536702405790508	-1.3733355842772883	0.24448543493114405	1.0479440233518937	1.112836682051568	0.2156278536651814	-0.5009480165501319	-0.9702930614689155	1.2685963621896377	0.3744370992351002	-1.1603651823675438	-0.572096861054408	0.3601035694354768	1.1816244326761622	1.871696950976737	-0.8268096259653698	-0.1533144570863782	0.10351403799423178	1.1005507650144595	-0.9557948709950661	-0.6515204517427579	-0.8580239946909556	-0.8481723458299554	2.0683327746084093	-2.044476441062545	-0.7773635931756234	-0.745034887232005	1.2550677296084887	-0.8964051656708387	-1.2573946078623883	-1.2251356816404342	-0.735626994771678	0.43784517099100084	-0.6313203439154339	-1.110990279581839	-1.220867282791556	-0.9006347711728099	0.7262696710220282	-0.5651726771259267	0.18200274202416905	-0.10162032659717868	0.10643999204019908
-0.9421363945784795	-1.3570046339323114	0.33912709344993686	1.0109983382700312	1.0868209007263268	0.12161557430505458	-0.5252461839709286	-0.8786105701169339	1.163906190904586	0.4160644526122626	-1.2666967364185873	-0.5038491954952907	0.4163564133417488	1.1510802128754343	1.8174218003772915	-0.9394686454311347	-0.17655961625524247	-0.010198959487893266	0.9903087041287335	-0.8878780073474049	-0.7523950675869964	-0.8726364117691846	-0.7934957979918523	2.1226949687450545	-2.1332195288374947	-0.8859768209692549	-0.9220588152389677	1.2250281163796888	-0.8675619545025551	-1.063482559443978	-1.2230871239326144	-0.6137795304866916	0.4708816310585906	-0.6253789599847813	-1.143220721669748	-1.2152990151823169	-0.9102398713341749	0.6113787045993556	-0.6284744963908437	0.07320915747525078	-0.10939029822768227	0.08757063255995864
-1.0232078414095063	-1.3464356758143143	0.3821501117952922	0.9782034836119899	0.98833943819712	0.009808786356622672	-0.531799535867895	-0.848300637306292	1.0823502288027926	0.46353923860308105	-1.3843526878640264	-0.4521102660097137	0.4377991437235938	1.0797559933407577	1.745436114622965	-1.0073485495839936	-0.1750887088804479	-0.11825610226395807	0.9157644619200243	-0.8390897641704825	-0.883318510467274	-0.8548955644574271	-0.7704811565947424	2.0223519037647795	-2.199197279048442	-0.9678669925224191	-1.0979952592489013	1.1560037606495144	-0.8455080378211702	-0.8322521000296985	-1.2159061582041235	-0.5228137499643207	0.4142773818682068	-0.6429799113070733	-1.206051976751231	-1.2457111235079215	-0.8961709901849568	0.46003472942669515	-0.7341580298371202	-0.024189683470388627	-0.11901419925938173	0.029994066891853723
-1.0877383476818168	-1.3187717462825703	0.3601895105730801	0.9648285855796799	0.8571441990165634	-0.11279339960249919	-0.5801651188821304	-0.8200128645793852	1.02054234163542	0.5196762671763065	-1.5131689150024914	-0.42279425846713803	0.4231961201224534	1.0209206487246039	1.6734984769835453	-1.0307907293920224	-0.13653164507234117	-0.22563370611970263	0.879616842549483	-0.783172842557261	-1.0184879832548188	-0.7927486604139752	-0.7666565660418703	1.8307714089867644	-2.2671339610558836	-1.0133943803173202	-1.2363109125314202	1.0868458955272113	-0.8291896448637497	-0.614929628149657	-1.1806841821309422	-0.4840109776853014	0.2851591417118525	-0.6754715225342769	-1.300627048566064	-1.274385099701296	-0.8584812679750129	0.3043009808334054	-0.8560144831754307	-0.08048559967872643	-0.12880341883641216	-0.05260175215039416
-1.1397434702964533	-1.2512593428827468	0.29552025544018573	0.9850062334732517	0.7280420833754153	-0.22755808892558801	-0.6951372168632506	-0.8180693440544624	0.9798387330421855	0.5908675026359809	-1.648366580058856	-0.42182555560921	0.3557850684389003	0.9674070940737314	1.5895295913713032	-1.0372771577855053	-0.0505679599717118	-0.3195773482429335	0.8993262911202983	-0.7407032007216047	-1.131309269045241	-0.7249529293657837	-0.7528427488476144	1.5940636966634851	-2.3193875973789573	-1.06020988066115	-1.3290548307686236	1.0295303134866625	-0.8246734844511783	-0.4851081889533531	-1.1253400827664233	-0.48435950558002216	0.12537902981262142	-0.7158495503563725	-1.432106429246303	-1.3110836260380783	-0.7616464476760054	0.15647983323341091	-0.9931413497153712	-0.1315253546963281	-0.13025586034181041	-0.11655419206545911
-1.1947447728148128	-1.15968823436944	0.1957320020337352	1.0452509250412017	0.6193828076358308	-0.2685919054479039	-0.7933567321781838	-0.8433351108784561	0.9372189399515479	0.679198920226803	-1.7695656294102986	-0.45538346198229435	0.27166166752293086	0.9050034994808573	1.4611258090926607	-1.0359798721068092	0.06319828583607845	-0.3784463276326419	0.9949021233323023	-0.7011930405398059	-1.205740414609016	-0.6821159912465162	-0.7210634207668386	1.3444218434559225	-2.2988014265471506	-1.1016512065180573	-1.3845883295980468	0.9803054006090708	-0.8390649822992373	-0.424880909601867	-1.0701832171709	-0.48285977948758274	-0.02325535813748155	-0.7784625963947933	-1.5820323059248875	-1.3523096223001319	-0.6260723852324086	0.02817184773514796	-1.161928150954674	-0.1919648140331314	-0.1313186224189305	-0.13502001520095447
-1.2680272782795794	-1.0579938466949197	0.08796787382755958	1.162940144795953	0.5463938455470132	-0.2521067863216285	-0.8327576066995628	-0.8620288574303128	0.9114685701987778	0.7776083627950288	-1.8540979598325742	-0.5005658026505231	0.18943541155343352	0.8633977047522963	1.3285418408170722	-1.0256698648708518	0.16235191083854256	-0.39715978405380703	1.136752905681184	-0.6598683076651317	-1.2253500379381381	-0.6617370632676149	-0.6892589309061105	1.125162287185542	-2.2261586717031583	-1.1385313469558107	-1.399259104274949	0.9250191613288672	-0.8820437755588661	-0.38140828189981424	-1.0036271191689523	-0.4437190407651985	-0.12849414445342636	-0.8386842088296429	-1.7159108627717807	-1.372875784535379	-0.4998775768882899	-0.10657630691939772	-1.3169065998308016	-0.23950046159024016	-0.13702211223280847	-0.12788549262587648
-1.3488565526747784	-0.9573977393067572	0.00035899680447014636	1.3416976335836956	0.5200117676023744	-0.2653702421672238	-0.824877431795288	-0.8483680426424159	0.9326690954828303	0.8724574058492098	-1.916531785876527	-0.5528451663621022	0.08903650399140714	0.8501747898385634	1.2533753698558732	-1.0337153120185583	0.23899583035953986	-0.3804744899486786	1.2551459003465433	-0.6393679566468022	-1.1951755887154918	-0.6726032096586749	-0.6518182023358863	0.9250452594239015	-2.1303332920485736	-1.194817642024136	-1.3815721003987382	0.8624833620561132	-0.9115343030529495	-0.35367364009176955	-0.938018203763094	-0.36503622816893155	-0.17635694037345498	-0.869071358485702	-1.821214326124305	-1.3918599342909928	-0.39872511128853033	-0.23116881021211202	-1.3843780000053834	-0.2884300789035297	-0.13991518677608145	-0.12233283252219787
-1.436821466051215	-0.9003906256025317	-0.09592633861561657	1.534760662939248	0.5411697580465693	-0.3095974617660019	-0.8036136509042493	-0.8068800582577961	0.9893759070246967	0.9389321591291011	-1.9760307297313104	-0.598843256805428	-1.6977542040252923e-05	0.8516224798291189	1.236635406622122	-1.0881785511259483	0.2830748251320366	-0.35711925997946986	1.3313257814407948	-0.6399080080434902	-1.1439468610177586	-0.699954908471549	-0.6092193088752744	0.7038326478799939	-1.99916600087024	-1.2613877208847228	-1.3576269338981142	0.8107618235457286	-0.8893900631633128	-0.3338012134590257	-0.9040077403128196	-0.2490081235806633	-0.15516373957537655	-0.8712927345885756	-1.9130733494485868	-1.4142683084268666	-0.3025811142376408	-0.31092782822454534	-1.363909148267025	-0.36855136810053973	-0.1424185818910762	-0.12385012917843588
-1.534383166186948	-0.9047041612199671	-0.21394772923314717	1.7094661505989759	0.5850294175452744	-0.35688620348822964	-0.7841728094493396	-0.7505404314804156	1.0637221155837504	0.9548911263626472	-2.0109596894695225	-0.611069306559705	-0.018838652405731664	0.891841754566725	1.2703555736641632	-1.1526331658990903	0.2876201700525042	-0.35426519651411986	1.3624029202661474	-0.6476307430161496	-1.0663249119142042	-0.7039169329679276	-0.5867079030772271	0.4971580106900233	-1.8786279431675645	-1.3367950964949222	-1.3359695875044477	0.7638466231519511	-0.8689770180984949	-0.31437611975866997	-0.8987211397765076	-0.09737736647400341	-0.0520324003976164	-0.8387798661737857	-2.0016278471093596	-1.4145180998710185	-0.22769321712891372	-0.35756401042677777	-1.2724671703953205	-0.47022163930823846	-0.15095610391060948	-0.14507614091198082
-1.6236039970794198	-0.9461602627535852	-0.30981989996766285	1.844294017401286	0.6295780635423688	-0.4361937565877191	-0.7465833367727213	-0.6433210101517407	1.1384708103842678	0.927396464703593	-2.0318803792850857	-0.5806316430763696	0.04979555851962673	0.9629926591025308	1.3887557384190772	-1.1958305030599026	0.27492455148154216	-0.37437954855563904	1.3456921429854967	-0.6671157974087042	-0.9526996441295058	-0.6684842733010512	-0.5841749505619483	0.33921921635203145	-1.8281825515797152	-1.4353145898887583	-1.3231249651999153	0.7246749675015991	-0.862323208423974	-0.33686476626871154	-0.9252752937203589	0.055563010600700444	0.13348231247071043	-0.7436114373453998	-2.0659189782545155	-1.4066184454496862	-0.201774060261942	-0.3739671763120127	-1.1179580249982053	-0.5583998179217089	-0.15739171871094904	-0.1976649973590478
-1.6970273004719936	-1.022506659761072	-0.36848030347779126	1.9065564737585923	0.6564572583276165	-0.5749607793586634	-0.7158702685513709	-0.4801102229489949	1.201101169436369	0.8632590089870403	-2.080363860712753	-0.5196135598990559	0.17881389609653833	1.02631380368942	1.545652052837832	-1.2313124043421502	0.25193258128702745	-0.4229404452463146	1.293651565777076	-0.6822804406277433	-0.8173543002807129	-0.6111722159821423	-0.5881169627546021	0.21303373788495733	-1.8497539839659711	-1.521259148481173	-1.3360208839194028	0.7119648733710143	-0.8485338652975927	-0.387955609364762	-0.9803550630580624	0.1799346617595806	0.4129861994666447	-0.615005452442174	-2.088281110826743	-1.395606805953284	-0.20686223918559735	-0.3368398763469427	-0.9431424790670053	-0.6454398010461874	-0.14710654349792895	-0.27068893430396335
-1.7711208020009266	-1.1065967286426637	-0.4052878878575972	1.903369228968873	0.6482679124796782	-0.7131625980452785	-0.6967063292892883	-0.32022476566172453	1.2401860833628475	0.7596304396017531	-2.1314829435800364	-0.44211733126476627	0.32882564025218064	1.1020932381950301	1.6311776973730752	-1.2469139715833188	0.20462241293711486	-0.5049764745965264	1.2145956863090728	-0.6676990529171277	-0.6819210209012955	-0.5491920307912609	-0.5984668415753142	0.132078950090225	-1.925340932160908	-1.567103285263515	-1.3755909384150775	0.7020050727182658	-0.8885621004210069	-0.4121115877137048	-1.032527202100793	0.2589976866046369	0.7537989887713018	-0.4896624458336006	-2.0961010671057965	-1.3746035086907678	-0.2205591385858272	-0.2533516150837558	-0.7843013015559513	-0.7387846198568792	-0.13612466870101883	-0.33806336242245816
-1.8530989874870276	-1.1552394033544082	-0.4208085090894917	1.8654434867036085	0.6040157923173329	-0.7593491918030636	-0.6644472238246397	-0.16706860776421592	1.2514206993202233	0.6508078756312707	-2.1391677008911527	-0.38587138427177514	0.448882464200356	1.181807942674965	1.6596125717752983	-1.2299809795666456	0.1511874827315062	-0.604272792522907	1.099146841637697	-0.6384282672165614	-0.57697624621104	-0.4972836256938975	-0.6002784897319384	0.09252634726608538	-2.0300220744931394	-1.573522731408993	-1.4292264698911956	0.6562781059144263	-1.0134790974327013	-0.40866847968865994	-1.0824965909200603	0.2840388877678251	1.0692333653555715	-0.3214862062365979	-2.0771000445406282	-1.3529861407947108	-0.24406041408437992	-0.16921658469589881	-0.6759824485736988	-0.7916659495982425	-0.15279822484428535	-0.41751159797569953
-1.9329145168020205	-1.1741887175704853	-0.41911094114225306	1.7949452556958647	0.5385882390146317	-0.7064743497140467	-0.62796535991934	-0.004913837494089713	1.26196408890639	0.5898119488977	-2.106575061843004	-0.3905823392229652	0.49366506991051773	1.2131983474701702	1.6738155945419386	-1.1956711872747978	0.09516037969327032	-0.6787816215249396	0.9302807570292331	-0.5977839991017151	-0.5141149040336357	-0.47261904250480463	-0.5778845055736725	0.07408226236509641	-2.134123651205105	-1.5201188521263844	-1.4918799111162624	0.5696038085449315	-1.1660651039054106	-0.39051760706843874	-1.1438541983946344	0.2594518290129101	1.3022398447181875	-0.10684175457373483	-2.0035177641840347	-1.3500719072795964	-0.23295410186460114	-0.09531977194110772	-0.6433117063810844	-0.786627196534616	-0.18009940175875527	-0.508839943518212
-1.9976421401732594	-1.168402849685106	-0.4318561735080276	1.6914874545370697	0.4632096275516543	-0.5786628661110211	-0.5827610769399086	0.12495377677241312	1.302177714249147	0.5900046293419885	-2.0405884836753185	-0.4328891619339738	0.4551729974439237	1.21211767747722	1.6405086412881011	-1.1549660041809553	0.022905069061001527	-0.7191566878369724	0.6992195037979265	-0.5834618360615111	-0.45248465928496495	-0.45690824239787603	-0.5487555516479572	0.04318259979254258	-2.2474287299668774	-1.4158662020598591	-1.5379543510281293	0.4711139299721074	-1.3202167126544793	-0.36421985286139763	-1.1962245849574775	0.21280189837697674	1.4501766973479033	0.10745195349393874	-1.920915939465059	-1.3734378152847242	-0.1390951355574946	-0.01832672401502866	-0.6545208394758977	-0.7482354790295196	-0.18863692377828908	-0.5973435346475163
-2.040709410330735	-1.1201501440605472	-0.45257728067352526	1.568099078724217	0.3817522364763093	-0.38789706758177106	-0.509993488182565	0.20353716447087195	1.3328279165066932	0.6382417596993444	-1.9470970392018934	-0.5070000290016063	0.37456929965233027	1.1941846725942145	1.5672256564312748	-1.1181640578221401	-0.04936229818909403	-0.737880598703065	0.42955717286776174	-0.6127326217620782	-0.39243725408752284	-0.4336950939252787	-0.5361914361913718	-4.496620081662073e-06	-2.364072106701375	-1.306851758882133	-1.5366719406542746	0.4191787764343168	-1.4509595565983902	-0.35265697433634324	-1.2481213802222753	0.16438820536472326	1.5057420641462238	0.3025610497640641	-1.838710205150957	-1.4075759793189406	0.029837718732830067	0.06576702323721115	-0.6627156002247617	-0.6903537623646083	-0.18684203671470798	-0.6976949528585076
-2.0541246368921455	-1.0555505709854127	-0.4576879481972216	1.4271273240326818	0.301175701557133	-0.18926551221226906	-0.3620584916633528	0.24493527507399002	1.3043563897735926	0.7062998435866581	-1.8560867286844456	-0.6106308410555907	0.29315432277178766	1.1021849931944272	1.5084435926535125	-1.1017090131607767	-0.10206177470730624	-0.7272484282112635	0.1908084168743925	-0.6488404581447336	-0.3598257344447284	-0.4098346840250538	-0.562862922941666	-0.046360457549356214	-2.4456401720974448	-1.2253205695147353	-1.483610929025644	0.43260982128239434	-1.5207342349726023	-0.3666869617612327	-1.3341828314529915	0.14460660697642574	1.4649585096692515	0.4682076840381759	-1.7173933725728763	-1.4275488868743267	0.26536859115443867	0.13649879559468353	-0.6826970983502981	-0.6180719544569457	-0.17859972638326213	-0.82245224919963
-2.032469915595493	-1.0147231951229703	-0.4387721910708497	1.2847390161012713	0.19357170893533535	-0.05242018332804486	-0.1051509446743268	0.23206085587421357	1.2698913179230427	0.7761171837044414	-1.7766614794400355	-0.7148428748243315	0.2066220470224683	0.9429085092335594	1.444203263022263	-1.0928556073886184	-0.147503167294161	-0.6919124043545396	0.04381900236009123	-0.6468422679769825	-0.3098281041757299	-0.38854370585267956	-0.6389353709998947	-0.09028479999238533	-2.4813066403685413	-1.1794341995340676	-1.3810180991172323	0.48172792664628367	-1.5158567817270272	-0.39783760050751127	-1.4288570360574502	0.14816581608312893	1.3593932174586598	0.5653742884997696	-1.5895127561426237	-1.4406421217386716	0.5310034151191341	0.16841065942677974	-0.6694121998675554	-0.5386156783546274	-0.16390999278395302	-0.9434324453539491
-1.9867725401465903	-0.9945403052229398	-0.3937641858665535	1.156425647047458	0.06188807426224916	0.007406668998223662	0.20426418063001256	0.1781365869746301	1.2766198379162066	0.8318185869253607	-1.6988484845561242	-0.7974171458086048	0.10894404471262156	0.7932459102099699	1.340880596725304	-1.087677844372768	-0.18798928995445835	-0.6522168769628296	-0.021647444033841494	-0.6075481283538597	-0.21384019139044833	-0.36793921707324273	-0.7464684312594938	-0.11204002495975023	-2.4836480854744107	-1.1655605938841371	-1.248693867101364	0.553529277732719	-1.4558821714480938	-0.45277821793077744	-1.513806098425316	0.14435313214390147	1.2539021311332157	0.5892886245354946	-1.5145158671972	-1.4659751373665029	0.7614992488669442	0.15092037097029176	-0.5470322926488123	-0.4752476036585082	-0.1523022692082942	-1.033517898954649
-1.9319627228100462	-0.9831356990609752	-0.3452083534709386	1.0422942819416972	-0.044041419528021514	0.017844104422173705	0.42796653966222403	0.09526172620957862	1.2868044897654172	0.8359821600041384	-1.6320702605347823	-0.8728536062607724	0.03539223438653708	0.6624644510631982	1.2337429101046935	-1.0920248893662952	-0.20543521594893602	-0.613838609632051	-0.03291972202005513	-0.5070877675416943	-0.12462331446320518	-0.3718031716563452	-0.8611390497657899	-0.09887306953954862	-2.4385346975929973	-1.171969481730035	-1.1189960115311508	0.6373064212930372	-1.35956752371601	-0.5259917078649158	-1.6066630340954162	0.12760267029454866	1.1410498210011581	0.5755883671354728	-1.4771928341895026	-1.4899134840978132	0.9223680702417122	0.07319798764830798	-0.38205406964301275	-0.43353082067995424	-0.13760072714146243	-1.103571808402245
-1.8817260221686598	-0.9863987057088501	-0.3191340690749961	0.9542785582524725	-0.11266098622832206	0.01726006020169991	0.5107256825441701	-0.013148522723964245	1.2980653548254968	0.7829950378245145	-1.5727354383813676	-0.9561212645538791	-0.015106768596550437	0.5391355368678062	1.1476214689445972	-1.102938020645856	-0.21932443968469081	-0.575888974543321	-0.013605552846580207	-0.35348634929528966	-0.038647489950385375	-0.4123158528309541	-0.9689992131647776	-0.04378656351338236	-2.351866454738596	-1.1705124363878059	-1.0291657296633459	0.6763312166120484	-1.2352978430301174	-0.5910447606688269	-1.675212621049599	0.08997221911595674	1.000147686283408	0.5430436129393	-1.468286458514228	-1.5174529908156607	1.0067149318247026	-0.05076150756494295	-0.2507032459216564	-0.38590565212932854	-0.12916948132964032	-1.1403743230429186
-1.8446511118186326	-1.007560497603242	-0.33654985875592314	0.8945609562621504	-0.12487959488962326	0.02300630172571503	0.4925539761397283	-0.11147043968420886	1.3126248571253978	0.6964982731597531	-1.5191448757758343	-1.0095630716949733	-0.040318826437836575	0.4213527026362307	1.082400957769239	-1.1120190203967324	-0.23034418837781448	-0.5522201112262728	-0.019384810242172958	-0.22257789073777318	0.08688676112451593	-0.4706772582219253	-1.0795265252387964	0.03926355510460483	-2.268316274921221	-1.1513385643480225	-0.9953203550765602	0.6590016975138326	-1.104178652385158	-0.6655460272265041	-1.6973062057909367	0.010455051862629239	0.8658201929897122	0.5222859692602929	-1.5082123713253721	-1.5884770247697764	1.0192560307905785	-0.1799501999563732	-0.11243922095180921	-0.3274868095033203	-0.12286375967206042	-1.1433120676326571
-1.8095023171209987	-1.0260482157569366	-0.38425241625742235	0.8423296734290762	-0.03325311195198205	0.014490560188485477	0.39711502034446056	-0.17673003927539493	1.3160897386823467	0.581995824788039	-1.4981566064361787	-1.0324652466308437	0.02282364911615427	0.2896027184957777	1.0574063283943893	-1.0979423328129794	-0.21136707191941487	-0.5570500647830193	-0.08043503164513606	-0.12931101452951133	0.2279981633385031	-0.5513986038399873	-1.1842582406636155	0.12167990081926243	-2.201619863341146	-1.1491318797355148	-1.0295042860020431	0.629309208704567	-0.9902058174399233	-0.7558666129386236	-1.7008306061484777	-0.09959527125859416	0.7616499714198908	0.4967135725927606	-1.5629067978039035	-1.6860413996651276	0.9818320098299097	-0.3002630181901042	0.0068180131181377664	-0.29930048525907255	-0.10502116524396306	-1.1075587474883193
-1.7807739079313447	-1.029772818467195	-0.44594868202240184	0.7964564086261395	0.13243505888842327	-0.008777007949741913	0.24609948693001854	-0.21921786947919425	1.2900943773043365	0.4376781720151735	-1.5015452368585422	-1.047617798703286	0.14472769314379025	0.12942907454076286	1.065439973206913	-1.062972517982847	-0.15636478139640356	-0.5831966315480094	-0.1976694487665657	-0.06928970230145062	0.36604438419931556	-0.6322866683106195	-1.2626371852175455	0.15501118187806293	-2.1474768430960074	-1.1847872574218274	-1.124382135101342	0.6074270193347882	-0.8648221505189293	-0.7993527961840813	-1.7018328575001522	-0.2109235299937978	0.681255315451273	0.4342705840550364	-1.5877473246237634	-1.7700129568078307	0.9278415159768206	-0.3953518405617253	0.04371248662184245	-0.28256005947154045	-0.07895987741946704	-1.0632827397429847
-1.7899877243270073	-1.028945128976026	-0.5157555502019635	0.7817226077765083	0.29940526789671756	-0.044055162879968836	0.11703998988869066	-0.23346286384683487	1.2216629665546166	0.28334113613925294	-1.495337574859739	-1.063239406896409	0.2183668719871453	-0.061064499216442567	1.0556285481428156	-1.0262616092155177	-0.09597318270508964	-0.6202576388178582	-0.3432685702281516	-0.05393064057960399	0.509442110209523	-0.6784383694986401	-1.310536826988279	0.1201536721949168	-2.1097703038415783	-1.2406723371060582	-1.2460982685046817	0.5931148124986654	-0.704498455872683	-0.788494805916123	-1.6920746740102086	-0.3259060508979014	0.643558725796429	0.337178379749998	-1.598034358281738	-1.8398088494948623	0.8743558544973572	-0.45210239099017163	0.016871937649237247	-0.2529030331909543	-0.04780914009231644	-1.0258668498582995
-1.8416549319149085	-1.0465494477689548	-0.5810086249992519	0.7963987582035876	0.4582384591455579	-0.08009634332404081	0.06577847144111179	-0.21876850057169817	1.146354290896411	0.13160947496655265	-1.4698214774058704	-1.0935037235525358	0.27780242616546114	-0.26201814290540626	1.0204284991616237	-0.9970613017459069	-0.035087262682903256	-0.6561895660354791	-0.42620909204932317	-0.03345189161714167	0.6409308529295262	-0.7070453632014567	-1.327839744336034	0.012864973559781268	-2.082994372185344	-1.3028290467416297	-1.3927649781417466	0.5806049824562737	-0.5529662201629073	-0.7647590494127575	-1.6872726785230576	-0.43151000299858433	0.6556691262524739	0.2129513754897591	-1.6260888758154184	-1.8803895511928548	0.8350719247917487	-0.4701568823000947	-0.01511289945867016	-0.251240500454224	-0.020496154710323032	-0.9878537261833946
-1.9074526195374772	-1.1082919003889995	-0.6228370584928478	0.8198048297601312	0.6100422438412163	-0.1070000577381208	0.017101373459941005	-0.185582606753077	1.109929286043953	-0.0038616321902346317	-1.410129449196537	-1.1565713780397817	0.3484960378550822	-0.4553153416443217	0.9805005156735401	-0.9750871031006145	0.025762487485802343	-0.6904801453994003	-0.3919424573971576	0.041744864857892194	0.7332129112099446	-0.744498263081834	-1.3114007147666698	-0.14385801153508643	-2.0534944821138645	-1.358861942620002	-1.5568519502972593	0.5480153398378314	-0.4289825629698122	-0.7418230699703294	-1.687702214816634	-0.5181561499166764	0.6751259093381023	0.0593575665776497	-1.6598470951792634	-1.8822942109545207	0.8116370746055168	-0.44630899095855625	-0.05538274798448428	-0.2932386351266856	0.005163645218372243	-0.954489341199943
-1.9818164530877997	-1.2227915995182312	-0.6390762270039967	0.8599789385049654	0.7491913524715283	-0.1164860662867833	-0.06760762236318092	-0.13419727218084568	1.0864538385255404	-0.12143021284933782	-1.3161070227480987	-1.2263587712993966	0.35097979998894946	-0.6207699955648833	0.9351527048238983	-0.9664271522103671	0.04033893843764736	-0.7066636261479828	-0.2983975434680379	0.155371678721346	0.7731482043318413	-0.7579044202267602	-1.2851485910155942	-0.30497860453061176	-2.020911302942577	-1.387189860396838	-1.6951983814287523	0.4908065653109842	-0.3254721663137023	-0.7227639759419281	-1.6707190105937308	-0.5948428482068103	0.716132081470516	-0.07207562427469019	-1.6948841207074092	-1.8823150269082014	0.7898097169774108	-0.372866292695555	-0.1345145345990819	-0.3552766836334215	0.026064632735073513	-0.9483555887598298
-2.0448545013253594	-1.3679476440318932	-0.6381690610639381	0.9156198320433206	0.8731827581372859	-0.11802153738254557	-0.1467439615556057	-0.1069542821638672	1.0200698577867453	-0.21665623938147438	-1.212179368911212	-1.2754669077602814	0.30615975062852707	-0.7256459598806656	0.8885556429866638	-0.981152482633469	0.00254144155258994	-0.6973905334968249	-0.14750985627652255	0.289758068273541	0.7530486544749578	-0.7181272634017257	-1.2776587678495523	-0.43829079462492804	-1.963963185095357	-1.37846870494262	-1.7773752381853896	0.4237982014019435	-0.24547591153904053	-0.7036235486530911	-1.6340982881286519	-0.6662276979166315	0.7764911484493545	-0.15654105915286598	-1.7479941855664503	-1.8860098586862946	0.7555873960705322	-0.28427268366104014	-0.21449467750265944	-0.4463579001794895	0.02891047340825189	-0.9783625513550099
-2.0505540014429697	-1.4772185739717243	-0.626330994638223	0.9599777143105751	0.9809611777207019	-0.09421702536420565	-0.21345431484480254	-0.11026837785665375	0.9038913292181789	-0.27275138090159345	-1.1107521574657562	-1.2938824589331126	0.28124724198931766	-0.7682814496025079	0.8567862294098634	-1.00935137659672	-0.061021047627005776	-0.6859429163006364	0.07572759095226174	0.4212821854232832	0.6835795852821028	-0.6533128577171461	-1.2869770136921865	-0.5212245059749553	-1.8668743523885947	-1.3396880705802199	-1.8255117939784156	0.35785791262992633	-0.20734446378890384	-0.6649495833166532	-1.5890190048054738	-0.7050621545497165	0.786123072341476	-0.20934391311974437	-1.8126021890355055	-1.866963261069642	0.694117412050295	-0.21022449940898516	-0.23330291693067512	-0.5679785642279447	0.01691307040431498	-1.0129375453726959
-2.004231483194606	-1.4952606131686363	-0.5870264584630077	0.9805836224859693	1.0367341986978782	-0.003935092960653608	-0.26097765368918246	-0.11744704615391029	0.8092808133715218	-0.2866411277116831	-1.0232656364188575	-1.2438056196142981	0.2319089921642695	-0.7901395294599038	0.8310708783114018	-1.0358205563217058	-0.15444777916203814	-0.6919960399139633	0.3038583245136329	0.5037480336977591	0.564326443537478	-0.562921818650001	-1.3056973779772987	-0.554219499370763	-1.73876716768526	-1.2920806977677872	-1.846697213354501	0.32852589917940617	-0.20568853830429373	-0.5916276490352719	-1.5491712532630209	-0.7081989056022115	0.7346538704032872	-0.19977817870545553	-1.8667534058159272	-1.8494570440252667	0.5908526215187841	-0.1419009099625159	-0.21523473298879353	-0.669508159588689	0.014433292224367395	-1.0150843587267337
-1.9446458001468627	-1.4257904057800874	-0.5100610630138733	0.9916525036161573	1.0027122198343956	0.14073831249153207	-0.2730805870341098	-0.13328730014316462	0.7598187541760022	-0.26455827331397813	-0.9648576191672857	-1.150177939177451	0.11805533294239141	-0.8093163243347934	0.7986287911258987	-1.0531973565968802	-0.2651154741885008	-0.737106969778391	0.5083404458548362	0.5211592907270262	0.4268580847350516	-0.4176606631045366	-1.3239312811833173	-0.5785744866558696	-1.562590810437162	-1.2520330674556206	-1.8497852575347444	0.33769799441859794	-0.22568007506393784	-0.47507708683313987	-1.5315602652264295	-0.6816791012492937	0.6439297552221614	-0.12951254513560154	-1.8932575123362505	-1.8377064381732449	0.458320838379408	-0.08294859230115317	-0.18790683040336814	-0.7327227697244962	0.012118832589750224	-0.9811873057682197
-1.8818105009253436	-1.28548111992144	-0.42821852790680043	1.0019884008024564	0.943180297834364	0.29859039317666547	-0.27579192100556477	-0.1874699561645623	0.695000969898555	-0.2223528786039486	-0.9153894075314086	-1.0392359697641536	-0.033928443460241486	-0.8240888792384163	0.7524065045849424	-1.0768102318889468	-0.36627049775011056	-0.82217478815773	0.7303239032713703	0.474056007907775	0.2717021220585675	-0.2347504678521423	-1.3457046081027406	-0.6156049320075743	-1.3213408253457293	-1.229828963435983	-1.862014322859827	0.35564165672060316	-0.2623512976140089	-0.336024322577559	-1.532320214053525	-0.6081713998170746	0.47479970179436826	-0.03469485990240446	-1.9022770566986338	-1.8211265310676008	0.33826372889358997	-0.03894076973321596	-0.10474986394956962	-0.7504351377273467	0.021364862660697415	-0.9411565003695939
-1.8312471490914461	-1.0970623823886283	-0.36261516131087557	0.9984964323506709	0.922798507369367	0.4517230197576483	-0.2895793426902055	-0.2737937232946487	0.6255633435451783	-0.17527183091233206	-0.8801804754790972	-0.8682038325427153	-0.19079237561334225	-0.8720869389252739	0.7030995290669269	-1.1085368325223353	-0.44536191068982117	-0.9584589322394621	0.9630071650641765	0.39405279400220483	0.07456322461851497	-0.08253615545535764	-1.3690044163393194	-0.6620643660639208	-1.034931087123263	-1.2211394828805093	-1.9004045598115547	0.36233047726621537	-0.3272485227426435	-0.23481863551067	-1.5301284775811814	-0.4904006557551986	0.2361980986916438	0.06438489144204784	-1.9085239682269086	-1.7953876043430212	0.24364751402604198	0.006635811988174136	-0.020925042544873394	-0.7112633087073232	0.05674303136128265	-0.8839027637772823
-1.8092150893482724	-0.9425948310993221	-0.3050685060835907	0.986826339671002	0.9515615133400821	0.5490982634195337	-0.3062626998081893	-0.3689251210116674	0.5932769472190739	-0.1335690808395788	-0.8716075301370484	-0.6531823886991286	-0.32110875973257474	-0.9647492933207381	0.6708592439640346	-1.1333673356005467	-0.46500214112866145	-1.1545320468645686	1.1614101618807706	0.33858951556220096	-0.13703478649983233	0.014778619489122822	-1.3720825407535828	-0.7356337594137288	-0.7100266004028064	-1.2077937922096487	-1.9480897071529841	0.3408354651336083	-0.4152082737114705	-0.17719402049307728	-1.5210751741627462	-0.37408739198033863	0.044093903222236816	0.13618104251818658	-1.900024999825216	-1.761457599845599	0.17572098964837254	0.044822712434084436	-0.011412622028017058	-0.6297992046075693	0.0830404885362506	-0.8134776008925211
-1.803977406433868	-0.868381326242153	-0.2755811221111899	0.9878311041783562	1.0366644279132313	0.5440773671370743	-0.31064698452799117	-0.4584618758303537	0.5415487154900944	-0.09907090390112985	-0.8576475313030361	-0.4575961832472468	-0.38487529612422	-1.0414054978206275	0.6685721536944403	-1.1348466964622186	-0.40598499686953404	-1.3848016508492444	1.3144378099475418	0.31072286349302625	-0.325116324285625	0.05874336161107256	-1.3496130712554568	-0.8288889151894161	-0.3302488407556788	-1.1675455542054372	-1.969244348680099	0.28693772353153657	-0.5065551449897265	-0.138682721677506	-1.5160969586577198	-0.274271115222307	-0.04508672954782382	0.14161225394674465	-1.9052194425634013	-1.7199609961857143	0.15225956933721246	0.055969159050729134	-0.09206061988249277	-0.4977557391711559	0.07348743830969051	-0.7798065282870639
-1.813517874022042	-0.836913208472153	-0.29578128249922925	1.002581376577289	1.1795637162183201	0.45745984121359184	-0.3084894549421938	-0.5400785036544133	0.4268488863738594	-0.07123276840660224	-0.8333478652828369	-0.27454193371530394	-0.3728808468244803	-1.054108467737752	0.6932784943798458	-1.1323090235995044	-0.28895140763085125	-1.5766407152784996	1.400526936623387	0.3064024523195112	-0.4851087411464216	0.03717778768152484	-1.3022669886436915	-0.8757751758949464	0.028803652310779727	-1.094281513410258	-1.962073109869501	0.25464180157577515	-0.6193236704916067	-0.12920739683692734	-1.499455180719454	-0.17866885755500433	-0.046704417844035104	0.10172314143915735	-1.9490609919484279	-1.6796196779550343	0.14899144397110686	0.04508417229299372	-0.24241823450375138	-0.30942914623976187	0.031142273770204766	-0.7745121314440181
-1.8321933111663067	-0.8208448903695661	-0.35134295086757433	1.034107921939163	1.3141428384542564	0.3333033440225642	-0.301566900121453	-0.5992940914397695	0.29640834533603766	-0.03904675679962748	-0.8132864008450251	-0.10378511204296068	-0.3156045431444542	-1.01507181299243	0.7288629282802959	-1.1360643242483641	-0.12647642580531238	-1.694420491837627	1.4228125164389371	0.34396842747322753	-0.5780440347971886	-0.037777047035864944	-1.2256158196465403	-0.8505665353114761	0.3223072737252891	-0.9785414333991962	-1.955537946604334	0.28616336905719303	-0.7659332913516798	-0.15752492701141702	-1.4456199652580075	-0.11023065277328536	0.06453020399181159	0.037855921333084575	-1.9828644787871152	-1.6356980156914989	0.1333814955760808	0.0057826271854170995	-0.4198871501047378	-0.11340374786597418	-0.034619081868499144	-0.7703960607276279
-1.8459858761742391	-0.8076098170636712	-0.4345237802822588	1.0975975087193832	1.3867218971832727	0.2261971700421407	-0.2751227407062265	-0.5862960957904322	0.16662403186581884	0.0023460290801384704	-0.7846133741942534	-0.007883529108028028	-0.24323844840991632	-0.9127955736596871	0.7721542798118983	-1.0591716985382467	0.05286576435904485	-1.7330914836263909	1.4201954942220643	0.40333087699732867	-0.5887093584399972	-0.13260084618311815	-1.136283113553023	-0.7798038505335595	0.5668955567894474	-0.8259317712499616	-1.9511469734842533	0.38534749646908234	-0.893108368569661	-0.2153528751800954	-1.3683034324144405	-0.08126059170596063	0.257124158303191	-0.03794720960326363	-2.0037214678208284	-1.5925673596677798	0.10792731589534368	-0.06510051666931696	-0.5515989765022554	0.05342501790816721	-0.10458425194559065	-0.7868926265007727
-1.8594405261554363	-0.7981152635736328	-0.5316623905964595	1.1923830391712662	1.406501914630691	0.18700026679389561	-0.2089546542113209	-0.5157676457588495	0.017634124917064196	0.04233140997552858	-0.7407253004048907	0.00929820052996867	-0.19935449030597877	-0.7380430797997862	0.8181651546472629	-0.9066154546030887	0.20164442833404844	-1.669235734006016	1.3841023961477077	0.4516438749451643	-0.5542009437794599	-0.21877487897936518	-1.0519743761901428	-0.6733817393376704	0.7300896441436135	-0.6761200584897938	-1.9465097775723934	0.5361463548776555	-0.982392859926177	-0.2915214735766738	-1.2964937751295342	-0.07255795578927293	0.4509944538391042	-0.08874125934314062	-2.0554735084345928	-1.5793180051508398	0.10399493740604512	-0.12547022198687155	-0.6067601854197309	0.18883191495811902	-0.14942100313254678	-0.8185944417438773
-1.8842434891178428	-0.7945259562609696	-0.625405865016182	1.294638417231096	1.4074961483119104	0.21465758665374754	-0.14519792431230716	-0.42542202690666864	-0.1273309196170532	0.07627667781297241	-0.7016257186083843	-0.013665155639034384	-0.22299391483637088	-0.5406372960876769	0.8446492755842445	-0.7643692179038895	0.3344963001606739	-1.531634329863353	1.2821612026061222	0.48660680236683734	-0.4885759134967332	-0.27773451084132394	-0.979466513625271	-0.5587076462576095	0.8068936801411073	-0.5510358833492119	-1.970598574034889	0.7142745858548271	-1.0643009559421601	-0.3871422767604208	-1.2330325411915521	-0.09475812653791227	0.6158502482824105	-0.11333582538165876	-2.094528022355018	-1.6125714911536821	0.09338017249742801	-0.17295958899186073	-0.6016339474182377	0.25572967454144907	-0.16413435366690293	-0.8400787167380595
-1.9056729337300038	-0.7917086285698774	-0.7336999218408059	1.383485954160014	1.408385725816159	0.27272288625052193	-0.10602780161828677	-0.31259672845697445	-0.2100330925369275	0.10365405572332978	-0.6825586385965084	-0.07405103274064817	-0.2841893205768747	-0.35990033726681786	0.8576703147241606	-0.6279266276620182	0.4722552154425535	-1.3614986931046773	1.1328410026799205	0.5149919037768335	-0.4208655549163554	-0.3067828191538856	-0.9325985048326164	-0.503828086485593	0.857373845666172	-0.4524424818583063	-2.021823174008159	0.9125360331649002	-1.0807096721078342	-0.49061173957606136	-1.1932288446535686	-0.16330194583318428	0.7573757124353974	-0.14292583050319455	-2.1018726701482247	-1.6790576472056895	0.04953946636671884	-0.22340758071608108	-0.5368881174486756	0.24264682077472094	-0.13567594693512308	-0.8522332314417571
-1.9189248346951584	-0.7824448731110316	-0.8662629130222477	1.4205551758616326	1.3629562236628967	0.3423842896441213	-0.03853289211607368	-0.2021193825489492	-0.24003581692777093	0.1200570257198034	-0.680801570970098	-0.15787951900413316	-0.3311561392188319	-0.21183835323278521	0.8738048717100779	-0.4998139770412509	0.5829349670868424	-1.1805531602904231	0.9455876109331243	0.5274994941241611	-0.3816337460394501	-0.33835152423765896	-0.9089548189366792	-0.540444639329001	0.8716543425494953	-0.38199750705135377	-2.0764846337833602	1.1070592174953906	-0.9957757486154286	-0.5833994341880184	-1.2136703667273099	-0.24653674396354383	0.8515429806873589	-0.17255834999990544	-2.135529037693673	-1.7517157335236386	-0.004650303423327495	-0.2654200517291853	-0.48638384305368365	0.20160783960421663	-0.08498219585648123	-0.860546080143487
-1.9417678905024978	-0.7765555440392558	-1.0080322912191364	1.4197892488191424	1.2712163632002031	0.38569776263989963	0.04769906576760875	-0.13187178808455208	-0.24189075351886472	0.120861257139446	-0.6923673238076831	-0.25135424635815007	-0.3576787248191918	-0.12345789880938621	0.8819922704903064	-0.48756942098618306	0.6552867306617216	-0.9951540339368299	0.6983471630589702	0.5134905608940381	-0.3616723805878321	-0.38052158694664445	-0.8799097376108078	-0.6336868609638034	0.8245704315591826	-0.3512517386703826	-2.1165984302775493	1.293398276088434	-0.8800416111092921	-0.6695313569877811	-1.3008331930697574	-0.3170766775649499	0.9078800886912116	-0.1938367947748035	-2.1765866373758826	-1.8191386074912188	-0.03256221965987734	-0.299423594432555	-0.5032968184318487	0.16202677175669195	-0.0455064889252218	-0.8729427166540293
-1.9798959693525184	-0.7778687052512052	-1.1673432048708223	1.3955101851496536	1.1767031140477933	0.367385150307627	0.11686692601816877	-0.08316019851192571	-0.18423897427965075	0.10661965908326179	-0.7255585243549397	-0.3550360427730789	-0.365891365442739	-0.09125189401950053	0.8720367010814849	-0.6119722897538347	0.6960380989141932	-0.7931532490375319	0.4435418853391699	0.471776991013748	-0.34547968073437874	-0.42803645992921124	-0.8592267544893538	-0.7170473989630145	0.7665211390334588	-0.3518641200461017	-2.148289355436257	1.4771606034134077	-0.752354702377888	-0.7542670588167562	-1.4258502820024235	-0.38641260571186237	0.9432169311983714	-0.22913435476353242	-2.1838860176942463	-1.8677334513557806	-0.03649459814917761	-0.3199413128343027	-0.5949734480430579	0.11684424745772323	-0.034394720985552255	-0.9195753766526712
-2.0144139893335784	-0.7789749440903629	-1.3634078118563704	1.3378021121740393	1.1210957986841539	0.2826893182708642	0.18688856802995396	-0.03401047425449102	-0.09734569462801282	0.07906635554985761	-0.7724973309462022	-0.44641021445621887	-0.36345752817588306	-0.10692160891726918	0.8540186579911948	-0.791316344984185	0.7061415446525284	-0.5365802616139445	0.23713788830745228	0.41345144017129104	-0.34841923990094764	-0.48853578942961506	-0.8729986353836882	-0.744312567947085	0.6531349210848506	-0.3854500710144644	-2.176430568680135	1.6465039163885602	-0.5702179529389271	-0.838121650324361	-1.5452393441141408	-0.4274332827754737	0.9613380083513512	-0.2768673694908365	-2.1986997988364774	-1.8818258519967348	-0.0296395059178302	-0.2979511625955392	-0.7538687759555371	0.06621373126762393	-0.049356049337901275	-0.9716638480322549
-2.0519619807210354	-0.7726001432978061	-1.5617178790895874	1.2813870558185436	1.1257966052997437	0.16286605239302898	0.2573255633309833	-0.000768409322433422	-0.04485623892061354	0.029204007531973265	-0.8009000395006034	-0.5144233519549972	-0.361098578209546	-0.18220148842613773	0.8600535012235699	-0.9968337077671887	0.6936870584380894	-0.2566729531110068	0.08963052147939744	0.3600727601225091	-0.3646245019730601	-0.5560176967553218	-0.9050044194840421	-0.7056653549848442	0.47607762409395005	-0.4497395571654733	-2.187028408009673	1.7763952039898878	-0.35576054881400354	-0.8948515994771782	-1.642149340195413	-0.40154716550387015	0.9584142964765474	-0.30973098150081846	-2.2372337367962136	-1.8557850939438036	-0.00310923617751947	-0.21499958209537615	-0.9638279324110574	0.014457808301893383	-0.08224263139101613	-0.983560099475314
-2.1011342490282043	-0.7644824194421149	-1.7063794100854737	1.2535501375000657	1.1769473117940574	0.015121704749320031	0.267536331691575	-0.008699770539747248	-0.003916388403040494	-0.0371702168204613	-0.8104673692685879	-0.5822019613934352	-0.3830405572615144	-0.2778713678019799	0.8869700551947183	-1.195648427876926	0.7164861227473853	0.0071763279824841545	-0.009339261420114842	0.31601536718058626	-0.3826764101882759	-0.613094386282369	-0.9456071450683732	-0.5952595283965971	0.3583794379305717	-0.5396751529996483	-2.168900254964858	1.8473554459059183	-0.1625290986281616	-0.8889956047259184	-1.7021082012780873	-0.3323379747732204	0.9185212126213436	-0.33905527177751216	-2.2565403148165677	-1.7996548748472985	0.045022545129011944	-0.07260028630644232	-1.1728123816409415	-0.04292514854199851	-0.12106887260848062	-0.9738590857476638
-2.142247243947724	-0.7673952497668044	-1.7897398763199714	1.2201787786164933	1.2444243818957645	-0.14974832664957144	0.23848467662720396	-0.07361110922762384	0.05447911541279223	-0.11352193722284584	-0.8097722655922045	-0.6460445781670254	-0.45553146416358475	-0.37214453218693416	0.9225160506032424	-1.3424010253547567	0.7754670971530319	0.22577877142748384	-0.06312452010645095	0.28704701026216606	-0.40787622082134334	-0.6546073805724009	-1.0177962917538395	-0.42905581803354853	0.3635143893261174	-0.6397044832336211	-2.157368820883153	1.8372087321041906	0.04540998063461863	-0.8092076762400182	-1.7074829118233381	-0.24663179702574198	0.8548228808108774	-0.3763403788056533	-2.266883932818094	-1.7285475770784635	0.12485248547429154	0.1300311043479893	-1.3486748353330085	-0.10482252120177918	-0.15389641232397652	-0.9504378362987091
-2.1673599623513042	-0.7591183548551209	-1.8213290110841922	1.156450354371409	1.2935953423757212	-0.2827125874880667	0.19156129253395562	-0.2028945439143805	0.1032586979380038	-0.201124520089615	-0.7944510220586098	-0.6877905729076533	-0.5513248027437113	-0.48886708642542664	0.9796260399822252	-1.4305481733125167	0.8375948488113145	0.32560826604519366	-0.07909925988860717	0.268631257635056	-0.4103761023347935	-0.6746822918201428	-1.1235596401567358	-0.2616880349909135	0.4248208406377293	-0.7273594863582196	-2.1646529118066504	1.7795860784617474	0.313323670176333	-0.6522209280587095	-1.6782744438602126	-0.15988003559409808	0.7814035780461083	-0.39756568061158154	-2.2939425659052395	-1.6297758768697062	0.19899641908504137	0.3428043853190461	-1.4464343600375396	-0.17471283971122245	-0.18836532902524789	-0.8685845241307926
-2.198245395794955	-0.7209411770749777	-1.789425511885297	1.0723054447678906	1.2624514083789273	-0.3660613497905105	0.11369408839199865	-0.3899106489917569	0.11264712700518775	-0.28339906980124785	-0.7791877038313825	-0.7332482291249767	-0.6325151177226986	-0.6227070455522445	1.0554651845521283	-1.505437972009911	0.8809625031320671	0.2883068065420008	-0.05817671247767843	0.24216873919727427	-0.3270760303966699	-0.6754472371437011	-1.2502156531806954	-0.12371955417825689	0.5157546864572795	-0.8085105769406882	-2.16087749566602	1.738184815962854	0.5905707579040242	-0.4181166934424236	-1.6510594648493222	-0.09990155334789642	0.7172006462166376	-0.39698110795293023	-2.3178551094908255	-1.5105420941940975	0.25630817855409405	0.5198264708456072	-1.4316874007163423	-0.2376844642931974	-0.2259871065553089	-0.7778372709247126
-2.257470636147514	-0.6730068135624063	-1.6891252935423768	0.9537020540269415	1.1211219627283964	-0.3808979570041585	0.0015833130701154996	-0.5817462356020305	0.09299529878068055	-0.3332279081766464	-0.7232415121003308	-0.8173112434488022	-0.6819282548482651	-0.7423963447713839	1.1384154501283323	-1.5607660682364308	0.868483903681976	0.17397699680912102	0.007657752665504158	0.18040846147187245	-0.15597861223994375	-0.6508905308592114	-1.3933861811138786	-0.010662228708732412	0.6367332140313591	-0.8920161683298048	-2.15063873124116	1.7105350208531456	0.813940051909752	-0.11935251678099135	-1.6438454578674793	-0.09010052649026715	0.6725583857120045	-0.4049419247043762	-2.323502226977435	-1.4027050461579613	0.315174290331416	0.633671597832644	-1.3588190105331446	-0.29158889110331543	-0.2618848478269301	-0.7457480607906516
-2.33040396275132	-0.6093304326120361	-1.5466283862252435	0.812977372574918	0.9244032354162484	-0.3130546267484839	-0.11460023200463612	-0.7229828832281944	0.06669369787112181	-0.35691922541363785	-0.5883720904467008	-0.9269989975828874	-0.6619208643930283	-0.8557035740321591	1.245533917502978	-1.543548583746361	0.7662558411338377	0.009570395871002613	0.11919469433562035	0.07679420050304021	0.06131008393163497	-0.5841539548744084	-1.532740505754175	0.06154907984822546	0.7074286283912625	-0.9571608767469053	-2.122877111467943	1.6794940871833872	0.9931412970805427	0.175100997077433	-1.677503481282	-0.12137298395302602	0.6562182498025605	-0.4396974264096277	-2.3304055168909272	-1.3125823747029948	0.371037977991908	0.6671109376825776	-1.2376123620119261	-0.38250385437570966	-0.29855013948758397	-0.735611227810676
-2.400628337224128	-0.5030996698416885	-1.3917185746589915	0.6721868049256912	0.7321323956253447	-0.19236471460800847	-0.22788784164604473	-0.7882537170420666	0.045458173783464076	-0.35622390033207124	-0.4012733508871224	-1.033658280676923	-0.5612348888456806	-0.9720591082730472	1.3558139508385347	-1.435065913790083	0.6017915173669828	-0.18907451220639868	0.25788324150578146	-0.045678655238186705	0.33308112243402704	-0.5101700122984568	-1.6402148551938827	0.10168371901215809	0.6802238181760314	-0.9907679443144298	-2.0490410517828597	1.710121141737551	1.1434391156108825	0.4199547776144314	-1.7585426620032198	-0.2007211679846715	0.6540365967792269	-0.4975382338346982	-2.340545431255663	-1.2614167605590274	0.36953676593349166	0.6452583978958714	-1.0173104788843796	-0.492269381139947	-0.3389232899506339	-0.7356919350796245
-2.4591157964349803	-0.3969007412825395	-1.2347968307108264	0.5511703322121654	0.572906743712865	-0.06455323100498347	-0.33980247791467466	-0.7863101965171442	0.0532016590811895	-0.32351848926657734	-0.17926496002478653	-1.1459666309635108	-0.40876434498967545	-1.0980795024508816	1.429817657418973	-1.2483819527460527	0.445188108422791	-0.35625154105044493	0.39342318382126823	-0.1663477393144699	0.6074022913245123	-0.4238586816236232	-1.7060464588111965	0.12880661244649977	0.6225338563348722	-1.024353895282791	-1.9321160035362435	1.804886108270002	1.257728081784994	0.6081328311722374	-1.8667747942330948	-0.31712948482172787	0.6550161144631723	-0.5805581799569373	-2.35460098219428	-1.2697847739381463	0.30186265774263765	0.5787375053713527	-0.7225337436647169	-0.5870209584201785	-0.36565766042397263	-0.7689594713403378
-2.4746092004108164	-0.3142193362464933	-1.0981471018786257	0.46639126796056285	0.4720356318094985	0.0353183306960243	-0.4330492913500409	-0.7441593929939669	0.09428150481318409	-0.28161468133891365	0.07584774342525975	-1.251565439349919	-0.24518551822340084	-1.2251907616215991	1.4591846652504001	-1.0053798616680765	0.2930697613099386	-0.48033534790117194	0.5096489569632782	-0.2836685047312792	0.7991896836151687	-0.29335704802630275	-1.7203551243445312	0.13579104852401294	0.5801676094935143	-1.0540966252035315	-1.7930206447464194	1.859518151528779	1.3597481455049572	0.7106127393192622	-1.983080006031964	-0.46067017019030115	0.6523298614208398	-0.6721979156458309	-2.3629754650401544	-1.3166727096009967	0.21039500267902606	0.4927172117903112	-0.3923065456459969	-0.6891132571687404	-0.3573681162224353	-0.8336059937683613
-2.4184984102213396	-0.22932545353213213	-1.0026791139886924	0.41262813104250845	0.4193325253567891	0.0751746387093212	-0.4989750884262209	-0.6941671020349781	0.16064798615017634	-0.25672539438307795	0.3354206954654256	-1.3199048767587365	-0.11662898566635634	-1.2942007161713716	1.4138080255318137	-0.7709694432867317	0.150934293757158	-0.5901279285352905	0.5918943322580913	-0.3985158347512524	0.9373238400066033	-0.1751043465972431	-1.68146339979701	0.10114048509501716	0.5220371777809506	-1.0621948409824473	-1.6507756860784077	1.8731761623434735	1.4847554657249042	0.7321389422475002	-2.10797594370234	-0.614466024824778	0.6489460730581207	-0.745216355008242	-2.340251192669185	-1.3868120655237388	0.10796717108273754	0.4502919094210348	0.007991271815664636	-0.8001704439822834	-0.3209626108473006	-0.9149750623225865
-2.3142966798102487	-0.17272422602069096	-0.9431833992664309	0.3685337935640661	0.40778546049771414	0.040075465072464476	-0.5380529103892983	-0.6756081661553703	0.24627255917111449	-0.24469543273091454	0.5259080654473682	-1.3417771676035453	-0.06243554252434817	-1.2778887162777928	1.3070451142074837	-0.6283135374258368	0.037107764860236446	-0.668233086592565	0.6421629673405029	-0.49437495766362477	1.0505345545755032	-0.11336933618955332	-1.6200434949314744	0.017818749518460297	0.4477368652630004	-1.0719507097956407	-1.543545660258138	1.8894242553654497	1.6219112574546632	0.7399198241623658	-2.247828555390033	-0.7459560941970651	0.647743937718736	-0.803004019464345	-2.2934333068132586	-1.4407878334144255	-0.02491002368069778	0.451323987811465	0.4461221697390528	-0.868347074901559	-0.271048218625213	-1.0275778439600152
-2.19342447474686	-0.1733449931390672	-0.8998280528044204	0.33645545130061216	0.42804515208957905	-0.052985387412373866	-0.5492559116075297	-0.6976609452907645	0.331792135781235	-0.23620073836093286	0.6269201455305411	-1.3446424886885755	-0.049043196948259836	-1.2010490017791002	1.17831460474747	-0.6014915870338358	-0.0609125380665698	-0.672665771242046	0.6957437711661438	-0.5738057170887052	1.1160590871089455	-0.07745613394762238	-1.5563254808302212	-0.10420193558387489	0.3543920264631506	-1.0778950324599568	-1.4840418189112579	1.8662203230136036	1.6593502272748697	0.7626795815405223	-2.3868881769972776	-0.834630039775357	0.6563369792187969	-0.8604515689190511	-2.228847937081625	-1.445065511895542	-0.1686012592897061	0.4703417522857908	0.8197599395661908	-0.890612224860376	-0.19671391556440426	-1.1593566726996878
-2.0696011451166445	-0.2037227891755081	-0.8594906049152776	0.3324034501725962	0.43583331592579755	-0.15813218723378944	-0.5317072351369534	-0.7409351710826814	0.3889189329663655	-0.24032242438660417	0.6776434054709976	-1.3478748971724002	-0.05837914707958819	-1.0652516026650527	1.0546675858446641	-0.6618267507921693	-0.1820092075126742	-0.6315693482299801	0.7675210575934711	-0.6202717392598641	1.1873496780075798	-0.076298908970957	-1.476638123718729	-0.22508441628839146	0.22561254564030891	-1.056018235727343	-1.4585987970939711	1.7858743708309746	1.590584158059466	0.7874184482559073	-2.484447984394472	-0.8624805869990292	0.6779012094426098	-0.9005957676776861	-2.1176031176560146	-1.3976259534601871	-0.2879276903400141	0.5641783195436905	1.10264163660633	-0.8988481562638683	-0.10406467937455381	-1.263824161627072
-1.9577231116815388	-0.26366660886282095	-0.8083929115193011	0.36104747440681784	0.4207453837458884	-0.25421688156979105	-0.5042939180468232	-0.7956907724611352	0.4319149631957627	-0.2527377469273474	0.7010645376779919	-1.2999903853741608	-0.11465695341936591	-0.8808036638684051	0.9567070891713749	-0.7753506273770662	-0.3044923880087902	-0.5945292498499886	0.8002474656284143	-0.5926859139169685	1.2829230375770622	-0.10777935113278214	-1.3853092497489312	-0.31006172189813663	0.10595542768043495	-1.0143657438788078	-1.4565469404958031	1.7151277439423496	1.5509924851092678	0.8475643943469592	-2.540507977581616	-0.8235933231091692	0.6894773275255937	-0.9301220012364594	-1.9807708580756427	-1.294732694422908	-0.3897178389380404	0.7238752491562301	1.3416615084928503	-0.8781688067616231	-0.007872902927635466	-1.299868027939628
-1.8686487106339864	-0.3651381570589492	-0.7481427221538215	0.41415998512748775	0.3733622996225113	-0.3357287305981658	-0.45559374488291765	-0.8598606524516421	0.4854193842077209	-0.2585097828454132	0.6856370977493956	-1.1606603237874586	-0.20791660499861253	-0.7218024449057412	0.8638973504161637	-0.8750367900558651	-0.3980758555755634	-0.5738608122272817	0.7649585566727846	-0.48996813826664054	1.334980871706393	-0.12105801739044889	-1.2992475750493184	-0.36395828696294596	0.040545651777348056	-0.9463702945747363	-1.4623229168196465	1.6513636582620186	1.5394160605850444	0.9467231943595904	-2.550354271080498	-0.7286353139745322	0.672365450410619	-0.9919060169589761	-1.8746412633072436	-1.1572537283473037	-0.47317460133595135	0.8267390620690905	1.5111161646830529	-0.8405955669115318	0.09109386338731884	-1.2591108571204621
-1.7884389471211368	-0.46799449344222505	-0.7084878941799698	0.46561710514342086	0.30837953507193405	-0.38255588898485804	-0.4012863023142133	-0.9020451586428809	0.5322477834319221	-0.2547985899401834	0.6810320358933628	-0.9717224790026234	-0.2778987873333062	-0.6129504306158988	0.7468040943867311	-0.9045443493967493	-0.48712603483969363	-0.5774885046173065	0.6704731503844759	-0.34659529347353385	1.3338502720269432	-0.0932257760025185	-1.2107200459142997	-0.37815997365388987	0.013143789251225607	-0.8524225448996372	-1.4640259577961252	1.557025921784376	1.5149535250169548	1.0296695644590144	-2.48597889579978	-0.6093542823688604	0.646155931776581	-1.0727683585411039	-1.8117873744883393	-1.0134675283068413	-0.5243619470091675	0.8349131229212968	1.5805369793089068	-0.8102223726828168	0.19650805297013657	-1.1500107709554128
-1.70308724328479	-0.5640383086289609	-0.6965151001393932	0.5005944400838287	0.26345587110736235	-0.3860413141715563	-0.3785687849108174	-0.8993489451979004	0.55924061071269	-0.2499983336541875	0.7262813543823072	-0.7643996736615233	-0.2734679553859521	-0.501804541341024	0.6565216864756517	-0.9107349056178986	-0.5596104212106578	-0.6405392619782255	0.5063913095162319	-0.16962045077841	1.2988016819640005	-0.023292120844895715	-1.1250609596939356	-0.33850389770267514	0.03202603715945267	-0.7661823539189442	-1.4499502215326912	1.44903017449204	1.530142877871233	1.0923097305367122	-2.3758634121288433	-0.49487871112980686	0.6337783901340066	-1.1254861837576322	-1.7777009659318856	-0.8734281999286722	-0.5271119549391845	0.8036067450782527	1.582486393760178	-0.797011631782497	0.2701220395120077	-0.9671765238787018
-1.6355380294403061	-0.6570897079630115	-0.6946468772133321	0.530704432205828	0.25228382421576623	-0.3571217051900346	-0.38865263976636283	-0.8826211876163426	0.5805373827066573	-0.2430283280172795	0.7780086529664267	-0.5372031644246021	-0.19890516650286552	-0.3712881521925229	0.636697034264842	-0.9141032965029359	-0.5920427231630688	-0.7364169764131416	0.28728385047344757	0.015228341280445567	1.264481700583372	0.07690590954992019	-1.0644630063068683	-0.2695519926485578	0.09533778551718022	-0.6803433783223432	-1.4306114730949564	1.3528099555853934	1.557706510255954	1.1464641264424493	-2.276343157032766	-0.4251520092827512	0.6477587788957652	-1.1584560817055496	-1.7773954104766996	-0.7783513314980084	-0.48820000698256527	0.7405123528099626	1.5506640078565426	-0.8001320778422045	0.2942703555976873	-0.7598072670415411
-1.5840904666197835	-0.7204477468013948	-0.672973694902822	0.5440958017874392	0.24769639512522942	-0.3080996709425291	-0.39937106214714174	-0.8699939213156892	0.591667002253216	-0.2471919010960571	0.8587758384749623	-0.3642132277429285	-0.0698993101427087	-0.23240166809862775	0.6950754938773821	-0.8608007866870129	-0.5879193598665176	-0.7754329648845306	0.06622725509205736	0.16371007228623408	1.2727225160246953	0.15983382821670875	-1.017385316014604	-0.21022308841234771	0.16085188323191438	-0.5803562812866965	-1.4276875774425675	1.2471906754729356	1.4738414113945235	1.1715961039166003	-2.198420867877748	-0.4005015818197042	0.7403528823826019	-1.1796494977300995	-1.8214293466298082	-0.7468463856042343	-0.42606576983913474	0.6218646210461263	1.4981922688764677	-0.8215531727192985	0.2855793235003484	-0.5921459865272101
-1.5365176627724977	-0.7486608164763189	-0.6213820002523581	0.5251946989646854	0.2852854053537872	-0.2632507268509887	-0.4044937527144902	-0.8577486185864073	0.5547257650475761	-0.2760939677394875	1.0013782885283447	-0.2843309310164782	0.09467801396381434	-0.08153605908288637	0.8450624893724468	-0.7827360519864925	-0.5795641237129778	-0.747132782464368	-0.15594702686112316	0.2700893964061164	1.3589244604734063	0.20769194589574388	-0.9766400070105371	-0.15220053240545167	0.20277766020187285	-0.5154755303591316	-1.4503400742863453	1.1549890892693426	1.3038079718612512	1.1531605648848593	-2.1246838041473097	-0.42597580248845557	0.904036223840583	-1.160231056869092	-1.9103686178267432	-0.7372502309580312	-0.3654593148790476	0.4939832279492407	1.4592039798510268	-0.8429742675963932	0.23660960868014608	-0.47573382179539614
-1.4883929310482087	-0.7618083457014176	-0.5543684846208976	0.5136234355808209	0.34779130704939637	-0.2350093627706622	-0.41097787906325	-0.8493117173481595	0.45705285388543526	-0.3333787015678297	1.1794792971658628	-0.24637817273005527	0.2490581839830453	0.05326223003767794	1.0382351305463196	-0.7609553082231086	-0.5760315346899086	-0.6948082855996034	-0.389025568051271	0.3671798365029413	1.572306306641551	0.23303321148644668	-0.9545815132516461	-0.10729319525521755	0.2254734498914443	-0.4911492081236375	-1.4961375135574602	1.1213180205746622	1.1244561880100434	1.0831868498246826	-2.0668285695280426	-0.5211344791988409	1.0235670636359029	-1.1060783714904185	-2.048796555895314	-0.7641236271581384	-0.32585654367430933	0.4099307638326171	1.5017661953704662	-0.8458133619621921	0.16338530156655268	-0.39312186129936066
-1.428503124476404	-0.7672599543692101	-0.48025931460679977	0.5234734220627439	0.3635595043796128	-0.20705060073249926	-0.4128008184993782	-0.8514799223268297	0.35379763354820987	-0.42741513579174495	1.3484667242685915	-0.21697039333777987	0.3270283450397324	0.14169365946074536	1.1920275367420534	-0.761410496180546	-0.5529913380240894	-0.623362608961481	-0.6305276495019736	0.49436194042329884	1.8954945061215855	0.21534139913132785	-0.9435271045922484	-0.10240409000095836	0.21134364006938705	-0.4774234186678471	-1.5641668190697282	1.1287277918377645	0.9090804979345644	0.9639116233980068	-2.031055905898996	-0.6367506871842569	1.0810024187399352	-1.0374495413647877	-2.231145261429888	-0.8312863017047244	-0.3179917866957104	0.3471803976944698	1.6441276007147478	-0.8433835064238947	0.10195765350899473	-0.2959664509387413
-1.3621366132254955	-0.7634080148141572	-0.41342543579515273	0.5162588834689606	0.35159381481265595	-0.178488954337719	-0.3886757149490976	-0.8573891234604089	0.29449216083863333	-0.5603395101196624	1.5249458243278842	-0.18422823673979297	0.3311221841347537	0.20037607907789753	1.3026823453738878	-0.7666679170889479	-0.5105882131294319	-0.5413370340561975	-0.8884542714283541	0.659077616413571	2.2065601645941872	0.15283163640875225	-0.9417070691756395	-0.09954564486553122	0.14456608930247575	-0.4962383085218617	-1.6576494056822717	1.1755094828394146	0.6577411171069837	0.8098664281357314	-2.001384860388945	-0.7305152523157572	1.1092154962729477	-0.9493491274091813	-2.430718241142058	-0.878892387769515	-0.325989394298949	0.2689488556998735	1.8213979648438463	-0.8231133957491521	0.06173801312374988	-0.17409847482598517
-1.3043869351563493	-0.7558792238656445	-0.3818273191899412	0.5045640834653384	0.33138645130927497	-0.12590613435893952	-0.33599507276326596	-0.8492218435666595	0.25865338594656845	-0.708535904010182	1.7202409947381394	-0.12945063934197623	0.2914443960766125	0.27667545858011455	1.3709587166573605	-0.7964713486021632	-0.4673893514582458	-0.5029587667254185	-1.1538230502839668	0.8787489225309603	2.455116223011878	0.09627471742207103	-0.9413212552163586	-0.08270539343419378	0.06320666752970087	-0.5585428343515716	-1.7718454846533234	1.2750540856100487	0.43268578988056233	0.6499787936656058	-1.9650615092040329	-0.8038117247208731	1.0508451470160587	-0.851789264977221	-2.6003467862458693	-0.8873124410328337	-0.3252587158634367	0.19246496644640496	1.9567920185382128	-0.7610881359557745	0.04696562025177582	-0.055055253126440294
-1.199836025884298	-0.7266792936435582	-0.3870367869645349	0.5237699099501585	0.28620986825035793	-0.02544110836938669	-0.25841630840550706	-0.8278655862378865	0.2301993586152705	-0.8349091432322556	1.8873168867308152	-0.04105395433794437	0.23310718897257096	0.3491109331075412	1.3663749264951903	-0.8027870815116079	-0.40033044310905774	-0.5081964436343587	-1.3626123540237718	1.174211041659742	2.595838196447386	0.09312667320588769	-0.9380250620425018	-0.062282384977909534	-0.027031699545532483	-0.6328415885057258	-1.8974293677442091	1.3850658247235166	0.26305880478442156	0.47446161764871697	-1.9385403965135328	-0.8440614158355556	0.9115903829485799	-0.759384270535184	-2.7039074518169537	-0.869858263872656	-0.3135147206453934	0.15687890354437792	2.020563141282141	-0.6652495180399876	0.07909646038338192	0.12524478570527847
-1.0383914899441653	-0.7067112846691194	-0.39701561230518007	0.606547680961705	0.23752730326293076	0.12278366274600297	-0.15464721164261624	-0.7802437162659409	0.20964631119792165	-0.9232070511805921	1.954529550549897	0.08878281924105677	0.16540906930369506	0.40486738774378334	1.3148289088224878	-0.749586988986108	-0.29368965843653716	-0.5277044378700531	-1.4977433866178709	1.5023462702882333	2.6274698630346576	0.15019355574160692	-0.9402225241584071	-0.013818159084499113	-0.1255926289277677	-0.7098960588506207	-2.0031307603988453	1.4904447879301437	0.15558924083328912	0.30465132540562445	-1.9322955996300142	-0.8483916108911883	0.7518844769344976	-0.6747381495625165	-2.7172500400268005	-0.8416630546139074	-0.2995919751832784	0.16759875775964614	1.969788114880028	-0.5721348960697679	0.13911890080563621	0.3900453351264385
-0.8798023359799496	-0.7400098695830495	-0.4175840281738357	0.7342680742406882	0.23164911465642266	0.290215952660519	-0.03514084025390939	-0.7139618024102015	0.17029015654350038	-0.9688304294241068	1.8936983246487156	0.2750388866402586	0.0921692893964364	0.46409014235741014	1.2483495370365547	-0.6614170816304762	-0.17963405380091826	-0.5224981242958968	-1.604605127140136	1.7922458600311142	2.6021444302149828	0.25788412751076517	-0.9648475194725152	0.05563817746410442	-0.19423638099193233	-0.7929687599569003	-2.059751743225297	1.5893885984362033	0.15638709583951171	0.17065477884036734	-1.953320850512973	-0.8408084888181513	0.5598841697042969	-0.61903368948997	-2.627892044687572	-0.8136343729845947	-0.28408830728796436	0.19549239639166846	1.7994670522670393	-0.49207755043955564	0.2077497140525658	0.6563631812038346
-0.6852083359170361	-0.7714700288002495	-0.4522359707158774	0.847460561036298	0.24664111200744113	0.42222878662372604	0.09004202608780325	-0.6442085137440495	0.07352721427510296	-0.9568423548250495	1.7829547930961915	0.5226393371268128	0.013050856398465305	0.5102531020562402	1.1484190676520625	-0.5626526745654887	-0.08831723038546688	-0.48046080124031026	-1.6865506353059374	2.013105279221219	2.524208425644917	0.3923477856044649	-1.002380507902568	0.06586908290357366	-0.23160677218660797	-0.9047705942241098	-2.0658149794728855	1.6192145966375981	0.2577447893656319	0.06399976332438873	-2.0124426665107316	-0.8057127859648094	0.35878622095503393	-0.5999978780055336	-2.4806822164995426	-0.802206414414603	-0.27558586731109924	0.21995953476746277	1.5852841645004307	-0.43612692949192244	0.29143632339203307	0.8462512435866744
-0.42960377777697795	-0.7665755188284368	-0.47754679862761346	0.9500536058567974	0.2981581151211517	0.48328024779937506	0.2097329989383952	-0.5733542712545319	-0.05681708005280399	-0.8865642571230952	1.6556832407941307	0.8099769985328166	-0.06091283408046968	0.5183683220032955	1.0107804376882092	-0.48084401891504597	-0.02098101982627771	-0.4066942378281656	-1.6961736440825592	2.1437761151641914	2.4149799343914142	0.5212999145720133	-1.0370786024579035	0.020121026595862505	-0.2756885332639489	-1.0491658992990314	-2.0474406036362884	1.5908572017496114	0.3867714923527653	-0.043956584358536395	-2.0887349205003867	-0.7411928796358692	0.19271344999530893	-0.5952787823611508	-2.323762514957782	-0.8444836163374664	-0.2868648853429082	0.2670360704162772	1.3658667379294798	-0.42086999445408757	0.3767643097172759	1.0025650820867955
-0.18402403209674817	-0.7667426484372305	-0.4952679709022242	1.0337867267277947	0.4625293624013461	0.48665263216920723	0.3607254571701013	-0.4964110800684359	-0.17184064810238892	-0.7966746411567145	1.5162377199376518	1.1024742772663156	-0.11836387479503893	0.5025252921066545	0.8923706633103144	-0.4669380268153319	0.014308700550936132	-0.2265955150530814	-1.6082580539845217	2.155516832528219	2.3513899835316985	0.6065128622181479	-1.0703760245958498	-0.022121877532207727	-0.3009691856198997	-1.1777131967023036	-2.0147853058764427	1.5374400939592006	0.49440664885235786	-0.15341759735949306	-2.172285236476354	-0.6841293579637018	0.06650408053672897	-0.5944710092328334	-2.1558654507666977	-0.9356158615458835	-0.2914216617680087	0.325960865987228	1.140402516532823	-0.4104983479195675	0.4162400166485364	1.1275483587809756
0.013256392428713992	-0.7684696543947654	-0.527144524578146	1.0384317036306414	0.7723552529743233	0.4598148582316317	0.5424309836231573	-0.4298707790908839	-0.25786770736479	-0.707346311701961	1.480526768563509	1.3488409062180349	-0.1769631874508944	0.49362505716472027	0.8209231164429521	-0.5104995143420954	0.008979675471766303	0.11022579163802311	-1.4367749471591875	2.0593768828895684	2.3365288788562637	0.6156823991095202	-1.085422769007808	-0.06710681952774675	-0.26124575800694916	-1.2767711633747887	-1.9776979978645524	1.4435963422324316	0.549654344566136	-0.250881954446412	-2.283733384032486	-0.6452526555251975	0.0213275376590338	-0.6003273644131368	-1.9742862923044477	-1.0360528380489926	-0.2754264465615319	0.35649662529875015	0.9536016817530617	-0.37865445165451367	0.41172918205453657	1.17124327418988
0.19889564428312828	-0.7442040269084907	-0.5588953324801996	0.982280192063959	1.165426410979224	0.42195560464963366	0.6927773367382597	-0.38678753508465336	-0.30458236047727505	-0.6270320760757097	1.6079527883492097	1.4650240679363353	-0.2292470044296758	0.47365305229501853	0.795909267822138	-0.5709712344876594	-0.019799471279314983	0.521451382881881	-1.1513968526037437	1.8898871525525607	2.273190172369758	0.5531137944389776	-1.0689082540985848	-0.11026804765860077	-0.1759800639535885	-1.3538361920192643	-1.9674181963077295	1.3217957237940605	0.5387101824996738	-0.35288741857423983	-2.4080125516402924	-0.6344905365942453	0.07287094548237204	-0.6091703544494591	-1.7801567264420963	-1.12370881899295	-0.2655556451508908	0.3640927222523149	0.7800315950546183	-0.3203251300220201	0.4167241638170025	1.1155714000689687
0.33720989664319606	-0.7267270449603569	-0.5713172185703089	0.9344221055702684	1.569713222616127	0.4027198256462894	0.829186279480939	-0.3278640370891701	-0.280555681802076	-0.5604903035108476	1.7724606584263622	1.4080133555291894	-0.25402221968460226	0.4326385675625996	0.8064221953638846	-0.640330499502189	-0.06301038956832619	0.9213234469339039	-0.7891028394555499	1.6754435439551265	2.1788855968849896	0.4372245779198865	-1.0309894517092508	-0.1198651801947395	-0.04899723655356834	-1.3530865527489855	-1.9613652193431323	1.2162699002560917	0.5087228773602066	-0.4744806429232892	-2.5173020039774285	-0.6767363420150599	0.1523751308292224	-0.6112429302392222	-1.5622164688125533	-1.200977639050887	-0.25735876161069643	0.3553269364562629	0.5810288698205981	-0.2286172665213407	0.43216963933781916	1.0275359110995703
0.4014813347283422	-0.7517646520682013	-0.6001040189454375	0.8976246644321139	1.9092876314929594	0.4162093631256184	0.9449429336750788	-0.26203149214092614	-0.17789544112614566	-0.511088713077135	1.8870465686344446	1.2266517867805748	-0.2526617670585142	0.3858944928675621	0.8453892165538189	-0.7396638915139728	-0.13087709131186648	1.264940142828223	-0.4409979936394593	1.443502270104953	2.2013970927246986	0.2774981101661066	-1.007857388672361	-0.11875284407869213	0.12211371717341342	-1.2667830119708052	-1.9372661635976478	1.1061914064465588	0.4996303410628977	-0.592156315228094	-2.6021189013318886	-0.771102909873805	0.24030910472880973	-0.6060668050617123	-1.3230797160879795	-1.2556923732971927	-0.2396630584088487	0.3162455680719788	0.3937948318294446	-0.10635716680491333	0.4152599138440819	1.0147518796980743
0.39549460683800686	-0.8204151285183819	-0.653303463133234	0.8767140325946533	2.078821916837031	0.4328452033410478	0.9520500899577058	-0.21930774326069136	-0.0552683829932595	-0.4786513791515222	1.9309249882060804	0.9690380078046944	-0.205208180963186	0.3409957131604866	0.8952151117128349	-0.8814208011589268	-0.21574362419031404	1.443282518855399	-0.17261691316963462	1.2270928744235683	2.3777580805001963	0.12106679149842443	-1.0041921560591909	-0.14780292450479338	0.2788166695806151	-1.1860542533715923	-1.9003840412455726	0.9499453648391638	0.5170928279915035	-0.6631466960436988	-2.637208712391662	-0.8863389056104337	0.40213729905810663	-0.5977233589336929	-1.1000355506699389	-1.287186911214126	-0.22963283624864056	0.2523117520461403	0.22841950587986815	0.015532060224090516	0.3872148034756272	1.0731839424170386
0.31770093576631775	-0.8977085933090327	-0.7050029398755865	0.8766234390734968	2.0484280187751924	0.4321386982356364	0.8567495852588529	-0.18538039074470203	0.04824057867010405	-0.45552972583677703	1.8537684801276413	0.6640087731512568	-0.10603243264296491	0.2718940036113108	0.9371611160270298	-1.0840135813153955	-0.2760387699390169	1.4392052853334705	0.019693328798305314	1.0449227372922918	2.6277839185011733	0.04401326063691181	-1.0088722471304687	-0.2025790111497349	0.35669869763180284	-1.1231795793644892	-1.871658048871216	0.7876246458899473	0.5673275856473274	-0.7071886565687912	-2.613264817462613	-0.9877710844258107	0.6189075307504864	-0.5731181643013818	-0.9138391097737475	-1.31796329872912	-0.21891179084031212	0.22005586208390077	0.05008418385609346	0.12697290843841552	0.37670526737965876	1.2122425668158987
0.23041748436046555	-0.9522485556453522	-0.7158080945873737	0.872793803861043	1.8883912814911916	0.4194781267466573	0.7327550908280328	-0.16184469421456993	0.11105468144113481	-0.4310174223588984	1.670492810788165	0.38514471253408045	-0.003836229868490898	0.18667399916729216	0.9536704483092262	-1.3420823937845503	-0.31510221169582414	1.338612616236015	0.14836358779450218	0.9074904578627689	3.0164715260773294	0.06626532395939772	-1.034260483103155	-0.28906961124294206	0.3619727447762116	-1.0770926016917752	-1.8731969413198422	0.6523796316642867	0.6612336144927056	-0.7419450698609824	-2.537545278531057	-1.0650914697972569	0.8062477083934343	-0.523992803787108	-0.7877239248623549	-1.3762687849851232	-0.20024627807860176	0.24288543608021396	-0.11124791212047584	0.22824672953197167	0.3387764696939847	1.4696341889475522
0.2118772132268949	-1.0062155021800943	-0.6787669823418117	0.8545762703342751	1.7028620437668014	0.3876665568669841	0.5643639448135354	-0.1742585102841614	0.09905009180443647	-0.4030703805262939	1.4507531610917999	0.19031307562416408	0.06253888082455496	0.1161449896274285	0.9261292688442818	-1.6243216867936336	-0.33813035174381934	1.216818332824526	0.2560704084076326	0.8467670788190121	3.6211036724283816	0.15020336273293622	-1.078461343220782	-0.399514240253842	0.3030656951324957	-1.0805873988532102	-1.908806912581052	0.5152921878272612	0.7583310633629683	-0.7529386155629982	-2.4232555831866582	-1.1132305650742755	0.9436028018011416	-0.47485681467903895	-0.7311395813091455	-1.450852347018417	-0.19572935684089202	0.31709875287473555	-0.21312286733324673	0.30583585348380893	0.2669455617481703	1.783456333528239
0.2725160647746314	-1.0640105126114887	-0.6039751924124225	0.8165352272239044	1.5696347304834006	0.3437313593784447	0.38338528661665705	-0.19030098028178788	0.02744253962751435	-0.3665867572706004	1.2575626101461488	0.05907933055530852	0.08378191173835003	0.0476549800742629	0.8516354714917871	-1.8917673711860015	-0.33911899440556686	1.1078725622295804	0.3913513745662407	0.8638002998705977	4.246978530534427	0.27471292462905017	-1.1183847007463796	-0.4769768100098166	0.17747382522111171	-1.1114915417279028	-1.9555174280383525	0.3633985524032393	0.8023937351216122	-0.7532232819745184	-2.318085273767397	-1.1291361108152127	1.020287163512392	-0.4637393055708765	-0.7359492505111682	-1.5242598076688236	-0.21306636335621637	0.41648102135054765	-0.26712886768700556	0.35679887622125256	0.2037348350945543	2.0214943525659606
0.4041170719368825	-1.1116583682232715	-0.4972799032841392	0.7595024877696264	1.507233484964761	0.3124849935831001	0.2343888316915974	-0.18588593076563492	-0.04902984625057592	-0.31974027707637853	1.127201708171278	-0.0060175014974941776	0.09224417669695914	-0.028277379430349518	0.7518491464520152	-2.0987413354328046	-0.3523330475430543	1.0132075634063151	0.5274637904916671	0.9016146986667908	4.676355164352111	0.38225639152829183	-1.1506253281262946	-0.4967143089992339	0.02568558927375645	-1.1285643121509903	-1.979083001068315	0.2500090256689314	0.7826882218547635	-0.7701134890580088	-2.2455817501620974	-1.1334874287735563	0.998218333269576	-0.49211765099993576	-0.7823710459622222	-1.5983541947906519	-0.24136354640421825	0.5109505966879108	-0.27252585769561993	0.38264486592071933	0.1414451689077772	2.1716098728108104
0.5826826358982944	-1.1693976687850687	-0.38771042503883757	0.7079877173311421	1.4781826745073763	0.2966875394260926	0.11138657011841653	-0.15656460955148566	-0.10126556063183326	-0.2800481055527337	1.0640824326686693	0.0009877496961584408	0.10856960821002799	-0.09830683397347248	0.6785469423492241	-2.216452941226126	-0.3960985702520706	0.9544954006905264	0.6392051870224761	0.9183130878524279	4.879850544434401	0.4124128898608802	-1.1760471131389179	-0.46867309156210835	-0.1290584313369499	-1.1401256501925972	-1.946437962591459	0.18436245755959485	0.7151716236868363	-0.7890234721089486	-2.1933765698660146	-1.1241511057755558	0.8808691464975885	-0.5364920300884448	-0.8628792499697295	-1.662352844377971	-0.28302550229085377	0.5690634905917248	-0.22882648374627168	0.39941086913496915	0.0583607914120116	2.2977230512702738
0.7492127929908005	-1.2350955221465618	-0.3289332575958295	0.6898278342269281	1.4470038551182596	0.303601869391055	0.0667245539332775	-0.06126469849415546	-0.13453192345889325	-0.25159004167223026	1.0920700098607867	0.020739091125714173	0.11295051529036952	-0.15275832861822608	0.6495258809451301	-2.2591154325369502	-0.4723566780026296	0.9233411548050124	0.7300785574385416	0.9000917537281262	4.789465381171725	0.39082770194867644	-1.1885189687356754	-0.39551759072059867	-0.28511227024945407	-1.1305598307718683	-1.8426140187241473	0.10915661697389459	0.6189171914269223	-0.8058594570188161	-2.177318520736967	-1.0810075769895486	0.7213858581389462	-0.6013902237925016	-0.9755726285903007	-1.7094801635081354	-0.343738237750652	0.5647012392615068	-0.14742038027185517	0.44326336724455223	-0.020685090190698772	2.4387993573928526
0.8450173349875078	-1.2818758955031764	-0.3417144173255668	0.7239404128290399	1.3873672769412568	0.33924740697609623	0.10441786493220544	0.0764107005400981	-0.14497031663424367	-0.2336121184789551	1.2375687252324274	0.04007236079553152	0.11832991971096016	-0.2082293232563292	0.6480171701370369	-2.2456077298999944	-0.5726677383164078	0.8617540197340181	0.7622052312154513	0.8004954751506628	4.37802759560131	0.33259378744496476	-1.1944487615446242	-0.30602626994223925	-0.41146916677958867	-1.1072787801949322	-1.6757057437461529	0.00035981332878913807	0.5003378728608666	-0.827846548422847	-2.2039828121919918	-1.0182303101342165	0.5652863581430225	-0.7020430070184156	-1.0772207433492862	-1.7579397036737805	-0.4117444725031033	0.532940746926674	-0.041700746557964574	0.5342039079436663	-0.08533644988218816	2.5981962135668204
0.8037748059744054	-1.290073204886864	-0.3892103924842801	0.8011919790501423	1.2795103652251123	0.3747799037442707	0.18658859065438918	0.17523815752127564	-0.14853144490110542	-0.23873071636855991	1.4740101715974245	0.07706661309621633	0.12301037599337657	-0.2847835777568847	0.6818238237859118	-2.1794120211896546	-0.6541584182035262	0.765959940858526	0.687074885072755	0.6250435773942034	3.784739132700737	0.26364083142010764	-1.1918067746495484	-0.21720752448986294	-0.4699821118015245	-1.1131386364625964	-1.4841854488731308	-0.11070664998249061	0.3869822465053527	-0.844533422355252	-2.231803547514334	-0.9611562270106953	0.43526280618787216	-0.809019803551552	-1.1317454167971586	-1.8105832505289854	-0.47037145315607576	0.5370965825788033	0.07977665397037549	0.6182513321420309	-0.1429027290595412	2.7406606847153228
0.658167220953956	-1.2605788082111886	-0.44071226872483643	0.8911431097822179	1.1383553465361995	0.41129208759195	0.2883039961537942	0.22245559547647403	-0.15283629774458518	-0.2716958271633138	1.716031755808935	0.08150225249831108	0.05995526895665979	-0.3603795022636909	0.7359548300406346	-2.09206145215741	-0.6639966183496856	0.6734799210252185	0.5725529024365199	0.4422253785869015	3.179164819950144	0.24665512244058124	-1.1849124469423973	-0.14208603423394256	-0.4333187906635718	-1.1414454376402707	-1.3288599043917966	-0.24705979216281318	0.3124806535659838	-0.867821845926229	-2.259756447850086	-0.891524578225839	0.308637883772469	-0.902455771591573	-1.1292217550746853	-1.842483699542667	-0.5105720521716888	0.5920031529496814	0.17540626288555222	0.672756828480044	-0.176249841346075	2.8237568888250535
0.5322262904895296	-1.1969740542360152	-0.4892950466434229	0.9735832140330961	1.0085119163081764	0.47297469332843417	0.3899386385136244	0.2289377419671111	-0.15483122955010062	-0.27735895674330135	1.875509778450045	0.04683288705665476	-0.09387572752543386	-0.4000482470048885	0.7644858006726725	-2.017160273761079	-0.6224254000850344	0.5386803081232656	0.45680419063612643	0.2815600880718	2.682668251829127	0.2601201215334736	-1.1848285743425537	-0.08062299675182429	-0.2570612942286359	-1.2027574833093315	-1.245400637261305	-0.43888608677231844	0.27820299603457493	-0.9045438130122456	-2.2957053314970084	-0.7969467813399896	0.1917636146654232	-1.024567685686875	-1.0627125176622423	-1.8423692117974304	-0.5380854165343243	0.6813536194705112	0.2335998942827831	0.6967996095958273	-0.19339573619028466	2.8738115370271267
0.44516248385105495	-1.1017420114348482	-0.5246385909417477	1.0383081670108831	0.9054168606441882	0.5404223807250776	0.4516301395577854	0.17735019138650793	-0.1477089730163751	-0.21639653965221592	1.950494087539789	0.02950840120801501	-0.30866498662972397	-0.42066253687039945	0.7795921279995718	-1.9726201321258254	-0.545106309965772	0.3654083378861823	0.3190697661492007	0.13362920949063373	2.376815914100653	0.2596101579844345	-1.175149676320591	-0.019573851778003738	0.09080558236671132	-1.315572914336353	-1.2397169944843798	-0.6311262604974205	0.2564351028459848	-0.9339457866591907	-2.325167115735831	-0.6956730242949406	0.11194776460095406	-1.1791180680404132	-0.9432742852901285	-1.8120195513328643	-0.5488596021925068	0.7815753117038711	0.2772992682321314	0.643048647346023	-0.2277583766838426	2.9232850928927703
0.3935797550198383	-1.0034300087001988	-0.5244948814858965	1.056558643636253	0.8029933487824271	0.5834815118829069	0.4503033165504776	0.08452180932041059	-0.12311356378258616	-0.08563353726458925	1.958912565398197	0.0109500938245406	-0.5694350482524756	-0.42391474184918215	0.813542925993169	-1.9495421026837463	-0.4267464927662095	0.21289889527615516	0.16330242294914393	0.02369634718053516	2.2593968562804685	0.2558344663232817	-1.147991728491202	0.018956953916277868	0.5576920547396419	-1.4538021724557497	-1.3087824875787226	-0.772793076484437	0.22677898280344105	-0.9561768778445241	-2.3327225490023102	-0.5865626703443311	0.04731443863762907	-1.3284923252164418	-0.8101879092529808	-1.7582623509558108	-0.519698890084354	0.8424541756940375	0.304464719613284	0.5084346505243588	-0.2751811822584587	2.996551151644531
0.4310714272361732	-0.9335618736716647	-0.49545658956302924	1.0001435872807571	0.7503774558105274	0.5969427891580199	0.37538973579870405	0.02544103220730302	-0.0890247290707969	0.15223465991615714	1.8559020622454265	-0.04203285406806003	-0.8132306550909952	-0.39372734704612766	0.8511549903427126	-1.9522390913315628	-0.3008512894252856	0.07196252320145169	0.05853975232999509	-0.07132029555300032	2.256306550489973	0.23001265815752397	-1.1170091901089414	0.0068376639077041505	1.0679532181331912	-1.589571346772686	-1.4228554551538841	-0.8669438998131007	0.18101522395606215	-0.9734466401433748	-2.3206074227732634	-0.48127556178430525	-0.02997841133183001	-1.465824385624259	-0.6816961819123512	-1.6907145812661555	-0.4579233496274487	0.8290646787088598	0.2982735237171144	0.3418360815906858	-0.32174196970385605	3.0975159450995338
0.48405087151123166	-0.8936974826979865	-0.4741336990511556	0.911757253732264	0.7640786936455772	0.5710941223680217	0.24633023875737653	0.012106009877343622	-0.03209042530549634	0.5283133775268516	1.6408253997114581	-0.10749677351965672	-0.9868318989100189	-0.3567194972875698	0.8543165563036215	-1.973849139610906	-0.17762059862394702	-0.05064720691442507	0.014609217929070533	-0.184839099137116	2.3160273380022396	0.1483106134066953	-1.0722715453523153	-0.04313985646916967	1.5978384734289066	-1.6937500887421397	-1.5303932594638805	-0.9047404087245354	0.09242321052947443	-0.967929533977259	-2.3038555073238234	-0.39040483432413003	-0.10085987282455988	-1.5921239656742618	-0.6041416806383211	-1.630670962877923	-0.41798845186111333	0.7600667980473093	0.2961616580615706	0.15542779566321302	-0.3582419428191793	3.20256452636335
0.47672937926528985	-0.8686280413789419	-0.44372118545671413	0.8166917069422656	0.7592470668087736	0.5018095216973067	0.11048663799172367	-0.02191121642014548	0.04829307687551194	0.9479881400107084	1.3983307588312976	-0.1674849726059101	-1.0554411474018726	-0.33703295241600567	0.8249975965871007	-1.9888362031095332	-0.06246784176614615	-0.15544256287294586	0.010969921408733008	-0.25547782182409284	2.462125941024465	0.027704234058996396	-1.0040579598994408	-0.08350731016902027	2.05136016259853	-1.7231443947766958	-1.6305033428885085	-0.8857420222247209	-0.052741238998576814	-0.9436515557376666	-2.290639005983042	-0.32024511297151104	-0.140188991952644	-1.6949556106278738	-0.5988001186068987	-1.6002796705059972	-0.3955101261722777	0.659102009372839	0.3356914511012531	-0.05093088310501641	-0.3781982529339948	3.3121165732345097
0.43783535968800147	-0.8682699065029562	-0.37375264413931886	0.7017697074700624	0.7455458289737242	0.4167651471418744	-0.013727070675087555	-0.09702322930819343	0.13800376021739608	1.319124185354844	1.1598040014371538	-0.22166095454459164	-0.9992007847123523	-0.3415085573868062	0.7615356464173535	-1.9608990422218113	0.02298946538578347	-0.26531877906648804	0.06111588357472977	-0.2401079590743116	2.7202920967174804	-0.10167940252697058	-0.9157233377440631	-0.09425558124386177	2.3373062483247855	-1.6847544174988074	-1.715183464694911	-0.8354757360885301	-0.21783700981410714	-0.9124331392743606	-2.2695146313400305	-0.2926480405803643	-0.16443947521879038	-1.7710031992214756	-0.6383412578818817	-1.6006231337417058	-0.3536356092862206	0.5525502363448417	0.3989571700985537	-0.2411629943269694	-0.3796625029069154	3.381282702723669
0.37872275767768737	-0.8925116583308318	-0.29648186609650135	0.5967800522262863	0.7921091063775002	0.34563421312901677	-0.10879682354658324	-0.19490701158362952	0.22625324350874787	1.6391328936772822	0.9139786554409944	-0.25700331355070327	-0.8516603214738258	-0.36996280220116856	0.666352330785714	-1.867392056065227	0.06710463001176008	-0.34841070735442925	0.14456072738561127	-0.15983471947039574	2.9526303308444	-0.21773533789863295	-0.8314481494211213	-0.07358682411077541	2.462457648364769	-1.590162611549244	-1.7569387464676336	-0.7415785806049101	-0.362640166509155	-0.8661274030005183	-2.252167973330256	-0.3195586186334239	-0.1755703579908888	-1.8272284603899103	-0.71200275631945	-1.6305772910863638	-0.32883239766621186	0.48470828348057415	0.4335051262072085	-0.39073978577920254	-0.36141842058301593	3.398263512110506
0.3213673138064003	-0.9396103737994348	-0.2479350155418783	0.5467477212248795	0.8403643253089651	0.31100604289576816	-0.1436749622517448	-0.32052808967429	0.29757205555592237	1.8505703603478758	0.675065729337748	-0.2589509161387483	-0.659249884007864	-0.4092237469450259	0.5760314843827082	-1.7300504696074168	0.05480687982906061	-0.3800249488167766	0.22589287096933114	-0.010726528844447192	3.0556782105169122	-0.3140988346843292	-0.7632177894482781	-0.06549005191721438	2.4404225634823007	-1.4372045255138244	-1.7628173156213864	-0.6167606499044457	-0.46404302163940025	-0.814047005235853	-2.2698009888690787	-0.3790195897632202	-0.16221329866437034	-1.8434476945190272	-0.8148504591617641	-1.7002691040049982	-0.3330039072798598	0.46025490614998565	0.44292729605502357	-0.47096338468308846	-0.3088589316356499	3.489043048224167
0.32000438986523266	-1.0037881435761864	-0.19094523445601577	0.5019286355771997	0.8480652756643747	0.33009110080995857	-0.11552323931406887	-0.46439354540930766	0.3277935224693005	1.8997373832841933	0.5092255772141949	-0.20952667664001204	-0.493486844309795	-0.42614744683461375	0.5319713630125866	-1.5878725111018321	-0.034279469288548935	-0.3790735943283258	0.27929648058236967	0.18388639246655178	3.0760290047470074	-0.3890242484277361	-0.7122484105232674	-0.08958635638463466	2.2907903116423305	-1.2697815690519179	-1.7583853053693428	-0.47976666264190815	-0.5272843212834253	-0.7415248480154057	-2.304670524906505	-0.468517328547218	-0.1425190567462696	-1.8195014727019228	-0.9298411621305973	-1.8199192057541957	-0.32168503406065896	0.4531404457786213	0.44679002468995	-0.47322698694771326	-0.23980301355787126	3.6294252718337865
0.3188892702770042	-1.0845833715987059	-0.1108631401831148	0.43436234034501126	0.8783894029415678	0.38223117758934627	-0.04551313489365198	-0.5944072045707445	0.32690980267826164	1.8516175366755359	0.45126165397808915	-0.11258501274182908	-0.3831653694290454	-0.4125473169233434	0.5408218257785379	-1.457802552264085	-0.16884338084648928	-0.32588137853453625	0.28864688287806817	0.34849405817748663	2.9763729241128454	-0.44351189224427856	-0.7043643861379589	-0.16162952111009674	2.0554518958776002	-1.1259352955552269	-1.7122390504765377	-0.330182739701701	-0.5560522631114988	-0.6361440535795622	-2.3162900323352753	-0.6008945598333433	-0.15994259857886278	-1.7490551530375775	-1.046755732780238	-1.9880496636227185	-0.28673203471826847	0.4599659242006663	0.4154369422653253	-0.42170126082245274	-0.16321329320006311	3.614510568532041
0.2564200456677823	-1.1989159411191435	-0.0698610360606626	0.3826828544135176	0.911172950377566	0.42245486825745615	0.05428703043868248	-0.7170512136492386	0.30200815391292435	1.775709819036079	0.46145650789836357	0.002466296163524373	-0.30065204547422775	-0.3669348872209232	0.5884855557667193	-1.3607223406416151	-0.3122809631244956	-0.23547133879697765	0.2566565123416197	0.44723705554817955	2.7743096369578595	-0.4959400678820078	-0.7649204032251049	-0.2935965605524443	1.774594396297271	-0.99698678276786	-1.6165404587379726	-0.18473760791746138	-0.5320865051887909	-0.5280250393757673	-2.2982274805028737	-0.7267342527305951	-0.18413371713689197	-1.608864000899267	-1.1651641300996824	-2.1693774361239804	-0.24727539920063055	0.4871164663915798	0.365492222018384	-0.3170640081153596	-0.029163569872612836	3.457147535535585
0.1564985722620115	-1.3201326588113187	-0.05841817063853727	0.3337788245392213	0.8872851779840577	0.475725353205505	0.1708167032544719	-0.8509406796378333	0.24958869581273718	1.670472786811505	0.5091290350369193	0.10789175772272337	-0.2260767753743877	-0.2937653726982857	0.6592219905334532	-1.3277212137273997	-0.45917879471861706	-0.16627336781838087	0.2056109487885731	0.4851594646237096	2.5564933276025394	-0.5584792515785665	-0.8277661422879843	-0.4205968898952278	1.4894017458773614	-0.8846042420236762	-1.493213617905072	-0.059666009371954806	-0.43474819442985757	-0.424528465473318	-2.242949463645059	-0.8153870754061756	-0.19743141175529377	-1.4114166139945377	-1.2854737613625147	-2.3131428202107633	-0.2034479781323873	0.5261840737306576	0.31675686073658305	-0.18221981445322444	0.18179470243578214	3.252619174565423
0.025505812147885533	-1.4417552626962784	-0.03497556565286259	0.2688973918430753	0.8159968787710092	0.6012477602669961	0.27299361240859354	-0.986616387033728	0.1943080855177985	1.5628063055067598	0.6065111292545395	0.2015296350317592	-0.1878842521098692	-0.21552894320870655	0.7218863419957371	-1.3356301044878758	-0.5924405915513326	-0.11202525308685925	0.11674123600730082	0.4828912487576151	2.3329235221006854	-0.6447415472967629	-0.7953997060083031	-0.47664052234682935	1.2544922086716255	-0.8133462781489577	-1.33854466753515	0.06198774873507603	-0.3038999734096529	-0.32810788522863754	-2.1492775103922774	-0.8687224047499562	-0.2310466777270343	-1.19591124623439	-1.4286095168147146	-2.3913483581842727	-0.1729986149652436	0.5519860334914068	0.25489905217631137	-0.06854094140099305	0.39655530128676225	2.929112157710875
-0.11257753161057962	-1.5963899435943796	-0.03215526758178998	0.2152824988687277	0.7307893080208908	0.7546253086178545	0.34694957307683083	-1.107642668045236	0.14437354247360443	1.4473320775029768	0.7046848693258184	0.2732238433906655	-0.17373055231184087	-0.15600033859707624	0.7599404490024286	-1.3374622360165622	-0.6989487534277672	-0.07457743135467287	-0.018662403067722922	0.46769420245477467	2.162027099442529	-0.7609249735556837	-0.6664371964886409	-0.47667932476948194	1.0698541933676595	-0.7689169535105199	-1.175575957225639	0.18814077335681847	-0.17756791280202108	-0.253782840735233	-2.0562443547042992	-0.8685006142714968	-0.27677234415481755	-0.9758674689243495	-1.561514822952493	-2.4075535781236863	-0.1569104043215204	0.5621141627628272	0.22127165289186967	0.017041128400506523	0.5979841403036437	2.5339209445759634
-0.20192226467951996	-1.776054273047525	-0.07695669044330167	0.18740440167699757	0.6170716503944009	0.8846599282859096	0.3634598663242955	-1.1978984131159165	0.10126376613248847	1.3105205846467836	0.7987169499919855	0.3026010321663744	-0.17414243246469227	-0.11469019886658689	0.7591620695409275	-1.3194140335041666	-0.7648863963191217	-0.07627105143301177	-0.15962721435359967	0.420990557669073	2.118687445063622	-0.8762748055517507	-0.488660833859951	-0.4807923815706824	0.9356615696515436	-0.6975639649395711	-1.0482479960263111	0.3063766910253719	-0.10135017890587691	-0.19043778640043935	-1.9733548637953706	-0.8049523614672356	-0.32610441660076217	-0.7461941856372583	-1.6600281650786308	-2.347468327828094	-0.14444901573042862	0.5632563295149027	0.23302229000092556	0.09282704376865963	0.8291348920773263	2.2112855662260635
-0.2616543775721819	-1.9460807950602388	-0.1496826569448345	0.16749853434689033	0.4800069439554158	1.0126409731142345	0.3071564204489436	-1.2501487828350775	0.07001858421364893	1.182145144286224	0.8921504691590447	0.30317205700894306	-0.23170580413004135	-0.06018772922216422	0.7260376991237383	-1.296028752190817	-0.7997661916902463	-0.09384497335702076	-0.27071435533018984	0.31345552356027495	2.167315793498619	-0.9635962563333346	-0.3264763875422031	-0.4916441257725966	0.8554149138696774	-0.5695234659162045	-0.9591050861188934	0.42896501487729743	-0.10122974796154179	-0.1314169504120609	-1.8831962971490135	-0.6962433426681246	-0.40459940190960886	-0.5238121176926145	-1.744169083942256	-2.198748746765614	-0.14613621866333798	0.5508025836037126	0.24063944646793126	0.1407847188666306	1.0194637716220618	1.9409000737936435
-0.3492419525020968	-2.111419729473931	-0.24549195479241392	0.1527812050465583	0.35097459909891404	1.0958107541233073	0.19214970969371728	-1.261618924198927	0.04430321326448277	1.0739341312910948	0.9059366920739615	0.29207786006761377	-0.3540591719607913	0.003612580361597495	0.6868784854741744	-1.2743618054167958	-0.8163681544368899	-0.09727403129341292	-0.3494158463729916	0.1722752874377275	2.250452556594154	-1.01338635130392	-0.19399961608909017	-0.5380259549836388	0.8353155781588931	-0.39389671067956705	-0.9132768689988058	0.5462797177401685	-0.1304493058308729	-0.11302207801053665	-1.8125871387358932	-0.5513085457206637	-0.49569454651647016	-0.3331032592530626	-1.8154879905567225	-2.0064093347679486	-0.1517425150230823	0.545022944617304	0.25717336903612675	0.1770023551006191	1.0905979799839858	1.6689327188898275
-0.4402537330362678	-2.258064023361137	-0.3583487868403043	0.1355519644778433	0.2541153073127503	1.0714316179525647	0.021877936286251332	-1.2466100026885405	0.018316601587374207	0.9842623280008678	0.8436187166427385	0.2676461543034352	-0.526449737754761	0.045483445088429685	0.6401853274071244	-1.266976380807373	-0.8254588442778269	-0.11720020332622774	-0.37685368867800695	0.006144676788127445	2.33494603930503	-1.0100225532785276	-0.13158162728541456	-0.6315785959996648	0.87036770687251	-0.18275183565117573	-0.9233514848958112	0.6138087682785098	-0.17228400511931788	-0.1642620320840486	-1.793643486814108	-0.3741718835911857	-0.561055090154238	-0.18914958491179762	-1.8768593695745324	-1.7995195711483807	-0.14747800997218666	0.562829737113525	0.2977320197028714	0.21889818006620648	1.0833948147946149	1.4403213088653313
-0.5279314186399792	-2.3433160409514837	-0.45820889497468065	0.11702970728900994	0.20047901661538678	0.9835141226351244	-0.1288953077094646	-1.213176955970797	-0.013444812684646663	0.9273880872929686	0.7983597439360655	0.22020010800931028	-0.7537701384791745	0.0538127600340894	0.5755510032336361	-1.3022306881109014	-0.8633769073411465	-0.1529544049800729	-0.3540774171967947	-0.1753557966112524	2.5030536494205444	-0.9557898912365062	-0.20023973751746152	-0.7508055066709949	0.8926809832527066	0.060384687108789706	-0.951554253837634	0.6346762862681179	-0.20201539450207248	-0.28844436522358385	-1.795780154530868	-0.17951377366342552	-0.5846970851621768	-0.0832037619766452	-1.9667605746118717	-1.5615307727317895	-0.16542612936084833	0.6070439753595498	0.29448299561741736	0.24365712913011936	1.03129585608067	1.345457984942859
-0.6600787217621193	-2.3363921000157477	-0.5168513348028279	0.09209178164748523	0.19326646175250545	0.8912068755960594	-0.15410494484832687	-1.148524004404733	-0.05903950408175586	0.8946072795318829	0.7695032871484708	0.15125905514135857	-1.0062152285276	0.03887708513153192	0.5081298883955171	-1.3892057270782607	-0.9503292351035222	-0.15280804275108015	-0.2984248041161296	-0.3209860562425194	2.741861426157647	-0.8722343251247482	-0.33389911262836997	-0.8389904792200431	0.8728598390396491	0.2788992552449831	-0.9826809184318455	0.6279340619656539	-0.14476553433872325	-0.49067951729309023	-1.817168859200698	0.028103237077171363	-0.5311055949087752	-0.003978223838741068	-2.083720412736356	-1.3114062733201082	-0.21179099735968815	0.6656247448003587	0.25740802077563313	0.24993638738961338	0.9391661924618566	1.4001290889288058
-0.8105241235820027	-2.235628863018792	-0.5243152446660834	0.05718856867893185	0.2293728428073168	0.8284692222354939	-0.1138502885657238	-1.0555383432210115	-0.09078341895197477	0.8857188468627	0.7171967355007003	0.07433385134963802	-1.210944626928881	-0.003870549589580341	0.4241898316522196	-1.5149514003203544	-1.04261058794507	-0.11553794658267084	-0.23692478201964176	-0.41935101763552984	2.8503613087288397	-0.7798720808007416	-0.42623445779629093	-0.8696443931157951	0.8238633615024614	0.4255962696286451	-1.0236872725462363	0.5713394306425963	-0.016070016448511935	-0.748709286020422	-1.8898375890727557	0.19506922155158887	-0.42475372031562264	0.02600503925315891	-2.1836144128451904	-1.1109174154569579	-0.2746293428137032	0.7198019797753339	0.21277003986826776	0.2571492217243484	0.8594944620803989	1.5096811357999689
-0.9200198560786212	-2.07317092471859	-0.48289099401706786	0.025324356556389753	0.28892220750351105	0.8073023292773573	-0.08874448974917326	-0.9423760180906955	-0.08066876470997478	0.910650020871642	0.6833780108011535	0.005250042271045943	-1.3532180166975947	-0.06060572421943642	0.2955650280450026	-1.679843237902066	-1.1139495956225491	-0.054672168211709594	-0.1920264946114348	-0.5034262190721395	2.8285030482594804	-0.6858622619336867	-0.50230690585452	-0.8596721704940133	0.7315501495066821	0.5207898986543456	-1.0683254128393855	0.47052648864674607	0.08232206507335434	-1.0136252707978446	-1.9893578441688333	0.3040105922805171	-0.31242085137959597	0.032254652403828035	-2.2585207668409297	-0.9857510859827201	-0.35384817028564486	0.7454250459484104	0.16040660169104268	0.24407915667098184	0.8116229347398883	1.6560195558580137
-1.0257140445244626	-1.8897262826855883	-0.4119164865087172	-0.0030067082411141402	0.36078611568989566	0.790355626815547	-0.025495413870347795	-0.8319436090734195	-0.048399867785672956	0.9958985513538309	0.6590879989986822	-0.050975510977569014	-1.4307638163846748	-0.08829534403878705	0.15779186335940856	-1.8584476127015812	-1.1730873060599383	0.0408814584304372	-0.177264853669392	-0.5674871157474384	2.7985170323167408	-0.5958046605716828	-0.596420350139127	-0.8042881792275101	0.5868673880637744	0.5653987143856657	-1.1118863284184972	0.3860417453081492	0.1400235412779615	-1.2241970820618513	-2.0601652501020657	0.3921775881937587	-0.20225479428987003	0.03455042866325736	-2.288295448418629	-0.9282366059665357	-0.4449571286627315	0.7254027251740671	0.10358478046322288	0.2019019800114859	0.7898245036913957	1.8471020858212963
-1.160812472213428	-1.7187845271009106	-0.3274153264684029	-0.001853699790052629	0.42448684207258464	0.7653170858797542	0.022662492499265836	-0.763515958684383	0.0026633866747991066	1.172326819038079	0.6143020829606589	-0.0958825360967024	-1.3921718941840537	-0.08885606903512935	0.04076587469084786	-2.010833161152701	-1.192197045314428	0.15205402579505267	-0.18364384532301647	-0.5999442046884734	2.680658296843437	-0.5298526438930956	-0.6481697442426858	-0.6657635303568286	0.43728150147342487	0.5434163346572367	-1.1592124008552473	0.35837859925922766	0.15354191477959014	-1.3548182983190924	-2.104781955878318	0.44947346179574	-0.12368560309587777	-0.009887721988013359	-2.2347779762860034	-0.9268835689773741	-0.5323728396748696	0.6388182287395876	0.04918167716568609	0.16299871397201093	0.7997790418137573	1.9739093467937217
-1.288217701127043	-1.5873967789307233	-0.25131218775437325	0.08864922784360345	0.49444949637733926	0.727373051685106	-0.05648538428452653	-0.7659088481168009	0.0729934825201197	1.3177921770660597	0.5440000694687663	-0.13998400831292643	-1.2598085905173106	-0.08055733908927103	-0.06362345975705597	-2.129705496237488	-1.1643583147537897	0.224064242459287	-0.21004578300052063	-0.5959154212691711	2.417165760438349	-0.5025401730455311	-0.6419463973342839	-0.4531779907827385	0.3346867953741467	0.48762627966923733	-1.2070514374415393	0.368658822453082	0.09904691246791017	-1.4338606719176779	-2.1340895476014987	0.43451844667677053	-0.10737514954049363	-0.07606134694730952	-2.1297008503076933	-0.9739380322696597	-0.6262716611693653	0.5159320950523839	-0.027260639511507135	0.1347612348743255	0.8088479448718514	1.9939247494930352
-1.397567003778742	-1.5072939450017782	-0.2002683854043407	0.24414065324386042	0.5939687993281686	0.6413301499140242	-0.20242437749709122	-0.8092280107994669	0.10110627151626432	1.3487467093117051	0.4783996600101824	-0.20342894707115605	-1.1032941324332979	-0.05706805924251559	-0.12660492877772822	-2.1993947725211593	-1.1438258945958113	0.2614075197421908	-0.2779111664265875	-0.5353540576444193	2.152517499916491	-0.5187903576754823	-0.5566060269933268	-0.25938575791351337	0.27520018011016634	0.4144678218698723	-1.270474324890919	0.4139051554452607	-0.019231328737306142	-1.475381301369309	-2.1329991862408844	0.38007416494069385	-0.1462441921806636	-0.07309596927887983	-1.9990136504371996	-1.0447955385943397	-0.7496633213336106	0.411348151488805	-0.14696912692665606	0.09222597424076558	0.7771776349736638	1.9895504155160062
-1.4987443947005479	-1.4745922515478254	-0.18310408727115274	0.4256900696381015	0.7042676885069565	0.5039101968773998	-0.3393871246254311	-0.8872833900316168	0.0633775612294984	1.3306347475484894	0.43565078391266854	-0.2961389090110195	-0.9259984484553542	-0.03256947440234542	-0.12750823333798833	-2.1771702204992756	-1.1520605645710882	0.2686524500773112	-0.3564899845529728	-0.4478657313807327	1.9730536441318365	-0.5796329318723543	-0.40627277903349174	-0.10862541176629961	0.2495717883820559	0.3078817875958654	-1.3566625612969747	0.48267584333039115	-0.17299153691728372	-1.4729141924694726	-2.135422211486694	0.3235387158362882	-0.22200840091608617	0.005640653544516405	-1.8490198725463507	-1.0993541531880493	-0.8936069731294337	0.29414532947157046	-0.277796496767578	0.044217144289355984	0.7291289806202995	1.978751782930651
-1.5833808450636364	-1.4783009371524833	-0.1818735750554295	0.6381648198447344	0.7813644055418655	0.3562412097782676	-0.5097165859897359	-0.9970417456876494	0.0014559279504088806	1.2611189942130718	0.4314415449834647	-0.42676084174855217	-0.7015362463674035	-0.00824420456104559	-0.08640787584616341	-2.0429466715499105	-1.1642618618111782	0.24616493903712935	-0.4269314992237728	-0.37814509606812885	1.8635990329424428	-0.6694845864164788	-0.28281231206357593	-0.0075192324738512645	0.275687015231187	0.17935560679175552	-1.4444717644155844	0.5284562138910806	-0.32456893423118444	-1.4591282048258845	-2.1752148942735596	0.23641730360721197	-0.33763601115265696	0.12023815182770389	-1.7277256737056892	-1.10140452462547	-1.0342692144966852	0.1814423692366109	-0.41185484056014554	0.015966876478311638	0.6749989654923032	1.916607185840041
-1.6580037468011224	-1.5094347957048952	-0.17159834896209106	0.8314419793411976	0.8161015349479779	0.22510444214577094	-0.6984485055858413	-1.0913642793711735	-0.07355525787715002	1.1261840413360447	0.4465600499447805	-0.5753292695382342	-0.4587516180858862	0.04564656508736717	0.015848122299849155	-1.8405701056732249	-1.1859155474269887	0.2635506809524346	-0.4929976798757393	-0.3174649211361052	1.7560538789894526	-0.760522886911249	-0.1954254502864312	-0.0018799470483032432	0.3496048144397609	0.03716698632934199	-1.520349421415845	0.5045179798825307	-0.4436299765745808	-1.4788921871113812	-2.2351957828584688	0.11887891147514958	-0.4856915931986111	0.2718550422941935	-1.6539849571871463	-1.0253638458346186	-1.1641705552682169	0.13311357847407332	-0.5284045545588796	0.0019248692096255006	0.6028138035207811	1.8208399405053413
-1.721762680429053	-1.56752427258988	-0.15710165760313452	0.9469322472642814	0.811897845172998	0.09494736159277797	-0.8521753729717398	-1.1742953112496606	-0.16542711734167545	1.0500082465567069	0.4308236750489035	-0.6952648802219846	-0.19175342930333358	0.10559316469627085	0.17880810881992207	-1.6226943898457946	-1.2215307964855089	0.34738487483026587	-0.5349109263178274	-0.26809342245075757	1.6278061886838717	-0.8329671318487568	-0.0974538664090133	-0.0809851526965828	0.4423121310573217	-0.13496497174585845	-1.5693682755460836	0.44232930502931034	-0.540095162987083	-1.5090803822758534	-2.311069514305666	-0.0019440920283807172	-0.6213696336019899	0.4198688394646333	-1.6141156287195553	-0.871481908259646	-1.2814643717615544	0.14141148873313067	-0.6082222462581867	-0.005287965125109236	0.5308648108997311	1.7123532295843051
-1.7624251219795926	-1.6322352654042114	-0.14043136072443269	0.9989411641817935	0.7673928059163094	-0.028841752943436234	-0.9408186874513162	-1.2620795273291103	-0.2598276403667002	1.0820602195937399	0.37331350004599284	-0.7658782201288868	0.08359469348705148	0.13726902948961478	0.35649964737061657	-1.3964545953004517	-1.26052189853536	0.4370421945330076	-0.5029887074016113	-0.2343510111856019	1.533815668665617	-0.8747351079133082	-0.04609867352472011	-0.18562235245043907	0.5296526700312305	-0.3225859553069399	-1.5679114573613853	0.39887199789164673	-0.6024181766805534	-1.5350663589845646	-2.3953357241042585	-0.1271289749416103	-0.733984484901578	0.4957463705575359	-1.618461306304443	-0.682275297290732	-1.3740479720721306	0.1664565910075672	-0.6153700992461857	-0.0025639691795433664	0.4852132754536497	1.5945206169189932
-1.7735763178618735	-1.668247716822838	-0.122988625520533	0.9985458469985729	0.6983982212485317	-0.08282816306496779	-0.9679666399399846	-1.3400450327797597	-0.35701931797926606	1.151039818649394	0.287371653835499	-0.7824889249243151	0.27756528304715217	0.20027412907856373	0.5198440188099498	-1.192234518196147	-1.280246525298984	0.5219741051282814	-0.38321905000758594	-0.192054185796887	1.5003122314979227	-0.8756961930634196	-0.0753031127902946	-0.28557739320418585	0.5971604734796762	-0.49089580893368245	-1.5214574239788572	0.38325139901267163	-0.5873492547706107	-1.5838798707884592	-2.427319657348947	-0.26956070791788883	-0.8306895944255797	0.487944982712993	-1.6559880429489329	-0.5182247663433731	-1.490571254942565	0.2009692923835476	-0.5090909113842421	0.010250321606633948	0.4800765920809004	1.4913283028410003
-1.7766626084393937	-1.6453270847597135	-0.12363531807186123	0.9412577985301305	0.6234992839300021	-0.07670511881806585	-0.9557252554986422	-1.392767239851792	-0.46739679485021773	1.227299387534945	0.1729015942401464	-0.7269873496010991	0.42461897883230854	0.3070769483817736	0.657252017822246	-1.0624035330360542	-1.2784380326250582	0.6066237457104995	-0.24029147205905543	-0.14434604541334456	1.49752341895528	-0.8474716720223819	-0.10754374017021066	-0.36031085923357886	0.6123566840430192	-0.6241309913510878	-1.4542693796718393	0.4113284241771886	-0.5055465358309216	-1.668927350115765	-2.373143015602865	-0.415139753398018	-0.8762965314371268	0.460788925570205	-1.6803419444142347	-0.414290709622124	-1.6322564461195328	0.24054605839523777	-0.26999883896248883	0.010518884587181896	0.5097512709676059	1.3950768138926086
-1.7801037097949863	-1.5869113072099417	-0.1611883952538942	0.8609919387869687	0.5567373643709277	-0.0813397923095674	-0.9367343801070781	-1.4117643104162094	-0.5708095098036667	1.2698566334910697	0.060758201117129026	-0.6207971226277459	0.5712857568981177	0.40019807777424427	0.760478587889391	-0.9941480988183093	-1.2748813303663353	0.620047252998084	-0.12256636327196298	-0.13533798811656467	1.5000735493433723	-0.807831813075935	-0.13651333615622244	-0.3954270517344092	0.5603464652804537	-0.7137287215986584	-1.3905387137327352	0.49792261591140596	-0.3795004987160854	-1.7768430311684722	-2.2464628502514827	-0.5569061149389192	-0.8717106077350198	0.46196869948129937	-1.6863398848308755	-0.39636817350415826	-1.7559403776579843	0.25055033825980577	0.018622800628619252	-0.016554821594792275	0.5695965843770078	1.3094786844454638
-1.7555541831026318	-1.5162154826902374	-0.23041144376906306	0.763587431996245	0.49335932786723175	-0.07719496235781795	-0.9316232271310971	-1.357581654394814	-0.6526542120352066	1.2730903139908851	-0.003944366092794907	-0.5121800400734763	0.6343408639348357	0.48372571222930355	0.8261603609678622	-0.9466150963629041	-1.2849968327224979	0.547127499625111	-0.04036187894928468	-0.18278690382969817	1.513603058840787	-0.7553546024815658	-0.20564952020737826	-0.37475829460132404	0.47528941485038845	-0.7650209409649928	-1.3486090241491682	0.6007381987891762	-0.20180464034948642	-1.8931902602195194	-2.0430278533635193	-0.6820170676926638	-0.8726901254189651	0.4661882512173811	-1.6801721913835757	-0.4791532212871353	-1.8525759220200348	0.21438631145913778	0.2948620484273891	-0.06371959646447724	0.6446393954892302	1.237939761249208
-1.7134668665226898	-1.4228775754553986	-0.3174634466507301	0.6568270852026259	0.4203616444303327	-0.05131803536360289	-0.9596595741550932	-1.2323200714301517	-0.7192919341001411	1.3290262847092005	-0.02698898380841534	-0.4226820928730611	0.6045981244121713	0.5747976466351431	0.8424678911674471	-0.9227404879953103	-1.2871911371668627	0.43471085331405906	-0.03237450905820619	-0.26829864198150244	1.4968701835849312	-0.6468500504322119	-0.30790699393680854	-0.28239559454665286	0.38141137567989253	-0.7904347680573696	-1.3382881854603812	0.6683206530843684	-0.006420487033651057	-1.9968630561862468	-1.7811098380426018	-0.7779150459979143	-0.8636370074309919	0.4488211289585495	-1.6793800105738317	-0.6389989295912557	-1.890278929292443	0.148181922974352	0.544116346183088	-0.09836422095525241	0.7246889968314421	1.160073388167363
-1.6799738554560606	-1.3110599086196641	-0.40234184401265366	0.5560459108052237	0.35352995408661	-0.09185258827809499	-1.0188704930551555	-1.0488539807220003	-0.7559531808769365	1.4439894906650848	-0.0076033146115300765	-0.3669153988729392	0.5817699789707309	0.6235399413171453	0.815935722115559	-0.9228998037804121	-1.2852500216968479	0.3111497687097337	-0.12608298687588276	-0.37017393745299404	1.4121505809381656	-0.4665485148729781	-0.4072876374915996	-0.16719120169033355	0.27757639915324916	-0.802956911360883	-1.3455517578178966	0.7185068335852836	0.11592229854288028	-2.0733298765377497	-1.523883680697661	-0.8867191178592234	-0.8278697707899777	0.4137467694394875	-1.7124479009463276	-0.8261343531690715	-1.8312799668904816	0.07184940521814451	0.7214950111150342	-0.12459387205550194	0.7915839653524084	1.0752339070483368
-1.645951444180879	-1.2211362205358942	-0.47604683118217184	0.46420055190354714	0.32443553688882104	-0.1918654510001848	-1.0763969236155053	-0.8230236362596118	-0.7620079739006922	1.5162949217373902	0.05285139679827877	-0.3432994428838583	0.5257417969660145	0.5908853565301869	0.7717795045156214	-0.9181999881198696	-1.2904464239799278	0.1932131754766843	-0.24757006509972826	-0.4619718738622608	1.3030225874339472	-0.2728212081861613	-0.48082713303454955	-0.06990059395874895	0.1821219414956353	-0.807961545362456	-1.3692301829607576	0.8337788427485956	0.14196549025536978	-2.1156638385937243	-1.333356800119193	-1.0436517235461953	-0.8053557052362791	0.3628464337616744	-1.7857698933225776	-1.0065982635926392	-1.7173339861380346	-0.02220733876304699	0.8039119220827015	-0.14699969786127315	0.828072130000208	1.0236619621900245
-1.60991843849662	-1.1477106124058951	-0.5561828165010152	0.38713017272475375	0.3291625075486544	-0.2974078936806304	-1.1140556218403326	-0.6125729426562919	-0.7584993438392381	1.551002533941371	0.10276370244962245	-0.3088951961191111	0.3908697687318953	0.5168492670132038	0.6970742954575342	-0.9019497780393528	-1.2695884751406448	0.09912317112445944	-0.3215418336984961	-0.5099608409720837	1.1924373765651024	-0.1075145623669366	-0.522914403636114	0.009683174902248376	0.11970272419311596	-0.8072963724888294	-1.4193467803710154	1.124215174383839	0.12546645088144728	-2.0947611906621475	-1.2222941338521678	-1.2181374613855165	-0.8057118934849873	0.2882974768929774	-1.8835363221138124	-1.183627541659106	-1.592547394415085	-0.10616347556322907	0.805446183456388	-0.1465393041803324	0.8531415065527247	0.9960600762095208
-1.6047764981731238	-1.068467302179318	-0.6414115056615742	0.3267372372130972	0.34701510707019867	-0.4223179963174319	-1.123770273772105	-0.45670933709111494	-0.7268166768753282	1.596424854329975	0.11951377020689162	-0.24607226656439365	0.2540007458172787	0.4467280574706801	0.608098796271937	-0.8781206884675037	-1.2024813403201522	0.04813684321048226	-0.3694387923968698	-0.49701040847947153	1.0719280129544226	0.046670955286708476	-0.5448387012352558	0.009566767634289663	0.06799387955309012	-0.7793168785981772	-1.4656161466597086	1.576117764858682	0.09433505177079737	-2.02528903070798	-1.11842344706475	-1.384089546529832	-0.7974750402336326	0.1918961311845248	-2.0036648834772763	-1.3392476113663094	-1.4674153910680747	-0.17272565122336386	0.7979012275246139	-0.13650016419315647	0.9036935560210836	0.9473774515795792
-1.626374900298653	-0.9996735717787428	-0.7178918816972117	0.2802298177620773	0.36261759878687705	-0.5596908490136967	-1.1113673630516128	-0.36393712613845386	-0.6467044154222618	1.580926644680599	0.11528522284223205	-0.16078562757792011	0.16014199583388328	0.39550837780484105	0.5779245801100642	-0.8446074751011722	-1.0968050850737259	0.05582086023258166	-0.39000695138259506	-0.44263803386077927	0.9659280118966811	0.1647765518458527	-0.5351765777332613	-0.10919451396520496	0.009944587027365642	-0.718057624427024	-1.5055657946260435	2.119981624631288	0.04544008837070077	-1.9290853391577882	-0.9558935218265011	-1.5359843399203725	-0.7934827636127064	0.1082703552160468	-2.1303232780867787	-1.4416725114458018	-1.3759743061293903	-0.23247610950666014	0.8335321916617516	-0.1498899470805099	0.9811098691055424	0.9003573966899816
-1.6605719010043143	-0.9724155284397835	-0.7917495601635707	0.24321824648301224	0.36117857635353284	-0.6740598954777537	-1.067801418046424	-0.33000977362246453	-0.544481659791401	1.446402184924016	0.08306909828545572	-0.028715738989590324	0.0974238816494999	0.3507625230967658	0.6259919142634672	-0.7883576232608405	-0.9635915147123129	0.09206642079804327	-0.3649816764337591	-0.35085089847944595	0.8797386296666316	0.21927400265372188	-0.5003946105780817	-0.2936741653977485	-0.029639744836722114	-0.6454798731046346	-1.541811841432685	2.7469283791251464	0.00834735751545395	-1.7998196772411177	-0.7462137280550187	-1.6129033901403211	-0.8111140819237119	0.05739127672582027	-2.2417604842804684	-1.487082514397415	-1.2877349212444942	-0.26720898760593126	0.8902637622205283	-0.1737792636359803	1.053944496790858	0.8470744577299548
-1.7089275413302054	-0.9787744121267403	-0.8537152811582699	0.21454127915018945	0.3380146758507374	-0.7628817173301217	-0.9949069157840322	-0.3337844724454345	-0.4432826191660032	1.265131773900667	0.017198370730500595	0.1556946945434508	0.05729676978824875	0.3245613732677023	0.6995439685637772	-0.713410926068766	-0.8070001623859492	0.11974979096745356	-0.30675293210836174	-0.24612413163343394	0.800898145353003	0.26542570384174213	-0.4741089377870681	-0.49786544753794093	-0.03827527257866921	-0.5513209574379101	-1.5570571359570746	3.333595350013989	0.03219268449382474	-1.6484720351165758	-0.5065875449955498	-1.5698971602219314	-0.778181510095326	0.02077577110667771	-2.352054686734385	-1.5022781605833782	-1.1753034376129254	-0.2736629178074199	0.9804422307256676	-0.19060921041702966	1.124653600321934	0.7673518174622884
-1.7395088512497943	-0.9867409234792361	-0.9214742895919574	0.195129558299109	0.2984982476963058	-0.8386755850386974	-0.9123900623208107	-0.34847883572057176	-0.36995137591150884	1.0987982860150678	-0.06753669826405308	0.3474570729245635	0.026293427373520566	0.33625503819141134	0.7799861225418135	-0.6260717367354586	-0.6422464797912639	0.1277683502272498	-0.2066382019889677	-0.1829273171928363	0.7303738497926616	0.3419790781455439	-0.4303442151886296	-0.7186641665735524	-0.04927542805129491	-0.45098543651607825	-1.5390213164591766	3.6860601452318997	0.09901680473182353	-1.5112628247641715	-0.2650559829927858	-1.4577662311837323	-0.6850976477665154	-0.0037975377442515446	-2.466841686066425	-1.5030795748000343	-1.067840567342837	-0.2852084347350296	1.1135980678278306	-0.20504766779985864	1.1578117771280905	0.6574608000615412
-1.7284984532953196	-0.9979624829268083	-1.0324808623957669	0.1878408977334712	0.256504956686907	-0.8917011482168681	-0.8188548091012471	-0.3661839706759366	-0.3561530975900279	0.9731538815170468	-0.15151873827585757	0.5179691696643771	-0.024779711580210955	0.37026555796952454	0.8482432745793209	-0.5486101260785425	-0.4934437025806083	0.09595547431126975	-0.04690443449146364	-0.1817824082318549	0.6728263261086698	0.41373683369011516	-0.349080053200076	-0.933422641816203	-0.07157711311908568	-0.3845209406513053	-1.519795420134341	3.7853644310967036	0.17538507730838707	-1.3941293741955945	-0.10198638394978907	-1.3264768293871942	-0.5704347140368624	-0.007379373852712083	-2.563997003947286	-1.4985521048747639	-0.9745927139090694	-0.2868459991145119	1.2259060003816695	-0.21206867143420166	1.1104362054235684	0.5526704820583596
-1.7011949191350682	-1.016092066204516	-1.1705856494684577	0.17856741547707816	0.21456399376599417	-0.8931989390403411	-0.7128935699784539	-0.3751938172712427	-0.37784360612455903	0.885207824814804	-0.23852254843638027	0.6632644014814805	-0.08671150910914842	0.3963137827995848	0.8741604277603944	-0.500052950718904	-0.3742760919866919	0.012706729349406148	0.13947661651637522	-0.2233879678328079	0.6483048752832705	0.44708060420419643	-0.24105214460140084	-1.1146816921685574	-0.07543702015004883	-0.3617255718551111	-1.5099567677461259	3.696714194723712	0.2393188548823418	-1.2783379224241804	-0.05141123881906993	-1.1996549215139063	-0.4410938562250643	-0.02199369031898705	-2.6676142538619247	-1.510583726101458	-0.8893557531410023	-0.2540534283892485	1.2525118976147716	-0.20257944612148346	1.0024005360505188	0.4819870559129617
-1.6827503905924068	-1.029382849380009	-1.2966098604086842	0.16118993096465534	0.16308187604460672	-0.8238295577569769	-0.6249078982068479	-0.3834846736145538	-0.4250044939830143	0.87128456836223	-0.3389650296736289	0.7477964719259887	-0.13724795574249504	0.41700963266456403	0.8765916623747106	-0.47763494381511035	-0.28182594649558207	-0.09639585791946051	0.32401757377797824	-0.2797909357030503	0.6698490802861181	0.44050011302333003	-0.10529595449439946	-1.273215456987224	-0.08466370482466443	-0.37914676616438364	-1.5049707562125771	3.4644879580562735	0.2908783529258538	-1.1742313490684708	-0.07553135376599447	-1.0974517567495998	-0.3045698687310071	-0.06350897767700239	-2.793276764024893	-1.519128675086853	-0.8395101987766342	-0.22379288998183972	1.1761778817404251	-0.18004573318211622	0.8762270605612829	0.4372268045539319
-1.6533574151835062	-1.0387739416836514	-1.4104187676015871	0.1505575458909406	0.09698277893967767	-0.7177124909241271	-0.5698620497905974	-0.4145023624545027	-0.4922546951110453	1.007920135595376	-0.4461751175378767	0.7295032832194217	-0.1467586429083684	0.4521008224356281	0.8750925611895981	-0.49218957875417263	-0.2156953977190112	-0.2021112050316479	0.4810116461421957	-0.3065018777833092	0.7239168694011375	0.3783237880058953	0.049826418916510594	-1.4203025071232993	-0.13640732340190748	-0.423027059224588	-1.5330093766265462	3.2037975189871473	0.3029515550954601	-1.1008823037002762	-0.13691098874280302	-1.0305449624143848	-0.21485495358788645	-0.13240352264747335	-2.918950591056572	-1.5327319008163407	-0.8548544459223821	-0.19119297388945686	1.018239210919773	-0.16531313539201856	0.7323172668516598	0.39249883610248115
-1.6186591738548537	-1.0580018052477178	-1.48274055125854	0.14478426786098364	0.02502293592440258	-0.5689601959966963	-0.5527748769747378	-0.4782565762055754	-0.5372544068468595	1.24479979832281	-0.5254458992986459	0.6162058363305281	-0.10153919461184671	0.5050740420900277	0.8649640185671092	-0.5591704866910915	-0.19910549159019392	-0.2943089548518995	0.5386542865336057	-0.27131212877502703	0.8088249053278102	0.2751346252561393	0.1622828007869328	-1.551079605604293	-0.19421319836712087	-0.47457267778087353	-1.5885223568899867	2.9802627437472444	0.25688671888724446	-1.0557694552461363	-0.1905369429330204	-0.9928828268817289	-0.16470661640532064	-0.2334708210313397	-3.0307386201802924	-1.5713246789379494	-0.9175997959391488	-0.13082326857190305	0.8224855097712087	-0.17201442119237503	0.5963427633178682	0.3578754177234279
-1.6151054341570148	-1.087798626929781	-1.472501252529166	0.13904393292963002	-0.053146506924452795	-0.3797298685632078	-0.5956370289064845	-0.5605023205001306	-0.5381906248433076	1.4697919153786416	-0.5554705164312725	0.44866102939763275	-0.035276414869577735	0.567732511681239	0.8398732929624442	-0.6530757623104343	-0.22936760233389455	-0.36837869716695587	0.480575475772716	-0.18615682454503918	0.928944840160014	0.15805876278640005	0.19255242207052176	-1.6862672461268275	-0.22613567273130694	-0.5193187514067515	-1.6459743416386954	2.841159308089086	0.1959787687897127	-1.0270723698562887	-0.2282590405098309	-0.9922068939949961	-0.1174968322745897	-0.35963222936202566	-3.1025328352806048	-1.6133624973934988	-1.0076592343815916	-0.041211342192163616	0.620342061254582	-0.18220702573986378	0.49223931363016576	0.3435579482119029
-1.6297991059029084	-1.1305838067809488	-1.3915209741571988	0.13458014306909322	-0.12300450505223748	-0.23551804644655738	-0.6831496594320061	-0.6449499724414185	-0.5159926336564977	1.6314172984950805	-0.5479305723860699	0.25717396656561764	0.005799269464911212	0.6386897112183082	0.8207213143603387	-0.7280452189003809	-0.28469542153821326	-0.4272058587769504	0.3294833337205062	-0.07675321260369594	1.0416405037638323	0.06383319011013634	0.15458329612128158	-1.8483190972660204	-0.251543829523717	-0.5384187153494626	-1.6830924274995582	2.8033227463600126	0.15361718411980224	-1.0277365914831686	-0.2751886340207188	-1.0195927373590403	-0.08319887215949369	-0.475080015148706	-3.0893486832327057	-1.642931559595088	-1.1184965105174984	0.05168947399174596	0.4489018903454916	-0.19904976123427207	0.41097344013302817	0.3194264747961978
-1.6324855303654577	-1.182943125650151	-1.274298967387838	0.12300064391057797	-0.15534326373611013	-0.18219104109007853	-0.7910838266787099	-0.7209494889217714	-0.48620865178819017	1.6989308506920104	-0.5183983203575477	0.10751447345174099	-0.016816695291727485	0.7291091656284039	0.8598997472558656	-0.7830205444598873	-0.35352665270784595	-0.469629996294875	0.1332339281032119	0.022670249526825316	1.121875394348781	0.023036106187024702	0.0731262271530867	-2.0043953753166757	-0.2598779831431245	-0.5269946352024125	-1.695403567088568	2.806446866135806	0.1182707019574191	-1.077173658283726	-0.3256756691425005	-1.0606767831307828	-0.08402997807314265	-0.5755414836863343	-2.9938229944461767	-1.6927337287730524	-1.2270354708471598	0.15892929928003033	0.301287896063061	-0.24148271216095699	0.3539385419942344	0.2654494533232111
-1.633476747777216	-1.232150857610674	-1.1429575065811286	0.08050404671432114	-0.16375936463415147	-0.184555478176192	-0.9287157541063873	-0.7783676010771414	-0.46137700063006487	1.633754596058419	-0.4573933185372698	0.028764029538238638	-0.14516104716396877	0.8199975900354414	0.9619155048273426	-0.8326701709173765	-0.41765580292527105	-0.4935602207351238	-0.06292006524575942	0.07909481945293681	1.1912314035736897	0.02172196934911668	-0.026472485161298548	-2.1548064996600136	-0.2381442723831924	-0.5118857085014622	-1.6650155708696963	2.7997313437117657	0.10795880234871538	-1.163752914015876	-0.35356248697154763	-1.102912027100242	-0.14381023914783148	-0.6649385860847681	-2.8456059649428993	-1.7558789242595154	-1.2640742249963748	0.26497191363541583	0.11538956797370621	-0.3044287593162137	0.31970579464343507	0.19873682481009697
-1.6368390022932373	-1.277888660550529	-1.0115980820924377	0.003483082183431352	-0.16745721622044146	-0.24195195293984448	-1.0966453964661713	-0.8340444087159634	-0.45764962804607523	1.4904673647919724	-0.38024646467655615	-0.00531391731647071	-0.36117346551006363	0.8925044295624003	1.1103361317764242	-0.857978621350898	-0.45530862039641573	-0.5126500371736972	-0.22937358249804246	0.10371036211404032	1.2262674314179711	0.025605537914874375	-0.12821833603168106	-2.287484916850996	-0.1998465761960933	-0.5017602992029215	-1.5956525585686197	2.7687304628596454	0.14201065185949466	-1.2835568066353729	-0.3795218983550638	-1.1091221604971007	-0.24536841356046724	-0.7058799293779263	-2.683672890562325	-1.7829917039269367	-1.2145607971936019	0.3620973706974856	-0.07574329891999279	-0.40134162915419314	0.31743856887891225	0.1684231745929103
-1.623260450135572	-1.3343545926643752	-0.8824122631234914	-0.11018707954190603	-0.1445811202043149	-0.35803545179303464	-1.2629943888085526	-0.8894515950102869	-0.4689629913115635	1.310654623216726	-0.3319367591679836	0.009094263086193436	-0.5785837801325074	0.9874912439426999	1.3248805744611267	-0.8530398320127025	-0.4623858550603813	-0.5365488982791613	-0.32977454942240564	0.12094880269636663	1.1971482085628105	0.031715293512014034	-0.2107992978377815	-2.3424808838909703	-0.1611200014499987	-0.504526573693244	-1.4806049591093273	2.7039784076775675	0.18258082623241773	-1.452106433341737	-0.4132460042762891	-1.0429124219513288	-0.35712247659234486	-0.7044344406219883	-2.550145156645461	-1.7768197736609952	-1.114099154841964	0.4329942755974255	-0.2516960032810995	-0.5127696886551596	0.3738948521090515	0.16293508030438972
-1.6016395203415947	-1.400330995373858	-0.7697530315773963	-0.25104353338833624	-0.09149427443604591	-0.4977162211669775	-1.4148060160273788	-0.9500826948542583	-0.494792108372447	1.1135844157616344	-0.31134431275515695	0.07658736010334644	-0.7365835030101407	1.140783262942612	1.5764797233624455	-0.8496714411276649	-0.4543440909703217	-0.5650477151529578	-0.3806429187628494	0.11057981587992952	1.1226919385617145	0.02407564726775763	-0.28285424836349715	-2.310481819343254	-0.14343165871951571	-0.5351139675804963	-1.322365778258594	2.6387190168054038	0.21607568262564808	-1.670757348475534	-0.45299463205868634	-0.9090671489268324	-0.47089493970023055	-0.6961335088691446	-2.4432686485421597	-1.7595321241302528	-0.9651736046221975	0.46765834847066906	-0.4406448039840212	-0.6160513377461498	0.46616621733814717	0.14890815696108112
-1.5947629495475213	-1.455125631399767	-0.7074370187840605	-0.38125936638640134	-0.027758662661034134	-0.628570386757308	-1.5500958124073716	-1.0377433344841462	-0.5038655482071808	0.9513139720273586	-0.29618719092293005	0.16664613527414077	-0.817112313501213	1.3519319065650635	1.772439155200947	-0.8718390946548678	-0.4548384123011962	-0.62961436702844	-0.4378357584607363	0.0672892959213064	1.0232745400821015	-0.024704327596079302	-0.3746024853325126	-2.185576820823724	-0.15971745264895784	-0.5733666869638274	-1.1657373048374229	2.606943781478943	0.24496405539805627	-1.9093891345893208	-0.5057284724084001	-0.7331661766059137	-0.5951897973220086	-0.6785113003592647	-2.3494744406683603	-1.7333144304710484	-0.7776815180698721	0.4989509652685068	-0.5969048123605216	-0.7038202775321162	0.5599254494752122	0.13699576406423078
-1.60518762812232	-1.4842618931994547	-0.6855392904487829	-0.48278176050234284	0.05550404746705012	-0.7300904603709417	-1.6587222351361497	-1.0671432952571083	-0.4729353555207906	0.8266329697507855	-0.3192704255094613	0.2633736648563606	-0.8087748607101334	1.597957644959973	1.8866783532048763	-0.9231387774580659	-0.4735864530208992	-0.740640572164064	-0.5311762175291644	0.011026741414201508	0.8946122965607228	-0.06689400428772073	-0.47051080325377503	-1.9804801488216353	-0.18882323809865764	-0.6082618670802802	-1.0454472117698106	2.556263616227157	0.2860460612844047	-2.122102721711428	-0.562438276911464	-0.5480767416059685	-0.6905295185592983	-0.6592097740299858	-2.2630361974564774	-1.6883831944540617	-0.6028500960455956	0.5168678461263725	-0.6673725347472445	-0.7606277422748344	0.6609941230093602	0.15683361077185537
-1.6309085935740257	-1.4634502776282492	-0.6832579028371508	-0.5507598444670526	0.16206147831914572	-0.8381574812947268	-1.7157756244504143	-0.9476898054218388	-0.4050201771242549	0.7130185269049287	-0.398415702439774	0.38064789189885484	-0.7152281411455645	1.8353380234112868	1.9607877656381127	-0.9788879225452156	-0.5014854666706692	-0.8714779504382953	-0.6779339165346795	-0.054902733093643394	0.7490413067222411	-0.06924768220636209	-0.5367701571302922	-1.7604445440981968	-0.22707456903613532	-0.6380362718997641	-0.9602028293989122	2.4750365020564833	0.32831732274606384	-2.268177257451158	-0.6173197987290557	-0.39578061306393136	-0.7410043616365141	-0.6836767969429808	-2.1819168825385966	-1.6566700890234938	-0.4185331394221311	0.49707946312052675	-0.6939423317127303	-0.7675592249156632	0.7153839244228759	0.19223181893281907
-1.6653139752128396	-1.3723646408357242	-0.7192122123228424	-0.5753518675732584	0.26260990034351894	-0.9785164955698653	-1.709049208682929	-0.7279821123240899	-0.34058737968646896	0.6172647235036492	-0.5006828308275255	0.4912227739133604	-0.6117338918287676	2.0132407722506356	2.0089896345132567	-1.0173740643465508	-0.5495913717971084	-1.0159583793435982	-0.8825659714403915	-0.13843788313356226	0.6264591770325695	-0.06041158302013039	-0.5961938941195468	-1.5478719386649906	-0.2991029843226457	-0.6568089285554528	-0.9189912896247039	2.3795505848065384	0.36164658659083304	-2.3264118719220055	-0.6975990306231792	-0.3046669722225877	-0.7919986459097597	-0.7556004911446446	-2.114524929366723	-1.6781417452437963	-0.18245757943950472	0.46639233231174104	-0.7170826032546823	-0.759054730531622	0.6940342151402793	0.2226261764189541
-1.6934285054372566	-1.2371806629800814	-0.772788893832246	-0.5614498799633199	0.32928460642178436	-1.1212682071353317	-1.6467346777049017	-0.44404836812239823	-0.27244470906649526	0.554090670008545	-0.5797508740160155	0.5627946198060024	-0.5588509764458367	2.1036602266607316	2.011930179145592	-1.0462557402459567	-0.6127439359706154	-1.1837835837731805	-1.0806282101558338	-0.22967416609027333	0.5585855096096035	-0.04871184236621786	-0.6519356239756651	-1.337355861632384	-0.3731366966552729	-0.6767641147642569	-0.9355600316549129	2.2804732649083514	0.40998455687337715	-2.2951121221982644	-0.7890241786480293	-0.2773339361153201	-0.8445364125940701	-0.8512365780999517	-2.0916761714399374	-1.730639580423246	0.055690450287484115	0.4545440723896047	-0.7047904621313839	-0.7517523752033709	0.6480638510710608	0.26402900538971147
-1.704911984429161	-1.1003890574589006	-0.8035337355433422	-0.5552318701022393	0.35510851808924715	-1.2407806107667876	-1.5498881357627519	-0.08130655176850074	-0.18530643778961892	0.5076546829347661	-0.6167072194770111	0.5693716023677287	-0.5548819495183468	2.107442571636055	1.9773067075432913	-1.076582637910227	-0.6570278932461576	-1.3374116519905057	-1.237254263770802	-0.3224873991253162	0.527079465208937	-0.022311421712126748	-0.6763173887502264	-1.1785892822777988	-0.40043423736974626	-0.7105295568255031	-0.9915551982189232	2.1741463850176155	0.4713892846162935	-2.1820860012816112	-0.8585539894516513	-0.31207054962258535	-0.8456495008712814	-0.941898483159828	-2.1105187578431557	-1.784865139758086	0.2472344808912837	0.4363382095824203	-0.6671559331415478	-0.7111226328603706	0.6122605775396279	0.3394418774955139
-1.7055596548970715	-0.9879904162687888	-0.8086084757030759	-0.5628334901045923	0.3376745432755849	-1.354009828994115	-1.4192826014781246	0.2551696519422249	-0.10638413565914162	0.4714391368189526	-0.5946087150986888	0.5077111162425251	-0.5905283045652329	2.0505442770072637	1.909395501933115	-1.079313765654852	-0.6774397472258726	-1.4334775464341256	-1.3735711345569226	-0.4314049648096373	0.5137383889914307	-0.002560141178196308	-0.6794458367243967	-1.0744435798775434	-0.40168609910951875	-0.7615683770018836	-1.0430773173989274	2.0661239358468544	0.48031622836514154	-2.0295861379675846	-0.9505628662857191	-0.38501849413297673	-0.8250796295084415	-1.009443196718506	-2.150331501967193	-1.8540781857420927	0.3897167758160813	0.44778739919359156	-0.6237092610655126	-0.6277657991834162	0.5832589813017648	0.4139024038277195
-1.7019833875307842	-0.9231600451624615	-0.7974350655106711	-0.572436403347002	0.2950794792486052	-1.4335528837954086	-1.2628213249380345	0.49598644946962267	-0.0637818419703051	0.4616543212132915	-0.505114116764463	0.4037336105341243	-0.682889308538256	1.9722262875182153	1.7920908341980908	-1.070562777173118	-0.6392443819525495	-1.4627290833427395	-1.4826955088708593	-0.5697661326414668	0.5405964124876924	0.04251279096378084	-0.6758225404111496	-0.9777996791901764	-0.4014079076117909	-0.8132301368535652	-1.0799696990339918	2.0090620216513475	0.43092448731966204	-1.8918347058789515	-1.0517131565471598	-0.45876910894636447	-0.8312684003297275	-1.0582922137941435	-2.185583548000843	-1.9294839779457227	0.4878402471740838	0.5361470704596102	-0.5655697800697059	-0.5182560466863679	0.582125368419504	0.4223928085211367
-1.7062016934478703	-0.9143340101075978	-0.7803426221054076	-0.5891138470141378	0.2576823386778259	-1.4438866984705647	-1.1220165598841843	0.6917877166885533	-0.060789444262031735	0.5005925257810215	-0.37876936936424477	0.2882336392524662	-0.7789821963204578	1.8833156930982748	1.6700870608251186	-1.1016976334618385	-0.5021847505045879	-1.4113873043012102	-1.5751772575243754	-0.722589876876639	0.563698332604449	0.15545991008456883	-0.6497381618597615	-0.908834839995173	-0.3949979118516618	-0.8273254667947041	-1.0958921062357776	2.034215191128262	0.3707391228881404	-1.7854508012310883	-1.103433731794082	-0.5086719665997018	-0.8561422130311126	-1.077338653872373	-2.194274903170615	-1.965443537926887	0.5497353531931648	0.6864589672418413	-0.48383877418674615	-0.4117004869753558	0.5993657310039016	0.4022321327377146
-1.711388689108265	-0.9316995723165358	-0.7669506971883041	-0.6039464771595753	0.27343309331188104	-1.4113403632812624	-1.003929312233729	0.8426071562670814	-0.090485929121328	0.5751598577210727	-0.24851466378437675	0.1912613847377166	-0.81497802543643	1.767551468853529	1.5791896370432235	-1.1716827819178444	-0.3119795476788467	-1.261418291808695	-1.6837427885524154	-0.8567170417584243	0.5188135253302955	0.26410176001251007	-0.6138323018666773	-0.8833804507349035	-0.4248455412953006	-0.7891466555084415	-1.0635651055316377	2.0884734080890794	0.2891622119690781	-1.7135521990073024	-1.126254224109162	-0.5287176012718784	-0.8769792255804832	-1.0649244563213849	-2.171154540394774	-1.9615405466119988	0.6198140576899767	0.8560225662668927	-0.4253924409162012	-0.32202602889882914	0.6024359325600275	0.3974865453235226
-1.698576077677867	-0.9401993067066116	-0.7554898680841967	-0.5855065777172468	0.334011577081618	-1.3664725790535786	-0.9034022786452169	0.9407717941097016	-0.1625747148478251	0.6606178234687934	-0.12408145149420964	0.12915223623620897	-0.7855847599828538	1.6198565048171023	1.5084051541615828	-1.27837883914118	-0.09676891948161669	-1.0390208848548221	-1.7990280693352385	-0.9683780685379301	0.42341603682206064	0.324689352434862	-0.6017714220091546	-0.8767323023203826	-0.5265361250269642	-0.7231044916269236	-1.005302637426651	2.096951254489206	0.18932495911518882	-1.6905077752176276	-1.13812704781363	-0.5325197237597514	-0.8954564909821681	-1.0626711944371305	-2.1361627823414695	-1.9349481657865635	0.7317938491977743	1.0262054123262032	-0.42461628516245487	-0.28230428520434836	0.5971339306419498	0.3618946397170806
-1.6718357352288422	-0.939077150761854	-0.7536485906811082	-0.5252783576985997	0.4055789594332543	-1.3163012965012715	-0.8246697551506671	1.0185350835519782	-0.24307196314055113	0.7558857370540393	-0.012758666878032243	0.11924087646877121	-0.7082636221973304	1.4792878457341836	1.4958357673017972	-1.4432137782282133	0.1559619033906709	-0.7929650690288298	-1.8785746404689043	-1.0525288771700763	0.3014368936280955	0.3572093356774187	-0.6238802393279514	-0.8867950639283553	-0.6526496039965884	-0.6505267403045322	-0.9464553901911857	2.0779128151717536	0.09579527697085619	-1.7038328743854205	-1.1074427372007851	-0.5355086144932735	-0.8979498087231177	-1.076435223399914	-2.0727883175618755	-1.8969070104374581	0.8325610479860817	1.1722238630042459	-0.49661826892286376	-0.28271352403185074	0.5914776746981645	0.3052219954611998
-1.6355155017718581	-0.9490571759726729	-0.7803875313103609	-0.4428382534477223	0.46299159384963434	-1.244642838676373	-0.7519021663933213	1.0527994627485904	-0.2879491790637464	0.862664212832929	0.07168677558469547	0.15265602663121441	-0.5753636262102039	1.360536486508926	1.5328232061575442	-1.6603725730226788	0.3988304128811454	-0.5394343250792988	-1.9308878241582488	-1.092406272301623	0.16901854672721087	0.3140879948096488	-0.6705217921010296	-0.9299950944818622	-0.782055015689318	-0.5849069084062706	-0.8894753324600553	2.069368214075562	0.029136749281319718	-1.752849719340399	-1.0526272978898978	-0.5501151017175205	-0.8473562362296677	-1.080803575449106	-1.9589745689389493	-1.8656934878951958	0.8880527538975841	1.2586982710770764	-0.6712894137835981	-0.27996395065956753	0.5842981264438395	0.2902911507056648
-1.5940364322400398	-0.9685715474375296	-0.8421017607573205	-0.3405746396132419	0.4622851646550843	-1.1420111970302227	-0.6531057715099946	0.9987740858448184	-0.27721329605775014	0.9686468346027963	0.14951907890406244	0.21253206012339176	-0.41765097131789275	1.2651214821314207	1.5305457255109314	-1.8939977921774453	0.5837307038633692	-0.31976552825164034	-1.9563901604487035	-1.0905160924132105	0.05711430289900841	0.16434504422743917	-0.7282932388733663	-0.9916133416545929	-0.9113329229455897	-0.5348288934917976	-0.8630884566076116	2.0345356136693686	-0.016325932205220463	-1.8348336458580192	-1.000477186349401	-0.5788633723063861	-0.7560384739673629	-1.0889025639198722	-1.8147071266156864	-1.8248421787993725	0.8962230673128542	1.271248344304705	-0.943449331341742	-0.2579801523946585	0.5783348503444419	0.3197493038719933
-1.576904140384535	-0.9997531573067409	-0.9470725364153939	-0.20231245478169918	0.38556346558765286	-1.0340195366510156	-0.5492905243816308	0.9204715537135437	-0.2406045474863618	1.0649116600519732	0.20765677805926236	0.29898114253937813	-0.29776888440426097	1.239042672301561	1.483227941950085	-2.1217852257780754	0.748930481317626	-0.18128595073502235	-1.9229004542671722	-1.051934820633717	-0.014691338964709134	-0.005502238576498786	-0.7566170158405808	-1.0572541066423342	-0.987766036946114	-0.49734692997790686	-0.9053977396618397	1.9546836462376143	-0.05284661607487012	-1.9295462276335844	-0.9480297035287373	-0.6159235051117958	-0.641375540237708	-1.1048135688289729	-1.6428831089820104	-1.7541199761736088	0.825001847444151	1.2434510329891233	-1.2388217209770698	-0.21818167642002312	0.5685692477024584	0.36572016426525494
-1.6113151539404627	-1.0607395474108146	-1.0763302101122663	-0.0010960085222133209	0.31013252603619	-0.9549380651852581	-0.4600126423768212	0.8484826547325957	-0.20576323849705352	1.1551698820856897	0.20976139752386397	0.43185658403061866	-0.22867286845903897	1.2729920220800734	1.4212650929654504	-2.2836500634428267	0.8888837010438688	-0.12618057151940365	-1.8423724998021769	-0.9850980597794337	-0.047353107482146134	-0.1508418500525859	-0.71154388068458	-1.125417029102509	-0.9752706021732042	-0.4496762073679867	-0.9715188185378103	1.8904255758064097	-0.09573508612624644	-2.0147021513081365	-0.9092172445913119	-0.6679597759388851	-0.5026847408973492	-1.12193623343055	-1.4358183621833955	-1.6778607298691235	0.652123329602061	1.2012046242075218	-1.4727695052635212	-0.1731909828214478	0.541834877229119	0.4403582465891468
-1.6818098604346587	-1.1368710634927106	-1.2118392451386497	0.24889269521716245	0.2839772031416545	-0.9003110904348194	-0.38584900506396175	0.7583055492207261	-0.16488463588579072	1.2233787593641856	0.1735677352633444	0.588072665961843	-0.19092966899763092	1.3049839318713543	1.3431292485029718	-2.3531686442424586	0.960487954313523	-0.13881999543738593	-1.7323894150733292	-0.9022649765552109	-0.0479058451032102	-0.28162788639840763	-0.5990539497742182	-1.186828330021089	-0.906789128482713	-0.3769084066531322	-1.0166083672825579	1.8583966726349037	-0.1541591479968641	-2.0666605491821515	-0.8857799822136609	-0.7352467825228891	-0.3555047882961343	-1.1570531073247863	-1.2307906517526956	-1.614954917849974	0.4460852958501995	1.1622195831396762	-1.6286143605624357	-0.12974772353936417	0.5040713980887748	0.525117020439224
-1.7719881172362144	-1.1898431909274914	-1.3342707196826042	0.5064253685363385	0.27080796753953773	-0.8599837790179157	-0.33615659904241746	0.6731726096955066	-0.12486350396286353	1.246977925084343	0.11782428210457137	0.7494381683483735	-0.15489639623139742	1.304749446872885	1.2828096450481712	-2.3428244979096937	0.9487448085508277	-0.20431709291146144	-1.5592434087143565	-0.8007893191172679	-0.036084797343629835	-0.3726661868931805	-0.46070609633204784	-1.2248805725026517	-0.809039590968848	-0.2765095359338113	-1.0455087674677574	1.7879037135913218	-0.22720051573616945	-2.0516274515452397	-0.8522981788170154	-0.8012664149442676	-0.22034618908878714	-1.2108125347330931	-1.0859234153877684	-1.5410374663344204	0.24295669077792326	1.1271977230910852	-1.6756169089986623	-0.05374440004409918	0.44270279236883425	0.5574967767415011
-1.8534537982650996	-1.2238580455933934	-1.4019039823424233	0.7708513852379314	0.2677816597554756	-0.8517883197951391	-0.3103585447437919	0.6061267686970233	-0.1086678075944018	1.2365312940396	0.012757430575836204	0.9128124545560814	-0.10834145774229136	1.3058607018656354	1.2633885970025847	-2.2408168766479637	0.8655541455502174	-0.2914026191619091	-1.341485351752148	-0.6983523701932193	-0.0252687270768945	-0.4086382310830799	-0.3397198710575209	-1.215930147010727	-0.6853023310423082	-0.16911051259203683	-1.050597371831215	1.6938863996547866	-0.3306205891840296	-1.9721784116444838	-0.7987823621379715	-0.8702749380991683	-0.08937280180375054	-1.2622974430695577	-1.0276754921340951	-1.4840121612297008	0.021069577506688343	1.0849237922190724	-1.608416260831201	0.07034448568273051	0.3479752658948387	0.5100570440533707
-1.887678958556322	-1.2346020918729823	-1.41283488282808	1.0340173284180065	0.2659414553104126	-0.8806325682320834	-0.295855792394343	0.5070970957074742	-0.09338208011968585	1.203566183244846	-0.13376463187492407	1.0551200028218897	-0.03506423418477471	1.3064112318620436	1.2667327458001434	-2.0674244039611076	0.7202477875091506	-0.3684832416162367	-1.1384480447598415	-0.6483436108597789	-0.019728788647591845	-0.38679806139635603	-0.2610809214440741	-1.1945241438472365	-0.5754862373145303	-0.05863902407208159	-1.0368088954915236	1.6799880719342621	-0.4428321215683605	-1.8540825174941027	-0.7529871849921669	-0.920822044285174	0.06500512165675308	-1.3079472534133074	-1.0569861820946589	-1.4771533044923373	-0.17844549057542314	1.0168066184506899	-1.4796646563782072	0.22128966946442535	0.244096177090083	0.41546812484532536
-1.8563148121581285	-1.1981041687335745	-1.4065206486116313	1.2907511315960898	0.21833161613693303	-0.9083558285684413	-0.2843528138005459	0.353356758230221	-0.06205815089273368	1.138255890041314	-0.2754692396796468	1.1838351204601305	0.05809556766044801	1.2894365569727864	1.2783219511158177	-1.8461916769475781	0.5375176877356388	-0.41075056246024094	-0.9474599442243861	-0.636116847238731	-0.025381787044841026	-0.30436049229595213	-0.24306508699764945	-1.1949639046373028	-0.518329475844015	0.0574600381247482	-1.0435902815484694	1.7719226393536012	-0.5195767408459716	-1.7238273009088154	-0.7340986018259675	-0.9106091208246927	0.2717130353231564	-1.342724012306147	-1.1094172348310618	-1.510968821244525	-0.31230577996118236	0.9244424830298031	-1.339685868696591	0.3695620121539947	0.14916790666818497	0.2826723845168972
-1.7761782635677381	-1.1177864538790387	-1.3937305070409036	1.5410116158989295	0.11918733115357927	-0.9414014273655678	-0.26284674349078063	0.17359796100891584	-0.044689994603487125	1.0639650126517655	-0.40019207850163846	1.3056061681378512	0.1261806050486698	1.2932392919479776	1.2798114426779477	-1.5901484508890198	0.34204374291985784	-0.40194791983084394	-0.7554359390614157	-0.6223131335393495	0.010646656073623764	-0.1838521828615304	-0.2855213970385274	-1.2043282226375251	-0.5082334427390013	0.15419517888933063	-1.0894595358005201	1.9074346723635176	-0.5762545540237302	-1.6116416236833158	-0.7181506902080921	-0.8323276433799232	0.4741170076510155	-1.3372502865024152	-1.1501353284519513	-1.5577006372547808	-0.3845233795146741	0.8202163266415757	-1.2047250182136184	0.4793147502048713	0.07844699466958524	0.13664065208085757
-1.685831049252815	-1.0254354071913612	-1.3631383566266488	1.7293720179290826	0.011783929537640092	-1.020567679443975	-0.2374525048900335	-0.018574652281981574	-0.036395278148976744	1.0115391769837694	-0.5080876158245411	1.3582832098647892	0.15051897771723688	1.3529717965582777	1.255845042962117	-1.3356983826814905	0.15390022174239326	-0.3624092091130543	-0.5381413131167772	-0.6330493553055353	0.1019865479545009	-0.03491340556818787	-0.33995471433708235	-1.2214530251683182	-0.5210070690096377	0.22744866138493033	-1.1709182427477987	2.0857231146112443	-0.6646960287698978	-1.5323281392166168	-0.7306402839751293	-0.7175141056975027	0.6134162952495834	-1.2774325606317254	-1.1995447772426135	-1.6174112003841437	-0.4132058293741279	0.7063161554737155	-1.0837349712980955	0.5088438893518624	0.05892759785314154	0.025474459830717867
-1.6060605752747215	-0.9341826407900419	-1.3211302863132401	1.8262741424661275	-0.0856684139180234	-1.118451606781758	-0.21758477255451075	-0.21192685895505775	-0.030585476750458397	0.9749634022112431	-0.5639758822492285	1.3161089464922338	0.15018198486490145	1.410277891184408	1.2070569870851022	-1.094699118616238	-0.016158372695808665	-0.3182914515167881	-0.26106408590547203	-0.674762925185827	0.19933118035512337	0.1440249581965008	-0.3609899623778805	-1.2564657445420746	-0.5411527699700429	0.3056328697850326	-1.271961920924593	2.30539946841865	-0.7673182472115364	-1.478634631786673	-0.8003463147966299	-0.6139168293543104	0.7523297122453851	-1.1847193369696714	-1.2346044365081836	-1.6867595500670673	-0.37378904904388394	0.5967369525004553	-0.9838635809380196	0.4603107221527171	0.08200134339417753	-0.040770066522493424
-1.5282500084516957	-0.8486202396405069	-1.262802210919767	1.8519532878261906	-0.12571684430538774	-1.1852116292091341	-0.20868928960985933	-0.3926517993274811	-0.03299164449833753	0.9494290546375685	-0.5605775976091366	1.2471882873686604	0.13899881465411268	1.4138869211608631	1.14318182312715	-0.8768689215845518	-0.1397748752675836	-0.2676710291752915	0.07800385506798105	-0.7119400633339275	0.32324490522281446	0.30166253679748845	-0.3522085011742465	-1.297195354186685	-0.5279966303900308	0.37784108062207417	-1.362223092678013	2.475824207470037	-0.8557898296937896	-1.4094200271572137	-0.8719797520636604	-0.5517098808721612	0.868729063687488	-1.0693353227457516	-1.2194737830420546	-1.743243640376121	-0.2587669782318631	0.5296380960772973	-0.9280164669358371	0.3580138039904048	0.11070772794395103	-0.07189078942916846
-1.4725616120456388	-0.7912788667186951	-1.2093243296612595	1.8011138509090414	-0.09452930356818992	-1.2240411498025652	-0.22660716900420877	-0.5558962891982887	-0.042467570574535	0.9341067706112398	-0.5268071439982263	1.1648791350612946	0.13846212233372812	1.4051905862176006	1.0825739309829054	-0.7378203802863498	-0.20390402548501146	-0.23624496772164835	0.4610432214145007	-0.7388562249449284	0.5017540323892666	0.4263388175461726	-0.3206556291130488	-1.337252388505313	-0.4605815574408276	0.4286159433089186	-1.428928950684462	2.581590347913836	-0.9525560934671292	-1.2960143510252031	-0.9140082263273428	-0.5415180803143881	0.8841787289751615	-0.9292079421702045	-1.1785406689156632	-1.8005707768091905	-0.10859263214049493	0.4956483144191335	-0.9131431566779824	0.2789795554289457	0.14039421529818003	-0.06559562245115877
-1.4556545968746248	-0.7502923198002581	-1.2034681693353366	1.696214789186421	-0.04373617234519094	-1.2166181361617052	-0.26866168954020403	-0.7239714948246834	-0.06530428992714658	0.9411605503543617	-0.4882095815235522	1.0564659899507998	0.15795778290208712	1.3977176512663543	1.0231384128424026	-0.688045577140566	-0.22572650375038822	-0.2574361275907543	0.8433192896144319	-0.7595833975498689	0.6958779973507844	0.5243793098489025	-0.28457363666029273	-1.3328547806046562	-0.354579005494393	0.49517546386992367	-1.4689504136317326	2.6641659069450006	-1.0406964908524585	-1.1295116113730979	-0.9460802695809696	-0.5938289488767109	0.8788062228904925	-0.7939590861459445	-1.1281919200220172	-1.8636327084809365	0.029399311671522356	0.4507597849580288	-0.9230526801386147	0.2923949157430177	0.1549186303521586	-0.00708285246324587
-1.4495439668078194	-0.6884225303354182	-1.2520868746178857	1.6297767950813438	0.0018764781177707302	-1.1465045695006402	-0.32551893980121366	-0.8744763761679651	-0.0975119389451388	0.9812715924090707	-0.4611295007978232	0.9741058532824901	0.16236365241593403	1.3604243415096584	0.9373148699947329	-0.697820738526536	-0.2242555963755953	-0.3184273593008509	1.1577027137402052	-0.7804617845458826	0.8763970795029248	0.5513583429913257	-0.28381878326169974	-1.2651445530754306	-0.2218932523909672	0.574098753240721	-1.4733926831667676	2.697209481496679	-1.0949355774074272	-0.9277644588661962	-0.9497258212008026	-0.7068047940233269	0.9142617948138863	-0.6937952182345388	-1.0683709520175644	-1.9122275523454995	0.1277087739040163	0.40686205075173804	-0.9869682039530069	0.3631548667609052	0.1281016006061541	0.09192882508319697
-1.45469717096554	-0.6081684839032796	-1.3301570365088726	1.6298344455038971	0.03380533344184297	-1.058474033366333	-0.4036630461360001	-0.9882116466553414	-0.12846838073423358	1.0221114691878317	-0.45072225408754313	0.9340015549642458	0.10981772988533552	1.2822083020199448	0.8459850131786716	-0.7672938005304241	-0.22063861102774202	-0.3711909428525918	1.3779005987066852	-0.7936066355413012	1.0891382525193818	0.505785254291638	-0.32989838961582363	-1.2024786404910743	-0.07994604067570893	0.6331935559976922	-1.4735568316946197	2.687169575208655	-1.139931588984669	-0.7029999936564321	-0.9137989650561131	-0.8278495880053166	0.9151967889667437	-0.6307038854754032	-0.999790727631073	-1.96677575896237	0.19563529828168422	0.3767253617511813	-1.09137017789891	0.482051534863795	0.07463285965947365	0.20745320985657342
-1.4974208941791676	-0.5388415304651237	-1.406394902837762	1.6679825536847237	-0.0034697082558040717	-0.9399507368824542	-0.4976944157843837	-1.0826465225657393	-0.15358877202210552	1.0576316902220773	-0.44126112071456236	0.8838125500513548	0.0006570081626256941	1.1966824475779219	0.7882984464207998	-0.8562489071126361	-0.2422320135544215	-0.3786449620862725	1.5080565630239202	-0.8017398095754433	1.3214513622089787	0.42427934936736167	-0.4089902512684258	-1.1404076983873948	0.021790908305575552	0.6659876344974515	-1.497491738912253	2.65552784927432	-1.1763619496460695	-0.4798350825685379	-0.8633669986899186	-0.930263981796726	0.8895215527057678	-0.6085857817908064	-0.9357146169914176	-2.0548376510030772	0.2503166153828927	0.33732748932716544	-1.17703611295203	0.6591752148923012	0.016346263963183633	0.30922507600106636
-1.5611685639728727	-0.48110222990332685	-1.4488341015187243	1.7240270001809506	-0.11989098378736465	-0.7811566493901047	-0.5858762266092427	-1.1219101308582502	-0.18826383669428798	1.1076113219886587	-0.42793830025056856	0.8074583711022025	-0.15232526558025683	1.1119110231309755	0.7604785878893916	-0.9511555962383426	-0.31452349404016877	-0.33639855013212455	1.5511420173339827	-0.816893651766548	1.5142562942111375	0.3042417755166654	-0.5216563146384594	-1.0439707439541734	0.031516019413619326	0.6859322624066738	-1.5114648823457784	2.5600152301459493	-1.1952696079066991	-0.2900439193454542	-0.8162942264145048	-1.0359524255082506	0.8815073171098577	-0.629800455002941	-0.939698154777564	-2.1375082110408186	0.26931425470620046	0.30474133427998834	-1.2644529109845344	0.8363884159143256	-0.038905555579552255	0.4027325178051978
-1.6104365748709495	-0.4540192747259605	-1.4331248616260248	1.7765630066760913	-0.26194430132860785	-0.6233422489772601	-0.6859186813603034	-1.09202709850973	-0.24180325650985343	1.1366055401489226	-0.41059932521191983	0.7188067642934517	-0.30464603483522507	1.0135292737728256	0.7876161631891131	-1.0899651638588885	-0.42331035668574807	-0.2466157770902467	1.5523960071462337	-0.8441446452434949	1.6479936740713796	0.17647629249976443	-0.6584609122435057	-0.9858835172428535	-0.054271283697978415	0.7237520915071689	-1.505955647379697	2.40546475781858	-1.1855749168877145	-0.14841560184279284	-0.7672940476935625	-1.1297486749938157	0.8509196512521282	-0.6885340643066783	-1.0230582097001528	-2.203349072528762	0.2803939968010513	0.3136309694828922	-1.3440720512119506	0.9476885882816962	-0.061140899926415714	0.45023681630848766
-1.6448250607584272	-0.47135300272369973	-1.3734764556069212	1.8269494759874665	-0.40090154030114267	-0.46843864959871173	-0.7752196385478489	-1.069468779353403	-0.2519529095554569	1.1149918207460092	-0.37043777946538536	0.6374765117162031	-0.42332992494055793	0.8969596445333361	0.8948595556625195	-1.2730417603402269	-0.5477828791231812	-0.14068088663456996	1.582573544584537	-0.8785783222964124	1.7046995291051128	0.08597737652801538	-0.8099180530412458	-1.020676356221577	-0.1919181185108715	0.7896147642958035	-1.5037499015366644	2.2275234399903874	-1.118570150233214	-0.03945614394784763	-0.7228205206818367	-1.1840239735082065	0.8443450098280743	-0.7815661457825411	-1.117237191110115	-2.269158710086187	0.32600161623945306	0.34767579532187703	-1.3391443646823453	0.9953265455456792	-0.02206668089095546	0.4433766984478348
[truncated: 124 more rows]
