# Supplementary material for: Obesity dysregulates feeding-evoked response dynamics in hypothalamic satiety neurons
Source: Sci Rep. 2025 Oct 14;15:35837. doi: 10.1038/s41598-025-19800-2 (PMC12521569; doi:10.1038/s41598-025-19800-2)
Supplement: Supplementary file 2 — Supplementary Material 2. [file 41598_2025_19800_MOESM2_ESM.zip › Fig 1/Fig 1ef NCD and HFD/matrix_MPK143_5.csv]

0.1270803014680781	0.10134827906633251	-0.22131065456908838	-0.6505862818282386	0.8100887760593413	0.20775449900197512	1.7080897827684516	-0.4172132907503685	-0.169745947435907	-0.17247063917950936	-0.7413592697469927	-1.4347819321696862	-0.5074565882119738	-0.027522390743384317	-0.6482079612093383	0.7648213504788136	-0.592735615644856	-0.039281499641919834	0.4799649061148072	-0.17908707882425495	-0.05420394124131145	-0.20400411396289903	-0.16314183897843484	-0.8583761251109736	0.15013331329131702	-0.3568657085174466	0.7461941269248007	0.47445370657448044	0.28416655072592056	-0.4731577922347845	-0.8696752363198534	-0.2327303324370277	-0.2789004092306837	-0.6406235387921512	-0.519354276418319	0.3056607422560142
0.12249697781244995	0.08981941669914162	-0.2945964490935768	-0.6451965009770398	0.6459523005159693	0.22912548930476206	1.6533887501358246	-0.3912590747302829	0.06767396934709048	-0.15767515170660468	-0.8298476281628042	-1.409194072737693	-0.5373272225584128	-0.06309026605568673	-0.6778176060944923	0.7560863264416875	-0.578000816266877	-0.0829240028964651	0.48377520373434413	-0.17458094223443227	0.03127783601189328	-0.22379204861010937	-0.1894473520631385	-0.9131855565671128	0.15049708921036864	-0.28340226600466534	0.7579879522484394	0.5136689819984275	0.4752185026472219	-0.48612332416136794	-0.8492877553478788	-0.19044393140331234	-0.25172188614356106	-0.6329679339221694	-0.5526648889235437	0.32448626464378105
0.1167474012751329	0.05140742321088956	-0.3298218647683644	-0.658311634381624	0.49929641155519616	0.23630614204649722	1.616126126925406	-0.39359920896160183	0.2433600003896014	-0.11259681397442477	-0.8656546244075701	-1.400179063795821	-0.5455446460633578	-0.10139508875124188	-0.6663027441947099	0.7465909287622629	-0.5293270950988599	-0.09960625681981546	0.4571374474031551	-0.14601896877276707	0.013570963322025542	-0.20285014560706738	-0.21189127977682665	-0.9377328384024123	0.17903328908258967	-0.27825955856724427	0.7755651731715107	0.43589357894998493	0.6362339692400814	-0.49302733314505715	-0.8565308396907546	-0.1663010988852558	-0.22983045745298672	-0.6202085924722002	-0.5791331899419502	0.33900973466458106
0.0961816261428672	-0.004859391371149754	-0.31634980032869864	-0.7094561631754562	0.456262709441846	0.25665132481474917	1.5028674903456218	-0.39627618069591436	0.27464724476951474	-0.0761003911883059	-0.8597647562604198	-1.329487016306598	-0.5415708919961855	-0.10778337275714311	-0.6349787524002063	0.7055400249274912	-0.4868685262751085	-0.05777469557995713	0.37452521759575197	-0.15664305234801087	0.039663084289935646	-0.1865175593889791	-0.2412282603581979	-0.9283536447699248	0.18231232479736917	-0.2775667586015812	0.8343789606516985	0.3636401359254365	0.6822329197961678	-0.47465129021620145	-0.8830556854403974	-0.19554050241095566	-0.2619459835509409	-0.5826424050663436	-0.6101001281389663	0.339915429899731
0.08425656035877417	-0.046400146138049325	-0.3004372718150777	-0.737997747672978	0.4789310830102444	0.27809070228650323	1.3471377034334857	-0.39252132895202496	0.26354792250212117	-0.04368603275172395	-0.8228257145999335	-1.223154597259254	-0.5258708146062637	-0.08656581020200457	-0.6322496706728398	0.651655497666625	-0.4640330788978592	0.016370787278212368	0.3108906728240424	-0.196848189506002	0.06672341818017864	-0.1867260604896352	-0.2437481292834225	-0.8914572146964901	0.155880972812323	-0.2519065137195332	0.9186349091036086	0.3270641702078292	0.6700677604452181	-0.4381278791409926	-0.8964808602961654	-0.23983525518827814	-0.3396705580135008	-0.561150301710301	-0.6576517579860622	0.3347529670593746
0.08217285768766062	-0.10381282786252026	-0.30652246037644354	-0.7432905124688548	0.4425690886452265	0.30653976457757076	1.1760841537801772	-0.358284456016241	0.42809091992023235	0.019359774659777135	-0.7823578551860129	-1.0700471048766613	-0.5071086972898633	-0.05252813729033008	-0.6552357925856948	0.5527438687927286	-0.43773390616920027	0.10660607018207872	0.23575572300741515	-0.23802734541917805	0.06159956797610884	-0.19256409130801616	-0.22524203480475963	-0.8679699964193344	0.10884474647903145	-0.1405522423155022	1.0517294825431305	0.26692160221874334	0.7265833087955705	-0.39537773032787926	-0.8737303696466345	-0.2985316056446258	-0.43991386777206304	-0.5233557892469176	-0.749562750648503	0.33991542989973017
0.08189438961132182	-0.1494334311840194	-0.2800638688521403	-0.6996764058209572	0.47695450055455735	0.33723420558311634	1.02197843851478	-0.29830610653594924	0.544511075687043	0.07138879823354106	-0.7003096529594026	-0.9117987259293722	-0.4550810100768034	-0.010876774385255961	-0.658612956901915	0.4364400837786695	-0.39903236202097137	0.19521510317077304	0.15936440478650715	-0.2712895659699205	0.008675588894598778	-0.20236757702190009	-0.20136415532591095	-0.8519802109053873	0.0360531850769298	0.04263472706674979	1.1760772675967321	0.20739674501199126	0.7485403113245336	-0.35564740160905767	-0.7673129369753708	-0.3941789369247074	-0.5301945769542098	-0.5086570278965526	-0.7855761979403358	0.33240462869966203
0.09059677481192177	-0.15625599083145403	-0.23434349936193585	-0.6054091387334948	0.5455472538817132	0.37665940849369517	0.7929527172306303	-0.20335338727121596	0.5327022844713231	0.09324141390394734	-0.6141891491171186	-0.6965226438653146	-0.39198079454977947	0.03180467598951312	-0.6243656567937824	0.35824770937245154	-0.3680683333754911	0.26648226759500837	0.09322999583333055	-0.30667313697679655	0.05554308714278848	-0.24990582797157165	-0.20369586419961716	-0.8506477287792251	-0.07168511628200319	0.2568538056801885	1.267889867654183	0.2227833590446794	0.7439314844338655	-0.3075403545417216	-0.5968780686231885	-0.5061218391361595	-0.6155711488474491	-0.5446786634426759	-0.7313880129482838	0.3089212451025557
0.11654940864260413	-0.10137018305047696	-0.21171809748258621	-0.48196159811764244	0.5473546693704735	0.39709577415390385	0.6312699172558482	-0.06407994392847041	0.5045790698562124	0.1135931923558787	-0.5408162761469615	-0.4478133131220072	-0.3640055659168865	0.0614831381598671	-0.58399427350659	0.36801758339104534	-0.36593143829982194	0.30257638075655513	0.0852592651373238	-0.31454847723224494	0.09198310076515158	-0.32252715472851745	-0.21395243171370856	-0.8594776436685937	-0.18301267337557275	0.46232761703476155	1.2958939294864813	0.2856026737572138	0.7360306383355771	-0.27073793834910614	-0.3995928505594705	-0.6122516227329534	-0.6685564083674549	-0.5948510802011018	-0.6196513618781286	0.34040062377570035
0.15666887939791155	-0.0005900272707897614	-0.18663945423046638	-0.36887321629779607	0.5080010907481953	0.41290460804721796	0.6562892440048981	0.13032138885146996	0.47672484820729083	0.11857469461294064	-0.4906014291566736	-0.22727977110176364	-0.3760257970876236	0.030490941245555365	-0.5084004933720758	0.4570814463122591	-0.36306827823111576	0.26623761052812417	0.1013346018511058	-0.2902846648254909	0.06664476258493815	-0.39720988859384077	-0.2486919424017226	-0.8839242490765852	-0.25763524023689766	0.6714146466717924	1.2382224821288266	0.3735047899342279	0.7516639016424611	-0.26200671938082615	-0.1708207148995473	-0.7380410505334893	-0.6290489527253523	-0.5963338499864445	-0.4851524589294033	0.4690352241737344
0.21953816909167068	0.15175941423904	-0.12661170439046732	-0.2819468307296667	0.4397288643057438	0.4612087450622603	0.7332443698924825	0.3747164983914065	0.2777642007652351	0.10941000776821667	-0.44494878472830945	-0.03818607276629684	-0.34837446689944984	-0.06212735820357742	-0.35522706535371973	0.5868271536662509	-0.3407775295986458	0.19383351032248564	0.08995519950086166	-0.2562460022777314	0.10755690862225901	-0.4651891153739083	-0.30438731765090205	-0.9147312358334563	-0.2817050802141055	0.8181017163246246	1.1254319289425214	0.41854152151895885	0.7621830513896007	-0.26694346875236474	0.06202146266556815	-0.8785785755601043	-0.5348929462449783	-0.566662337216685	-0.32643031232556396	0.5750209744413372
0.2937156429444023	0.39859288395268655	-0.03584177359792602	-0.24916618359267723	0.315115134351579	0.5858101669236213	0.808589796448788	0.7162059045835261	-0.03674237530351343	0.098350646988115	-0.39413176782492804	0.11233349032522441	-0.23610166896838097	-0.18081134927717574	-0.16105200859479235	0.7139134078420603	-0.3283611915445941	0.15299017174494664	0.04821699341440409	-0.22018304452346582	0.1521433946085488	-0.5242145967748415	-0.3265237943000188	-0.9289088456558211	-0.26725105036381314	0.8547135298946511	1.0207572482585632	0.37751055076512063	0.7213467014978685	-0.26532852148454744	0.21756266118886428	-0.9972227117301218	-0.4733854621355085	-0.5114291627126291	-0.2184191902855969	0.6167670555300783
0.33785970346560446	0.6494061801273354	0.06004546537063019	-0.27136130113791407	0.21418477976738157	0.8250968711458494	0.980919607714758	1.118779905528924	-0.23699418898327726	0.07062241327091631	-0.362849551153133	0.161212713376862	-0.07579593130913884	-0.3279794982084378	0.01634424939587843	0.7717982422893578	-0.33822163548853185	0.15560944151982856	0.0045427442131553255	-0.18509063926547129	0.05621727795911231	-0.5714538650141381	-0.29892698674411944	-0.9138251479876631	-0.2277692372828129	0.8551611852570795	0.9563321331471881	0.3027488275941243	0.6833889544481466	-0.27165701402997744	0.35208276415787626	-1.0761438706999702	-0.44387490173617855	-0.39923828797591004	-0.2022606212370101	0.6309347167084968
0.35665516980685164	0.8202018014246717	0.15625852545900626	-0.29688730324919066	0.16728991582992986	1.1786927282996178	1.2366433421934322	1.422089667171281	-0.27394037288940226	0.006661201598502797	-0.35519484886802904	0.09617641826475005	0.1201506315080493	-0.4757895857077711	0.16605727313247376	0.7219807867298538	-0.36544260609297075	0.1657699055916188	-0.018782456079424508	-0.16854965172189532	-0.08257613809498583	-0.6234611206873146	-0.24858863884402566	-0.8680943614177735	-0.15887007821455645	0.8504288285685524	0.9004243824640706	0.19109292406007666	0.6993896989689055	-0.3028530685692759	0.4992900673514957	-1.1068780441163606	-0.43231759917420953	-0.2832760205242952	-0.2388000255683981	0.5952244474368643
0.3576244427347639	0.9372802941398973	0.2357684616694904	-0.3392617603013119	0.05080510381290153	1.60735490125826	1.3849311441614842	1.5045616705356442	-0.1929331411214372	-0.07864170243589838	-0.351398116534618	-0.003330628710871436	0.3947685276762314	-0.554479311110154	0.2511879750332127	0.5694349975260914	-0.42209127554992315	0.18496828954596667	-0.039708198681862004	-0.1872674498642472	-0.181727134149177	-0.686688095965628	-0.20407956312820102	-0.8016479193931463	-0.07352824760519613	0.7978932742492921	0.8128704646207471	0.025377967817505332	0.79537885437621	-0.3321190641787449	0.5841646042242195	-1.0497695362445731	-0.4440635224011375	-0.20933093601171615	-0.27434595549173507	0.4658911678574292
0.31871305128091215	0.9468929437666065	0.25113955214576034	-0.4164218629670703	-0.08386960891121106	1.9777512062553906	1.3696045069572194	1.3737410756890567	0.011178721623145881	-0.19040617615204772	-0.3578790978026724	-0.09832628543583896	0.7030958545727264	-0.5551361784821324	0.2366447639109035	0.3760404526022164	-0.5043966525493866	0.2036629677743756	-0.04816294015656754	-0.23596145510568584	-0.29247421224415837	-0.720536085966536	-0.18840693766062627	-0.6957422400057691	0.005653644108235234	0.6002534317372149	0.6874615937629522	-0.10011091353911863	0.929096081074565	-0.35135400521412885	0.604052647819548	-0.9100663013895064	-0.4732997254696201	-0.17134301879372343	-0.3051436621413014	0.31449127079872835
0.25465675343630323	0.7699485958734333	0.211379792553462	-0.4973548122286669	-0.15698535272255634	2.1346313718700776	1.3059408984050658	1.0757072530409466	0.30435415547306865	-0.3181902244341784	-0.3815984686167832	-0.17733973018756888	0.9426847337563231	-0.4506644087295496	0.15547390608516606	0.20275315409246403	-0.619076688276962	0.20884394095545744	-0.019122293434679485	-0.2929467516724034	-0.35312891268619345	-0.708340738569649	-0.2183206964391342	-0.5513544768148253	0.06217229606478915	0.22264014583745811	0.5461507748396065	-0.1807876854136769	0.9672988156002023	-0.36209406102774305	0.5893676980883632	-0.7526276722424943	-0.4777751794290762	-0.13836750813270907	-0.34057271272251644	0.18356655530610055
0.19928176964168753	0.5078380674430796	0.14874547375489322	-0.5656433356133507	-0.27129770474324083	2.0801154003403584	1.2208567908945116	0.6715873452397073	0.6253703613236027	-0.4072505436325603	-0.39212113269137444	-0.20042126170253263	1.1151306649732387	-0.21008673374199843	0.011920639798574995	0.061690861457253034	-0.7630168232432739	0.17213098933061227	0.030380681314294673	-0.35723892203246954	-0.33035249960801566	-0.6548070974803474	-0.2707251154931455	-0.39644898804137424	0.10421266644311537	-0.056840689541415926	0.40856809522829335	-0.25236726213022315	0.8791492594222087	-0.3516559872235587	0.508443934493573	-0.6088202679951342	-0.46544624687409775	-0.11681899505657198	-0.3793036047187221	0.04905140513127171
0.1458172368354202	0.2711015648619796	0.06567067117460049	-0.6210718418870772	-0.41475129269847866	1.9074036051093675	1.1154789739574569	0.29457044662665355	0.9440463283682877	-0.44371769477080153	-0.38581365800844797	-0.17998594617438704	1.2498484254995652	0.06863403523209999	-0.1573656672637106	-0.04721318981834814	-0.9046664301546194	0.08697593846264191	0.0678657714092137	-0.37781463495339696	-0.29266523297545033	-0.5748685622852683	-0.32699603913520287	-0.2393759950093648	0.13949893059106072	-0.19542199959599438	0.3063310440945082	-0.2766077307097031	0.7835122735115345	-0.31466975589476937	0.37201553348842753	-0.4822907440746773	-0.4457611083857594	-0.11960724693553385	-0.43219150702964876	-0.09978666826228924
0.07666172054397079	0.0629608524080872	-0.03365685550030342	-0.6470182469047471	-0.47569591841556047	1.64460311262333	1.0764667608786327	0.05513925818345522	1.1987019694598753	-0.4446011663249393	-0.3962342593859032	-0.1752880384973515	1.3015282217905175	0.28975947872670804	-0.2762917951739332	-0.12032033367046972	-1.0116368836484089	-0.0005105503368180664	0.0933535730534235	-0.3006973066069048	-0.2230662677035034	-0.4783758264946728	-0.35863644309234094	-0.055244731602087996	0.16442970691002154	-0.33974289090456294	0.27611877666969953	-0.27269556242158544	0.6132306660327298	-0.2680988781797464	0.24129711801327539	-0.40004588071172476	-0.427104809888099	-0.12482917531000629	-0.4889948673017159	-0.27171997015217875
0.0053077808725473545	-0.06927888396810196	-0.106976190434185	-0.6497993738239659	-0.5055761468898519	1.3578329174136865	1.095990114196594	-0.08477240358601197	1.383110097431078	-0.4122639785964003	-0.4487148982525821	-0.20740400785276858	1.2363886456856243	0.4809825279923329	-0.33954227756113986	-0.1798854084102556	-1.0817493887455245	-0.11193025691444917	0.11646251321084058	-0.1578319791559392	-0.13806204227853067	-0.4297517962283745	-0.35440099722681073	0.13100073677870033	0.1781440590582432	-0.3168165412716308	0.3157087483640028	-0.25032694469766337	0.32991796185322003	-0.2157772126329866	0.12760429907925364	-0.37038821074249223	-0.42142904260618225	-0.12632806215823492	-0.5510431880515794	-0.4242261092480981
-0.052328839753862634	-0.10006463151300464	-0.1530511299665484	-0.6564395838326418	-0.5602704983551587	1.1763561666931814	1.0857915191476948	-0.23103788435930445	1.6299380432065498	-0.3545083562741305	-0.5181277385739121	-0.2583349225946255	1.1179257885887859	0.6311215089014122	-0.37870073563616735	-0.2507114313354824	-1.1007300450058792	-0.2860253473910164	0.131569828367226	0.037775943949477385	-0.09858816998270374	-0.44517300971089	-0.33467001770689675	0.2464825210460972	0.20445718386959788	-0.10160622578424265	0.3855970214672386	-0.18458754265045768	0.15322074484886622	-0.17283011903111525	0.03283046614408728	-0.381570390299857	-0.4248756565749602	-0.1438311924504449	-0.6241512165498868	-0.5142975003837769
-0.09742812576923833	-0.06646773670596393	-0.19153635400190003	-0.6895112791355953	-0.5847640944614682	1.1635563682344998	0.9135996821101229	-0.4052573322230802	1.8973439508955203	-0.2973913880873821	-0.5991451075594607	-0.3292115446203729	1.0066246859918777	0.6400340048348653	-0.3983691503510475	-0.3172645253049707	-1.056888779368459	-0.47665637727054244	0.13359855439708945	0.3114301527906743	-0.08496951549293918	-0.48622805662505497	-0.31241547984898427	0.2804341656207112	0.24102878959818982	0.0382540995915586	0.4375185308859537	-0.11695757123913922	0.16211685256806213	-0.16159113641931383	-0.03275237026959835	-0.4378580642931861	-0.39870882614533876	-0.1790630919152435	-0.6925840713632514	-0.5549179316802599
-0.13223766657163724	0.016603244186403875	-0.214775066224442	-0.7275846910684614	-0.5845147957733641	1.2535082911516098	0.5589829194289797	-0.5857313206687469	2.0183504367358625	-0.23787946689243045	-0.7278767874554952	-0.4354448762849503	0.9329437879373194	0.5625833701569001	-0.41238913883281547	-0.36069484226917653	-0.9766923641757019	-0.6181976862593059	0.11162240542385915	0.6025127114577506	-0.07229472814603013	-0.531327238095349	-0.28388894027382156	0.2694545129011349	0.27675158484899703	0.04560843768859515	0.43291571273533036	-0.05969765356761213	0.15919231457431518	-0.1692063349179642	-0.07321425206699453	-0.511396706027239	-0.3197625041938464	-0.20788040035214195	-0.7283345401353055	-0.5920837825798123
-0.15900505155911604	0.13127067801387834	-0.21558003604988224	-0.7507176304818066	-0.586197561918071	1.4005407044347733	0.20891930628488836	-0.7595252895813747	2.013078174598548	-0.1682555218850653	-0.875316559736326	-0.5545595677091407	0.8903811330533129	0.4553945580929466	-0.4542231672287923	-0.3728014743104398	-0.8898478309697507	-0.7083034448336449	0.08555791008588128	0.838634268764616	-0.09265529079904453	-0.5746167873712664	-0.26347910880333625	0.20183548660548656	0.30873961399754746	0.05750328017597328	0.36539337419550005	0.020810651729946627	0.09021302838674138	-0.19746134727847378	-0.09278921551577153	-0.590116020600745	-0.23147088566034785	-0.2289292844788692	-0.7448145273747323	-0.6037866588682872
-0.1848734007873724	0.25131824761270904	-0.2055945770247735	-0.7690105466907725	-0.5707321397309901	1.6071155461668696	-0.07981476233740739	-0.8916506865448175	1.9124479059470616	-0.10233577086372181	-0.9811249578559005	-0.6563514531579608	0.8887496445910177	0.29713430785757416	-0.5207556825430315	-0.35813553586339353	-0.8165090333074092	-0.7149667520082045	0.07955411680968891	1.018741082001031	-0.12453327989761079	-0.6037439977346709	-0.2721566076497901	0.1532087722147379	0.332154657320463	0.10677734542611397	0.2517424811679563	0.10672860600006859	0.07408979012802544	-0.24672380377318986	-0.0934451929656929	-0.6605866275103953	-0.1512385137205068	-0.23631089927981924	-0.7631791940059014	-0.5733747067222824
-0.21177423639535958	0.3894434945489538	-0.19963396712686757	-0.7738397903334474	-0.5433538016623249	1.7881819738735616	-0.3787589238609707	-0.9720945735753723	1.6551830330834356	-0.035468682874689766	-1.0418828814602055	-0.7549375703408134	0.957044231472264	0.1032688603001213	-0.6016887118957926	-0.3269231251320089	-0.7866064688825234	-0.6094332066279736	0.0771031686111755	1.1244481138805096	-0.1298930968873942	-0.6299757965870719	-0.28409554738921383	0.233619626921545	0.3839563481933234	0.21520586928284496	0.1116504770196987	0.19448097410863824	0.01373100074924254	-0.3050457205507847	-0.07920750058672765	-0.69070181144467	-0.0893366409479421	-0.20082112680887235	-0.7715945066388006	-0.5201392346504953
-0.2275916467841816	0.5424035972617949	-0.177660207487161	-0.7354645506729158	-0.5140790128591459	1.803420914692135	-0.473340257426079	-1.0124299781442887	1.4228941571305034	0.018167620273469628	-1.0648061632366657	-0.8476483885925843	1.0914141010764855	-0.018221745908300835	-0.6922062287093704	-0.2859074581245632	-0.8010759022053533	-0.43602891257554777	0.08903866845183764	1.1419319238490333	-0.10912801974458566	-0.6947763650778856	-0.29672809673030853	0.4356239172477476	0.5091437678027353	0.27639076471188034	-0.040902115829155844	0.30192521321768045	-0.11860817139708577	-0.3601640020979122	-0.07090342241386538	-0.6814977069714596	-0.0544761125970777	-0.14381507538755733	-0.7524701242838283	-0.42081034436124753
-0.23359692470711407	0.649332479637318	-0.09103012151117126	-0.6708087395819383	-0.49309340543545516	1.6409216033605023	-0.27342709833337997	-1.026343139846856	1.3499163654032966	0.03802976388816809	-1.003793082889524	-0.9055037627889296	1.2071898007060107	-0.01704237039952028	-0.7692983282236152	-0.2541943135311767	-0.8311879661474603	-0.26243752782491697	0.12152917923465885	1.109667985865882	-0.07559826314602425	-0.7818118056613468	-0.3013029685711255	0.7150010030331055	0.6899403995710749	0.2440636524679522	-0.18046357707531602	0.3872816122311347	-0.18002346926575657	-0.3835216540446352	-0.08546910351779159	-0.6470092277831012	-0.051886865287200955	-0.10212023370620534	-0.7062151246384164	-0.26708151669787655
-0.24576902604096335	0.6874777475426488	0.05834927895273554	-0.6131812027209229	-0.4910990159306169	1.363748407529496	-0.06060185103333686	-1.0375757841571864	1.2911952008841325	0.02591662378445612	-0.8828896118637231	-0.9158787946315142	1.206422041429636	0.05900495671103423	-0.8076600609141839	-0.26950564228924734	-0.8677386485855392	-0.12692629595525046	0.13580234815541595	1.0256874648671932	-0.019977520799214714	-0.8660619862586809	-0.2859107384744382	0.9776954125989121	0.8990994271614221	0.19224754426688143	-0.2634003377706604	0.3794947126720135	-0.17487873227152412	-0.35824707282066726	-0.13158133653155146	-0.5909503107722931	-0.04739426399456502	-0.09267563485608095	-0.6630135978059838	-0.11461419311203531
-0.2623098792672841	0.6674312142575951	0.21779080223464967	-0.5468868982511829	-0.4944289341217332	1.0073030850020257	0.04862774644642474	-1.053630523247206	1.1912777635930485	-0.011859768331601777	-0.7722332356302484	-0.898835764795718	1.0688131873782118	0.20000750962803204	-0.7944011235459305	-0.3380060346109609	-0.9035909992995432	-0.030574586379270706	0.10954218888562454	0.8856228746197509	0.03358693955780517	-0.9359452608258746	-0.27162533221020757	1.1858113542771123	1.1474007436416565	0.05871834473113509	-0.2942291820816877	0.29615991258256175	-0.17118860841554076	-0.3112691758755449	-0.18972479231999703	-0.5352547136749016	-0.0036171223911411255	-0.13124376633790436	-0.6150784576175445	0.009556623627044434
-0.28091570525307097	0.5675249357166973	0.4112997984861046	-0.469554322598187	-0.48475970643309063	0.6571493820196941	0.18117498852502673	-1.0578853127586954	1.062214938415332	-0.06500643664252923	-0.6823364119939788	-0.8725251503364888	0.8642293327018111	0.3782275706892432	-0.74499225828576	-0.4411794650214425	-0.9358259916828384	0.008340278847534136	0.06049233061032229	0.729890794075375	0.05726227372441652	-0.9816896155132945	-0.2580630508498481	1.3366660973870326	1.3401656031467732	-0.1754693605849077	-0.28158218641548916	0.2352873227598075	-0.13906462563606667	-0.26346411081763776	-0.23512141357020613	-0.4961910948361168	0.0656752509811391	-0.2104107792249564	-0.5428178043496327	0.07810481442454947
-0.3185838988211233	0.4281362518087056	0.6362409498261921	-0.40469369983486364	-0.47452955669621355	0.3928215760933479	0.2768141245078346	-1.0282436124953214	0.7872637780247477	-0.12120800056836425	-0.603115346478001	-0.844465935004914	0.6307585352518222	0.4809078839727924	-0.6963206612918079	-0.5754762868100629	-0.9895835678021223	-0.02677520604647557	-0.02489952847403566	0.5299153847367418	0.06048715312917067	-0.9718861297994097	-0.24504680258016776	1.341569631611312	1.4060939255427798	-0.4096250905179204	-0.2370452606340685	0.20457025022009695	-0.1377937531047516	-0.19568884417965035	-0.26461058165983276	-0.44638935411192077	0.13606505367681102	-0.2998765952949938	-0.48582451514661473	0.09543593967431492
-0.3662117229093126	0.3032876217172365	0.7475855260380305	-0.3613383026678233	-0.4708702080958167	0.20884869370547596	0.2230961582525234	-0.9506787997008741	0.3886162021319254	-0.16974571486794865	-0.5303140246117986	-0.7489923273748361	0.4095838824625192	0.4488258843731498	-0.7066899827134362	-0.7153368181764719	-1.0815678224972642	-0.04731200807260212	-0.14982579988652361	0.2985911297685839	0.05597007465979313	-0.9243321429176137	-0.25835820387183694	1.183217455738187	1.3651691346495434	-0.5376545241724031	-0.1671856655255416	0.15013682734046402	-0.2474409602943683	-0.12503818362579178	-0.26602689660852463	-0.3843558429693804	0.21039874300342126	-0.3712429497461057	-0.46976821552238546	0.12710939589785114
-0.40574822516449893	0.19851711083511225	0.7873069537338815	-0.3068260591388016	-0.46750467580639976	0.10404535726061641	0.10607101686841625	-0.8188228727398261	0.1401204999660762	-0.19966666111710102	-0.4623402683200677	-0.570390234273444	0.32943701175224327	0.3649260064066564	-0.7765639880729456	-0.8066706746054223	-1.2077703316720738	0.07039682428317695	-0.2746387921805931	0.13559377053784322	0.03591289787412612	-0.8183506400556342	-0.2970527650544938	1.031918551919548	1.2122013606886046	-0.5990312718996211	-0.08151015633558915	0.17284237821838586	-0.3650655721684962	-0.07102279289570891	-0.22736895279841188	-0.31961761691585316	0.26737933115390106	-0.41463008303029564	-0.4654728996993425	0.16039369578961762
-0.4535797370418876	0.12697499230993653	0.8171195861975218	-0.2365540964008755	-0.4634624756492694	0.10702019911076377	0.01895178948903182	-0.6722028261739101	0.14430334059032254	-0.19432325484990948	-0.4031847290607785	-0.367820651881766	0.3823404243899196	0.2247743953124493	-0.8973451780723579	-0.8487100641751807	-1.343260652777081	0.2908616247304402	-0.37840246465213045	0.04103422732980922	-0.002785654982927119	-0.6097551238064288	-0.31368463784352985	0.936104203834307	0.9650156236934604	-0.6487689802037033	-0.005570826348981125	0.30536941879190893	-0.4157473562486024	-0.016403438146768638	-0.20114476337998316	-0.23020054933620412	0.2482772019936136	-0.4163384916960169	-0.4667001327916407	0.17263998921918394
-0.524659751755422	0.09144082747955255	0.7183670379693617	-0.1357005171132476	-0.45750601770847704	0.15260024722854515	-0.001376413494571954	-0.5410276655346997	0.24683000965344562	-0.1765367371756536	-0.3591242627077158	-0.1466109841908818	0.4375591110954139	0.03383499332108705	-1.0479857328535476	-0.8746925879034453	-1.469197795896744	0.4695476331091351	-0.45840841656076076	-0.06561562697461792	-0.039191959064475	-0.36803547043406554	-0.31997139721188017	0.8266097059204645	0.7014963479329268	-0.6562831952158924	0.04528959726554098	0.4189158916900727	-0.4333864545145475	0.03400129812274668	-0.23533013366790723	-0.12704460651218807	0.15022875088183432	-0.42165712244779296	-0.48963770368339593	0.2010529425961785
-0.6023280128920098	0.06745658229922087	0.5072062034028881	0.031048522861132556	-0.45004486411447975	0.19569556154045625	-0.05756641800863629	-0.43606200828626307	0.3517776154122753	-0.1690325510832842	-0.3266070874005912	0.06551761630295401	0.5069213632203663	-0.10888437204540499	-1.138134615534018	-0.8634872768137829	-1.5672435699568554	0.6361878788418123	-0.5202279209123521	-0.16186670453329385	-0.08009286858818854	-0.10600072868830815	-0.30893267418952	0.7462699169270508	0.4932588860041748	-0.6141716157646051	0.0734083710766709	0.48214701359083156	-0.4074943406536855	0.05170006980581739	-0.3008235186111485	-0.039538332551246974	0.03347255927286319	-0.4429316454548994	-0.48838125075556704	0.19732665362870558
-0.6466125477505915	0.07175226800316054	0.31755914571872534	0.24660741822396703	-0.43657383143223794	0.258771327052783	-0.1788802583253704	-0.3658012508198724	0.45139916044055217	-0.17228968717444015	-0.3306793890162664	0.17509660430328683	0.6184983793072194	-0.17875117433778814	-1.1364935990705032	-0.8153389341276153	-1.6126071987527588	0.8084552371128308	-0.5553032552154542	-0.22366316847437995	-0.11707223486361311	0.18306834444822737	-0.23672348736009993	0.720206566539315	0.33243355219173465	-0.5641621167047615	0.08139519260283071	0.5327992977422363	-0.28147890772943673	0.032465128770433734	-0.3593247802813698	0.041105231934056304	-0.07546444840694215	-0.44982974836932527	-0.4249888175712834	0.13823003953516058
-0.6543386363064112	0.1173412854003671	0.08414664526328575	0.4883606485236253	-0.4195146783461997	0.32041096201676345	-0.31031220872444204	-0.35183135859048215	0.49820393655752315	-0.1829339227664544	-0.3701266214588409	0.17213564015944852	0.6788034712186934	-0.21640161779535055	-1.0864901626279002	-0.7532924449161353	-1.6280961963927396	0.8341154459513633	-0.5551075912836387	-0.29093632150156096	-0.1416015440642366	0.36308740795840455	-0.11973958709506524	0.7405846598554228	0.2113446746036301	-0.5100757563085173	0.07185975936244324	0.5327805792336797	-0.17095893265686937	-0.02165529918031999	-0.41986851719338986	0.1057896328152264	-0.180594748121234	-0.43980493525537073	-0.36913510195397137	0.09566883273478496
-0.6376783798933175	0.16963704738926255	-0.13570594682312395	0.7040920168736987	-0.42199876170267403	0.34797099111123597	-0.42601509708642754	-0.3688646992681437	0.5411352139613654	-0.20406273041660244	-0.3929682530775941	0.15149049252662022	0.6980454380828258	-0.2378543090120499	-1.0081970293251405	-0.6554490482811735	-1.6191296170556175	0.7031231740229762	-0.5307216865185922	-0.33344652083819354	-0.15261332739754488	0.3287988118579953	-0.019549893781161044	0.7660084188225972	0.1220983157964545	-0.43664428917876624	0.062094902164391994	0.46646090342124974	-0.11758228634168857	-0.11046426925768411	-0.48744910311365197	0.11963615840430915	-0.2468520435210098	-0.390212732760775	-0.3906409009047126	0.0805113760493791
-0.6035360921934665	0.22790254906966267	-0.16858513100272737	0.8094945711997363	-0.44350967707630007	0.3829282323158457	-0.5029472272692775	-0.38091993621736303	0.6499428687850133	-0.2276290680173207	-0.39070246120120256	0.13872570615849608	0.6979614644119709	-0.25906813936621115	-0.9163238902156147	-0.5100248073369789	-1.5949254394991828	0.5852704257455016	-0.47347453931044703	-0.30340098856080044	-0.1589619575846054	0.21616100970713417	0.058045835699545134	0.7956072884517476	0.034937605591839484	-0.3632927605065913	0.03466440022625285	0.3807862897623478	-0.09040398823226811	-0.20413121079108376	-0.5489022633085171	0.10409413988594989	-0.2440398808798187	-0.2771515366283116	-0.4335063996285407	0.07948276503231531
-0.5604947552206859	0.28173549270751713	-0.08585531549047958	0.8188727898808212	-0.4633467298297921	0.42600075090476536	-0.4971983010861333	-0.3805370051613292	0.6555244728334436	-0.24936459709621342	-0.37466841148133606	0.14187318772871862	0.6254442015106674	-0.2931953851013349	-0.8451299368311032	-0.3561882375111692	-1.5760425496801982	0.5027922110210888	-0.3674555825722109	-0.22658869099884837	-0.15717535192134469	0.08654413679338367	0.11805044506975235	0.8315132401447356	-0.0839564906179899	-0.27080396509060944	0.00205752024333247	0.32343277954804284	-0.19827503622149395	-0.29959691472847527	-0.6092670972796499	0.06870408906059587	-0.23272264098234147	-0.11949442749534434	-0.4538580150758116	0.11030228003413614
-0.5233533404178028	0.29396977405060115	0.007463686415957249	0.8017871845825224	-0.48022781242432633	0.4468702353017805	-0.4933350226910605	-0.3717012256091379	0.5161323177540513	-0.2674065764246782	-0.34777489078633467	0.15597856809897342	0.49700047382096263	-0.32968138185402174	-0.769916682253347	-0.2224477866803251	-1.556698760923325	0.349018048688103	-0.2519829684968479	-0.13815749355297743	-0.1516357507138743	-0.08231815084015774	0.12755437237777395	0.8191833388706484	-0.22593823182359024	-0.15622018000049004	-0.0042516385924138015	0.32637158539127	-0.38467988195901504	-0.394222320900499	-0.6691399481633418	-0.01638005214423758	-0.28838288447811444	0.032022080678753576	-0.5062637901004774	0.13813300075996265
-0.4847580162230515	0.2519183801742866	0.0807926043239513	0.7382201092234878	-0.4854541813499549	0.458028741705209	-0.5158478176242572	-0.31248873824091433	0.3859128228217192	-0.2616267564982145	-0.3210650829461749	0.18337331509905666	0.3773499890934843	-0.357165309849806	-0.6850000259782846	-0.0872607713592574	-1.5114328985687924	0.16490641006143783	-0.15775533817583196	-0.0422253118145051	-0.1596810944553519	-0.12161077335632106	0.10438486015169793	0.7174705365735943	-0.3458023971508892	-0.011963239457982855	0.0010107734364922002	0.35521680707542325	-0.5096694298278652	-0.4629560521771109	-0.6739554189888975	-0.11302314911294178	-0.3913183255456215	0.14795211400459998	-0.5553823336279173	0.15952034681286417
-0.4316165743927548	0.18189238601520796	0.07989180475738614	0.6351243811017608	-0.46428159991018586	0.4724470364961548	-0.4863213327476218	-0.19880076249392503	0.2222037035987971	-0.23848618832117655	-0.3078071385883724	0.24633460384265252	0.3081076993554651	-0.358195397319502	-0.6200490700093184	0.06950230970446715	-1.4226889030733578	0.022933353307584392	-0.08387675676348642	0.047467603876517314	-0.17476049571382013	0.03697595059958767	0.0933756524315367	0.466999429711783	-0.4243294922100276	0.2654072206408719	0.020927640761152527	0.3613003223559896	-0.5166515728914686	-0.5065464987555925	-0.5951635821063503	-0.19186357032425283	-0.47499731145424046	0.2230253929190721	-0.48808905240025824	0.1965115279170673
-0.3660642248550646	0.10100083389910389	-0.012775554909408359	0.5453090729973888	-0.4253999080903913	0.46508401797050103	-0.4722019700418178	-0.1450911362272262	-0.02883398209754078	-0.20216805648122466	-0.31101190727840355	0.3215710707101139	0.30863553385797216	-0.3213660380769162	-0.559117415233598	0.21925511670018194	-1.249390902426938	-0.06983484981814607	-0.06975805936784547	0.11564198422166413	-0.18007536664918172	0.29348738016946807	0.10999276756947489	0.15384836363529925	-0.4365523630901412	0.6062328283639321	0.06818897603982724	0.32184170632082343	-0.41000546228182183	-0.5195842437713846	-0.44330480244965553	-0.2477475555248966	-0.5490223487836474	0.2947624398165198	-0.3761040327280893	0.22597250006616507
-0.3016005514320587	0.024952456841363657	-0.1260463089178378	0.49593868040041145	-0.3881564647924301	0.4338424796132033	-0.4973247774621633	-0.191439976639048	-0.1498673672345001	-0.13722757513434652	-0.32165704658955585	0.3901511969235136	0.33213616545824526	-0.2535444819200162	-0.49912518292612057	0.3431700564166517	-0.9156302382225944	-0.16194103970407123	-0.10159978974517694	0.16089746061917393	-0.17645720926823788	0.6428880170733148	0.12494226813317835	0.039361499355435356	-0.3971433051929521	0.7730324139430064	0.15050915984895166	0.22396262508368237	-0.19389588508949615	-0.4821516042547431	-0.22180805305249113	-0.24710165345660146	-0.6128275755389685	0.3588438818439858	-0.34872504683563804	0.23020339066465184
-0.2600693135860966	-0.015867085987496192	-0.19832109967347036	0.468515475429513	-0.36465115991396535	0.3953746970681892	-0.477318514344817	-0.24546162080325423	-0.048873958078657256	-0.05523502836906078	-0.31946269860115933	0.48485542016975824	0.344084419196823	-0.1701073968746895	-0.4885061416078692	0.5438975705640494	-0.46245484920144897	-0.2517733580271882	-0.1120832572497458	0.21082545403444333	-0.1699287948634916	1.0933290741518855	0.13328034100434688	0.087846082319393	-0.3317363949475844	0.7875492378388946	0.2524594310356569	0.13323401411477506	0.0006088590704939834	-0.36167391214505984	0.05880120972959328	-0.18506814231406138	-0.629872024717897	0.40142516198396716	-0.3464751194997591	0.2394608898182212
-0.2523713198977537	-0.0065387096794303655	-0.20481835612166965	0.44722584106727814	-0.36386764975135033	0.35752239904389527	-0.4307062208518738	-0.2734155878937375	0.009685810660794787	0.07301736627911878	-0.3067865116170258	0.5723670651610874	0.36254663054588887	-0.0771308061317501	-0.5122176403632925	0.7862972694490709	0.00795536676986237	-0.3127073592735955	-0.11194938192797703	0.3279850053699104	-0.14209595066287622	1.5529441796593404	0.10581635230834255	0.08713542518544043	-0.24199287571770708	0.7132704230588331	0.33678707447433653	0.11421600942230214	0.11425242446098831	-0.13665792616252487	0.3279159585596541	-0.09805975119743056	-0.6052656016074739	0.46192861605114766	-0.2967137395906391	0.262148555458731
-0.26325808104459003	0.02825845025076848	-0.1817329714849262	0.4924245432854296	-0.3676427441712245	0.33839678745558877	-0.4322124395118573	-0.24862434767345887	0.03034447046414799	0.28106959516062857	-0.2926712406032929	0.546138052075901	0.3484750425585898	0.01253159014347382	-0.5560851022031895	0.9664279307395024	0.44375626249602423	-0.3858742138642256	-0.11555371751402585	0.4647635821656966	-0.09031809596911926	1.963683479986495	0.04539852870735167	0.09946532645952931	-0.14361574134235333	0.47716419476095473	0.3640168304495199	0.16930458010137986	0.13158528838203876	0.10429745805684107	0.5293159442637867	0.010855485068886872	-0.5799732851699301	0.5026886680852171	-0.28468977726967387	0.24673879795781967
-0.25933182331486015	0.06689856430336479	-0.1714312743141085	0.6494180799191407	-0.3778639903835257	0.35233637206375285	-0.48094033784019724	-0.044678103756078835	0.13847964287232176	0.5504113325809564	-0.25322400816071855	0.4028227245784466	0.26075854523281083	0.06367767233443608	-0.6477323042633918	1.1449006065757517	0.7852823754720794	-0.49768249343043747	-0.10499816329773681	0.5741448484953432	-0.057462530186882556	2.2781975553691787	-0.018738222970691377	0.18444215325198557	-0.06802310536355864	0.21944260753439768	0.34506067594757583	0.29247236639711105	0.03167633336008178	0.23840372954858968	0.6691285925673878	0.1090595120359708	-0.5609911873418885	0.4873613412823706	-0.2298441459781782	0.21085385889083613
-0.22926329139898605	0.1247850348922428	-0.19309837878221753	0.822074319706433	-0.39286642929269694	0.38722522609939336	-0.5529168936531768	0.2767996091003367	0.22964135911393818	0.8189121753895146	-0.17338036019221875	0.19169665525142185	0.1268805214150192	0.07285888673824274	-0.7596068179499611	1.3250090130278696	0.9414991821476256	-0.6356834707454599	-0.05377540556912992	0.6777859900613328	-0.060923376377350416	2.3951470029222923	-0.06991775698345072	0.23754600758663952	-0.027692481804772424	0.13422821175787553	0.27051222870430197	0.448116765036778	-0.10106094343460889	0.3225516729586761	0.71307908171209	0.15004738078655205	-0.5177284657338064	0.4780134448095514	-0.0740732027629576	0.18414878795726775
-0.18997964295108122	0.1693106595048947	-0.24428104351648172	0.9173225269088128	-0.39254590240799037	0.4241656952041004	-0.6305273971256403	0.49329748207660795	0.2597551216788515	0.9518799664049549	-0.09644549909205927	-0.024546985962001455	-0.02012138753329936	0.053272296010121026	-0.8551781898142193	1.375683279862353	0.9717369458000682	-0.7835282971045385	0.044272820473100674	0.7355615936607272	-0.08931804625823607	2.29697052239432	-0.10284207658623856	0.3714693444801242	-0.0013793569934186331	0.13779346696578645	0.13198317526762782	0.5595480464681601	-0.21958894662617628	0.33908190556178097	0.6444698038817238	0.16219841344636005	-0.4218405786024553	0.47859365907338186	0.032184729145154245	0.13632807954134268
-0.1487574486473519	0.16985814885931894	-0.2963740907914246	0.9418352502200642	-0.37738320005646575	0.43606506260469136	-0.7025154507909877	0.6358471133431991	0.2946300597453183	0.8602969633712647	-0.0437913536402525	-0.20386017675148255	-0.1677590971323641	6.603887976839861e-05	-0.9389651608426586	1.2798762009328626	0.972505110696552	-0.9357913422597072	0.19012483448802525	0.6833874644683755	-0.1628610278056845	2.0031806696202805	-0.09742601863275478	0.802109801227424	0.025831081751594608	0.1289842489408591	-0.016138667398852013	0.6006351727476631	-0.2821679350054475	0.19577174760873042	0.5185668592321273	0.1915869575538003	-0.3038669263378453	0.43011353391779295	0.02674983973640662	0.03907581904126055
-0.11289435031461374	0.1679735220431297	-0.32151023188821937	0.8793569105929707	-0.34527709043838223	0.3817200589973958	-0.7368710336614659	0.7534778607041679	0.2335148578270656	0.6469971263428929	-0.0018435851178786836	-0.317262771992677	-0.29298783285224983	-0.07656351158322167	-0.9804900122237704	1.1675782868148095	0.9168760055567468	-1.0756344433724485	0.37656166720187184	0.5579227567719672	-0.2832939806285334	1.5758084890369832	-0.062066686598565	1.4209322670455375	0.04733023856750796	0.13029523964511378	-0.15717704537247085	0.5936906060735423	-0.33220662696127273	0.029615994159728452	0.4136104672447794	0.24434908275768366	-0.20844201720229996	0.3795704247130304	0.0031986522985018805	-0.06887011448527332
-0.10509802459010578	0.20621354772134212	-0.3366321650375677	0.7331321560999551	-0.27395985859122235	0.28658210910014253	-0.7163818607447373	0.7655756455485023	0.05472868284922257	0.4390619840528955	0.0014224211904318052	-0.33303515186123617	-0.3827077020398188	-0.12455961614946183	-0.9774814820406611	1.0793601077494195	0.8138441429867409	-1.1846219708734047	0.5909990383684882	0.3417113906742984	-0.3952883117337161	1.124800938401913	-0.04159782452368068	1.9961026184105726	0.0542662327574131	0.17907368645828	-0.291863247518283	0.5817107605979691	-0.3963933456512434	0.0050635438278733794	0.3203871264639708	0.3121553436356149	-0.12162506932210886	0.34878683460426313	-0.0903048214003731	-0.17986306555291964
-0.12964591504700337	0.24760163718748868	-0.35464815636885805	0.5624270169807974	-0.14838454798293862	0.16783918804711906	-0.662226976099507	0.7429401653473797	-0.13768198586611824	0.2769715644577036	-0.03128867324124944	-0.22133452813578983	-0.43613894918000157	-0.1437879155837758	-0.9724276269899825	0.9982746043627537	0.7418880421380665	-1.2238966259044493	0.764645628802694	0.13344469001038783	-0.48176452044099793	0.6991597103523663	-0.04392953339738796	2.464123640403814	0.058983193841107694	0.3242419254171589	-0.4055284795431808	0.5972471226991027	-0.44399747456515437	0.0629521820702001	0.23505042366061984	0.38298927045868086	-0.05677385524293026	0.27424541876496894	-0.29659686024851695	-0.30624636636643887
-0.16496116346396486	0.2695117400058675	-0.3600146218717961	0.43623068813083626	0.03662178916464502	0.08377995952283082	-0.5950335268709027	0.7260344683550639	-0.3587942040738775	0.2459755504137584	-0.0563858904666798	-0.07365935579661764	-0.4546491454838407	-0.16391194325260738	-0.9702158221913324	0.9489245004077829	0.6902394278254886	-1.1920048576564486	0.7971670338905382	0.11569744436430643	-0.5604762982469372	0.3406007609517617	-0.05712287348026257	2.68822936759596	0.07963354017923563	0.5685018763878377	-0.5003952860370268	0.6160592237974621	-0.4946333234935249	0.150198723490081	0.16535281960652057	0.4508628128020594	-0.05217836995122636	0.19290260238855422	-0.47223729162474753	-0.4282435145411587
-0.2033879184538608	0.29390660220201603	-0.3516774343940182	0.4010677578576173	0.23462727219198642	0.11247977476678521	-0.5277480948233689	0.7070297418704122	-0.5883797007166052	0.3284364435450918	-0.04674096558744764	0.013817317177265143	-0.4716958006670918	-0.1511776735185474	-0.9844379648751266	0.9728707064305786	0.6305041321481253	-1.1248249054084034	0.7136082369042291	0.21961588664351792	-0.6034784358148639	0.10262625942515122	-0.049020923026685995	2.5250091903552554	0.0968401411503474	0.8935156572022734	-0.5722480017777548	0.6084969463410083	-0.5874070182794322	0.30067767175393073	0.08993032144402219	0.4836827116473218	-0.07052601645168212	0.13866868578331715	-0.5405094373426914	-0.5123179093698076
-0.24505260692033196	0.3258715575872165	-0.3491858611247967	0.43517429108400146	0.3991020816692159	0.17451833488308374	-0.46382003566679125	0.7679299624115273	-0.7530706442661184	0.40884299920716627	0.030724621537812736	0.07666203252936972	-0.5213602288575643	-0.10928744975093456	-1.0249044795515079	0.9731155096520017	0.5926405860687864	-1.0315529965567354	0.5965394170693294	0.35635286833231977	-0.5908148849815608	-0.03500020294023448	0.005036352950459622	2.113840739078272	0.07543799124618115	1.2121183737190744	-0.5845938784995219	0.5686826786432843	-0.6861829062252794	0.47338512184228776	-0.005141683059290902	0.4614529154634873	-0.05041219463389375	0.0782780511563262	-0.510968183620953	-0.5567034451438435
-0.2710825016365735	0.32633481781018997	-0.37559653777853963	0.46126083040380295	0.5121323261510756	0.21225665429242907	-0.41872545868619715	0.9650259952154091	-0.8735525938223908	0.44924851751445133	0.22214321001400003	0.097004089344326	-0.5888030827915812	-0.09543351972372717	-1.0787131715616822	0.8378951120734672	0.5814393452146247	-0.9012515210524905	0.4600792717814822	0.5928210515307109	-0.5670047126516832	-0.11597730965556438	0.11331323906684135	1.5984366526787013	0.03456170380881928	1.3501401145706167	-0.5668852167673724	0.46835147278536315	-0.7444439903415321	0.6004670292016618	-0.08624434959496874	0.41127439853278575	-0.02791489350436272	0.010038406904742544	-0.38593650738423857	-0.5798568969052881
-0.2989596338893415	0.30788863802268235	-0.41487714866521885	0.46575590763370184	0.5366259222573848	0.27939005849691284	-0.3999494657720442	1.1969403888549788	-0.9782446562633369	0.4989251650223821	0.4526926365716418	0.03938186193095863	-0.6557660871778637	-0.10988460190727885	-1.1327953663157748	0.6517778992773378	0.5607128596440817	-0.7396627241713704	0.29032536378020957	0.8203740167990767	-0.5428237353728282	-0.13127263568107825	0.26359040021214986	0.9868273567702124	-0.003089103812957522	1.28097736107545	-0.5506964887547432	0.30156956155512493	-0.7597557075862765	0.6016093089764608	-0.11905813066942175	0.3706363934025313	-0.02330226087948092	-0.02461327829622683	-0.16279923335253196	-0.5835249626076451
-0.35569019503966	0.2750603340401219	-0.44931835762514183	0.4423642587395002	0.47871739842043964	0.3099705208875122	-0.4127005840462606	1.2956089576264138	-1.057785876365568	0.5634505211811728	0.6391203591579401	-0.03186779494755582	-0.709593210194928	-0.14460899979875008	-1.1717516701887765	0.47742236852865033	0.493142282022598	-0.5852697233750881	0.15747985218008725	0.7581200066811767	-0.4807757072437209	-0.18564028117300696	0.44218749381722855	0.4288904409035418	-0.04867022647004615	1.0640403749044096	-0.5032630855078206	0.10850686431284884	-0.7298059886555567	0.5070889400251096	-0.12906178678071517	0.3253963360356711	-0.0010450224144444493	-0.03496043266786588	0.12489926728469489	-0.5599057247252668
-0.4401152718041552	0.18118696703931805	-0.4842291323165718	0.42187231194324315	0.4132497822191703	0.23346807453428847	-0.47102918910045377	1.1593280495734166	-1.0881148333034327	0.6113602255808285	0.8319167940454459	-0.05864470297274369	-0.7160591828506432	-0.21207226466184298	-1.1697420195921533	0.2954334282392383	0.4095799079197976	-0.4509961684320122	0.06169720850622988	0.46007720011227804	-0.3998390997439093	-0.36857049212631254	0.5887014539321866	0.058567008400520336	-0.10948143427140225	0.710424613969111	-0.43282993050513474	-0.06795251584062709	-0.6484395232169838	0.3513318714225412	-0.15421255855382093	0.27508325617407514	0.019651808731396322	-0.03307473631041816	0.45920340559370454	-0.5187806917977726
-0.5489407409713002	0.016982275277927707	-0.5175395503312326	0.4344520604499401	0.34456799364626206	0.19135297631093265	-0.5617127507133893	0.7990892042673357	-1.0527153589528964	0.6334789471410341	1.012384055119076	-0.10512251415969284	-0.6485083627683855	-0.2924340161019912	-1.1170867956758976	0.14173038744329594	0.3473725179392084	-0.3298477455476803	-0.06957269353770418	0.09673007558005964	-0.3337796362576679	-0.5360008099364778	0.648588002093599	-0.15327988323093444	-0.1510731476828977	0.3397659738785078	-0.36307070837808453	-0.21390072704850321	-0.5386238871376766	0.14056155849351612	-0.19931100823588516	0.26473536678825943	-0.01212219964742885	-0.017634590067381193	0.7144386689561019	-0.4630416193259628
-0.6772148821485022	-0.15364488775651094	-0.5261929759547188	0.4331261743605446	0.2544020002734542	0.23985087697138532	-0.6757369526298956	0.2153604485544339	-0.9874576653553246	0.5969905075316103	1.0840116559682287	-0.14219285265342202	-0.5125669858953372	-0.33732492945523823	-1.005343087649464	0.06738810006490675	0.31114306809420567	-0.2499888005981472	-0.22193310781086742	-0.27267606953601764	-0.2621580985367466	-0.6193068346063101	0.6334909250189008	-0.2103101182306792	-0.15522019316007948	0.08743223869260483	-0.27951737079651917	-0.3242276164751049	-0.4495096927732639	-0.05556919180448192	-0.2556654346154567	0.2943392115851341	-0.07561877440554568	-0.025338546126014484	0.8038805855161828	-0.371301161256937
-0.7784828319646829	-0.30108798235939016	-0.5167249975316792	0.34715916978392786	0.18231906531282793	0.2899672739641036	-0.7840812154774548	-0.45096795420817964	-0.8948568367445946	0.46686472741923685	1.045983095015828	-0.12622229801933055	-0.332071578515186	-0.32568046240650855	-0.8417646639385346	0.034695742585830976	0.2619665480848563	-0.24231808197171079	-0.33965070805125563	-0.5779702897556226	-0.18534529153012247	-0.6673171635197334	0.5602782179147201	-0.18565031568250254	-0.14976355437431454	-0.07182115649125038	-0.18479395427621254	-0.37010668094483845	-0.41755413888348203	-0.15605042302891603	-0.3257357531297374	0.3482989468739822	-0.15794312099310237	-0.04944967220073456	0.807898312901681	-0.23579621557512143
-0.8250430510887959	-0.43761287579808766	-0.5059441516552421	0.26507280742017436	0.12435712032843235	0.32279311506918246	-0.8487681328902081	-0.8844033617435805	-0.7416787921479915	0.29385332210663784	0.9797546108451014	-0.13076866028742906	-0.11358408319319287	-0.2688315771224498	-0.662905760839079	0.023835381489991075	0.18315282970576569	-0.2689857022621209	-0.43177752563068966	-0.6737915512088077	-0.1309942752207252	-0.5409576285558585	0.46100349896897874	-0.16799048590376492	-0.1324478206274876	-0.1649014964932977	-0.11750103969404495	-0.33661926913890156	-0.41113852935793327	-0.17351286096547588	-0.37374137560122417	0.41691258533728276	-0.24266809422557745	-0.08200613922676021	0.7685976341126217	-0.09648734990567383
-0.8215592875218084	-0.5287593246682063	-0.4915217756160982	0.3299226506217957	0.06183657076154547	0.3597677777583741	-0.8432721594591207	-1.0739400518487172	-0.538400807598596	0.16369560928748883	0.8973593954482336	-0.16992566248882385	0.07307739087534101	-0.1861857186842814	-0.5054038546126118	0.06440595173121352	0.09567979794814914	-0.3095412089962672	-0.5058311747715005	-0.5095324737329173	-0.09528463498271213	-0.2719676048108428	0.36304221097108524	-0.16161233812653428	-0.07252180089582164	-0.17474991446671934	-0.06231023887862591	-0.24252132662998918	-0.44496211275157443	-0.142329936078761	-0.3694178878631087	0.49172957491483754	-0.28565645850281157	-0.1168673462452228	0.6437704967246225	0.037736683943573046
-0.775160613885681	-0.5500798235664368	-0.48045344051629113	0.4802544181234246	-0.004699468388746164	0.3888779160161414	-0.7798844993637591	-1.1673894121527237	-0.3342485959090852	0.07325153946214395	0.7845290837657894	-0.18573301437482864	0.14173186491738612	-0.09638896317388083	-0.3534433518064201	0.15165604533006868	0.008709565031867556	-0.36019961343352713	-0.5102078679831334	-0.1543102600980454	-0.06491233870727231	-0.11586715813068842	0.28584493807006384	-0.17047778587260093	0.0013247106715281842	-0.15564462310594157	0.031208701863946635	-0.13322395517394264	-0.5337394493366023	-0.06067662665961093	-0.3471742888794259	0.5438457980504247	-0.29309840110206153	-0.1284232803331744	0.5041289027224606	0.17753074348899256
-0.7137663047343954	-0.5224526684509007	-0.4743011711361377	0.6337553767655569	-0.058948643625294506	0.3657288593201657	-0.680370587133512	-1.1678290737355779	-0.10588701726252067	-0.0054945154475779575	0.6814967910082798	-0.1931354247344271	0.11196919671918415	-0.009398822798303025	-0.20432489925225883	0.3015868910322704	-0.0694756547955551	-0.4273651740894054	-0.44851194085163415	0.2517966344127033	-0.056664737720896495	-0.09931295753517241	0.2521384629590087	-0.2311146058271591	0.07114543540138096	-0.17065706543880318	0.18819204489517752	-0.051199450683381956	-0.61267135173326	0.03291153695828476	-0.3307003097393663	0.5652278477696208	-0.2663142666780335	-0.09399723401258397	0.41879237305447237	0.31468534834911754
-0.6739699249550587	-0.4918985510174858	-0.462562027848462	0.8068104603358387	-0.10515793617045761	0.31446127831646997	-0.5546300736557557	-1.0957529394109498	0.13260214656107733	-0.07586355694638329	0.6352419766668195	-0.2569010698793014	0.028679311471250402	0.05936324800484124	-0.1014284104204259	0.5010236245576218	-0.09820502192399849	-0.49491930773386217	-0.37807292539854626	0.5895904982216956	-0.057979409812729775	-0.11410473373268708	0.23718896239530526	-0.2995153549701562	0.14716247661906764	-0.23611067450242143	0.3891961098030867	-0.03367892667535508	-0.6733669988914278	0.07526779619388128	-0.3071745730126575	0.5598991557061832	-0.19870233195719691	-0.06962823493171652	0.33257924832055624	0.5745745960754416
-0.6657732473690213	-0.42736850768550694	-0.4437698156140694	0.9997107170002348	-0.16842638180166017	0.3202285962328462	-0.41706976794545253	-1.014841025534132	0.31066204053020774	-0.12871218666073264	0.6347826945297135	-0.35349378206767945	-0.11462775595951516	0.14854792255498914	-0.03734552837781184	0.6945516985113638	-0.05968504402402812	-0.5309414629345606	-0.29935423619921814	0.8132057933623363	-0.055799526173279004	-0.19816608314452006	0.20110650545724437	-0.3507182014714866	0.18773561745722026	-0.3305979313578168	0.6438423638121865	-0.09618002674244416	-0.7628792979042045	0.05559957662322827	-0.27853519389224546	0.5376155343499915	-0.12466014729461254	-0.06142464992367341	0.18975269224552513	0.9758299315053378
-0.6748127709793293	-0.2971081558983877	-0.4289257887139793	1.0211081469794916	-0.2526982419057019	0.37359338375158824	-0.29787153246411585	-0.9259017421123044	0.3802236215868097	-0.15996366235888768	0.6208205175616827	-0.46118428112587895	-0.25917043597569533	0.26166346977066823	0.019721413712092534	0.871199477606098	0.028430452919738114	-0.5347696264516936	-0.20534286601336466	0.8594734173630998	-0.071586827788889	-0.3346910302611552	0.16686875490661005	-0.41707581135436894	0.17754989172379265	-0.42967365567810034	0.9252595258811432	-0.23136509553085807	-0.8498498518543537	0.046947135570451284	-0.26004855666720034	0.5148340301494871	-0.08213476101318433	-0.030592708626253094	-0.006341624002334156	1.3706613000173493
-0.6707671100628274	-0.12992385861196168	-0.409606512903404	0.8772764551844097	-0.33397851775248477	0.3915336177444336	-0.203796104403124	-0.8523222488269532	0.34027816610767103	-0.19412101437366192	0.5985606433165976	-0.5848686494964672	-0.3242500308871222	0.3654037281317299	0.05683454691955303	0.9666838613800772	0.15365529768084146	-0.4984740309997696	-0.1369428746918129	0.742050430350073	-0.10377943926840612	-0.4011123997608457	0.1402016793699731	-0.49284962826212936	0.149308754541468	-0.5610125414762479	1.135053396167034	-0.41991663221123804	-0.8966577714715381	0.03989651213290792	-0.2294710623538406	0.47531289734566035	-0.05296714727741442	-0.02840078807400579	-0.22613322686575335	1.6374597085375324
-0.6528987743482789	0.021857036260582264	-0.39037348385984083	0.815757496548831	-0.4051265826327171	0.39561405215957884	-0.11582603594863264	-0.7897342951129471	0.22056284650504007	-0.234632975036868	0.5821183428081924	-0.7011506075074577	-0.36282993452493695	0.4512742082141643	0.05022291537090111	0.9120259784878992	0.3022463219294911	-0.4484056818414672	-0.12856021992882902	0.5209031115570906	-0.12431978613910637	-0.4369903250058817	0.10627383949242578	-0.5687655765966821	0.11323430923557787	-0.7256857640837883	1.2643337963104002	-0.6193436223624124	-0.9235910821050435	-0.004166601938592727	-0.17335517322878685	0.4122028827559611	-0.03353921878674548	-0.07678421085228931	-0.42444825061396296	1.7790586893015727
-0.6363228025376125	0.14555804443604964	-0.3786343405721644	0.8086537653869514	-0.45466579336899765	0.4230828983620927	-0.03117884682799903	-0.7520226774094487	0.035293941042032095	-0.25950855361540637	0.5691359677326557	-0.8053439048209652	-0.4139579038359951	0.5226189620934997	0.005760882348570187	0.7444915556815784	0.4228761439461852	-0.4216804951823798	-0.14422363257563292	0.25117270780795736	-0.1322977107989519	-0.5138603534365817	0.0833552073350394	-0.6654682460993657	0.07040575769930935	-0.8687915908371944	1.360276027605792	-0.7886150952305438	-0.9228714313945409	-0.03478495176420052	-0.08342662827599019	0.3410460048987474	-0.03076135081191004	-0.13050238144523293	-0.5659745240078697	1.7218834429568814
-0.6175905496481862	0.24169506934456808	-0.3690896983562261	0.6899600114818563	-0.47139551604575247	0.42635408461110674	0.040694228313686284	-0.7888691545789448	-0.15921487280958582	-0.28129730387226065	0.5602463068122212	-0.907695342548935	-0.47089205267463674	0.5874398286647661	-0.022457465969693172	0.47383933956055413	0.510237442627951	-0.42817110325090324	-0.15244151771182685	-0.016283830092771436	-0.12542096447243734	-0.6068911841596744	0.052954446070250946	-0.7788180589649032	0.033446124323730224	-0.9786749946218165	1.4038665795618506	-0.8836864001843467	-0.8679023664859089	-0.026211288626926444	0.030460002177325897	0.25164239361218704	-0.035819814099417965	-0.19966069828121366	-0.6222957569936767	1.4296608753356992
-0.6190023167388408	0.28989518981671786	-0.3452376757904931	0.5128733718348781	-0.46729099121659645	0.400025024558074	0.07952247575465157	-0.8611296631157351	-0.30652887074325774	-0.30193647668517504	0.5412320263360212	-0.9784553911831926	-0.5805136818544757	0.5983677131258835	0.011195262956008695	0.11368929117125086	0.5798890487871792	-0.4526512015315225	-0.169196529136122	-0.20299040030382284	-0.045551825765139387	-0.6687491333431103	-0.0027704444811278983	-0.8834623219395148	-0.002628320982158777	-1.05029985261034	1.3840931022107292	-0.8962090824080317	-0.7718825876441159	-0.041664889718152937	0.15148784168773505	0.14875557664996134	-0.052092633285335956	-0.3055175673044529	-0.5786705425460447	1.0824755454442623
-0.6496397697210973	0.28668395418019277	-0.2989902427241082	0.3540257505883541	-0.4474361314139526	0.4009026598931751	0.07141648983641552	-0.9206399857497622	-0.3949065097848123	-0.2918244528727604	0.5061530773308147	-1.0031689501790115	-0.7517479929633614	0.5872905406256794	0.0852431580161974	-0.2230931769913477	0.6360628526717624	-0.47492938621018166	-0.19789733850275257	-0.29822933025924553	0.14443514627523596	-0.7077585090810242	-0.07679482239577659	-0.9852817228066627	-0.03609570553484981	-1.084721352442772	1.355959989402246	-0.8333523306783859	-0.6814056504449209	-0.09566715079565188	0.2690568910076538	0.0655014913052983	-0.08134598368699564	-0.38814974871160024	-0.4682341741570135	0.8043818234914214
-0.6650287333809143	0.25363454872757696	-0.1753986255966378	0.1577083728642981	-0.41939893252672195	0.42294612402415427	0.027471698092451712	-1.000700941724285	-0.47774289372286516	-0.25580435962938414	0.47397270892423415	-0.9924908275185542	-0.9334310279741562	0.6755048429217662	0.1895904005331658	-0.44395019239117833	0.6882002991911937	-0.4292216894792899	-0.22087240333840094	-0.3393391609941162	0.38545836311140946	-0.6948078369421353	-0.16730349658846844	-1.089961518637972	-0.06628910681608136	-1.134107331533518	1.3276404696281598	-0.708050634407317	-0.6006669654133835	-0.1462688318539266	0.3754445065221025	0.010828572482707782	-0.09808178086871858	-0.45128028402889997	-0.3408795209955927	0.5483741267728847
-0.651789027082988	0.22198545258531385	0.03995955163106084	-0.04004268656617553	-0.3966682342862974	0.4342755983500036	-0.027855967494139555	-1.073514572897569	-0.5571630669903102	-0.24012540060234677	0.4500900377947068	-0.9138970469761889	-1.1108793907261982	0.87502830716059	0.33320312393800194	-0.5686440514485408	0.7799052211967068	-0.33445305504197453	-0.24225126241451464	-0.33906186028089536	0.5478934037913039	-0.6185515098643106	-0.2693674115919992	-1.1807657339288453	-0.09970798791289871	-1.184804301328519	1.2783429967252213	-0.5759915565476845	-0.5310905222532635	-0.19341741428263987	0.4566962588418537	-0.01986523205441478	-0.06997730178998456	-0.508383037827521	-0.22857308313258415	0.2937249729070716
-0.6167336561901771	0.1874725659737579	0.2514174583950187	-0.07991628530334238	-0.3792529402172533	0.41461428727144095	-0.0202673849323876	-1.0961784183621006	-0.6385199896143205	-0.24755507704557225	0.43529094671017077	-0.7670845177340413	-1.2985725413223606	1.09698976367408	0.48359395882257045	-0.6004350879760156	0.8824901514633041	-0.28224035865038993	-0.27406209848682206	-0.3165173122961059	0.6174586595224353	-0.5409104207594841	-0.34467570515229634	-1.2134026628056473	-0.13011965474556111	-1.2209844472276319	1.2229657889442005	-0.4721412710813141	-0.48540035799494524	-0.269897640583741	0.5056560303314082	-0.007808393446232842	-0.02652595951694437	-0.5235975451901792	-0.13800620290456472	0.09856058823558156
-0.546138277940598	0.1327025732485238	0.33217318124011525	0.0673109684279965	-0.3697439759709649	0.334795063223224	0.06629994553341548	-1.111878591659496	-0.7400379350542347	-0.25251529083145074	0.4538153262401239	-0.5978199532909734	-1.4440989129113952	1.377352701078126	0.6027579152057656	-0.5491154308305092	0.8724341746366241	-0.2654309789962095	-0.2815591165058045	-0.34251425416048703	0.6710568294202695	-0.49529195352906435	-0.37407294614232384	-1.1954408037449786	-0.14280330845647327	-1.2684199279535116	1.1760772675967295	-0.4000562946337672	-0.4647295397145398	-0.36529769625821296	0.5523347893246455	0.022845042211620595	0.008951872828329308	-0.49447401255848095	-0.08861007093958082	-0.05891393615030266
-0.4827562569154059	0.0666142909847242	0.31200102073353875	0.3020251449359909	-0.37233490162234145	0.2521605673857873	0.08944512234675886	-1.1240331070306508	-0.8429815432149528	-0.25319652190934044	0.48313793912693137	-0.42533796324279105	-1.521462656244813	1.6681060860025798	0.6668883629429752	-0.47290373703398475	0.7088709182238063	-0.32943038937475794	-0.26754340012690825	-0.43004422428839295	0.6777088454746755	-0.4838361949420529	-0.3752535582302775	-1.1556440042435985	-0.15489279483293383	-1.3045680984695924	1.1195959570194538	-0.34807499637491734	-0.4750649488547415	-0.45045662291725835	0.6144141098126175	0.036624286335255885	0.04041722920995054	-0.47648737037974576	-0.07766724253325974	-0.15670961379147574
-0.4643260238513429	-0.006233379077922929	0.236717176106617	0.6490084565744498	-0.3667256811399812	0.1958779273243727	0.09400976973617574	-1.1102901369085405	-0.9128121172377448	-0.2701315007362356	0.4925685323421806	-0.29539360374920676	-1.5585190375685727	1.7727122149903412	0.6630236502571617	-0.4608416146693427	0.45647986650866723	-0.48752202935864775	-0.26805830521063057	-0.4954317324656789	0.6391788403217049	-0.5124913273417061	-0.3857757634641579	-1.0859818386878328	-0.19947959664461565	-1.2747510537935678	1.0425668632339444	-0.3094212762076397	-0.5341988008539447	-0.537361793369959	0.672050673935216	0.040540067624296794	0.047190425815258334	-0.4594194007854087	-0.07810554006622299	-0.1604747182690293
-0.46863156229199515	-0.08891480023733471	0.052886983708674576	1.0839745508278722	-0.33236697980437657	0.11168192446214568	0.17550654730844545	-1.0575591122294852	-0.9377477652035118	-0.24221167077838235	0.4943035981934717	-0.2456284229222478	-1.539636957865239	1.7369577296291747	0.6190967312990204	-0.5066643267519948	0.2055273781451203	-0.6144702638873595	-0.2849883843633897	-0.5253663444577827	0.7122948343521467	-0.58711111747853	-0.3936711068023421	-1.008982138224002	-0.2721741511349708	-1.1396870358723534	0.9461514450258708	-0.2507574703944437	-0.6317191279857228	-0.6043624105054977	0.695099336152892	0.03393302771735728	-0.010270287664204292	-0.4400950423872865	-0.06963178776226224	-0.08342593076447136
-0.4916763773389423	-0.16636348660542863	-0.14469477654054472	1.2553372432108794	-0.2960762136359589	0.01766096499138491	0.16917123065461945	-0.9477855428330644	-0.9397786620982418	-0.12990434104704027	0.4855159999701716	-0.26768410859210123	-1.4694589615091371	1.746034442405623	0.5960868265388687	-0.5258702522145147	0.0010558493359989541	-0.6466642555709242	-0.2752875725860797	-0.5374843856254994	0.8719544561715032	-0.6659324014927318	-0.3938039256622365	-0.9743553693721305	-0.34726962669106165	-0.9252920926522468	0.8234526446679746	-0.19284240492347143	-0.7304797042143253	-0.6301753074854053	0.7074585476525378	0.014233014634346114	-0.10648397412593755	-0.43522768939626594	-0.04676726645933359	0.028440369279928202
-0.5337273702332046	-0.22022801616757723	-0.19422916972748033	1.0463969987333175	-0.26409475336192656	-0.02321176632903415	0.054192706991710284	-0.7920602467125605	-0.9120723865807239	0.004021431171682221	0.4639807708747424	-0.33597280132677676	-1.3794391863542343	1.795911576264352	0.5449418134259941	-0.5276061296027847	-0.08157076025653712	-0.6365037914991319	-0.2596550542442989	-0.513497873931966	0.9630039259161898	-0.7157208907362816	-0.4260198780122518	-0.9675152944578315	-0.4279429996726004	-0.7099698633242527	0.6840919293847691	-0.15151193803274504	-0.7871330580198799	-0.6226388869022581	0.7224565775302759	-0.005897599827527894	-0.19750201863473835	-0.451538157035048	-0.0005707064849837906	0.15051514847480313
-0.5740996947957944	-0.25397231195465475	-0.11533254386018794	0.7295317824913558	-0.19659713355751737	-0.05298298055350122	0.02182625258060114	-0.6610694602855126	-0.8546289386509596	0.12056516666864629	0.4494062177239032	-0.4141935470163759	-1.2642153137046022	1.8698091556120642	0.3940753215954788	-0.5207627668221069	0.035371870257041235	-0.587773860412609	-0.2826713114866456	-0.46813147724916704	0.979341816698464	-0.7294426235492949	-0.46734130109060334	-0.9950177255418211	-0.49364093065320824	-0.5354002596687467	0.5483876584268252	-0.1028063787711192	-0.7802274735425002	-0.5632665979179518	0.7135859733779361	-0.011670349562918571	-0.2782316632367403	-0.501436583724443	0.08123022308376678	0.2561709669067433
-0.6037468036995332	-0.2890853311277923	-0.020374853380532843	0.31676080578316873	-0.09154444709501368	-0.10289421603931322	0.023125509897991788	-0.5731655089781464	-0.7652694752828116	0.22865737910555034	0.43992459316008736	-0.46590550348121196	-1.1353397214219378	2.0471932036543903	0.20924692382439716	-0.4667168919834842	0.31843365129354806	-0.5167081782787497	-0.27603933400831443	-0.4481519608616627	0.8682126971408989	-0.7132503493926542	-0.4799295774784021	-1.0320251957924351	-0.5233371715117372	-0.39533209430324556	0.4012265285830615	-0.06660478322462272	-0.7127946707966448	-0.4705187320654238	0.6786700827480534	-0.027535319115424957	-0.33384046473298024	-0.5587327422776737	0.16886050984093193	0.32382640097245685
-0.6368144627184379	-0.317533720274964	0.11644126802203345	-0.10862225811682251	-0.008189650022215172	-0.11643487549515877	-0.07469821803441012	-0.5292277159561692	-0.6495890501730225	0.30181521032946396	0.45338666291215757	-0.48247058241190005	-1.0264858515184754	2.262391911997273	0.04949753852833479	-0.3774416080983146	0.6169564967010732	-0.5129951474989722	-0.20422037293085377	-0.46619037225662563	0.5698158418354708	-0.690181472897381	-0.48301392655818	-0.9654899216260653	-0.5256895891215999	-0.3940690666735379	0.24477372845392792	-0.07345575735596585	-0.5994726514682899	-0.40403017138065617	0.6428149516785119	-0.07471308268716995	-0.3476269206080896	-0.6023293973793586	0.2533350543607592	0.3330062691058703
-0.6803474598720434	-0.32854667921202585	0.3227052028170771	-0.3480578826504672	0.005860111757412722	-0.08090774121580907	-0.1869862442436065	-0.5314969370289641	-0.5232161546572007	0.31671714015828345	0.5097558905396691	-0.4723403546914442	-0.9284166002003353	2.3741489380572665	-0.12915921036909392	-0.33079546699814877	0.9264990167145003	-0.587140630357143	-0.15350222218429468	-0.5259486759555443	0.23483289823080716	-0.6777186146543691	-0.4816562226570336	-0.7586709292173304	-0.5041298029858451	-0.5417153978172877	0.11408810656987448	-0.1331677996482735	-0.49140255115488235	-0.35604129118657507	0.581883591727902	-0.14475308821795568	-0.36002444249578064	-0.6399466221510157	0.32315585136184105	0.2922305757690743
-0.7172219734339068	-0.34748770514679994	0.559356748522504	-0.40286117434545454	-0.05430100379705177	-0.036102747679675654	-0.24970702890172217	-0.5487855650773168	-0.40378327766906813	0.30268803764800895	0.5929676075136158	-0.4602050646373644	-0.8450307450428551	2.358204975482851	-0.329339436070592	-0.36226380837011085	1.2906650441850622	-0.6664095200277185	-0.14356455406847096	-0.6395033180191506	-0.007639828860466847	-0.6543192835844701	-0.4068644468852156	-0.4695933735535112	-0.4621136843354571	-0.7143185154164128	0.02054048783259303	-0.19982440861470271	-0.43885273757092025	-0.3340885120663283	0.47334914092280345	-0.23240738140288147	-0.37255914304889615	-0.6821410927817767	0.34559668504957164	0.18620600999139475
-0.7411096345051252	-0.37288278827891475	0.7917342877738053	-0.3268760439052581	-0.1664943169688451	-0.0020915289791366585	-0.2884777870808545	-0.5614222899264409	-0.3126484607240701	0.2846886352619135	0.7060836947480368	-0.4762688779846478	-0.7843417734931946	2.219874678465497	-0.50100402786261	-0.4314652280986252	1.5713105974562702	-0.6878673839527051	-0.13227783463329748	-0.779498583088289	-0.17264803115600097	-0.6112185654940532	-0.2767314794906047	-0.1577570231748392	-0.4213829072657158	-0.8787519226512233	-0.03741773947214129	-0.15796982348441949	-0.42928291429295556	-0.38374485813856307	0.3296006279196769	-0.3242196691524587	-0.36938688641096845	-0.6911827650597973	0.33808718731813014	-0.0003801469528862844
-0.7484915609343668	-0.37894728574330044	0.9834033529956804	-0.1386756761431076	-0.3172220845020023	0.006867190155791079	-0.3059890162347147	-0.5717614284393583	-0.26624717405638304	0.28452897172803493	0.8227617701124601	-0.526989960621823	-0.7443583099282568	2.0016603517330704	-0.6232597543944559	-0.5115270089229795	1.6981695384517095	-0.6744544200505674	-0.16219381999751084	-0.8930809552232185	-0.209054335237549	-0.568542717571012	-0.1492401316427875	0.12902866323198053	-0.39401483228911316	-1.0216339217234158	-0.05197182178641837	0.011507552977823288	-0.45111742308396163	-0.4546581117440988	0.1605820745161882	-0.37496335039291917	-0.3672777644300759	-0.6750334680498569	0.3280940035665627	-0.23323439190997952
-0.7166109100663104	-0.3866226653466634	1.0637278420057183	0.12337546884216466	-0.5013380691920687	-0.027953276710879892	-0.3132441610778455	-0.603062496612212	-0.26307305705534734	0.3106925028132059	0.8770285061789955	-0.6130677528978286	-0.7383361981041939	1.7975537446942997	-0.6663542736971901	-0.5882283091623505	1.7676256117281945	-0.6456424525268774	-0.2663694165360253	-0.9640283427005663	-0.09232943190448649	-0.5265435147293466	0.005287233019152027	0.38227133291621007	-0.35741897483258456	-1.0367742655884002	-0.040199504958811375	0.21289998652733327	-0.5155185058153581	-0.49462477420942863	-0.04041537957094672	-0.37972687814659767	-0.35686933319103215	-0.6477795147127227	0.2755129095287109	-0.502303507769719
-0.6449549505695235	-0.4227043195314718	0.9718654521643646	0.45635612982920926	-0.6499022802534568	-0.11162497794434492	-0.31300270617815384	-0.6409726711595811	-0.26147254890651983	0.3484050295157118	0.8603004301186123	-0.7091475421636523	-0.7376524124986737	1.633008468013394	-0.6205009441079665	-0.6341066583407821	1.7915783898639617	-0.5571629438677098	-0.40589839612285256	-0.9800701889603449	0.08510635443863765	-0.47236470042291884	0.13890300607322456	0.561392463529119	-0.31551198895791155	-0.8649225694904927	-0.03769018042186725	0.41899076572429406	-0.5845284154374222	-0.5363770694261651	-0.25038779785927245	-0.3826468937470171	-0.339807736678926	-0.6027806751401151	0.17042377104183465	-0.7089766911792935
-0.5654043333120637	-0.4474676841777135	0.8343497736515936	0.7991354124037332	-0.7374595409257383	-0.21785304707605713	-0.2572956114634749	-0.6737487330297511	-0.23379317268562083	0.3892682499534545	0.7777215018669016	-0.8036769053226639	-0.7287871921042877	1.5351949448040576	-0.47592501538759	-0.6361986131420302	1.7160188973190604	-0.46245187579907254	-0.5536246646425235	-0.9374906644454057	0.2581711369892564	-0.4392877710961369	0.1654667780521653	0.6027527087251975	-0.27435680664927636	-0.5687985472441965	-0.06687004003718962	0.576188800574075	-0.6571825137637342	-0.588186678522155	-0.43128848825337524	-0.3827007189193751	-0.33083968142683423	-0.5282231422379378	0.08372851902165872	-0.7549730706215595
-0.49525847294209635	-0.44644640595888496	0.7420753159234066	0.9390217846157402	-0.8182679299700366	-0.3394568313642786	-0.1322334712753289	-0.7029082238151566	-0.17890515793465664	0.4414143601187311	0.6484488896760521	-0.9050957559187172	-0.7277555155766603	1.4851685229062432	-0.2063464412725285	-0.6113955958442556	1.612121103411202	-0.4356691227713064	-0.6976024241527025	-0.8902524879483721	0.3447260012917755	-0.44517300971089213	0.1431236942876554	0.6107653679105202	-0.21304843842521654	-0.21077018345067736	-0.1600878618353288	0.5817107605979714	-0.7456076808521335	-0.6203543273526607	-0.5715334853307885	-0.36904258143354496	-0.3055816596556467	-0.4362108302322018	0.025581046315170736	-0.6545573460501323
-0.44898622620960993	-0.4096593327981837	0.7513324689159734	0.8637588848096025	-0.9125206411228503	-0.4692214844827918	-0.017415917545548464	-0.7042555738271281	-0.09559803630577231	0.5028103110134684	0.5478661016497754	-0.9979814342577219	-0.6704374870998312	1.4081956099533541	0.15744788241084642	-0.5766335384022424	1.53533254703193	-0.41852873649722266	-0.8159791029002538	-0.8494338229623819	0.33919763659791025	-0.45208108391377344	0.13202594066089718	0.6544885480769924	-0.12508742119868907	0.10861592995037306	-0.3024167495708043	0.4919555120739537	-0.8330069628851353	-0.6440533502665637	-0.6535455751493126	-0.34375820671839585	-0.22317157640219837	-0.3379773319531751	-0.003916377653271602	-0.4985578110472054
-0.4205612440410649	-0.2812625505443921	0.9961487085651541	0.6550126724426835	-0.9679628886524714	-0.5121458308722794	0.17028652233415054	-0.6161530656758928	0.0439958634982631	0.5898695139205528	0.5392418037418911	-1.081331409172867	-0.5270704384755989	1.294482910581329	0.4752461794212137	-0.5182813523504135	1.4858068611605408	-0.2925735218282188	-0.8649774706671833	-0.750104707486964	0.37497469591755406	-0.41437779054223567	0.15106331057913658	0.6327246733496756	0.0059810424353809125	0.2652313560342026	-0.3893971075199684	0.4660678147415839	-0.8852199186897142	-0.6651395723162759	-0.6311379818031502	-0.304533112362538	-0.08875363161988967	-0.23092780027650667	0.04710145518367673	-0.23321498415494166
-0.3850633789855113	-0.035639874595337885	1.4258875996610896	0.47771044156165754	-0.9767862815064712	-0.4010166812977943	0.5088982745214168	-0.4095972175247997	0.2743614397429391	0.7337157137110328	0.6473262000075697	-1.1408421255283656	-0.3667287121002749	1.2124043466916894	0.6646884495679732	-0.41064582685854656	1.4601222203490682	-0.03389904417046456	-0.8002641997450761	-0.5544690543102251	0.5087341538764273	-0.2791431898598513	0.30221117313930934	0.6002831751847113	0.18492241701656026	0.2336876406745248	-0.3739683463671003	0.6284508764612609	-0.8357783837064346	-0.6140652237649841	-0.47614840068092396	-0.2282628431313186	0.15727630481799132	-0.13221079011095618	0.20577977203422088	0.15105856561589173
-0.29777262573849383	0.18885181800124845	1.8476055414249568	0.4438518382544284	-0.9531385202348044	-0.19267517103400073	0.8428533965003353	-0.12255493444803786	0.5525943143210332	0.8505468435689798	0.8821418473054432	-1.0996217742976029	-0.2000409754561694	1.2296620440100654	0.7974324117579343	-0.26917181971458093	1.460094287080105	0.30569935625737604	-0.6122826517800647	-0.26911275537114376	0.6551009801005766	0.005441142621054884	0.5909741322014954	0.6784909927762639	0.39627622598518164	0.04407361930312499	-0.2630418628368112	0.9482191581162727	-0.6242470099702881	-0.46039576992325315	-0.23239314372167094	-0.09867874067954747	0.5222744388448066	-0.010623667712764896	0.41977123754475637	0.49673009061429074
-0.14372144365233186	0.2461697419528397	2.1491721537677013	0.5726999392831796	-0.8678783689029187	0.07951715932376804	1.1212164022882376	0.14068889262779555	0.8497642937188695	0.8931450744082202	1.1921879086613267	-0.9435533177711711	-0.022316699214180426	1.3594679939955925	0.8904114532667873	-0.13760121561907435	1.487887889698285	0.671979768567797	-0.33556236168650694	0.08964504235728439	0.8291208663076558	0.4109246416184541	0.9202763588337662	0.8042950719143318	0.6025007944951846	-0.2518265752619563	-0.04881724236854401	1.2643560491115027	-0.27913621499098945	-0.28801656114949326	0.04468278597788393	0.05574567881541913	0.9010247340803741	0.16108752025520007	0.6796962845098646	0.7022970319866484
0.02340087552690242	0.16420426841075017	2.181457193552337	0.8457246780814927	-0.6917844598550855	0.4401227012968489	1.394508855182605	0.3514569823952625	1.1777339677454026	0.9591819120210758	1.5048773938729993	-0.7298859485096719	0.09463463180729402	1.553915664905483	0.8337488195809352	0.012897128460063	1.5294805271841845	1.0362741411588015	-0.018638282655981508	0.456097934877568	1.0684361330758079	0.8945055717523076	1.2549946434195214	0.9582944728419935	0.7677035652002052	-0.5213950419013473	0.22994720518992792	1.541764345905233	0.10218679127212996	-0.13541060916705738	0.2924484505286992	0.18831707833305616	1.1838014055186996	0.38176234526527714	1.0064324854163715	0.8440318670359608
0.1619647619170816	0.00249486466856097	1.8248172289856979	1.1528451705444867	-0.4235212644050301	0.7924419979631947	1.5738868499491094	0.4910282610038107	1.4558457954887134	1.0517228962580467	1.7923267740832531	-0.47405398354634426	0.13262671974913506	1.7403465681164385	0.5957776495240045	0.16661129667516014	1.5798023112210209	1.3357631742097564	0.30869717716739054	0.7294332478985626	1.2355006173611343	1.371367258868779	1.5421047455585746	1.1714383137429114	0.8838572161531839	-0.6992101469344586	0.4971830988758109	1.7430070313862978	0.4289694607094705	0.0156723031156486	0.48520146075660103	0.31113266536081496	1.3853854543592146	0.6128810270242983	1.3344689690040037	0.8690096477710659
0.29833022492728706	-0.22251273135815525	1.2634561884561106	1.2965798462842486	-0.07110195467040911	1.0352734371103103	1.6058508795273974	0.46158511758430604	1.5290522312371828	1.0957900316089848	2.0146601535215503	-0.2058768964242544	0.13683739953050109	1.879587522172217	0.27723019282377276	0.22360593759000827	1.638895141712234	1.4905735311789594	0.5564489072507823	0.8628980811713672	1.2388041523611264	1.7264328313376296	1.7039371475147227	1.3368792945272197	1.0159321264966288	-0.8201890086306969	0.7269798704704853	1.8216060488111878	0.6373619324104463	0.10901100333445031	0.6038588363002526	0.46597422994155535	1.5178143084928748	0.8420978953629887	1.6058189716616926	0.7246159502814191
0.4371891074259609	-0.42553652407647435	0.6739020380878766	1.2410004261466894	0.28283985776656734	1.1791030513134304	1.6288580821123453	0.37535471681812715	1.4728596006002013	1.1426672451562163	2.1399217017150045	0.004293271092555073	0.13633355750538037	1.8737652886478506	-0.09195094577244316	0.19067990430866633	1.7246083775251826	1.5535799216978	0.6111421252436694	0.8597784481476418	1.1491592468171166	1.8706054414670235	1.7954640996332736	1.4013891958618208	1.161042340606068	-0.9045080936823651	0.9415056098831858	1.8567781263871286	0.7069996224395452	0.12136600641588155	0.6377460350200319	0.6259157296032125	1.532458131026883	1.050862210901665	1.7921684727599967	0.5246578501153132
0.5326343959578005	-0.48136990958626213	0.14661805350194118	1.1700062327747023	0.5346048221788219	1.28579843276643	1.6936024887869294	0.40526588708389716	1.3559149085493225	1.2302054386649421	2.1916164578137463	0.16116608402026542	0.14324339099275052	1.7002179432100426	-0.4937978251315206	0.18569482052696948	1.8600288654577803	1.5953731053585372	0.5240613774847044	0.7820094631250811	1.0497835204908168	1.788432403910193	1.8611356470256553	1.4513839252354312	1.2148569248976777	-0.9397449657820754	1.135942414002978	1.8733252879502633	0.6500859694408296	0.12770762861389595	0.6352264852691993	0.7662514102334844	1.4943739040385542	1.2067142089916039	1.8669420318835659	0.26079001260600726
0.5646976634644492	-0.38869680770861764	-0.15034873126685477	1.104132331211354	0.7185427363773843	1.3806628339878064	1.7128498936481003	0.4693997476537438	1.1541836335555153	1.2722821019601738	2.2324619492070648	0.2691013872005931	0.15489173876399348	1.4953201095641142	-0.8028797086074227	0.2286689133057954	2.0395280518139844	1.6121393102362098	0.43287168715764324	0.7358250293382842	0.9257885928550509	1.5771145714033594	1.875509599196483	1.475794997786724	1.214359764474975	-0.8434670874769686	1.2989194579281667	1.8795398327907165	0.5900027909724517	0.14845247969642603	0.6513426585274846	0.8991457607852695	1.5120528045450672	1.329203886911309	1.8250553976500228	-0.0804759519985554
0.5528767479740468	-0.2128474385242928	-0.22122440780207722	1.0105333969494406	0.8958119106691408	1.4752764822562998	1.6477145599930616	0.48032037406656586	1.0099765043813327	1.2922826206375677	2.2764611779418464	0.31339927596668515	0.165568391201075	1.3467635818693495	-0.830325114388524	0.2935306395636365	2.2279798508728286	1.5817442675738547	0.33880882646341726	0.7497871202489141	0.81342345680089	1.4019736468519366	1.8967901320818352	1.475173172794514	1.235749788515174	-0.6218297200004325	1.4190228997649943	1.9315772865752368	0.6780757885642219	0.14355511928263914	0.6658337967393746	1.02979291039111	1.5141619265259614	1.4442797159042946	1.7116093862013095	-0.2475184996186341
0.5222392949917898	0.027058185127607916	-0.2226043560742613	1.0073103080004244	0.9876072490392053	1.5790882047511101	1.563412306443417	0.6560148156276577	1.0388797985983937	1.287343695322874	2.301936027146675	0.3509359080263743	0.1755492617939413	1.3024698206724488	-0.6139130954066094	0.44753412067677967	2.406752772235996	1.5328992037499745	0.25225328188984864	0.777905412569426	0.7421502510017364	1.3453242912018806	1.9767913586917458	1.5651423659529924	1.2363197041216876	-0.3930938174911043	1.5322436228719176	2.0283145387904864	0.8762859682974403	0.11417095679991585	0.6312757119912675	1.127633617444778	1.4321633792687858	1.5438509304027068	1.5520252544493063	-0.11622503678026538
0.46939987298685637	0.29420140416208823	-0.16223161916621467	1.18200388494947	0.9750443758636299	1.7084425348558099	1.4927809993572911	0.982740102214908	1.136161104820821	1.2025730030680721	2.3228078487107275	0.3898597634447906	0.17672489318588966	1.396954220610161	-0.278943582647581	0.6819443326080987	2.5384860686654793	1.5103619704122646	0.2719020598846575	0.8266826080248307	0.7085755483487537	1.397410226535681	1.9957992133077873	1.7477634829506208	1.2568851694120362	-0.1478586173379906	1.669410471559965	2.1556003969684463	1.1071560409137007	0.06366118330972978	0.5887862635304806	1.1625796105981787	1.3505763680078822	1.6121066917171731	1.379102267777451	0.11136970656127843
0.39679571171276545	0.5655771370519203	-0.06963134031820792	1.367498582724318	0.962490406212632	1.8351981525396917	1.370995747093538	1.2472887314075982	1.2545314595925068	1.1240291886345994	2.3356269234708495	0.41635689533040354	0.1998296489092832	1.6282312507626364	0.15244159305476015	0.9210503154230703	2.5932632091019117	1.506130842314382	0.3717421556182383	0.8851098683002931	0.7355881270561738	1.5901596591349965	1.9583295371663805	1.928696789255109	1.4147275406882585	0.12551491988204042	1.7829036356166135	2.2797789827261803	1.3731205694549142	-0.001960820304502853	0.558834929510227	1.1622835721502098	1.3258670608983896	1.6742057350098865	1.2195765756965105	0.5006504571321566
0.35959810717493085	0.8396482021481461	-0.028759955728872404	1.5110068876683291	0.9447991028817564	1.9057737109156094	1.2790129281632119	1.4855427614192862	1.4172722041371457	1.1192818595605618	2.315653253641584	0.4836430568982676	0.3119105070212574	1.9124308907711982	0.6351977189193028	1.1079241927217778	2.5772015794481895	1.4988199134921865	0.44474539838825955	0.865643358232246	0.8165472075831971	1.776536039223678	2.041444628158266	2.087066731556584	1.6898876458584233	0.3456014812815935	1.8329467363819585	2.2911036804023075	1.602490093781189	-0.03886827371778914	0.5372473079764646	1.1646653360270491	1.3608819152478566	1.7174478147281191	1.058122374470531	1.027415744398821
0.38238304469772777	1.0590335036505876	0.07031841361910948	1.6757724882894678	0.8919566845280851	1.918208777806455	1.2888665876411234	1.8162533675156325	1.5214397302940232	1.1155244443965817	2.2470977399761853	0.5986660222811713	0.5060696302731366	2.1142086044002255	1.0660239977101593	1.1974108975709028	2.5125779617023	1.5209110074726389	0.4763811667321024	0.7554856499055845	0.9095630672088305	1.7724919046675485	2.184106841336277	2.1591628977961386	1.9794896550149126	0.4732472103397104	1.8494939393284369	2.192344829263054	1.6838412475025173	-0.032132761942258274	0.5486821876148583	1.1676795456790945	1.4135070807711245	1.7503105059489443	0.8849364092788962	1.375435607756931
0.36115034860296336	1.1855140731638951	0.2949624927617129	1.808501231531082	0.868763003009752	1.914846408665484	1.3376864687883958	2.108713415903693	1.5141769202069062	1.1369832233500823	2.15583327619831	0.7203220136398372	0.7259366930448672	2.0955923859261647	1.4166069497198754	1.222024748743032	2.433261444481878	1.559106293090959	0.48116978401071125	0.6268735791141304	1.0065903621915986	1.6147863929106432	2.276474979567495	2.0622825640099656	2.1606258109743655	0.44586029477401024	1.8089719328061267	2.0132835764203536	1.645852877018306	-0.004783695610035383	0.6112534911902706	1.1866394626421835	1.4852686701210371	1.8167772732832674	0.7111222176233477	1.3457417425473657
0.17691825513102447	1.2940117231126709	0.4945662605486455	1.8681337668687426	0.9312034208554631	1.9086003805663232	1.3644534690971208	2.219281212675594	1.439800365055512	1.2552513250129518	2.0730093974734776	0.8675542070913467	0.9413411550226691	1.905907003463127	1.6731763063633065	1.2835927589308223	2.411124328828705	1.5556235277858952	0.43347927515643436	0.5132496118722186	1.0955048943512566	1.420054232863575	2.3789225934996105	1.7898166188523033	2.1197373976730347	0.24716526462192112	1.6766660042210741	1.7135440989198112	1.5596019737786593	0.03720493335321276	0.6854236687665564	1.2787881577189988	1.5539780341652665	1.9001024883944353	0.5839574933928763	1.1033582898661574
-0.06400225719001917	1.3767773734035331	0.6448943754496794	1.8690715887368516	1.0123946614564943	1.8937717627615644	1.3563589810312515	2.27767110740493	1.3525121475270232	1.3843871912152683	1.9890934478893008	1.0053089838147429	1.1040701328979676	1.698023409035472	1.8137448253140849	1.3763286701733746	2.4953431347521344	1.5503849882361318	0.3620516419426009	0.4348567002449138	1.1525302008987433	1.2064546901986148	2.4568872642578032	1.4055110072387529	1.9090020077667997	-0.004289147530640624	1.5413632251890423	1.4361358021260786	1.4290236491154775	0.07990256355598997	0.7362470125570222	1.43571544772861	1.5616085974294753	1.9504199587188205	0.5258830702752151	0.7813642260152525
-0.22399550374729243	1.3291457995686708	0.7998127349505463	1.7918791473859872	1.05533636048257	1.9023657503286593	1.3405264383228697	2.353080160180222	1.2669858339270774	1.4569808779528035	1.9110665159297995	1.082772002459658	1.1715249830706778	1.534523148628172	1.894856226021576	1.4132383195124139	2.668445602515811	1.582262364891965	0.3068538169676665	0.43858639483772477	1.2188031581434857	1.042486277455955	2.3818003354639967	1.0333043333307548	1.6270756705022866	-0.2884863519065262	1.492797041151156	1.28206375820508	1.288446773091477	0.07486077696378075	0.7751584022000593	1.634034295281488	1.4790270408442487	1.9667787775462542	0.5418371004750857	0.4070662623344303
-0.36451198342703306	1.1777860503533764	0.891723039662461	1.6663619309232758	1.0443939287796795	1.9355791187245615	1.3377439580502273	2.3798995167343078	1.1946132763737953	1.4868592472595874	1.8676898696475406	1.1345655602985376	1.179358526937436	1.4834666392606601	1.8944281347702236	1.4069847099469814	2.8789507174209397	1.6019212797957423	0.25915301001171664	0.4995925517461333	1.3030095911024744	0.9875993462039002	2.1918988811167694	0.7505338597307704	1.3026603058926178	-0.5975284288971813	1.5187219483671288	1.1418059735981017	1.1957802603262822	0.02638609962409614	0.804140678623838	1.8978180087147245	1.3997377722291968	1.972000705920727	0.6453337579255276	0.0801232209486001
-0.43890016878583166	1.0256998248793274	0.928857064347965	1.5590945124227225	0.9917473879666627	1.9568133346894072	1.3223023423222984	2.3070149724024978	1.1648895536098574	1.5091802092960414	1.8595860914950428	1.1583465321624404	1.1630676347918663	1.5720093752427369	1.8168365954627348	1.3612398897984173	3.0739668346860847	1.558257189152945	0.2458478626483564	0.6160311212272287	1.342393571289457	0.9643416385231275	1.9353961473578944	0.6170902164027051	1.0915975176592365	-0.7843925673279512	1.5924100557691654	1.0464164539988545	1.1598895951046004	-0.03080666703128567	0.7970591038803728	2.1294680942502637	1.3904782123130788	1.9529986887802882	0.8475350197993456	-0.11925264656633836
-0.39695453164460265	0.9335636837146755	0.9791005976192171	1.4357763265473005	0.9504528409869962	1.9546933324513702	1.2763569242666004	2.2124593668255024	1.1848488317011183	1.547233351537493	1.8679960577389436	1.1033938354141888	1.1328731020007026	1.7374205225503438	1.7197550127950951	1.1992803039890396	3.1932418931580715	1.46622295722787	0.2985844413231032	0.7398458896799781	1.3107627854902097	0.9508716806241146	1.653982498543214	0.6689326543245905	1.0637201563959628	-0.8317800849792858	1.7073657975559187	1.08033439150157	1.1489417172746084	-0.08643700502918478	0.7720276007345274	2.259509710667077	1.4168679580740133	1.9002153078346258	1.1117992123407927	-0.1913912720460454
-0.29194996445415344	0.9138961815211462	1.0302545134311452	1.292009312122431	0.9889872953483578	1.9252526562102517	1.2461635639527213	2.1468221472949294	1.1783795508642598	1.6006887026805874	1.8849588780027364	0.9957149936951387	1.0902504659232284	1.9037273980924678	1.6207589109200229	0.9229864863561403	3.172487474318567	1.379729488288119	0.3572321303589713	0.8550088758802605	1.2375906088917406	0.9672213141020055	1.4370155120796646	0.8040463419174442	1.0747668184711436	-0.8629241080510812	1.857480760854599	1.2025475338609684	1.1573631617592182	-0.1404917847170179	0.7777077691077057	2.371492981757798	1.4783240001839495	1.8539593373570518	1.368787665835045	-0.21116777443071594
-0.11542288838742658	1.0135181867434007	1.0783227115788843	1.194508176524249	1.0802217116701864	1.8410908469325087	1.2300780684922796	2.0906731083749777	1.1266522034660198	1.6616908168584223	1.8878472523316496	0.9012672319101714	1.0391105003734753	2.0283530531217	1.4806184832205953	0.6805534052136524	3.0364524544687836	1.2946032206044844	0.38441911877946094	1.029930165779461	1.1292031986538984	1.0182214701191818	1.2684683788732845	0.9503528793700641	1.0741120218168512	-0.9334138399420177	2.0475298317840775	1.42245257237195	1.1527237114340607	-0.2020042070724958	0.7834177546376996	2.4911328836164364	1.5499827055347937	1.8261412868189715	1.5657439672310658	-0.17850452270019462
0.11952746459502853	1.1768384726245675	1.1466397340260988	1.135296044092982	1.1582522010470295	1.721185344007014	1.2020003130137968	2.027007274651397	1.081972471781946	1.718903583165499	1.8498186913792487	0.8162968868533174	0.974342807668075	2.0863215986989054	1.3168616881549338	0.5681664717423565	2.851618013740648	1.1567893339876683	0.4139746705850687	1.223915879712541	0.988993981885517	1.1433536023773068	1.1613573471937564	1.1692885759127014	1.0942045784124332	-0.9953341691807559	2.231843303771968	1.7291740535637217	1.1079675619276728	-0.2829879042098673	0.7688371649553674	2.5707268572407584	1.626717021506325	1.8072037379300698	1.6830616068876225	-0.17442889414202017
0.24299035971701555	1.2851466070275825	1.2049904633964306	1.06999345929986	1.2231054740526124	1.5788602475212126	1.1560548949580984	1.987012253243401	1.0692222051845632	1.7612144196437556	1.786060124479183	0.7030691516993557	0.91739666259074	2.09878714996261	1.1361596143899366	0.5262494837833098	2.6820630711352704	1.0065986781049308	0.4255291406637761	1.3193350551315557	0.8501331467497858	1.37983319035204	1.149034708525747	1.4245743848570451	1.042609027227035	-1.0026565318947616	2.3465839605984113	1.9937414534883218	1.0273666823513372	-0.37753453246638635	0.7732650127423348	2.6890345860835394	1.6400233520524494	1.7781607906127928	1.7339333405469162	-0.21450590829741234
0.2296523213829243	1.3385373477253268	1.2304524256130454	1.00172649503858	1.2697065216790835	1.4198828753914796	1.0941849513750874	1.970659678887579	1.0795380854379295	1.7761695706505354	1.7104724909812028	0.6065930129024675	0.8830274387342902	2.084574928641596	0.9293677571397865	0.4927225698675655	2.542745892182334	0.8804275895533804	0.38300827885006206	1.341047700976684	0.7486561923792739	1.7024670067112342	1.17655772782615	1.5697794037520372	0.8920421743318325	-0.9881237203073582	2.4167159966566634	2.2091914869630758	0.9177654103134547	-0.4592928791062077	0.8086430693028424	2.9221783201520113	1.61829768091593	1.7518577439858245	1.7220700873213701	-0.2534378649055069
0.16701481434583926	1.36572229990075	1.2314298889725088	0.955999594297013	1.2569833850611567	1.260700341754839	1.0231052280466761	1.9477121807889468	1.1278761214621817	1.7595219861846243	1.6265667476667407	0.5522464977899625	0.8768853645232959	2.054971110490785	0.7158215712571969	0.4944250649983677	2.4560130920522356	0.7175723325613286	0.3234543568668442	1.3119172610529186	0.672450157107342	2.0502940504025777	1.2197828878963262	1.5800483993376626	0.7534435491734071	-0.978291290025451	2.4810694167812657	2.3944672846462303	0.8004776562187091	-0.5401058907599895	0.8363282994051866	3.152092543879005	1.5980295330995395	1.726715125886517	1.661234389746039	-0.29341784028570345
0.1415678881297184	1.3106364479325783	1.2297912003992901	0.9408974283519548	1.1820335151873247	1.1279380510631882	0.9487601146462399	1.92709063428993	1.2191185355936565	1.7280789142458137	1.552203866534376	0.4924793199731843	0.9003859961235701	2.004720756534341	0.5069606062921792	0.48425460389017266	2.40932263298059	0.5266534708384081	0.2641578874254883	1.1276648021538622	0.5820861146925862	2.292186799028316	1.292213439492239	1.4491275888351305	0.6430860611973067	-0.9729833764423732	2.5530081665061166	2.5064414028257245	0.7055909444530265	-0.6341404625657383	0.8546956680029734	3.3297559815395177	1.5799219492635754	1.6951901508850775	1.5959864970055437	-0.3245866948782271
0.24327833210864097	1.19586372769079	1.2452772865649102	0.9378144737050697	1.093194146976217	1.043992801153847	0.8622042820328029	1.928565627987244	1.2790636181089838	1.708972511358148	1.510021353808592	0.4148764132584809	0.9299567245026786	1.9322563423618568	0.339993126841383	0.37872216061870906	2.3474783754965203	0.37475021548747817	0.17332863065703283	0.9072384652152525	0.5129815560192773	2.362746718676886	1.3196036399327464	1.1435450212352471	0.49004553205255796	-0.9905538494176825	2.723326777076536	2.6529698877988253	0.6543120034003761	-0.7219515790467277	0.86705487950262	3.4913929741304495	1.6199266775678396	1.6451789047554932	1.53047562574527	-0.33879317156672395
0.4261759193754834	1.0966733967672166	1.2752240806661235	0.9595352905354	1.0188230061997712	1.0056731908082657	0.7974483775058527	1.9437552265432587	1.2520298250069408	1.7005848537116406	1.4843117604003526	0.3333333259114252	0.9443042259799249	1.8610011613059736	0.25947629731632355	0.2602374014501586	2.2830363239988913	0.32823658959508706	0.06389070416288518	0.7348267467706918	0.5778948951177661	2.327954572748477	1.294264752995057	0.709297979533133	0.33111183301918323	-1.0047029564087184	3.01630117101279	2.8492521685126624	0.6414960960665256	-0.7999023264372231	0.8637153579393854	3.6365998328591163	1.6846578603147733	1.5796146929426835	1.4437511538895638	-0.3396471127884372
0.7039990401258658	1.0284899148586015	1.3094640471696868	1.0437344469928227	0.9555100429456939	0.9940929635295292	0.7691521628324113	1.9419823975801371	1.1904304357495479	1.7186268330401044	1.447732489747265	0.25244304955671104	0.9209835379600531	1.7785195197108012	0.28814651973323635	0.22250432309360763	2.2454102107057397	0.3996764531253594	-0.019122293434679555	0.5275028685317282	0.7315654551854364	2.174828217239951	1.27512407951912	0.31868528585574757	0.2387127495802333	-0.9975724459928976	3.3695423708277668	2.9344588194576726	0.6365504113964721	-0.8752534026161086	0.8143679634112424	3.7502247717067547	1.7375402358357106	1.523720718860377	1.353943989385348	-0.3139706528719324
1.0431673040094505	1.0275212798469289	1.3479876031014861	1.177454909911058	0.9045551718019602	0.9964523208589577	0.7696350726317963	1.9100856588756734	1.1433701163146976	1.7525287234006703	1.4299429616366826	0.17001400443433318	0.8711031774731011	1.6807209253053734	0.41782249462184495	0.22633215528312584	2.2184825394254117	0.5211127078530815	-0.048090853444845705	0.29077124965577994	0.9151588509843291	1.9179863330954476	1.2125221235554162	0.09063541157015838	0.18868143484675437	-0.9926162616231557	3.657756217642503	2.850656056654331	0.642705721728861	-0.9231109862843511	0.7171789407740943	3.836264309720943	1.768696940220129	1.4753534131449775	1.2906099958721264	-0.2583868424404344
1.2023036571087153	1.1314494994145536	1.3828025480517925	1.3107873086080084	0.9067721494211799	1.016079438353036	0.7902392240721893	1.8351162676832335	1.0951127781803034	1.7515494537262062	1.4550503851318253	0.10526914280094676	0.830255984722241	1.5906554513246163	0.6061469709456323	0.2806895978581047	2.196890122517017	0.6180544727080196	-0.018442618724167394	0.11096946720390655	1.1442264173443402	1.6936706206533505	1.100113095131198	-0.009300747892012337	0.15287375854817004	-1.012265134495453	3.711513118722526	2.564169283211142	0.6840626700069172	-0.9141565632221436	0.6056031399739066	3.9348047440152643	1.725451365945225	1.4445053547846731	1.2519813733002785	-0.17074142068462209
1.0937521128994587	1.3448966471497852	1.3857349381301836	1.4453162386539238	0.9419232644439754	1.020912131626839	0.8092911654431317	1.73338425046353	1.0584355872403655	1.7003932574709855	1.5045609995118818	0.06781411211530139	0.8113859012576017	1.5024560778324378	0.7820330181329219	0.4084323697640933	2.1957029585860903	0.6758798900457783	0.03623000306537119	-0.034627272272276834	1.2578500429223078	1.5053429849811633	0.9682092096046564	-0.015518997814103838	0.15389233112151238	-1.0667831625626085	3.533566161559796	2.093043141375689	0.7466263466689435	-0.859156448548271	0.4943255107418646	4.083335307137036	1.62009815089962	1.4313377144083048	1.2381603910941643	-0.0010206028691710166
0.9394831955903598	1.6319074125649862	1.3468568121562257	1.5899995158234979	0.9743142868484658	1.0129678221649514	0.8076584704071177	1.6338221758946858	1.0656983973274834	1.624989492537157	1.5494787925208775	0.07311820142808265	0.8169521560113162	1.387773006206351	0.8728002548431244	0.5229891499707269	2.158258411541195	0.6876234292562315	0.09286956227472598	-0.13681258509386124	1.1434061518511442	1.2992809538040846	0.8185961427588226	0.04046301791306199	0.17449417400376613	-1.168608769823523	3.272739799691138	1.5943633549464207	0.8171674280154816	-0.7729077607247632	0.38234717832468046	4.22909387388237	1.5188260011503771	1.4207649211562878	1.2405564176076975	0.21186306215286194
0.8158447075466484	1.9172441239926237	1.2773419179449619	1.6993581692943167	1.0021556081950413	1.0275342891553283	0.7569874350288731	1.5645258373842317	1.1035860566152735	1.5429543688295024	1.6091650578052665	0.07166103403446134	0.880988078156421	1.2615201115510766	0.8742034428336669	0.6013039259876558	2.074472571286692	0.6068865971843487	0.14591508399970457	-0.14445221974307348	0.9353733389604704	1.1256034709402871	0.695251694869941	0.11565054268531261	0.18834191065563902	-1.3056072984180855	2.9967571176193353	1.2276864908511185	0.9047963858071565	-0.6670696312461075	0.2873348081349979	4.331267507310854	1.3853168650265042	1.4138184670532092	1.2570656246826553	0.38135098690784586
0.6431034148722732	2.160434683771064	1.2227477144266872	1.7622892505129102	1.0289908312646228	1.0402884961680292	0.6525754376905856	1.577715684869849	1.139025879910737	1.4436649392271943	1.6916215108204145	0.028493907165820502	0.9822843176830733	1.1498526583145356	0.7974086289106378	0.676503024641024	1.9855051096395535	0.4355978671808692	0.14861318663840425	-0.09505109768292377	0.7134971413079247	1.083509852505871	0.6463595967775906	0.183553831834544	0.20770691541312009	-1.4303912306949642	2.7685232967362428	1.0816259685919092	0.9738522305809543	-0.5599579254668142	0.2284757405830024	4.437599135303989	1.2406105203373978	1.406452969315143	1.2988792093273707	0.508956976288817
0.4076473542752548	2.39326506038118	1.2218564978342359	1.809816338058777	1.0495846836070046	1.0160794383530338	0.49613565839483115	1.7072456602312855	1.1407339852460396	1.3390640360644699	1.7583705147465298	-0.006489767620243636	1.0575727117225417	1.0442164418570787	0.6559601446098584	0.6991807048800825	1.8982415773991572	0.24508197003870183	0.07772105471164037	-0.05155648081436083	0.48158673700574284	1.2088780237458705	0.6323693435353487	0.26854842505535015	0.22487713879232563	-1.5173642725381697	2.690304066170353	1.178943494572382	0.9814162188998579	-0.49135549071604157	0.18488305732007598	4.464525177776055	1.1048893782335623	1.3844048272895957	1.3302320928520253	0.5804745536072768
0.20468300791388944	2.630685924655311	1.262306231562626	1.8220726997144019	1.0730899884854694	0.9735540171158658	0.33383197439227097	1.88523768812858	1.1019451995215177	1.2726120732635258	1.8009714845305678	-0.00278273377087076	1.1005792274382027	0.9496275402920069	0.477874184047567	0.6597228765544167	1.8135898058068012	0.07600954522935018	-0.007022023967228697	-0.05611807754682938	0.40114453610456896	1.4289922423105887	0.6674040072453518	0.34352275268741533	0.2145216509633415	-1.5622097472385736	2.7360454677295065	1.415133635526718	0.9238594737768638	-0.46067149262751367	0.14938573213230977	4.320569754304712	0.9759928747345674	1.3515421360687696	1.3491811561938116	0.5914787507143504
0.12717629226528732	2.869096481223978	1.325074711998767	1.7797629200324931	1.0976726198375304	0.9230386949708274	0.19102864800293942	2.0532876912006954	1.023654796712067	1.2626810014561767	1.8535337735549529	0.019144721168345435	1.1272108773374407	0.8577706098422144	0.3014054571014911	0.6217338675572874	1.7472343253852087	-0.10738251378882842	-0.07454667664645417	-0.08749465324767632	0.534151147651879	1.687580814920969	0.7961940283899172	0.3810632157884945	0.19815173460604715	-1.5866549275654596	2.7954375947696373	1.6019817879285412	0.8091900233309699	-0.4342415019761634	0.14361611228868804	4.113625422881475	0.9429156690342136	1.3110883082294993	1.3801834016920949	0.5347110672254788
0.13833697837001127	3.0736679842326846	1.4153942430080242	1.7341869331547588	1.113627735876246	0.8394809723523116	0.06623095841921829	2.1874270218662444	0.9003753203074245	1.271292188050117	1.8785493406226763	0.0688283006212613	1.1234440583877299	0.7554933742641994	0.15971914432773754	0.5775023764138816	1.7017170636100083	-0.2805565423665358	-0.13182471815962243	-0.12456975860519659	0.7619152784336631	1.9448318333007237	1.000439919605774	0.41787525532727104	0.19497475824633642	-1.6015234806746848	2.817505311697391	1.6996736840801259	0.6773255144192282	-0.40911134693061724	0.1732692747407955	3.8731345527861416	0.9392632870672996	1.2604162625216637	1.3925141722861332	0.4125780647654853
0.2043388457873129	3.188640748661665	1.5015068483819443	1.6987221751538724	1.1236352974987447	0.7356692498575012	-0.017841338083100393	2.2461431171247948	0.7577552496337591	1.2808613558473367	1.8147397423740437	0.1547778621666284	1.0976401489583332	0.6505737403943569	0.04702412240941263	0.49985524554628674	1.6710044343851962	-0.38031905928672977	-0.16283230230132412	-0.19192610184634534	0.9924435915623796	2.0364149582683124	1.2605435202329027	0.4792227324157814	0.19151888701535227	-1.6183425321487754	2.8194984323295933	1.7337600881598412	0.5596243439588766	-0.35323154553362446	0.22061891976235995	3.585264074722722	0.9190122865840872	1.197817590279542	1.3619940540741093	0.28308952314573765
0.3852908634814626	3.2236274241376273	1.5398770767279466	1.647185090654712	1.1133250160406916	0.6382175340767999	-0.036226404016798934	2.2315775543637963	0.64286835377423	1.2776893736409172	1.685099704473508	0.20639655991827302	1.0533140469864024	0.5689728982297907	-0.035561814830512996	0.43008632744083924	1.6471075227873548	-0.42011181163588446	-0.1520501898481983	-0.28576466320000593	1.1701041081776125	1.939481616378219	1.6314180500122153	0.5364128652706638	0.19237982335710677	-1.6512452012872523	2.818953550430143	1.7075354576734703	0.47873254175489033	-0.22156738942247625	0.26096153293249646	3.38811592466863	1.0131511457312838	1.121873989969326	1.324534224923498	0.17145611616180784
0.5956020176877248	3.193768197038672	1.536110967901779	1.6091547969686553	1.0626728647325152	0.5609856245879066	0.01347881176267488	2.17755591019959	0.5619283702478126	1.246640138419012	1.508745570094407	0.1805289243467052	0.9750145970349038	0.5373686203552243	-0.10632767696367189	0.37329198007079106	1.6095652093010895	-0.4263865458218633	-0.11536835168388548	-0.35192861337430714	1.2497709896400124	1.8211788786623515	2.1088723360314794	0.5813086297081572	0.20912564149741955	-1.6849152796184637	2.8095041511738796	1.633859407998699	0.42707080777112133	-0.044251431277176956	0.2554751760786126	3.2849196129653455	1.066890887911123	1.051797000548946	1.3106401931285554	0.030788707639636814
0.6801745925064674	3.086976187001754	1.5236914334521252	1.5980626279768884	0.9880346182188147	0.5271339759482936	0.08276487012194347	2.101395177943933	0.4966034284086941	1.145498611823693	1.2936892609618176	0.10040803237582367	0.8708512564605411	0.5564028453387271	-0.17535739124412625	0.29923900559044564	1.561408253608886	-0.4126713584841638	-0.09228000772981582	-0.38746469977345654	1.2418043014937727	1.7682746748580502	2.5537417284232413	0.6181206692469337	0.2233856575242185	-1.7289134066685563	2.8489650718919974	1.5599025806955928	0.40825270727733126	0.11091480295911645	0.20581470140391675	3.1591705540440786	1.0251885736222375	1.033471900049643	1.2822531229102876	-0.12125164533534831
0.6483009653552798	2.930320531146553	1.5202607287198908	1.5626733269079183	0.9186494512044681	0.543763455869235	0.13852945409845602	2.054847780688241	0.43629520538901084	0.9681869353319206	1.1157021234285613	-0.0053823204010920445	0.769363077114793	0.6116692774084698	-0.25805035129688947	0.22806803267139558	1.4867007257673568	-0.42304769643850165	-0.09603881484098238	-0.368525061060527	1.1634408556096005	1.8246879915262304	2.8511821863318803	0.6179607713917936	0.23656647165783137	-1.8047110521425693	2.9450076761688693	1.4637830392626767	0.41800627116223427	0.22531346592246332	0.13109290642655963	3.07553969249291	1.0984076862922794	1.0754084976742586	1.214200125958826	-0.21926080828194755
0.5695440281040096	2.7829721943165553	1.5185070444573243	1.506651944740561	0.8649166803932804	0.602849969858377	0.18117498852502809	2.057599211239003	0.3785962141413664	0.7862769490643984	1.0359197130783424	-0.10082095601372332	0.6835539817412573	0.6371676744844059	-0.35214718662871536	0.18040929642807269	1.379506806121864	-0.4795203041123086	-0.1269434179659428	-0.2822706742134322	1.0284790906949475	1.9772950612746325	3.004912637834452	0.5983111016379878	0.24379348658297778	-1.8760321439923007	3.051990935426816	1.3366843661702734	0.39802448015784236	0.27754322390113695	0.02039671175240404	3.089157461099471	1.2630906741337493	1.1699350714899241	1.136212384926858	-0.28613993214610267
0.4702918850292107	2.6527118425294356	1.5344051985097766	1.4675652540076682	0.8290978010273455	0.7001877070241301	0.21318500951278202	2.0503944343328815	0.305026637888541	0.644250913560153	1.0199469009767572	-0.14696070436535005	0.630158723317155	0.6023238461616682	-0.4510005914200031	0.15452691947220698	1.2684161954560342	-0.5518236631727603	-0.19019435845028024	-0.16846646150792938	0.9497111303209824	2.069853814033972	3.0126604046616445	0.557039688583656	0.19687851888936875	-1.9208456433096743	3.0918676870681994	1.194779352810404	0.3191385129129192	0.25108697394461815	-0.09943844148542319	3.0692421473270293	1.4680356002771515	1.270972938710796	1.0677503102779615	-0.3214038230518405
0.38120306026374884	2.520672150340439	1.6131101648948198	1.4333078069174519	0.8353124611808186	0.821415361883024	0.22101504697422722	2.018738800367403	0.23553230507348757	0.548474081703209	1.037215909331954	-0.14534033422364262	0.6411952629150373	0.5076752293809629	-0.5203038084443794	0.1476501744340622	1.1812783629259722	-0.6291928626769374	-0.2691705001914688	-0.06253758905787565	0.972453833858345	1.9811031568488833	2.8081046027727	0.459786259802159	0.13554589893737326	-1.9599675244476018	3.0280878268377536	1.0559067378365383	0.21290581866888125	0.17345133821613498	-0.15137992865643507	3.0442268984736702	1.7654046522499527	1.3420330689671098	0.98001775409644	-0.3248778112038092
0.3330835759947344	2.401456343414674	1.7405253886931338	1.4262795326874893	0.905383199587455	0.9244520297961882	0.2105979927303665	1.9869271574531706	0.2112018912816484	0.5082282269298036	1.071182374938392	-0.11944938397377758	0.6885324207989985	0.3694345051870601	-0.5326946718862811	0.16247189674928658	1.1494763362116027	-0.6917099390620086	-0.3369732016159058	-0.009947508795694232	1.0073319720895562	1.7329632431695134	2.4357690655345454	0.33916997774194907	0.0829196493146632	-2.0037098484334486	2.8774136426422676	0.9630067798751831	0.10119152965122562	0.0997677279154007	-0.15008288233500106	3.096679528936495	2.0831790307045663	1.3645002546276443	0.9201024813403315	-0.2803758288995413
0.31858662437727137	2.3033820484828107	1.8664169196075775	1.480026427335642	1.017727872677026	0.9907305943885604	0.22739635503751612	1.9466343007793703	0.2414367006813467	0.5280052166597666	1.0716722758846389	-0.09738204096477432	0.7258407231353191	0.24041978180869172	-0.5340859684531741	0.16943766114067577	1.1976472585382871	-0.6936815871892544	-0.39961655410145236	-0.058488998644861664	1.0790096923785057	1.3594866301143937	2.009627132387937	0.22468311346208644	0.006538832177926118	-2.005804236021954	2.6045855399883378	0.911306259244663	-0.015820613533112395	0.04300823979528669	-0.14611720047866122	3.089520781012887	2.3058885940203746	1.3210325360290327	0.9240763789725335	-0.19991127650813473
0.3172099758709613	2.2039600874477485	2.006644579794153	1.567836736963368	1.1346845714965375	1.0512874325105335	0.29536016037466184	1.8781463722761	0.34606151488074843	0.5635037423591336	1.0165584194318853	-0.10286099036479132	0.7399003148839249	0.17458375657163905	-0.5383668809666907	0.14337724547832129	1.2899667124609842	-0.6418430721940831	-0.4607151913358335	-0.15898277711580452	1.2465011641808375	0.9727131544136363	1.671248950329528	0.09649833292527524	-0.05727958988758482	-1.9672419240870624	2.340805344664761	0.8884322417897416	-0.08801536034208422	-0.0011073928865485722	-0.11391467111890645	2.9269553041987804	2.401467829154522	1.230986505695166	0.9513969251939229	-0.136195616715325
0.2878016733407664	2.1087074684194533	2.1875711310360417	1.651367560595243	1.2410460760715916	1.116392017368939	0.39629980629832884	1.8130055448551992	0.5067041142891109	0.5771390081525035	0.9455431947655406	-0.13686544866234215	0.7783842486121937	0.18085385421326305	-0.5480583912403458	0.09646404631842256	1.4082920397882304	-0.6034175211010486	-0.5265097629337541	-0.24041213155287006	1.4552194044014393	0.7865885492389524	1.4260800926150012	-0.04463817387783386	-0.0799428296444604	-1.939327414701356	2.212299250378508	0.9300809233259117	-0.10815026851892398	-0.025974954880417168	-0.08274083366925489	2.6912952433225725	2.349871503621935	1.139103130192504	0.9783814433067075	-0.1034547339646488
0.24358737565087507	2.0602862464772493	2.393058844927982	1.7446970058145965	1.3408456830347395	1.175900252233389	0.4795787509873726	1.784541003023337	0.6722558353304307	0.544418627942652	0.8824378291271365	-0.18876392255356328	0.8576433976591605	0.249332277742144	-0.579416075401856	0.01917299286380648	1.6018975269707483	-0.5917315482592722	-0.6031585336965226	-0.3068949775473743	1.629430311339809	0.8591626681995248	1.2845099456183455	-0.14365047906586545	-0.09770722035811678	-1.9275125106715525	2.145665929674624	1.0691220048767776	-0.12079774696308339	-0.03764721602748623	-0.10526769564267577	2.456348365980108	2.1706818719118806	1.0584372304572243	1.0014066737050555	-0.07896214710551847
0.2079771311254186	2.0621077014448517	2.597674508175693	1.818407648735586	1.4077912843154876	1.236673649723763	0.55165878747165	1.773521098188579	0.821614179807144	0.47085631576624254	0.8304164723975651	-0.2509325122350273	0.9391578395804767	0.37555531478960075	-0.6477204128397451	-0.09815451471256328	1.8059221234764635	-0.5795418696915554	-0.6779433480562189	-0.34204284294801346	1.7722463992646482	1.0439811910078316	1.3834895115421	-0.1971096619674959	-0.11616278531796982	-1.893986321563979	2.1276418100006884	1.2518895224134838	-0.11971061503870668	-0.042137557211172606	-0.16181593354154042	2.273894487979738	1.9087392102848209	0.9951777586368504	1.000150220777228	-0.0782052446589992
0.17995250081840233	2.094346401507264	2.777882336359153	1.8340272336423582	1.4535108830090173	1.3104862007642104	0.6161502413941743	1.759593753854303	0.9191644789957621	0.3846273632353354	0.797633934077889	-0.2982962811972991	0.9905137374267102	0.5050477598930444	-0.7115654664093868	-0.2178966722456955	1.9296804716170126	-0.5619697356523811	-0.7276419867370094	-0.319886515961732	1.8591383589753303	1.3012164734554612	1.6410105232268322	-0.2373328557492489	-0.13952932518501165	-1.8273496233282285	2.2274555705816512	1.455247399361332	-0.11340218753387303	-0.05551667319414606	-0.23239314372166842	2.22390435915229	1.6287918488208626	0.9644908709053869	0.9883015774694485	-0.13167360979125395
0.1531429735297098	2.1588659161978145	2.8639278609142873	1.818138159693025	1.5114550209442636	1.3523505460346794	0.6155408552187606	1.7417661858011637	0.9145646992739211	0.3124381574502956	0.7803445131832658	-0.31261149367223595	1.0256267280821478	0.6083102965290296	-0.7630077651134781	-0.3169863398260814	1.970058011903021	-0.5255877906474395	-0.7280951032106837	-0.24221458618879796	1.7944160406081344	1.5862099401716194	1.7731800464731635	-0.26106880402328625	-0.18106040927666672	-1.772399927590159	2.288668750285736	1.6667103905137448	-0.09809047028912712	-0.0977547655564891	-0.308874150951086	2.3366008137767524	1.387117335010192	0.9704219500467612	0.9986307893296213	-0.2306531604898024
0.1350288077247485	2.2480224518374308	2.8625479126421025	1.8182351757483464	1.554200842429684	1.3449419360630452	0.5706417417283945	1.6822700457988429	0.8445727294714167	0.2637727123236059	0.7595747543163488	-0.30396174802369946	1.0242231681550256	0.694539067905269	-0.7959945743148549	-0.3840958047533481	1.9204904261281872	-0.43709389039610363	-0.6929888746025581	-0.1552669475586535	1.5951814178705037	1.697352828770605	1.785237047421384	-0.24069071070717865	-0.19703017212300566	-1.7409041753050283	2.244318231469917	1.802082644387717	-0.04454539508425611	-0.16556942115222914	-0.3475171861827918	2.5700674988793724	1.206058643983735	1.0153885554935993	1.0199028295961161	-0.36085978904599025
0.12906567210302997	2.344759609307528	2.7917872317962287	1.8342104861912971	1.5633447621683902	1.2918279014971894	0.5527625812988133	1.5711491263904498	0.755320863289745	0.23931225893315683	0.7346816624851871	-0.2730697992789248	0.9700121654997738	0.7478796842707987	-0.8033315827060756	-0.36951888565954666	1.8120255427448764	-0.2985316409864642	-0.6888387396277642	-0.08555354825513464	1.3573493708982673	1.5908363042163756	1.788041001130272	-0.1965589026886847	-0.18057537471793308	-1.7183295548854312	2.2191102741216424	1.8346528492744305	0.024296085648115966	-0.24363833541597923	-0.3648409542920675	2.837968837997993	1.1387039192605681	1.090945346294596	1.0639955614122414	-0.5016048285883175
0.13164337619392583	2.4201025673893755	2.6255801287909692	1.8393523371233402	1.559302562011259	1.1808127305376535	0.5410117761804654	1.4592907101334007	0.6579723088257706	0.2433890011648976	0.717320797702568	-0.21684645256343588	0.9323679684800406	0.7707655406627251	-0.8033196912824258	-0.2896017612842162	1.7023874620651207	-0.14527557597158577	-0.7069839947781065	-0.027639294299131294	1.1204387180416753	1.3342304590537466	1.657302970040585	-0.1431174862154025	-0.14072978571788197	-1.7113269460017322	2.180323286279161	1.8200336940925201	0.05276056800609528	-0.3505662260590984	-0.4154555779848314	3.01156847514548	1.1497468018271975	1.1858587296194831	1.114911124824833	-0.6321219812251286
0.14280406229864936	2.459785016943663	2.413777234958966	1.8541850140258382	1.5365985743445598	1.037575805132263	0.5052764510260349	1.3475032070348767	0.5327022844713266	0.25766292109378774	0.708216805118151	-0.15524907250027042	0.9357988927463392	0.7961295785034866	-0.7913925933628208	-0.19630947908388346	1.6360599149124884	-0.0006688578506826692	-0.7244186809129123	0.011460106264893848	0.8899216414265643	0.874867128460292	1.4770972924656711	-0.054640673038226194	-0.024879281364112417	-1.7248685207151866	2.071992161269941	1.7724512453442287	0.030267655373565877	-0.47046621345509065	-0.4910420705098112	3.0613567595765856	1.2081849132978077	1.2824160533585567	1.1537881159986938	-0.7055027030273266
0.15776457922946308	2.4686817189530483	2.255849821586808	1.8786653986519817	1.4842547533670996	0.9221268660512427	0.4612971657249725	1.2572591214961915	0.3895576775135905	0.2814634318775312	0.7197294773549481	-0.12868199657976315	0.932224013615721	0.8214189723247038	-0.7528762721648199	-0.08097377953636083	1.6426521663877551	0.08019749855072422	-0.7863102719762258	-0.01582628391595834	0.7543531047772196	0.3561163900270271	1.428603650953004	0.05924213267777775	0.15460775709564423	-1.7258917329721655	1.941794065295921	1.664426732469963	-0.05462050503129932	-0.5690961636651961	-0.5828192791851108	3.0312954008146695	1.3451749580568158	1.3522996380243266	1.1615167624966165	-0.6739651010890646
0.1863511068859947	2.4388435491369567	2.117318347818124	1.8701279857836846	1.4492104806392068	0.8464678614486367	0.365773008265828	1.260280022049348	0.22155812047994522	0.3190695162241174	0.7646370640942288	-0.15855975681857667	0.9244864396585106	0.8150891594674455	-0.6942396621532901	0.03224771037160377	1.6694122380543035	0.08285994310211416	-0.8769232686095186	-0.08803538963845618	0.7451953461888049	0.005755861263555151	1.4522601656653598	0.18495737967410084	0.3385328617678223	-1.6660338159389003	1.837649927514058	1.5275569979115455	-0.19796880187659793	-0.6909655989487693	-0.68892363170982	2.914938834469866	1.5038220846196306	1.3851784463080368	1.1423193305528163	-0.540924940297193
0.21559084021133534	2.3782512177002553	1.9383083913987122	1.8432114202127992	1.4338429972224522	0.7952572697524134	0.22624656980088814	1.3712449325089868	0.013223068166186947	0.35681397563339956	0.8280077927451843	-0.2446142344162851	0.9202997523545337	0.7536272737756189	-0.6493495378796084	0.09039960287863422	1.7202368209324732	0.039915432067801744	-0.9187335614076974	-0.15221663971323474	0.8149628591648341	-0.19268997876501787	1.4679180334818345	0.3239619150753504	0.5159827550808929	-1.554967322982146	1.723568864565896	1.3831624229137833	-0.34976916664099633	-0.8152771496129443	-0.7702499269216074	2.7079945030466273	1.6079749863427757	1.3861615871439714	1.1058091460569588	-0.3460322641962475
0.22652676737625388	2.3016553512880904	1.7861307624939875	1.8375090320722314	1.3911862109827855	0.7769181106072491	0.1085775486842675	1.51068856743219	-0.18671940360246045	0.37309965608918155	0.8972165076722465	-0.3630411428306872	0.8866143141036062	0.6837754002871453	-0.6348301096045977	0.09379346572108468	1.861299829195597	-0.059257029573434594	-0.9128636434532729	-0.24078648751571569	0.9125632163414773	-0.26288797197471214	1.5276865204344499	0.46774561970243395	0.6704177585820057	-1.4394722394756532	1.592682496718886	1.2121126917328708	-0.45964604958928384	-0.838017707888224	-0.7836080131745421	2.4691991258805697	1.6735806830817865	1.3684489350342672	1.0870646215638862	-0.14291069995879666
0.22873221447309705	2.2134463933772848	1.6758594793827364	1.8266432338762157	1.3149987511930044	0.7744219789398841	0.02112488358625932	1.6665698725014457	-0.3121777230332383	0.35944310182462813	0.9680071944048955	-0.4725268721178275	0.8349585102900378	0.6208803494200941	-0.6727280767728695	0.0757447918507437	2.0567209788607075	-0.2185431717074068	-0.906890744482105	-0.36841414077524115	1.0069948766813934	-0.1586059497822328	1.6022569314397757	0.5951842102485955	0.7474291206450996	-1.3668561446131817	1.5002676587725696	1.0490183266880841	-0.519882345230109	-0.7590691069013532	-0.7401942328525027	2.2389619511194274	1.707103719444768	1.353186076482956	1.0885986629292588	0.008605643630136434
0.23673925170367255	2.1194887972450305	1.5692776413047558	1.8025616930330624	1.2274860081435999	0.7709798247684478	-0.022440479029615552	1.8311734960692554	-0.35919769352316133	0.32937313627718895	1.0406860410345362	-0.5447557454848567	0.7962826367426749	0.48811849626066006	-0.7766234451911882	0.03707701028512544	2.292785034866976	-0.36922314172391274	-0.8981064637538184	-0.4864471893573518	1.0190966018344272	0.006117787702430455	1.6097095452449786	0.7282014592962873	0.7352547532208596	-1.3307079740970995	1.4468262156343352	0.9304178564799148	-0.5538590457961963	-0.6430029780598553	-0.636490161451369	2.0488379860580492	1.6770615917169187	1.3795374742985758	1.0858519983893555	0.11325225880005296
0.2339157175223631	2.0543270354271757	1.4618333355566593	1.7949513224711695	1.161786900303374	0.7727806868846285	0.008120812559984928	1.9440246965456542	-0.33871387914783235	0.3143008986788973	1.0993210605384394	-0.5611925936849071	0.7494853095999138	0.2768759209535641	-0.9168471128561565	-0.028163048224004377	2.5822575011304894	-0.49782640935213573	-0.876840883796125	-0.5713843978166495	0.8789660406612831	0.12826009285680098	1.591956090972387	0.8845104959092982	0.6806519877713071	-1.3019621047525984	1.395822402046275	0.8704811920849395	-0.5481171518294177	-0.5057193306428064	-0.49900325137930696	1.9272603779945232	1.632615704119554	1.43742996417852	1.0945595093775629	0.16518741128423278
0.2324407369798885	2.0336066690905232	1.3640678336620748	1.8021628492500743	1.1408814246008612	0.7873699495979978	0.05476759961002644	1.9930398717180082	-0.24538676952839028	0.31126729153517296	1.1415852234219308	-0.5248799822358605	0.6724814534272947	0.04389700715550591	-1.0339895272190802	-0.11758298855819808	2.763698049679622	-0.6127720560113371	-0.8753682552566818	-0.6530217277886294	0.6485838022094372	0.25251101291592415	1.6036589082942214	1.0432712996344473	0.6001483768853243	-1.291442203735535	1.3719766494466286	0.869713733234161	-0.49792534270114536	-0.39785923466623296	-0.42920128727635715	1.8533718726401436	1.6496601532984805	1.4802368831988806	1.1146627562228217	0.17413438635717945
0.24103776642745448	2.043240376000095	1.2655740257349493	1.825220331731502	1.1736018774146324	0.8095843816514003	0.07288821493930103	2.0008403191557376	-0.1581792498897575	0.3401344584607152	1.1898200540878021	-0.502054912182174	0.5860845423577844	-0.20432421543326354	-1.0936487996643947	-0.203186224122028	2.7919804845046543	-0.6478587577210068	-0.9335731259205495	-0.7453628652909015	0.38314364130869444	0.3803969332959258	1.6235079490229307	1.1870372378331828	0.5105018645671925	-1.2813859457724153	1.3845376111287044	0.9043804110791005	-0.4442730854755591	-0.399356015060796	-0.45287610978713955	1.8339140728327448	1.7136882953851162	1.506024183813555	1.1197177877696673	0.20650652176211626
0.2489675427724723	2.0671193347661156	1.1635153514380148	1.8830957985116725	1.2501454781874208	0.8386033370172086	0.07989040703037181	1.9873242711409076	-0.1192694173304473	0.43728439670902886	1.2458830936239083	-0.5346022030861027	0.48256899867286307	-0.4352877407036617	-1.081376850458981	-0.25893459409145403	2.749899014811902	-0.5705039498089999	-1.042702109364464	-0.789828034655733	0.1360527071255958	0.4621765725496318	1.6322739937759814	1.3011510071177181	0.4496300274459939	-1.2696190048171596	1.3830750333985997	0.9663386743980784	-0.4088264600539756	-0.49936457879220963	-0.53379987338193	1.8737312440845397	1.8048435185593408	1.499029378521825	1.111258645383472	0.2848944443643589
0.25067430597162144	2.099768651844345	1.091413054216406	1.9765330393480482	1.3563912369429967	0.8803992951187098	0.06502368392075643	1.9475561718401901	-0.0997808769300192	0.5488572741845202	1.2891678834787483	-0.5788534624955988	0.38037304124420984	-0.564974260257921	-0.9927143957345917	-0.29228346930070803	2.573849587172629	-0.3980351092476031	-1.1849291915899902	-0.787110487666177	0.033339736258487754	0.5093686329925535	1.6590738881725116	1.349049297946166	0.4315382384051912	-1.2493306242842508	1.3973853527578586	1.051358140257532	-0.3779886615230599	-0.6037715761392224	-0.6714955035516944	1.930853208249416	1.928064254776417	1.447793235613043	1.106744180793947	0.35503407107505647
0.24287798024711282	2.1168776941700864	1.0676472784176838	2.0696792320184607	1.4594762444743865	0.9660998156982542	0.0357156582390825	1.8829542844240794	-0.08365474860695901	0.6390991035336172	1.3232874431308885	-0.6045229233016338	0.32196335504628515	-0.565765486865078	-0.8897227755135695	-0.3091971464171805	2.3584980501024213	-0.17346870503198047	-1.3474332360124648	-0.8041783465648722	0.06916174163255365	0.54038415521096	1.6802511175001673	1.3271432917920585	0.43019226750470285	-1.2290582314428569	1.455544326025549	1.1518390941838983	-0.38683883409052233	-0.6215885146955479	-0.8072977442637332	2.002386862313135	2.0307424858462553	1.3799887520593346	1.088160365396296	0.40252484765531965
0.2287884042080465	2.102853543783695	1.0902055994782456	2.1204401880750483	1.5332063314814188	1.1689703524445363	0.04947858752153323	1.7747549871469086	-0.05461695790680297	0.731278183760461	1.3436591574789816	-0.6172877096697574	0.30420892178012726	-0.4910169656945736	-0.8224054262385208	-0.2972574256632495	2.284013988412596	0.0556310507170894	-1.4943871469065535	-0.8158527065914354	0.057576896105369965	0.5672453913483622	1.6850916270607752	1.2913084058124682	0.41309479930930654	-1.212926650703923	1.5325304028189977	1.2613049322169432	-0.47481996137882465	-0.5089623548310268	-0.8552884581568116	2.1335453510563767	2.086814265338302	1.3337166645188767	1.0704969748178668	0.4533731658573176
0.23261632990161124	2.0898822575404257	1.1468984743271333	2.112312398551441	1.5826030858244966	1.5122055534995125	0.0939637783267115	1.6362615885479386	0.01186465368692886	0.7913436052061964	1.3094885664782758	-0.5840876077734862	0.30765184228511866	-0.4106850718622419	-0.7620207769506382	-0.2927730757435539	2.270368586524172	0.23473441526870503	-1.5932489229810645	-0.7912284032574957	-0.04786654756785487	0.5813605224645009	1.6941380671847148	1.2875419230025167	0.36212979305026327	-1.1843726336576048	1.598045281729272	1.3951984239150232	-0.6236039178460093	-0.26107451404737353	-0.8095340310248265	2.3174928775896797	2.1395423148606385	1.3020788700772474	1.0656903118730345	0.4665316237737123
0.266007079896487	2.091135165870741	1.1987998621198277	2.0541027653584956	1.633005938444569	1.9250133011188626	0.12188056387206522	1.4696865791731384	0.09365196505684295	0.7889060752556238	1.2358605367652822	-0.4844873020846731	0.34552396784002737	-0.3769011886170145	-0.6962136384789673	-0.31816584625657324	2.243985613988626	0.3336046534743794	-1.648395257447628	-0.7903410409751908	-0.19190741547568418	0.6249647903829196	1.698668666072234	1.310318484145718	0.27419302755167274	-1.1124599972218063	1.6659404342003057	1.5248989696966524	-0.768621191870986	0.07316705178045838	-0.6880887513190119	2.5182473141917545	2.192956257710093	1.2948745429680222	1.0714173996370902	0.43483875979513786
0.3074189145556771	2.0929776781212057	1.167827689788589	1.9649126718328631	1.684397082292485	2.29488530448723	0.1487855384091863	1.2849436185842786	0.14594419768407957	0.7644136891583997	1.1461984573324213	-0.36223678642940793	0.3823164319125336	-0.42146366828427145	-0.6269342043018905	-0.34936712956880334	2.301597981224802	0.3794130913504573	-1.6656033853455985	-0.8516244985968198	-0.3185766333495402	0.730914821380649	1.6818154285167062	1.3491025972312134	0.16577567781051153	-1.0266860322422482	1.7432563079328964	1.6044526310578777	-0.8764769281429675	0.36601082301131643	-0.5244521947205552	2.6973774877990215	2.245478539234295	1.314746881504207	1.084595545461526	0.3989538207281539
0.353944015095446	2.08656573548959	1.0531003237150773	1.874353573971027	1.7133869583092571	2.5846987287159893	0.1775761607343784	1.1387774162329207	0.14728916251502683	0.7347907815058239	1.0418801745910131	-0.29802816239687285	0.37869356782714225	-0.5472239124105609	-0.5394490005187186	-0.39313126910767593	2.4257054952273878	0.48599722295907577	-1.6486115175827927	-0.9402498065419429	-0.43262724644451306	0.9176373919760831	1.6637963365243245	1.4175211128025613	0.06219654779272767	-0.9866688403794643	1.8108646804568505	1.6423388923743762	-0.9509990559731388	0.5760327457430606	-0.37542604496124593	2.844575877904933	2.3057857100213055	1.328994365093814	1.1223621828852124	0.37649904814811236
0.3886482001448105	2.0480098505684423	0.9487417356311699	1.7993493836457486	1.7159155592886077	2.7579120298527515	0.20430866748600462	1.062148657131003	0.07833281563235109	0.6770458034191466	0.9565149347075239	-0.2911736469772783	0.34757532465659047	-0.7195172383200447	-0.42430434532877	-0.44045618277633086	2.4894212817319774	0.7105636271746979	-1.6175318467293684	-1.0346013742150628	-0.4960461292334818	1.1279481248269163	1.6249837141328716	1.4990334860669952	0.017925018444222805	-0.9784831423236344	1.8581833717249416	1.6218234069974584	-0.9795554086345876	0.7032328199756905	-0.23969834714124297	2.958133535287123	2.366298648806452	1.334973795423842	1.1846442623193234	0.37368492366746897
0.389034504572601	1.9749937222428944	0.8952399911617066	1.7255848429162448	1.7112768229849409	2.7453743822084493	0.2961995035974021	1.0694952603541732	-0.05537013821213428	0.6308498209498067	0.9250694177203137	-0.2832699710342753	0.2871622665968768	-0.8981403770867885	-0.33483327379627253	-0.45660206797106817	2.50091582191025	0.9569189019352095	-1.596183881958278	-1.113881648124674	-0.3993671661724819	1.340084225804252	1.5321433310664727	1.579408807917105	0.04334082932191876	-0.9830716097885244	1.863890292671821	1.5155958709445287	-0.9617631931961943	0.7096926090469605	-0.11366122528598181	3.0292769568512474	2.4013649451554535	1.3409854598796382	1.2551371155376159	0.4020008382692706
0.35390889651109997	1.8974818640262137	0.9027817917881563	1.6494164599271084	1.7065134373372217	2.60788197899645	0.5230636286366878	1.140762984671617	-0.16257728488695444	0.6309775517769116	0.9300092522616339	-0.28011083212490406	0.21471698112773313	-1.0470104096636326	-0.31985007999896486	-0.44667641008429604	2.539868765479145	1.132453151628746	-1.5720142373283956	-1.163171849899537	-0.21227921464230332	1.5555091365957134	1.4310386633844048	1.6950504900396417	0.0721882597026617	-1.001425479648083	1.8404603709954386	1.3196692418932485	-0.9250150718088077	0.6223804193641591	-0.022018193816346093	3.0629176895749675	2.4000617478339272	1.3182926353387243	1.3302028730164934	0.4455130250665552
0.30619678782048293	1.818064321710482	1.0058754272892292	1.5621451283845027	1.6974051316968168	2.4696145212028013	0.8255491286890677	1.249160838792654	-0.1465991026952991	0.6689987613115864	0.9516159252450563	-0.28561309620321884	0.14411911641736425	-1.1184447363664194	-0.3488770451253374	-0.45257394223674874	2.568793665490326	1.2830179889078943	-1.5285665463639817	-1.1601908672324215	-0.0657213676868621	1.6641028041904466	1.3937608367072913	1.8539534251915817	0.085660094571516	-1.0456794097624194	1.7971422599891038	1.1317541345037574	-0.8993526337066161	0.5203630187874118	0.03685578231405519	3.076939146974214	2.3756782400548166	1.258272693158068	1.3852238233211749	0.5258417231726896
0.26647064520983493	1.7379413604188572	1.1947558470444002	1.4495310472795615	1.6900686274468737	2.3310393211487934	1.090344668684746	1.3977664537972652	-0.008713308226568439	0.7480747875246598	0.989869024131153	-0.2569127272184514	0.05677450249107896	-1.1013064694793127	-0.3882257659787435	-0.4425926472541987	2.528430091838799	1.3428870123337464	-1.4931925671123207	-1.0974515808663878	0.12896246704057715	1.5784049178376118	1.4243386897852732	1.9950721655663404	0.10417628885121091	-1.0743453406493426	1.7462388193825213	1.0557195527509822	-0.8697550842725252	0.408839749739936	0.09562539839560662	3.0640614744875743	2.3464591843195115	1.2065852724885295	1.3863195671535837	0.634661005675974
0.24314488148813068	1.6554389261637763	1.3883223411405292	1.3025301643439735	1.6916356477721055	2.1395780437588248	1.316265969829995	1.5373093671424045	0.24221678028329485	0.8380930879263232	1.0159358369793632	-0.20943238486469012	-0.029670393533204265	-1.036440816496321	-0.42965548597066483	-0.37972272902520654	2.458736585776127	1.214801842023632	-1.4731627593555585	-1.0223585477264001	0.45829344430171765	1.3482669105092584	1.4823952892103578	2.099965158537836	0.1309986999492376	-1.0881267307355267	1.6917649684348013	1.067381183581111	-0.8353190321890954	0.24569068673264316	0.13979951621641762	3.003521611877967	2.2897872481662365	1.1869546898956087	1.317302315629601	0.7219764955961234
0.23212466972078594	1.534938624983403	1.518938278292381	1.1525217836934174	1.688581738842819	1.9502937579143684	1.5092574217981867	1.567802025308077	0.5469992606242945	0.8796588279131387	0.9914816147458817	-0.1936833196744294	-0.08329358049248206	-0.9473606435735334	-0.4487887866213547	-0.29482052086817734	2.4011242185399504	1.0663237856090853	-1.4346478590931973	-0.9629191398476836	0.8142661953212981	1.0571049584000944	1.5577330980728532	2.135498015235496	0.18072686808350577	-1.1293110240789281	1.6687508776816848	1.1206727774388547	-0.8227481123311602	0.06787580178915592	0.13322483313880074	2.9105251703365145	2.2147505181793274	1.177187749787801	1.2278896189050512	0.776551102765597
0.2257541585206701	1.415480659304721	1.5886256660376687	1.0181976653198475	1.6688871424825293	1.8003206963655412	1.5780145789486055	1.5148298958900377	0.7851387335918467	0.8630112434472281	0.9373883852644749	-0.2281074421813419	-0.10799383596209107	-0.8129864795919677	-0.44740938147811027	-0.21573795292951345	2.3245451616779014	1.0191769296612265	-1.3778229340537025	-0.8925679489037582	1.1551707815960166	0.7483502341751649	1.618815015973317	2.0812215766298197	0.2895201196076865	-1.1931019132249565	1.6786304468585687	1.2229319896780007	-0.8250142464833823	-0.10615774321017457	0.10685155793629841	2.815469915952369	2.17538024120265	1.1718368849102563	1.1176723992825024	0.8275740907629459
0.2322440729075586	1.3959605580912282	1.6137330582121254	0.8964640750146777	1.6556297943900915	1.6786485249083511	1.5354035380791307	1.4077793917809722	0.9179674602962157	0.8282258815325259	0.887459313826165	-0.33448066191570697	-0.12394883342424623	-0.6498146528706567	-0.5027282842916634	-0.13114731250884248	2.2163177110807792	0.9860043097101249	-1.324128631923235	-0.8135095155647253	1.419745730949143	0.522712703434566	1.6383098730756405	1.9746230065368373	0.45378919878714274	-1.25204853184185	1.6814122123452375	1.3333150346302696	-0.8006839277814837	-0.25145047870339	0.0507953031248751	2.725487684062962	2.145766796804251	1.1700640079929971	0.9833049855936651	0.8659044069648354
0.24884813958570068	1.5119230148147422	1.5952762500716662	0.7800879268755996	1.6609006809385953	1.5830204669668215	1.4603455578319842	1.215037426910514	0.9664937913968	0.7862450163576222	0.8447664876147079	-0.48469713418935517	-0.13832032737887998	-0.4822089713884824	-0.6060171901039014	-0.0688894023334055	2.099989612484387	0.9707204388259285	-1.263905333331181	-0.7403021272746357	1.5491566581427207	0.43459148353447963	1.630104619064366	1.8597808136899965	0.642297880039363	-1.3035288985211015	1.689255643897858	1.4040709969703709	-0.7358847404017246	-0.3389202242171986	-0.06382184767039895	2.6417895410463457	2.1121751711085586	1.1562194509754933	0.8751185445405133	0.8955594566643217
0.26208082216675815	1.7902476510491827	1.5630678740799293	0.6909517311584776	1.6579447107796355	1.52527890063407	1.335639851067193	1.0126087245855646	0.9489151010563173	0.841531176022545	0.8136679837977553	-0.6248183507599927	-0.12283318322576467	-0.2767139855862083	-0.6968201010850494	-0.059954084751479876	1.992823626107858	1.024933566529096	-1.164744912308112	-0.6691051691553909	1.577438962887552	0.4859535659905294	1.6456886986253454	1.745667044405457	0.8028200672525937	-1.358734397323415	1.7098751220928619	1.48779888573949	-0.6309688538407341	-0.37003750084099274	-0.18504349870010536	2.5755038412875266	2.129768334949182	1.1445990486360056	0.8073431360265939	0.9218763724971126
0.2763038488263335	2.21393071088312	1.5608542070599662	0.6295190090165159	1.6207546886291255	1.5124449085909037	1.1579635384508997	0.8724417754454079	0.9158827648082477	1.0736180888708216	0.8020940739426756	-0.7459031325003601	-0.053674867158597796	-0.06278422557555827	-0.796541579802689	-0.0697795958658513	1.8947080188753396	1.0487084767934012	-1.02620455048203	-0.5868855076856485	1.4663098433299875	0.599582731865268	1.7199196836553874	1.6384821821769635	0.8615456264513917	-1.396033681628598	1.7297346334281065	1.6565462403680642	-0.4956438968316804	-0.3797140547953114	-0.2508201466330842	2.515327298591336	2.2205463167934925	1.1493052309981842	0.7506712650144161	0.9378683626491912
0.30155411097012363	2.668515333317703	1.5715679721176161	0.5821643944578853	1.543810429250453	1.5396060125330575	1.0132400707163969	0.7469822153832967	0.8983578730610027	1.4012476603930188	0.8023492306855122	-0.8490705839687589	0.030418766081789173	0.09441607958230311	-0.8962749499439777	-0.07397463288750193	1.7881286311470337	1.0079083129923707	-0.8813411542278485	-0.534226102245164	1.1825991113068368	0.6640685817135811	1.8320335590576167	1.5167110822740806	0.8413924405359682	-1.3872724266782146	1.7625996153633987	1.908834298680204	-0.3723233261425069	-0.38121083518987225	-0.2849906083426018	2.4552853188260415	2.3339587784327547	1.177332803353759	0.720253416226751	0.9679309752044946
0.3285462548974069	3.083122704237925	1.5662302555370164	0.5736700998363962	1.4096966385745755	1.5893804736809316	0.932065233010384	0.6497035445189484	0.8647337522873164	1.695943966993524	0.7931840004828132	-0.8972503666714585	0.11121343368150449	0.20112716992118002	-0.9554823482906443	-0.06545102981433176	1.6806414121774307	0.9103764928584772	-0.7437894101625124	-0.5611797315701511	0.9346879116305431	0.6243510890300433	1.943335763649377	1.3874247831796418	0.7867290457665743	-1.3670000338368196	1.8632880547829551	2.1915960889208312	-0.2851843433026643	-0.3878413097447311	-0.301240958806552	2.4118484047331727	2.4614663479443313	1.213451141277188	0.7510949526296142	0.9838841498464955
0.3389975455983695	3.374397569432774	1.5406437146569405	0.6411824947785069	1.259974969318414	1.6533908638358348	0.8988709332289023	0.6195512695141953	0.8185745592892004	1.9407081644318898	0.7659638791569806	-0.889101886606326	0.20853891820065668	0.24634651696041657	-0.9863881583535056	-0.03311474974823408	1.5815481405312064	0.7330576857359004	-0.6232913224700289	-0.6243904291486582	0.815783124658029	0.4917758608767865	2.0368402410152493	1.2913972379542134	0.682689132917993	-1.3756333872550772	2.0191529560205757	2.416910776404376	-0.270944446265051	-0.4167134157766846	-0.24974672898775924	2.386335273035503	2.582475078181446	1.2169646609859381	0.8059259740033452	0.979730890268165
0.3318403781089333	3.3956759537652794	1.4833950273095342	0.761191355211292	1.1462502499196912	1.7212993226219655	0.9034700741754186	0.6017804319878749	0.759355757782585	2.0404659404002463	0.7210562924176995	-0.8637238592790153	0.281416068262762	0.2365980080080811	-1.031218825508943	0.0018142189811113387	1.4827621348435756	0.5152697214321958	-0.5545926861999192	-0.6893481212204529	0.6951816241310985	0.31462073701336235	2.0825446864701274	1.1982833869779936	0.5876829887258445	-1.3773120948641833	2.1808968461733214	2.528903613092426	-0.3120257836327004	-0.4436423332262236	-0.13495067525159787	2.3827155301944294	2.6797861939665695	1.1553974807684022	0.8527069306883142	0.9872805069783102
0.3100809032489989	3.2000011527659566	1.40592626458499	0.878958066809979	1.0517749506524983	1.7661043161580987	0.9095294423724543	0.590065578199574	0.6890409964206523	1.9739820448925272	0.6641971638439412	-0.8339277004142442	0.3035371324132999	0.21421973094904717	-1.080687147887358	0.031012566845337763	1.3815040348527206	0.3080595773732028	-0.562223579540671	-0.7880810401624491	0.6168518877877429	0.1684024557077168	2.0533392949443905	1.111529917350653	0.5531727798718749	-1.3582547665779507	2.347845792365559	2.530457249302539	-0.363595647313001	-0.45450055591309246	-0.013490486967376092	2.4092513401669	2.7278501688644914	1.0142603610917096	0.8680473443420362	1.01233591873357
0.27284115640995166	2.895260155180573	1.3227747982117979	0.9647202597142502	0.9617068960500179	1.7754961540298293	0.8755072972205994	0.601042935139217	0.6350944570513499	1.8970880869758162	0.6119614754503868	-0.7872400571226128	0.32063177255132447	0.17544962719833881	-1.095646558837369	0.05083050036141432	1.2952600669294736	0.11193095928485926	-0.5997086696355907	-0.9272582681275872	0.6765739576005283	0.11203634683591206	1.9648966919056174	1.0774006084925496	0.5448665630535434	-1.335696133849871	2.4910923759316885	2.4251656386773877	-0.4253018678093213	-0.4575991539228883	0.10294551039358728	2.448610997453651	2.671178232711217	0.7818523143019541	0.8507638116255105	1.017692459124318
0.23807375790876645	2.4570054556058207	1.2420957391596015	1.0164837150091608	0.8961235340292719	1.7721223870273626	0.8117517058495171	0.6085455473111432	0.5646855481512522	1.896289769306415	0.5843228970663024	-0.7248033486407202	0.3603393226263154	0.1251246292223519	-1.0952422504333137	0.03116835071351511	1.2614468448497695	-0.06684139864685461	-0.6256804820584989	-1.0566190508447357	0.7646120416989625	0.17702574651222566	1.841360394552444	1.0696189128757618	0.5682937322404265	-1.2942720251337427	2.540777001763185	2.2579906387674824	-0.4916781620652889	-0.4400841973759932	0.22027602245898933	2.4715539771712285	2.528906809333387	0.5205624908237637	0.8070071079179908	1.0363627194717693
0.2315557486544027	1.9737302852711482	1.157708069125911	1.0218950549837644	0.8443762491983492	1.7634828080142892	0.7531241566338001	0.6005749082929535	0.43936172520356936	1.9780481428886767	0.5864355948969917	-0.6568876907588111	0.3887224233747831	0.08538415321758111	-1.144639224269836	-0.03262514330539144	1.261837910615253	-0.18564399200752862	-0.6293980967629663	-1.164669273750925	0.7475437775323354	0.3368713450381343	1.712083370921599	1.009106457919645	0.6192708643634376	-1.2331510804707702	2.4944763793072258	2.075709802453221	-0.5181521211814535	-0.4130108537480317	0.2943865657216461	2.4811617704371236	2.37566109272164	0.3222097979082629	0.7443597805397444	1.096429721317261
0.25823884903945427	1.6109659447582818	1.0699759411269967	0.9845115349998531	0.7854527235598334	1.748186877888243	0.6889661404298971	0.5825062355008306	0.2775086574473543	2.1516024042164674	0.6336293860520901	-0.5942061781547923	0.4121990624976692	0.015368062886113148	-1.2589752626516775	-0.11137388866938638	1.2637932394426639	-0.2537162229700942	-0.5874127362363218	-1.2533223117673724	0.7093621043011314	0.5468358873822176	1.6439620534467156	0.923223543281398	0.6232723994729982	-1.1768903940284463	2.403696187059262	1.8686082237942567	-0.49504673985913306	-0.407916548545486	0.3192988002402347	2.4957080232668605	2.172105100565656	0.19190334448973545	0.6852334433429706	1.1815521349180105
0.316781529141956	1.368965121461568	0.9731974855659876	0.9684823267483902	0.7627665429422852	1.7385328892021321	0.6218876697249558	0.5362283082475331	0.0998522529275077	2.351298908158245	0.7320280323596834	-0.5487192407955062	0.4482717522485755	-0.09394063933286637	-1.3702314223085157	-0.20368695798402747	1.2937935703089178	-0.2995822272148506	-0.5032566493528945	-1.3008793840846087	0.7019347688079526	0.7375711206695306	1.663988185988618	0.8642567675916304	0.5918785376588985	-1.138040303646279	2.278488062164421	1.6305836690014721	-0.4406901436402887	-0.42352770546771906	0.31704760490073247	2.5219477947913633	1.904538113656211	0.13871703697196963	0.6644727501982672	1.3116423169439657
0.4002443566954078	1.2165840940274428	0.8952974890063834	0.9968649127108022	0.7965910328033787	1.6746478755236727	0.5577871427828833	0.4632019375986742	-0.07966020305904495	2.4069682603044793	0.8407350110778861	-0.5146914678196579	0.47761455209251064	-0.17397395708702473	-1.461224596068043	-0.3172645253049712	1.3822163332112765	-0.2812761219750227	-0.39838078190051857	-1.2617245233779393	0.6635620748454573	0.8690763054382857	1.7409640941231495	0.8356883508067112	0.5559374768566613	-1.1170484646866954	2.141866095375825	1.4219658911495066	-0.3513922086689386	-0.4305258102949271	0.28189317701633393	2.557257107858181	1.6977584228627614	0.20368491745806624	0.6674531734224185	1.5207026542233273
0.4722515020356413	1.1520329934126	0.8572914136766508	1.0500081519036204	0.854392714345422	1.5229195433046434	0.4963081261803269	0.37189415468211756	-0.2463954931515983	2.3107337263170793	0.9548513127442284	-0.49694899763492406	0.5101843401449567	-0.23050933748900157	-1.5188028693748412	-0.41163616716339374	1.506826646055195	-0.17107970073181594	-0.2956778139014475	-1.1552133194301208	0.5582871788763155	0.9256312454955917	1.851144717231358	0.8234650481027146	0.49147638400082705	-1.098678607135621	2.0298068310545725	1.2817268250510832	-0.259108488834863	-0.4100698115692422	0.22288502368026492	2.6003710709169026	1.5580590994616308	0.3362316426174935	0.6763360034238107	1.797457241078483
0.5071312800067295	1.0970313705758783	0.844229819961465	1.135468517080225	0.8900157161707021	1.3187610482094472	0.4510755749713381	0.2486187199025714	-0.3924721234407987	2.1377542537112566	1.07775521263387	-0.513385845834975	0.5662667560363711	-0.26229276101047155	-1.4806432908862992	-0.4740387337878513	1.6710323676541587	-0.055385691279791	-0.20468378750620034	-1.0524179450394515	0.4596418259343681	0.9053161571221967	1.9507441045012868	0.8638303733112582	0.42143739371954414	-1.0644489596013742	1.9420234892535866	1.1749377337414866	-0.1965295004555902	-0.34211072979507984	0.16453284779411795	2.6286696552840962	1.4494307437790284	0.4746610957296437	0.706797681964771	1.9944653624786703
0.526910066709626	1.023162422294401	0.8445364751330606	1.3031445993610091	0.9093274609742583	1.1277898788637564	0.4142594516944745	0.09004271480937069	-0.5145949300908257	1.9067211201865888	1.1721121761349291	-0.5539417287342461	0.6058183550083485	-0.2190141584793564	-1.3483512027949849	-0.5293531344102094	1.8591210342164826	-0.014844576137815296	-0.14454287372754068	-0.9616574216025324	0.3873573339107262	0.8203578595792365	2.018216085327796	0.95646453072206	0.36906578724017053	-1.0204508325512827	1.8953500528664242	1.099782921890824	-0.18336142362510938	-0.2335285029263931	0.1231764512922855	2.6268665120101047	1.4253215933307661	0.6239695662886097	0.7517523989290585	2.0424801484449846
0.541856536206701	0.9319528015756976	0.8394670818276067	1.5650771691675545	0.9248641113579399	0.9734172427779286	0.34284629064744354	-0.098657200025173	-0.6076799460406984	1.623903780506771	1.2403615017089236	-0.596432729932246	0.5709812778428578	-0.12088713038794016	-1.1964858313779818	-0.5843114576195896	1.996734283762678	-0.001114997207945695	-0.12594450210352476	-0.8581826604644744	0.32670263346868833	0.7017404032208692	2.052763746551519	1.0435022632029813	0.32019855544765413	-0.9788668469200014	1.8947764929722655	1.0571983149268729	-0.2233250056338934	-0.09346136916156222	0.09368728320265958	2.6129527049555725	1.49998108198776	0.7944397404144933	0.7811913832264394	1.9819279527235198
0.5506010637085144	0.8017450929957348	0.8079199310496245	1.9096350794229728	0.9194507684162326	0.8632227178460188	0.2579806423318516	-0.30813467030748826	-0.6814109180732382	1.3730723687809565	1.28338092855121	-0.6369769554923693	0.47635494702970904	0.001961996976165015	-1.0572372604522036	-0.6345517551070052	2.0443465407101042	0.01871661680186835	-0.14665398457079898	-0.7693077818774506	0.31390424447211956	0.5993309569512666	2.0369583022240496	1.084720376972268	0.2832752996639786	-0.9681710812962685	1.9062763688501465	1.0125546720218082	-0.27921277357721	0.0685191547657656	0.06522680702313625	2.587897087222946	1.591839345822283	0.9641362955219357	0.8004180350057704	1.7759922640054229
0.566474663832288	0.6741695447735776	0.76785351628573	2.3103221674627714	0.884967417736575	0.817015787346023	0.18204882530486616	-0.49324637932067644	-0.6983440252948663	1.201838550812224	1.2582326799772117	-0.6549758871383806	0.3642860851564297	0.18943791646072577	-0.9295590447365694	-0.663394025558253	2.048522564420071	-0.0011149972079446875	-0.21115099535774115	-0.7064437101904683	0.34601820035639813	0.5367963626864549	1.9729691270569991	1.0629565022449519	0.2777216539664668	-1.010554451503316	1.9186796015613274	0.9500910089718285	-0.28823137503436574	0.19476076435977197	0.05151091488842633	2.5664073871590336	1.6640296185016443	1.1416012749395499	0.8372350277747035	1.514530988120944
0.5905870838433125	0.6066072527094059	0.7401012232562539	2.661865233701343	0.8366568933916693	0.7992123276911148	0.06897894513476284	-0.5775621248066871	-0.6147141121065546	1.056321206033798	1.1668559472324875	-0.6625997869418082	0.24017299963502517	0.44110769275238865	-0.849910289137863	-0.6674777883883493	2.063885862349717	-0.035438944532621065	-0.31453363806732576	-0.6573198888435382	0.4205050490467017	0.5130980489061804	1.893735298304258	0.9842512246596332	0.28871981258577534	-1.0821473341088077	1.950755938642152	0.9046611887074294	-0.25851133186231656	0.27366997638889046	0.04134326441465179	2.5778856051643673	1.7198613353291976	1.3268185616044514	0.8540656530405023	1.3526120878311438
0.6040866676653891	0.5726418554522735	0.7189420164161022	2.8099656319305772	0.7730857279249123	0.7128051396988926	-0.0714903172242107	-0.5055285383771755	-0.467225268744859	0.9273662918365464	1.0416964617361677	-0.6816012497546318	0.13161903569889608	0.6854324975210045	-0.8522766824439462	-0.6435093275272429	2.1031460718772053	-0.00502951027809555	-0.4548143790763863	-0.6476420939521577	0.5283193970906689	0.5032158835316707	1.8079195571611784	0.8809039109544873	0.3038528908182957	-1.1626773362713483	1.981814206910844	0.8889937970464061	-0.20983538274127408	0.34686778954402187	-0.0007734695859528684	2.620353666154792	1.728297823252771	1.4842016806683875	0.8451536032035782	1.2369418677991155
0.6117987087874698	0.5587335201216241	0.7322336015099847	2.717638685949547	0.6771947682502664	0.5465787276584542	-0.19888652144271404	-0.3995275490142758	-0.31037547015976863	0.8445754274018598	0.892858430504592	-0.6611892489047834	0.09033997835507716	0.8859263340138888	-0.9155985133730464	-0.5816853866988738	2.1659959270439417	0.05915699079865829	-0.6257834630752417	-0.6686060278715917	0.6614496102876404	0.5047894767441733	1.728818547268332	0.7650312652634155	0.33718689086733417	-1.2466606798011939	1.9907904192544277	0.8852875323524024	-0.04036529627644105	0.4303592503249153	-0.06693774055752252	2.6867201036721475	1.6741636924098386	1.6106400389947146	0.844203958548824	1.1367590362881526
0.6157319902340685	0.5846655639667321	0.8005506239572009	2.4605676984707827	0.5751069554712973	0.37508650360740997	-0.3111400540948133	-0.3667514871441052	-0.16515961736237222	0.793781135156768	0.7497154977731334	-0.6246318333336079	0.0785956606742861	0.9972802823683512	-0.9904906995122914	-0.46564865974454817	2.2383570602925795	0.07983770874648186	-0.7949091868743737	-0.7073588025440939	0.825940932957326	0.5032158835316729	1.6963074418963273	0.6679377343370566	0.3748255726251438	-1.319916282324277	1.994690626534706	0.8623573593718159	0.19865060991402195	0.511736837039803	-0.13832001397164512	2.7688304041042047	1.5680045527048678	1.6987681388453661	0.8401570113277949	1.1388550738323575
0.6080831625638068	0.6071231561395369	0.9191686775203415	2.103958238232085	0.49119123635026274	0.20014072752343512	-0.4205076258029724	-0.35856810865034044	-0.056029170979297736	0.7510019523124629	0.6439070996535582	-0.6422227581094064	0.04504218104898358	0.9580473856964733	-1.04648741347382	-0.3372493701083803	2.265703730607352	0.050579601865532654	-0.9331612018535719	-0.7599488828062742	0.9960842219705356	0.49511187848728966	1.6962631689430299	0.6220470499120279	0.3998169782639458	-1.3826519838302953	2.005215450592518	0.781980083634147	0.36475211858501344	0.5926942748720074	-0.19692563569071736	2.8478188445395007	1.4560324670525564	1.7218800070212676	0.822303691818416	1.1538378607224136
0.5986432870919691	0.5995846488747791	1.084934963716433	1.7437915226315959	0.41639272639420816	0.023599250830186706	-0.5016594678042534	-0.37889181988355347	0.0256101942592117	0.6877645486603071	0.5755046800338623	-0.6799342502563285	0.003091334338336299	0.7620172615722699	-1.074479824742759	-0.2359119638585685	2.2052701032059128	0.015982214289630398	-1.0333411349424082	-0.776087784315681	1.12611315741241	0.5212649976790659	1.6909356568961424	0.596036998809339	0.43153823840519145	-1.4398559440720224	1.999451173656223	0.6647460645505358	0.49102785070242233	0.7111762597889403	-0.23722352312563233	2.8914037778563517	1.3228148355927092	1.6883403991593053	0.8323553152410448	1.1533138513363603
0.585333343625354	0.5801382481513058	1.275051587132101	1.4913341875614576	0.3635325009913871	-0.09969141695926859	-0.5437990967267117	-0.45847056638010636	0.10511106541651556	0.5883260997597105	0.5370984871020639	-0.7186482735700638	-0.028134874980456616	0.49737435468400976	-1.0343224870812442	-0.16671054413005487	2.08651181020974	-0.012426788653309956	-1.0797031886806843	-0.7249673978335671	1.2040496157795761	0.60018069728602	1.6833354665799458	0.5674330491677223	0.4760644108970314	-1.4988505257634626	1.9975010700160845	0.5321815869599031	0.593371368766295	0.9160250994026345	-0.25875151034576466	2.885496465190067	1.1853961075042516	1.622921240912452	0.8497849471352253	1.2512841987728844
0.5499970240577865	0.571852207344932	1.4339085489931602	1.355888994770838	0.36075460132393156	-0.1550622281010999	-0.5681745437432488	-0.47503588021150345	0.17362357390497837	0.46360759132808005	0.5441510194740731	-0.8102982739592786	-0.05934908806055413	0.2664108294136137	-0.9079047622723679	-0.15055353151616208	1.9744854350336514	-0.04351262773980838	-1.0612901828868069	-0.6794900808654815	1.1894196750653236	0.7308990854485236	1.659708467169788	0.5584610028515623	0.5143942669010366	-1.5529049107766746	2.0393135863002527	0.3929346018149264	0.5827297252811985	1.1607093049558208	-0.2338541844055841	2.8303525761093447	1.0890966843766285	1.5513292475809617	0.853466646412117	1.3732813469476046
0.5022849153671696	0.6028695850013209	1.5315398892501713	1.2869429181223058	0.3900561007008366	-0.16175277279855843	-0.5978619985530096	-0.3305857762964464	0.21593616748658323	0.3385910442998736	0.6092159888974634	-0.9044895742829695	-0.05771759959825808	0.0903106585074279	-0.7804881578770032	-0.17433282625162394	1.9126691108185434	-0.05794739468599387	-1.007173658587688	-0.6689665187987796	1.0674697929057437	0.892035030408684	1.590052353980565	0.5949887795367581	0.5432416972817793	-1.583585290794526	2.106305381937986	0.2947560244408958	0.46818276857326346	1.4346595061184755	-0.15737317717616695	2.7279770982845184	1.0156203617089161	1.4981268230003106	0.8686171311348868	1.3652077208514095
0.4554226764176933	0.6927736541825527	1.5768002759829807	1.2479316843213308	0.4371023245560675	-0.09775378050515067	-0.6449916954024351	-0.1434034030543349	0.239432703083235	0.2192159421354336	0.7000619956170877	-0.9342041317736977	-0.021416981312180176	0.03549209055494547	-0.7057386688215432	-0.2092951772384375	1.912305978322023	-0.03802943112316337	-0.9268587636288224	-0.6686614880142385	0.8977984374639615	1.0458852387949618	1.488991959251795	0.6210165970677951	0.545970016674662	-1.5909556165830763	2.17821545366813	0.23987335735592713	0.37124428669678433	1.7790502933936458	-0.06587923149060544	2.598016219626241	0.9165087759401018	1.44697126540595	0.8858276142625858	1.256427253858201
0.4120161061677285	0.7952173353083751	1.5225318935845262	1.2020215310308218	0.4952334365073915	0.051911538783316225	-0.6896378561407424	-0.04408243322447316	0.24334655074129108	0.13300827807570986	0.7832941251304597	-0.9226750233553653	0.01885439198139775	0.1419195336195596	-0.6862961911559889	-0.24696149108005425	1.9723485399579814	0.012988763118339736	-0.8184918397088158	-0.7175634687905935	0.7016988020222403	1.1569022399369469	1.376287777805588	0.6079760386597547	0.5109505215340202	-1.6077426926741354	2.2446910454011197	0.2039338209292086	0.32005721594760295	2.0811373400435564	0.04887209651033479	2.4743932550131134	0.8208266568068858	1.4056954673595863	0.8974278889683521	1.1491605917580325
0.3835841002823143	0.8527984752957462	1.3633299446554221	1.1392952614845744	0.5432946621641925	0.2597287474183475	-0.6837854492862997	-0.04049422740311768	0.20048252157899596	0.10383242831799944	0.868628746204808	-0.8781206731279955	0.043974515805274166	0.3341129551392453	-0.7265248773593955	-0.29877075466840625	2.0595701722949338	0.08393931251484213	-0.6929373840941866	-0.8352221614098567	0.4838340397268281	1.2205698213147593	1.2169936918385398	0.5749482483592792	0.4688010183799808	-1.596903037826765	2.283033524325626	0.2261526905846846	0.28735138791282855	2.2071820048488044	0.18264677055898235	2.3827828116598777	0.7268935656578261	1.3664181851108606	0.9136302877702349	1.0470175769881402
0.37099759965319784	0.9137277232582466	1.1661123374224738	1.0862382587853765	0.5852391664378475	0.4743390815042933	-0.5971491317062971	-0.0824748172498118	0.13145892645477236	0.12169345564139888	0.9255184935877075	-0.8176657123014286	0.04724948896855665	0.4933734352364965	-0.8196228331047337	-0.34470474094261483	2.1272245497233064	0.1501694196796902	-0.5753639572772399	-0.978087488860821	0.31188167202314526	1.2296179822866438	1.0101947269824854	0.5238164675713445	0.44538597505706684	-1.5417614897905116	2.2837217961986163	0.3110036898671385	0.2630516926454186	2.2082980253184346	0.2930597022433995	2.324665081806379	0.6118692546998317	1.280401420498036	0.9204969491199971	0.9978577334745292
0.3755840867686065	0.9857962738549852	0.938468787382692	1.0157399252516988	0.6260707301396045	0.6549723904741831	-0.46446391539930126	-0.13383012665348548	0.05997404568991647	0.18010902057037156	0.9299582209130687	-0.7810500100345094	0.03665681020232874	0.5906644503090314	-0.9145877423629116	-0.3844852644237918	2.1648366963819794	0.19207773607778636	-0.48759323670608873	-1.1003216432482152	0.22048387035669056	1.138443991554302	0.8148034264262755	0.4062737776154822	0.4479445323543918	-1.5032791163131962	2.2759070426407044	0.44186478317921507	0.31057926297310545	2.1107578362727906	0.3628020320327196	2.2777968129756916	0.5154669475731409	1.1928213007854476	0.9002329931793192	1.0809035172861141
0.3893646192654402	0.9955668531031627	0.6641274044932434	0.9288027601218662	0.6598952200006971	0.7657140127578433	-0.3575338883927969	-0.19946734618405543	-0.04544429775974341	0.2460394158273076	0.923926315512406	-0.8006809691613782	0.015063580554299147	0.5923364763467961	-0.9712860503197092	-0.4306195442428014	2.1720155465054694	0.20577853182331704	-0.43757535687339144	-1.2166215623727006	0.19944911688735173	0.9654431537718808	0.6556421593191208	0.296566082561454	0.4764888161359256	-1.4802568405311716	2.279878944907754	0.600784920816109	0.38736752495549914	1.88047685960412	0.3879528038058243	2.220849780620978	0.4883398664855507	1.1646970260525682	0.8667178418253785	1.2251419527354481
0.3945481223147079	0.9864806355480148	0.42449555383886367	0.8640822716606736	0.7164415045776417	0.7893075860521181	-0.23810569586413255	-0.2802374337438239	-0.18411017183042366	0.2776208628288134	0.9196090634236069	-0.8816062175335387	0.002767435893614037	0.46321725134106473	-0.9529019093588855	-0.47140153544798064	2.126526217999233	0.18187409722948433	-0.42278728286891243	-1.3596394052159357	0.2340238692512167	0.7591765554771774	0.5489000689170772	0.23857646043087027	0.5119690941073642	-1.4347398827871265	2.3092021944966183	0.7486049828795425	0.3880718639487569	1.6004607589477118	0.35418487371330304	2.164104592662606	0.5393703300232653	1.1685006528932327	0.8363438227910095	1.3271491132200695
0.38581061852976367	1.0266789885324328	0.27036299821521126	0.8008385831527101	0.8341460994614696	0.747238079274743	-0.0910366662469055	-0.3615890092034967	-0.30143145403396976	0.2831239326298849	0.8958590738003547	-0.9679637859491207	-0.0072974083701070735	0.30253853487249394	-0.8285770751121746	-0.4748065257095858	2.0491091630682936	0.12032125751978084	-0.43868755185423	-1.46651110009094	0.2983304366150131	0.5174726380369385	0.5244171257431531	0.1865208253687974	0.5244829857227179	-1.3686627537544112	2.369110525441493	0.8615337449953705	0.38974084112843366	1.3564330360237182	0.25070443098827605	2.0935532479944197	0.6602418815949561	1.1953033284696093	0.8004180350057718	1.4116698864146122
0.4071627178113001	1.025320793787805	0.15489774313504548	0.7263733709125512	0.988586636742473	0.6703936970766726	0.016537240492110705	-0.43440264037678045	-0.4125120994219171	0.2802819217268177	0.8756914848465305	-1.014546513188411	-0.0315298105306749	0.19196088432128175	-0.6591123966951582	-0.4681523290545539	1.9773765283713236	0.04796033209065144	-0.4703851088081203	-1.517714676787021	0.35999642328153664	0.27399056026657326	0.5636872353186861	0.14766564656990494	0.5069368605604916	-1.3152958394763556	2.464536552832142	0.919972928705899	0.38848528031436314	1.1176965630910283	0.09772750795103366	1.9967755880948204	0.8567846144811415	1.2563064114861997	0.7849169122566301	1.50393435386969
0.4988994838363472	0.9560002186046169	0.07323163774927353	0.6815088351071765	1.1088999643268274	0.5759738124535931	0.13329793127179343	-0.5193849695529239	-0.5306269108757213	0.26220800969157876	0.8823255601602884	-1.001968244246671	-0.07543604414833872	0.11182306493976091	-0.5052849403761267	-0.5095797105707561	1.9377671529817977	-0.015060450020357274	-0.49052819568330125	-1.5841143325675593	0.4052908096249677	0.08967558728626569	0.6145125857050594	0.12281041330989004	0.4749852090038472	-1.2659897988431852	2.577312767021092	0.9227807049892357	0.353666435299815	0.9312292370947652	-0.05508542072372728	1.9318624302311291	1.0728924545234206	1.2943426798928448	0.8473450908683955	1.6036708070147572
0.642000691323853	0.8854583210154068	0.020036548451406778	0.6526411688681579	1.1429292352531517	0.4732562846622856	0.34833076622616455	-0.6043247508339556	-0.6002422905255609	0.2625912021728913	0.8779470704532082	-0.9662384997550737	-0.14824121677828303	0.04816664507336866	-0.374407931699004	-0.5826534721654092	1.9346525934924241	-0.0630276267218868	-0.5058105785681521	-1.6357893204761134	0.4124934148460393	-0.026801782303100114	0.6473778747034487	0.11188405987535802	0.4173267258342658	-1.2207286441633847	2.673685168237104	0.9030139599545406	0.35375830560328464	0.8745222675849884	-0.1395872431362674	1.9101708857708732	1.268766441415665	1.2677817602597303	0.9687827273348099	1.7590298861013998
0.7840694124316265	0.8257188095346356	-0.009507760737085485	0.6069358272499948	1.1194773515221377	0.3536357282741606	0.5676178065560629	-0.6282508505202296	-0.648593776198121	0.29488581295906247	0.8439806048467696	-0.9376080748051996	-0.26942722005851016	0.03213310967550465	-0.2600600018935139	-0.6687908238487066	1.9603232676694156	-0.13068250151153407	-0.5362826614227856	-1.6066034204097037	0.37728941772027164	-0.11723618422556543	0.6757420801165173	0.12503121685349358	0.3396363153889442	-1.2146053583130278	2.7409924218166237	0.8518001205464676	0.417363179037954	0.8585566100429899	-0.15431691860267377	1.889502019585419	1.4347697739118408	1.2036519670436123	1.1166204852033912	1.9782598870211625
0.8658114293521912	0.7742548102188073	-0.03272730701140082	0.5612412651935328	1.0514099061449167	0.2136016019488153	0.7084550001907599	-0.6164650835734038	-0.7007918612871904	0.33951709279637765	0.7897240750499476	-0.9036269311859473	-0.4474633985065252	-0.007323719055000277	-0.21961727006442944	-0.7897124878123292	2.008270723844396	-0.2211912246666265	-0.6017065013604278	-1.5663116267788306	0.33810769477818653	-0.21006244783103245	0.6914294632351904	0.17465285123177576	0.297353427731251	-1.282281256497273	2.7778866620083806	0.757964237157333	0.4881033127086745	0.8173820195399422	-0.1307315475623345	1.8795443626991983	1.5329039616895097	1.1175062659277155	1.3080980674373688	2.169659167215101
0.8275602672840179	0.7433216616938668	-0.04700593843885913	0.49724300736640237	0.912301238182366	0.0826287755118525	0.8138673106849158	-0.6093595850892172	-0.714577750804402	0.41972140798220475	0.7200152529069277	-0.9118919846425673	-0.6682781641350275	-0.08490871296814474	-0.26639813069824736	-0.9445171431046729	2.058103675674377	-0.3044465853682016	-0.6948940234123284	-1.5404256051997403	0.30657803760139	-0.3132744266390093	0.6645852958853613	0.2308835969558249	0.2987236503596762	-1.3660887354204505	2.788196401105884	0.6346467027931564	0.5138576211143371	0.8139814395207186	-0.09454842776783143	1.8899595335504624	1.5328182250236206	1.0120039722879275	1.5104454284888413	2.2355873110823494
0.6479357320780961	0.7111250761971804	-0.028414968660825664	0.41322710345792063	0.7559998642651495	-0.0050435751062939595	0.8185469365979957	-0.6014882244929616	-0.679393470826817	0.5538494206771764	0.6188813263161224	-0.9918963032219577	-0.9177399477632513	-0.15334235008529876	-0.3179474522151772	-1.0770224504092467	2.083914016196184	-0.4008990360893698	-0.8047232777701051	-1.4730831269942537	0.2745315007987451	-0.4072808851538513	0.6181429678755131	0.25310939882021216	0.3036224994028959	-1.4170894713542412	2.7732264878683432	0.4536387250606767	0.4851175278459518	0.7980026523261363	-0.06352367610225419	1.8879545458801288	1.5057254386023882	0.9077104583644534	1.6296331376193762	2.0865551601383987
0.391099477332066	0.6655676447242691	0.0010047618642062277	0.33673533361771063	0.6798569220982434	-0.05851094337848965	0.6495170089611546	-0.5673506299791118	-0.612468020838872	0.7235398244850674	0.5055304948782907	-1.0527592709187368	-1.1723361215522305	-0.21977552747869605	-0.36166032554764244	-1.1728629115962048	2.0734669736040248	-0.4886157903635443	-0.9064582242117817	-1.3764022333300858	0.25911500413211364	-0.4859762817110541	0.593025445704314	0.201746654463744	0.3308571898758463	-1.4545326448830618	2.7394151321076885	0.25715054075272964	0.47657358962338386	0.6662203293417333	-0.053370934206886836	1.8729238664991716	1.4816848774868399	0.8402927843199631	1.6797743753903973	1.7345372992422696
0.14916052606502883	0.6199049268370442	0.0014455786733752363	0.28229854702060553	0.6445900612559708	-0.06738987748295298	0.3740859555266559	-0.5065496878599322	-0.5350652948178475	0.9148486707803386	0.4110306436012453	-1.0418713161535975	-1.3916513573440648	-0.30383962228818634	-0.4478493641531121	-1.246292750603836	2.0255474506980073	-0.5282358436066619	-0.9928078067518609	-1.2786953270270047	0.27267747605385045	-0.5427200529538592	0.5738109839728798	0.11732058695010086	0.4000231179514072	-1.4539570879885102	2.7040981816248686	0.12686972120587628	0.5181295902256209	0.5251684716331118	-0.0741833096634684	1.8758169695134121	1.4184283653932146	0.8241434873100216	1.7039537892922154	1.277872823176225
-0.009828328979987788	0.5703360829788352	-0.015851689599486136	0.28665348994837453	0.5889252256119698	-0.024556713985423494	0.07656752769651343	-0.4232550918566792	-0.4733986573189061	1.0863060176965031	0.3301663686613982	-1.028360460079939	-1.5473385431063682	-0.39648777934513657	-0.5433493874754786	-1.2801423596750916	1.967697650675645	-0.5302938412869251	-1.0614446544119243	-1.189085601549951	0.3119378545911734	-0.5294703981045951	0.5589795446179728	-0.014328647114731863	0.4558748473897021	-1.412229213133589	2.6416948651404044	0.031068394418406708	0.4808455587346683	0.43796131917098213	-0.10283759736228748	1.8874162941565509	1.3477985000330504	0.8463044487757573	1.7055608802464135	0.8263319944404559
-0.09164058306924186	0.512954987178658	-0.03653174773401924	0.3692249325887353	0.5439001018353045	0.022493658265189433	-0.22614792940319264	-0.3250687325632139	-0.44379598138975346	1.1886290544425355	0.2599574393024174	-0.9808218310304333	-1.6346471683165746	-0.4855380946601051	-0.5940068522187586	-1.246849121561614	1.9256301476173747	-0.5083754464125091	-1.0913606397761382	-1.123919933943241	0.38434594826447344	-0.47138907263116414	0.5880963902371118	-0.21643953601102642	0.48665029014141525	-1.3778556763757037	2.528517159025543	0.004394519726701645	0.44137195167771626	0.3432308757782875	-0.12725784879343457	1.8895423884646898	1.3214601962716481	0.9033588513857245	1.6761072860312676	0.45806984257674016
-0.11946854930392861	0.43961247096874245	-0.08002886723014913	0.4894709433789723	0.5184182145011516	0.04367088492256177	-0.4688101035937596	-0.233066000693114	-0.45200026685853345	1.2554748539603842	0.20899753462304788	-0.8746467860616012	-1.6545489283088446	-0.5742450474851774	-0.644759448351228	-1.164917934319123	1.876355861166651	-0.43972755176315603	-1.106128117577268	-1.066601876520658	0.4844520479751243	-0.40864991124872674	0.6505212543876228	-0.4122966421285324	0.5003646422896377	-1.3480865947742244	2.3989643179324514	0.08467820292159402	0.4700661097943664	0.25942430333538163	-0.14425362817774923	1.876947298132929	1.3150470936630783	0.9723559975928625	1.6433664603188962	0.26899949298747516
-0.14567403694189318	0.35378298602139246	-0.13388518174177128	0.619935978663084	0.4784057750603101	0.06087025791824256	-0.5994946935890222	-0.19731158616490055	-0.488112572569473	1.2931128710137458	0.17111186144663687	-0.7857595750506937	-1.6127540327012113	-0.6869127305835991	-0.6988297516816729	-1.0722487875915034	1.7815363796717656	-0.3418215502328511	-1.137722693514413	-0.99243780076996	0.5798275754578952	-0.3306783675692762	0.7146137331123683	-0.5640041737991944	0.47251153275430086	-1.263511706658313	2.2868046806297215	0.17988053743528531	0.39185385810820955	0.2320752370031595	-0.17545728278421546	1.850532594798264	1.3207057136118152	1.007410609365936	1.621802221697094	0.19165958915733466
-0.20758810114147938	0.2995288967262884	-0.1721308314243116	0.7578712502069569	0.4088692481281848	0.06564596188457184	-0.6761968667245486	-0.23444171596849522	-0.49045281137532204	1.302990721643135	0.1451675238349875	-0.7580384225544397	-1.5110619172976782	-0.8343794555930331	-0.731935475119534	-0.9819386537248667	1.6495097839181718	-0.23778473043826404	-1.1716961309383513	-0.966912270118056	0.6734614433318263	-0.2423683164836893	0.7752234061776531	-0.7295872860102938	0.393184130673249	-1.1512301491463954	2.197788185056294	0.25999575405317765	0.21047125562696495	0.21664789521709976	-0.21268400306722862	1.8373723401567439	1.3481757413629643	1.0009154330236152	1.5851021082702863	0.09879348129604949
-0.2561922218744508	0.2973494679500247	-0.18948559754184618	0.8653865986266641	0.34384680815567414	0.056208532566862354	-0.7260170610276875	-0.3012419112988763	-0.45224236052810696	1.3406180944609052	0.13793127860813503	-0.7612675054987046	-1.3364326706385747	-0.9802786561920614	-0.7745781203236197	-0.9104116033928371	1.548279617196278	-0.10420197191933286	-1.1938370495383708	-0.9272859981989106	0.7673537510186833	-0.18249309474800643	0.8056241674424405	-0.8554268980050608	0.27915250591473223	-1.023376580098581	2.1569793985869037	0.3587733237009846	0.11223127778468227	0.21123847835254111	-0.24697373340400336	1.8324877057652595	1.3937705002832554	1.0070237998567158	1.5226008800696946	0.045984979835119656
-0.22150910797569306	0.3629113181422644	-0.17377910297164237	0.9050769448148902	0.2976731297088106	0.042268947958698413	-0.737399934870316	-0.37320458456986316	-0.4032990903299292	1.4068039513720498	0.1346550660301091	-0.7760256968613033	-1.1069086357186984	-1.1344334853525624	-0.8428230006432653	-0.8614287042700012	1.4747452866511954	0.023509016994371336	-1.2221980215497452	-0.8282341834367134	0.8231205680423639	-0.15772473758323105	0.78081655594433	-0.8606502279396185	0.17632517946298762	-0.8593268774601375	2.196569370281207	0.4276199981684162	0.07013936707887948	0.2501547686111616	-0.2829928588360254	1.8157346208688463	1.4213777066998288	1.0155980773110944	1.4606986584974861	0.056989176942194394
-0.10991629436219057	0.5443408672851385	-0.0975369609334833	0.8937152867805649	0.2658964505000073	-0.0011227107520769331	-0.756371391274696	-0.42753824663157947	-0.3513834478553572	1.4578962822137178	0.13816602281154328	-0.8271431290295437	-0.8681474970049408	-1.327597279126308	-0.887249359394648	-0.8258988549062535	1.3972583985478475	0.060596150015625926	-1.2550283696878213	-0.8183622780460814	0.8329075713926807	-0.1529252782851016	0.7061723566835066	-0.8037088250816173	0.11450752495225643	-0.7121282016788162	2.2851126789419527	0.44968911975544745	0.054490792054751026	0.3006382827961806	-0.32586993033540107	1.811280587856226	1.4377877045511687	1.016146057449156	1.4338456296445905	0.09716322987278052
0.08516041795537058	0.7806035810018347	-0.0035758997615174095	0.8407660796983901	0.24378009545526966	-0.07963118072838764	-0.7791256411075854	-0.41968106866703064	-0.33623914385888765	1.5114687199483257	0.1526385132652482	-0.9057485669110588	-0.6353244964443931	-1.5004578995843192	-0.8880104105081607	-0.7944416409534464	1.342537124649341	0.014859670100395683	-1.279156821911005	-0.9248457519225758	0.8225699788756989	-0.17193428429211943	0.590088673135534	-0.7243994889324392	0.07836032446255696	-0.6342041932332689	2.369139203436201	0.4861153374046112	0.1366687785072976	0.3515813348216347	-0.37915318956306904	1.8114016944940308	1.4677440956131274	1.047525978884639	1.4277971236896947	0.1924747148689696
0.38273423054117384	0.916096667580273	0.04755885010218659	0.7544217904621904	0.2266675212217802	-0.17515665791646345	-0.8034321010099237	-0.35265395122937293	-0.40046121453662603	1.5721940840007669	0.15718030328774388	-0.9847153823061916	-0.43871814049907243	-1.6017199764965486	-0.8786637515203173	-0.7608034528461465	1.3220201385960202	-0.07107252674473653	-1.2982186081103708	-1.0483554895907807	0.8015127523791502	-0.20993656037403158	0.46358608791137756	-0.5869761656542363	0.12124950531866885	-0.6026764655651072	2.4282302115318997	0.5208007337581048	0.22765100237556987	0.407855025796145	-0.45623053992877766	1.789979275895566	1.5083832752449764	1.0718305097139706	1.4303976890519439	0.3479890559959228
0.6385099040399969	0.9425446148555103	0.08194256121743461	0.6634854079407695	0.19636882709245573	-0.290411833352073	-0.8918045942972354	-0.2883357164473613	-0.5313935408293585	1.6000606927806604	0.1517913928790303	-1.041509938639981	-0.33675011160559176	-1.6510746022184755	-0.8509805172662436	-0.711408839214554	1.262620042146213	-0.2279840561707111	-1.3340354057340325	-1.2108675725733855	0.7928044543349527	-0.23309985246205328	0.32653178215114165	-0.42485750697115776	0.27952840769775344	-0.5934835429438119	2.448161417853914	0.5317884982802308	0.2617655083968617	0.47322756601128313	-0.5432071863569303	1.7713826788458935	1.5134074438661294	1.0455435801498874	1.4512314317854753	0.45187876871931965
0.7091544483076586	0.9243932370280776	0.11245475079127938	0.59653355020718	0.15526125412886724	-0.3984635603229559	-1.0424839495574765	-0.2517445266485557	-0.693031414212622	1.5958562197218142	0.1456574247812333	-1.1044129406878318	-0.31161799154302183	-1.6495667930237043	-0.79582809438377	-0.643843150101908	1.1315711108063244	-0.4109299758316314	-1.4148240133699208	-1.3867316848975335	0.8589201003892202	-0.18490069236313023	0.20323160721555772	-0.300563574242739	0.4757733901617918	-0.6025645517245	2.3895579356682504	0.5047402534174148	0.24910271823545832	0.5529114275428506	-0.6102510634545304	1.7785145141833234	1.465720710298123	0.9807852214812863	1.5000723868753718	0.47462465762494616
0.6525713852115883	0.8741400314768397	0.06957094163834279	0.5596243309381722	0.12888901433719427	-0.45674082614596456	-1.24185670958896	-0.2533329813995125	-0.8610982194878141	1.5532260561757976	0.12839862269574903	-1.1811065749489156	-0.3305480562011298	-1.547155198210512	-0.7704993620121313	-0.5754540319717525	0.9627424331939846	-0.5685035184974123	-1.5158174964910374	-1.4611176012188074	1.0331647168684082	-0.10694488461580376	0.1238649596029214	-0.1931122155890128	0.7131735549344649	-0.6048987546857338	2.2683934080272303	0.44281942711554745	0.16525575460323583	0.6286563932992544	-0.6792032385882648	1.8066650793265318	1.3917985569677853	0.8973633039928142	1.5481974559947607	0.45341198136739536
0.5998583901102956	0.8839106107250174	-0.009680254271107696	0.5703607743937599	0.11360166264161631	-0.49666753496231547	-1.5164829133578182	-0.28474751062600584	-1.0210548868323936	1.4313389144116422	0.10940475475897578	-1.2381459354048328	-0.3739864365097528	-1.3699204382072732	-0.8130230929797306	-0.5403358971167613	0.773718002121399	-0.7413177572708809	-1.5958543427046938	-1.4655544126303288	1.212836569419011	-0.0712557905562686	0.09191464497269676	-0.07581825563003404	1.0336480137544146	-0.6075686991687888	2.1337789008681862	0.37867109829556644	0.030895435780600833	0.67009357685398	-0.7452035151973545	1.8819934080414864	1.3019808257814443	0.7877350422546776	1.5651011308493854	0.4133931904771204
0.5792648522506039	0.9605485917029064	-0.05218074445954986	0.6390697006848377	0.10630077248997236	-0.5442080152572052	-1.8008133045238235	-0.309864951375496	-1.1584564939619857	1.2420631171144458	0.11617151157900951	-1.2755543367338824	-0.4017337366074705	-1.2050019414286501	-0.8774508263081551	-0.5587072661426136	0.5874310314071884	-0.9250983892776429	-1.6491264226665117	-1.4311275290840608	1.322718435966375	-0.0086582525629572	0.1103912241491598	0.03795795151587709	1.303509116370404	-0.6312944333774875	2.0234259772320566	0.30729742517313274	-0.05609042988679386	0.686308697795071	-0.766090433545974	1.980601123801255	1.2185933445368513	0.6750606556314328	1.5613463819836655	0.4090846688584784
0.6840165656337718	0.9957984832146491	-0.12046901798442766	0.6941640405457892	0.11249762559429424	-0.5773302007611476	-2.0566750132308935	-0.27104708839900893	-1.2464037442576394	1.0918835971467173	0.15967063309783094	-1.3253661469174383	-0.3960955044215961	-1.0642681069820052	-0.9263602517750839	-0.6116515264848342	0.4250409722908185	-1.0690143109744024	-1.6819979632112863	-1.3783710683939479	1.3908229449288019	0.15210003002620187	0.19538053683067141	0.10156176500468998	1.418450180926547	-0.6887861720664888	1.9646360880807925	0.2314874655230256	-0.07960922757472182	0.6933855805377824	-0.7653748217824239	2.0516907201930215	1.1423048592279494	0.5766659867235648	1.5911798340607124	0.4636010527628357
0.9731970365612076	0.9023989050782492	-0.24883295621986795	0.6973547908097004	0.129236251795625	-0.5945181758953338	-2.2903458668710237	-0.13065321715157047	-1.265112205056119	1.0043241151668083	0.23185957878122593	-1.3655839669813894	-0.37212701951228255	-0.9512869190015033	-0.9529613664771304	-0.6953853556305291	0.31645038919717505	-1.1966965167037662	-1.7150033790778292	-1.3529841880986535	1.335269621663626	0.3851806566619307	0.32251770105210287	0.10328510855452659	1.4199537880586246	-0.8057840985754192	1.9754046750936225	0.1766422354551694	-0.06895227237238043	0.6865712908467478	-0.817838109197691	2.120479290466485	1.0755331438328346	0.5179031754478753	1.6566614854854556	0.5463945357589143
1.3161159652527985	0.7207482544653186	-0.3736895259301728	0.7069917189716438	0.14489755152335973	-0.6125381949186427	-2.4490737187876688	0.08546172476866942	-1.20185850905666	0.9369141711625814	0.31128476969147484	-1.3611891501222266	-0.34205244910805294	-0.8925420756210493	-0.96969259955079	-0.803866564978218	0.27033256213927154	-1.2847442775978424	-1.7825692241637525	-1.327916203623562	1.13472032683416	0.6971927188367404	0.46326141958719147	0.05218886062328998	1.3224012124331186	-0.963950330736233	2.0403890111018	0.17570631002739062	-0.029754276225833265	0.6900243894763081	-0.9009683423967612	2.167966548779288	1.0218619909857087	0.4866683075783504	1.7300032726680112	0.648440511753614
1.5185956751502077	0.5045531313165379	-0.48016595129291745	0.7002113746608372	0.15023076274389222	-0.6122304526582829	-2.5175089360718306	0.31316387679186325	-1.0494201951170772	0.8977753168907456	0.4206755684804788	-1.3320691169280958	-0.329132500035315	-0.8953188331480536	-0.9858768271366127	-0.9004080535719761	0.27554211680087004	-1.286053912485282	-1.903973544803586	-1.2805809718769	0.9554192792325347	1.0097555386359247	0.5923318361026452	-0.03616358755544266	1.138609492264592	-1.0822272725663853	2.1170166129614	0.1904564947691902	0.010791151038250017	0.7523902392497371	-0.9857683363774482	2.142466873374709	0.9510263576274085	0.44605330911023805	1.8324772358748724	0.7255669302783264
1.4935210059281399	0.31211062323660227	-0.5958899466741174	0.6238920778078664	0.14786242520689566	-0.5844880577798942	-2.5542215786773967	0.48080258354453526	-0.8586369338471828	0.8763484706440214	0.5878542663871655	-1.2900793813135012	-0.35368880064060393	-0.9200707900285604	-0.994224606537971	-0.9222289225360571	0.3311153554027473	-1.265661026380852	-2.092191949107109	-1.2297656161793287	0.8474139104572751	1.1152649635341543	0.6585051436324068	-0.16051081956890711	0.9477241416745711	-1.1567139273361438	2.178115080686652	0.2186091316367847	0.036239225099016364	0.8517817093097084	-1.0878324641537804	2.0978054366106975	0.8603341124489905	0.4067276756728607	1.9374202751840943	0.7461197428645537
1.2733766481053812	0.21290976367159747	-0.7011685002728139	0.542678859942006	0.13405305859079744	-0.5491432892844611	-2.557831904320412	0.5436883725243453	-0.7303810875680348	0.7877990747540558	0.7705362879886188	-1.2493369809878456	-0.4049007436225172	-0.998506725764497	-1.0052003905656801	-0.8589917994749312	0.3972194364036733	-1.260969367333538	-2.3151870427651753	-1.1744025287849476	0.7342846914779468	0.9419966149056072	0.6676696449651407	-0.2393226957243189	0.7991944339260539	-1.2369081879768644	2.2078111442067168	0.2878114577667731	0.06369313411884318	0.9336450931702001	-1.1846487723307464	2.0922345312716493	0.7808905178353365	0.36421086378441625	1.9894900221001552	0.7061203597293156
0.9524770717978737	0.19866451181515093	-0.7957428717879735	0.5109007120433389	0.10466252396814184	-0.5262677812643604	-2.529535689646969	0.4785191798400371	-0.7098031256545385	0.6439102980212075	0.9440939044662265	-1.2380993060482375	-0.4871229636267416	-1.1756369841403767	-1.003416677018381	-0.7730769961747452	0.44532052555795126	-1.2399432511736421	-2.488287833810638	-1.1173201769686016	0.6752031029406683	0.5912269519068867	0.6517904123821735	-0.22194712879916242	0.6859994937813549	-1.2726406785135485	2.2043697848417643	0.37313041976311717	0.11027137797735634	0.9819228257211268	-1.2117972936104275	2.0969038649737004	0.7136901191107705	0.31062162969454593	1.9840405227736426	0.6172910649161298
0.6328558119605113	0.2431164359377845	-0.8952812238933499	0.4782925378935876	0.07028601558338757	-0.5170697070380423	-2.485464421526977	0.3067107793661033	-0.7644893956808623	0.5257379944786666	1.109700836837039	-1.2431935632563387	-0.5803937194675411	-1.4206485138887914	-0.9579557644095649	-0.6829560284337516	0.4813963424236588	-1.2019350562535294	-2.576604353770534	-1.0679606500154344	0.692114055916819	0.22395029610902242	0.632900618974927	-0.11490439799745819	0.5795707857310052	-1.2182025889039676	2.2024053422042704	0.4331793952094262	0.14372748015712214	1.0164800713218982	-1.1656701520182602	2.101182966176158	0.672896613480318	0.26046532999900357	1.925732340971735	0.5255700146021423
0.38065521034797245	0.2888107397493035	-1.0026871977449963	0.4402083463990176	0.05379668807016034	-0.5329127345158411	-2.4123265826250013	0.1435112363370839	-0.8518045125059699	0.43119589395039687	1.243423382622961	-1.2549558184576508	-0.652371151627644	-1.687575527775072	-0.8632643578953074	-0.5666188611622266	0.49674567371882405	-1.180261318445996	-2.584070477484494	-1.0445287397483416	0.6735850449814885	-0.04546459780336923	0.6198400977519477	0.02630317451904457	0.4504667120598115	-1.1283037995134628	2.242927348726582	0.44422331525721975	0.16553136551363884	1.0615410389897737	-1.0896960364546915	2.1197795632258294	0.6590072736061413	0.2526485545001801	1.8114243443748603	0.46369809153802954
0.23715365099893798	0.35735219546657965	-1.1217269021690819	0.42746690446678415	0.052933046186367606	-0.5675394377371005	-2.303683375615921	0.05884092505845009	-0.911050213309203	0.39873097539475333	1.3168983182902523	-1.2750414138113277	-0.7220093172425451	-1.9408725436927754	-0.7175587439283085	-0.46103078079498605	0.48085164367888067	-1.1452033999206663	-2.4940238764432943	-1.070497951541397	0.6103571829238114	-0.12195696386307131	0.6097015914466523	0.1703889084280603	0.3032587234838465	-1.0161821189166997	2.318852339715838	0.3803932010826832	0.19488392747181346	1.198338889261219	-0.9894507552440475	2.1092836546160285	0.6413798150991616	0.26003016930112977	1.6891101128425183	0.4252901443159849
0.16921323772581293	0.5480995922760881	-1.2491517089415074	0.4423426996160934	0.06351933690625286	-0.6075459315839149	-2.156671835260526	0.03675856749381996	-0.884715801919252	0.49050557466909944	1.3109276505078717	-1.2911518565152054	-0.7855174048851445	-2.124437116553273	-0.5537306003207563	-0.42163971698425423	0.43069745925582553	-1.0695467998846797	-2.328574574941931	-1.118512570035447	0.590075275866035	0.02273493202644642	0.581071748313794	0.31715737301774827	0.18726270876245593	-0.8357610201665941	2.4293486533255075	0.24648099087604614	0.2172696580836296	1.494241869544122	-0.8666338863247608	2.051906020882451	0.6356183111513546	0.23753074951482622	1.5697470846987982	0.44091338712232553
0.13499368914040402	0.8566940726253008	-1.3607262765320436	0.47732237734037086	0.057358097900231705	-0.6511541496630916	-1.9674401810161108	0.07922136681848131	-0.7863585238320662	0.6720110799841259	1.2464138196490104	-1.3170661214433685	-0.8308391946686232	-2.1595795209541846	-0.4358390262679678	-0.4118253332890374	0.34452332450498646	-0.9905801336496687	-2.1367930274590563	-1.1637819114686185	0.624312932821738	0.22210919205039348	0.5047746921298353	0.41895900745654585	0.11150031068810481	-0.6361067285235895	2.5466129736862504	0.1361541014494435	0.22742132661689518	1.8975585376157469	-0.7374361458471539	1.9589499482202684	0.6636542008973786	0.19465936224292996	1.445533563856949	0.5021836697802298
0.10298661136870613	1.1558127756864107	-1.4321002677211117	0.4984503182770691	0.024112337136523842	-0.6974750587780341	-1.7510620973348818	0.17006112288877615	-0.6721979089812468	0.874922143074693	1.1703464914744959	-1.3508724049753866	-0.855371502796525	-2.0298183573803845	-0.36639311215980963	-0.4048039318018713	0.23938250012827328	-0.9433325365566226	-1.9540429151446546	-1.2439079525535501	0.6555729136720055	0.3452585968607661	0.37850822932326866	0.46529385259029576	0.058595166194123395	-0.4875970620380147	2.635285333323182	0.05538373703210512	0.2357815242325266	2.3490610306702115	-0.6074631592923669	1.845230815321004	0.6662434482072557	0.16447210346087723	1.3765309222507318	0.542144237405388
0.08217533828607718	1.420892381000367	-1.461318755789784	0.505920554536831	-0.02329002770171417	-0.7503497382524988	-1.5345230437205266	0.23907380876513043	-0.562273933347913	1.0631122283415038	1.060047334680993	-1.386450604058049	-0.8307912097138497	-1.7688330074497383	-0.34010117447262744	-0.4540093793078196	0.17989860387157586	-0.8987473840149681	-1.822072742186858	-1.331798413608643	0.697631184097079	0.46364001423725776	0.2183139266391551	0.4729334167802931	0.051440906452787635	-0.37485186147215377	2.684812230183783	0.0008754401182494542	0.21725434636638535	2.7204595133104235	-0.47723672690465524	1.7596084223925907	0.6375216651341137	0.1283376484745633	1.3664792988281025	0.5697808805808254
0.08027191101459816	1.6378982095393522	-1.4562206135619935	0.5197291730776016	-0.0902890501299137	-0.8197057254484715	-1.3264694051524928	0.2528167788872403	-0.5023691997775147	1.1657758806264806	0.9699361793807413	-1.4189978949619775	-0.7470694598729554	-1.4702270716693473	-0.39006893664428505	-0.5696789014300101	0.19002441387066127	-0.8548386363052854	-1.7541979540507022	-1.376402233330086	0.7544429968860634	0.5627449147606078	0.04533949810295075	0.45690809840964625	0.08954037104139398	-0.2906446902610934	2.6984629556647604	-0.0023254248447541355	0.1603100699331816	2.828450905812836	-0.35260101141968037	1.7265732228578983	0.6294452712072787	0.09566836200834747	1.3831053852451836	0.5843172891049841
0.08242819209335889	1.7256544358686159	-1.4353776448675506	0.5348205594609567	-0.15905987394857507	-0.8995819388041622	-1.167028686389139	0.21890610648067216	-0.513949346971972	1.1353440110689113	1.0679061623603674	-1.433639512933086	-0.6352045340574609	-1.1900283511082972	-0.5013250963011242	-0.7158264246193176	0.26857276619460074	-0.8768145975483812	-1.7081345452609853	-1.4272869142059634	0.7532631629574945	0.5910853285177603	-0.11724554405926671	0.39319768635074054	0.12897368066652087	-0.23886055744305307	2.6902467101809373	0.006472274176369544	0.08774784191033844	2.6925458719170936	-0.2178721883529664	1.7361810161237927	0.6474671183773522	0.12675817631191488	1.4143267795099481	0.5591260230644517
0.08477411352757998	1.7402892474580192	-1.4167195942707305	0.5410188074398354	-0.1912283082386875	-0.9632959845602003	-1.0654451607329603	0.15841718225899976	-0.5483131984026779	1.0176400538924184	1.324971477633611	-1.4016168022908608	-0.49991095407385355	-0.9475995044360761	-0.645044842518796	-0.8962686536461039	0.40762457909238925	-0.9395907225925063	-1.675489562953048	-1.4850209226983764	0.6593259092162155	0.6457991645164388	-0.21916188255180255	0.2835077577250624	0.16221067380381235	-0.22490330275019974	2.686991757781586	-0.01816128308277673	0.012582621955886658	2.5102800347476717	-0.09317683855436108	1.7885663651211694	0.6760517227850709	0.1784455969814526	1.4568562501251707	0.5205045905369787
0.09084260490233254	1.700238295453639	-1.3869740426258772	0.5613921790573663	-0.20314122412027213	-1.0072005470382426	-1.0141762370316698	0.11569909556364774	-0.5908678856538547	0.8811915978383886	1.599193532295204	-1.356794333263064	-0.35259714291950794	-0.7961915751947639	-0.8080524778945897	-1.1088023595175647	0.5987859052406446	-0.9990711730297768	-1.6637909194508977	-1.4852427632689527	0.5098240956961548	0.7024799920307447	-0.24491398372027517	0.16166559210878323	0.1894089866848579	-0.24444026178188993	2.6745024910862805	-0.09307275432221747	-0.06310319638488578	2.3656831708414017	-0.006871078154536997	1.8925027729443762	0.7122668904569978	0.19385350909872	1.5131774831109779	0.49572088735226316
0.10394183686287968	1.5906035522302913	-1.3128593208406658	0.5968892757433593	-0.2093113666508692	-1.023750241928718	-0.9928017294827349	0.11074935709861625	-0.6725610494856027	0.7628489865263754	1.8993905433775864	-1.3074837886629134	-0.25073708017426805	-0.7632586337723277	-0.9548045371426692	-1.3108651639636322	0.8007853397465403	-1.0720653285143718	-1.6366451234371049	-1.4320703515090103	0.36101894601962914	0.6581990790309514	-0.22875435576641928	0.05430306559680091	0.17748926240395338	-0.2843295521125523	2.6407054743229805	-0.20014262326014887	-0.118822535438512	2.2543043279723483	0.040538201180657166	2.0000050984362967	0.7627143446666605	0.20726290541835204	1.612963221448997	0.4732078915071035
0.1279137825365249	1.4736303459293778	-1.191548451551944	0.6217469450290876	-0.1757628860516059	-0.9979454835044494	-0.942004217728462	0.13020792779782822	-0.763144430849913	0.6813992957762827	2.182420608801907	-1.2223968702145709	-0.20233225704659863	-0.7860698461447112	-1.0586166655954474	-1.506329408850443	0.9838739511644887	-1.1283940202664833	-1.6003649112380942	-1.342599276388564	0.2405635201695689	0.5624144601859802	-0.190723888883235	-0.05218890592608709	0.13053791711843898	-0.328551506843859	2.5908774585179444	-0.2749230649397013	-0.14768512244485793	2.246754777736618	0.03248756884071954	2.077701734735001	0.7964088543614205	0.23140626561884056	1.7419541854001483	0.44256304630063353
0.1680683718761765	1.3791989609327175	-1.0524707482588547	0.6380456423231117	-0.12486143605532356	-0.9452531698139015	-0.8523899563855902	0.16471427073600517	-0.8178979491177822	0.6219831727016593	2.291382744262946	-1.1271214373500273	-0.16122114704448648	-0.8113741687698358	-1.1182164809225172	-1.717861646997903	1.1581915161280572	-1.129574130824398	-1.5940418768099955	-1.2213356744974402	0.15414349403031374	0.4806977646607754	-0.1260115888123155	-0.16648033949411237	0.04650567981766068	-0.38869720232439786	2.5008572331297394	-0.2945587804145067	-0.16301215140684835	2.3551663191217154	-0.06972564471968688	2.1576590282727386	0.7801017405091465	0.23230882114035295	1.8695718170813478	0.41795401291127005
0.20509740720915617	1.2943486396384736	-0.9136038703962374	0.6586022664895832	-0.08731527292180635	-0.8903724667163484	-0.8334989849477736	0.2211611449217606	-0.8685224253546451	0.5633547230608446	2.1835943298189573	-1.0687298255528277	-0.12697188557496922	-0.8489499682078538	-1.131237589817798	-1.884138671439644	1.3285984234368067	-1.1055545634932082	-1.593485779319576	-1.1251816521883904	0.10488261838417116	0.4149058324460859	-0.042099584661061173	-0.2657058418223303	-0.06919931416848948	-0.4699146752220978	2.3904039365121315	-0.30663221843285726	-0.17275040357450597	2.4579058505905755	-0.24290369149881155	2.256670432825193	0.7332723736000404	0.26401108383351957	1.9918860486136878	0.4056106807065104
0.23628973382405824	1.2514338971647982	-0.8109989665748975	0.6902295005244163	-0.05110463847456618	-0.8348762790980754	-0.899197713368759	0.2556816704916437	-0.9196310889306499	0.5067167454757355	1.9214054671495489	-1.051628509021286	-0.1215855744016553	-0.8655657269581569	-1.1182402637698154	-1.9812142761528702	1.46816700181041	-1.0430950534768144	-1.5850413359465452	-1.1054378414071233	0.09382588899644201	0.39808412100444474	0.028294411083133093	-0.3426167101444178	-0.18176370938683326	-0.5835232111297846	2.260220179535465	-0.30751198833496884	-0.17720611329272637	2.5180659187299135	-0.46926063745675395	2.323144520687264	0.6936791812920496	0.36256692337022906	2.116172619044365	0.40374753622277365
0.2511800135861828	1.269943248800892	-0.8024222047443104	0.7161004486101685	-0.03202438530996292	-0.7790267577734641	-0.9583311680885936	0.21117657220146652	-0.9308346459724415	0.45587987628827487	1.584374028671243	-1.0177522814543765	-0.1286873477081196	-0.8338270898484132	-1.1144825738968405	-2.042014494418925	1.5385309063281933	-0.9328842406414374	-1.5907258880708302	-1.1354556436131924	0.11675961326509676	0.41268706601645794	0.09080782114024172	-0.39369519164730443	-0.2707311733227362	-0.7369091235275254	2.081986442425656	-0.3005112661351806	-0.16204751322042918	2.5798409341370685	-0.7098105500584391	2.347594605230865	0.6477071810418433	0.48694229764738195	2.2282452982231247	0.42016649698570985
0.23940124039699445	1.307172524901705	-0.9033980029665445	0.7508429759769936	-0.04586936602436136	-0.7374587569018594	-1.0299627883305862	0.1107635397303202	-0.9287096015395433	0.4217651012158686	1.2787881071801472	-0.960794522372502	-0.15053249836871116	-0.7886674580248114	-1.1210942054454942	-2.064580900466429	1.5286006292118492	-0.8122539150752146	-1.5811795478186348	-1.1862571342751052	0.14882862309495387	0.40914648128833003	0.15767473827167594	-0.41535246780452895	-0.33184552772330134	-0.875778212029379	1.9057314869506938	-0.3124911116107529	-0.1312250264067579	2.60644161027201	-0.9123883134567476	2.362988604525241	0.5925442102082313	0.6139608702375383	2.2944136157828448	0.4435140262975429
0.2142212154218944	1.3257029338206607	-1.069892595195175	0.8038784195527853	-0.06885826647746626	-0.7100582978683148	-1.1309484256637186	0.00873368724481014	-0.9830596303581295	0.41625138717920696	1.0702331918550398	-0.8935783048395323	-0.20325596742598573	-0.7395666219693313	-1.1252205294515794	-2.0298522252818825	1.4312252536068495	-0.6958547176068743	-1.5397914771891081	-1.2387501592876604	0.15887406625819522	0.3794842492326764	0.22001105651559105	-0.41032456858181093	-0.34277093115879886	-0.9520714759403676	1.7766374937729292	-0.35333489727903383	-0.11577550370681058	2.5294361978675544	-1.0790960372071072	2.3375158417068405	0.5496415825968863	0.7343714470451854	2.3893196415872033	0.462203694400032
0.19082521453150175	1.3174695362214415	-1.248337156141955	0.853291930396573	-0.0858550948914767	-0.6900550509449073	-1.1444354064893787	-0.11936384231442206	-1.0819952433226223	0.4006682262724988	0.965139232615409	-0.7955983692924273	-0.2704948853022166	-0.6806575617458821	-1.1169916642867086	-1.9643451087130182	1.2620334434979905	-0.586593749854696	-1.4876624865131518	-1.2611005967731952	0.16327877959151782	0.27767276838382504	0.25604924050035377	-0.4014591208357438	-0.3032042370300205	-0.9362276736487087	1.664979721377589	-0.407824475684334	-0.09884074443412279	2.3873996162151405	-1.1850960296829658	2.2533332721390034	0.5166501135624221	0.8330562230849681	2.5926020373756646	0.5031734652872157
0.1630955803329805	1.3040876329623543	-1.4269733765709824	0.8830327411334856	-0.09120611316115715	-0.6918217194766054	-1.0668938901311136	-0.2687211367993963	-1.2107083776442917	0.34321064254680667	0.944818549615885	-0.6750148531354669	-0.3424483249849331	-0.6777912313954247	-1.1028765444157522	-1.9140825563872916	1.062980968867689	-0.49916482742391616	-1.4190359369547625	-1.2156510098764302	0.16691940999967242	0.12715857760804974	0.2666009610364318	-0.43889298536672944	-0.2519845876276416	-0.7995329111929359	1.6135744158636172	-0.4484997947756149	-0.05587606584537017	2.2210994365877177	-1.2112307676309508	2.1445391425104914	0.47872021257269404	0.9191696900750976	2.8311381647321547	0.5692568711947753
0.14164514901527872	1.2693852308050357	-1.5941291940133715	0.8823536287462357	-0.08348675735447963	-0.7010881808718925	-1.024593291275529	-0.4098241396320817	-1.3969994563788206	0.2914796575696185	1.0002896255086098	-0.5924459199433005	-0.44502816205177387	-0.768707647198973	-1.0756332928366785	-1.877851679616743	0.893817092027794	-0.42948073813834664	-1.3315432651288213	-1.13002054963408	0.16296415721056537	0.06778690570036777	0.2552670849920825	-0.5140272108539337	-0.20262019541242243	-0.5880797032116428	1.64546434597884	-0.4487992909125042	-0.041375869614596564	2.081820081977918	-1.2083235948415287	2.0164217760054743	0.45570849144782316	0.9912129611673448	3.0861981090813684	0.6471790076760815
0.14323250902765577	1.196758662212445	-1.7199440611349168	0.8409169935622213	-0.08753786103618519	-0.6949219378031953	-1.0374248945163091	-0.5487997477090206	-1.6177216347856054	0.24091953850755274	1.055617813625347	-0.5674525848079053	-0.5466123113070654	-0.9184584792064292	-1.009516977350144	-1.8348442045804512	0.7813577511827783	-0.3665175223960138	-1.2436180730325535	-1.0560367193469733	0.1784593094724349	0.08210660393413263	0.1963545418032305	-0.5802604557383739	-0.15146117532988537	-0.3889050423140958	1.6961096846330501	-0.4197481656342402	-0.07127965339358225	2.029577194346659	-1.2245739453054791	1.8505595073844419	0.4564458267744781	1.0409663342907838	3.4038031113844696	0.7710781158446158
0.15553103726514556	1.0998530464794478	-1.8065070662921205	0.7731243300158482	-0.11857554770524929	-0.6739840662372132	-1.0614554059618568	-0.6510423396701043	-1.7825470748182144	0.195277056288995	1.0200591699436068	-0.5785270569994277	-0.6303700498640395	-1.117369862484998	-0.9139693883331816	-1.7783614249467579	0.7857712076789317	-0.31639160686903245	-1.1590088696754517	-0.9851725220835912	0.24029384384304037	0.08772433170276224	0.09501375170357089	-0.6347323250558871	-0.1154352334798698	-0.24741397240373422	1.7409764073536134	-0.3962751559055395	-0.09766174220627749	2.0369429294462145	-1.233578726663485	1.6695858216239157	0.4874996471598284	1.0701865692997863	3.6530190886275022	0.954986002593526
0.16498496017071956	0.9931452655739802	-1.8975261544115838	0.7042752694226393	-0.17503279703644092	-0.648464254350314	-1.1052392277726923	-0.7027947627615174	-1.8486117473143533	0.2126590930107537	0.9537796544243136	-0.6169030174778414	-0.7238687342400147	-1.3691889268157484	-0.8087659633135097	-1.7180396857043925	0.9152000094189663	-0.2773328257205313	-1.0889714801876667	-0.9224886958602017	0.32375866690407085	0.13562450909130958	-0.0022096537393521743	-0.6582550761897383	-0.11110630004316362	-0.19521415960629596	1.7903885922353833	-0.3438820504584633	-0.11660233643802605	2.0441379790621808	-1.244134000175849	1.4794753128556262	0.5558660645404977	1.051458542228378	3.6802958050955974	1.1117424400429707
0.18727121379582223	0.8622005520938314	-1.9752440744630513	0.6197850647992517	-0.23754444307875203	-0.5911102153083846	-1.1619351377908724	-0.7196295465953098	-1.8839574230716505	0.27181975443116885	0.932060712474043	-0.6847021019682593	-0.8060069805733867	-1.5992865814594446	-0.6764500923749004	-1.662614010890478	1.0952159612509869	-0.26753215145298065	-1.0241861225538391	-0.9246655064589797	0.3996500797950507	0.18146327937148068	-0.06625785951079885	-0.6277323522864477	-0.12347468129089716	-0.2578059718886753	1.8154818376048254	-0.2781052113941468	-0.14439310323723603	1.9909103674871311	-1.2464299212505725	1.3021751951085294	0.6370415398051302	0.9612029900770166	3.5274322355157013	1.176001516976871
0.22144159636314958	0.7362464146520833	-1.9875869451198056	0.5578133645721701	-0.27831368210848345	-0.5043838871943076	-1.1870924387683166	-0.6626011845096492	-1.907346361481827	0.3169619575769019	0.8941954518370594	-0.7629111903187089	-0.8301194203470204	-1.7456485749796395	-0.5666922520977931	-1.6106155811764815	1.2823548966685698	-0.27973622161286577	-0.9509769177503298	-0.9824411100583766	0.4546528138935625	0.13553009349855966	-0.09288066209413667	-0.5804736528785592	-0.1479325489150923	-0.4005440817372298	1.8153958036207012	-0.22150044152206655	-0.15489694126712988	1.8794790060077429	-1.188867900020011	1.1762781169632772	0.6968342905968011	0.8262870566736152	3.286733840329924	1.200028317715069
0.25138370137538246	0.6522699705966293	-1.9481338406991031	0.5468613298825348	-0.2929065588871976	-0.3759983753166689	-1.1736744450568544	-0.5227320706352974	-1.868799669426873	0.350714828639178	0.8020226300546851	-0.828903387241037	-0.8243132408194395	-1.821501827639381	-0.5533144004930524	-1.565404877147384	1.4583763910388803	-0.28903319015447726	-0.9028744848290768	-1.075364579058411	0.47418187453977473	0.07486807515662346	-0.07093603490931091	-0.5363596112884136	-0.18953638819055632	-0.5707810209920927	1.828200528257795	-0.197596906096588	-0.15319734065296337	1.7464756253330393	-1.0622046178716427	1.110893988841454	0.7488421521256615	0.663359667977524	3.0570221033037663	1.1823090373645246
0.2778771614049728	0.5939728829919348	-1.8734824723635992	0.5350900485035173	-0.29343186683713296	-0.16190094499799157	-1.1508742038144995	-0.3653190413419045	-1.8208382235552878	0.3878951435620834	0.7230873400906838	-0.8949538708591099	-0.8307792134751564	-1.8437158878554207	-0.5891670427937521	-1.5413028872564107	1.53970410362464	-0.31195899648077025	-0.928259305456543	-1.2235402151675374	0.4647769126520405	0.03365566892120807	0.015661861742036355	-0.5104739251841678	-0.22421635914008328	-0.7482763721948983	1.8431847804926904	-0.18818149629313036	-0.15290641802531246	1.6127238544610552	-0.8916653894706077	1.0823531911986497	0.8009700449867683	0.47954456578354676	2.950471973040346	1.084435728703196
0.2980984422706118	0.5384869426493774	-1.7500633487701518	0.4820653844894266	-0.27365713875566694	0.11031418108276816	-1.1466889855531686	-0.21756438423959062	-1.8210130689833108	0.388310268750173	0.6545930640435663	-0.9717873931899816	-0.8213141811461014	-1.8198148727977057	-0.6498370862492029	-1.5274047407310993	1.5451510910724253	-0.336180046102336	-1.018769321073093	-1.3688180588235173	0.4406633544548174	-0.0069745078255817215	0.13116999689713085	-0.5457225190282481	-0.24727975240791386	-0.9083611273375487	1.8302653438767678	-0.20057314895692632	-0.14936941134177703	1.4880578031771152	-0.6899075978847011	1.0563825455359368	0.8117557175557272	0.2924415827611992	3.0437855178082684	0.9737921172262528
0.2986954582044713	0.5024368743888633	-1.5975119838750445	0.42441628850500707	-0.25068604535171285	0.37661381704771674	-1.1504027918674808	-0.07670248614589026	-1.7794940046519634	0.36188063177520097	0.5860579629175949	-1.0499032228272402	-0.7967698767795055	-1.7784770147747129	-0.7560512822790113	-1.5114480216620065	1.5372599425903777	-0.3028491186373679	-1.1326869217956175	-1.4568887653422034	0.4123023941147473	-0.00957093662620961	0.2666747492919289	-0.6368109971727012	-0.2937824407265975	-1.0390285300920559	1.7993791435763238	-0.24428086643421093	-0.14646018506527617	1.3960583275218694	-0.48980465850200383	1.0216518530719683	0.8086006082509742	0.06353093861730921	3.3017382258750394	0.909571855802431
0.2809465256766953	0.4881284506838287	-1.464921954056042	0.37057237780153407	-0.24803279502830966	0.5277380626075198	-1.1554273533515496	0.01657668257765549	-1.6436122077813446	0.3337159843987313	0.5339957811091677	-1.1520098564330818	-0.7997929289302299	-1.7255991913303508	-0.840670652962857	-1.5008992283025215	1.437007440282191	-0.226631246506764	-1.2601980167283855	-1.521111610523963	0.3761432933325188	-0.015503383037338975	0.464707669394933	-0.7154452090446238	-0.33872089259336235	-1.13318004542563	1.7903885922353873	-0.3488050182085822	-0.14111639574686047	1.312619385351313	-0.33444236291959545	0.992128746033632	0.8318523920403361	-0.2145367473233036	3.584177156116705	0.8219652495566967
0.2486163569290271	0.45876406973214223	-1.362269135364139	0.30540992731054384	-0.2475341976520994	0.4674661710229189	-1.1573130011396215	0.033624205887023376	-1.459163730865213	0.2916606095746828	0.5007947857312406	-1.3229064483570045	-0.8297355407088329	-1.6775135139406578	-0.8540722874148947	-1.4873682866093438	1.2560417573054294	-0.13107107450011654	-1.3844034210236638	-1.561389539119174	0.3489172208665969	-0.05808481536763055	0.7113227769172	-0.7772723796985529	-0.3271891959594464	-1.1883375811533974	1.7903742532380327	-0.5066394823492517	-0.10983455741584627	1.2687794753737378	-0.2328105839170743	0.9684187576099536	0.8575390971409733	-0.4677519222965243	3.808658542582832	0.7116515699154133
0.20091829567214753	0.4314948884252684	-1.2888060558185708	0.25457351432203884	-0.247044503800464	0.23295517076702182	-1.1518055298561694	0.010591611998163903	-1.2382801566787143	0.23116941870526592	0.48216834350415266	-1.5315611617844458	-0.8462543613895755	-1.667794862596141	-0.8626935695601723	-1.4803580125413336	1.1250766257724274	0.016903276188490367	-1.4653773944896926	-1.5445435207910585	0.3274779529074638	-0.09371096569866555	0.9193613844656057	-0.8420132446016918	-0.2709736906021013	-1.2125909091821	1.7819716007886086	-0.6429476616510025	-0.07319361804917261	1.341110731458332	-0.19278105089349135	0.9558505798643715	0.8787332009489743	-0.6214442339599847	3.9000143583701847	0.6070631780106139
0.14743269171527282	0.4368329096308994	-1.24173448697852	0.2353212171215573	-0.26585765122781113	-0.053860615888600936	-1.1448033377650981	-0.030495472051117085	-0.9935234567428999	0.17195553610689046	0.4869142589209166	-1.7264835296943997	-0.838708727251459	-1.6715718499850225	-0.874109336262882	-1.4902280333323268	1.0220447632024212	0.19373276917729862	-1.5093708848428489	-1.529749527740768	0.2878917154755826	-0.13344419431432927	1.031873716447519	-0.9072515694985978	-0.21250277454664004	-1.2150849890584856	1.7710022678128219	-0.7809592252313126	-0.06429751032997637	1.4711993292594143	-0.22326909373640694	1.0125419426503863	0.910867303324539	-0.6491172309321078	3.8011052150980937	0.5063951526236774
0.08632635495561287	0.48720193023787994	-1.2277145958520967	0.2512318501942962	-0.32408670194946243	-0.3541828684155844	-1.1361339570809146	-0.077922192472515	-0.7830902592928634	0.1394161079021033	0.5101233162493537	-1.8756275267663423	-0.8314869915580616	-1.6788571062924333	-0.8693052011088224	-1.4646572241128173	0.911261418495186	0.3309134257386491	-1.5655985199852267	-1.522304003590809	0.23638353710835566	-0.22379991657616802	1.033083843837671	-0.9750482600777349	-0.13142924805414452	-1.1856036859042818	1.7484470249750312	-0.8920348550001389	-0.06062269819123769	1.5750811405030711	-0.30277654238250473	1.1351556852818028	0.9105586513273358	-0.5390054573074469	3.5322242885427664	0.47559504537689323
0.019327119742923553	0.5989002871817496	-1.24109242771299	0.2885938110548048	-0.4493860032959162	-0.6016760329140809	-1.1378471370834924	-0.12529218236709302	-0.6634690872283983	0.1276329391017422	0.5221973333203932	-1.937131648116317	-0.8384688024775917	-1.7297941852286762	-0.8823144185804541	-1.4020209816860922	0.9154793421085966	0.4043825037648441	-1.6292407883331932	-1.4754679131279453	0.1726837414792512	-0.30477702329149964	0.8922810946981843	-1.0693524617533279	-0.021932696419797486	-1.1428206234093512	1.701013621728108	-0.912643932919835	-0.05371711371385919	1.7085965776285463	-0.4251163367927576	1.2720061860018974	0.8648953030743345	-0.3012787797659159	3.110932699858272	0.5368459202797582
-0.03498728280448378	0.7971335480488582	-1.2203548717337813	0.300807054463621	-0.6287475058628379	-0.7136144306546981	-1.1412849949410133	-0.17054896013763302	-0.6290514372044542	0.12395003358690442	0.5151856260272363	-1.8998398201787563	-0.8630370993215726	-1.7885390286091307	-0.9062042886906069	-1.321469594418892	1.0229944943471625	0.41950806713517397	-1.6582093483433593	-1.4036747584752776	0.08389281096925309	-0.3276255967370229	0.6345829912002591	-1.2152503713539224	0.054727015588213204	-1.1138829017666667	1.6304370767518823	-0.8434603252984031	-0.060653321625728576	1.864589979977623	-0.5562671010417202	1.430548231182248	0.7931337137244224	-0.014652933433807446	2.599234940041178	0.6767176108453341
-0.06545616658188642	1.0839653265597293	-1.094568753534574	0.23158070921082713	-0.8198438538198424	-0.7538944731773889	-1.1330985240562146	-0.21403290894505397	-0.6491183124821902	0.10019209974552896	0.4825970068321174	-1.8065228202912387	-0.9021928224166686	-1.8225468439129877	-0.9154439248656141	-1.1863270887744466	1.1222693322416464	0.3991007894385715	-1.653595798793215	-1.3493238186841485	-0.024483362754985073	-0.347862005449794	0.3245394992527207	-1.3558538853065658	0.0698237162288291	-1.1083511605023757	1.5829033005234816	-0.7426237197094825	-0.0805126188921627	1.9301594649815201	-0.6368479673331434	1.5988730014386545	0.699886515902483	0.22719971220607182	2.149307912536403	0.8949384085030735
-0.07786005057241041	1.3637850298774041	-0.9164308477593899	0.10997647364608645	-0.9877109061602118	-0.8049910862586614	-1.1136556557048185	-0.263232458329573	-0.689198264444423	0.036731167145940456	0.4015694315768556	-1.7006392088011295	-0.9447074923459023	-1.8725881946147127	-0.9342561570777898	-1.0162444869815006	1.1764598740298549	0.3918042522085444	-1.622650003261559	-1.2954442901054959	-0.1359720507479231	-0.3934804726802151	0.024988697236865053	-1.4059374468219181	0.06382141356448714	-1.1395431466487171	1.5927828697003652	-0.6156747946855216	-0.1016734121243987	1.9389169432549678	-0.6687523251247525	1.7029574284858455	0.6129838313564007	0.3893695989466063	1.8290585151177587	1.1806981936962924
-0.06386880656950893	1.5500577540786418	-0.7551302274996716	0.014113831426668721	-1.0675221004520905	-0.8482231749085086	-1.086083805730453	-0.33793237951961885	-0.7303138393264872	-0.08234589642192222	0.28324814678856386	-1.638855311311581	-0.9903891692901821	-1.8990121775329847	-0.993867863828511	-0.8719663702103311	1.18939297755972	0.40302969410089295	-1.5769882204371446	-1.2385005886457612	-0.2226617532137085	-0.4409085721050129	-0.24128360154981862	-1.366495975887514	0.07948802981161646	-1.2239581578494758	1.6393702721034047	-0.47457467719354074	-0.12436537708110999	1.956208695707938	-0.6719576694823207	1.7587203070486848	0.5788949329985466	0.49242209902799977	1.6355939840676803	1.476317118449289
-0.0222181655367756	1.6264430476621805	-0.5868436191120237	-0.06300315299228007	-0.9559787445742849	-0.8636786750954835	-1.0424954474098445	-0.47278084177041546	-0.7727340300945695	-0.23404754207930806	0.16837658116342502	-1.6737107553670056	-1.0297608246817593	-1.8653626535229333	-1.0993804658630482	-0.7568643464650738	1.148247272377228	0.43087742494921744	-1.5282473052120757	-1.221155429033847	-0.2592590780265487	-0.4879432732266834	-0.46424219435972675	-1.2730623292010137	0.07491657909554227	-1.3538741391027638	1.674515154617978	-0.3385659940286804	-0.13921774280851223	1.9715572595784934	-0.6529194148562061	1.8023590655378947	0.5813298543098226	0.5605489238393938	1.5874250851949934	1.7363810359709633
0.019678305586370102	1.5697252562721695	-0.46336699767390177	-0.14031416952187226	-0.7200709574304202	-0.8752475045127236	-1.0072315342024303	-0.6514961838846657	-0.825644946544041	-0.370017007531696	0.06613017117385216	-1.7861224767805381	-1.0411332589630562	-1.8152168011938479	-1.2380701398773388	-0.681598483296772	1.0616401719574642	0.4766858628252943	-1.4805876906628228	-1.2409408349220967	-0.25730392465920693	-0.551532174943872	-0.6381315972640926	-1.1405958394321354	0.043219570682233	-1.5272606535861406	1.6858286235302586	-0.18780712612201939	-0.12569749648140324	1.9366849023157087	-0.644615336683344	1.7916882251179296	0.6064506974155855	0.6081264934734685	1.6454995083126547	1.9277609084098608
0.04437369409751583	1.3130790927446214	-0.46396114206887057	-0.15404733113072525	-0.38374922012771845	-0.8865769788385732	-0.9949978192846952	-0.8564919425482117	-0.8938884620663134	-0.4559159887592507	-0.01531586113966236	-1.9565294604602044	-1.0241345887345783	-1.7509781579750185	-1.3871648095842037	-0.6654971077786562	0.9529657890569341	0.5112976419933667	-1.444616421514045	-1.2765739765708735	-0.24188742799257623	-0.6190235878280632	-0.7624648077766363	-0.9977182226508419	0.031202839489582135	-1.713629173579936	1.7066631866855726	-0.0340532968464647	-0.07555162250486469	1.8200410687605189	-0.6439891763902377	1.7322786911278398	0.6324460545134285	0.6436001488815296	1.685384583812331	2.0412962753876087
0.06158180042638598	0.9279203319075379	-0.5373667237697642	-0.11712733230001596	0.05881827593055946	-0.8914210699738723	-0.9746581184487262	-1.0519711553377291	-0.993752100764161	-0.4635159729719488	-0.06582668995163969	-2.1454133266909907	-1.0142976730060307	-1.6414903101091345	-1.5270674088106586	-0.6773811914368074	0.8539283839486368	0.47868629413688185	-1.4294782120526353	-1.3092538656238557	-0.21144771263550402	-0.668796341139487	-0.8374927059660451	-0.8430792303026221	0.03138472744910789	-1.8518107913466308	1.7425680360599067	0.08690570543970874	0.002951551808940328	1.6788973034838084	-0.6252640019106767	1.692851752375639	0.6230321685987094	0.6486931407529284	1.6384136981964101	2.082343677294947
0.07976620340003708	0.5746212400413421	-0.6156404563197511	-0.1448954832453911	0.46535320803309865	-0.8953875257740685	-0.9450856421626257	-1.187656392859117	-1.1170315771688026	-0.38859119863976077	-0.10093625776598858	-2.2779106434581995	-1.0048806256317504	-1.4960091160195463	-1.623804140192485	-0.6943171233915898	0.7773912269900309	0.3797153147860194	-1.4315378323875212	-1.3525959671001468	-0.19493003763554245	-0.6841703468256259	-0.8641745391537814	-0.6953869114387954	0.018749577194070305	-1.9178879203793446	1.788682251550264	0.17634273931827896	0.06794979151288003	1.559916391768688	-0.6091329200739837	1.6779556359255756	0.5999175634747708	0.6026305750299653	1.4929135271703005	2.0525721810652278
0.09561170865633536	0.28057734215008245	-0.7123039161914106	-0.24412134871595556	0.7438910708429083	-0.8820634256866251	-0.9234121904521672	-1.2322891348346385	-1.2311652927230021	-0.25565534033109494	-0.14107751654907782	-2.349859740685652	-0.9715790670190095	-1.3293140915757997	-1.6545910360188585	-0.6997361765203551	0.725379480180936	0.22827259038451747	-1.438725907356273	-1.4099556196297116	-0.21849300666609978	-0.6459792395582126	-0.8555708285628268	-0.5898543270467445	0.030463161787512287	-1.9198384187442106	1.8661128372616862	0.21282511249311015	0.10803586725962293	1.4276351419860969	-0.583833062516806	1.6561564411206064	0.5910695395549239	0.5026725510223324	1.3282743638714531	2.043372905176775
0.11948532229381552	0.03928193782926207	-0.8197961368100692	-0.3455354652121064	0.867213789733673	-0.8569311410905502	-0.8857912175096636	-1.1603406441953568	-1.3230398403250212	-0.09510833489674501	-0.16753216764639925	-2.392444000596845	-0.9183157672205328	-1.1189821733071303	-1.6555185670634525	-0.6798626059085009	0.6856863049845199	0.012110875995986748	-1.4759947373160274	-1.4532838560703436	-0.23148241639396067	-0.5687315487565101	-0.8224841747979464	-0.5134409187184238	0.05225333933866607	-1.8884865556827166	1.9619116785835384	0.1561641870953629	0.11925935600002131	1.3907670775305627	-0.5367964976417936	1.6409508299294853	0.5784833970022747	0.3517523741749497	1.183826106924456	2.16583583947243
0.15394367725276786	-0.08484021600345262	-0.9244901289879097	-0.429971772026983	0.841073041580956	-0.8338162779790581	-0.7869441807166618	-0.9596422229384143	-1.324169610783017	0.0433625259197676	-0.16271480834163987	-2.3697355039346495	-0.8556474162864696	-0.8810916830231312	-1.6628317926073781	-0.663215986851763	0.6408394416644324	-0.20953403500919224	-1.5580500114578704	-1.468854291117649	-0.19433450241445527	-0.48674734238517825	-0.7778422802222255	-0.5195703364987697	0.040442747833477476	-1.857742224898803	2.0142346799281636	0.05777970612722276	0.08725786695850596	1.5709715592443154	-0.5065171748965789	1.6379231639843497	0.550584685921675	0.19206451511857753	1.0294138860614228	2.4059097693040075
0.18116058011985828	-0.06964738641819461	-1.0142442645245375	-0.49501564733924663	0.7347916687270784	-0.8075328093720054	-0.6642161045588728	-0.6732381582883746	-1.1733452546405714	0.13548838496865043	-0.12878916781405564	-2.282317117656512	-0.7922592910308065	-0.6649673888379123	-1.6844504008006371	-0.6854819525820675	0.5958529119995294	-0.4001650648887184	-1.6743979641755586	-1.4816101239257704	-0.12772444976154876	-0.42104982576323796	-0.7627304454964279	-0.6742626281320359	0.017136837286277646	-1.8147992854887214	2.0090583018833805	-0.0395378198532499	0.03653014772666743	1.8953002373713186	-0.49442631780826324	1.6149667279736821	0.53744982870733	0.04203077672982448	0.9356328239250047	2.6322236008129822
0.14654067967291975	-0.026058810892921468	-1.0681293279584967	-0.5461862267405254	0.6236400679305808	-0.7826056862828373	-0.5535377776809582	-0.3723678092992727	-0.9021061971834019	0.19500030616360212	-0.0523442076601421	-2.183229734890255	-0.7246604859937767	-0.5200385604929462	-1.7469873977689265	-0.7500877481993299	0.5572072343892275	-0.5308982881580517	-1.8138960494573617	-1.499579210142429	-0.03245005090122503	-0.3838658181518268	-0.763586389260194	-0.9113378480188288	-0.030081277006540043	-1.771424678407726	1.9864026860641122	-0.15059473111351815	0.0007466645257001317	2.259411762827477	-0.4823354607199487	1.5525698969177248	0.5441715833131036	-0.0932719661827959	1.01497928730916	2.75949965835829
0.01474765634438573	-0.014372018904261524	-1.0952491446965553	-0.5934977230523464	0.502338449118381	-0.7684837358907565	-0.4486888619527522	-0.10038748109318116	-0.6131001543094159	0.20477171443707096	0.08767560653899402	-2.061154079322224	-0.6640674843536629	-0.45053004949437164	-1.831666225571015	-0.827601350037057	0.5216900829027801	-0.5667765274370513	-1.9839074100004948	-1.5030731991290023	0.08911778979577142	-0.38188309070407667	-0.7654753686009184	-1.175187075427308	-0.11130031386665684	-1.7731513490913788	1.960965304758174	-0.2547070756996671	-0.027457518639120226	2.557993192237492	-0.4875981888977236	1.4812380872503468	0.5535683218946458	-0.20067607324291553	1.176228949686424	2.7379764580201162
-0.12940710867345806	0.0022105913499175394	-1.1095948569428011	-0.6379849741981386	0.4465222535566019	-0.7383477900984554	-0.3733549332488152	0.10974239024756442	-0.3530377545974199	0.16504742720767432	0.25939609446817785	-1.8921692910187318	-0.629590294348974	-0.4285548501408706	-1.9046914581974206	-0.888190147339156	0.4892455910022619	-0.5255014410944217	-2.1606640271403785	-1.517589891466072	0.1763018988601955	-0.39041196591583394	-0.7935149056898021	-1.4229221523234004	-0.1957569564063273	-1.7754216012865514	1.9267811350663173	-0.3395393564735682	-0.045188487208535175	2.6283943893922563	-0.4990479771145259	1.434423643592017	0.5197709282008166	-0.2715750328703868	1.2737939805240943	2.5713026577457763
-0.211177220461499	0.00968592676608732	-1.1048512847571694	-0.676198520433136	0.4328642468582826	-0.69618710042912	-0.357913317520887	0.22316089599216055	-0.14300804659666877	0.13492424048227436	0.39667042211438935	-1.678385348365742	-0.6234002351832041	-0.4001453363027502	-1.9662890326974654	-0.9459859624332054	0.4559351677638899	-0.46199134484964083	-2.3035707840764177	-1.531482657198395	0.19420166503362304	-0.37226843617569016	-0.8549362495655533	-1.5738479611467162	-0.2908479816462547	-1.7400088645801735	1.8855278396789554	-0.4649346452874158	-0.019740413147770943	2.4692367407704636	-0.531966118237831	1.4190027317114642	0.4884941924841527	-0.325663895909667	1.3694597220522557	2.31560548510786
-0.24393583593817247	-0.015309067991640501	-1.094156685647743	-0.7276601480003794	0.36006012640706864	-0.665583842315532	-0.39229189609609605	0.2094179258700503	-0.05023237255791466	0.12222566742100165	0.49252770726332695	-1.4172492940896304	-0.6478965545950248	-0.35555299902767723	-2.0105726943650657	-1.0011445791873856	0.4287141971594514	-0.3720726769735056	-2.3949252440302704	-1.5264080541464682	0.1596606222105736	-0.3352260519534035	-0.9113547497186048	-1.6073909778693085	-0.41592626847995184	-1.7239252469157869	1.8534084856060697	-0.6164984090619665	0.0013438214982422424	2.0986260372852845	-0.6461211031024795	1.4488487897839506	0.48535623051258003	-0.38275053264540315	1.4682081562289262	2.101673801313722
-0.17721052568337203	-0.038777409741841615	-1.1000502147268605	-0.7719533670355287	0.25867569206953883	-0.6284040181194331	-0.4527246081333196	0.06003226612166629	-0.08062857773732614	0.09063357618390278	0.5529079988882338	-1.110451442366997	-0.7124003300491702	-0.30718367436372007	-2.0057923420583053	-1.042093481679898	0.4111022710782831	-0.26843882175967154	-2.3716515342460633	-1.5075793357188263	0.07237538452370086	-0.30587853854024977	-0.970577203580544	-1.5566500585050491	-0.5421080089347701	-1.7462600519626548	1.812341597184309	-0.7500549676060467	-0.014075077767216037	1.5795189630764237	-0.7975922597205848	1.5312551286639753	0.45798908676049876	-0.4062653273934094	1.4776753829409368	2.0174247366897227
0.01723405211598571	-0.03302877152039333	-1.1247838709109343	-0.7636315454012779	0.1585911723199847	-0.5936975298677101	-0.5013030343808985	-0.19623370615532496	-0.18209272458400072	0.06475743945971527	0.5344754757857013	-0.7928588945924173	-0.7937828133448603	-0.24748338753311305	-1.9794290558292311	-1.1196515931942495	0.3711856297301632	-0.13815173784759616	-2.234604397162774	-1.4787677916152646	-0.04572037346922179	-0.3106465259741285	-1.041089260533532	-1.4085491117891995	-0.6692113150511847	-1.7550213069130354	1.7371335560627528	-0.8760492486936707	-0.04010499708328148	1.1392423229811763	-0.9240468217712511	1.6290150979591076	0.4619501207246156	-0.39124422478536136	1.4135232340328485	2.001782086128345
0.22909744775028001	-0.027932909067679736	-1.1442468913331951	-0.7207288898257389	0.08892109251923194	-0.5698532036205487	-0.48835645261645516	-0.4896439908676188	-0.3501729795075016	0.05065382730029533	0.43580126019584375	-0.5279924917886359	-0.854603743520147	-0.2090267886644849	-1.950402090702859	-1.255250323024073	0.31490009276972974	0.010527800857325275	-2.0662098385825245	-1.4466425039887227	-0.17241206437028841	-0.350961984078419	-1.1020383595741006	-1.2021209808041387	-0.8142608998407808	-1.7545896392421212	1.656017848031362	-0.9597771374627898	-0.0990857319100378	0.8518604872252122	-1.0442248723124457	1.7126190469240974	0.5544428358867248	-0.35083874813474303	1.3532427133326055	1.96774088379006
0.41156658828811815	-0.028975244569371207	-1.1556314645787116	-0.6871828938078793	0.08514599809935627	-0.5613617968069089	-0.3984547449644261	-0.7778634323758938	-0.588325902123365	0.02032840009864675	0.30644699784728663	-0.393221993887375	-0.8644886442034693	-0.25632123944702084	-1.8921341148244377	-1.3866095061556227	0.2633352782640409	0.12827980798961175	-1.8848087775874738	-1.4329022536486693	-0.30022740663189645	-0.42778480471274544	-1.1068936267858072	-1.0200861559420216	-0.9389996624833626	-1.7617361373494578	1.5709875937223376	-0.9512040605443316	-0.19204316730288193	0.6597474106178807	-1.1237472295369515	1.7817978496971563	0.6665521002044599	-0.2973462164221768	1.3098220377336909	1.9383381349060784
0.541491302929518	-0.014803693202943202	-1.1646202942961326	-0.6557712510070945	0.12944103286085723	-0.5615327647293308	-0.2439351070138433	-0.9616136087454036	-0.8262770800145857	-0.020928657056000034	0.17939935245397545	-0.39057577790055814	-0.8045794281688767	-0.37817013694924895	-1.8139004386399211	-1.5166667812459707	0.20332064989704635	0.17862159739913724	-1.6677968810022499	-1.4595785822604388	-0.4035359127200918	-0.515402474784832	-1.0199120312058743	-0.8571502415548974	-1.016435429785349	-1.778699078047186	1.4658253871283438	-0.8846036071035709	-0.2777275370044734	0.626148629655732	-1.1202884393464596	1.8099618711334553	0.7701734345990875	-0.24864045238621074	1.307455231055688	1.9208905631260809
0.5709979374958778	-0.00018993889640271273	-1.1557272943198371	-0.615261658129487	0.18635236194538302	-0.5730901962850774	-0.12106905662766006	-0.9173354325625065	-1.0230185354855763	-0.07528876822441576	0.05988393410920638	-0.4620469242229035	-0.6680862243159345	-0.5239200495091914	-1.7386158355202717	-1.6709929575146252	0.13146231548974208	0.16119337928166008	-1.4639562564586195	-1.4831075477771596	-0.4760900810702634	-0.5762847961765175	-0.8952393947180439	-0.6957422400057722	-1.0710988245547433	-1.7906738589921418	1.388394801416922	-0.7987792453762245	-0.3390050294179404	0.734205670421064	-1.0960470908561997	1.7819593252142318	0.883997432234624	-0.22841353846657633	1.377831204931857	1.8643751804527156
0.5423341489537878	0.030585280007069802	-1.1457226693465035	-0.6023046249632058	0.246727162089652	-0.5881695670427224	-0.06660372996854079	-0.6920443279291562	-1.1492972834632313	-0.15526955446280916	-0.05298720265209089	-0.5644449913074694	-0.47019627083042514	-0.7021998257860347	-1.6672435107810302	-1.7970332342898103	0.07151752029515604	0.08907711091941323	-1.309474433240523	-1.4985254674321928	-0.5412843330088876	-0.6134373319236791	-0.7543480996719614	-0.5686589780265879	-1.102795832968051	-1.7752617243713977	1.3568203292434864	-0.6840535064390625	-0.3686178905692763	0.8748111199418351	-1.078559328384443	1.7267750672542408	0.9169203119363759	-0.23751967899613366	1.598251034259191	1.8217945658973018
0.49064661651535835	0.08369174738616982	-1.1561968600513444	-0.5912340150948425	0.2790647633466913	-0.5682916965957577	-0.10777753929222737	-0.35798662075043747	-1.1902245632689628	-0.2325041279184635	-0.1582240496677107	-0.6706783229720473	-0.2632131684153557	-0.8974685809109	-1.6074891069465262	-1.8723102248772683	0.03404503998129833	-0.028185582079105043	-1.1750739082875628	-1.499593075178089	-0.593006005134618	-0.6445000619384599	-0.5690215171655509	-0.49254759898019823	-1.0998128704318326	-1.7270908098358142	1.3501670344712455	-0.5645358293116696	-0.3730582885702517	1.022086432975216	-1.0642769102702554	1.6578250214637034	0.8615001311050945	-0.27007614602216057	1.991316261820837	1.8116443100119413
0.3862390652587684	0.1388618284857901	-1.1724687500941804	-0.5607170759153564	0.24924685954442644	-0.459510506489207	-0.3098752903345222	0.051777974469377375	-1.1929817411724042	-0.3037885736781819	-0.24717169022062885	-0.7535386896429375	-0.10296741194957829	-1.0969174011301788	-1.5890098345965131	-1.929416139983675	0.01917057425850438	-0.13360399472198015	-1.0617227031571326	-1.4607709753272842	-0.6190185341311552	-0.6230362505199389	-0.38888962784613273	-0.4103778678668576	-1.0769556168514627	-1.6797512552590248	1.3857277479090824	-0.47113047161931404	-0.37425260251534076	1.1128385916349943	-1.0916639688044545	1.5662280344035582	0.7850916144639462	-0.2939293990907351	2.4694258206951627	1.7617275640518115
0.2933223147997423	0.19597970825018765	-1.1839970679513832	-0.5370559379785951	0.1867708276004152	-0.2574948093550371	-0.5956314151939492	0.4281141067605924	-1.20383560735815	-0.37139011392306454	-0.32442294568190694	-0.8229931162925113	-0.0033146571239154434	-1.2955600659383921	-1.5944798894748948	-1.9689852425008947	0.03520427064326381	-0.1900190360271093	-0.9848679703608745	-1.3851372057965174	-0.6462895526514992	-0.5424210702434837	-0.2868699857959006	-0.3542359542845546	-1.0455375033094256	-1.6331311468004244	1.4436429582217543	-0.40430539607588356	-0.3842511538761586	1.1314564389989357	-1.1479438522919885	1.4540698315026745	0.7070369538377097	-0.24839869644295082	2.926511707905008	1.6372074077220298
0.26061988905801997	0.2574248596428176	-1.1982852823529542	-0.5188384787015439	0.11727881829116497	0.0011910551313736306	-0.81271086786952	0.6723957552468898	-1.2286367588408211	-0.4136051522809935	-0.40608330965940515	-0.9245168829409035	0.024912492521539643	-1.453357523252597	-1.5986656705992217	-1.962920799061107	0.10696483860919823	-0.24023130110710822	-0.9543752913028933	-1.3172678562359126	-0.6608970203385391	-0.4376984419515053	-0.2188962448320107	-0.4024718072516297	-1.0161565349140749	-1.5686527869192397	1.467273625861092	-0.36155232253493513	-0.429191043989485	1.124392685908808	-1.165491249077373	1.317905601730143	0.6287593778801581	-0.1573372911473801	3.284513132829575	1.4624017580863775
0.2412274067829145	0.25996226222774244	-1.206018742461651	-0.49620139912651007	0.04979900553590595	0.2960537320023363	-0.9460054703519291	0.73316833210266	-1.2676676382349163	-0.41767125027714364	-0.47153611733190814	-1.0493553278872398	-0.021213045254391612	-1.5028465082097018	-1.6102241343857169	-1.935347054393595	0.2170079516889148	-0.35001036617739495	-0.9531910096103349	-1.2910768038722797	-0.6598969706276578	-0.33429763195802875	-0.15120289923900992	-0.5328951577603946	-1.010869658223869	-1.494246070607057	1.4624700617475122	-0.34255303635101897	-0.511751823373149	1.098999937811584	-1.1535643863515386	1.177987066185644	0.5341575407371552	-0.06400337998514175	3.4328330179844144	1.281016879492527
0.22411763249021072	0.198706626380874	-1.1904368265549063	-0.5073043476799793	-0.003274904456717473	0.508874601833593	-1.008254843063029	0.6363435054528721	-1.3042641312849965	-0.39673403886765113	-0.48734562911807755	-1.140410803979855	-0.08786414743464674	-1.4374732758938167	-1.6410110302120913	-1.9020760711184284	0.34110149905701725	-0.4829742862330314	-0.9549519849966618	-1.290633122731129	-0.6634477089269688	-0.2678290546619634	-0.10074649013012096	-0.6989934963936099	-1.0240747240854193	-1.4197274404542666	1.4618534848612919	-0.36626938669094145	-0.5864117566585241	1.177620297483857	-1.1327072851597362	1.0829452680945892	0.4344629456402892	0.006782760202140298	3.2912044751661496	1.1207864538911125
0.21122911203573028	0.12786992683159099	-1.1553056434588915	-0.5658912655325071	-0.02705621859701248	0.5758484359771487	-0.9571813828519655	0.49975057950236507	-1.309496044477381	-0.34622714098354385	-0.4488067546800025	-1.1899195233455384	-0.0939942254069496	-1.2678671346878871	-1.6832493670121225	-1.845838094706157	0.4754046562310963	-0.640389521384946	-0.9526246140182408	-1.3023768079359974	-0.6700772519541645	-0.2263806094446736	-0.05052620343882367	-0.8959698874970922	-1.0312896131465976	-1.3217388791570226	1.4452489259253984	-0.4366135418428202	-0.6529258563696954	1.5953139351348296	-1.1046642491756153	1.0592621922570888	0.3525329877158273	0.024092485739740783	2.9597200509858723	0.9769943968076722
0.20511145464289507	0.03854493292907527	-1.1238351564738085	-0.6379634150747335	-0.06604475271170862	0.5509327107494751	-0.8642557400276036	0.40956322449050003	-1.287586567381247	-0.23162065636432705	-0.3986225264988556	-1.2138054112617787	-0.018993741096121418	-1.012763733497239	-1.7319923125479693	-1.7814325926336951	0.5948473143168621	-0.8565368441813066	-0.9740858579077496	-1.3368591516249082	-0.6706840236888563	-0.2185441152464167	0.003176888911936132	-1.0626545182658185	-1.031204732098819	-1.21412572756757	1.4229661240373348	-0.4804148518628829	-0.6435397736986672	2.393636201192482	-1.0688985695765176	1.1074088089312757	0.2760215870756107	-0.012364310504254858	2.580139777521736	0.9154135900691449
0.21358908090369005	-0.08061823078953197	-1.103643830019006	-0.721828405119382	-0.11968848827714415	0.4541762645199565	-0.786472768769646	0.3619804951203469	-1.2436465663541936	-0.09978115432163927	-0.3712901362061748	-1.1999798070310987	0.06537580563421257	-0.7533906943887244	-1.779403418635166	-1.7171161099144778	0.6680604122688709	-1.116333866028296	-1.0292115961709623	-1.3973523022138603	-0.6649084556956726	-0.24878857679069669	0.041118809888522526	-1.141324262994439	-1.005388767710167	-1.1156415478333526	1.4169007281566075	-0.46738676990819783	-0.5282425428457396	3.482648975457237	-1.025335703470406	1.2201321761419186	0.20336833640044416	-0.07762229812226659	2.2659827158112815	0.9953347253194625
0.23855839437272358	-0.18234596429803035	-1.0807213559421736	-0.7953450159297292	-0.13161921120788103	0.3276941955119521	-0.7318924635868633	0.385736403226161	-1.1544215994691394	-0.007208237377890591	-0.35387824007499014	-1.1916914388961801	0.12769626564616837	-0.5501350291727449	-1.8232352062041177	-1.6518871788245035	0.720519091381376	-1.37143922882797	-1.0879828624269234	-1.4371172244896147	-0.6292437615120816	-0.2733366309057201	0.07171142061760155	-1.1879078381250714	-0.9461417963607296	-1.0265261553270968	1.4246581257251043	-0.4528986442861756	-0.39977723516233193	4.675556690618233	-0.9696372545407564	1.369012602884016	0.20552890038087207	-0.17172982830294467	2.032282471235156	1.1195831730786983
0.29753654492109727	-0.24315939720478735	-1.0737162018660182	-0.8326746381051295	-0.12852968818029578	0.2526506754300652	-0.7104604667760974	0.470236522924336	-1.0378131486259952	0.06499161264274164	-0.3572156902712969	-1.229216413616721	0.20532392623083973	-0.4279278403767092	-1.9062373432717457	-1.6217207454937426	0.7746258333626972	-1.583801562883704	-1.1391026391387848	-1.484715891913834	-0.5525208466143017	-0.2424469961443147	0.08664616353020581	-1.2655826628661586	-0.8869554543311347	-0.9474989961669932	1.4318563023967958	-0.4449619966586093	-0.26610594361571127	5.756941136731755	-0.9136555426213677	1.511366727477712	0.291934312264791	-0.2738153046112878	1.9157683770556986	1.228286009051751
0.4378633842453782	-0.27916735089957745	-1.0961307783148935	-0.8340975402498458	-0.1335156619423949	0.20136029870338143	-0.731260081706717	0.5562967321100574	-0.9458982520790485	0.12231082130573709	-0.39964315347020474	-1.2704717368649319	0.34611178353600136	-0.3697204339369643	-2.0255439967387234	-1.6406262306390638	0.7872796042029331	-1.728998336283564	-1.1784619837384491	-1.578193962340309	-0.47414616421652517	-0.2249801114855468	0.05406126990270445	-1.3558538853065656	-0.8478252913052172	-0.8626842926783527	1.4346237288861108	-0.4501283050199504	-0.13312367934510405	6.494236777579533	-0.8754299475850669	1.6060990308277099	0.3741557748532792	-0.363796866693618	1.9067832776299487	1.3537765531334796
0.634309721352379	-0.25074001903526744	-1.1249276155226209	-0.804820250666135	-0.12357932851649796	0.11242278545930917	-0.7563139020128644	0.6660561188747731	-0.8802370690321952	0.1235349083988186	-0.4420399978599704	-1.3258907271791436	0.5701415411343216	-0.32014187615640854	-2.080339676911737	-1.6589642174074495	0.7493462249511866	-1.7900762534516688	-1.1747958595423524	-1.6706182900565494	-0.427818018621395	-0.2345790300818064	-0.020243503382834104	-1.447457589873135	-0.8100532250437571	-0.7767664384751571	1.4494932691421738	-0.531310476625511	-0.06993222227604341	6.773898377616177	-0.8510395133107339	1.618115500556624	0.4016600972707843	-0.4569857242898984	1.9047817188960834	1.4266720810597042
0.837660372141535	-0.1712908907952407	-1.1434419215077556	-0.728511733374868	-0.14103023668384357	0.019621397168493798	-0.7581880519485702	0.7596898533909446	-0.8387314543491587	0.0955618572630062	-0.45547144880290097	-1.4165848257581417	0.8668325164982675	-0.2568138899760049	-2.027137447507644	-1.677558134816414	0.6734654998132124	-1.7555796070209553	-1.132367680643709	-1.7518396689587004	-0.4095923935534106	-0.25656212726045335	-0.1106636316689282	-1.5498455164474452	-0.7690678048306798	-0.7117924601569964	1.4702131203186561	-0.6954530781494125	-0.057973771107898475	6.655245707215653	-0.8697646877902944	1.576629748961732	0.40346056725447293	-0.5441790344932664	1.8521275752694055	1.4023735717509616
1.0425211220575101	-0.11123552007153259	-1.1454447630972444	-0.6046114511675174	-0.2088929009958352	-0.07548235914427452	-0.7485643495179855	0.7194253619805522	-0.8519793579339915	0.09369911603440235	-0.4431116561798851	-1.5031522262784043	1.184408943427336	-0.18436440460742975	-1.918735229526482	-1.7156806728434097	0.5799868152285497	-1.656061747167648	-1.094285300651673	-1.8255184684612646	-0.4314698855431557	-0.30194455550899957	-0.2237219967415193	-1.6100737085499817	-0.7355034133662423	-0.6701125483766216	1.4963817904896455	-0.8635265664699873	-0.022404651948356818	6.225564696755599	-0.9375689023866665	1.521082171088325	0.4089991558709662	-0.612321976367544	1.7900938644373077	1.354087077214103
1.223044693022656	-0.05004305607325178	-1.1384108600987513	-0.42833327864821885	-0.28263189152744367	-0.1645566467262848	-0.7403548829284535	0.6559439024691331	-0.9100414896859931	0.12096964762114201	-0.412309134184623	-1.5845204535382256	1.3792758447621223	-0.1263660014224074	-1.7477960145770317	-1.7393153111298485	0.48364497057518124	-1.5421810783290042	-1.0542359832398223	-1.813192451758633	-0.5060353898286962	-0.34845997087054564	-0.35834129007035187	-1.6053300721808441	-0.6894372561504195	-0.6283846735217014	1.5306089771735654	-0.9925906829607258	0.011755789224668906	5.600619493068081	-1.0163458306908066	1.4572993418441498	0.41753852779360817	-0.6500520205793899	1.7353358926524038	1.3357273409472736
1.2872414652046422	0.056548909776472554	-1.1294220303813307	-0.2151674459833171	-0.3129929103287943	-0.2116982018688561	-0.71395581389545	0.7136104829815165	-0.9588502634010763	0.16236507983848628	-0.36602370103402376	-1.6861841082564049	1.3652642379682898	-0.09556787895890764	-1.5126312205011856	-1.7469153384131046	0.408001678223391	-1.4324739712195642	-1.0049698648293588	-1.6943275010368635	-0.600680543927115	-0.39256778861696395	-0.46850715552745886	-1.558728730621862	-0.6186707140310344	-0.6099828405875961	1.5638611120374164	-1.0397238875036812	0.03207443800844462	4.937572037582142	-1.0756670641734274	1.4011731433678933	0.46949494732293545	-0.650680586031873	1.6418470288712925	1.3421707156201987
1.1496538754592434	0.19021001274587576	-1.0962745229265782	-0.043470587187537615	-0.2329324173488112	-0.2143197100126633	-0.6837279600244704	0.7790491456682195	-0.9785405485261467	0.21203108311082577	-0.3044390695829275	-1.8031305345988884	1.1880198112740366	-0.08695395910362944	-1.327208251547671	-1.744600835228745	0.3655151761306762	-1.3310132464233493	-0.9886061812686926	-1.4995237499997853	-0.6785046371582272	-0.4410816673583863	-0.5470178593763283	-1.4975766842451885	-0.5564529060093479	-0.6098549390554744	1.5700412198969764	-0.9917109130586121	0.04453817584566777	4.409956948498926	-1.1196771876317588	1.3642759877165163	0.5821357789691894	-0.6363041659391916	1.5685052416887355	1.3938341595338326
0.8734251384381079	0.3971399314351768	-1.0238655705333721	0.009996038856353001	-0.084359302762848	-0.20458593629608793	-0.6972034429977627	0.8261354829286999	-0.9896634076780805	0.2798880850099151	-0.23553654274727073	-1.893148507507247	0.9356909265981009	-0.0856700819674866	-1.25601429816316	-1.6938820587176395	0.359230190614002	-1.2363741363155611	-1.007740054179779	-1.2522685690571365	-0.7455192043009286	-0.4731987048255425	-0.5985515770154738	-1.4150871574215693	-0.5288423137533782	-0.6207905200519365	1.556333138426584	-0.8925776917482479	0.03619328994728215	4.107147770956901	-1.1378507447102506	1.3350623754192366	0.7070026591713539	-0.6087439884072582	1.5316444191665064	1.5340745974451484
0.5678161937542533	0.7003858619373274	-0.9215194070130668	-0.003187365105677964	0.06253994920298235	-0.20434658120469665	-0.735100364397057	0.9042250530962314	-1.0127968027703762	0.3338011382834683	-0.18378054903024912	-1.9271063364482006	0.6933908974698071	-0.11137748229814474	-1.2322195594421976	-1.5782236640146046	0.3708364638681271	-1.1252278699891543	-1.0380267712042732	-1.0070099532496717	-0.8011062371069221	-0.49187725625793555	-0.6214849668239596	-1.3470772697022448	-0.5076584294006422	-0.6626782718220097	1.5471131631279822	-0.7706640455257403	5.763724968534667e-05	4.0024519212530425	-1.1145635452380573	1.283470947714139	0.8230215154536722	-0.5612308870247206	1.470750281920114	1.7177495911335896
0.27228628277730776	0.9724985997273448	-0.7524949096187639	-0.03296051452769895	0.20171984536213555	-0.21934616693187622	-0.7648108149115528	0.9341787712571155	-1.02373136684598	0.3494694530749133	-0.15006924016664774	-1.9187596816175365	0.6003480701641806	-0.16001552543245873	-1.2065935414793425	-1.4298061473175605	0.3398724352226485	-1.005935962494712	-1.0974468178657237	-0.8348200753756883	-0.8336471805082066	-0.5373541000992301	-0.6275356037747181	-1.3068185430637944	-0.4964662569578401	-0.7450148831257797	1.5441593296730645	-0.6370513314559946	-0.06265915658478918	4.05986789200235	-1.0505013838219164	1.195924304873929	0.9091697173399222	-0.5216957317698475	1.3861442481403974	1.8265688736368753
0.029736268142673227	1.2093509173641894	-0.5078607464777178	-0.09897455039317936	0.2786373941670822	-0.2380956490908539	-0.7773779675479087	0.8176400865374263	-1.0385259799864017	0.35197084843903653	-0.12788080980955568	-1.9047359026213246	0.73486189463272	-0.22174612959463783	-1.1773525307272936	-1.2818003451292725	0.254047466333847	-0.9237599712058644	-1.1991508700023759	-0.7715123225475519	-0.8275345171068608	-0.5871897971391546	-0.6225180024009179	-1.2946130067881483	-0.5041904323056889	-0.868567763155981	1.515366622986298	-0.5034386173862488	-0.10857899660177753	4.235713329058254	-0.9650305038129018	1.0860805843844368	0.9354394317686106	-0.5112035238322509	1.3292824481972692	1.8501298882541373
-0.07042895812508493	1.4026883599657807	-0.31685290646959813	-0.13620715651325827	0.24951396528168054	-0.2515565235162361	-0.7758717488879247	0.6192392516166861	-1.0894732477826896	0.3553131384149274	-0.1165824692367422	-1.884137384345091	1.03250057285344	-0.322067691860623	-1.1030073500758872	-1.1422513814992217	0.15507989439795591	-0.914506177440763	-1.3260749731397021	-0.805564850130972	-0.7829480311205697	-0.61192668243968	-0.6050892164525127	-1.306747477350399	-0.5043601944012444	-1.0273095522113451	1.4588853124090209	-0.39792238465843244	-0.11821006674872185	4.367219929338397	-0.8981506210777823	0.9735321489839578	0.901967837405161	-0.5098980417386338	1.260455125604238	1.8326435009640618
-0.061157651858102166	1.4045729867819703	-0.2758665261909141	-0.1117375514488175	0.1946771574231709	-0.2507130817656201	-0.7457128821311454	0.43129101626250377	-1.1378785320484888	0.3942284637393322	-0.10617207412899968	-1.8856761531127557	1.4240218150883213	-0.4701912842420367	-0.954875885684563	-1.0297643012555242	0.05925481522040168	-0.957349947329887	-1.4672207546894145	-0.843970998911946	-0.7282149733485884	-0.5873628923925308	-0.6005438599138941	-1.3142982093986522	-0.49960685572564545	-1.199704829820772	1.4439010601741253	-0.3505271209956978	-0.11594393259649945	4.357438338163407	-0.8790974578732609	0.8598668412570504	0.7932365977234908	-0.5122188987939549	1.156841588811671	1.7057944140296104
-0.049252451765272647	1.1864300649684145	-0.345084348204694	-0.12418794521508587	0.14028552579341996	-0.22656101325809969	-0.707884947846048	0.29851321824063215	-1.1666607794307642	0.49679631790398016	-0.10121182704825112	-1.9537433564036006	1.8549267089534733	-0.6606081780965958	-0.7879559719283614	-0.9654033088596851	-0.05014583267316688	-1.0395115470265655	-1.6017036644557714	-0.7780150242725583	-0.6880893832636474	-0.5039467161978228	-0.6030379029496942	-1.3134098879812117	-0.4908883595323901	-1.3558086497761135	1.4736114626915457	-0.3608410192098234	-0.11932782210758885	4.215533053036833	-0.9025933774431557	0.7691445132477208	0.6174078433163225	-0.5144108193462026	1.0722063351964242	1.4673507356213058
-0.05793376581526584	0.9230982141320391	-0.4953741312092778	-0.22783343098363357	0.07192426410521713	-0.20809647763649367	-0.6942369970872602	0.19709321891843679	-1.1943670549482794	0.6082095318455929	-0.0942919761825159	-2.033223094721289	2.2111550169525174	-0.8468748644645547	-0.6738934362904384	-0.9365610384084379	-0.14449044859568225	-1.1534929570103962	-1.698742676533908	-0.6551430782447574	-0.6527393114610088	-0.4005616421364704	-0.5933568838284813	-1.296638379619918	-0.46708528856248677	-1.4894177877694343	1.5024041693783108	-0.4182506849497945	-0.11142697600930074	3.9062509567709576	-0.9562493511310057	0.7075146908978656	0.45198752014819865	-0.5086086767079012	0.9945107925197648	1.2686735472877708
-0.0815194070611199	0.7307609924664153	-0.7139809366610782	-0.3604543786082244	0.0146211799393835	-0.2083814241738649	-0.7590503908760413	0.1225493066771491	-1.2048846799262887	0.680515824222146	-0.0736140737430199	-2.113448902744511	2.3724804349006954	-0.9871309771861215	-0.5793090525890173	-0.9061720566945656	-0.1743092132136779	-1.2398425100284503	-1.7517779001572127	-0.4727069390172932	-0.6169397791141531	-0.2908821952251115	-0.6132944704637866	-1.2351132382479177	-0.46053732201957026	-1.5903320966139765	1.566097995624632	-0.5358777927130733	-0.10211745192449681	3.551448354996771	-0.9971137645453982	0.6510386288012839	0.321667787995432	-0.5032094606417046	0.9002768229326165	1.2226771678455044
-0.10411470422845603	0.6219158973504089	-0.910566067602609	-0.4968266137052497	-0.0385417652989917	-0.23580467893039855	-0.8406276534148749	0.06027337086065369	-1.2001100547764245	0.7098300490425528	-0.04329124642429112	-2.232447020777213	2.4383757740432705	-1.0830037558873347	-0.4893623241105747	-0.900174377769711	-0.1541972595603207	-1.2610845000708937	-1.7696554046640203	-0.15101038161072441	-0.5987366270733795	-0.18346872253975516	-0.6451119662341175	-1.12753751459575	-0.4977637244024559	-1.6471043891847899	1.6623556848618137	-0.6663083603283697	-0.11363186329254502	3.3130007344209274	-0.9775537096750284	0.6310964024426626	0.23209011947358388	-0.5010981254038775	0.8222306422295864	1.3004634500415393
-0.10435351060200011	0.6870566018853997	-1.0241147278602962	-0.6157036201592838	-0.08091363875225349	-0.3057989463700805	-0.8056626843689829	0.011896414115021658	-1.2078974011476098	0.6802922952747135	0.010597857662845994	-2.342900309213717	2.5067783270727553	-1.1521241179842876	-0.5015034676558532	-0.9282711111375346	-0.11895944076350154	-1.225882665623867	-1.748750258264932	0.17218359964723248	-0.5906351007638742	-0.1428228098608395	-0.6615077166055637	-1.038723139279946	-0.5421807641185814	-1.6500940874981502	1.6949195478526726	-0.7603688658201707	-0.15687215279170416	3.2091451824824366	-0.9140580742383637	0.6630281859440192	0.23560532277507273	-0.5144430534719705	0.759203456989439	1.4360266189884707
-0.08198297237446917	0.9851224408033874	-1.081641321456962	-0.6784622283906405	-0.08674544734899378	-0.3953747398578608	-0.6896493539931077	0.08954632269969799	-1.2249112062590946	0.6121266105434545	0.08417485602727307	-2.3988438797896308	2.557222510778294	-1.1882070370314435	-0.5934598467309188	-0.9336901642662985	-0.07018795315411326	-1.150499505839105	-1.6886711330963184	0.3132048773552829	-0.565600148451007	-0.18139157949925305	-0.6860054174305873	-0.9931700169935442	-0.5698034822385194	-1.5891649951333595	1.6513863518860297	-0.8127058157415787	-0.2533053479991062	3.2862031134972285	-0.8686018186745255	0.7059268483133081	0.3155976320504218	-0.5370552926984633	0.7050883215862148	1.573744048744725
-0.04989863371721338	1.3926966792475495	-1.1249755303931814	-0.6924864381654587	-0.05010744372214389	-0.46220040180198446	-0.5738084914027277	0.22989764605201907	-1.236706547826505	0.5705076493786789	0.13713518957048415	-2.4440160689918944	2.6397446367498523	-1.2136307900878383	-0.6510024457667722	-0.9302629191663823	-0.0027570418774428727	-1.008109092912335	-1.612053256638573	0.34960059596541226	-0.5327221096415595	-0.2728960248062185	-0.7001580048349232	-0.9608528838270199	-0.5732714793334726	-1.4855487664227331	1.5674745393706149	-0.8342133820719425	-0.41236346673751323	3.484631552997405	-0.8375621584305396	0.720486557436135	0.38439273276054037	-0.5462581356053255	0.6779430943780103	1.6151601979978019
-0.006597419220282913	1.6721689373979935	-1.0995039852024535	-0.7025437692337944	0.007792176590225947	-0.49510602793752606	-0.4513793594064631	0.302030510903463	-1.2767058018988808	0.5840045401093521	0.16785606140803808	-2.451604996777874	2.7568399226356464	-1.2607013088117438	-0.7004232024505939	-0.9238090160561494	0.052020098558989945	-0.8027986390197388	-1.5591828026420587	0.35000268199958245	-0.5068107092674703	-0.4100818810721039	-0.6736089905070821	-0.9358022198551692	-0.5405316466188833	-1.3615002679555577	1.4542681552610455	-0.831330731754384	-0.5811904610780675	3.6385242109330607	-0.8341928197104916	0.7076357975356745	0.4255634797209081	-0.5376838581509451	0.6812741556285331	1.5241184191101764
0.02218577250857675	1.8155163904841252	-0.9485817259064524	-0.7349040134643898	0.06016270814141152	-0.48899677417630294	-0.4081129409521106	0.30181777142788824	-1.3406723292587412	0.6305304938820463	0.1690808137736544	-2.3733725937491257	2.7876942485549443	-1.3190132168788469	-0.8080049121999953	-0.876673268513138	0.08974397829351362	-0.5645602222429238	-1.5389779271568313	0.23565773290329783	-0.4958775815294003	-0.577339103628894	-0.6538780109871689	-0.9361575484221449	-0.46447822780929054	-1.2322717574374276	1.3609069434893653	-0.8030283468183445	-0.6968245497103793	3.702399970753637	-0.8700181336232189	0.6651542802521611	0.4325081496579964	-0.5149426824213788	0.7224887336448658	1.290390825176329
0.01724809954972135	1.9083474219832386	-0.6679155801028278	-0.7744111071036757	0.10083400840081531	-0.4381167204634317	-0.5644377417242009	0.2271178502378442	-1.3907050209699872	0.6718727049214295	0.11643687459156067	-2.2840890332071546	2.7071395057290957	-1.3988076737704662	-0.9103900698149339	-0.831184379005153	0.13608527150312139	-0.33838195970429713	-1.5338082801162685	0.06431362220463445	-0.5330367320225109	-0.7532510888544424	-0.691642840150563	-0.9089571466200859	-0.3748074637632223	-1.1052015852738624	1.3177895784459863	-0.7485949239387107	-0.7326999032148158	3.656564353583312	-0.89501981961225	0.5916963762766443	0.383243861437615	-0.4693152773962896	0.8132163229683055	0.9971784620481607
0.0021471082815294916	1.906283808262718	-0.2964603375584373	-0.8132175292323041	0.11791096853600236	-0.3682136359157086	-0.8386385249555058	0.09808426698608441	-1.4256068583330734	0.6837197391353409	0.023743533053798626	-2.2370633270802043	2.631455235812747	-1.4857978141460442	-0.9669100064170024	-0.8376716643728525	0.21200789654453994	-0.1511185623924744	-1.5637345635821558	-0.05972298681868948	-0.5938375071414177	-0.9134743497513501	-0.7607676779002072	-0.7986276265738488	-0.311255810705015	-1.0140557559451666	1.3028340042057982	-0.6845027506443968	-0.6755718861746732	3.4079281226023768	-0.8935140531931134	0.5193015194551974	0.2827090470150274	-0.38839150465486383	0.9360272917046715	0.7429950943032825
-0.020722113843694677	1.8295721267948113	0.033155640011265974	-0.8436482319181711	0.10606037732644183	-0.30145636114055446	-1.0815996433075974	-0.00286770548984821	-1.44383113179241	0.6530111194523796	-0.0969251937685928	-2.2109392300473596	2.5769203347127747	-1.5608150537869032	-1.0155459291400122	-0.8748261169333134	0.3473166514012845	-0.015218757534224114	-1.6391887545506911	-0.15379725377858916	-0.637367760848799	-0.9918235558018027	-0.8452404727932388	-0.6266130673004725	-0.2675056935071494	-0.9538780850815947	1.3150795079460875	-0.612099559551404	-0.544825132621799	3.086724301790338	-0.8784116632665253	0.49411133879167474	0.15309235552255934	-0.2637260232457955	1.0627829382377096	0.534439358654931
-0.062176090804097875	1.8504504227529304	0.20579291864593913	-0.8509244360672898	0.07726637885032289	-0.2439541498991927	-1.2523312530946507	-0.048564144843241515	-1.401007451575044	0.5735625449935853	-0.24063967760400634	-2.2122215373537464	2.4445178482542644	-1.6556278874106058	-1.0379850455650277	-0.955288484847267	0.5753778258496547	0.06891449028969916	-1.7148489075527151	-0.2503117670148251	-0.657683377447391	-0.979061714848416	-0.9360147847057183	-0.43867978822654496	-0.22166992770672517	-0.908568967327249	1.348288625817876	-0.5115624500993711	-0.4046310495289175	2.881415924336207	-0.8539615946785627	0.5230558252271627	0.04710468914936854	-0.11006594570810405	1.1709985991263911	0.3453107858005492
-0.09194962661147674	1.963349044819958	0.22134608563034536	-0.830206118475283	0.04796487947341761	-0.21186916979127765	-1.336231081811475	-0.04053677529823223	-1.3017893959960527	0.46310731225525387	-0.3584914739854791	-2.2485574634810908	2.1839235551186107	-1.7728189980933429	-1.0188636363379875	-1.1122852417132592	0.8924902617520527	0.10159779610703339	-1.772384401607745	-0.3631176971527371	-0.6130182358658617	-0.9375975336990005	-0.9826046892265607	-0.2539089333987086	-0.19127038673803107	-0.8765136458390828	1.388509513395755	-0.4244090742645802	-0.3336153049477913	2.753900738441564	-0.8373385297544296	0.5747683595700648	-0.014608562958237328	0.037002253109961594	1.2364364207978382	0.19189248221780258
-0.10229556155940467	2.03734433679861	0.10546876266334763	-0.7811267740442683	0.03224125507365689	-0.21698680960245045	-1.324365298169463	0.019469939445469646	-1.2142994337429212	0.3290750976806114	-0.4279961707342304	-2.2739354908084026	1.8932187028626466	-1.8829338557233875	-0.9936181439318894	-1.3319850055209104	1.2586954178569125	0.08435666868776162	-1.8345231471112435	-0.4671470597172364	-0.46338158418253617	-0.88090097025257	-0.9612798833879115	-0.09799075820937206	-0.1932832801567796	-0.8370080601047869	1.4297628087831178	-0.3751232412377325	-0.34419570156390905	2.68004644265724	-0.8462538596419915	0.6394662167443241	-0.02251348355329384	0.15491468517056145	1.2664451918880713	0.06585852099498493
-0.11542288838742812	2.033438210827625	-0.1225293574185921	-0.7349040134643907	0.019722899520959944	-0.25032555447479565	-1.2453175631512132	0.08817060742431451	-1.1384703165741044	0.1759790571606709	-0.47473067975222405	-2.2613339071883636	1.5681206342728462	-1.994347519293484	-0.970441759240656	-1.6057083893288735	1.625319572996218	0.03902315335328075	-1.8921101316746458	-0.5364445079509246	-0.22954973605382736	-0.8140704665176297	-0.9247842122190656	0.009282936160865696	-0.21604352682540404	-0.798317846637772	1.4548273761578532	-0.3611966708723802	-0.39656177454093583	2.811526783632215	-0.8646808625534064	0.6999791667677531	0.005128017529635209	0.21395148651528215	1.3004863002815688	-0.03871046315477651
-0.11008486356704414	2.0231201422250247	-0.3342172555612471	-0.7015628291188775	0.009617399128136202	-0.25406405304509694	-1.151828525560903	0.1859598530300401	-1.0771937188761398	0.00670377854086932	-0.4751491368104771	-2.223027890744843	1.1202170701792185	-2.0910712398174893	-0.9357069107629268	-1.9024655307888731	1.9118450793841366	-0.014053038568484704	-1.9493263845777675	-0.5706911460335979	0.06253219860535726	-0.7819219571862233	-0.9053631433722394	0.057874117694916696	-0.25946624569612287	-0.7607147961937981	1.4685354576282446	-0.4223687568320231	-0.47518744259269974	3.15041624647474	-0.9036071607748506	0.7250347845003805	0.04175472119783298	0.19815676488879314	1.3778019850963257	-0.08164041730089114
-0.08773539649012038	1.98732276135886	-0.47517322178036514	-0.6713153789819508	-0.0014763924925344466	-0.2132825046166345	-1.1078952316693056	0.3343952764541916	-1.0462998767092766	-0.19248180209249233	-0.42722049423600794	-2.1803037427638623	0.6810347716156551	-2.110105464800991	-0.9003655996791169	-2.149394089270214	2.0727965751489124	-0.08651470514280206	-2.027746428828537	-0.6007366783109885	0.3861325539277348	-0.8211044281775113	-0.9055697504876324	0.04828024638654806	-0.3337007849104605	-0.6999136053611308	1.486616933291597	-0.5715178330029028	-0.5879735518174876	3.5054683116480234	-0.9476172842331824	0.7229221464853325	0.0729285729154288	0.1306585055298823	1.5265893876196626	-0.11781647269345952
-0.0659408030458418	1.8818678887837077	-0.5773948066372093	-0.6427710995940041	-0.015588478944188947	-0.16426030232741765	-1.1101143171760002	0.43964458633672787	-1.0210817861290127	-0.38914469889054687	-0.3831600278829449	-2.1440377606714125	0.33214816169694017	-2.072425163735613	-0.8804950307622109	-2.3144359701856856	2.1166378407863315	-0.18550007608583186	-2.1036846305757697	-0.6458535043518899	0.6868104214950628	-0.8890679190254536	-0.9351293256397536	-0.03422704686542003	-0.41373148710167607	-0.6192397139749508	1.4893986987782668	-0.7587216370672809	-0.6744235073813158	3.807108950110082	-0.9631520229335828	0.7351270043174987	0.09967841267310246	0.059259916953002076	1.7014262735187924	-0.15352674196509306
-0.04139291258894483	1.7781923566104314	-0.6432585877116541	-0.6284019438447086	-0.03652956874500294	-0.09067570851686742	-1.0398969327750636	0.4573445107045229	-0.9663551671577609	-0.5263488956716105	-0.35131646637690783	-2.1101848477827985	0.005334630973990962	-2.004245316284907	-0.8589834453817901	-2.3881662495105176	2.078676528265622	-0.2672874943861007	-2.147286793065298	-0.7257299747949221	0.9329013059672793	-0.9233722510579879	-0.9739567056823061	-0.16250065954397636	-0.445440621378954	-0.5599093907616921	1.4661121670754245	-0.9773538169964826	-0.6408755348980819	4.033122789688991	-0.9702634148338627	0.769615483505858	0.09362540406127082	0.027428717756763237	1.8602945193002882	-0.1666851998814869
-0.022597446247697828	1.7331929431333744	-0.6854236738061628	-0.6112947794230036	-0.06252786050451675	0.013147411839437717	-0.879248939513247	0.4459274921820267	-0.8958924596644255	-0.6011352949411016	-0.30564340940911455	-2.0828017581218647	-0.22061452481526667	-1.8967429993388716	-0.8245934481898741	-2.3576214839284666	1.9944018558042675	-0.2976969286406249	-2.1595312359561936	-0.8284282939359645	1.0709643486370262	-0.8984622705040868	-0.9863974055591106	-0.32540104107440293	-0.42757922375354995	-0.5478067082846134	1.4302503346931523	-1.2124395659460414	-0.5342141125711894	4.192569290667629	-0.9815193915313699	0.8066337457950391	0.056587164396800824	0.0324733584395095	1.975303791949904	-0.19779583120889238
-0.028953910014076246	1.6838030861794961	-0.708691134951041	-0.5772852622519411	-0.08500035653226157	0.07100295678713868	-0.7224642246465043	0.3827580505681179	-0.7969030481066939	-0.6227537374284822	-0.26277707661252725	-2.0630309109252107	-0.25663922961139896	-1.7711171144477607	-0.8170186113256802	-2.2678009565046744	1.8989678423921972	-0.3125346601675593	-2.143157254293853	-0.8886441438116973	1.058570474130253	-0.8188384539515077	-0.9906033361224436	-0.5528468567961303	-0.3875274950660372	-0.5992870749638638	1.3966827418875152	-1.3931480475416333	-0.4339223646181119	4.288231939393779	-0.9678482251318808	0.8472717509252927	0.014901997441093245	0.02974957481208451	1.9762972663579546	-0.2519240600124707
-0.05447107339888628	1.5756528813979485	-0.7155812933378481	-0.5295318039103223	-0.09159786824246596	0.07028489151296492	-0.536969372421134	0.1956465904845302	-0.6627831551646179	-0.5776434669895253	-0.23691438915858726	-2.050545900696661	-0.12655201722070564	-1.69502500092548	-0.8588050740270632	-2.1863593757050297	1.773421765038016	-0.338928840206745	-2.0993594278725096	-0.8904743285189498	0.9802295012732918	-0.6924946549197576	-1.0435685459182313	-0.7849474767452496	-0.3328762261606112	-0.6931028487756163	1.3713744115577629	-1.5278464351076038	-0.3145981521298181	4.289715590135757	-0.9149078632075804	0.9000607887153536	-0.028669376164193756	0.001657534204973682	1.869717916259002	-0.3078960255447462
-0.11008486356704457	1.4430867571373915	-0.7325048256203258	-0.47260493855996294	-0.08663860505409164	0.06320681952468166	-0.40679068792998774	-0.00953354239118236	-0.5468606363852582	-0.4957041414021993	-0.21211315375484804	-2.048913873215804	0.12168615006079717	-1.721254909392939	-0.9295828275838712	-2.110292338357526	1.5957661744333702	-0.33782068760968026	-2.0278185155402575	-0.8522622902372291	0.8986299394707611	-0.5553560064502461	-1.1340181895065258	-0.934842832724333	-0.2654200449045906	-0.8162720242094501	1.3515865952092878	-1.6224684958560718	-0.16915215002198877	4.158878602137394	-0.8703759395049933	0.940281648759834	-0.05725398057191283	-0.06208544950192476	1.706934212516368	-0.3821889118337744
-0.18946691161964904	1.2911795185676742	-0.7748519882229684	-0.42701817212052634	-0.07286485253629463	0.05203691525975782	-0.4242214321172838	-0.16018145636130843	-0.48489810662350885	-0.4329137956449065	-0.20761218881120747	-2.0484009502932494	0.3887224233747807	-1.8152168011938468	-1.0020848375697344	-2.0331014316753104	1.4034316509886706	-0.3062887091659198	-1.9353312644022178	-0.7669507258150843	0.8542794202701846	-0.4588003269311499	-1.206625832915631	-1.0387764385649914	-0.2192568807770204	-0.9905058863431371	1.3321572537946627	-1.6161416399642843	-0.07000878086226728	3.9003820020659647	-0.8106074486701518	0.931454320493129	-0.09756736087338028	-0.18818534950768462	1.5229369081782995	-0.46727250992444835
-0.25336868769314086	1.137640340576116	-0.8211090042634653	-0.41132313028183615	-0.044818750124490145	0.02852312699594715	-0.489391259329422	-0.2976962533726379	-0.44682215225938576	-0.4114017955134461	-0.22080889555072897	-2.0536817249277335	0.5888196847798677	-1.9234207719235887	-1.0604955105319387	-1.965991966748044	1.2294073853492127	-0.30359748143019083	-1.840547536590781	-0.6566543671318124	0.8718645640626604	-0.42526705557274347	-1.2955111654873857	-1.1155629418886357	-0.2042208094562464	-1.1455065555839246	1.326995214747233	-1.522268319558038	-0.02148594891367303	3.5536016180205268	-0.6841379780410779	0.9033979494015464	-0.15079268305787896	-0.34966220254420094	1.3823310596036165	-0.48054741437107695
-0.29719668095524043	0.9504305672874989	-0.8683339006893146	-0.42736311809500266	-0.02159835803243159	0.0013620230537934957	-0.47321378105005085	-0.46017248218470275	-0.4329421152040088	-0.40465335014810944	-0.22712657650336948	-2.0791296962899377	0.7582185713686705	-2.011008064455514	-1.0822092501143863	-1.8911934551842762	1.0974645894025064	-0.32564540063413466	-1.7445589308834362	-0.5992808495665851	0.868437427413008	-0.44809989308614123	-1.3841898909437498	-1.0929285121722256	-0.2056637872684824	-1.2376915848611163	1.3306229810777872	-1.3936347287640758	0.031936632553241064	3.0849124097337635	-0.5345453023022919	0.9007201470767381	-0.14084722981464168	-0.4958439629036372	1.324592664594561	-0.400723317895954
-0.3344504752280254	0.7737494354301078	-0.9219314748999018	-0.4196772906011937	-0.015499443698435967	-0.01509648894472503	-0.4113093439099398	-0.6381503274502942	-0.46265238831963684	-0.3952012689424008	-0.24369135224833496	-2.103610108502779	0.8935721325457442	-2.040701455429775	-1.0770959379454639	-1.8133460307718814	1.055355186440794	-0.3303082764971089	-1.6313313029730991	-0.618969200205207	0.8174348921580246	-0.47651898650392005	-1.391480170586859	-0.9885862784795449	-0.20824659629374417	-1.3346889092844116	1.3266510788107373	-1.224194789318944	0.08398115946812983	2.5230683163643715	-0.44826935905928317	0.9064928968121289	-0.09012541827413138	-0.6173021487987547	1.2819170948016825	-0.2565819212218135
-0.3760379028089392	0.6656729311385792	-0.9691947032222	-0.33977917926302614	-0.0219990166383146	-0.02144509779733935	-0.2706101245036401	-0.7884862235229104	-0.5105465859496751	-0.375466856154807	-0.28817027565965037	-2.1016983048823485	0.954573006301433	-1.982150686500134	-1.0532298506826083	-1.7409399143265614	1.0975902891128413	-0.3259188408853584	-1.518340531401274	-0.6675938802683381	0.7399366578214692	-0.4848590305301787	-1.3347222444585216	-0.8705638949582637	-0.18532871339353213	-1.4313824675689168	1.305343328742742	-1.048353119947805	0.08215906511600471	1.9909891454026358	-0.3995928505594697	0.9151183806824911	-0.07133194111104824	-0.6943900605737481	1.2387593977225457	-0.06236851654723212
-0.39133555814946097	0.5697780649829778	-1.0081494929890578	-0.21837975537063184	-0.04791717667665206	-0.06116664510678209	-0.07866497710078174	-0.9211363778594382	-0.5297930326805339	-0.3355722611559393	-0.33850759788649964	-2.094482411949136	1.021967875280676	-1.8564800151972976	-1.0112769080501451	-1.6638046447401222	1.1693787903477368	-0.31459265784782364	-1.4440809202269738	-0.7132930378069997	0.5835243884340782	-0.47909967937242365	-1.2856530545529772	-0.7703612390708598	-0.1019027692911725	-1.4979392273470906	1.2728368217412989	-0.925260207686296	0.00650387020972244	1.5528132497208094	-0.3454448937841789	0.9457045348748983	-0.038014672746202745	-0.719661615176129	1.2155442383932464	0.11103977472561526
-0.3516656052737649	0.45100446099732566	-1.0377129681257753	-0.15150335456896066	-0.09685985126639511	-0.14513469073911212	0.009052138601652415	-1.0503827005867743	-0.5007955909253077	-0.30239417881563113	-0.3799144341140598	-2.0996932425487267	1.0475798448909803	-1.709401439089487	-0.9948905262622955	-1.6005563942598404	1.2362091363417023	-0.2777645734856233	-1.4081302472815447	-0.7588674100247148	0.39584090168281394	-0.4136854095287327	-1.237395535457902	-0.6682398089217825	0.08068849034448593	-1.5878699921206247	1.2678325116647646	-0.828672703539491	-0.10530228911140212	1.2477851608921104	-0.3421650065345745	0.9854678809543355	0.0320321832859099	-0.7266564204678584	1.1686464023661536	0.19109676426120484
-0.3204732786588635	0.3972873324152145	-1.0641811426241905	-0.08566179169071918	-0.15431429535000496	-0.219505736992805	-0.04375749731672103	-1.1365280055627256	-0.46301552882399355	-0.3005846587649892	-0.4394884304316017	-2.1139035389713223	0.964050034869181	-1.5773860261254824	-1.0162831974062299	-1.5485913468033101	1.270972089566149	-0.22581092575309275	-1.392703690973251	-0.8042754018144977	0.3213091069380886	-0.28348630712635425	-1.169908796980294	-0.576600571498515	0.3439652488256528	-1.695722959082805	1.2932698929707012	-0.7256273139410118	-0.24257183421053757	1.1345944259664809	-0.38680129028601273	1.014143241528036	0.06980775827703427	-0.711586966671159	1.102551134395261	0.20297431034503086
-0.31747415155583203	0.3889486484016846	-1.087065284804573	0.0014370668646491059	-0.20561640395216943	-0.2924064591136671	-0.13292334241730694	-1.1368542060919395	-0.4121355092692506	-0.33600867481521196	-0.5163314351043409	-2.121783900236027	0.8380175511568411	-1.462732812107215	-1.0522904282143632	-1.458381359709073	1.2372706005622947	-0.19393354909726013	-1.4192110046832294	-0.8193744256493302	0.34542266513531206	-0.14612735560709306	-1.096563271016219	-0.5653188894970075	0.6539387094489968	-1.779802228761741	1.344202011571992	-0.6538418336303526	-0.4154870570554393	1.1824651392873071	-0.42211971253289116	1.0178033532483766	0.07412888623788941	-0.6663463711552892	1.0629728671686594	0.19874341974654375
-0.27930727409008577	0.40151984627056886	-1.0934092136669746	-0.010334214514368502	-0.2464479676539276	-0.38896914169777286	-0.12289721515390031	-1.0963911578376768	-0.31712719361112296	-0.43172164125860296	-0.5764055386378433	-2.116677985688778	0.7252888961554248	-1.3477810220107744	-1.079747725419113	-1.330115599102773	1.1506216002390843	-0.19255195624897187	-1.4813600482884033	-0.7912699983644803	0.4103135312065896	0.0013183284043027821	-1.0379753961515543	-0.6303617836820754	0.9200044166428875	-1.8511233206114721	1.4255758215557548	-0.6085804799429537	-0.5893362946522703	1.3023519970307154	-0.45964460438405047	1.0264961185841854	0.10297070064327873	-0.6111776649027686	1.0463029509982817	0.1890201344720403
-0.2373194946476441	0.5204092653119655	-1.0908697255271924	-0.07814843718414703	-0.27340784006756097	-0.4619724445720882	-0.005964056588721034	-1.0484964105700114	-0.20471503304053518	-0.5707566465614919	-0.6070141415085482	-2.0752478023533327	0.610700824156541	-1.2305600537202235	-1.1068126056434573	-1.210562607695287	1.045383009421004	-0.21972328226531843	-1.5363725074331982	-0.7520458124795055	0.5277463348967928	0.1608806801519595	-0.982870326946351	-0.7247370510710625	0.9782813188748551	-1.894242124628222	1.5193241862559907	-0.5244595024941655	-0.7136674386795969	1.4520694254446995	-0.5185334890928612	1.0714939626754325	0.14777668223738116	-0.5473540958814487	1.018938575023596	0.2115137225621621
-0.2459797375470305	0.7145784705866223	-1.0790922503430675	-0.10751196326147641	-0.28040601038364943	-0.4866602125698673	0.19604171163464285	-0.9900497853138548	-0.13929594366325163	-0.6778483008527463	-0.6152301886278935	-1.9090374607672949	0.5247717663960716	-1.1150708266830724	-1.1455310810434853	-1.1213095786484284	0.9362058276791394	-0.2583359240565576	-1.580036458532774	-0.700273769321323	0.6106605687911578	0.2877280290117086	-0.8984565626577169	-0.8381579296499959	0.7903425532291477	-1.9249384923375878	1.5794476021611754	-0.44309014580304984	-0.7963354000839734	1.5361779798970345	-0.5688797583742925	1.1171377088349763	0.17378918666839951	-0.46784862467383104	0.9778847061026837	0.27693726479839975
-0.24765840587870452	0.8666646960606721	-1.0368313345074363	-0.13888048781545087	-0.27388863039462075	-0.49614323333355614	0.4419922716019701	-0.9398432690782815	-0.1475674773735788	-0.7153372986078191	-0.6029418398928724	-1.6250530217591979	0.4884711481099927	-1.0391429300037864	-1.1960220658556853	-1.029463860938321	0.8601016363894602	-0.2742818081805597	-1.6140819826684343	-0.6330560764367837	0.6035815652197467	0.37542437874442114	-0.8484133677796113	-0.9391600748130975	0.5482254273727807	-1.981486957227186	1.585054150126578	-0.4151434125295649	-0.8496354878129294	1.5383312429207916	-0.6453607656037089	1.155219018278227	0.16893649137902658	-0.41472678540760055	0.9417543794687273	0.3195955103739692
-0.2081570222078622	0.90815807194113	-0.9691180394293009	-0.21781921816210525	-0.2529297335446565	-0.49767054677386086	0.6745938249720342	-0.9183707646769677	-0.18682700078893538	-0.6903446334377701	-0.5582689973570026	-1.3185699181935862	0.44775591398476083	-1.0316486704416552	-1.2433737148246393	-0.9251109240973493	0.8234531875100124	-0.27410910907452546	-1.6189735809637882	-0.5772215778299292	0.5481518436042282	0.45177512141499604	-0.8563382264199955	-1.0085379775152816	0.35445412115828967	-2.037923508276178	1.5414779371678722	-0.3829475778139642	-0.8718221661005646	1.5061767237428698	-0.7569663835607103	1.2135116799418904	0.13507050835248574	-0.38233148901041547	0.8974863286394161	0.33508289889503573
-0.18208498519040728	0.8045035970507157	-0.8926363230383301	-0.31391901073897577	-0.21405694524943691	-0.4660300832642429	0.7714862268627677	-0.922299353659243	-0.18381427956761362	-0.6122265884279786	-0.4778231794754079	-1.001746754802838	0.4121630737815904	-1.0748227713454077	-1.2791787914307462	-0.8242742517095383	0.8377689878535486	-0.2565801498118589	-1.6231237159385823	-0.5496717519715183	0.43091006064531756	0.5048681564047983	-0.8785189760224121	-1.060948941144332	0.1936166614818798	-2.071465685075269	1.4875059511275404	-0.33336224865022734	-0.8854036592966523	1.467890656808276	-0.8482516091485692	1.2525887550737642	0.070150704940594	-0.3657953824912555	0.8391927567552736	0.35070614170137504
-0.18913679692680946	0.5952152626808197	-0.819307405130336	-0.3766021620384145	-0.1735281013832354	-0.40977023892581627	0.7132726003322375	-0.9218029615495699	-0.1424835103125999	-0.4868268489184594	-0.38186383162933485	-0.7191495391534698	0.3670452200558987	-1.166709559403016	-1.3100964929172558	-0.6802075559023235	0.8663447220026906	-0.2306465007221033	-1.6432873990171135	-0.560264639216524	0.2220457457478433	0.5206040885298154	-0.9097609233998668	-1.0742915288343038	0.136152192135792	-2.0514490952981186	1.4691520345144626	-0.33386764838122907	-0.9021393662451572	1.47761972937293	-0.9394175661091708	1.246439229131869	0.0037733782085729696	-0.3952734905064056	0.7921049917972312	0.34012891520515687
-0.20959688416599181	0.3707340987256657	-0.7739032737858403	-0.34807944177387246	-0.1416445798795301	-0.3503531869533258	0.5733782305915767	-0.9276036579168998	-0.052034625431385206	-0.3569884631670696	-0.3086134338957391	-0.6078802369765368	0.30236150102135206	-1.333568800689759	-1.3546536573287757	-0.49569269146459743	0.8340957629849134	-0.22218424452633317	-1.633617481544826	-0.613839137010636	0.07472381586723345	0.5230588939413181	-0.9598483912312699	-1.062743350407564	0.18122402850620847	-1.9396151931486298	1.4767373641147103	-0.37469271554095374	-0.9087080929431531	1.5052707777145815	-1.0450299355464399	1.2386076665537882	-0.023473734211261123	-0.43532439177357196	0.7601384917264281	0.3154228430405956
-0.2303589912305381	0.1820608442781086	-0.770319241467807	-0.25828569279290636	-0.12024941032538217	-0.34769748522503324	0.3832037524531264	-0.9416870111999287	0.12447855898215565	-0.27570908018644946	-0.25872518753628226	-0.6285137272702171	0.2323994369617314	-1.5552018235172624	-1.4122438220592226	-0.34058759585505366	0.7995143760087269	-0.2347768876747986	-1.565124807308204	-0.701549352602135	0.07085845518697045	0.5432323589255876	-0.9733221266850325	-1.0839209329993689	0.1940531925847397	-1.7656531217707045	1.5036086451560444	-0.41862505512090625	-0.9065338290943992	1.5060585568696139	-1.1013843619260106	1.2317449570781491	0.002110086890308671	-0.47398922563269935	0.7160019301570059	0.31864453037705853
-0.25231513016280227	0.062813451428052	-0.80981067778496	-0.11463725354676231	-0.12416696113845935	-0.3934940927112153	0.13222863100172866	-0.957812663448472	0.3048652421088264	-0.24116853569036403	-0.21636916822536803	-0.650849189079647	0.14717815728416822	-1.7824182190065918	-1.4527460110065487	-0.2426996895434697	0.8629927297271326	-0.2554576056226215	-1.436223468649387	-0.8045527025277182	0.10764680073110382	0.5641611486518592	-0.9376086110244575	-1.0812737351753925	0.09711903602162111	-1.585567764542421	1.53858145970237	-0.47268410782942816	-0.9221977158357724	1.488688026501141	-1.1166805633718948	1.2060165246910475	0.0890299187695682	-0.533122729354725	0.656086657400899	0.34028417724546606
-0.25643102824799335	-0.0024114822383882574	-0.8970444911300299	0.09166199831371284	-0.1629151000896257	-0.43931349592038826	-0.10491457405302074	-0.9811289099714322	0.403962250853034	-0.25210016564336196	-0.21497090927462165	-0.7135889883794106	0.042427001013830935	-1.993257716608157	-1.484389089335626	-0.19615369521570453	0.9725470105999976	-0.30397166282660076	-1.264595306143368	-0.8894621809156948	0.19096554911526345	0.5731778377594934	-0.8719223059809765	-1.0097993939280474	-0.042995322132849234	-1.4181446589942492	1.571589831611202	-0.5384422283851885	-0.9501262880901862	1.453736891322853	-1.1310971586917478	1.156120589915225	0.23558817544189575	-0.5673876050464747	0.625142851573677	0.36673694736352774
-0.24196919521487453	-0.055528478258920155	-1.0068366255356604	0.17970945829889162	-0.2143863756587189	-0.47342729537438116	-0.2362660394855288	-1.0069696649378768	0.4670276517761591	-0.3161784639072879	-0.2524177128533546	-0.8297660303380606	-0.04043101964114072	-2.187302309812514	-1.4915239435248195	-0.2092951772384371	1.101333347153885	-0.36281888320840683	-1.0873958706314826	-0.937601584730694	0.3101961949823331	0.6276871066405473	-0.7995803002916613	-0.9340078105919369	-0.13311474314574614	-1.322122583753387	1.6093300726468431	-0.5996143143448325	-0.984485781587394	1.3747751606834	-1.1296510265862405	1.0792313312018886	0.39049718337190786	-0.552866131387835	0.6620767236847306	0.4431064634417222
-0.22150910797569218	-0.11424671152086496	-1.1051004420840898	0.0789313359431814	-0.2526626278074008	-0.46068448622317265	-0.26017007455504776	-1.0355476678233793	0.49400764628496424	-0.38518504325031644	-0.2828630154086451	-0.907916831992765	-0.06154439974143831	-2.348802110496059	-1.435907755120048	-0.22716581240228914	1.281935897634127	-0.33258214805991854	-0.9264983300702172	-0.958260487865586	0.3426809558155911	0.7213945824450153	-0.7315180134211745	-0.8712567856638674	-0.16265334777268597	-1.2973896249792252	1.6623413458644598	-0.6428915061253395	-1.0372805826472729	1.3048597606742391	-1.1105829548033115	0.9732764794152582	0.5199081068662406	-0.5352501816554354	0.7654126720397542	0.5462004582085246
-0.19550730812692613	-0.19069517695299182	-1.19253549788552	-0.014710716565541205	-0.2699977901552691	-0.3405054346218027	-0.19574760774672065	-1.0576158427563034	0.43127848656957585	-0.42038553035310733	-0.2842102430108232	-0.9451154012171333	-0.03578847526681456	-2.4447196756089986	-1.3429287136111971	-0.22188028830339213	1.4321051515791852	-0.20451136934197298	-0.8085644696946668	-0.9449916487380084	0.27246398229534535	0.8262116263297429	-0.6563277810696718	-0.8069067821844044	-0.17975081596808234	-1.2841038533300138	1.714477940243484	-0.6899311181255174	-1.0920659069489698	1.2858086347750295	-1.096091816591422	0.8519949097997003	0.6449293130670075	-0.4990834925433538	0.9192112763566385	0.6103430886121922
-0.16575484347015446	-0.26177403525519427	-1.269592192723233	-0.03957916541297046	-0.29165116192209717	-0.14201167668953313	-0.06958167373140964	-1.0368808352036463	0.34185177495988106	-0.4512751020411322	-0.27922958339064863	-1.0122849893935073	0.02954304065717417	-2.473114260643209	-1.2945306193611623	-0.2068693998625235	1.4796336087197213	0.011966960074291055	-0.7301341273422215	-0.8867584989618008	0.16930155088401946	0.9842790645255235	-0.5864355454628575	-0.7658485662702568	-0.17296033214579745	-1.275294635305086	1.7734255583656426	-0.7450384073131531	-1.1094600177389997	1.3017086440541088	-1.0688538438412958	0.7177280173527877	0.7889326170958155	-0.4351309870189607	1.1316833104195663	0.6131378053377988
-0.13105768213765845	-0.302941023251286	-1.32836457295451	-0.013966926808075297	-0.3345305362761458	0.09330857173249896	0.08102869441463442	-1.0008144027779238	0.26162462279386584	-0.47000895668307746	-0.2811075370179273	-1.101568549935481	0.11514819997292403	-2.4496760385066603	-1.3424054909706569	-0.17535654881393783	1.4559182633701386	0.30040325033893517	-0.6315915924196186	-0.8144107428826916	0.021473977891165986	1.1773746876315891	-0.5228005539221935	-0.7609450320459792	-0.14841758347382455	-1.2886123823373266	1.8310683277285904	-0.7825877354756511	-1.0924333881628445	1.3310008989687447	-1.031716575028727	0.5797741005993547	0.9553989275877968	-0.403090266005227	1.3402106666858236	0.5677818818118185
-0.08739123436354317	-0.3633648964250879	-1.3794609909217643	0.15855995823878852	-0.3968017871549276	0.4081061083579011	0.1586162021823646	-0.9799233862765121	0.1842891450143885	-0.4605462312417757	-0.27898463291752407	-1.1675257748403611	0.17688084428890477	-2.385974832228542	-1.4807503136991376	-0.11979734497015859	1.389073950741691	0.5745918643556	-0.49796342509223857	-0.7433524351200556	-0.06995753331610437	1.3433887715505015	-0.42801216091067323	-0.7412953622921725	-0.13214467402827795	-1.294160111293134	1.8642344286083155	-0.7992846451072301	-1.076907306876673	1.365728830053107	-0.9920746650437324	0.47150476640133404	1.1677857963304512	-0.3881980999002529	1.4575429162601474	0.48192197351958715
-0.050355175313693726	-0.4232096943201717	-1.4273950274319294	0.42864187669234666	-0.4737282394844479	0.7072999725968947	0.11912107930415608	-0.9349360785083676	0.1764614496982749	-0.44651712873150107	-0.27917855204208053	-1.2393349839980274	0.19398748066562294	-2.2729339290324058	-1.6770896095621193	-0.04961671235595425	1.3162100186517187	0.6886164491159403	-0.37632224811389337	-0.6743322875995886	-0.03324784336721072	1.517900258816923	-0.28180811146880286	-0.6823818858874502	-0.1225773673572366	-1.3020100678271458	1.8844810928721163	-0.8294588808988278	-1.0625142926666133	1.3925789695871402	-0.9259253026505709	0.40017295673395753	1.4211376440353363	-0.37108177911726226	1.5013288398031979	0.39025914647071586
-0.031601851273660435	-0.41735576968440996	-1.4617308236766164	0.5710722254661192	-0.5552489104947592	0.9129971789938918	-0.03999769959294275	-0.8907571807474055	0.27612334367148034	-0.40712281280545765	-0.29503909517681703	-1.3495084962949568	0.188973052891803	-2.1049848850603303	-1.9029315274974183	0.04139444891748573	1.2763213105725628	0.5939053810473025	-0.29200139160367605	-0.6511638130100538	0.0519923488434757	1.7227820950846258	-0.12626246888100484	-0.6337907043533987	-0.11170046737761181	-1.3474630748051308	1.9037813833105552	-0.8660910021421033	-1.0275117070451272	1.376823386486484	-0.8389188390656036	0.37406774814035126	1.6189321322435155	-0.36858363437021546	1.510839896268506	0.2975094851396625
-0.009062743841275433	-0.3825270238299161	-1.484509553141763	0.5438646117292689	-0.6117595809734022	1.0710057328965668	-0.26605697496658764	-0.9122580504121298	0.4563217317218169	-0.30657736340329167	-0.3096646796762237	-1.459040854938693	0.1838146702536616	-1.9209873768864825	-2.1089266593631093	0.1783395964651337	1.2462092466304528	0.35293256175825005	-0.24829624809740403	-0.701549352602136	0.152334415339841	1.9523064010601032	0.01884951437950997	-0.6100902889360587	-0.08561773398165595	-1.3820764269357437	1.9411344714176395	-0.8937382392786969	-0.9841336120907661	1.3107549746843987	-0.7440108289247712	0.4015589549221753	1.7103445654154092	-0.3580430752439673	1.48055353674073	0.19891808954189286
0.0075834651380804015	-0.3491828164172254	-1.4954341436298855	0.43163859484561423	-0.6126321263817693	1.1699163749486035	-0.4617159286837588	-0.9755976836064983	0.6846967600166909	-0.19713333304620229	-0.2886499703361842	-1.5232844509886747	0.18849320334406863	-1.771908341054918	-2.2245945371935987	0.3566676158523614	1.2031920124274402	0.11122577126854505	-0.2693043755132379	-0.7959563804178998	0.3051959464279217	2.1915555130888396	0.14310893663655652	-0.5721234315546087	-0.0219084446918602	-1.3884555158503478	1.983291123638302	-0.9180535818923984	-0.9483041937380626	1.2220247825225372	-0.6327331996927299	0.47854240768713757	1.7013765101633187	-0.31344716224346425	1.4285422294957324	0.11476606369308731
0.0037976817457293184	-0.29730820008557834	-1.4757411318289286	0.27027933572243334	-0.5702424458793549	1.1475537706957706	-0.6009894143966393	-1.0420291305125482	0.8936235968560654	-0.14202812538634557	-0.2558776382862222	-1.5480679540193893	0.21616852600962835	-1.6654808979903035	-2.257771609173352	0.5521207333200172	1.176557640471225	0.0038213189062545894	-0.34030978655842026	-0.9163603500980424	0.46420385045816487	2.3383088160867365	0.23382421794464014	-0.5146135029894451	0.05809800577141992	-1.4014694967437982	2.003724194867705	-0.8887591160029105	-0.9327628007346478	1.141776345929863	-0.5003450234359612	0.5752931550005566	1.6060544850268408	-0.24767342861315966	1.374909221378768	0.03705741251720816
-0.01905046922888831	-0.24431754776222134	-1.4360292871071925	0.1775319868350094	-0.5158241036758795	1.0870653197427693	-0.6452101545973948	-1.103581752112092	0.9461310238562533	-0.12067578878876536	-0.24052740863715907	-1.5349184754593481	0.22532165613265556	-1.626038998063705	-2.242443564090233	0.6888210776462429	1.159825612362392	0.07936278620488443	-0.40570273219103975	-1.0405078794066545	0.5523655362062605	2.32134548125597	0.2895343508449189	-0.4639436493385821	0.12283799349852623	-1.423084855672477	1.9940023546617158	-0.76385050841151	-0.9543676337669827	1.067843272230036	-0.3560299844533575	0.67091357369446	1.4203145720427919	-0.18903955384054358	1.28863765697379	-0.046337710885078306
-0.05036219903056179	-0.22553445144891623	-1.3941708561842803	0.19387380237584298	-0.45987435524547393	1.0603145388144288	-0.5541931552658365	-1.1382157387356133	0.8357497601803976	-0.1489681669923376	-0.23990482618463815	-1.4564762403259182	0.17626903611554498	-1.653717000510304	-2.1754710661009944	0.764053558557078	1.115732947304306	0.29722270846943927	-0.4393672265647444	-1.1352892631852647	0.5333983012403183	2.169320640996195	0.31252677125780093	-0.3831952324931477	0.17449417400376616	-1.4655321766455847	1.959402354046593	-0.5853508108254754	-1.022887568437214	0.9990307630379223	-0.22645952951556853	0.7379797384524693	1.2206853191845668	-0.13504739317856895	1.1780697993248697	-0.102930724578599
-0.09083987934618468	-0.22226004396380628	-1.3638503260926844	0.20075116274197052	-0.38406974701242425	1.0107224434504705	-0.37464269271383943	-1.1054538594971475	0.6192238720461697	-0.24048730461247486	-0.25711259692155214	-1.3166930865906021	0.08004720555617936	-1.6660183349310134	-2.07277673147119	0.7784301841060801	1.0454249093244488	0.5425993549624122	-0.4600355166253206	-1.205751374414476	0.3965712750671676	1.8605344449070145	0.3045428820130188	-0.27752051667430505	0.1920281733020232	-1.590667838135801	1.8927977113374155	-0.40209661206632424	-1.1264407121634226	0.9244937253192356	-0.12520046497322881	0.7516244196452103	1.1057124502261053	-0.09531883316908629	1.0803732792273095	-0.1256183902191088
-0.12902080424566914	-0.1743547254517303	-1.331728196867958	0.19242934110772003	-0.24840674306046653	0.9341288142052875	-0.1925282090841597	-0.9878798426629976	0.3224977310425473	-0.3297498642871054	-0.316778449666515	-1.1530357022781912	-0.03950730926175333	-1.6082289350007102	-1.971985024625172	0.7339650171604065	0.9614435361872058	0.7665757038990761	-0.4875314480960432	-1.259811148456722	0.23255188596890805	1.3631531022995227	0.2789973879599364	-0.20514008758117042	0.15026669779496968	-1.7769404319805033	1.7865887579365822	-0.23346156848908334	-1.2518130529633928	0.8584515728223202	-0.03607698325442756	0.7224646325202893	1.0717607305336732	-0.10486013439651665	1.0169370162897269	-0.13064499877419175
-0.14193741956762373	-0.08800933707425088	-1.2971240773481232	0.17721937954563813	-0.011492857639607256	0.9147068582181153	-0.041745373152620925	-0.8247512127925027	0.0953600703921444	-0.3779788957545213	-0.40343988580361473	-0.9991238534943188	-0.1652998682002265	-1.4359654666990438	-1.8717997803852342	0.6722189682661268	0.8284253093854256	0.9321365802190277	-0.5152745340069522	-1.2893991345573	0.08849978154747433	0.8812559169030466	0.24496624452469354	-0.18119094216694684	0.0689749057510427	-1.9604151798100304	1.6956221587230154	-0.12895613522326893	-1.3842594071304326	0.8621016162406387	0.00924509510374589	0.670509884901776	1.0448394174442188	-0.16568592972138027	1.0035981613698717	-0.13930085752155522
-0.1388750790127719	-0.02210004171478182	-1.2880202519413542	0.08966777939876862	0.3057308194493415	0.964857448795318	0.06425332781221427	-0.6801167346652816	0.06009509252470317	-0.4108376510270683	-0.4853452002542344	-0.8597487066292164	-0.26989507336755125	-1.1197136846986542	-1.7447993758175735	0.6613697345894426	0.646873027760441	0.9971290104572837	-0.5586398401579681	-1.328859026048511	-0.07487912627527618	0.5667103696561108	0.17719911067619526	-0.2186248066979323	0.005095854365689387	-2.1484624074129313	1.6602048352587175	-0.09936217319689297	-1.4811825772896658	1.0076306854803643	-0.017843791862306668	0.6009543059222106	1.017335095026714	-0.2455620933753347	1.0342935985950799	-0.166238821515591
-0.12717356670914165	0.013992141111458231	-1.2817434038977402	-0.02007893829333548	0.6079253470553933	1.0312385941411424	0.14269167665505061	-0.5766544363775707	0.16114230027378448	-0.443898646775866	-0.5649132789404702	-0.7361692543109695	-0.34866237662809124	-0.7297882554091802	-1.6090349920208538	0.707815582144808	0.46749954111456943	0.9958913335306914	-0.6374512122723661	-1.3901286186344795	-0.21241405280556877	0.357044810022402	0.0856131279532483	-0.31266251194829237	-0.04099455457807116	-2.30926660867377	1.6709877612689013	-0.07439168278374542	-1.5213758350571212	1.3194336750423454	-0.08800356184703056	0.5090074552417383	1.0259430562820673	-0.3256316617838995	1.0675165515937122	-0.17873741576066204
-0.10908047205478692	0.023331046060956408	-1.1803842867110104	-0.044979725825871036	0.8261418308683837	1.1061339420235992	0.24179166620011175	-0.5206897716697834	0.33200663239734823	-0.4969069400240972	-0.6410214321938389	-0.6573539843247721	-0.4227991317529969	-0.3455208428010762	-1.5002760313302335	0.7470953717639837	0.2900394833926643	0.9950710127770211	-0.7404322290166482	-1.4565837345576615	-0.2613940156115777	0.2655718365796865	0.012636543266657719	-0.4450757024321247	-0.0850356925111777	-2.3872705555768943	1.6979307372970056	-0.004347023768756486	-1.5077177832748077	1.7599203895789342	-0.1693298570588185	0.43114934342596023	0.991596947926545	-0.3724678465253016	1.078868457697467	-0.1906343695995268
-0.09710503479326718	-0.03194432145297635	-0.9607521030291866	-0.025943019859439642	0.9009225337752881	1.1795019764657493	0.35697715120561485	-0.5174703142727575	0.5568713024834508	-0.584093873758286	-0.6852554051320305	-0.6328619147727828	-0.48414789643079087	0.042015977863016585	-1.4243017256389607	0.7058794112117381	0.11755154754617267	0.9595237801179219	-0.8222403487183056	-1.5276004472133156	-0.2905527684176317	0.4039378877549475	-0.061210742834799284	-0.6051512218550859	-0.10079931567005362	-2.3930101368308856	1.7271105969123277	0.10564293250384615	-1.4899868147053934	2.1800824019156755	-0.2511034096228236	0.37186091607367616	0.9214815025617215	-0.3591068013943234	1.0645361283695611	-0.23831922373017972
-0.11397600271242903	-0.11113023365722349	-0.6733203775022154	0.03125333453347967	0.8130091321200006	1.192643710769274	0.48857007153781373	-0.5385173397229246	0.7387508965724726	-0.684383861506244	-0.6986562372658216	-0.6465826029511236	-0.5305733401740573	0.3950075462825432	-1.3737988494031126	0.5840007892007376	-0.015941544827978483	0.8572715177523739	-0.8827725903605937	-1.5852096703847787	-0.36938814787323115	0.6714172620159622	-0.15055356259063765	-0.7556861692547261	-0.09100161758361269	-2.359659812329981	1.7382950148484224	0.21596982193044933	-1.47429230452953	2.446378015621927	-0.32320129480049614	0.31043293812016265	0.9134394033012431	-0.29984436116922497	1.0231900610933413	-0.30323816433540335
-0.1360866634158096	-0.13913641986428196	-0.35095871133558937	0.16665540907729012	0.6312881955406565	1.0769326208738728	0.608055753328309	-0.5664287589182926	0.8752513772653281	-0.7872710427386532	-0.7188238262196458	-0.6877446674861428	-0.5768668252916963	0.6667714926352207	-1.3731567125260844	0.42888456617203746	-0.10222741265466792	0.7152408946298429	-0.9434181111213018	-1.6205239162133502	-0.46726941789001053	0.868273772899907	-0.22869532516202207	-0.8801044669815848	-0.058564931468232315	-2.2686898476079507	1.6972281264266609	0.30795257297258133	-1.4505897662346654	2.469499333822141	-0.38027133294361687	0.2511983359402362	0.9630980801847194	-0.1936329167625342	0.9660360627949043	-0.34502306093422236
-0.15208669044322304	-0.11913200114495417	-0.04113157530796631	0.2742893326757244	0.4278515625224582	0.8925950069181668	0.6701326582539128	-0.5845683448689407	1.0214625040376237	-0.8719778695799023	-0.7320409454985921	-0.753713549730172	-0.6310178467534809	0.907707458916579	-1.445979790950462	0.24498170978786815	-0.1865020851160217	0.5443983039836208	-0.9792966973550102	-1.613799373917765	-0.5198113555089359	0.9326337352912226	-0.28424312390020734	-0.9995836976274685	0.06497337064148258	-2.130428291383678	1.63581420075962	0.4014889602248255	-1.426320694401745	2.2442338844405123	-0.36332027929452393	0.22094858907506731	1.0032914291539414	-0.06429348711705588	0.9086629157299848	-0.36035518741497896
-0.18910167834246508	-0.07731223738012838	0.17476324847002828	0.3155966131193093	0.255443712648749	0.7527432463767375	0.6696727441592614	-0.5999706829005308	1.1024428365089682	-0.9167475244799146	-0.7268357479447217	-0.8225035080482532	-0.6808262298082732	1.105230463431645	-1.5535615006998647	0.047859479446876386	-0.25454752830987665	0.33009310498497596	-0.9916029288559507	-1.5538885548265753	-0.5344188231959766	0.9002019791815667	-0.302158912334893	-1.100941171357547	0.3167305583527021	-1.9983539717758254	1.597944908747794	0.46700374016936336	-1.4048383551073689	1.8951295518877287	-0.29140129705773843	0.24087735914059918	1.0415642768072264	0.03020085257284199	0.8706479097042863	-0.3538924049870147
-0.2345029841832051	-0.03401846381492866	0.24502561466205908	0.2977240998167353	0.14828979438650464	0.6770842417741301	0.6251300640922494	-0.6569139491959588	1.0440713628458484	-0.9355665330065948	-0.738338213911806	-0.8677806133028583	-0.7229450238606269	1.1875478881838242	-1.6526646253877761	-0.07133743454763189	-0.27431031610119716	0.07752066240716589	-1.0056083471331732	-1.4690622666525626	-0.5420147063932379	0.8321283368087503	-0.25506724767666933	-1.187445910988003	0.656618525386006	-1.8726427533910592	1.5847100141900825	0.48341987217260896	-1.3520588657647334	1.5204617857541316	-0.23208006357511674	0.33142475533976407	1.0546648393552147	0.07634400361022545	0.8518887752934503	-0.3306419144503752
-0.25720363710357563	-0.028048724123423196	0.2268275468226339	0.18184381151596604	0.07645615811398361	0.6396308689021555	0.5680432270936147	-0.7036315380321095	0.9171739310459582	-0.9472751921578109	-0.7638334756560602	-0.8997333799101888	-0.7727654031541114	1.1726190842751958	-1.7533374179973098	-0.0020358680467178923	-0.265022504171002	-0.16715079606949315	-1.0147015709116936	-1.4033974577620563	-0.5467003325666966	0.7179012055132618	-0.16014603580525272	-1.2871866397383362	1.0408507769516242	-1.7472992519111454	1.56872203214041	0.4903270018296184	-1.2489344501213795	1.1698606728067857	-0.1597734582997423	0.4861183006965212	1.0061550337946639	0.11173707370386683	0.8288635448951028	-0.251807613482237
-0.2938112494244195	-0.058234339106746615	0.17745606419560994	0.07735751993463166	-0.017734228366804317	0.6920382360553334	0.48963937180787687	-0.5962406507621234	0.7545811326327219	-0.9604634000563165	-0.7774282269144057	-0.9221854151111069	-0.8354097616107881	1.1236675362588031	-1.8486590699649479	0.218198011880399	-0.25789952058543936	-0.3754259179490421	-1.0118695929512247	-1.3234655271763802	-0.5241374132470206	0.6746745999658439	-0.03584234059490935	-1.354468103895358	1.426186482138363	-1.6436350601259722	1.5705287458070092	0.4954558731738466	-1.1518734745069437	0.9141869480408908	-0.06341931605340251	0.7033970652124863	0.9375999957490377	0.15601064544668675	0.7817319501837631	-0.15063498646428833
-0.318022001471609	-0.08360836495599933	0.04171323589363037	0.009413942524423497	-0.11916318032721014	0.8179846055730827	0.4250214415093227	-0.3384713195244074	0.517477282584999	-0.9941524057050403	-0.8248057309243484	-0.9314763144128371	-0.8946351920398603	1.0360802437268781	-1.8955707362589007	0.4719588057232613	-0.24799717673805785	-0.548499205381564	-1.0021996754789368	-1.2291555546102422	-0.46944930152946096	0.7283026566478978	0.11042073945135863	-1.3739045765089788	1.7531967816372613	-1.583585290794524	1.5906750370893332	0.44137810195676935	-1.0942707942322143	0.7479786759815548	0.0036245610441976717	0.958461100723734	0.8759381856409657	0.26323746481507965	0.7421829027926921	-0.12187269349659222
-0.25397272734386883	-0.10656080327607095	-0.19341461692792636	-0.15102905385405546	-0.2179032678659131	0.8498530263125964	0.36150730503793327	-0.0695260745031786	0.2668027373930156	-1.02618091060141	-0.9220918938331731	-0.9408837871060574	-0.9522531264840228	0.9150375016357156	-1.9072243314345851	0.7502221765466984	-0.2293237864362964	-0.6361583932870591	-0.9623048295922036	-1.1629222792576355	-0.44011076450572	0.7435665108091623	0.20630119864423593	-1.3936786112612274	1.952788502556567	-1.5249584260079367	1.620442795596168	0.3161887167370353	-1.0682408749161492	0.608292302141656	0.04642708965153806	1.176587611704337	0.8382654946489092	0.4626377668180515	0.7226640526580519	-0.15389548931082803
-0.1887504924990182	-0.13108200916939544	-0.3674414268088962	-0.2828415343509662	-0.31033966000539076	0.7396926949651713	0.24587340379014652	0.1336259420387233	0.05958400588894469	-1.0135887798960586	-1.0093452936136535	-0.9767417623282941	-1.0292569826566393	0.7882322412358227	-1.9001013686690384	1.1002907831810531	-0.23843003211823227	-0.615679157629611	-0.900526517647309	-1.117417232218228	-0.4796745289103903	0.7897357356639574	0.23546231721667313	-1.3817040385541155	2.057446834467535	-1.448217506734522	1.6927686982495778	0.1855522455276246	-1.070353891895924	0.5595287724451257	0.10959473636324116	1.3283342288744957	0.8358991626703454	0.7316960146064126	0.7202534162267531	-0.20775200954386128
-0.1643501000963679	-0.12430156408768633	-0.47309371639797665	-0.2524862885970154	-0.3797693446426147	0.6404515149297845	0.1252379367630231	0.2522778388824512	-0.16307492187440328	-0.9587603223615933	-1.0701134234876728	-1.0328368783131454	-1.1010784637137285	0.6523054816477576	-1.8623104243136048	1.352059768995069	-0.2803997687351306	-0.5202197267681513	-0.8596739483048521	-1.0881481419378534	-0.5349694123626423	0.9322718088523478	0.20855911926244447	-1.3505061903735702	2.139090276566545	-1.360189277251306	1.7898293713385793	0.05834126138388569	-1.0860024669200528	0.6187435055984238	0.162758726963651	1.4390122395355351	0.8385398519797571	1.0448021952572155	0.7452071557701405	-0.2924086370236795
-0.12364766084094014	-0.06125605919750885	-0.5905905619899675	-0.2011863544553088	-0.41969274883770424	0.6557360471943345	0.06436830633587956	0.22009744754388852	-0.4097011229252347	-0.8877206940204907	-1.1079888903943709	-1.0986658724873883	-1.1282979293089415	0.48947701741634486	-1.7875133695635508	1.3611953801217966	-0.31080513200135024	-0.3533348239685904	-0.8332490194082697	-1.0956075311234725	-0.5875225864951743	1.080126627098994	0.10587538291273976	-1.34474986758855	2.167489049980459	-1.2400257878223486	1.8649657174733671	-0.06959974459351959	-1.066878132081367	0.7201306828511443	0.17007883896163234	1.501261051367507	0.83020624805525	1.36711121881488	0.7904686810075036	-0.3769294102182253
-0.11804975849640598	0.061844816416377055	-0.6507812223898769	-0.19658348160838593	-0.42466981907522783	0.6542771209229977	0.08922666315180036	0.022377378944989125	-0.6037929976792603	-0.8157017960049224	-1.0803298994708581	-1.1806169667046593	-1.103729632464958	0.3129289823929015	-1.6393937965958763	1.2078039070622109	-0.302131851988342	-0.15311899370406126	-0.8254842507457509	-1.1194692574960583	-0.6887748105935787	1.1923552950146028	-0.062288051365055476	-1.311579945861285	2.1789358655665967	-1.080212823435459	1.9315846991798984	-0.17522828837267118	-0.999445329335512	0.8177102608545406	0.13996351057889944	1.5171125646269243	0.8309092887155478	1.6647772532226461	0.8320192871324418	-0.39575493260598826
-0.19691205150071162	0.20356033008066893	-0.5773564747407589	-0.19339273134447596	-0.40599022451650885	0.5698531608308756	0.16195057936858864	-0.20654447940483217	-0.731389811191244	-0.7487389098955621	-0.9760014104597362	-1.272570057911747	-1.039273841965585	0.16925417357625944	-1.4043954824511105	1.0390788504062431	-0.18823394779173175	-0.01272901208887231	-0.8369357398077142	-1.1252093822597122	-0.8057244441987489	1.2689735485313034	-0.2542260615640033	-1.2405319988943102	2.2014050914999794	-0.9138289178357828	1.9936295407305138	-0.24536653993043916	-0.919610035621413	0.8521755988872247	0.08356435846410797	1.5193193966936005	0.8070059062654227	1.9387028540020268	0.8412089254069086	-0.30187962148267944
-0.26404473733390976	0.2934433419790383	-0.5004435245147318	-0.180435698178195	-0.39547516199322624	0.5031642732246892	0.17847299321894972	-0.3517888106953676	-0.7999561182729451	-0.7002757052451211	-0.8469839550117244	-1.3567127318890229	-0.9554441259764527	0.09495351652301426	-1.1810269806347304	0.8304397412392339	0.030930480491925306	0.019493762779031632	-0.8342376371690143	-1.1163080293653498	-0.8770425960523245	1.2141338250756237	-0.44169250347982725	-1.1919763502169556	2.1801120743715283	-0.7885014040473838	2.0147222058382	-0.31166749723431053	-0.8564032668351083	0.7861990946532275	-0.00043057228258515655	1.490711317585348	0.7483791741298566	2.2026197587303384	0.8186658222948197	-0.09602156378473994
-0.2827699665064672	0.325102966762734	-0.5524982398932241	-0.13774863383670294	-0.3879872978255037	0.404926105000845	0.1603638757420415	-0.46100925745529536	-0.805927762122351	-0.6601682255344109	-0.7365112916330929	-1.4172609514287806	-0.8749973492988443	0.07503849210890301	-1.0340727671846233	0.5675878459462653	0.20633744294504872	-0.05198927552774868	-0.8144343876490906	-1.0861377117670092	-0.9070665604059964	1.02810363549369	-0.572474807522812	-1.1492836228947152	2.145529110333748	-0.7195944536164622	1.9818715629002626	-0.38049545319318623	-0.829975242870679	0.639133856061189	-0.08988204272634766	1.4239681038614862	0.7000922839006204	2.4529016282586396	0.7534909791431492	0.16219861700823637
-0.2745943600710366	0.32572415660717574	-0.6203073647124829	-0.07764179778413698	-0.36608462737057096	0.18204092346966322	0.14273766806451824	-0.5777890469139662	-0.7845024723653581	-0.610331914492601	-0.6547488649584607	-1.4481179281561092	-0.8238213950330107	0.09805870773600722	-0.9518078983832104	0.4446855013729506	0.3367997756367143	-0.22170932198473564	-0.7828295136102709	-1.0627889917138813	-0.9013359384672344	0.7389873545607795	-0.6106380932658907	-1.0984894042454085	2.1108006359283493	-0.6914561165495416	1.921059875122087	-0.4347042539701528	-0.8598484032151745	0.45623779556774124	-0.16092141883710348	1.3467828067001832	0.6563494369635547	2.670997723207251	0.679856993605285	0.4144218014941834
-0.23267681779728414	0.2953384974366594	-0.5731591320795335	-0.022860065212554993	-0.30749053214133604	-0.08187655944286727	0.010765318604231938	-0.6553538597084148	-0.7744555850781807	-0.5529062634736847	-0.6040134982127873	-1.4654990208272252	-0.8205104331536471	0.17745008692209457	-0.9437455131494199	0.4907307618387149	0.4606279569496703	-0.43126529556738535	-0.7300826368338487	-1.0733680139232264	-0.8587383153891018	0.44477263161936403	-0.5945965265208305	-1.0933904393092935	2.024670624161045	-0.6944298271713871	1.8730672509783595	-0.459562433331966	-0.9363763660044082	0.2812589155823721	-0.22628062657467943	1.2637171094587731	0.6101202267156791	2.7938419765104077	0.632769228647241	0.6374751301566154
-0.18013239190084604	0.24810701197618457	-0.46464153323084967	0.027825433912117625	-0.1713022202394419	-0.24224447067496774	-0.19129793888096244	-0.7176581607883209	-0.7713621659670015	-0.5098183977972105	-0.5644335842639394	-1.4926373063660305	-0.8457865080805373	0.27645791444412016	-0.9939154295231047	0.5556036155157107	0.45534856911566435	-0.6125561821287919	-0.6755026979593811	-1.0850562389854517	-0.8180846091647063	0.2726530060359442	-0.5360824399116628	-1.0873320872423442	1.9475380034582688	-0.7060528789030055	1.8511285850267896	-0.4519440003498426	-1.0327330026255856	0.14710012548028759	-0.30221001640302786	1.1665626733526682	0.5917554328820446	2.792971655114662	0.6175310844178781	0.8005779035037914
-0.13538429172891667	0.24527480743118524	-0.3698371703369931	0.0431863093380344	-0.03137442801597422	-0.24570942056939157	-0.3815643998383448	-0.8139440474333197	-0.758208409920335	-0.4961086223546961	-0.48778449871575713	-1.5247765903997454	-0.8622213550904263	0.35025099216447286	-1.033501978849486	0.6008588292214281	0.37112976319223445	-0.7344817509902859	-0.6522701805818713	-1.1036908469138378	-0.8008590338076031	0.17213187162134497	-0.45503342007369596	-1.043413476364036	1.9443610270985565	-0.6944298271713857	1.8296487669905463	-0.42538243670947223	-1.110348097339196	0.05230403382467561	-0.39336106478522176	1.0869014182628984	0.5857538662697463	2.7240873283477125	0.6345808584501584	0.887990432199137
-0.10547028158415968	0.2676165845482446	-0.20105224729549934	-0.012015826139941755	0.008415423310489722	-0.20802809046752105	-0.6004835088925224	-0.9240579999906586	-0.7652156766895717	-0.5026441830081935	-0.34566219295564504	-1.567628969111365	-0.8725141278893209	0.38831944213147696	-1.0252255479900203	0.6893663211848644	0.37850414619846584	-0.8090877647978857	-0.6425384744995355	-1.1466031322846386	-0.8079605104062256	0.10160342383702506	-0.3893766303324148	-1.0155912495697677	1.9503633297628973	-0.6898573473980101	1.83244487147457	-0.3796531203081848	-1.1558392092733318	-0.01948890650398103	-0.49098243619618154	1.0361442807293495	0.5742823003736672	2.63294533773772	0.6754009686868239	0.8918137599418061
-0.0936634135274948	0.23834696136943934	-0.010581053837671908	-0.14489548324538948	-0.025952181549689358	-0.25083845824206186	-0.7621663088673057	-1.0441990731634097	-0.8018659683328904	-0.5078385699770955	-0.14283299493979532	-1.6408720309843523	-0.882986844268616	0.36291061787899126	-1.012763336006228	0.7831927195046641	0.4009066279067886	-0.8579040454374279	-0.6411070383667914	-1.1558788411418486	-0.8335235788585462	0.0422632237935925	-0.3458710748913489	-0.9854949199468475	1.951066629873062	-0.7183634013697817	1.864277445600377	-0.34180429600879597	-1.154001803203963	-0.07409513160033701	-0.5699979017548374	0.9908638544832213	0.5753797296970584	2.521528082019441	0.7242857535300169	0.8167057479411444
-0.11011998215138837	0.14708469744357885	-0.05183575739150311	-0.29426786975550445	-0.06733576377510893	-0.2554773878704542	-0.7812412459429826	-1.2032431051028734	-0.8307692625499514	-0.49449069854471006	0.08381763658729993	-1.7222985449399189	-0.8672837678190195	0.23300016626610426	-1.030136705956917	0.8343343379436818	0.40072506165852884	-0.8781961903966705	-0.6635980924237439	-1.1192612819611425	-0.8454679928211034	-0.02645559179635012	-0.3087408247252294	-0.9335991827399133	1.9870561941311724	-0.7614182546204715	1.8386393183314833	-0.3449115684290243	-1.1168862006027016	-0.11654329840401997	-0.651368922701847	0.9376711279004745	0.5851537096085151	2.4562539773385437	0.7395385076771461	0.6162818616541053
-0.15175657575038448	0.04100863502398373	-0.368648881547057	-0.368000071799901	-0.1700023056514647	-0.1604876101726357	-0.695720220042512	-1.354940533819166	-0.8621069431110261	-0.45807676858442975	0.2853914634283913	-1.7765401440000832	-0.838924659547939	0.03350655963509884	-1.064146177592076	0.8390301088273345	0.4479183195715096	-0.9011507799073044	-0.7092495771464827	-1.058587885908598	-0.8373664665115985	-0.10109111786529894	-0.25618882916022484	-0.9008556552930178	2.0645283390250633	-0.8386707800223789	1.7505261795913563	-0.3865789684737516	-1.0625296043838577	-0.1490260588965397	-0.7550580855245749	0.9463369806501045	0.5859596342678813	2.530618105486112	0.7067830720470087	0.28846547129152195
-0.1985626249649099	-0.07124773991574108	-0.7014080746256243	-0.4323863938483205	-0.3122183036907526	-0.1709052555788999	-0.4367310954918107	-1.435568795061885	-0.8861414646400568	-0.4045256193210058	0.4244416820047482	-1.8029673318508017	-0.8327585928595566	-0.13742824511870078	-1.1102849013488663	0.7964566031381091	0.4791058143686936	-0.9382091297442192	-0.7538300592950821	-0.9759938684760086	-0.8359281927701053	-0.15626129589560328	-0.19163886325139812	-0.8858607897666058	2.0809831364301368	-0.967835339774448	1.6690950136181777	-0.4267676063425866	-1.005171911585045	-0.14920987403271468	-0.8682738299495638	1.0360635429708116	0.5883088189132669	2.6391020557594707	0.6276265375938042	-0.030209866447724675
-0.25187263600006105	-0.18490442416581895	-0.9586725976467981	-0.5028955069436993	-0.38910914192197343	-0.2828436533195154	-0.053507676123336886	-1.452006465207939	-0.8776278372601606	-0.3508786719372541	0.4944566922391732	-1.7956581802043972	-0.8410120050805817	-0.2574856861518938	-1.184201990748921	0.7002378096998616	0.45008314791614196	-0.9793690833494916	-0.7763520076570561	-0.9432723843160442	-0.8318268653041286	-0.19045547640326144	-0.15779956928044686	-0.8315310518758823	1.9406868903161414	-1.1111809819005845	1.5989629775599254	-0.4529547998118443	-0.9759112199303385	-0.12623298201092348	-1.0052091226205573	1.1224394883122355	0.5966595701709505	2.605691384400585	0.5293164009500962	-0.24218136698292708
-0.32820639093155207	-0.27786179936210775	-1.1681564117436043	-0.5167472437312798	-0.40061249567310087	-0.35996158419345947	0.26322366301087924	-1.3898298078133764	-0.8590673225930845	-0.3131129240567891	0.5211460875399044	-1.7389685399229475	-0.8302033940178729	-0.35301510236320977	-1.2481897414023466	0.5335601981685205	0.44851888485421404	-1.0197950657541095	-0.8016235491661016	-0.9771169363645507	-0.8123876967667594	-0.19445240316301626	-0.16914820297589456	-0.7528080078622152	1.7238400649698495	-1.2727046292796103	1.511193974756294	-0.45808367115607335	-0.9780395486273585	-0.14746363023905712	-1.1666093924579202	1.2057473988292569	0.5917554328820434	2.4946125870028726	0.46322113297920353	-0.30139442760670665
-0.39363231356560174	-0.3676500534875966	-1.1843803869158773	-0.4623427958192834	-0.4241712216990172	-0.45064297024623823	0.5094501714349983	-1.2471950807565544	-0.8352883443819321	-0.30698184435578874	0.5446715392294601	-1.6381675283017896	-0.8118611450557397	-0.4163729461514286	-1.2890248902118346	0.33808482586255423	0.5452378286385826	-1.0699641560575999	-0.8422907526784176	-0.9951414827238528	-0.8053873487905852	-0.12609551401195007	-0.21080905202953254	-0.6954046778671447	1.436529844103382	-1.4833104896105929	1.429117553902188	-0.4316905740927017	-1.0104697657517279	-0.1659370514245772	-1.2868768944695599	1.299282092094288	0.5752596983648111	2.419748829905897	0.4630312040482531	-0.1323722889726569
-0.4192618564203136	-0.45113165139578265	-0.9748582409226213	-0.3707811987191231	-0.46663213039803164	-0.5821628940349532	0.7103521458312	-1.0863782198539682	-0.773097170598923	-0.3290686332092182	0.5698912316914526	-1.5109509861690626	-0.8179432380732671	-0.4948387394951821	-1.358565935709184	0.15504990817251874	0.6767057590129164	-1.1056409130462266	-0.8929471148149298	-0.9223223154322703	-0.813960808671518	-0.02544849214035052	-0.2825459940237717	-0.6589479668953443	1.0901060363911286	-1.7130216413023518	1.3531495459208702	-0.39122115859553364	-1.0708438668477567	-0.14109574873587633	-1.3293514343519406	1.3455313714428594	0.5552316132129127	2.3333130216580846	0.4927331668654116	0.25766536404473844
-0.4475463642514795	-0.5064807193997333	-0.7820296358331467	-0.28448002772973097	-0.4757048219401363	-0.6565225424271519	0.8272853043963788	-0.9674568530078467	-0.7001731774649527	-0.3553173181791257	0.5746065282990775	-1.36612020458224	-0.8272763117766948	-0.6490234262635001	-1.4289155980146404	0.0011577012509321305	0.7839695118308164	-1.113066974605779	-0.9528614703567527	-0.6750532694539595	-0.8141068833483887	0.03165720554133142	-0.3820715930382038	-0.6268440308690064	0.8230217566238954	-1.914178775947795	1.2589996892947228	-0.3688899778887234	-1.1186623598030936	-0.1528073988406971	-1.3031868792471404	1.342503705497725	0.5401248126830989	2.3110553578150457	0.49019104117422285	0.6741363794251569
-0.49508990373724127	-0.5180411676912188	-0.6953995498571584	-0.2530252666821357	-0.46337344040351863	-0.6386848891877601	0.8703907529176039	-0.9436725796386215	-0.6429718232047572	-0.37587133710730475	0.5776479966736922	-1.2240871843911711	-0.8127368704803539	-0.8272136297168908	-1.4523654854497932	-0.12180028041816096	0.8915684638762709	-1.102086189780317	-1.0153091589104855	-0.2606412185822699	-0.817320526239538	0.05571744576048001	-0.47868993478605154	-0.5896233634782087	0.7327325735154406	-2.0536553967272306	1.1712593644857985	-0.36523986872038533	-1.1600958666673729	-0.1789222778300349	-1.1988119218176765	1.3565924443624195	0.5340203620717329	2.4608312231976535	0.4686560223879499	0.9644763948075621
-0.5329477376607549	-0.497362915920292	-0.6224826998359977	-0.26259751747386495	-0.4604708913920115	-0.5862433284500979	0.9034815720277886	-1.0450500310657034	-0.5797046775569918	-0.4085065634324203	0.5862008506935833	-1.1185183210580858	-0.8009685603221766	-0.9628716708345996	-1.4800011540092723	-0.21803020127556447	0.9733989753033636	-1.0589401964556284	-1.0316831405728266	0.17078323104546933	-0.83344492326331	0.06813309620711769	-0.5325996342522035	-0.5555118210484525	0.7928526070705996	-2.1230739532866423	1.138322687563735	-0.3640606026813843	-1.2264262257716059	-0.12302934678045814	-1.040870442170806	1.3994911067317075	0.5476181972818841	2.6871792543429605	0.4499114978948781	1.0669881569231963
-0.567146215095557	-0.4685881388887525	-0.5846299520920648	-0.2545236257587694	-0.47861627447621985	-0.5419854322657158	0.9167156001013883	-1.2109868220137814	-0.5187777707150746	-0.45700170078963726	0.5542552264904127	-1.0511622154553286	-0.79986490636239	-1.0619839999839873	-1.5262112263079544	-0.29384130798248986	0.941904214547589	-0.9773542604457349	-0.9853828754445967	0.5623734332191496	-0.819781322719123	0.04089419769871731	-0.515864457905471	-0.5031719231327975	0.9468995829247225	-2.111978495375026	1.1955496260034173	-0.3488237367171395	-1.2787616753141429	0.02549328324839254	-0.8796043495391093	1.45939852356611	0.5748481623685419	2.8200483207600704	0.4105523794347576	1.0138109081165256
-0.6162490197262213	-0.4467517365603907	-0.6282516502516561	-0.14657709487096596	-0.4955151641199046	-0.51685314766964	0.8867521968348319	-1.3508559358881365	-0.46189920801430767	-0.5028996446624027	0.5091537206265748	-0.9929221490670663	-0.7712058921239765	-1.1141004544290094	-1.551765895728919	-0.36105091968215614	0.8474478655492221	-0.833884478106237	-0.9214728564530947	0.941318722869996	-0.7697788371750217	-0.008532365105957628	-0.44803829345257595	-0.4052433700740454	1.0882022757480931	-2.033015286980985	1.2914058233146866	-0.30279492417896103	-1.3005961841051477	0.2653589063032956	-0.741058930400128	1.5112187082537272	0.6157616993312393	2.812199311135479	0.3802368000714505	0.899033444816288
-0.6522806872638142	-0.43825512292539254	-0.6287499649055007	0.06445438457686119	-0.5136160295812371	-0.49242753048624294	0.7679563861863136	-1.4574525957826439	-0.3928487135934666	-0.5379298239957206	0.5329343290589664	-0.9226050793204706	-0.7157232881672295	-1.1106071143143894	-1.5851094476397547	-0.42737033784937656	0.7826147482861104	-0.6404183045692845	-0.8626706958921103	1.1906952542687779	-0.7074386596921731	-0.024929206380223896	-0.33673608886081385	-0.2897793522349966	1.168038964115816	-1.9186713172635943	1.3963816229430788	-0.23188921377041546	-1.3381405147892615	0.6062834652963229	-0.6486406528533138	1.5347268522810622	0.6572068036224532	2.685116270293784	0.43029037833587924	0.7891661435409008
-0.6506090426490101	-0.45660654494001773	-0.5291541149554491	0.21882848771689017	-0.5270959657880528	-0.4647763184998128	0.5294104431428768	-1.5165658047289328	-0.33041544614088664	-0.5775476688691973	0.6088485631877787	-0.809831980393319	-0.6722489191425275	-1.076554512598809	-1.6622491128485937	-0.4878478609599196	0.7511199875303369	-0.4686834352085406	-0.8143725990390422	1.3087283028508885	-0.6348283087739746	-0.00519634749545374	-0.185573468649541	-0.20760962112165576	1.1966923806730647	-1.8134563194014377	1.512584857499628	-0.10241329009145295	-1.3741842971833906	0.9631080335684276	-0.5944926960780226	1.5472412048542856	0.7176168584085325	2.4465353884193917	0.525167184304708	0.6865573426500735
-0.6151322487440632	-0.49758401739034613	-0.45750221751712206	0.2700637444883844	-0.5361686573301567	-0.4398150018261596	0.26768482972899815	-1.5108076562567168	-0.2893402202037504	-0.6010075641139959	0.6864876568981667	-0.6505460982617715	-0.6601207218235499	-1.0428154157653087	-1.7448231586648704	-0.5328248891867486	0.7729219039559567	-0.3597678656684341	-0.8097281551838744	1.4178045383959916	-0.5652293435020277	0.017274563579067426	-0.04297028607592637	-0.17147270586013658	1.1218879258522145	-1.729952606617052	1.59420243043841	0.09542262683249672	-1.3863111772412289	1.1906186535418997	-0.5744853838554349	1.52297950841394	0.8300176273902939	2.155509583919904	0.6471161678929125	0.60219183149584
-0.5612673640762671	-0.533118182220732	-0.4238563954085259	0.25583472304122207	-0.5617930010575132	-0.3938360285560597	0.05710166364038251	-1.4880587150019529	-0.25741075511705735	-0.598421014865136	0.7741186886580464	-0.4975202072532213	-0.6704734758159101	-1.0077476553839395	-1.815517672256139	-0.5377209536152011	0.8339979965435443	-0.25917063640240035	-0.8498083669007507	1.5325377084907827	-0.5260363840463371	0.041618050576465705	0.03824106792413458	-0.16711993091467328	0.9881032686892315	-1.6389027034374468	1.6197401847258246	0.35489859242997923	-1.4039962106589094	1.1835155114940212	-0.5922116835817064	1.4673646490750858	0.9899679512746378	1.9110298570299045	0.8135815709124407	0.5516346296194252
-0.4896114045794807	-0.5540701786688697	-0.4060320635594838	0.12228673311022689	-0.5938100754298468	-0.3029380831348791	-0.004285370143244238	-1.5011776493290445	-0.27648235641989205	-0.6052120371728394	0.8371832292175965	-0.3651627785557989	-0.69607344918752	-0.943553798576836	-1.893834588406196	-0.4960265140392652	0.8898086679316076	-0.1811538152505866	-0.8840701511715736	1.5734950238333836	-0.5090018294205259	0.07030465484037104	0.061838552032093444	-0.17833054720278368	0.8744354198497671	-1.5390915453074592	1.6332905372253237	0.679945493497667	-1.4427348552881143	0.9953413306618536	-0.597220965926557	1.4227166686041655	1.1599494650681084	1.7421713891924384	0.9782645639645839	0.45558564993175554
-0.39521967357797877	-0.5541965223660431	-0.44061701713109275	-0.11589846226593811	-0.6127478722012467	-0.18322634385479747	0.14200180551307534	-1.539811138093368	-0.35391198173753635	-0.6313862124936027	0.8223943444027733	-0.24193304641202107	-0.7354331083404037	-0.816181243628416	-1.9444207046075839	-0.4320215990564037	0.933133168093214	-0.17679316282317428	-0.9136154048755074	1.569709869097929	-0.4781913091144755	0.06382145080486548	0.05279211190815478	-0.22285321664495306	0.7896392531189826	-1.453621346466691	1.6449624810714525	1.0136777825351453	-1.4865876134770626	0.7234918739126194	-0.5876496585890749	1.3856580374357153	1.336292639470616	1.6709339712443998	1.0678964094556163	0.3312207556422865
-0.28154783977127495	-0.5422465143416024	-0.559426730176482	-0.3291074131776501	-0.6327718989708175	-0.0642212719873945	0.3832152503054925	-1.5751400736704337	-0.4589537350345319	-0.656346944956877	0.7543287316836214	-0.16218518929390668	-0.765267753970766	-0.5950259425259901	-1.9453601270758276	-0.3649900260632262	0.9696838505312894	-0.16765450179543148	-0.9742609256362151	1.606729514312804	-0.45096523664855254	0.010586792425937208	0.016104591275018093	-0.3015407278019221	0.7439247459582418	-1.3979042415358873	1.6286303630852832	1.240415076668915	-1.5007356402112055	0.39639283909041856	-0.6420212440404753	1.3581533743608014	1.540997502949527	1.768087626310185	1.0620670522672004	0.2507173877408012
-0.17168286050752846	-0.5207470285390412	-0.739193741550771	-0.4907253817816901	-0.6605776062190933	0.02987947251383056	0.564340918631671	-1.6127949608471135	-0.605030365323733	-0.6828723800521757	0.6809558587134644	-0.12825067503125026	-0.749048839257356	-0.30458606248361814	-1.9222313080791884	-0.30677136904126356	0.9676447218969887	-0.12298299970075759	-1.0629790715614145	1.596261412388746	-0.4636400239954618	-0.055094988263877265	-0.027356691212747964	-0.38689064958970326	0.7848859144433825	-1.375281658041745	1.6100326835171876	1.351996106168741	-1.4983470123210245	0.14770408949914812	-0.7202763721003602	1.362526669614884	1.743816159778858	1.9701955948776977	0.9629241503108631	0.2615080995424465
-0.13721748183170662	-0.4922670534675776	-0.9072503585597239	-0.6193255528912887	-0.6808242211030443	0.08393952958375579	0.6152879024667058	-1.6441811248101996	-0.7841393318610038	-0.7058213519885583	0.6297918286398237	-0.12477678796485817	-0.7080217029260971	-0.03285197373875827	-1.8770201153669923	-0.27906409534388454	0.9135659131846309	-0.14300170440877635	-1.1832403029153848	1.5773910988541222	-0.5095074725327702	-0.1268823106181986	-0.04434274762817087	-0.46124315222955853	0.8709431710268767	-1.418832129729409	1.5641335529871396	1.3492257669025147	-1.493676938561377	0.06410759149758374	-0.7632578036485882	1.3883627523467001	1.9022575183435353	2.15750809971754	0.7772467054297694	0.3897545448397032
-0.16980050438665595	-0.4776322418781743	-0.9466651310839774	-0.6985661109656098	-0.709769579496942	0.10411374442958488	0.480510077029045	-1.598739972827495	-0.944176697095439	-0.7114415083811434	0.6157990328626518	-0.14531701954534776	-0.6583332822582395	0.17988348195920084	-1.8120453765507283	-0.304189807797171	0.8197380627379317	-0.2183704726013686	-1.337454375489945	1.6885332247127145	-0.5648023559850224	-0.21168324883990874	-0.03578330999051167	-0.5432529854877624	0.9593164676283295	-1.5230239153345873	1.4889828678549983	1.1918031099500677	-1.4660546006518576	0.04692087626528478	-0.824755689578675	1.4169304625756831	2.081378560720878	2.3088795543256806	0.5558334016943867	0.5661904458986247
-0.21143709798565208	-0.4762529898506843	-0.9273937701439641	-0.7380408659197881	-0.7653275728460414	0.08635587622065777	0.2076085511151306	-1.4064234869081838	-1.0690835809455266	-0.7148263752994033	0.6278730499336918	-0.19835791267316796	-0.6187576908088757	0.2949696312908192	-1.7856345246270595	-0.3704424614494576	0.7020831338657982	-0.27515969530291073	-1.485994194041896	1.8606260473370728	-0.6517167887229158	-0.2823847918776048	-0.01726245786075134	-0.6144430638815259	1.039601812962881	-1.6358330666665097	1.4200409685771258	0.9623703505842942	-1.428678698857436	0.05452294511135123	-0.879962155420883	1.4514323980571313	2.3210982785492567	2.4225209647219748	0.36514475501974253	0.7647123721918485
-0.27237486554045687	-0.4814541387177096	-0.9068766225693402	-0.7352812981239751	-0.8398589770648407	0.0371171145630416	-0.04404494362587873	-1.124245846506223	-1.1496604239675874	-0.7203826662784343	0.6307001866443235	-0.29047420662834095	-0.6185057697963152	0.24763039409655793	-1.8317732483838511	-0.44591974558171515	0.5781990860149178	-0.3591922019816482	-1.588316132279013	2.0169959195218534	-0.7490474695730295	-0.32740529368727433	0.01176584185179096	-0.6779225123718969	1.0965933736142022	-1.7328943418558649	1.3492349996432376	0.7512442925858812	-1.4332262788791257	0.12229821174933972	-0.877442605670051	1.475128930187719	2.4815973170952956	2.4651505960506093	0.22715408172507473	1.0761486173015729
-0.35996061489596887	-0.5079231432758102	-0.804425046333799	-0.7078041953445652	-0.8841451083017663	0.007892997690325495	-0.2481548188322737	-0.8346506897225664	-1.1543812505242137	-0.7277804100148845	0.5933452394930124	-0.39591483923078874	-0.6623880109365932	0.11889931799245342	-1.9277727114994623	-0.5017237526469186	0.4449713596959143	-0.4911343189932369	-1.6487453929045564	2.262906192005387	-0.8058817553892238	-0.334580878736282	0.024560725354978954	-0.7191583925695326	1.1175226148236017	-1.8048229659831765	1.2722202448550815	0.5680088123352854	-1.4340837350448326	0.19592930343973838	-0.8530968971309401	1.468320045884438	2.497390010952231	2.485538680599087	0.13655798166152328	1.4280500316674698
-0.39775523536766116	-0.5402987156768276	-0.6615812342145403	-0.6819655859439191	-0.854345011548651	0.012531927318716283	-0.4156440342520332	-0.6285912336811468	-1.1140726545407182	-0.738690751496699	0.5274025308742637	-0.4562648840050145	-0.7161431565214958	0.018622542138193893	-2.0655467458928065	-0.5380770310281778	0.33682770890567876	-0.6105989255937172	-1.6665302144962943	2.5216693525466694	-0.8497378679911632	-0.3074521317527554	0.0009779988981191367	-0.7366583244931312	1.0956111786327638	-1.8362707551937618	1.2081679436749098	0.42080646105418573	-1.3620727288427985	0.2222805161755848	-0.8249942268331907	1.4468438021136154	2.4254398009373626	2.5318913534539655	0.19533368083192526	1.592627794397604
-0.38117926355699455	-0.5460052393325523	-0.5563697614346299	-0.6738809146671223	-0.7884589296923472	0.015506769168863626	-0.5469610061274415	-0.5512391603622749	-1.0561181199751926	-0.7308991710433441	0.45451955885035333	-0.4670945520744085	-0.7562585787120601	-0.05282671336850357	-2.231253734436847	-0.5360963504184859	0.2919808455855913	-0.7085481019005317	-1.64744783209358	2.597996373860485	-0.9035045855930797	-0.27848228071060144	-0.06791071643393362	-0.7694729176534201	1.0330295946920258	-1.8451758993677807	1.1413338770080699	0.35937231597476316	-1.2423044765544056	0.21949702982780153	-0.7936563950210587	1.422460999035463	2.2582018604523695	2.5980035454048376	0.38593466799997633	1.6923642475426697
-0.39243828169788275	-0.5554810166206547	-0.48127757628995543	-0.6706147074712964	-0.7101791416273984	0.016088060105099063	-0.668435816377304	-0.569563120525088	-1.0087619082775334	-0.7206807048750108	0.37788067957188404	-0.4814563939059406	-0.7742769292294731	-0.10976517147601421	-2.370062322687626	-0.4872358529063622	0.27914550849709574	-0.8305456287228733	-1.6215275101790454	2.518716099950875	-0.9593163486711804	-0.2405114764929385	-0.20489123393867223	-0.7959981951782249	0.9107766341629582	-1.8554399973206017	1.0725210287063824	0.3721009017925594	-1.1097203169321612	0.19679586051027215	-0.7890645528716125	1.3905426718271972	2.0142810459953813	2.621453871901307	0.552078652828666	1.8994644015631021
-0.4368773383275791	-0.5441943130063807	-0.43929456670358286	-0.6541435371900335	-0.6311247469244101	0.014708918864225751	-0.8111586578000722	-0.6473832206902238	-0.9384740462122199	-0.7562430959879309	0.2664180080310471	-0.4893600698489434	-0.774025008216914	-0.15776127604225437	-2.4359170268538906	-0.41174744135494923	0.2531256684580667	-0.9492043061618517	-1.6098597609819194	2.3337287941617855	-1.014307846256087	-0.16925917583086794	-0.39902813415143107	-0.7969398158807133	0.7279792348398383	-1.8610996401170161	1.039756419752568	0.42791949430530496	-0.954842297001569	0.15633027124675447	-0.804584382993605	1.3688242147807645	1.8133143011492716	2.5569372691759673	0.6906975525872492	2.0352604635705025
-0.47288793471456386	-0.42685260425537497	-0.4198602952036605	-0.6316142532320225	-0.6055627278690797	0.003174283031469363	-0.9734968353597315	-0.7190906065905217	-0.8069230360972488	-0.7755304508806612	0.15817031144995192	-0.5000964792051467	-0.773473181237019	-0.24702059461194562	-2.4312436973599674	-0.34675218606724184	0.22434043479170002	-1.0350933282304775	-1.628519921215983	2.1247272466078404	-1.053669353415859	-0.09983224329529822	-0.5963231716994634	-0.8026606058090364	0.5232218958700072	-1.8522104836345128	1.0325725820782294	0.4887359286023922	-0.820114496965061	0.10736979676146563	-0.8251433126172636	1.3976745071646273	1.6742494290757275	2.4188946255730377	0.9368454470995378	1.9763191115172691
-0.48442790153021054	-0.26023685360623605	-0.3564593384760994	-0.6133860143932676	-0.660978264824976	-0.01358057336591277	-1.1167600758437144	-0.7290468140474065	-0.660348768820598	-0.6801261672694381	0.1405542899244971	-0.5623932996172506	-0.7684467572245068	-0.3471032960153929	-2.3983876938187274	-0.2976913950103154	0.18001033694742938	-1.089335239117985	-1.6866321089647809	1.9377711057548885	-1.0462420179226792	-0.061593928231509255	-0.7822253025987498	-0.844553843855579	0.3700722339495437	-1.8212743005524161	1.0436566270328478	0.5304594841727864	-0.7829529592120661	0.06941197114146905	-0.8447630018012628	1.5565664159653032	1.5681588787034695	2.2498749871067316	1.2449101731017997	1.8415322527718927
-0.48254554540933814	-0.11329913379205643	-0.2586075898145032	-0.5961602747928375	-0.7466123641890198	-0.05914922362219743	-1.2500891718832239	-0.7049363401489686	-0.5127926772173564	-0.4954593239835847	0.12095825207462885	-0.6819626272682507	-0.7844737321188233	-0.3856196100996557	-2.3601329839409964	-0.22468439793059475	0.10840340196079172	-1.1156430696041517	-1.78325919697594	1.7640838040295155	-1.0011274157969328	-0.0462671303417453	-0.9543733026733866	-0.9063454816528111	0.2929274873827981	-1.7836392747254113	1.0739692674391335	0.5383774132917984	-0.8294852679188454	0.04962558469756229	-0.8479236204236098	1.861028503408064	1.4848399867915902	2.0704920772059006	1.4727810604895115	1.6443882770864326
-0.45336200181894937	0.06190798826496189	-0.13489139402357217	-0.5877953349117773	-0.8349887491222188	-0.14806394114327906	-1.384476070340431	-0.731812427229877	-0.3534950426399428	-0.2639897767996438	0.009087329745250805	-0.803979996140536	-0.8343181038896939	-0.352238804559961	-2.3067642746058206	-0.13642170918858243	0.04736920927664646	-1.1059287448896207	-1.9168667680999707	1.655132353805362	-0.9415289476338062	-0.04711687067649623	-1.0898485397659852	-0.9813908749982694	0.2645408398328534	-1.7396091722922875	1.0907889113353362	0.5257985755424468	-0.9046657995905416	0.037848286329822484	-0.8595075858460774	2.2129374802843587	1.397131377586143	1.9015852581797823	1.6058043617439257	1.2307313861866582
-0.38919332450443866	0.1868513761293112	0.034238516085965974	-0.6110468495038479	-0.9274874659337227	-0.241697373323216	-1.4800347213566742	-0.8196029174836023	-0.25009414643670436	0.018401793456493863	-0.0347996300226836	-0.9124865089391632	-0.9074351787256653	-0.2557240872906773	-2.250291903698346	-0.08974218583095106	0.025888525444103916	-1.0614875082696604	-2.0776716257461643	1.6192773715860114	-0.875503193688381	-0.07784914611665258	-1.1800325456344898	-1.0723549881442804	0.2652562658069875	-1.6793355752796262	1.081153105113471	0.5019511956426344	-1.0096888681722453	0.02651739614993398	-0.8892501997686291	2.4840010482790085	1.3030439604384823	1.7812552666865566	1.6612051699105077	0.7629074509732289
-0.322650630888231	0.12993354055210815	0.1803692883257743	-0.6535398817346979	-1.0021969406440243	-0.29162000667052296	-1.512895583419534	-0.9396872601295309	-0.2608673147325943	0.297972641280747	0.03733828431214488	-0.9953701902883505	-0.9973949726871008	-0.1189911722915467	-2.1832242743199197	-0.06263579276797318	0.02154490212035972	-1.020485862178254	-2.233461307876914	1.603055279862638	-0.8212757790286436	-0.115410816099065	-1.233160089592372	-1.1867885531390983	0.2917634044418366	-1.6143615969614669	1.0708577050133237	0.46591806667313873	-1.1272675448946383	-0.034574877322859514	-0.9331112374428866	2.642839131907328	1.2447944696328297	1.7100500828642868	1.5374591664371537	0.4731690759970279
-0.27642755017382675	-0.03170216270006143	0.22714378496834065	-0.7005926685656612	-1.0545318580969096	-0.30763400207074454	-1.514470789193717	-1.0565946932735493	-0.3191446408575459	0.5174674234236714	0.12883749229343125	-1.0264136844420613	-1.0990151106584722	-0.01183221783540818	-2.06719965377997	-0.011416282394868249	-0.017519774524389305	-1.00957703531364	-2.363001128839545	1.6402690355767682	-0.801802900950457	-0.1304228953463316	-1.256462420678344	-1.2675902692695775	0.3068116016265781	-1.5618580180252384	1.0465674434957026	0.4359122974585391	-1.2236088697985714	-0.1788303702619475	-1.0259171380282899	2.662485319817981	1.2273213371244511	1.686212946858595	1.2120670779650684	0.36427216247358685
-0.24038183520249667	-0.17970327529879485	0.19085306200472613	-0.7568296419670656	-1.090715781970425	-0.29232667408320223	-1.4712158685917287	-1.1768775927633466	-0.38225039072559913	0.681452516954242	0.31006001732585853	-1.0343639897416603	-1.1492433620675302	0.015099344415757481	-1.8771747038744266	0.002281570585643536	-0.01979633594487241	-1.016369866817728	-2.4500509822934857	1.803363450057135	-0.7981060879742751	-0.11141388933931258	-1.2224460348941997	-1.301595213129238	0.2829964047927068	-1.521249281576389	1.014433750425463	0.4116905473876141	-1.3044547368508232	-0.3064899823350122	-1.1485551040066881	2.516995878934435	1.2327227470755182	1.7294389095139429	0.8718605328788168	0.39419892074361795
-0.2105380622264282	-0.3316210425099432	0.10086893508940042	-0.8045399820618748	-1.1026197943274347	-0.23937220957827332	-1.3757377025420492	-1.320391642985874	-0.43734015020120554	0.8397748771498611	0.5967133084984623	-1.0360193319008144	-1.1303492861255033	-0.023222895217692913	-1.6445427830357435	-0.04181639152789568	0.03979929338767814	-1.0339420008569018	-2.480111141081141	2.052379490528731	-0.7742959156443988	-0.05421377606488176	-1.1203821198906687	-1.3031408923955872	0.2631827430683963	-1.5172203833145352	1.0223488769648532	0.3710526653134453	-1.3954675841535857	-0.3488987601809438	-1.219758474479923	2.367604113054937	1.2355692043830666	1.8072520891187225	0.654713325130946	0.43087957776719826
-0.18618683584186033	-0.45892284605488803	-0.009776084012232993	-0.8037207353724918	-1.0829251979671455	-0.19939990931594445	-1.2906420971791308	-1.4317678497649564	-0.46156296680656883	1.0333509456262313	0.8220065061536648	-1.0116438357403148	-1.0833000379701823	-0.07887747618905924	-1.4007923810855663	-0.08664876330570212	0.05556762371728767	-1.0857949074442426	-2.4622851270827066	2.3345191011944615	-0.7478788721580655	0.012475104280935068	-1.0017010897492011	-1.2404964660376119	0.27254391005197376	-1.5527770092445505	1.0776974067511642	0.3264651779340486	-1.4768187378749138	-0.31537875713429847	-1.2355913847484679	2.3247458195649173	1.1894943201337917	1.8999090836398245	0.5237500222814596	0.3914624272831281
-0.15606211419103472	-0.500721552536852	-0.09519871525006054	-0.7571530288181358	-1.0646284549651595	-0.21151583608493643	-1.2323249899773034	-1.5180975289530714	-0.4505746041377285	1.2405197029536044	0.8746096202569035	-0.9829201520772486	-1.0250343066365788	-0.12975483990966602	-1.1153625392468447	-0.12885506416279424	0.004547507956376801	-1.1276024826971514	-2.421236893808436	2.5873341614371745	-0.7286981434336203	0.05327837628110012	-0.8637022943186035	-1.1189740961316113	0.27693347280852104	-1.5973506931891928	1.1314256298364784	0.3148971396466984	-1.5257549861891182	-0.15675942426844452	-1.2119463793944998	2.365195436591917	1.0998823569455873	2.01664497010988	0.3696884394447969	0.3493864143587267
-0.1195036678882732	-0.5101868011835227	-0.1623370318814527	-0.7088066945828866	-1.0420313095933627	-0.24136683533986666	-1.1803891908387676	-1.611064679779108	-0.4357799909973063	1.3843020373305328	0.739815416151065	-0.9622750044444196	-0.9654489890467056	-0.15652218531783865	-0.78637441258309	-0.21555991422302584	-0.021276799199912065	-1.1308261993431585	-2.3515496397775806	2.710746843855754	-0.7184616795390865	0.04684238004197052	-0.6804417829661104	-1.0178298195417192	0.2690516612290833	-1.647232290716914	1.1617239312454106	0.30600584808279796	-1.5699292904402067	0.08971041403614874	-1.1485252868498728	2.482305555349732	1.0048518364731363	2.126579456042817	0.21650345167406176	0.28293426110542685
-0.08322617026026884	-0.5578920755084054	-0.22460719766375115	-0.6575498786879882	-0.9983862321258503	-0.2747967631041721	-1.1442284451467848	-1.6935083178800625	-0.4683012406096152	1.4626010343453895	0.48272968833839247	-0.9367804037256191	-0.9480304504639607	-0.14949071867687352	-0.46584108813353103	-0.3355913846542023	-0.04296698254967696	-1.1307974161588181	-2.2479713331361824	2.663869158285906	-0.7368895618519697	0.004056380594054642	-0.5175911030841037	-0.9482031868426534	0.29022341971785093	-1.6891040547954717	1.1776975742977296	0.2938200990131151	-1.6133992556980363	0.2743527183232527	-1.0704490617308746	2.648625337935806	0.9025336994000371	2.2026842269818756	0.0793747635275555	0.18614778672627813
-0.042952177733845	-0.6283286866833031	-0.2725699830962528	-0.5793764972222057	-0.971461973810517	-0.3093436812949681	-1.1218651222943499	-1.7234904013043564	-0.5448431891388348	1.509765642253604	0.21710131277554368	-0.9264986305962271	-0.9584311894110968	-0.15922429882529876	-0.13826804088396694	-0.4573698598928032	-0.100551416516891	-1.1306535002371212	-2.1182358482417363	2.4255985204515853	-0.7792736911715983	-0.05843100587438184	-0.4172981062125019	-0.8869267754675368	0.33307622298205797	-1.6985367927894963	1.1843795470646774	0.31920239661448535	-1.612648981553043	0.38792421317381376	-0.9957570839103325	2.8047587066531374	0.8057198562770728	2.2556287785563804	-0.10174438701071908	0.17840409246574448
-0.03129983144829613	-0.6699168203366418	-0.31074855196000756	-0.5171568670759698	-0.9575546684240918	-0.31894068067360426	-1.085301951769545	-1.7155481275495768	-0.6506919213343985	1.5039964665627328	-0.003109162562349432	-0.9631259902022954	-0.9436998082956622	-0.20868342617458774	0.25161606628456284	-0.5708027707647233	-0.09682232511033122	-1.1135994635160578	-1.9648559219028034	2.1393964543371817	-0.8204555135354482	-0.1040337371726772	-0.3496933065260977	-0.8577898329754541	0.3741950276987883	-1.686737876451208	1.1949904051066134	0.36098210771054456	-1.5536223115745522	0.4078156368383925	-0.9197233340331344	2.9693695400168463	0.734301213590722	2.310700782431595	-0.24299307196708247	0.29176478964814084
-0.05879065927327436	-0.6858887693878117	-0.3518211790057038	-0.49748416696909575	-0.9118617803042881	-0.32679380724353474	-1.0467611506377374	-1.6943876410457694	-0.7700844493776022	1.3837166043729714	-0.12529862357204846	-1.0405190648123166	-0.9012931045146686	-0.26027737248280874	0.6248046146503781	-0.6670883287179041	-0.000466513822479997	-1.1108362778194796	-1.791394697298737	1.937576995255635	-0.8648622153040527	-0.1281411851881997	-0.3253579398631673	-0.8614319507869628	0.4380983308120781	-1.6883206579112227	1.240229941758379	0.37973805328323823	-1.4889762413672398	0.31544853091079605	-0.8847179919328092	3.12727913942199	0.6981717825846856	2.338099789334686	-0.17359596258119886	0.44522190874096756
-0.07911729589194667	-0.6879102685426076	-0.38953976511206356	-0.48077584633038023	-0.8574167275270863	-0.36205879070850483	-1.0436222369417398	-1.63273574102429	-0.8444206555840676	1.1881713523120776	-0.1203996141095816	-1.1307235551470598	-0.8583345737537815	-0.299346052311689	0.8575911239964924	-0.7232929228727071	0.1160850509256166	-1.1157006359728299	-1.6333909233079869	1.7720284694632693	-0.917876086494406	-0.14489995290134172	-0.34624001616883515	-0.8718608442277278	0.521815295649678	-1.7028854448816564	1.353178223915578	0.44003036934076806	-1.41881795295182	0.2671839280124543	-0.8896527313856228	3.2395315363745008	0.7144788964369584	2.3103462070481413	0.09055135061812228	0.6115851849346838
-0.10377054210187782	-0.6780975747287046	-0.4171578965039662	-0.46254760749162765	-0.8195589410334376	-0.4073083008429352	-1.066284503955698	-1.522295587937737	-0.815060073324485	1.0514993673106159	-0.06574503979393383	-1.2325504126133253	-0.8331304762590535	-0.32626268575894585	0.9769453431580659	-0.7421205160839381	0.1936417722013706	-1.1160172510005635	-1.5195968998055562	1.5908124533739723	-0.9789577744534472	-0.14389285324534146	-0.3709000511559514	-0.8770308748772371	0.5860459970901134	-1.7117106505980995	1.4817416741912455	0.5617755489862762	-1.3193683494472037	0.2791713008215371	-0.891441760794498	3.3370492923940214	0.7699162246014188	2.2604800144845134	0.4299251303917435	0.8136587304000329
-0.15806387349867987	-0.6678110920503962	-0.44829297939511603	-0.46874585547050496	-0.7675979716127104	-0.44199199337166944	-1.0875785265380682	-1.382866135646237	-0.7119281700874357	0.9869740111518265	-0.020265901950698623	-1.3390285484000308	-0.8324826793696115	-0.31799212839356644	1.0072565820384944	-0.7311600082156978	0.21202186317902072	-1.1131677157509674	-1.4673031395028109	1.4112879716353182	-1.0600516931437354	-0.11435650864668687	-0.3656906003178605	-0.9047998023864599	0.6447958080168469	-1.716794736499963	1.5690231510848436	0.6873954599027886	-1.2065056816361912	0.2284908418477604	-0.9226603239793707	3.3509496431554617	0.8336185673576726	2.206423385571002	0.7938143521757876	1.073334492820929
-0.19383566351212272	-0.6868574043994832	-0.4741095116538891	-0.4643154556108196	-0.7034213664748405	-0.45296813399118097	-1.100019202798395	-1.2233966247556232	-0.573100900237041	0.9540301019945419	0.02633592556101979	-1.411210792410463	-0.870366801163212	-0.30909456126402296	0.9549937751026443	-0.6929818330929234	0.1659878359280045	-1.0861834804328248	-1.472493382746723	1.180989729306074	-1.1607308550482638	-0.08595315116103257	-0.31523419120897106	-0.9609594823971133	0.7129916669749389	-1.7264193267921715	1.6045982035200357	0.848992344263132	-1.1143750789745623	0.11917335443437549	-0.9460518835004155	3.2807077932283333	0.9120504693138238	2.1488532369487396	1.0754059071870559	1.3167465565192005
-0.18775312470363253	-0.7271294578739199	-0.4678422465843871	-0.4191814307628842	-0.6460648611615553	-0.43572316954952023	-1.1180708310134724	-1.058027139075746	-0.39890105533272924	0.9898160220548942	0.06631388402869351	-1.4347353028130887	-0.928464585155108	-0.23998912797098154	0.8728359291140693	-0.6618361868764722	0.115861584773911	-1.023450530165208	-1.499567092048793	0.9679950514817628	-1.2564547144528029	-0.02722665247047603	-0.2462126570170223	-1.022182594487184	0.7621135419107915	-1.7054594632156195	1.596166873075903	1.0673250280554434	-1.0622386817562073	0.01417552272108875	-0.8826904252694165	3.2107619817491737	1.0321675382256825	2.127385309187024	1.153642016821037	1.478335524973339
-0.17485758053228384	-0.7593049860877442	-0.4334968673655878	-0.34561092214402583	-0.590400025517555	-0.4117192732414316	-1.1195425561163581	-0.9273767358096207	-0.24655688893131292	1.098568177098504	0.07870429546084931	-1.4519998220927146	-0.9684960336748176	-0.07386139807576117	0.9101631079472048	-0.647693237129738	0.09324960354836723	-0.9688488294734583	-1.5207090947863935	0.9071968701082698	-1.321300634469658	0.1493305059721997	-0.19240626110856698	-1.033482042917041	0.7741787765593159	-1.6301094731040344	1.5596597858127015	1.2514589967167065	-1.045992949759534	-0.07507985554412734	-0.7742454259347612	3.082550421192532	1.179857518887759	2.1549616037818415	1.0279967240381738	1.625504531433552
-0.12936496637224806	-0.7821100234277778	-0.39239549139755503	-0.25821023586098935	-0.5487048199320052	-0.3787452599369209	-1.0974551817207132	-0.874588980603745	-0.16185100387824186	1.16751089102798	0.07582612740165065	-1.4518133046663313	-0.9924525223454385	0.12009362230514342	1.0933029235601772	-0.6397148775951916	0.056461488324101805	-0.9370721939628155	-1.5379790112944085	0.8944410373001471	-1.3548753371226407	0.43131840965247986	-0.13622388337310767	-0.9927969219982199	0.7549471563054873	-1.5375087638474436	1.5262785999726671	1.3528758760708504	-1.052714793629977	-0.10496294482503862	-0.6581374172987584	2.925986451096337	1.297008099159824	2.187244080738838	0.802039735877735	1.7022622026125251
-0.02919271638761909	-0.7839841216025369	-0.3548973136957805	-0.15739977482017192	-0.5314497893053141	-0.33642500020665767	-1.1033765756893525	-0.9174488936161478	-0.1074068275214888	1.1727797876460258	0.08830839526122802	-1.4128894492479154	-1.0194920443602524	0.3043150625376211	1.2820911654062606	-0.6492510758115181	-0.01081578997327053	-0.9304952363412738	-1.544518305857671	0.8525547645682601	-1.3687524314253292	0.6979323076466184	-0.07716376367326129	-0.9144292065515277	0.710323976901899	-1.4516708481018235	1.4945607378256913	1.3928211733284637	-1.084180372567927	0.017983121970413473	-0.5133154866503075	2.8004930617437704	1.3798640130758981	2.2115647286310525	0.5863389099886429	1.6646887888571549
0.09662312388545959	-0.7655274131736001	-0.34183571998059614	-0.05448729924738773	-0.5254310066924951	-0.30103464026524457	-1.1616936828911795	-1.053290140086292	-0.056419210780270755	1.1611562823795458	0.10757783248026347	-1.3738490204380098	-0.9975989087448875	0.46736745882766473	1.4174631322225761	-0.6752558543780951	-0.08874961038002557	-0.9722308536333326	-1.5179183092326238	0.8791063078590794	-1.3871353676837894	0.8616646814074039	-0.03637361603448823	-0.7332116373934576	0.6416673351130087	-1.3803817316351226	1.4351542717882049	1.3550097860461865	-1.1546448953282424	0.27763513146922314	-0.3787953836812951	2.6630504841277394	1.45606676171891	2.2110489826187605	0.46024070975505105	1.5631474144934676
0.22717294932819376	-0.7376054560979901	-0.3578297037741721	0.02863390103979634	-0.5303012346351174	-0.2503369523362905	-1.2356593671635288	-1.2422311596598192	-0.029681309941035426	1.1082224987804594	0.13045008290815713	-1.3497183283996395	-0.9332150956776749	0.5545964600657832	1.5650238082787657	-0.687896602538827	-0.19092950824666227	-1.0513126526057013	-1.4724830846450474	0.9421644900453149	-1.4133950999796472	0.894096437517061	-0.003744449453689594	-0.48584965549269077	0.5718587362471237	-1.3462639979414823	1.345392148352371	1.2208167982112168	-1.2310197409450283	0.5905410118482499	-0.28762942672069386	2.5352829812430477	1.4722538442389372	2.155428998605483	0.4195228689427446	1.4208109390379486
0.3565568377706862	-0.6983125662766578	-0.3902105732999318	0.08238079568794866	-0.5441907329723915	-0.1694919207535403	-1.2992309928967503	-1.4287185839483871	-0.03183325367055202	0.9640889046289957	0.16702935356124599	-1.3213210502327446	-0.874961360582765	0.545355530446342	1.6897172766585875	-0.6702930254347093	-0.3022854849676419	-1.138281044087053	-1.4368928452582235	0.9298800684496665	-1.4360703844353775	0.8314988995237483	0.027645074434759286	-0.26927689392044685	0.5151339446031064	-1.3398049705693036	1.2344656648220824	1.0196302682558191	-1.3047456594784723	0.8512171342486017	-0.1913349187879841	2.4456371566808772	1.401058116883899	2.0726034124437254	0.3953434550409268	1.2523322175449905
0.4150503518551044	-0.6367831857525775	-0.4203777758057292	0.10849967369285476	-0.5421162117463758	-0.0953488317297431	-1.3582034776834577	-1.5684884194008073	-0.04216258357222942	0.7713537307643943	0.2133760243301263	-1.3057585024688667	-0.7949104597820367	0.483191990970813	1.6843542445930424	-0.6164919538175089	-0.3844092957188446	-1.218542953617335	-1.3894391927424596	0.9519532052219839	-1.4564309470883923	0.7258478512363917	0.03744415476476946	-0.0997141017592085	0.46467822463073516	-1.3343211923795588	1.1080817421442173	0.8226179657083141	-1.386280553806738	0.9656683158222823	-0.0751821844167586	2.403034532759557	1.3176191936397719	1.9828958404304255	0.3765112710412625	1.090044569909449
0.392230295747963	-0.5665887333305981	-0.43025782211560093	0.10426330594381258	-0.5242646449731474	-0.04931286915217127	-1.3775428653635593	-1.6513291711894993	-0.07771000405416946	0.6337450530308347	0.22765459565927543	-1.3011305388267247	-0.6785349482178417	0.4141612016973146	1.7049620817761653	-0.5550908549170522	-0.44006633412761165	-1.28759381284744	-1.3148088499078785	1.1727400330877813	-1.4717800246733908	0.6440996838469373	-0.014104320525475656	0.0018743355394035127	0.4202369331866733	-1.3074938460168946	0.9897563359792823	0.6243140860704746	-1.454953605649418	0.9120074257119647	0.019576739940001114	2.4837184661241283	1.237301085034041	1.8962827444908883	0.3931957971294053	0.963991200931593
0.3588184746024803	-0.5025324788630221	-0.41406259586566413	0.0491581865211589	-0.5160199812165344	-0.04326060469842333	-1.2806734591775577	-1.6650721413116094	-0.14335773745271502	0.5608001065187613	0.196219284941779	-1.2830266911283719	-0.576087069776628	0.37461480014335524	1.746070733329575	-0.49706136402073414	-0.46901916740775534	-1.3251414768181256	-1.2535660392500525	1.507760889764573	-1.4587681419183185	0.6910084975116082	-0.12750211157335442	0.005605285492657675	0.38991014740179086	-1.2603621314298044	0.9249440679393535	0.3951621043330353	-1.5131687546139372	0.7670166722281786	0.0738439653425506	2.6463915932829494	1.1405043892442566	1.8129736464426034	0.42370130542366347	0.9175678508784706
0.3063513095916007	-0.44453019321840176	-0.39497331143378683	-0.037423253072494105	-0.5190916971949698	-0.08143204284457121	-1.0741605328266077	-1.6033067802364929	-0.21168195086484437	0.5608533276967208	0.15756814153685633	-1.2498965332669951	-0.508176362533571	0.3286340841047782	1.6101041953308264	-0.420170897655718	-0.43225898545245345	-1.3654811096697264	-1.2322695649873352	1.7710856470383234	-1.4154963280238602	0.908353192022323	-0.26682909560289875	-0.04358995460525474	0.35031920154507523	-1.2074908355887233	0.932658448515788	0.21162712794555003	-1.576344899965754	0.5675378605212911	0.10233425867888926	2.7359028549142255	1.0731668118542694	1.7362080759252945	0.44685802508190087	0.9936656583861193
0.21682701438026522	-0.3940243002728142	-0.38656904313722273	-0.1128801849892731	-0.5241578026782451	-0.13228930083445212	-0.8422833441556206	-1.508254782549825	-0.26513085324669505	0.640514786867355	0.1478925978484829	-1.1878328596378709	-0.44790725933817777	0.2636191430826994	1.343474694280631	-0.3403650474719432	-0.3161962529112099	-1.4343736613859632	-1.241743818527811	1.9791998323099644	-1.3542460923607365	1.2305778741462667	-0.4225223147016913	-0.09614304966109583	0.28171106321205996	-1.1690884005689843	0.9907744047914167	0.09678907795705165	-1.6181611997611511	0.3441105625014069	0.10552469445804988	2.7603798520440046	1.0355455628617476	1.6678072610448698	0.4746460886717855	1.074537773633343
0.14935016642048984	-0.3628805789192491	-0.38498785240867883	-0.16115106229260598	-0.5412258592888579	-0.16248223593422734	-0.6037603968169163	-1.4017290358138415	-0.3176920788401211	0.7277230090727278	0.17224475738482997	-1.101451976543992	-0.36762843000227635	0.2091887240318387	1.0175783377655279	-0.2844275113768734	-0.1606219114218105	-1.517571455718859	-1.2827611574970579	2.153025784391946	-1.277702961680642	1.5948489669082535	-0.5581894012585831	-0.13453630132291844	0.21317568006285423	-1.1694561174738352	1.0823719198885584	-0.03513897034269201	-1.6454007447395516	0.20568463530956232	0.0785848932760707	2.720078254240988	0.9996733418533814	1.6002122993086538	0.48117672191294136	1.0788462952519846
0.10687072679722243	-0.3606590355772602	-0.39674616164457877	-0.18503857102511817	-0.5662536668696777	-0.15404781842806084	-0.3916135228064833	-1.2738584283618888	-0.35463826274624755	0.7346098295007606	0.22702180693704008	-1.0159220792079884	-0.23275471837293535	0.15180240180707064	0.566822032939523	-0.24831903621703583	-0.024558958303063073	-1.6045542387923786	-1.3525822868496795	2.2904144227568137	-1.2097894734495074	1.9105904449966886	-0.596426475257159	-0.15505652606581705	0.14842356647177873	-1.209345407804495	1.2046548893231885	-0.15778263839886786	-1.6860839774588379	0.13368162053956512	0.05021386856699034	2.535148418312152	0.9888705219512455	1.5145984612679344	0.46070822712354725	1.0810393715713829
0.029659007257115066	-0.3679448554476689	-0.42762250423469395	-0.16821167520767621	-0.5814341762703533	-0.0681991256490834	-0.29328388936996513	-1.1518452478040846	-0.37418060173991347	0.651808320830483	0.3214093892472393	-0.9707848620231706	0.0001762483358517919	0.0757550746965163	0.12073905760743883	-0.23695794125919498	0.08269082788035567	-1.6904432608610027	-1.434792032516641	2.352710027981696	-1.1500561671231164	2.0487519290543252	-0.5810047298582737	-0.20514008758116872	0.09768895162813367	-1.2543027963455053	1.2980017620975133	-0.2246638694679633	-1.7049939482560963	0.15038253862626014	0.019099665430967486	2.268229388589065	1.0008736551758415	1.4303384565094852	0.4265648493056912	1.03770185456945
-0.06875731351028111	-0.3872017406253804	-0.47200125734916343	-0.10010640437193137	-0.5833306270048656	0.09399244342218951	-0.2592157528086464	-1.068933582856865	-0.41323838043062916	0.5011072333187456	0.4205530932439153	-0.9927472889798313	0.3125583039107	0.006604854991748832	-0.11894447745489811	-0.28507290168789634	0.24882394503776614	-1.7230690003096594	-1.5084028632854534	2.343628429623741	-1.1022672747592832	2.0187749783561704	-0.5727699605448027	-0.2834012044577662	0.08568434629945201	-1.2925933175246371	1.3230089734828305	-0.30032408104962693	-1.677172558022395	0.24177805026264815	-0.024448292096737635	2.0167581833327097	0.9786164167108019	1.4155429927818148	0.3800614810582652	0.9116484855915935
-0.159679328378533	-0.42896886118305144	-0.5286462173274897	0.008206631613754001	-0.5823334322524457	0.30661954960803534	-0.20220940077657573	-1.020102781896675	-0.4542060091812877	0.36630863378147704	0.46725698345276745	-1.0942477409499263	0.5920346767496871	-0.04240640824027958	-0.12709010265422804	-0.40253393829413364	0.45248540904696083	-1.6646967024694537	-1.55732914434066	2.277395154271133	-1.0914240391300567	1.8182205234228461	-0.5387830900628579	-0.36663692127203734	0.13285395713639664	-1.3270627804316129	1.289054227748637	-0.36608220160538646	-1.6456763556499556	0.33954144340221737	-0.06004997733335469	1.769633360744259	0.9406693683878988	1.4542722948924798	0.32866379035941423	0.8398591997025896
-0.23636426915347064	-0.49027714023707764	-0.6009785059277961	0.13157871529768816	-0.5832059776608128	0.5201470868519713	-0.22367589114444075	-0.9958504816811853	-0.4886371088535422	0.29695079466391167	0.45418275194980956	-1.2404540885563275	0.7585784585294743	-0.06554605429865519	0.1074206631209432	-0.5512630227275338	0.5385897106253916	-1.5629913206063548	-1.6055242601769835	2.109891658450568	-1.0885025455926485	1.485751749485516	-0.5127948664767944	-0.44502240314707764	0.21882633267211285	-1.3546575359870132	1.2108063191880398	-0.4009173460273246	-1.6299205986051135	0.4299391014422297	-0.11449610567679078	1.5894535962760121	0.9440645403571416	1.5331975518362688	0.2887641049419721	0.841334189085549
-0.28597278139869753	-0.5472160330971441	-0.6733682923727766	0.24971193199425698	-0.5907116488776856	0.635470649456549	-0.36213302933931535	-0.9766188330892536	-0.5408082946459939	0.24159012534984625	0.41713399288990144	-1.385494702247831	0.821414756805243	-0.04351113972951917	0.44922774447794983	-0.6946286911279487	0.5866768331451873	-1.4533561714577656	-1.6632863124688508	1.8100741273170615	-1.05761336969136	1.2016237590362342	-0.5424429875355123	-0.49132171542413017	0.3035497442190882	-1.3926762664103853	1.1026042451550044	-0.43906566646360135	-1.6166147163194318	0.506616272532088	-0.18313520066397143	1.5654879382836338	0.9713630947765104	1.6812005403016166	0.2526337783080158	0.8259632470947148
-0.30773225625863193	-0.596574304126728	-0.7364146790581783	0.3346979964559552	-0.6031587762337814	0.6657205738637973	-0.44112327509573335	-0.9554299813220368	-0.600928222589344	0.2082949564180247	0.37208351837463016	-1.5037350932358504	0.7596821124892602	0.05518318291042583	0.7231823624957189	-0.8427902771844142	0.6600575307109752	-1.3520537541754172	-1.7094424041736374	1.4670947401708552	-1.0256005424295296	1.0609759977028443	-0.5667783541984426	-0.4976465639163141	0.3505374670965075	-1.4467466391151127	1.0105622211398908	-0.4719540859957586	-1.6103062888145978	0.5098461670677226	-0.21930341188006547	1.5765220986170139	0.9793708993706349	1.8800206280407594	0.20630572907377692	0.8227415597582528
-0.3012493655886123	-0.6461957911920917	-0.7919575970135805	0.3634147488311411	-0.6184461279293596	0.6758418748711952	-0.4192658577474129	-0.921888057339797	-0.6668583986023863	0.237257921463896	0.3136322117255702	-1.5694708286969015	0.6233808484554105	0.20112716992118002	0.968799717958737	-0.9861893278422939	0.5880595299588577	-1.3121602606810743	-1.7312640816217502	1.2354793194538147	-1.0057456228887585	1.0549333997668389	-0.5405244928925902	-0.49469733681040856	0.3396120636610087	-1.538643889945029	0.941792389830266	-0.511974257287593	-1.6214379072515268	0.47108743264010877	-0.22304546506029693	1.6228790283103005	0.9657902114936634	2.0566958713770482	0.14710634228817707	0.8317855736063937
-0.2683221809070849	-0.6801717170906547	-0.8368250818077823	0.3497678237159073	-0.6509796067270532	0.6423891513839007	-0.38470331353434295	-0.8666041589538495	-0.7549266957328257	0.29281018701861894	0.27230702565571796	-1.5794145389909742	0.5693497893805597	0.34750409224528483	1.1564582745581986	-1.0910652533835783	0.39825296735530796	-1.3519242298458898	-1.7378651647950583	1.1585006414639323	-0.9604512365453266	1.1872883248703463	-0.5219888831117298	-0.5300702956529284	0.29414007377963514	-1.685506824204531	0.8763635449041152	-0.5601369798011067	-1.6380970556138088	0.4471389463271122	-0.2321396978887466	1.7263310095822852	0.9233162672117675	2.1967047966518476	0.06245647875516467	0.8211113083349808
-0.2302957777787181	-0.7062090473500741	-0.8817596474207704	0.32248475304714025	-0.7012845205767971	0.5486303427275218	-0.27816421350829085	-0.8001017988892734	-0.8645009805101134	0.33652606259502216	0.3465168127423785	-1.570485017202864	0.5852568018879423	0.48119153124705527	1.2558586848373254	-1.1816424453099512	0.2938523746061155	-1.3997762738100623	-1.7139941651137343	1.2249280273157923	-0.9098419792665322	1.3511151142238838	-0.5320831164637274	-0.6244810958986127	0.22559256476646122	-1.874609239447441	0.8315685171703215	-0.5400145831038556	-1.6448954580704758	0.39291348115568786	-0.24952310031165123	1.7361137346583433	0.8541610725049118	2.321176873306306	-0.03151451231220438	0.8209754540497096
-0.19762144690447253	-0.7524087259502915	-0.9414999080373979	0.30241320915727754	-0.7512332934435356	0.47215069209728683	-0.003825456048591569	-0.7411162336283299	-0.9893944147118923	0.3950800025866932	0.5922939937125218	-1.5833430622841802	0.5352204902979775	0.5547308193009605	1.4140502936354136	-1.2735104178583683	0.25389383335455074	-1.4069432867105607	-1.6343177524586843	1.4535208702587323	-0.8888184623107984	1.3659226263535236	-0.5329390602274927	-0.7614780248964454	0.14843569233574677	-2.0661257961091617	0.8035644553380242	-0.47698936479720916	-1.6551543086244542	0.3095795762058021	-0.2673686686651814	1.661390939132416	0.7873550624434407	2.409933538609438	-0.10262098207664558	0.8190346785458186
-0.1633667797347184	-0.8156648036690928	-1.0158542041754177	0.3090749782893588	-0.7983329384462172	0.43395645822814866	0.36233515040830744	-0.7055178280488713	-1.0967360578698073	0.46302215837052146	0.8581877322879213	-1.6017616581395537	0.4331924802110315	0.543593931585123	1.6367647671511154	-1.3381829779905647	0.2128039947099838	-1.3825207547986207	-1.522902590443047	1.7947393978759922	-0.8762785131271537	1.2800988525436905	-0.5092235149107383	-0.8982084574690455	0.09770107749210225	-2.248017762478675	0.7776969041114671	-0.4494170016948374	-1.6661328098889356	0.2034919833280527	-0.29067077671578156	1.6086019013423538	0.7524087974266856	2.461620959278976	-0.15824093900971012	0.7911457345548747
-0.1245747914676391	-0.8747620680225605	-1.094022524010168	0.3548234381543328	-0.85209241983113	0.4038547060203336	0.6464585802317215	-0.6857046915570375	-1.148180962653546	0.5231301567586253	1.0196611254247785	-1.6244934694800481	0.343748524513411	0.49125354508146984	1.7587826652099885	-1.3611722259659826	0.2042424477728259	-1.3095985572748734	-1.4176250970253679	1.997876035345334	-0.8771212516475602	1.1098832747473977	-0.49141103003374764	-0.9815685392817578	0.07441941867284005	-2.37804565757257	0.7386374753192605	-0.43199007022958946	-1.6785506125744232	0.06795457970465982	-0.30599679531847873	1.561424137770609	0.7830853764821188	2.492162793444482	-0.2617668162956834	0.7644018481112284
-0.08199701980820766	-0.9334066007944862	-1.1651377748981997	0.40163907462784315	-0.9044451443331656	0.44907002257028045	0.8130509631669096	-0.6744011340881816	-1.1642667420316783	0.5481441103998587	1.1320933925883987	-1.6575886553239787	0.24170851818777125	0.40674158615472356	1.7009903462775149	-1.360727129199758	0.19642113246318788	-1.1949119592747255	-1.2954587168616265	1.9297155200358467	-0.9255955713413258	0.841522688287381	-0.4949823815998042	-0.9975583247957054	0.057528090164905996	-2.4029864563364303	0.6896124433660479	-0.42867689421525246	-1.6911827793013388	-0.09311999819437956	-0.30276163380409493	1.5655013945767249	0.8553270911610138	2.50768352500194	-0.42434598118960276	0.7408796490040428
-0.03844997522086338	-0.9787218735144803	-1.2390895861234992	0.4288574679263961	-0.940094856732171	0.584180272729863	0.9639027862126455	-0.6829816262696846	-1.1659075991254348	0.5332634690422224	1.1464229952661158	-1.6806935015172386	0.14876166079169126	0.28784859182640365	1.5180407934429208	-1.3302825103901073	0.20168655366271127	-1.092285515512767	-1.1587926095402907	1.7234037894001346	-0.9602265062732191	0.6671213525458338	-0.49681233033613204	-0.906469846651252	0.06331212727781535	-2.3210655250120573	0.6495636237564175	-0.4473579657537237	-1.6780912610570824	-0.2307056276208578	-0.2556058003018253	1.624372676843236	0.9092726013389871	2.485941607171191	-0.5508094293673315	0.7566775616057314
-0.0013787975866701746	-0.9870816148108725	-1.31276349109954	0.4317140517775321	-0.9588812935857927	0.7724843424857676	1.0941849513750888	-0.7068793606925471	-1.1587927351697236	0.5115811611412882	0.9777950070601152	-1.680763445552131	0.11279693718902584	0.19936557105996158	1.2767400247643665	-1.2539261601445593	0.23763667081808607	-1.036748361329988	-1.0743790701150036	1.4761624734931469	-0.90771827819511	0.6507245112715685	-0.522771038619997	-0.7232802039464602	0.10667421682869267	-2.1754656183822645	0.6071632085807374	-0.4249706295212465	-1.6410828404765343	-0.3208932112195292	-0.16089160168028868	1.6235383866716877	0.9334846357863158	2.4371713748836874	-0.6311201473240058	0.8477193404933552
0.029939955931872868	-0.9650556969367479	-1.36187623342553	0.41041363785359597	-0.9629680113657996	0.9471565698938674	1.084687725320532	-0.716651193937268	-1.1891485914042073	0.5341043636539898	0.754981932945286	-1.6742003636112603	0.10877819722675341	0.1605954673092532	0.9992298710756513	-1.1724178148299809	0.32875499417537474	-1.0226589925958756	-1.0332278558239882	1.1547709468711185	-0.79052144129062	0.669764989142838	-0.6125270726066174	-0.5210271836233729	0.1545592536397709	-2.010104925039566	0.568189813772656	-0.34191660706012705	-1.6121130714494778	-0.38822206966966655	-0.04609554794412648	1.6023043561764756	0.9337246984508063	2.369769817902081	-0.6852206728094651	0.9983623351055367
0.045799508621909193	-0.9525371422750212	-1.4021822225422347	0.373428961652671	-0.9683813543075062	1.0431265636802414	0.8936509082546081	-0.6976606500843213	-1.2493626668857245	0.6000560473821099	0.6093486704037401	-1.6651892404491047	0.07817579232001555	0.16098361621087803	0.7423037717227587	-1.1077118724403177	0.45970615907389334	-1.034057133594258	-1.0077297560781049	0.7887756005276472	-0.5934442291652274	0.6695918938894637	-0.7124806435029326	-0.26989871891265466	0.1978243362789009	-1.8668232336794912	0.5700538834286715	-0.2599482580952334	-1.5794838020009274	-0.44051747591125956	0.07664677808312365	1.577248738443848	0.8892788108534418	2.273889410804144	-0.5485156722781567	1.17295449943576
0.02917437079316032	-0.9353438708178302	-1.4564601879148018	0.33329665343464704	-0.971604430203719	0.9963155465210202	0.6676491221427956	-0.6434546317079486	-1.3015204030298642	0.6909045981599509	0.491394811325131	-1.660992598355475	-0.009540705005763256	0.17994319717483673	0.5925669651388635	-1.0719038375976813	0.5601402276303403	-1.0623653953920114	-1.0103145795983877	0.5502137969444483	-0.29876665986319095	0.6133202006104079	-0.7581555736556129	0.1461199673035593	0.23539026285289916	-1.8023288861067903	0.6295750614449878	-0.22037733100873086	-1.5362282007845234	-0.45795365454265136	0.19625830264484118	1.5075451402402993	0.8157338988530196	2.1879693485686245	-0.13958407402323164	1.3516417000791987
0.003980298384320962	-0.8833955539961641	-1.5106039916497962	0.27757709899495764	-0.9602613398949442	0.8648070205938003	0.4980328040352721	-0.5721727247588015	-1.3265098495888668	0.7887038347793774	0.3643369596621049	-1.6509789440265092	-0.13476944072564917	0.16284971669945753	0.4925600922536561	-1.0926676017419819	0.6318868289617918	-1.1152257134312307	-1.039942218115718	0.4863098475828921	-0.06673265391134801	0.40574751994932745	-0.7621548971035522	0.6330267026316061	0.24647330251998634	-1.8056063628674266	0.7162686394470722	-0.23754220335419998	-1.53192560823875	-0.4497476216777264	0.30088670590722844	1.4422552061701017	0.7855374451265693	2.160038478590356	0.3401764055585895	1.4893785375904927
-0.009835352696856498	-0.8674446622278584	-1.555346897780538	0.20836153330386584	-0.934271951660006	0.7300387062790614	0.32128781746064916	-0.5112866868493923	-1.3086756159305035	0.8513664497095659	0.26344798354442467	-1.6073338662527594	-0.24568666368436828	0.11727207836641322	0.3446307820643591	-1.1392469783272146	0.6906444602254505	-1.2151465378652897	-1.0595498037038293	0.4620737652474604	0.009450908333372449	0.21051181007426	-0.7291715468963673	1.0514971559599584	0.24562449204220105	-1.8665674306152475	0.8034640823565462	-0.3148683621973118	-1.5497790705461227	-0.4539753698097364	0.3815122979338743	1.3882012768296277	0.819986437481164	2.176091073222991	0.8413696345023254	1.5316098125552062
-0.027851186465653554	-0.9054635864360143	-1.586069912784854	0.13317409042964554	-0.9072853686726464	0.6169491245274674	0.14485327289991684	-0.4365584003959363	-1.2536800039930627	0.8290880646154795	0.20397604992401708	-1.5435215917512894	-0.32896455269360664	0.05809429967260956	0.21263597956426197	-1.1745765341461616	0.6968596125697183	-1.3627898819339948	-1.0719281219164916	0.4671483682993875	0.012428584438807322	0.15666345034245568	-0.6429425915225057	1.3279605474961076	0.2567924127570659	-1.9693363116755656	0.8699540130868904	-0.41961713607435114	-1.5483091456906266	-0.45900402674936214	0.4244340951684733	1.2988918595946946	0.8789046742807578	2.2002344334234816	1.421471029297254	1.473988187844621
-0.04095744214307066	-0.9431034795526454	-1.6127584956878558	0.038723570793241756	-0.8837533532204562	0.5780140296611664	0.11331466385918092	-0.3727365577235989	-1.1868083525983564	0.7251790367662363	0.16451861121172956	-1.4963676548937015	-0.37692551498962207	-0.03164274062215677	0.10719472607161948	-1.2017942014006953	0.6690520433170579	-1.5284227162147945	-1.0700023769033735	0.4931453101637665	-0.011550135595151022	0.12335048203379598	-0.5251912934002997	1.3242828968279003	0.32021068131162156	-2.0443825356483605	0.9198393848813419	-0.5266121309780596	-1.5475588715456339	-0.4475943586539709	0.44055026842675715	1.2002976001280146	0.9503404643002881	2.2428801818150004	1.8737210337267356	1.3384056111426486
-0.051401709127164075	-1.0133295178989186	-1.611627704742593	-0.052697892004788895	-0.8592152394912717	0.6294525785872845	0.21116138749631644	-0.34228644745304215	-1.1133732728286254	0.5881451477546452	0.11598779872416587	-1.459635379235292	-0.3949678579844215	-0.10704812916464061	-0.019841352766986904	-1.1924694241483251	0.6440797008641406	-1.7134122419638076	-1.0146500804033216	0.3823082150897166	-0.0703058652378719	0.11726067630141516	-0.38819601824446054	1.0414591239428668	0.45872442542226877	-2.0584037411072744	0.977023306328962	-0.6374818571527745	-1.5433175258688396	-0.43513431835186883	0.4572776933997402	1.1402556203627188	1.0380490735057362	2.2941002076608976	2.040215656581794	1.1830271243009667
-0.044356921107631016	-1.125638536045799	-1.551561623006144	-0.126095927636412	-0.8373392796100647	0.757336584559152	0.320287504304783	-0.32365046939272024	-1.0632464335792136	0.4415101582390575	0.07506065717313877	-1.432520408374784	-0.40962726166769625	-0.14296683136880167	-0.1240815724711171	-1.1398701137999265	0.602109964247241	-1.9017118339118455	-0.9244799021420281	0.18835023122795902	-0.06663152528890146	0.17397297567997164	-0.24724569259398047	0.599341554482222	0.6184341797496207	-2.031256640914303	1.031353767303144	-0.7552025574588309	-1.5087436683302065	-0.4385480280236765	0.4902852859934887	1.1152672840955389	1.0905370603635807	2.339050696044852	2.108341703122086	1.0539073300269588
-0.0262638264532765	-1.213689564335135	-1.4650944475900647	-0.1875933271485874	-0.822025217340762	0.9405002187808904	0.4468328674481798	-0.3171973719669594	-1.0703343982383071	0.3122678496808209	0.05977166514235621	-1.4574904288318815	-0.4008700074215482	-0.15228240500778517	-0.18069664046237552	-1.0901194227553557	0.5654056488298671	-2.021277181657512	-0.8221064733965383	0.03640330541903725	0.03985691414962662	0.16479892725108727	-0.12394551765839565	0.15098796867113723	0.7603795433633154	-1.947305272767488	1.091591895187159	-0.8699095778874387	-1.4554895157529852	-0.44422003793991244	0.5326256486702026	1.1143118872861857	1.0977217929651604	2.382002668631169	2.116260278550959	0.9938985514465848
-0.027464882037861994	-1.2752084162177844	-1.3948129154498097	-0.22915931707302958	-0.8117505499810094	1.1289866543207108	0.47968223165867274	-0.36483683186393334	-1.1266480757100772	0.22246243399099708	0.0657729517338792	-1.5230046748491013	-0.40228556358736434	-0.0842667744000722	-0.21928431020226893	-1.0450756300135924	0.5222208150130767	-2.0634733298990016	-0.7037812851573593	-0.1596760288988525	0.13367056624124465	0.08750402865301074	0.01359579058812067	-0.1489093418571213	0.9022157742012951	-1.8219457835960582	1.1750305207898932	-0.9958477034493949	-1.3949469857672656	-0.4164639523775902	0.5719693870870513	1.1529449047461064	1.0759103851627496	2.4198777664089715	1.8945986062135625	1.0024185559086753
-0.05312251976004997	-1.3080788347660692	-1.3165391828998227	-0.2451561866393865	-0.7794485628222703	1.1868763928528965	0.41692695344345865	-0.48324762396867726	-1.236733447123125	0.15992754988791366	0.10898629770072403	-1.5707181639858419	-0.4595676033481122	0.038836142630478285	-0.2424606948935025	-1.027416415813697	0.44923118321276956	-2.0747995129365364	-0.5791227643884069	-0.35267732530000095	0.192021781394171	0.09016340118213878	0.18053433982466535	-0.3080432405775955	0.9985678892939323	-1.7312156342467595	1.2644485082892316	-1.1245561682775798	-1.301453640270855	-0.36493006598586175	0.5935719171992193	1.2041999251239663	1.0320303595602582	2.4411200552903103	1.573560273235581	1.0425343855741467
-0.13530000712648843	-1.2775247173326523	-1.2447052089533621	-0.2669955786484431	-0.7429441120640473	1.1156967478177515	0.38682557594850836	-0.6730537840762082	-1.394215379178761	0.09249631741250434	0.20513956467135297	-1.579717629808847	-0.5304173890710407	0.08244317884758193	-0.24934582918607423	-1.068910561844832	0.3936439779764103	-2.0607101442024254	-0.5020517714569875	-0.3945913281032108	0.2804756164960079	0.12012461594816906	0.35153124311354655	-0.4389285182234273	1.020891604859694	-1.6803747752281217	1.3122977424594189	-1.2157153049432654	-1.1739223473393765	-0.3409553203676972	0.588935349314551	1.2273582055309753	0.9766616207285104	2.4491947037952797	1.3590136308499585	1.0835429719714074
-0.3810036706352703	-1.1963804778221991	-1.2150554870496326	-0.3005954724748146	-0.7421606019014322	0.9724256288278793	0.30723744186904217	-0.8864598433407991	-1.5398750703703687	0.020551929046081007	0.3361064176346399	-1.5714409190130774	-0.5818692568268216	-0.0018299192166262746	-0.23450533247254896	-1.1027267886586216	0.3397188022433495	-1.9982506341860333	-0.4980458099056344	-0.3944526777466016	0.3585132034856232	0.12108450780779456	0.5103825995476131	-0.5532199517914548	1.0212432549147756	-1.6511332874466458	1.3377924797547718	-1.2361746347945188	-1.0280169937142045	-0.34414582594558113	0.5570906258365721	1.205532098139826	0.9133708139685289	2.422811071853891	1.1386522411936875	1.0712384552767253
-0.6281261249515759	-1.0715739622964544	-1.2080982478440383	-0.3294631387138339	-0.7635824820293055	0.7341647321401857	0.042901815968013776	-1.1179062101341057	-1.6551654556791824	-0.06950894829795108	0.4509473644506391	-1.5351865942597764	-0.6485563477231584	-0.15089402624428383	-0.21200675892928883	-1.1108943143188132	0.2516033052995821	-1.9047628514518198	-0.5198159968453744	-0.47893234002908613	0.3655247879754032	0.1200616722196689	0.6492078234397773	-0.6764301323905947	1.0046914505979552	-1.661829053070378	1.380035165959559	-1.2218362572409427	-0.8957390684368548	-0.3535729165008067	0.5192526538388604	1.16309094973558	0.8160596981834033	2.369834286153619	0.8221137628874642	0.994034405731858
-0.7078031691126764	-0.9031156993968498	-1.2179016303610113	-0.3472170768376819	-0.784692738797047	0.4662010083969935	-0.23686392780857513	-1.38934759833541	-1.7813366064703602	-0.18151823943271667	0.5312605008259571	-1.4456465722565277	-0.6972490805794682	-0.3382803729053934	-0.21961727006442916	-1.1396698202551272	0.16900462897600738	-1.7975742729720747	-0.5341921467828761	-0.546122302842303	0.3949307440807777	0.08187056495225557	0.744911190819461	-0.8366122503836481	0.9657916789874361	-1.700183525015571	1.4329890831877587	-1.2062063025970335	-0.7921553012761572	-0.3889835895195304	0.47352804386368985	1.1051212391060647	0.705630872517113	2.3315884959294797	0.5617358084716276	0.9185188308753771
-0.7136117829632772	-0.7333202990354802	-1.2459797445103082	-0.3604974968550353	-0.827215972168089	0.32955204693560974	-0.39884567194488135	-1.635912650526207	-1.8753361985052757	-0.28658748896148883	0.590211914690977	-1.3422692886834484	-0.6865004507102277	-0.52905555805376	-0.25942975644013466	-1.15929858764556	0.11488392036020681	-1.6661358616864252	-0.5671666683443937	-0.526669657809917	0.44204544562828624	-0.0017187064958274212	0.7703386236637465	-0.941380878356702	0.9180764042719151	-1.7211593762836386	1.4959946375610895	-1.158736164900074	-0.7091198586579085	-0.4281756024824121	0.40532129765032243	1.016511549111785	0.6182995046415813	2.3142787703918786	0.348679377698081	0.864235340031487
-0.6251691401497568	-0.6008173466235112	-1.280305957780883	-0.35511849556553876	-0.8749655744647591	0.3205705320776935	-0.5309215020764644	-1.815110202118425	-1.903217319450817	-0.36357724499852784	0.615196862949559	-1.2736075610960065	-0.6524911140145789	-0.6253762008722317	-0.30153728758002984	-1.1373219348133012	0.11725824822206077	-1.515499066446426	-0.6185335994964414	-0.5068703868860063	0.4401914208833916	-0.09378964535929273	0.7156910416426261	-0.9875735920636626	0.847697889799518	-1.6941561653143047	1.5800641790473986	-1.1178736607232387	-0.6434479033951992	-0.43782589713156367	0.33393902423619987	0.9447895069448128	0.5388216153615708	2.2832050731511964	0.10814169160772513	0.8085544908247945
-0.34592020487498215	-0.5260745211032425	-1.3146896688961318	-0.31819849673482914	-0.903216457941792	0.34754927023592824	-0.6773466519611779	-1.9603970813040743	-1.9014823148188953	-0.39317886417992	0.6072461788427634	-1.2239239816430891	-0.6192855253113838	-0.562421434789544	-0.37557329121657224	-1.1083572627513418	0.1880271851398071	-1.35947981573497	-0.6249905092463091	-0.5303854873670658	0.46776582527108157	-0.18716666658913508	0.6186004550595967	-1.042987082083664	0.757905867113767	-1.6394942480235124	1.6609934801131867	-1.1341026076409277	-0.6081084599943288	-0.4235539647728858	0.27147208070963924	0.9266638801532725	0.4892829698103423	2.2424289040542424	-0.05399917575323153	0.7966187214758518
-0.02619358928458574	-0.5079757864829666	-1.338627938228877	-0.2760504104784563	-0.9194921008652137	0.3841136099113074	-0.7439422128667343	-2.082906653971552	-1.8635274072895591	-0.36565287093897086	0.5978870295155081	-1.206333056867291	-0.5866437598267774	-0.4317496141773171	-0.501420227690313	-1.0772449987923571	0.30924360580472304	-1.1499958001131678	-0.5909964756190222	-0.5991421992099758	0.5765689865123251	-0.2605590540202075	0.5389534120760715	-1.0932483078825044	0.6577341048710943	-1.5857436291490903	1.7212889639866167	-1.1793452428197715	-0.5755557491320019	-0.3912550194165412	0.19730190313335363	0.9348049374724134	0.5040982656761314	2.2122094111464206	-0.0702015745551146	0.8338233878854829
0.17372246395566443	-0.5111659648366288	-1.341253673135671	-0.291303490287349	-0.9228576331546309	0.3850140409693982	-0.7022624980389309	-2.1471681582267417	-1.7511421460155918	-0.29359139598103406	0.6059193637800118	-1.2593389779776634	-0.5400983536965771	-0.3517760116387928	-0.6089781545924184	-1.0091451935602456	0.4555161687294449	-0.8775485687490343	-0.5694116545094218	-0.7232204033402818	0.7025303040290389	-0.2788442071494751	0.4968055605361523	-1.1349461152172098	0.5421746212525649	-1.5026236209610702	1.7961385301743236	-1.2139557651390422	-0.5124408506491637	-0.3506581336271855	0.12056745007101213	0.9647855584757927	0.5772659363466377	2.1724647340740537	0.022235375146883896	0.8883203640348011
0.3313768127955846	-0.48492859039001457	-1.3257484210218275	-0.40330313637525383	-0.9198838559465218	0.36457767530918733	-0.7191413453126451	-2.1646269778555522	-1.628441004488258	-0.19793165071560098	0.6243927119613988	-1.291653122098611	-0.48581537360916566	-0.3467151471137655	-0.6938115709019391	-0.9104004759736831	0.5804756474354017	-0.5782610179884551	-0.568690787392212	-0.8609140724896918	0.8270870573450761	-0.28875784438823493	0.4604869811805	-1.174689615433543	0.40984506776578444	-1.4088717979153786	1.8668154481320272	-1.2544813361618785	-0.4494943810560169	-0.3294537447042193	0.0570419974775334	1.0223381240195346	0.6759659861191815	2.118585392852267	0.1538707342135815	0.9650586274587338
0.5045044098977503	-0.3576267868450689	-1.252984898586465	-0.5851651218563942	-0.9188510470958006	0.29062834993080255	-0.8754661460847359	-2.164258229431222	-1.540951042235127	-0.10375145419745997	0.6582877336798438	-1.2168712914579578	-0.4310045590192465	-0.3676751878014801	-0.793509266772283	-0.8051128359236429	0.6313141969480527	-0.2455849733942296	-0.5792772359135231	-0.9776160776483451	0.9432838445386841	-0.31972615881026634	0.43507430598731284	-1.1730195711687528	0.25110538255590303	-1.3591820526858414	1.913144748582694	-1.275520939778353	-0.41642107180736837	-0.3309505250987824	0.0005384853138901219	1.081545813613282	0.802290389641476	2.088946114208274	0.2158606152923829	1.053441543906025
0.6569893031221401	-0.08648268406672473	-1.0705538204089309	-0.7176782738639608	-0.9138205557108268	0.07266704456538178	-1.047933931579098	-2.172115407395771	-1.469829301974627	-0.04968938162562088	0.6994190006251393	-1.0644982114417512	-0.3744902785348733	-0.37906586518376617	-0.8714456573655832	-0.701672347453428	0.6352108879683912	0.04508201365671377	-0.6090078554475971	-1.0695689941521107	0.9662288053209437	-0.33588696110265637	0.4528867908643036	-1.104210194173732	0.09799209822734319	-1.3293170449352683	1.9723217906625166	-1.247330865893646	-0.4144458602827961	-0.34431651142917147	-0.06237571556488934	1.1248347084821648	0.9144168012923892	2.10156577444658	0.1659531362056089	1.1302962538601917
0.7434020917605413	0.2508128728240078	-0.8421627983883837	-0.7904942131636534	-0.9083448880970938	-0.1617413749370631	-1.1683164458541624	-2.149494109826354	-1.4437907828474847	-0.03126420981584388	0.7267820097269597	-0.8531856246883439	-0.32466989924138795	-0.3879186459015832	-0.8877487991878917	-0.6309019616239778	0.6434791355814381	0.212082049193634	-0.6873146205799489	-1.1030114601664471	0.9084618888755001	-0.31926981677864025	0.47087636755448753	-1.0093907660760248	-0.007187645834265266	-1.278843902821482	2.049451257429505	-1.1526339311109544	-0.4543481954225997	-0.3265127025254304	-0.13105953628729267	1.1739232656726175	0.9876016192960739	2.1203582697695245	0.049643580874867366	1.1894899067289306
0.8108508448528413	0.6025747830412462	-0.6624628678328807	-0.8356713562583991	-0.9053711108889855	-0.3303841336144008	-1.2713487009084943	-2.0956852051377215	-1.4400517806174506	-0.038268116835388576	0.7239446667466154	-0.5994519807718288	-0.3103583864802211	-0.3875603546077745	-0.8768800379730195	-0.6086026136362075	0.6263141418036773	0.3399081708446946	-0.8149081003261127	-1.0681408954790288	0.8432676369368757	-0.31041048699225593	0.46432397046634855	-0.9028810281247868	-0.0849265597354609	-1.2551341563042993	2.1205296673131193	-0.9352371727464209	-0.5411196970485689	-0.26262381305227056	-0.1851776759057689	1.2379079393131345	1.0278978522643643	2.1416005586508633	-0.10101389112244612	1.1978546491507103
0.783985127829198	0.949967307064524	-0.5739736848790873	-0.6940602541740087	-0.8515760154057717	-0.49219957325634456	-1.3471655394118165	-2.0641572148575884	-1.404907849584793	-0.07011566972669583	0.6898965509824695	-0.3964627341707879	-0.3045282144752536	-0.3704668741323949	-0.8666058479405802	-0.6216662037248504	0.6091212147569529	0.4385769267599926	-0.9660533386016941	-1.0123618570148185	0.7533530550663355	-0.2846979738999803	0.46231692991682866	-0.802536240810593	-0.12512379879059382	-1.2857026224815438	2.192798213977114	-0.6103961752728462	-0.659953934585032	-0.23532726533038323	-0.24533378977920095	1.3126845600114199	1.0342766602065778	2.182441195999355	-0.2131157901367376	1.1213880942973224
0.6273702890858783	1.1824186525831164	-0.598716924037273	-0.371374074612753	-0.7009996077903937	-0.5668669639089046	-1.4039649301012929	-2.05919329376085	-1.3506116193594455	-0.11163883277114287	0.6487959028463135	-0.323149728262908	-0.24538675771703491	-0.3537018273430056	-0.8548452299520586	-0.6773144269218753	0.6866500027637451	0.475851150479454	-1.121740039715699	-0.9482637971540061	0.622560036699292	-0.19634071501801845	0.4698876049308275	-0.7457547358077307	-0.10773530985995752	-1.3560964282233887	2.2587289238106543	-0.24104256445409455	-0.8123361446047312	-0.248168065557417	-0.33369693399923167	1.3740990816718441	1.018020988353836	2.2398985251814274	-0.21397777528490036	1.0135197917909462
0.5117809805739587	1.2655738626069346	-0.7475884268732228	-0.06358524932420988	-0.46749577228182576	-0.45825674172477593	-1.4465299795613018	-2.038741938842293	-1.301977691072387	-0.1428690199981119	0.6231781658654961	-0.3368704164412474	-0.1324781591352196	-0.3967415690115802	-0.8635973177574702	-0.7642306979460637	0.8292493408198327	0.5422539567503386	-1.2775194237447736	-0.8835695407597699	0.5336230315124251	-0.10009975414142425	0.4868146307418525	-0.7576937756581443	-0.06765932944450713	-1.4684739118843992	2.305015207269259	0.09403745719938406	-0.9494372608141756	-0.16911442734987647	-0.41818384783336615	1.4265920810139372	1.0167006436991297	2.284204331050014	-0.1518125751929148	0.8916779056565372
0.4980847326795523	1.2737019737918414	-0.9370054931786871	0.22314031239784943	-0.17642174687016796	-0.3171512164189191	-1.4690427744944994	-2.023779262393557	-1.2395578732681156	-0.16055973955203934	0.6193610209926571	-0.3811799625464881	0.03816833627769073	-0.4740877020621864	-0.8879152791189737	-0.8356464740865375	0.9407589505201047	0.6204578686003568	-1.4177692704488094	-0.8422933295969676	0.46681072161462084	-0.060508148914885165	0.519119128998463	-0.8211199248634686	-0.05503630505343786	-1.618694261362112	2.3283734339588715	0.3142419918472553	-1.0367446725437102	-0.002486006407855612	-0.48317034111075985	1.4647406719226357	1.0229594203090984	2.325318958467536	-0.05823605190521257	0.740957280024199
0.4870996394965516	1.2195952854767744	-1.0383933592877548	0.5709428707256906	0.13290450392060138	-0.23408360184468066	-1.473446451950789	-2.0417628393954503	-1.2154023049042988	-0.16142192263499316	0.6436621491804357	-0.4473003901994558	0.2844511166521782	-0.5343254258335042	-0.905467020424392	-0.8791991926614535	1.060676474178242	0.6160108666199283	-1.520770883396439	-0.801668775110232	0.3164661695741541	-0.07479637528440011	0.5602339449614243	-0.921731208602895	-0.07360100278900683	-1.777787779630815	2.3190387466814397	0.3934212830373672	-1.0916678023006088	0.15503043564095212	-0.5348881996056619	1.4622647139941691	1.0517326453817748	2.4221986234642907	0.04951209161497592	0.5958260878430721
0.5363710133320694	1.0963470088828513	-1.0427919444053408	0.8714878305502218	0.419678126962448	-0.18452570006520738	-1.4734694476555217	-2.067277393832679	-1.2595843996009226	-0.13888807588669877	0.6982861046869427	-0.5206833401422314	0.5453453157551659	-0.5840383428492386	-0.9113294922831793	-0.8912501876069401	1.1932757019455793	0.5724619087144895	-1.5508825326924671	-0.714776596622732	0.12249023520385798	-0.09597693992467046	0.6031196790563143	-1.0500581205664967	-0.09271136440315232	-1.9114768560817132	2.3168878970783435	0.3744594338705622	-1.1055249064071035	0.2893336519214594	-0.549424063552773	1.4390929772940704	1.1074786255434372	2.5494750690605943	0.13839883129996858	0.48100980903275736
0.6488417915541869	0.9533785868882427	-1.0062328981665791	1.0448447418481712	0.5832002593101321	-0.2186167037962093	-1.4564641240057785	-2.090239074563017	-1.342178689869403	-0.08781703351621488	0.7732205369232599	-0.5749365965415437	0.7479617872858549	-0.6156276919198953	-0.9022682274629024	-0.8679048622185466	1.2172843466192735	0.528812209663862	-1.5252505576248154	-0.5936377800525572	-0.06836194838413398	-0.0838130643920317	0.6356602997305163	-1.1707454683401028	-0.10145411232434395	-2.01071245731715	2.349380065082432	0.300502606567456	-1.0627286567080418	0.36807217846698653	-0.5440420667477387	1.3820921197669986	1.1658652950145136	2.669273197478643	0.21079097382777073	0.37308328326126156
0.6781587857650848	0.7715068348052572	-0.9801480426326599	1.141041550480362	0.5826304337373214	-0.3103580909680061	-1.4002396259346166	-2.0884946108633065	-1.4318071462037387	-0.02224854226940696	0.8540235742448263	-0.6375481651106704	0.9149254374199087	-0.5900994372361408	-0.8754411757115316	-0.823662243655984	1.1290710832341362	0.439987302792623	-1.4564695365413096	-0.47306742994448364	-0.3336672711216137	-0.04936710897037156	0.6181577255266142	-1.2605192307867452	-0.10398841789373245	-2.0682681467722115	2.376265685121121	0.20578695327620994	-0.9936421884997537	0.26349449563638316	-0.5352310969090281	1.2827577641803973	1.2251264784776668	2.7757908660801336	0.2851846750894394	0.27971257376896447
0.6075493600817683	0.4929610971007607	-1.0138513625859296	1.242768274265882	0.5099242520564327	-0.38732784964251693	-1.3127639651318763	-2.0198223081478717	-1.497347282415808	0.02763034571477104	0.9303154403530387	-0.746031363231	1.0400342107528624	-0.5331908367364466	-0.8444521256831328	-0.7649539801911758	1.02592748758828	0.3608911122280839	-1.3280007181528195	-0.35271892040698466	-0.6593688544882046	-0.016400331168464087	0.568911443807879	-1.2908109911215013	-0.08164045060003321	-2.100739148239776	2.366873641854272	0.16544856733892904	-0.924249485946571	-0.03364267198940414	-0.5040125337241557	1.1640867154242014	1.2952590711756695	2.911061374866986	0.4129337960305273	0.21263937235441963
0.5150329614842705	0.1966535413017867	-1.1298245152940516	1.333079442208563	0.44651335003202874	-0.4354838144581267	-1.2397870961630282	-1.8714010673554267	-1.519606450367989	0.04220230424023852	0.9731001229919174	-0.8653558867598715	1.0829447565589765	-0.4963614774938609	-0.8144024981229749	-0.7098287456944623	0.9155491752810055	0.3348135472166315	-1.176258189980122	-0.25297385386173515	-0.8949311257121468	-0.00407909631457648	0.5156215656879036	-1.2720496427851364	-0.02975387867939449	-2.113257510696252	2.3111953151288183	0.1501368273404633	-0.8959381207610375	-0.35994079800398904	-0.4456007235243793	1.052816627867223	1.4022584302063608	3.039175907733266	0.6591985698849401	0.16010257946403392
0.47090294839680685	-0.02685898764169452	-1.271365042934026	1.3314625079532028	0.42339980023487256	-0.5002920549176668	-1.1926918928707007	-1.6761204114097783	-1.4897347814726465	0.021882458495082892	0.9615160068671249	-0.9593956416746249	1.0766227387675815	-0.4839108550340641	-0.782640505557412	-0.6714502770268888	0.7871539044925999	0.3107076303324246	-1.025627856788263	-0.19866450917759093	-1.0151393482628879	-0.016132820322338585	0.4745657803293405	-1.236125924663801	0.0020886401015350643	-2.1061749633549747	2.183979730604423	0.08684954991403943	-0.9346308302385067	-0.5792585147651201	-0.3776772403007493	0.9494588406468649	1.4806903321625142	3.0945702528661636	0.9981632719611282	0.14787569378950705
0.46108379221404777	-0.15830907591054239	-1.4126180813506282	1.2638099787089598	0.4546956891166157	-0.5707080432326579	-1.1471144060907217	-1.4659196269105095	-1.4238449544045317	-0.004259784118902857	0.8762222108716313	-1.0523396067093755	1.0528461936773617	-0.5108125596774145	-0.7506644673661715	-0.6458238307116012	0.6785493547644758	0.26242383860316243	-0.8800126991118502	-0.1804735823903561	-1.0904127529055703	-0.05086202252225047	0.49056307412110217	-1.1936996937667925	0.012383498610678093	-2.0798112600462515	2.00178843022492	-0.0050770456024259005	-0.9919885230373193	-0.6462591319006586	-0.2722586823827758	0.8875060672628617	1.544615590250082	3.1201480316633443	1.3290486895130225	0.15185428357248804
0.4705517625533611	-0.17564974834777064	-1.5483704926267188	1.1017931663219334	0.5175634761419338	-0.6086857177333945	-1.1174154534285923	-1.2997559138551524	-1.3594749375953878	-0.037842347411708346	0.7303031727781073	-1.1403874893015578	0.9956241351100786	-0.56139134731985	-0.7134562027695218	-0.6281423616733949	0.6107553109912887	0.19448113197012187	-0.7667232825914659	-0.17808879625666293	-1.095997300167462	-0.06585836583739185	0.5714645174480762	-1.1616135241688035	0.017221718334056186	-2.0523124306399447	1.7691955541462216	-0.08397555916420503	-1.0408175893308091	-0.6129360736427715	-0.14610229190025542	0.8755972478786646	1.631689748127944	3.1657593196255496	1.5382481019964902	0.14168461993208886
0.49667998930576707	-0.1141203678236901	-1.6536873781218653	0.7944678621865944	0.5905901847075288	-0.6075573294454075	-1.101835863472267	-1.2267153605745873	-1.3298453623696147	-0.0861565327638613	0.576259943992658	-1.2060999100843106	0.9161610500053234	-0.597369764739646	-0.6845005861850402	-0.595027162266407	0.5745537944152467	0.08868853793083534	-0.7142235602552318	-0.19345125576905323	-0.9992059719704074	-0.027572842977228285	0.6904997312159293	-1.141857255844903	0.005168609549499969	-2.011879558797764	1.4840645917625876	-0.18782584463057564	-1.074289003227821	-0.4985111513742576	-0.03340834771952126	0.8918120810514985	1.679496513028195	3.174865460155107	1.5558676628216226	0.1352024297490857
0.5377195669709035	-0.07500646490668908	-1.7438344155971013	0.47428254094029676	0.6454269925660383	-0.5714147106453382	-1.0588338956223393	-1.2245454179237263	-1.2994357075418925	-0.13574802638705452	0.45673431937817544	-1.266543213571728	0.8411245769784161	-0.6158516239785271	-0.6727042939255721	-0.5006110107313632	0.5656430816160515	-0.04731200807260187	-0.7085493062326217	-0.20196438766490812	-0.8830990768856435	0.05666160168798116	0.8375597244215666	-1.0949361185756417	0.003628624825518516	-1.978065591242915	1.2194240565977728	-0.3350656329287856	-1.0213104615610047	-0.34602336626507524	0.08905071531799044	0.9319252907512638	1.6110615063148148	3.052456367549824	1.3983289195567825	0.16468280965322202
0.5704711587307071	-0.07414311630932939	-1.838121297888889	0.2529242413815738	0.6044351654219275	-0.49605205044159656	-0.9649769267563075	-1.2517618881655534	-1.2629871606232164	-0.2071708472094699	0.384800530437617	-1.3045577965365245	0.7502050839215124	-0.61255235831472	-0.6888766300877454	-0.3499680102032033	0.5776124873666946	-0.16748180268939636	-0.7447986241266069	-0.1777421703651365	-0.8063761619878627	0.18149475123572945	0.9873498830805951	-0.9954618862505402	0.02677689914112912	-1.952373370977837	1.048073038217868	-0.4851693530359998	-0.8529887538895276	-0.2082407920498385	0.22225886338716197	0.9734783238116027	1.5144534311899875	2.8544098988291227	1.1480171984813412	0.21910215478238407
0.6495792818254252	-0.11129869192012314	-1.9189536845268833	0.08645547001145504	0.5135746971322561	-0.39179581134848834	-0.8430077088546952	-1.2851336205673332	-1.2579435425071641	-0.31944624423403756	0.3534672824172554	-1.2886455285981793	0.6174667027795897	-0.6055507492815744	-0.7484050968729237	-0.18084236645763502	0.6122078409773648	-0.24305205317236434	-0.7915314095251609	-0.12490251946105793	-0.7079330662908127	0.3131100875293604	1.0904173183588861	-0.8897871704316971	0.05504228805139091	-1.9144985297781034	0.9729223530857268	-0.6289087802343157	-0.6321478560685764	-0.024504433791022916	0.32967517081171455	0.9995700761121192	1.4390566072063404	2.6700306994341996	0.861969618551611	0.2698534342091886
0.7125960695734321	-0.263500732449915	-1.9835716789667166	-0.027635411046715776	0.4485344501105947	-0.29054860769001284	-0.7202566369921752	-1.3160801229475636	-1.27416381836839	-0.43872554827814786	0.366112850592248	-1.2200770597239283	0.4604719269997116	-0.6167772098208628	-0.8342136099216366	-0.03994698510975843	0.6548759093183374	-0.25154309255247415	-0.8323942769692921	-0.05337280048594979	-0.5626786549135996	0.4204920883504686	1.134306572728537	-0.7807368332265774	0.08107651799147308	-1.8710599719310483	0.9781274091252159	-0.7622968722013954	-0.3784480130404039	0.2270071911057811	0.41009204274065736	1.0158656470434893	1.3226776569272842	2.486844162692706	0.6545380061177622	0.34234139927959545
0.6615476953700747	-0.4775269554638625	-2.0057658470110074	-0.037207661838444116	0.36737882360786406	-0.21794422996801624	-0.6247554752377644	-1.3404884321118076	-1.2878421106991256	-0.5344704474283147	0.39156728725764856	-1.0990971940359011	0.30394500452887513	-0.6486502061657852	-0.9010790850980372	0.02701782336848435	0.6839684089432966	-0.23205687675473366	-0.8689422398118378	0.03157827300901068	-0.4322564414955359	0.510470148241308	1.120980413785769	-0.6863970986942888	0.09597920480859527	-1.8438649086635306	1.0756612691269003	-0.8964337045106975	-0.1366913094631314	0.3768559160456034	0.48071397865600735	1.035740591936663	1.1969534100662207	2.2263601923587233	0.6112049900254397	0.4885206102328234
0.5991208998390571	-0.6313504067740633	-1.9525803406872524	0.013046654818131035	0.30272142814293546	-0.1733330000772943	-0.5686344578378989	-1.3561035096189733	-1.3173775383867325	-0.6259150753993098	0.3930267838266749	-0.9455234080873502	0.1511849010077488	-0.6963029482421275	-0.9285601651500837	0.009603412390011556	0.7113709457959938	-0.23145242988360862	-0.8669444080869988	0.11225891552038106	-0.31413821047540247	0.6106136202849056	1.0411562789890512	-0.6569758933486257	0.060026018142388414	-1.8155826823729726	1.2100033353362165	-1.0371594518315654	0.02043753290243754	0.3899593093243152	0.5130506852214273	1.0611460732896159	1.1037062122442802	2.0369202352181697	0.6008611682475016	0.6647818414963933
0.5182498238102394	-0.7125788754159658	-1.8432290230907906	0.022015250154526423	0.3426181217642988	-0.15611083135862264	-0.5497549842524492	-1.3412401115921704	-1.3724403985657212	-0.7243210334474812	0.3837390783874163	-0.8273063317776295	0.023748857368286136	-0.7537191280747142	-0.910818161066288	-0.07078106358985428	0.7479774947719976	-0.28536333415121273	-0.8556885829568502	0.14550727103546182	-0.1755358151525953	0.676814686734845	0.9101968831328726	-0.6954935100088901	-0.03866638869614432	-1.7507845686614807	1.3291030473582652	-1.1719514319403141	0.07095088809285029	0.41796485828573166	0.49447459652593845	1.090104016018195	1.0434847781231604	2.0088926628625963	0.5242175396499543	0.7815971190757182
0.36850418016472947	-0.7468390746331729	-1.7040650730306885	-0.019184234672035526	0.47944748743560534	-0.17514526005497072	-0.5841450606800258	-1.2697170999040375	-1.4179271091483627	-0.8209068272094168	0.3842187730639497	-0.7582832266765672	-0.07048159756798338	-0.8012972261315131	-0.8613379472642256	-0.16655476026188068	0.7858131075823734	-0.4564217986799798	-0.8830197448007826	0.12562480989758423	-0.07595783158139799	0.675492868436344	0.7749134955045669	-0.7726886411845586	-0.19181605061660897	-1.6897435624560846	1.4319710143756246	-1.2829521876749175	0.03702012267849567	0.3615992597431349	0.44344253263777134	1.123287234776873	0.9817200840160203	1.9934847507453282	0.4268570476609998	0.8701352975633192
0.25828801505753757	-0.6941326956284615	-1.5275754388028353	-0.019701653633750354	0.7089536404099193	-0.2378107025534842	-0.6743457124935764	-1.0967599062620033	-1.4563527543685297	-0.9282858758616557	0.3806874037430892	-0.7280790609415827	-0.16087325612237982	-0.8402912619408509	-0.7651363299465873	-0.24139778150226995	0.8224894897307864	-0.7046479804225478	-0.9114116111171814	0.09768676304066617	-0.027168889506680987	0.6297957215452975	0.6435408854176048	-0.8404675653353454	-0.4029515940338012	-1.6462090784599348	1.545822653366123	-1.4028442349734225	-0.01281951695314699	0.17395026501432356	0.4126414096483016	1.156685754224982	0.940635073721543	1.9686805909665872	0.3027604061612744	0.886321365265788
0.27655670263361565	-0.4723047493139765	-1.3795376547146625	0.01883527945231827	0.9871887833841709	-0.3283325185453365	-0.7816321729234355	-0.8521520572464913	-1.5018125656545536	-1.0476396895549116	0.36442881608952793	-0.7034121313023587	-0.2491175879506676	-0.8601764287471454	-0.6419292895228487	-0.2885669113027459	0.8497942601421151	-0.92301160841304	-0.914562830229556	0.05480220774118477	0.024856168486395727	0.539424263351332	0.5024577409072299	-0.8774750355859584	-0.6387875223545549	-1.6020190991116592	1.6758773593666032	-1.5372244078939492	0.0037630728229130937	0.0458705040585745	0.4094956996043636	1.1755245645502665	0.9220988065561304	2.0171284819964077	0.14403825955743427	0.7906605406788978
[truncated: 42 more rows]
