# Supplementary material for: Obesity dysregulates feeding-evoked response dynamics in hypothalamic satiety neurons
Source: Sci Rep. 2025 Oct 14;15:35837. doi: 10.1038/s41598-025-19800-2 (PMC12521569; doi:10.1038/s41598-025-19800-2)
Supplement: Supplementary file 2 — Supplementary Material 2. [file 41598_2025_19800_MOESM2_ESM.zip › Fig 1/Fig 1ef NCD and HFD/matrix_MPK143_6.csv]

-1.2938462001446447	-0.42882811336762466	0.3184440129358685	-0.24486688093771009	-0.2973756683693927	-0.3923422423300946	0.852798803128605	0.4802220615288636	-0.3233015197191271	0.18871056252853546	0.6183018120765353	1.0380164235667118	-0.8149894765361987	0.40398926335199514	-0.1904591534625119	0.2264985392164373	-0.9231741157696203	0.25573551939866557	0.460124830741712	0.006200914533914409	0.06210750087318347	-0.6884084433901642	0.9300440926339828	0.2474241292267148	-0.25165392738523823	0.13811617819329888	-0.5238686036118819	1.1850564939285007	0.149941261497545	0.45162900496265357	-0.4924826184888234	0.6364601642192245	-0.18403983010848504	-0.13154173015463247	-1.1270951771821427
-1.3090152929361976	-0.37485685908789196	0.3288040439843899	-0.22259744165218173	-0.2377546092663974	-0.3824299029624201	0.8630167114745093	0.3834333963854416	-0.3129935308502907	0.16524836193914222	0.6339773105044086	1.0394802116314064	-0.7588902854218906	0.28580975110241635	-0.18311868620136773	0.2168052136211685	-0.8651143476196081	0.29639183961821614	0.3949903766989011	0.06029344995849287	0.06592069574486333	-0.7361329604881435	0.8661115946777291	0.3220061563203299	-0.2429802794015193	0.21381285143044887	-0.6076616387726579	1.1605452863572125	0.14689576245962932	0.4325704749725895	-0.49918893498178574	0.6409659118305493	-0.18226653709943552	-0.16161473373189733	-1.185378714142714
-1.317176560295122	-0.3211100724100569	0.3271144251867781	-0.17294602037097073	-0.19038660715411201	-0.3924482566548812	0.8774459052558162	0.3061131853366463	-0.23647975981577415	0.15891479250337817	0.6406180595063882	1.0305065543652516	-0.7188284687485567	0.16585037947869383	-0.16616364613543702	0.19129760851541233	-0.7938255373321649	0.3268704732500087	0.3053556352014807	0.14725083726861568	0.042467731476948434	-0.7758034850066244	0.7836658251125214	0.3677132646194421	-0.1984002798381387	0.3075559040033337	-0.6795620968177009	1.11794746123332	0.14917113530404869	0.40024225743498404	-0.4992462539261708	0.6144721158759692	-0.15339657631181292	-0.19536063914612	-1.221886490453721
-1.3214262494240467	-0.29580135029613	0.2896982615501709	-0.11277404853879884	-0.1360663892171658	-0.4018128553444816	0.9028355234992664	0.27972466462071005	-0.16383497647321843	0.155393712810153	0.6677223077840613	0.9990138966545999	-0.6967675930634858	0.06793842519088286	-0.12273974471021301	0.1513807115416291	-0.7258624897359127	0.3315171042255701	0.23119968493779888	0.25154557567635966	0.020707099409228148	-0.8009645267101325	0.6978876666576997	0.37737277692749177	-0.08146547411645055	0.36348909837840065	-0.7457303716212005	1.0865577523920262	0.12451396996115593	0.3652311190089278	-0.49286952136341994	0.5815651391546056	-0.135147608573132	-0.22872133778232231	-1.2423847091201448
-1.3234688965530144	-0.3153953913452828	0.23300265815975188	-0.06811366408255154	-0.08498744084824153	-0.41807545276695157	0.9267401095102328	0.25907518582271305	-0.07536226225510305	0.13626440854884633	0.7080414384017242	0.9561546064068205	-0.6749179351648222	-0.010862879728353592	-0.04604481559703836	0.12063435406359582	-0.6564433223967021	0.32551254126945006	0.1767899556554856	0.3359725554506725	0.005567626284409891	-0.8140415055014248	0.6118379802192808	0.3598106552651576	0.10811113346888564	0.4057759208314691	-0.8016527338326818	1.078980926119988	0.09499625816522145	0.3344202205256064	-0.48305938403204907	0.564103865244858	-0.13544597215878346	-0.23618180765993407	-1.258191701549381
-1.337226253351481	-0.2953359101216086	0.16181635039717548	-0.021519144962061084	0.0032774623331592702	-0.4490528384699875	0.9599959656538161	0.1754623275262701	0.0951748934263568	0.09721322904435528	0.7664550487451569	0.8882263544772115	-0.6085930206786464	-0.18567972239870278	0.09228988820744047	0.08531143993934649	-0.5172997021304949	0.3361909482668745	0.08280543050302262	0.4654292875099495	-0.025905394702187945	-0.8242688464601997	0.45654865796337407	0.34462254008425297	0.3969946327854693	0.5075436480535384	-0.8879566404303322	1.0616903990696995	0.046982390574362015	0.28037013547363504	-0.47112557981124226	0.5300404133032559	-0.13997209145808348	-0.2533924881701029	-1.2978162199237606
-1.3548789741883047	-0.2555734550419787	0.1139467820416535	-0.008778954114990902	0.058695022305153575	-0.48330960061979783	0.9847937874702911	0.1276492805507498	0.27811515766543815	0.06468107708617912	0.8025690655747308	0.8075185963132487	-0.5259373034494218	-0.3368039591346501	0.2497385930370092	0.05618354109441108	-0.37532525186844423	0.3269738828998336	0.02120845111943574	0.5528704292019173	-0.055051277332812565	-0.776848659616179	0.32000710875680105	0.27676878354227574	0.6993222864768184	0.5883252445939235	-0.9145485207175923	1.0687993475903759	-0.015534353469467539	0.24157627442850646	-0.4694633304240985	0.47644003971895577	-0.1545975366565682	-0.25831596829106285	-1.3246515072020517
-1.369840381465719	-0.2263398508889925	0.08049232984892292	-0.041015859785562526	0.10050697080414783	-0.4968370284627386	0.9852548124021675	0.10683372015384207	0.3863574212669528	0.02475859438306724	0.8234947110192126	0.724943978008809	-0.3900243493936548	-0.47621892632423785	0.42901871108559775	0.03886189499697394	-0.24283130676893916	0.3022290422200233	0.013920130313612611	0.5765473307301625	-0.05909544286529086	-0.6978426812628679	0.21549351943371767	0.1841664123907843	0.9940094767236843	0.657482510223168	-0.9187410920935809	1.1101262212105725	-0.08024595716476	0.21922303925396852	-0.4736361495752739	0.4414634229281241	-0.1864605158033878	-0.2504040002364195	-1.3559478329728232
-1.378095922581128	-0.17591386432157916	0.06428977485286952	-0.1123338386924551	0.11963718113503818	-0.4944199018575734	0.9626202614198792	0.06506419802760009	0.4017886761481025	-0.02043369802737193	0.8023275837928387	0.6373118658692609	-0.1959518822232374	-0.6393643017712168	0.6183739802769297	0.04393292016231992	-0.14187613821134473	0.2877789043106651	0.050260663638187396	0.5413212161975698	-0.032363857330565245	-0.6117725521661657	0.14018153052849167	0.12210606060853327	1.22059577493367	0.7339814585331356	-0.8972176685672654	1.1544838253395824	-0.11831469513870367	0.2055836177912882	-0.4851457936076372	0.44518817428681867	-0.2151146790290595	-0.22710884429292283	-1.4060551012412976
-1.3781071929444255	-0.08014014058026506	0.0620221285718634	-0.19126884227089294	0.10195674907586152	-0.4759734093444717	0.9133881182139849	0.023645292610172442	0.33843225675917055	-0.04618438171675701	0.7133706915192963	0.5257245438362348	-0.005719278523071636	-0.8123571823572652	0.7802902949846539	0.06494892136303394	-0.0722710241959373	0.2913220454703615	0.10690517849886645	0.46330821060493343	0.028795430474185323	-0.5137228776182026	0.09734182002537203	0.10926662303292338	1.324041782504207	0.7931997480804606	-0.7974718409284922	1.1590788038529483	-0.14913724574657145	0.21243622857440028	-0.5002779949250882	0.45620622911237463	-0.22271450621071914	-0.21330590002368083	-1.465761198464177
-1.3578036334640018	-0.010431066612209586	0.05650863565333886	-0.24793440656380086	0.04770587457696247	-0.44490414455995264	0.8441811832481619	0.004619722779311455	0.23416792707343537	-0.06757854941303355	0.5755928445139581	0.39285501620177643	0.15420420521624867	-0.9529345709788146	0.8994303965549015	0.08874440199286315	-0.021926655446355796	0.29975537454401513	0.1550260639425636	0.38325531765388554	0.13772642363134352	-0.41253767924158086	0.11000489780589726	0.1276231503558723	1.359565473143411	0.8296195733283771	-0.6187094730949014	1.1300983162686626	-0.17657824225027213	0.23106705789144533	-0.5028688112112578	0.49185570421316294	-0.20804402499930555	-0.22443210510052403	-1.5344584289954306
-1.3093636120114005	-0.003760417642883909	0.02590874995552178	-0.2732634038763935	-0.04127962845546672	-0.4139338264785681	0.7773591657183896	-0.01551305771095966	0.1509888819356561	-0.09637354548314525	0.41997032652273525	0.2683354448319946	0.24205056792700042	-1.0606900926637148	0.9638998494100106	0.11949293774631128	-0.010225891463544263	0.32880260091774066	0.18444886904465965	0.3414629985397349	0.27548081208140623	-0.3324250454193324	0.16796378012299573	0.16382041697864536	1.3547822113876822	0.8325285419377202	-0.36020649981492986	1.0926541296597585	-0.19732964259137872	0.24345627738683656	-0.5145962672322802	0.5843977524862585	-0.1789620196508141	-0.24693176425591706	-1.620157326350966
-1.235492015778019	-0.024564603145795273	-0.009768884865648234	-0.27416374256664927	-0.14147732202712188	-0.39719063078372574	0.7347054936558	-0.02883649264585947	0.11510925889194135	-0.12723657444637176	0.25606248532528086	0.14962859708142476	0.22614473031109367	-1.1419934388358945	0.9492764871799718	0.1675631195971955	-0.031851212372957745	0.3773044479909016	0.19302864885305593	0.3477145936282047	0.41295629256371286	-0.25610270657819967	0.2370799941297581	0.21550053479553663	1.292472254916404	0.7911219133595024	0.0018027690232254034	1.0506009980374516	-0.21462597678257392	0.2603481039674268	-0.5424418104141627	0.6977143010792967	-0.1470427454878344	-0.2743011537492916	-1.7083284400846845
-1.1491272218293722	-0.06984896123210037	-0.0027080568377302215	-0.26253104798458543	-0.1719655585813741	-0.40261856421286923	0.704925056229435	-0.02519192422530177	0.1247635704178736	-0.18299997915816013	0.1074929007568501	0.04718040400882269	0.1579530047306864	-1.1938393248175967	0.8427101742358684	0.2428007524198137	-0.060048499390364586	0.4128011709456409	0.17507175367814864	0.38984181962209435	0.5210156983216301	-0.16769015673891186	0.30397461554344607	0.25821883571065624	1.19823562064623	0.7269052769556474	0.3830698378586102	0.989874655860835	-0.2198978406344129	0.285380343357584	-0.5725801113714164	0.7984988636493745	-0.11316440476247262	-0.31483924007274594	-1.7836965114576344
-1.0580626863856735	-0.1324674997755158	0.03855421274607336	-0.23626984158562198	-0.08672031191857019	-0.41977168196355785	0.6589200875466716	-0.025431819868173045	0.13997134586555166	-0.25469878453871597	0.007652674382256827	-0.012406377384021566	0.09787355988090887	-1.222966014681907	0.6757850701028945	0.31952832562606404	-0.09870320545123253	0.44750599368726796	0.1252888166485323	0.4768059727277656	0.592389990445488	-0.08933894953805677	0.36164962769587355	0.2772293085629224	1.0859756560804736	0.6583829052689177	0.6446442492218268	0.9164667316473338	-0.2063926276593812	0.2985967641546392	-0.6210834021093948	0.8892025668970505	-0.08930657691367119	-0.3561728231843019	-1.8578215690091486
-0.9568660943375331	-0.19325596716463833	0.07591257363434013	-0.20416041749951153	0.061097021808586595	-0.433355650779719	0.5849344518446753	-0.029860662505813557	0.12002580642829563	-0.32247147671102644	-0.05519920457315782	-0.0407147656959741	0.04676391467903353	-1.2481896146974303	0.507432173122264	0.3745428494989085	-0.14975805702329942	0.509804865091964	0.05982869033550884	0.5820682198992008	0.6248827686891969	-0.03984378368977669	0.36568552090662465	0.2683411756644543	0.9698635713807711	0.5903338181575182	0.7529854321049665	0.8316062774005228	-0.1896213795092048	0.2976567626754748	-0.6925028068122087	0.9472365961308931	-0.082416066935631	-0.3777157362026523	-1.9111882957427162
-0.8464165340221557	-0.23007129467112158	0.09633917562442731	-0.1871256907759117	0.270594271355967	-0.43642299857691746	0.5243185391670774	-0.014442754073529823	0.04297009776761231	-0.3911889554842514	-0.10718440334351435	-0.07870536955467058	0.0014520079974599336	-1.2881372195178198	0.36750847405184295	0.4166532698152623	-0.20337730753277525	0.5909052436182703	-0.010033626664546436	0.6608626748778963	0.630208167698561	-0.0046336955197134235	0.3105529980551593	0.22835839337197128	0.8826168769563006	0.5600551488626571	0.7074393920872624	0.7121508025530963	-0.17507649617295326	0.28037013547363554	-0.7404902270507299	0.9438843199080692	-0.09116431244696603	-0.37951097895418134	-1.9321399842662204
-0.7418331978031208	-0.24212124370003565	0.10564097174181111	-0.17920589734127224	0.5456232144987133	-0.43373023472730343	0.4970648730019563	0.004730443845253102	-0.07251289947835196	-0.42498082291031397	-0.15876990813005323	-0.12141403813202556	-0.014893972071558913	-1.307104535078388	0.26376320342770704	0.4435331884322613	-0.25472079275147674	0.6804552790576766	-0.09183351687968891	0.7038322424177965	0.6289443659696603	0.030825390130861885	0.22320738260411366	0.17246907686637575	0.8376031949937339	0.5457296328142697	0.5011391877506599	0.551703650086448	-0.15670898645807826	0.2494910868830738	-0.761434569328747	0.8950300004743621	-0.1149095502634478	-0.370094016976099	-1.956613545283788
-0.6839542470888742	-0.2537196167298385	0.08909160025571931	-0.17053714959792446	0.768194204200477	-0.4216870074313929	0.4931993562654606	0.0200191777006052	-0.1872695885655354	-0.3841870370085794	-0.2110715313042668	-0.1302137379759986	0.012842591137476026	-1.28064290898492	0.22242629759633664	0.4214193364225567	-0.282618344828147	0.7573022554084036	-0.16676059918548564	0.705770642842955	0.6268961355814446	0.06366539117161567	0.11038750541914814	0.10674294591978324	0.8285468860695568	0.5245010880818082	0.20052364516201152	0.37712239957869315	-0.15315940482078366	0.21321642980210664	-0.7934987868173135	0.8171466510967693	-0.15013897137666138	-0.34774485721304904	-1.9919703828712438
-0.7012035381156785	-0.29008336823721076	0.06848714365535817	-0.16511121465930323	0.8738564466424357	-0.39495019471987397	0.5732669747225886	0.043501270435590766	-0.282248347790565	-0.3073548910963843	-0.2611082219035105	-0.08716564028219372	0.08175523970143131	-1.217144456941344	0.22028460832485125	0.3576742846877245	-0.31364646184139533	0.7675643024999637	-0.2106028248032667	0.6722698061756861	0.6195835173018104	0.09525118268090463	-0.009442730615075001	0.032451049589173886	0.8327944225086424	0.5202184398513869	-0.09375048723955767	0.21677301261233003	-0.15188869660151477	0.1663761560953279	-0.8268010935045792	0.7214565871592292	-0.1624450619093381	-0.32550319701595953	-2.0113475872209325
-0.7839223695375873	-0.3425295632216998	0.07537011707300176	-0.14628377815422075	0.9481382812860121	-0.3663192594054771	0.7199526958357743	0.07018504732737099	-0.3366544158689967	-0.2100628664599271	-0.30843032419598915	0.017700985245116718	0.1870099952990582	-1.1140197198227995	0.19367469484956018	0.29798953832583297	-0.35990555436168387	0.7128497125177506	-0.24884124135770916	0.6071963845729812	0.59973747222109	0.1288289540342836	-0.11441298063784475	-0.01985538225579434	0.7986865773491333	0.5344862382686363	-0.32288210394400896	0.08093483321725572	-0.13766936661069656	0.10577426073357828	-0.8507260208905766	0.6136550736424521	-0.10692691697189571	-0.3188812237528341	-2.0156705130665857
-0.9245539627636361	-0.40395182148676795	0.11110110827725247	-0.09432706488734126	1.0174960169475569	-0.35248792383147565	0.784575979075062	0.08617501460034986	-0.3726122567144252	-0.08057461399006421	-0.3453853637831824	0.18856960246618276	0.32654274159852115	-0.976088493810597	0.14213597883250845	0.23517678846847848	-0.3972392064244937	0.6166460825042616	-0.2877983829222802	0.5297009623399418	0.5568292245564487	0.15892076066050637	-0.2050786427974301	-0.03584481097262234	0.7074729645085782	0.5282758211582145	-0.49401842969258364	-0.045601657150763954	-0.11828318997624272	0.036552551807888335	-0.8572947719170141	0.4890080717228075	0.00909711133480522	-0.32853468477602854	-1.9975225112736474
-1.093530519682866	-0.4742946863307683	0.1674988051954606	-0.03418762741787148	1.067466185188558	-0.3494347112775832	0.730458744764098	0.09934159469183307	-0.40629060733845235	0.03178150811653861	-0.3750459881656935	0.3849038891489296	0.4643604500634453	-0.8396504595565247	0.08682052044423538	0.16668309632966996	-0.46088292550748056	0.49177076642429524	-0.2989049303444078	0.45968512708774983	0.483275963934489	0.17351939072158787	-0.2830935693575629	-0.04504610088512917	0.5644343049653002	0.5169054478240793	-0.6001640598774357	-0.18213816154786908	-0.10164846419673217	-0.04783138097672872	-0.8382648823814334	0.368854802087523	0.16900873424019996	-0.3474008586019807	-1.9285214329193767
-1.2009201763629753	-0.530210886361058	0.22450120778860438	0.016135728048103315	1.1471954115631269	-0.35556940687197836	0.6188375160656975	0.1123144129179198	-0.4168388365982672	0.09678282625949733	-0.4000934778183015	0.5507319839907076	0.5601141996042411	-0.7177757702346088	-0.004569736264284025	0.16057521206694164	-0.5819647402708057	0.3908075712124143	-0.3084954171982969	0.40844437448761683	0.38571047046343415	0.18023310056648265	-0.34497726525576067	-0.05497502033025686	0.3614964528756297	0.529199303256419	-0.6161986016580279	-0.31942885694716827	-0.09882350129604633	-0.15202114492734647	-0.7604716110630901	0.29802444963752245	0.3461578910939278	-0.366202532688356	-1.8184042196050072
-1.2029432065748744	-0.5342433808092617	0.2716326795114846	0.05851538728235166	1.2735920568614802	-0.37374732976228525	0.44918034113538957	0.10974014813479163	-0.4001672708613551	0.1306271818300545	-0.42492446656300825	0.6683017442011697	0.6160122911494544	-0.6196881926545708	-0.1609821398334588	0.24034365775206848	-0.6973848950424483	0.3600867412955141	-0.32509347290093016	0.3553058162356278	0.25923442295955235	0.18426317089920222	-0.4015908498359426	-0.05176976618655982	0.13533108170014643	0.5359984402044468	-0.5839309840762545	-0.4569988823472785	-0.12248387830440362	-0.25467870646692586	-0.6331089166412217	0.2900462725337395	0.4678564570296043	-0.37558724479665057	-1.6999450024223468
-1.1234984156908856	-0.4841580568376701	0.3071502451834058	0.0861310855162126	1.3518543478250258	-0.3929783282788186	0.2796295565739769	0.10714742984067409	-0.37686953992203887	0.12314237242502704	-0.4475904462286998	0.7017609693552553	0.6375337393740298	-0.5551974296324897	-0.3656631532202108	0.30188429476725737	-0.7706201322289947	0.37727995623173294	-0.3059012691148682	0.2973466286540555	0.10219180536428307	0.20262442955467663	-0.4483306895580158	-0.04532241589751645	-0.0677088133069785	0.4767570636046664	-0.6069492519928952	-0.5903510247351209	-0.14554565722599766	-0.32945582413447994	-0.49080890531280835	0.32014466657737817	0.4871206115597129	-0.3689652715335247	-1.577204293188079
-0.9756763306810401	-0.39580760873086746	0.3132150873937838	0.08731029017247796	1.3933317321074705	-0.41497276686149176	0.2036756990474331	0.12234389614107546	-0.3597174934031674	0.06692756967057971	-0.45411878129773076	0.6319234286456118	0.6393853731422938	-0.4886653411689129	-0.5955262872345962	0.31413491569934704	-0.8102739547589856	0.3878848879516518	-0.27194151238634084	0.24807472255905844	-0.07212567448394505	0.233398673720078	-0.4762733875064639	-0.046289518440873645	-0.24326089742452148	0.39480957091529706	-0.6498209219685347	-0.6748483499808747	-0.16357711187462023	-0.37786590031146355	-0.35806969390769183	0.3627750466439776	0.4418594185667068	-0.3514105924122826	-1.4431383469140808
-0.790656411607837	-0.26256099944927597	0.2807299428270521	0.08255363355227736	1.389051025849572	-0.43523563813929345	0.19895019349570547	0.1557170707667899	-0.3490463504549438	-0.012738936044361954	-0.4427275027589107	0.5081590870599322	0.6316221709089573	-0.40827870132925775	-0.8144161423472287	0.3024593594767286	-0.7930225437255012	0.3921627818864001	-0.26055421300713133	0.1923989909757112	-0.240882426725015	0.24831085616402668	-0.48002541055254505	-0.04260531827570535	-0.39317469853136394	0.401066162130628	-0.6186627592077036	-0.6990941940513924	-0.18984191564643477	-0.40396034137307685	-0.27550748641657447	0.39125137154754164	0.3592633708560851	-0.33896214267413327	-1.2732183575240525
-0.6218432749564211	-0.1067514349840271	0.21423899677573713	0.08671272024531629	1.2615305879263992	-0.4401829732960644	0.23726845802584692	0.21304290265773992	-0.36243276851983663	-0.10487662489138141	-0.4140328055039612	0.36500485719703174	0.5531933389622044	-0.32128610554697945	-0.953361112449497	0.2423128187269267	-0.7086083033789045	0.40240033721879226	-0.24145184984733553	0.13235932126242486	-0.3815827805845124	0.2592944116932424	-0.47828516302130275	-0.02353037192054807	-0.5194783196119349	0.46285865802669646	-0.5516984019098792	-0.6967897215446899	-0.18220716461000433	-0.4029357397607873	-0.2567985829695446	0.3757035384567349	0.26690576734323823	-0.3540873316046815	-1.0708557073945935
-0.48471676471589153	0.029386845169065368	0.11166135029961996	0.08877632839377887	1.0718584128519733	-0.4524240939982448	0.309844421339994	0.31336541515577837	-0.43840460192818814	-0.20049952653288647	-0.371040721369514	0.20574471575856515	0.39474205584191274	-0.20609297681366331	-0.9652670624856079	0.13492384078381509	-0.5749043172223549	0.42461436278453524	-0.22558374923311436	0.09603714785068576	-0.4730994575048313	0.2852085939242205	-0.48412301466865965	0.00962742956596176	-0.6227712628062873	0.5136155428492281	-0.45147375692733027	-0.6565103354275408	-0.13601009472107312	-0.38168230631687267	-0.27327204758558576	0.3254674564222219	0.21924640666179585	-0.39731290707713107	-0.8558971838746038
-0.36576935047420867	0.12328296344038985	-0.008488331671668726	0.09632164467406312	0.909526139268373	-0.48371952267564444	0.39228809136909776	0.42519369175618416	-0.5663912734768362	-0.27136901923041695	-0.3052410992834396	0.05921316618698404	0.24254383102100455	-0.07218769819996732	-0.877572946939169	0.05323851273377991	-0.4414334582419325	0.44683655226999947	-0.24201335376149885	0.08766447585720114	-0.5192761579166258	0.30378196154457293	-0.49465089512361826	0.051341785936074524	-0.6995585581915673	0.5532213813359481	-0.24879387884854615	-0.5692476431737442	-0.11481762210551079	-0.3461220503600716	-0.3128565105773696	0.25783318094452046	0.22909803448987548	-0.45228818510899116	-0.6283842207581314
-0.2533531117634197	0.16379012279925523	-0.1267527547740431	0.1209972988662928	0.7453237374999598	-0.506710495911322	0.5062587740472486	0.5192235570065756	-0.685695769035146	-0.3137899376115044	-0.21105487738827527	-0.05941731001238461	0.1469949753807941	0.034036829403812016	-0.733492528368713	0.0283016157866659	-0.33818032180535923	0.46237249150249016	-0.2530974410270602	0.08474165217947581	-0.5320710609374866	0.3079964744554483	-0.5187304903963298	0.0841495884068939	-0.7528887379267604	0.5296033266743856	-0.013519385977603215	-0.4647502898698236	-0.1131583502158882	-0.2947603695385107	-0.3540688315896677	0.20548240136442616	0.25990266733287753	-0.5185186676968463	-0.38388340208206156
-0.15077026502968854	0.14322360887482327	-0.24211814772893486	0.17532835664375865	0.6049611808030908	-0.5256375866967962	0.6565529018387714	0.5837739384501771	-0.7808644857786265	-0.34555576266004906	-0.09823292349758601	-0.15770749640847037	0.08718113373548131	0.10808212956178535	-0.580833838253864	0.02689009331796146	-0.24582865617630487	0.4732876521718749	-0.2445176612186633	0.07298946530861825	-0.515040243156315	0.3198469101019988	-0.552918331967532	0.07892723467276844	-0.7922390379705485	0.3517522180865413	0.11362413650258921	-0.34470822202069085	-0.11783161598096566	-0.2331526725940536	-0.3528765975464737	0.21790624944471274	0.2684932867989619	-0.5636362355301894	-0.13561210814764063
-0.05957048522641948	0.09257579550082898	-0.3317924422295994	0.246016895227375	0.5617337683110042	-0.5498795289649725	0.8065633219799089	0.6209946701173437	-0.8425001135298334	-0.3830637907163782	0.021983369093739734	-0.23114298575248488	0.07315728453977785	0.1595027394098412	-0.455971050834539	0.030584448421237524	-0.18572624991164527	0.45931102160644005	-0.24788668470363578	0.038006919415835734	-0.48451725243488974	0.3251496342239958	-0.5805895019323837	0.025626068783204205	-0.8251733895793189	0.10263137856981093	0.17792580223014862	-0.2199454771578278	-0.16926904455927574	-0.1722029766850127	-0.3376985410735168	0.2593951734497776	0.2473151017193989	-0.5670977215540972	0.10056051792482165
0.043085618868745325	0.06489497899390986	-0.37287685720312813	0.31801212005171603	0.5411709368477109	-0.547405861386587	0.9081040632255604	0.6603098752818919	-0.8410698451556204	-0.42633501703828935	0.13513007434628038	-0.2822949536015403	0.10433910074386302	0.18277951979134552	-0.36643462193628334	0.014648185487529209	-0.18346158591497125	0.39312612441369055	-0.22829019809937562	-0.016562604595040543	-0.4497844945751309	0.3107446688699778	-0.5830702803279834	-0.07819469187122316	-0.8560541274742951	-0.13361842920320283	0.224382763048207	-0.10150955681336782	-0.23691062836345952	-0.11271028306867766	-0.337274380885073	0.2676016417658681	0.21160154346720456	-0.5536172759827337	0.3063207391661972
0.158471598308422	0.07972568549103462	-0.3830145699888043	0.39908244016987443	0.5186178772244333	-0.5219412205725237	0.9801392088311605	0.6983148811661396	-0.8095704190079311	-0.44796013257034606	0.22221340107067483	-0.31600026486505184	0.14207752176671773	0.1890169030848068	-0.29930532917948927	-0.03621018889412992	-0.20292215447462278	0.2810110148604628	-0.12881416466640788	-0.07010711058004726	-0.40929925988038035	0.28404660568183365	-0.5793552838251201	-0.22689822103780877	-0.8765264877888095	-0.2805790616061271	0.20131778124436983	0.011158199014315867	-0.25289424745210337	-0.07828742890166537	-0.3358299434865889	0.2869343028501855	0.16278250545285705	-0.5267961342757552	0.46596514763237123
0.26423268749204415	0.14479224129278895	-0.3807558164383108	0.4872598586217321	0.504514708711437	-0.5099403990065288	1.0252487252423952	0.7342346403084982	-0.7990892335781574	-0.46488231035562516	0.24299748822922185	-0.3170355236702254	0.1393759577441695	0.19923298087303598	-0.23020706402794158	-0.10922598079378705	-0.2131686489301606	0.16528745278975693	0.02581278321556647	-0.09167308389660266	-0.35616729202263986	0.24756386372249012	-0.6044716223079353	-0.36885045340172334	-0.8645874664465134	-0.2956779939117633	0.11887944881232375	0.08756892073655052	-0.24822098168702547	-0.0757400248931291	-0.34455388682187693	0.3409431975512467	0.09426021178234908	-0.4820010651402911	0.5792589518237419
0.3594841629007595	0.24321204194117446	-0.36400191215040334	0.5657646118526138	0.467086409306203	-0.5069295921825511	1.0145298955762818	0.7895121324795411	-0.8235378835998475	-0.499115078195448	0.2000970006327333	-0.2776278032503497	0.08413049121563862	0.21851216559827796	-0.16290505439441486	-0.1869816999957604	-0.24339747276811172	0.0547071601444155	0.18481946162800547	-0.0720556596985327	-0.2880440208979524	0.19814247490547404	-0.6444973155264926	-0.4723488465416986	-0.7926472096403684	-0.2654339551955851	0.03035663257278488	0.11613041331961985	-0.2631019200895289	-0.07904883009978853	-0.38048140116194434	0.3815670180149367	0.023598707497744148	-0.440559982462774	0.6425283553347327
0.468113559543592	0.3348027459012475	-0.3372436860345276	0.6289317369530336	0.4186003336155354	-0.496603796948205	0.9556162288009947	0.8257825083307123	-0.8962916131662204	-0.521086615481174	0.12004162645714227	-0.21640327637063356	0.027890909836112966	0.23692189689473367	-0.10079606552132019	-0.2656087293636012	-0.27949888118567223	-0.0385166391702504	0.31461670642572875	-0.04363931838730819	-0.20421474483894003	0.14740232165463857	-0.6592215375461461	-0.5563946628095886	-0.6680017859684477	-0.22626677070551238	-0.022757057170938923	0.14480363790301307	-0.2767751605976867	-0.09001864736164039	-0.4151364349366794	0.4208571371856754	-0.05954903137125184	-0.40488087652070426	0.7135735008620248
0.557014185234173	0.404036476712342	-0.31037874715248676	0.6695505568019159	0.36198177389182584	-0.48738761831330607	0.8797244323229719	0.8108720714506588	-0.9938627338195106	-0.501046641912875	0.008168945778023202	-0.15113954300515814	0.014496919668137662	0.23859464968706995	-0.06362739364843291	-0.3118055943578713	-0.3308867715807787	-0.11529014024347184	0.3620188668592983	-0.028994753918701637	-0.12101301170738081	0.10085823705686252	-0.6468176455681462	-0.6064813640550449	-0.5431777871909811	-0.19462596531580198	-0.02665766675194172	0.17708021949688837	-0.299406368965644	-0.11474068626367324	-0.42180836006300987	0.4788070591307735	-0.15276231912973673	-0.3605265556056757	0.8632599874920455
0.5952939741740885	0.46917433398763964	-0.2743720813023091	0.6727136936163542	0.297470930085418	-0.46684910979105537	0.7772350436213428	0.7896597605674627	-1.0871207014068154	-0.4683255326345156	-0.11708515640101089	-0.07245138808407434	0.026312467935298067	0.2082204831640669	-0.05753624512899189	-0.30581969351836447	-0.42148443274182057	-0.17804619115264325	0.29327955768756686	-0.03191757759642771	-0.042151783824042284	0.06122152701104391	-0.6141478922688772	-0.6122655583143579	-0.45150498122187505	-0.20700062543173395	0.02754212086912804	0.19382605304559214	-0.3437656377110062	-0.12953630954572598	-0.41894241284379524	0.5279257157576762	-0.23158660075760898	-0.3341031622927473	1.0622803115683144
0.6177389026810348	0.5351757313314145	-0.20459971769141888	0.639919056013767	0.233740736117623	-0.40736093834171544	0.6520933722092782	0.7539337632905007	-1.1732161531513872	-0.43741001552679426	-0.22013126160414598	0.012915034703168354	0.04162638983839898	0.15273612359451244	-0.06218808634232646	-0.2601717539285907	-0.5143356566054368	-0.22742157763614435	0.1673005395061455	-0.07810428092049204	0.036160343997774576	0.04606956921549225	-0.5472409286741172	-0.6107366152458125	-0.38340408918499647	-0.25894649345570275	0.1581658279455436	0.2228344736299613	-0.3865811534957696	-0.13769552238487548	-0.4358056462816503	0.5594539337099744	-0.2891313662768285	-0.3427246274827266	1.25678435209337
0.6347289753519976	0.6016128599024014	-0.06402343373004488	0.5793414005977124	0.1287647792480719	-0.31010339678125776	0.5665466497540879	0.680211986884788	-1.2451318348422447	-0.36667699200495224	-0.29170979253959356	0.08364357684349184	0.09551348569266989	0.08489040440700998	-0.04918826275357595	-0.18387983580527456	-0.6018249554181043	-0.2580281126769253	0.02179241519016505	-0.14808967009270607	0.09643932852929178	0.058178224471461724	-0.4622156432647298	-0.6268089384663569	-0.3399975831723556	-0.32753812629979817	0.37788459637966837	0.3005580463560132	-0.3897736766251715	-0.164579564688987	-0.46629932469408697	0.574629291664911	-0.3185961777352137	-0.3566673211877172	1.4435540843961714
0.6309195925574475	0.7280937515832745	0.150584831758307	0.514086764551745	-0.021385925425274965	-0.19729708758523629	0.5216587799447152	0.6005112729182602	-1.3037393162699253	-0.251276557517624	-0.3475087380722161	0.1455215047723757	0.17764558517595147	0.012328845426420303	-0.039573689948786205	-0.10005108474720661	-0.6770029190723854	-0.2673268172411966	-0.12746655527241824	-0.19199291741854746	0.12100937731389982	0.1035510986979459	-0.387854002302098	-0.6687259258455542	-0.3373954887772396	-0.43952187423324884	0.634238730848549	0.4239800072149752	-0.35834202620972044	-0.20105162208057883	-0.49444292638676846	0.5778373839641713	-0.3242707153641887	-0.3660627832526062	1.587439839859503
0.6573485944900563	0.9254166184229551	0.4132583056734829	0.4428643968331983	-0.16811378080623376	-0.08911300294996913	0.521889292410654	0.5212442164600007	-1.3646821577773731	-0.15039434379769037	-0.36900061666044237	0.19608795739555407	0.22663040474211446	-0.07756507864538964	-0.033068020925186625	-0.03754329344790548	-0.7027468200933946	-0.267849308103456	-0.23922829434725487	-0.21710078470567948	0.13031793073779516	0.1904881079119824	-0.3473469640217068	-0.7445559757451198	-0.3357372913685879	-0.5185950288919585	0.82111763658273	0.5520667790875045	-0.3416232866636474	-0.2448650910244461	-0.533133213846158	0.587533752823737	-0.3350793584669962	-0.3848537073823856	1.6495214746077909
0.7239339008516129	1.134805279063447	0.6603072520759979	0.3697457405457937	-0.30913688736654604	-0.012924041535702178	0.5404455459186571	0.4289213009762001	-1.425770260916578	-0.08536153276803425	-0.3433119512421264	0.2276888081370731	0.22853515915127187	-0.17820431302729678	-0.017638646603727777	-0.003292090827672186	-0.6824536544761445	-0.26641245823224236	-0.3137623239131404	-0.23885958319541803	0.14700882943326343	0.28073586140392714	-0.3254642769799239	-0.8210952341764799	-0.3077647766210944	-0.5506860318045441	0.9492538291658716	0.6705166659320064	-0.34981462890355847	-0.29842637530725274	-0.5839407261483849	0.5998734936152819	-0.35984916557759794	-0.40140864054019987	1.6617720663812559
0.7849347421992633	1.3307179612041475	0.8181798968866181	0.33592328266848687	-0.44470402362620876	0.010943316784889173	0.5360037480173142	0.32491731303562466	-1.4613928826118	-0.01384118707876152	-0.2848983408986923	0.2555135099580828	0.21297081136967563	-0.2943803021583702	-0.01662537426023002	0.006666984368187102	-0.6659349288533486	-0.2866753069842344	-0.39290068557515456	-0.25282418521122	0.15931564351054767	0.35219813831063906	-0.30521075783972834	-0.8710345674153297	-0.28674393562525563	-0.5806299388388056	1.0045864285514843	0.7750419522360085	-0.35802697458510935	-0.3401812410117499	-0.6302200418442516	0.5993808652097784	-0.39200487880845175	-0.3951736657145292	1.6718957233936025
0.8315376944343731	1.4660164684466115	0.8449114448109543	0.3660009690022511	-0.5422166248958151	-0.012429308020024838	0.5361987970269537	0.23072136618632105	-1.4398494652252274	0.021924234580323856	-0.2030526707539145	0.27555679928447185	0.19746717289195742	-0.45006916939544145	-0.02992457376864993	0.016016142447941042	-0.6437434419447674	-0.35865658718017196	-0.4472542644660507	-0.28553342379910374	0.16574795851694724	0.41375584877034993	-0.30957988993943986	-0.8710437779157427	-0.30025186682342997	-0.5140122489796208	0.8994568254131841	0.8437571324358618	-0.36627082542912026	-0.3614158744260811	-0.6695293739029912	0.5665670072723817	-0.4281237611769998	-0.3866382001773191	1.6673794398423927
0.8609082611876249	1.4500845503025312	0.7415690235106547	0.3793945029696827	-0.6164384095518051	-0.08073080367006785	0.5822569608941656	0.16678917736089086	-1.3380769312226897	-0.004015406429244708	-0.09488548638310822	0.2689379315136918	0.2008517165831294	-0.6265115119543869	-0.01919309849432193	0.044969779259702795	-0.600670420831564	-0.48567901414723397	-0.37795345138015846	-0.343797072180439	0.17944059655902614	0.4302542373864422	-0.3213049619584442	-0.7713769529475407	-0.31036687101621	-0.39184711091347296	0.7024877200443108	0.8548604999681549	-0.37180523230146945	-0.37073128908460323	-0.6952426523537795	0.4974188005972763	-0.4556632830826949	-0.39057268429144976	1.623763465974741
0.8535036325011752	1.2938867889257648	0.5614645524156574	0.3296448146337823	-0.6650102709390234	-0.17813676528522837	0.6549127169849832	0.11133637683544237	-1.1729814997462409	-0.04721314934886215	0.018236237995443584	0.2594084590693505	0.23687509977144416	-0.7782878387619219	0.0382410202485403	0.07961307145457655	-0.5423442216231202	-0.6248085340632106	-0.22489871445783752	-0.38753794041307377	0.18875786585691443	0.38008585612789086	-0.3129369631911968	-0.5635696426312523	-0.2852515579574688	-0.35509252340495745	0.5225458265589806	0.8166481558570176	-0.35187296618435376	-0.37085348927689454	-0.7017770120135876	0.3893769805412288	-0.4542333896722207	-0.378898231428212	1.5527045091827627
0.8046635131515135	1.0824383079384508	0.35794552187795353	0.25452629099014573	-0.6626768999928346	-0.2727863544559027	0.7304410130359491	0.057978049807377384	-0.983202764842957	-0.09017994443270136	0.11414614019582499	0.26060494670483886	0.2890016258132665	-0.8819701601445804	0.1441625235195085	0.1166611797072427	-0.47303884254844847	-0.7358623340524746	-0.07263008301534282	-0.4155280366046292	0.16981827167140442	0.30419695734542457	-0.31246796031043694	-0.29895196576807825	-0.2453272665029959	-0.3184764582111727	0.35163139177459507	0.7428212366422992	-0.3014332010839819	-0.37165249053418453	-0.7055142071874425	0.22552396673958994	-0.4253090103689782	-0.3254064474065985	1.4659697669760354
0.7449474932197766	0.8397993934686683	0.19007744796987708	0.14099597242860987	-0.6239103437214049	-0.3453778964490319	0.8123261336283569	0.04195117551241806	-0.7984634911644373	-0.1564199827857486	0.19323558724385612	0.23154981433669675	0.35543278158122793	-0.9423310193799306	0.2867115191162674	0.16828630703486586	-0.3976721568944448	-0.7992551707000256	0.08614076375314772	-0.43376523851043947	0.12726737484045178	0.22419498907007035	-0.3211691979666455	-0.025307998500241347	-0.19175473483884778	-0.2613360033848052	0.24094283605977357	0.6230864317940604	-0.22620937484747103	-0.38102430528145736	-0.6952311885649031	0.0334109039197316	-0.38822185372246876	-0.25361823725862	1.352869320490223
0.6798329692685435	0.6126883554595502	0.08714409227320923	-0.02464244378135615	-0.5634142705135873	-0.3978761900840218	0.8818522397008627	0.050347523012942506	-0.6350665033823658	-0.2096429613039649	0.24530405559417442	0.16082975792428325	0.43026458727324	-0.9519989634847935	0.41820663460212887	0.20820102573323415	-0.32768959887959276	-0.8155176987878452	0.22172149886674034	-0.41670528503037974	0.08644222105999647	0.13467578376184366	-0.30076757265357873	0.20976239303828823	-0.11124287296644131	-0.28093691091918405	0.2501454718377095	0.4787147208741661	-0.14160751191834575	-0.3976435314330897	-0.6530329817091964	-0.13000955811121848	-0.370601513664245	-0.19319273123259584	1.1873965583279897
0.6003543672946622	0.45903367997251465	0.03422345298587634	-0.14375008166306086	-0.5045567041098942	-0.429206956869685	0.9036445335960703	0.05392750414503478	-0.5155720503056053	-0.2190698320553178	0.2485932040026781	0.07671073713999561	0.4721843616006577	-0.919233800032632	0.49762185452384494	0.2371720887483121	-0.29229867328451753	-0.7835967726716925	0.24059926046087377	-0.37486222244960077	0.07244452742818339	0.047978549899410416	-0.27946496812220833	0.36381722294477714	-0.016113363168530948	-0.2763079569019372	0.30719480657783477	0.36004137002901554	-0.06530200843733484	-0.42969758187260715	-0.5982475346667008	-0.2681617875378682	-0.37386662460155107	-0.12022202585905903	1.0193963347288402
0.5261333897990585	0.35733401154111155	-0.021587323718425165	-0.15698426364991652	-0.45782923519852314	-0.43211881699052646	0.8703975433165627	0.06704795045904315	-0.4404494387444432	-0.19360258434620758	0.212962150736883	-0.03038763482797511	0.48123004787840606	-0.8814503782034582	0.5089060238037182	0.28735084120059456	-0.3120256729025993	-0.7100806755678684	0.20895289985869508	-0.3552042034782289	0.08603257498235257	-0.020984530073281753	-0.26607370165839883	0.43122887546693445	0.049168593273638414	-0.20628492680562577	0.38590770650586737	0.2655021312540563	-0.0012415114329058217	-0.4904404774562314	-0.5462821796879118	-0.3933134331899811	-0.385485915937069	-0.053325045962252696	0.9195270798089584
0.4769213484605797	0.25873199601589175	-0.09078165984592203	-0.15359803406267095	-0.40062733273826634	-0.4093469400260764	0.8284354086517871	0.08846324996313007	-0.3853170625072316	-0.11740029616795566	0.1612600685383966	-0.16445365009792057	0.482004091502844	-0.867028791982517	0.4687435927341296	0.3466260717845292	-0.35014751684660317	-0.6231757501186508	0.16558233752880985	-0.3386922794377416	0.12562879052987633	-0.07569019875448132	-0.23930351091184993	0.4221012695577323	0.08427135687833934	-0.1582754012252494	0.4292698722970809	0.18701040102576996	0.04726593703651265	-0.5809908199441682	-0.4810876123452312	-0.47995595592398477	-0.4247348012041394	-0.03571661705803185	0.8752757877659064
0.418399987038376	0.1719581027130041	-0.1549516032331494	-0.12164796195713708	-0.3344265107098014	-0.3623613912800606	0.7870318234237078	0.0879004178779304	-0.3471802971854646	0.012455373313373175	0.12039135869298279	-0.2852819298263037	0.47962125132565203	-0.864647245634105	0.42868479179058083	0.38277673056635303	-0.3532669804890798	-0.5210124587075178	0.010113133775592975	-0.29987352746794516	0.18141038408130994	-0.1257386923372316	-0.18978668044843244	0.36158828184485176	0.1105474081231382	-0.07389222450186815	0.42246132323802355	0.1506137019199143	0.07340472015848322	-0.701536609632252	-0.4020677156170619	-0.5420031043636447	-0.5077474320343505	-0.05892577334875935	0.9064340008898526
0.3671367395797536	0.10994958788768619	-0.22906361933474878	-0.010954108649856287	-0.26037629744691315	-0.30536809027406303	0.717142216924147	0.05847629460411069	-0.3320842614545216	0.15959013996255028	0.13887720544457544	-0.3608982512435118	0.4699305286942053	-0.8695426464613965	0.4228699902739125	0.3807117254732489	-0.27814452330530554	-0.40175391939683947	-0.16745686403904586	-0.26716428888006183	0.21192465892874351	-0.1652555147072487	-0.12370664298553924	0.28771085803282515	0.11439952825708351	0.05417165546655913	0.4188526754520055	0.1408231853914405	0.07168243794393757	-0.8104827810674429	-0.3445194954552443	-0.6277204469214579	-0.587562505946647	-0.10727907811749322	1.0127116826224616
0.3483208680545977	0.062312281174433534	-0.31163262215492515	0.1145355760539272	-0.15881461130009597	-0.2591175741799114	0.6290066621591912	-0.01743222285393713	-0.3195582392084908	0.28391355901407705	0.2572199324867529	-0.39225301587560485	0.4618865459304347	-0.8926115140664519	0.42993986776150683	0.31850017963034305	-0.12060605871317706	-0.29212064143934324	-0.24285560963274105	-0.24807459673491578	0.19905131304195148	-0.20929118024209803	-0.02959751230668909	0.22819260436454045	0.09367206064893199	0.11776494145412639	0.41268644234191615	0.12532037034635019	0.0485786521390621	-0.8467762381779933	-0.3125584520665702	-0.7233143882432919	-0.6350980175925385	-0.18730175501799504	1.090123821168436
0.3047665490914577	0.02021272223975324	-0.3784614919657642	0.2141544667111587	-0.045997841765777016	-0.23794297970893385	0.5674243702974688	-0.12832859714934045	-0.28320930935448946	0.3860869810885948	0.45361123682743604	-0.37585858955105655	0.4666446376218335	-0.9233731544001099	0.4534754208309552	0.19674329705208254	0.0961689112037066	-0.21724116974181226	-0.31376232391313785	-0.2157205624134218	0.17458585474525348	-0.2693087951742024	0.08625854142214737	0.1821401022999431	0.08733264440200969	0.1633618700529435	0.43828565252622625	0.09787619776652937	0.028047787935183355	-0.8079635771032825	-0.2925312128987026	-0.7928470853812293	-0.6702711436895908	-0.2653034400784527	1.0722934784631992
0.2205769352592258	-0.02484188665402252	-0.39995522161749975	0.3131996902383164	0.024912615003342194	-0.2552657203792833	0.5413587299183348	-0.19115357531536098	-0.22779758382544069	0.46064114152969315	0.6597034472337062	-0.31749375297743315	0.4790748675907537	-0.9474343329836712	0.4933730193562188	0.07043817540799732	0.32915177050854894	-0.18042189179197923	-0.3790876892867618	-0.18553834846357123	0.1435573433322696	-0.3296952952626199	0.1796765099609296	0.1597309547953095	0.12665743371643184	0.16089155544024755	0.5510996901085403	0.05153535063174954	0.022450370737912412	-0.7050616151791196	-0.2788090576131056	-0.838349128592111	-0.6865629213664265	-0.300133299449439	0.9886938933394214
0.12535927094040283	-0.10683858122947047	-0.3820986187458864	0.3488228254961328	0.060839664718933276	-0.3144499840975647	0.5572552242039764	-0.22757157925445437	-0.14504314961125514	0.5256109667859551	0.8452030905153414	-0.2593410596015913	0.4825277092487873	-0.9610715210025556	0.5189926894049091	-0.04709285286580832	0.46943882406719506	-0.1700455498242989	-0.34178136922982805	-0.1859645935832385	0.09962933841051531	-0.37525261206725957	0.24259694906922755	0.1784927441364269	0.190880694889999	0.060405159629434615	0.6556804050722703	-0.009554120545923772	0.022439869017092655	-0.5454305639873654	-0.2655569176714598	-0.8639778210053176	-0.6695843444924328	-0.28323436768055427	0.8545588907420087
0.0378448999354126	-0.24098834250928328	-0.33744821883634324	0.2805883074133889	0.0814711247394664	-0.4034949492977825	0.6213465555987913	-0.29251871118434253	-0.06046735801428367	0.6823195709910711	0.9921572452325073	-0.23530947815691242	0.45962512436099806	-0.9642563667145195	0.5383024362236296	-0.14816483210638415	0.4662194487778068	-0.17011902510180416	-0.26614679199218616	-0.20419164679572352	0.07532948171967199	-0.4078159492407786	0.2858809780909633	0.23722810526961385	0.2696578271656632	-0.004815763556216339	0.7020556165877336	-0.08308774325978932	0.027197148548733674	-0.397276930856214	-0.24453232887130533	-0.8357658332949522	-0.620596421429603	-0.2149828932526563	0.7007842697659383
0.007099348859867055	-0.4107809181750809	-0.2840029084487009	0.18108893074158905	0.0843363670042727	-0.504484195090775	0.7077709985973615	-0.3284846041041759	-0.010854923783797965	0.9399838723184144	1.0305195407210612	-0.25666805530954584	0.4087431390486639	-0.944013222753016	0.5827137024608423	-0.20222091479677545	0.4249670398972233	-0.1816791354292909	-0.2616772208354555	-0.23192802565414333	0.07410925936073474	-0.40765917304934585	0.30137041533712167	0.31297526066546305	0.36113930266453803	-0.010229677356936973	0.7390063013610725	-0.18107670754478192	0.0495658138961813	-0.31073099466951765	-0.22487193094749686	-0.7598169515584876	-0.5720138224831273	-0.12074877373226416	0.6067848023361604
0.04009333741326118	-0.605560699125029	-0.2420914695373919	0.09441738850617558	0.07635829722502116	-0.618993801105056	0.7793362534070101	-0.325633536656195	0.0005201793798587761	1.1993067990118083	0.9551772247713266	-0.30628410640666415	0.3337823260859146	-0.88338774725673	0.6482770288685914	-0.22818595773961303	0.4284639475391464	-0.2137715038596221	-0.28479995202065406	-0.2627496072834957	0.0670581173008726	-0.3904414583784416	0.2719589978410287	0.38677900047418673	0.42435489002823257	-0.06950568453539924	0.7191645777738719	-0.2648198417883403	0.09136266276136522	-0.2668799256664828	-0.2144284192806801	-0.6549591931477755	-0.5541795613634948	-0.02443991258884671	0.5655996110526471
0.11168268507890158	-0.8058386159238043	-0.2519446149466273	0.030604887884423143	0.0707736483795455	-0.7322807085734498	0.794222039188156	-0.3389754251020846	-0.03729254076337644	1.3951505637526087	0.8426300604945135	-0.36494594345718245	0.25410136474668704	-0.7847992888970652	0.7128155684743949	-0.2577059461591889	0.3830818572528634	-0.27069851608671436	-0.2672585697422302	-0.28235688278824045	0.0668663680730391	-0.3945545278713288	0.2367467552407964	0.44479594257516675	0.4239977398171372	-0.16278891998022088	0.6291469171440095	-0.3153506389353045	0.13344305808869977	-0.26230211846295115	-0.21449720201394254	-0.5291707351665951	-0.5690864816427846	0.06231223714074045	0.534455209193383
0.21840175514281102	-0.9628444606674018	-0.3242958704065066	0.01288494764434665	0.06870621309266413	-0.8204634239320596	0.7454509209141378	-0.33439895437652356	-0.13415970120123327	1.478869154222584	0.7112889520202466	-0.4150965954127104	0.1982108618644572	-0.6698329741016936	0.7683152581978507	-0.2777635061774482	0.2949153795000129	-0.3569503279581078	-0.21967672805612937	-0.30026932650763705	0.08459445577360455	-0.40325099543140536	0.2000411087307768	0.4704840282267983	0.39168840107778236	-0.26545704224803945	0.5401219266170951	-0.3476411870292198	0.18967977308193046	-0.2944877691095519	-0.2442686617271387	-0.39712229183741793	-0.5964346004935345	0.12986496438990142	0.5054653646246065
0.31203593341833735	-1.0411334786185682	-0.42266725534961946	0.012319248113300933	0.06645004927337163	-0.8943342054442975	0.663459409952836	-0.27400061290571004	-0.24474849885418962	1.4170486176360395	0.5694725303867447	-0.44436387097863445	0.17306203273319976	-0.5520031333397795	0.8174359379406436	-0.2652514921955976	0.26803914648066673	-0.4649998054893799	-0.16270654092523779	-0.32878715475211595	0.09562875224799705	-0.39311587576170826	0.12226068361102468	0.46932350517476984	0.3291998695009565	-0.4018207175740736	0.4596572559191494	-0.36036466856622645	0.27854533466413817	-0.3203284097717899	-0.3028715504656268	-0.2863770232145749	-0.6435760470263017	0.1691883056180105	0.5123571857012251
0.31721466535353293	-1.0541261915754514	-0.508144181047793	-0.02575790764538975	0.06700765630095308	-0.9466063351864055	0.5722030710336434	-0.1853038123314763	-0.3379282486397802	1.2116100200815034	0.4741621691620913	-0.4523743981268609	0.17102827105330382	-0.4378306673272121	0.8666026755172318	-0.22077110822808513	0.24754615756959236	-0.5790905836155253	-0.10946473978438236	-0.35494033745176745	0.09661364600913949	-0.36720169353072774	0.028731635442587743	0.45087487284769273	0.21668479764156076	-0.5232817005403427	0.34369003095099193	-0.3328925629863252	0.3761693314105585	-0.32851582265531437	-0.3599382914946163	-0.2086979343953635	-0.7011883665649149	0.19423570448665275	0.5885815554844953
0.24592398231527618	-0.9992002897888247	-0.5395088415697933	-0.09070180732923237	0.060402157666520594	-0.9608970661678201	0.47904057133842554	-0.09857231067769517	-0.4284709411104172	0.9882099794806811	0.4376734392226854	-0.4735208320817127	0.1931492236536692	-0.34278617674792367	0.9157233552600257	-0.14567288503200554	0.18506807436724618	-0.666975179431479	-0.04576773576182687	-0.38893846009198196	0.09697971271682138	-0.3225850338746867	-0.027684474240432043	0.4256565227171188	0.09781755417056104	-0.5976566400244397	0.24439966371239671	-0.2589958112714042	0.43725784142281227	-0.33670323553883924	-0.4119265740511592	-0.15311503186208114	-0.7414505621228744	0.20910289445889846	0.7215978456426188
0.14447380709294316	-0.8843653054534508	-0.4895850524655959	-0.15404421960828488	0.03602186270670609	-0.9663886081918355	0.42845195092912647	-0.05182956733960471	-0.5031801157196585	0.8589001867021018	0.4204283092125271	-0.5303667233592203	0.21456443059645974	-0.2716705566217282	0.9787880441843745	-0.04123764855118248	0.19786786646609328	-0.7319354886658074	0.023892439829129742	-0.43904255903966566	0.07667172631450374	-0.24758145946737303	-0.03855793576542432	0.39072109465091587	-0.0011002989378857686	-0.6277621564258877	0.21301960998737818	-0.14977778095375313	0.4395892234449391	-0.3356786339265504	-0.4470286955920919	-0.10560642904829039	-0.7742367795347256	0.20706040270566203	0.877112685968698
0.021795902599791372	-0.7412157137352117	-0.36526467988335787	-0.21746630787762586	-0.0060474428819409145	-0.9827713551823987	0.44267279690468087	-0.04184621789392511	-0.5610724629602337	0.8012262135306842	0.4052815726174166	-0.5937381394004849	0.19440135304614256	-0.19169974233496667	1.0421636234868425	0.07726924710839359	0.29861211043576175	-0.8048311278706981	0.07519143742698339	-0.47336543986629565	0.028987179702021294	-0.16472985335950036	-0.011442163948842959	0.34946726330145006	-0.10541367130679244	-0.6075148114227668	0.22069236595959127	-0.001760813523257443	0.40302223154831324	-0.310477194270144	-0.43432681751653524	-0.04062754082952724	-0.7893013258592635	0.18036826047783455	1.023857373221324
-0.10341219845364584	-0.5908250612592955	-0.20069580899588316	-0.28484829286428537	-0.06858521566767528	-0.9757178687731738	0.497082604730104	-0.04075746074550575	-0.6067628331333093	0.8262525608260354	0.35676871533148014	-0.6335192318484562	0.12586813763142313	-0.08026794473922187	1.0690959417987023	0.19031302802798336	0.33634540908621785	-0.8862988827845306	0.09155366148567018	-0.4698438432823684	-0.02005704325327793	-0.11420180907354446	0.07073207763276756	0.29118321668849706	-0.1825198508091213	-0.5927506413777318	0.2539059397571177	0.14611648890683102	0.34996753796366153	-0.2685625283141881	-0.38495227882391714	0.056240025150438536	-0.7795735470667359	0.13563769108194698	1.117000542240779
-0.21621162951654957	-0.44833302757485	-0.03951506843414617	-0.34202378349503754	-0.1484431205870708	-0.9552995098190159	0.5529464142637522	-0.06423032672499678	-0.6364185539548652	0.958585670727542	0.2644810398594522	-0.6306255986307179	0.040161777882352936	0.029925826778578024	1.0786759712281446	0.2791866649464204	0.3092360488907431	-0.9685911935903653	0.1134635442162776	-0.4209372901470864	-0.06291299567396572	-0.10899130624062654	0.187995140003884	0.20877686949410706	-0.19783904379213005	-0.6191045117552252	0.29407988274709324	0.24981775170843523	0.2753948184180156	-0.23545567621800628	-0.33237934303465605	0.18503231487249927	-0.7551978050692566	0.09818484230153987	1.106227755788351
-0.30929355999049885	-0.34027168322614354	0.07772669065914725	-0.3905384939814719	-0.21009730069832858	-0.943482446415987	0.6340336070894528	-0.09800947859249595	-0.6476707434301121	1.076956934193303	0.1335396253690037	-0.573754250169476	-0.05696551965867138	0.12837252642702737	1.0920442574872598	0.3439860019819524	0.26142277519626594	-1.0305390164469794	0.1541725779930337	-0.33220726440278925	-0.11309028224827888	-0.11525313176903673	0.27703163426188027	0.1086587300056735	-0.1777493444180752	-0.6335685501183432	0.2867574809288619	0.29534854184085935	0.20396211339766906	-0.2154524447413811	-0.2736044974630164	0.3083576308261552	-0.7234248979482939	0.10150657888969858	1.041867262367432
-0.3846415738158519	-0.2686929261740497	0.14741901969541288	-0.4388221440960708	-0.24192379411877693	-0.9244422736840731	0.7610282440930962	-0.11795772397286594	-0.6389997414114503	1.1313766424060128	-0.02267410663995001	-0.46897248192127766	-0.17695745877256186	0.2416660884300621	1.094047773257359	0.37740074684295405	0.17461065532378	-1.0408010635385403	0.17382521498871079	-0.23165401093435672	-0.17063248234617875	-0.1260430225911878	0.306986107725168	-0.009788305304471412	-0.14311852930660846	-0.618850554178219	0.22329666517086152	0.26611665725584177	0.16120960793782918	-0.17407357962854925	-0.20711452197725144	0.40714764912028717	-0.7000512072384719	0.16397457666895893	0.9815120357044684
-0.4450000044555461	-0.22187954759952558	0.17526215893396785	-0.4712582397423626	-0.26582368917790633	-0.8996278540620422	0.8514157283329844	-0.1260772688085388	-0.5909293152719114	1.213699048232415	-0.16468204830736508	-0.34811874500915974	-0.30616962341284915	0.34089718628056753	1.0886244633279518	0.37985784151069896	0.09568045426324658	-0.9954096698797672	0.17712685800398537	-0.12901012664088324	-0.22716364106095926	-0.17089023546992646	0.29245936060267613	-0.14430766383516067	-0.11682972269712884	-0.6112433703942641	0.12491721873262047	0.18492939251971505	0.09786322794918845	-0.11237188253617673	-0.15079292722525836	0.4638840230420687	-0.7009631865002715	0.2507589762683338	0.9034507677184115
-0.4954799616649928	-0.20199435886673567	0.17650714120589378	-0.47465243692863607	-0.27639248699299823	-0.8830118755569464	0.8368668453866711	-0.13485191328436288	-0.5013140624501768	1.267635865515767	-0.28344945020735	-0.24864904243340905	-0.42800560763201945	0.41218291686022185	1.0733562914247767	0.36327680905424753	0.08294726992900917	-0.9212078035192277	0.1780477244232101	-0.027025907413564816	-0.27111779360468996	-0.23167328710138144	0.2520757441330104	-0.2809546479612332	-0.11321995449213858	-0.6278660481619345	0.014754194248771817	0.1259628293482169	0.0032427233574027605	-0.06294660476169624	-0.0934052001077176	0.4625743524030447	-0.7100154250988722	0.3461218412313036	0.8207627260636837
-0.5374282538582411	-0.18920762794453458	0.18049108447605225	-0.4462320111928654	-0.2643138609186066	-0.8734352482177693	0.7639096499173198	-0.1391700348560628	-0.3958541177953739	1.2778500584345478	-0.399752072540456	-0.18328348033299885	-0.5292459605107462	0.4962836349337115	1.0260318672000053	0.3359350960493407	0.0901520098007806	-0.8326047827676678	0.15861968899319961	0.04468475962397534	-0.30903184547167917	-0.2730437573818691	0.1957830562607163	-0.4064016635851961	-0.12496764536420535	-0.651380211087451	-0.07270588105701876	0.09896558476970026	-0.08093907073890812	0.010082110154610696	-0.02777500878771686	0.4254710227396683	-0.6988014578797096	0.4355829800230784	0.7782654646353235
-0.5650124680288415	-0.10846267034908022	0.17593800645301103	-0.39319967205709505	-0.24297037961669835	-0.8547060508385659	0.6572976344210332	-0.13635587443006258	-0.2548609432187356	1.2773146793606966	-0.5105255947640761	-0.15189477278925895	-0.6085550773637235	0.5771617049722476	0.9520169282907982	0.31290636836547475	0.052341002091614984	-0.7497165058220681	0.1148223836885514	0.08036756535621277	-0.34923817219867315	-0.3129847976816461	0.19531405337995694	-0.4950987825616108	-0.1540243661096657	-0.6814857274888998	-0.14919987134316434	0.08723372473557782	-0.15437760443595133	0.13070309996102827	0.042635582493933295	0.3758957836881507	-0.6718474041420837	0.45750214152228913	0.7809448499837495
-0.5862063862097666	0.023310375145936535	0.13531601346619707	-0.3271801465043612	-0.21302259295071924	-0.8112401776755102	0.4749534080000662	-0.1486920465269886	-0.029683066053700302	1.2188953745374462	-0.6081591772696733	-0.1550599493001588	-0.665075439273682	0.5964881426012264	0.862791389770663	0.31918851466137504	-0.015665525573199206	-0.6795067962059793	0.06479238493670261	0.10298900277861107	-0.38028411535964246	-0.3517269612234065	0.26223335915579027	-0.5152881994667291	-0.1768819796197016	-0.7128494882491504	-0.20933232263833568	0.11499912681633066	-0.1960799378137515	0.24597548135099873	0.1397911932252878	0.3287476406832647	-0.6174889365375456	0.38527318315387504	0.8199340501827302
-0.5851300665148566	0.14174212270230163	0.08527661886532002	-0.273175760287076	-0.16349851033178286	-0.7435889032174983	0.27945223929248736	-0.18052435298502428	0.25359946381370635	1.1332872108656389	-0.7199069535788511	-0.16973177285872157	-0.6794180123147424	0.5514655759193394	0.7775843972491749	0.35125272876528124	-0.10779516532022826	-0.6050681761734773	0.024263032412479506	0.09981246176774845	-0.39924114129313726	-0.36048798368583646	0.34624658571722344	-0.49158037140387423	-0.16361640035048416	-0.735855736020655	-0.21226361905998697	0.1448595039031776	-0.16191783998499623	0.3209687993587604	0.2569167241801262	0.30696385289838685	-0.5403647643977194	0.2815683518724227	0.9171791648129191
-0.5406572129429704	0.25607007433691836	0.04610414095224581	-0.2626824323661313	-0.10870718594461148	-0.653745296770544	0.1464199488540853	-0.22231232862225503	0.5306357435156065	0.9789090802761132	-0.8308553419203923	-0.17421223719586493	-0.6407689517337246	0.45952087582528456	0.709833323736144	0.35664613869199907	-0.21023790728740238	-0.5254373031972749	0.0009156996616177339	0.06920400269823002	-0.42256482009682983	-0.3419515045811134	0.41494316556751654	-0.4418805111757618	-0.11801597161254966	-0.7565186479679673	-0.1791317945650565	0.1394544683874573	-0.07946882982405074	0.36536506921971024	0.36519221012203157	0.30128060324463757	-0.4865354699450918	0.1879254799648108	1.074613770929879
-0.496809864534095	0.34563264749396544	0.012267301347424809	-0.2784184404480345	-0.08189915577240066	-0.5118981302042788	0.05708750243906713	-0.2583059018085726	0.785670472992323	0.7020656109501953	-0.905406596860486	-0.17652035518772646	-0.5855007192162398	0.3243964722951394	0.6628543332648371	0.31729777160144407	-0.28852423329006044	-0.450794585171705	0.004868687217319033	0.03719502394980041	-0.43853230125092707	-0.311583034087657	0.42375548285338027	-0.3599531100028437	-0.05557846149445191	-0.7683392188249772	-0.12831876376581713	0.1019125162782691	0.0030326889409957756	0.36062746176471916	0.46752945342572605	0.27023299837088094	-0.4653122488525985	0.08821963253706344	1.2447271180254662
-0.4798197918631324	0.35006126123963544	0.005748929880845938	-0.29963615666176036	-0.09824133096538094	-0.2790836053483073	-0.011055528837811811	-0.2904150109314615	0.9571574162660322	0.4268912646192257	-0.9298961803273477	-0.1705548884661141	-0.5382764694625254	0.19773033853415492	0.6565904678686627	0.2517491078232676	-0.3406226065076541	-0.3942022936532485	0.023027723801323004	0.008362586212233295	-0.43272752917198015	-0.26891224363116517	0.3226359933252733	-0.270509940492983	0.02481860209581886	-0.7392610762577806	-0.04882340622722342	0.01843474553548219	0.08241519662238476	0.3029113709440049	0.5708296549950747	0.22968126986897336	-0.45059673162825564	-0.008196728172312378	1.3544990497227718
-0.4798028863181861	0.3033429512965037	0.05135085195536056	-0.3456331058550905	-0.14081677216367897	0.05363881918782021	-0.04120833255530614	-0.3227455621862319	0.9835838592739379	0.20962183929545192	-0.9066556405599174	-0.14527590501847884	-0.496736128284342	0.12491361387337989	0.6966032109784155	0.17192838352818893	-0.38832486726111676	-0.3634161523785642	0.0360658446881682	-0.01453286592995281	-0.4022655495685024	-0.22945997616350322	0.1414774595411199	-0.20114566188328714	0.11674651535856206	-0.6747443081720084	0.03240036513768237	-0.1195961743659691	0.13876743054464097	0.21868723841084572	0.6264748862033331	0.18199243715072883	-0.4428392784013438	-0.08510191765997871	1.3799255880034373
-0.5128532266880678	0.2736419263725073	0.13014933703770798	-0.40285640208001505	-0.18835920519228555	0.44018118260795946	-0.06030540377185515	-0.36179319144142336	0.9081260285625689	-9.979084989797382e-05	-0.8379832179651492	-0.12233049674644043	-0.4781363153088707	0.10876257137561547	0.7463687003943444	0.0803449719939062	-0.420940469330856	-0.34553716818563096	0.04506113739304496	-0.024975871361827624	-0.34250951747652947	-0.203545793932525	-0.02861013782087789	-0.12434850944036473	0.18848268632979365	-0.6073532020555791	0.07674352256004643	-0.3190377949460293	0.1288117992069026	0.128343696248324	0.6195622215105889	0.09503751591567237	-0.4282813872222486	-0.13973319708076798	1.3384503601615885
-0.5849497407020955	0.24966878648986887	0.20980152424937595	-0.42208221853653755	-0.22050310568997306	0.817210527283795	-0.08240800290967196	-0.4090710865982296	0.7823964992919767	-0.12563043722481518	-0.7458704086110418	-0.10526569791690299	-0.48096688660216	0.12879780256066944	0.7921156438116235	-0.0054355138357038615	-0.4366932056606593	-0.2965699776882701	0.055078367221697365	-0.028000181972807812	-0.26055415432588525	-0.18386577084323366	-0.14545356603552467	-0.042835580786026506	0.22891719237154554	-0.5471190822002306	0.08309661121892682	-0.5768314526958012	0.05690651674963685	0.038639355091634645	0.6056337180252094	0.017634779616622083	-0.36985841945092535	-0.1873662547575718	1.21867907283408
-0.6503178478275231	0.24119975591004686	0.28381572031532476	-0.41529382416398997	-0.20682886565973183	1.1301436111928402	-0.08723989883029334	-0.45894170004915463	0.6507782869494321	-0.1535016419518101	-0.6535910600970103	-0.07537047848554454	-0.4851027079288143	0.17248783735713538	0.8290425120570845	-0.05722619009484137	-0.4866490291166922	-0.19394134285293674	0.05453932346410269	-0.025513752108075	-0.1837934520747176	-0.17171100494272468	-0.18819453909006492	0.024566861235717632	0.26497660832739006	-0.4986939896756629	0.053339865074024995	-0.845951941978516	-0.027495813483901604	-0.03809296565258084	0.6101963059981976	-0.003884670975058291	-0.2898069064707548	-0.2501997510610953	1.0315778701788951
-0.6966953927966844	0.2581061275258928	0.368936936792948	-0.39215591658432103	-0.15274098398427885	1.3608095790664427	-0.09620328740964769	-0.5035161558459004	0.5633978284624045	-0.17695334491230147	-0.5732275884755599	-0.033086096303752345	-0.4844880262270542	0.20289980620312872	0.8172286776885658	-0.08544792636727495	-0.5569868285427881	-0.05428116815497826	0.05455055354238682	-0.00628197825637207	-0.12639942183468925	-0.156669712694067	-0.1640532329119897	0.07649566256375788	0.28197950944841543	-0.4801666300804476	0.00197794610021359	-1.049276249569867	-0.10041976286074598	-0.09021604767226502	0.6312438223761065	0.004309782014066813	-0.20815661503162666	-0.32498719909935436	0.8249613505271963
-0.7270746570650617	0.28870238206216153	0.47252835454763253	-0.34731426925016906	-0.09505010305368086	1.5146717024420084	-0.1384757273170325	-0.5385685999717212	0.5317754886263064	-0.1965209251801428	-0.5135399535587049	0.017446413407779908	-0.48293993897817733	0.18012390660124958	0.7602321083667609	-0.12389013088532885	-0.6096513677595498	0.10389477647429268	0.07449517257342694	0.021921240495017466	-0.10340694624270937	-0.11955986596899057	-0.09977515388570007	0.10044296363734824	0.23436373309073244	-0.5011989348670423	-0.058154505194955255	-1.1829915209587671	-0.1712433680735102	-0.12995931021135107	0.6698538633133595	0.03618644444830664	-0.13058208276251773	-0.41188984822128444	0.6159140482913611
-0.7404244023909354	0.29607812338097694	0.5638744823848822	-0.3062731666527612	-0.055803146881564514	1.569452837870764	-0.1954211722677725	-0.5659443835256334	0.4866661649802554	-0.2258827932108039	-0.45874856994362395	0.08601109493073388	-0.4708132555286461	0.12379844534515412	0.697098332691719	-0.14442691149481546	-0.6590743290987205	0.25261690206456117	0.12172888183274747	0.047719218928278996	-0.12143137365901704	-0.06366454265868092	-0.044148943791329706	0.10545347586197618	0.13631324478065662	-0.549958789652208	-0.1286807963916007	-1.2451284796394873	-0.21857462381104384	-0.1512409436996402	0.7339249793461056	0.10618773933782452	-0.09972115490335572	-0.5140574357095122	0.40804070355354716
-0.7643851947613938	0.27989268888651914	0.6294316917322542	-0.27751013415875153	-0.03495722261965385	1.5895460862289048	-0.2471978184630578	-0.5697642603005973	0.4052637813385693	-0.31244624111242497	-0.39361510449724696	0.172938891653648	-0.4518188320779718	0.058098007987372226	0.6376837270956558	-0.12028290679863947	-0.705866283735872	0.35733550034893097	0.19728484852240666	0.07326348002840502	-0.16313683071270513	-0.002171387101325084	-0.01634200983468043	0.11670870736656276	0.02179558066619699	-0.6049059744953389	-0.1952597641200457	-1.2080055225315172	-0.2373727040795563	-0.14411573248757117	0.807671533190919	0.18074284314651848	-0.11305181473015187	-0.6056578158638879	0.23091123399920005
-0.7965395412491252	0.2776110417331158	0.6694400863136201	-0.25855521606920856	-0.025881095924550145	1.6271175629337513	-0.3075566210824949	-0.553165327164943	0.3125980342499603	-0.4159738573149216	-0.3445609949415571	0.2565233115795259	-0.43854626051775264	-0.00522088302199823	0.5773019069898895	-0.09041439431271726	-0.7254822704129417	0.41167455002389486	0.2915501256319474	0.08594934668520013	-0.22447043599730457	0.05719145667832437	-0.01573724296212063	0.11693896987688619	-0.09927834089478078	-0.6567594943094883	-0.26392917830058327	-1.0998768792170333	-0.25931079887336744	-0.13464051757759088	0.8739322328991468	0.24651474294487397	-0.1453989310159515	-0.6580208544429235	0.07844868316797746
-0.8268004667028798	0.2949531445761745	0.6626549329316288	-0.26185380206713615	0.013485960222737648	1.6171734192686429	-0.38321790509457937	-0.5277456157759897	0.2041434651866508	-0.5056865938862596	-0.33350279472258626	0.31078105584410115	-0.4222382237636572	-0.04037704340332009	0.5142026746901932	-0.06902372974068197	-0.7118831851387999	0.4223039735029818	0.3762024557310345	0.08593919799187444	-0.2793194310315493	0.09998213481061728	-0.02732655098932586	0.09533113590817714	-0.21259700072913867	-0.7020332041739348	-0.33641745275953017	-0.9729912263479971	-0.28286615867351894	-0.1351105183171726	0.9230201768698441	0.31365639001707146	-0.206940642682563	-0.6707380530959725	-0.065906655294559
-0.8666524713227955	0.32090688094614306	0.607875712966923	-0.26198925125062544	0.13772080596800487	1.5569714180323964	-0.4531163774582153	-0.4874892815509411	0.08506244906181097	-0.6015509409924436	-0.34601821259089405	0.3391912728909888	-0.4164784285582789	-0.05270060069827679	0.4559164860221154	-0.05225972214940015	-0.6712413474337905	0.3926444531500445	0.42725439160665823	0.0871773385775797	-0.2954350820435173	0.11951460383738466	-0.02125419790158811	0.07352988143079651	-0.294779815374879	-0.7288488156005299	-0.3928361500224872	-0.813577594884354	-0.2922757005285961	-0.12604890405802477	0.9271815322321408	0.37385317810435015	-0.27646498764072713	-0.6387461822663263	-0.19437903937210554
-0.9209136354185492	0.3709922049177369	0.5359424158411918	-0.2282863073587525	0.31668692611285787	1.5081694905216807	-0.48723222241702785	-0.42373240107991633	-0.012933282515072236	-0.6949903358229478	-0.35970773153666824	0.3522592938743242	-0.43734725176617084	-0.0829141073485696	0.4346262523501915	-0.07364167361977737	-0.6066540183521887	0.3431547717904241	0.45835047837295806	0.0854114659389535	-0.272451322325528	0.11476520744985622	-0.0002971744402520848	0.048339162801462825	-0.3299973772617145	-0.7256050847305896	-0.4103772146652025	-0.6358538818674585	-0.2982931865586848	-0.12225129808219906	0.8781279796280754	0.43645303158433413	-0.312932899109471	-0.5830506571425359	-0.30475866671544577
-0.969471995685774	0.4365182591045519	0.46773517280072124	-0.18728504275648744	0.5175455560175447	1.4284113801728855	-0.4844926704179969	-0.37292065856849405	-0.09169860884180571	-0.7715390457548679	-0.3609900830680851	0.34534342562664927	-0.48885150744324973	-0.12532831374410053	0.46505896603050106	-0.13469437694208092	-0.5362940163378893	0.2666996635863917	0.4758694004948172	0.06234348601023326	-0.24483943351756934	0.0888879137345086	0.022486491819833747	0.014969519805455614	-0.3172802786738195	-0.7108178276330996	-0.38073725323829594	-0.4930045194519944	-0.29611933034886195	-0.1305233110988485	0.7871513511013463	0.4972385706928247	-0.33802921731380275	-0.5503492891775541	-0.3980399483817267
-0.993838521134942	0.48593018027045237	0.4089897950268829	-0.1566177540945915	0.7328676543607429	1.2786484773557871	-0.44989806879915895	-0.40623847266123814	-0.19623111384770592	-0.833422568114805	-0.33312808161275675	0.32583473715867006	-0.5635239512125825	-0.19272040505571555	0.5358498565740264	-0.20022561451694126	-0.46578969750027266	0.15771949920671996	0.48036143180811586	0.024641090306235437	-0.21234665527385962	0.04554390786774752	0.04475178647486877	-0.009659358298691259	-0.28809600428154003	-0.7173399199516648	-0.3138429667712691	-0.37400993910590935	-0.2606655208591978	-0.13630432019571234	0.6617833559440498	0.5365767511714175	-0.3550866072104203	-0.5300641210809329	-0.44835438562043917
-0.9986509662629681	0.5097369500481546	0.37355226392958596	-0.1311851779946255	0.8866385154285462	1.1213726927220502	-0.37274731962255264	-0.473206264044551	-0.3215807280813993	-0.863708227488584	-0.25945948422026116	0.30959305393652553	-0.6466729315358122	-0.3091326587054802	0.6475170746109696	-0.27046192698748345	-0.37997669409690776	0.0471555344008254	0.4919621026747046	-0.017557176540932577	-0.19016475596317345	0.0032051140519378796	0.04929370910959825	-0.012947506946103731	-0.24625840812477592	-0.7423547412867628	-0.22403551863379517	-0.2958953043787202	-0.21403788041663124	-0.14930454065256096	0.5200106789039705	0.561844983775718	-0.34072011908627253	-0.49549226066825014	-0.45925147345501083
-1.007943380801746	0.510434120011694	0.35456628428272785	-0.12316977337164063	0.9296085708309791	0.9744368385659643	-0.2727847021821669	-0.46590790044794106	-0.46384773542882013	-0.8630573744968426	-0.160843320671112	0.30206621327924077	-0.7193040249622632	-0.42102753475786087	0.7654366435856396	-0.36485095725585986	-0.2997698442147202	-0.060893943130446423	0.5192736530595513	-0.05892325053541595	-0.20455466392464455	-0.026923581089917503	0.01450110066583668	-0.005017266090578657	-0.1936552841764534	-0.7789938935330033	-0.1431270660074733	-0.27008521230365484	-0.18908579174736545	-0.17741998489437855	0.4140164869485602	0.5757947783803747	-0.2858437373330589	-0.47056311132216366	-0.4190745044933262
-1.0291767452542124	0.5146250621788828	0.36176939599886604	-0.14115264437966712	0.9277127069372006	0.8530433690621184	-0.1900129951823047	-0.3645427645789595	-0.5994885775738368	-0.860905360572535	-0.07007947851239028	0.3073443360400418	-0.7567085448137918	-0.4660973543434855	0.8381159053147782	-0.46411932445309156	-0.20748478635027207	-0.16872299482920358	0.5601286778539896	-0.04957630398268817	-0.24562386217688661	-0.019979318022328697	-0.039508283708019225	0.0041103398186239735	-0.12436814322415528	-0.8050245451761245	-0.06994976171236159	-0.2503645142462991	-0.1448315402102075	-0.20329822561578417	0.3891973840301674	0.584529921082859	-0.18266623171417304	-0.4442794674449829	-0.3145922871694565
-1.0486801089405149	0.5543320605568678	0.42484553353290233	-0.14746298281048625	0.9429997180626032	0.8082841211366493	-0.09816264337011907	-0.1586108086842014	-0.6756838904156595	-0.805393898954323	0.027254333505342822	0.3676863472169881	-0.7177407603874173	-0.42698140062889145	0.8902303442542712	-0.5227236462093092	-0.05801696256981768	-0.22906252550042666	0.6312487636217683	0.059694677052295586	-0.25943852245485866	0.06787068195358252	-0.056528151407184334	0.04296023056031711	-0.033026976736781566	-0.7588619837921564	0.009008386123459689	-0.2089538416258602	-0.05718417824316611	-0.21247264005243208	0.41782246485567837	0.5965812940272777	-0.03252742361423426	-0.3558718243996141	-0.16020997054735225
-1.0526867230927714	0.6328191381567679	0.5579519238627254	-0.11383174730987293	0.9896757155560435	0.8540469713367775	0.04418767021061944	0.19463552544505197	-0.6721529153668235	-0.6522544885748871	0.16086037455457938	0.5145658116329298	-0.6053223069322449	-0.2851376341871544	0.9850173662052027	-0.5288576697770127	0.13432405903001501	-0.21256324374064653	0.7404500448480235	0.2594818538568528	-0.1955773137124609	0.23900572809603168	0.018759153135897322	0.12944682943763	0.09488382029371674	-0.610897064607435	0.11278328653302987	-0.12826937089119497	0.03988322729977288	-0.19375721060226153	0.48314313387600194	0.6365202408540463	0.1478080311541719	-0.22431385557796765	0.037070134178906346
-1.0282694810087651	0.7366182388647411	0.7415601307801405	-0.047310263018324104	1.0890841807194283	0.9690654461100406	0.21141559838450452	0.6159015010840571	-0.5883481278153273	-0.430135158699749	0.3194639435084471	0.7300863291230274	-0.47504772947410084	-0.07476770674408201	1.102084865254657	-0.4988497476645515	0.3069158784235627	-0.13791236179535432	0.8645648700344258	0.5028576684941639	-0.07671022420395282	0.440426245571769	0.19285795934650318	0.241566250964097	0.25376464277196487	-0.36961427939921043	0.25688395006596726	0.03903533309539622	0.15071838883825386	-0.13068311135030747	0.5700386535625721	0.7348536767235633	0.30729181193674904	-0.09255163758099597	0.27900205762401215
-0.9577733585829813	0.8446558160555989	0.9563551436092805	0.0501255055050128	1.2458318054575523	1.127535658803055	0.32606008673232056	0.9486459845032353	-0.41706231603174215	-0.1506252916334691	0.5026653463831284	0.9842084228814322	-0.34467449939715655	0.14716973153413654	1.2175979124135168	-0.4043300208712949	0.43015134424254897	-0.016776120948431162	1.0101516048983883	0.7631513549049773	0.06729344589866829	0.6165504634533521	0.4574990059059658	0.39421187430740995	0.41063011763046464	-0.06388398726258042	0.443657749553955	0.22829537514584275	0.28866899353500275	-0.004450312713274207	0.661416514699992	0.878833339727526	0.39657570756723415	0.05426051965035043	0.5366650115426006
-0.8169727099074706	0.9403899278671645	1.149807603205418	0.15943299658127857	1.4175833485224592	1.2881756313433972	0.3913660415053474	1.1553529878595794	-0.1744753909993438	0.17105355072031958	0.6981073775122418	1.2490395052638434	-0.21812595546449529	0.3455752237506621	1.3462489566625142	-0.2528614616369682	0.47303564335602866	0.13724438854193458	1.1548511635779757	1.000864198666694	0.22649760024405427	0.7182152125331807	0.7786178730538136	0.5854679153816817	0.5336811207171429	0.24387796549009763	0.633105919084006	0.3749575920723978	0.41911086784516705	0.17761857378614182	0.7607846366845791	1.0225126195573992	0.40650614841793936	0.22465808165328544	0.7350638287081509
-0.6313047449446625	1.0540365543101404	1.2316651875844957	0.2522236548708193	1.5506198067338661	1.431563539429914	0.47689503223238994	1.2572901825692568	0.08519653672188898	0.45177064510998893	0.8725738014488945	1.4618700470060724	-0.1343243501245829	0.48232512716940706	1.4370404615316932	-0.09343784058827569	0.41962731743447657	0.28364796093092626	1.2301600685454042	1.1400129328517643	0.36072205972718985	0.7042529093667377	1.0663141138569607	0.7534029694104417	0.5922409999719299	0.49460335515245657	0.779962701961604	0.5101114129654817	0.5198643773960654	0.36207506404263545	0.8805468390810924	1.1453813530864418	0.35504124464405074	0.374351227252357	0.8285522793446705
-0.4618604679485873	1.197201990800278	1.1933019481481744	0.32947749505417784	1.6401800739331893	1.5891432317947092	0.6054323295850033	1.282469998315338	0.31981641995106036	0.6470895284058369	1.0038399673011955	1.583708128355897	-0.1035523217216721	0.552231072959901	1.4380422194167415	0.06345898097940156	0.31609664864537124	0.38353351873939817	1.248386485599108	1.201889516056955	0.4086593666854531	0.587067317335045	1.2558036198651412	0.885168388317668	0.5810162790518218	0.72547387970343	0.8955912512475772	0.5876534211910049	0.578663512269473	0.5168463075871065	0.9968699048145503	1.2653303621633465	0.27112789355527445	0.49701898196912664	0.8096722805235574
-0.3736360640558553	1.3717559204216163	1.1382826244595963	0.40289095250564844	1.7188884505188018	1.7369908091439719	0.7468162639816173	1.2650037501631473	0.512366299829379	0.7604324276289506	1.1117406890161228	1.6485730325095438	-0.09651004247188186	0.6014307963322572	1.4058823369691047	0.2196064758044339	0.21890481878813306	0.447759075198675	1.2451185328186856	1.2543988553227672	0.3972764352513639	0.43370331359796743	1.353701800133291	0.9984759643974035	0.5250202280981046	0.9772728173049512	0.9745727560269977	0.5670807666311716	0.5811734235455475	0.6305206864624958	1.0815643770367616	1.3410149067066124	0.18015514743997524	0.61892348976758	0.6890170722563633
-0.30108873550992843	1.577595352156814	1.1164954347009073	0.4789815232307998	1.7836137585665885	1.8283186161379572	0.927759683878808	1.2437637590134671	0.6495156281503223	0.7963868066082197	1.2170767076682147	1.6863345217146357	-0.11144453122574896	0.6591265917967635	1.3745745244466818	0.35452885498894393	0.16258795381203123	0.503975826409884	1.1958297192335312	1.279242856583439	0.3756610677501831	0.32231844064929477	1.3654021877901508	1.0704560251243689	0.4795728637363517	1.2711479080058892	0.99338677409585	0.5338265300344537	0.5461081777262374	0.676364558601359	1.145864768847047	1.3614649931985372	0.11471782065505887	0.7337545261258765	0.5009352698087136
-0.19613347730207636	1.7797112624958316	1.069452890283165	0.5715331535494769	1.8354797907013691	1.8925208912295335	1.1245995980616406	1.2466148264614492	0.7544727440798196	0.8054882508637021	1.317782937674414	1.7151265965175297	-0.1257567496148701	0.7220674595762269	1.2989705902715354	0.46736352146872484	0.12305624551715647	0.5570004850094767	1.1339632179711456	1.2523082244977286	0.3542984605947832	0.3156969520934795	1.3114545143216554	1.120524305368999	0.4733992672302924	1.5312812715437005	0.9942276240654087	0.5411170430556576	0.5046263804856649	0.6814029665296814	1.1700533633772139	1.3722667721387487	0.09186204409391276	0.8338151221212918	0.33158154227067105
-0.0950157777970186	1.9359327910304471	1.077536382320165	0.6873820434283985	1.9004967701174287	1.9423264210149085	1.2319297485479648	1.2646992672318125	0.8549155754532066	0.8347346449764744	1.443653234745169	1.7686630539096495	-0.12590852287456375	0.7934760477056003	1.1959852739050247	0.5591734736461345	0.09851128425909146	0.6083352122264497	1.0948937756237438	1.1918930531313996	0.33838327468464047	0.4291752483042277	1.2564083867376987	1.176625463384093	0.4719961771152799	1.5922080029727013	1.013905849047417	0.552234377087991	0.46835343677201086	0.6933973854038233	1.1451310863589277	1.3971625296071795	0.08055800484889195	0.9215885177274974	0.2007336206677171
0.00586524407879131	2.0283553455151977	1.1751429924390948	0.7996136433482389	1.9529118307101343	1.9421285276086386	1.1948172415319596	1.2805416064168713	0.9623533130942252	0.8823518896625938	1.5959866043278876	1.852179588012237	-0.13820215690975876	0.8407100502824406	1.0872196993971923	0.5996981094606102	0.12317835975227069	0.6734179802566201	1.0448188565587628	1.105182617358864	0.3443710801174278	0.6349393884955497	1.220159400927367	1.2140385160613725	0.46043981671344125	1.4792199682574556	0.9901868728228134	0.5765500536587111	0.4477280570807486	0.7210898289800172	1.0859664719654745	1.4033504229933964	0.06577493360515567	0.9922049826065134	0.09779826498829881
0.1116601443523058	2.029393178074558	1.2452354943484798	0.8905239482669792	1.9580075010852673	1.9040057764148959	1.0644624420440683	1.2954243630304394	1.06224861985561	0.9405927347945597	1.7197585079835975	1.937130210131827	-0.16669758641726265	0.8593560460975873	0.9566227116703386	0.6144581036703972	0.17991707390422296	0.7252670344161297	0.9894658007006566	0.998519850508519	0.38170988430091807	0.9059685349675259	1.1863294826072706	1.2182661357509026	0.47603962771945413	1.2943619392494907	0.9128520325671108	0.6280445393084786	0.44706644866906353	0.7738709120351164	1.0070038941816901	1.3903979005267117	0.07375756689670743	1.019477622490523	0.08498141136284684
0.15094299562569824	1.9667825619170938	1.2920023641202956	0.956065417877984	1.924156465226213	1.8605045651435774	0.9591359768385889	1.308018884281227	1.150098385152926	1.0006601673549607	1.811238468529993	2.0096577265893383	-0.18159413185620488	0.879873256900774	0.8299176108991976	0.6231973446340432	0.24988853062497401	0.7411132025980854	0.9526086837750538	0.8710218162610508	0.4267099417237389	1.1887466736680672	1.1603368492682995	1.1976069833247238	0.5294080735486922	1.0507242746908452	0.8415082483445062	0.6700976709307883	0.47525306735101314	0.8420868193781004	0.9127830134028099	1.4084088756450408	0.1041343576168909	1.0250138501374555	0.15967273076634853
0.1232348074588252	1.9177746824346091	1.388559632038603	0.9861112338156323	1.857535293284648	1.8121903035268865	0.9128029711850679	1.2967622425772258	1.21087361708527	1.041401465112199	1.8792030996950828	2.054385998409572	-0.20031536343943177	0.8955801221033969	0.744595473793222	0.626882986635661	0.37857473184771806	0.7408111375683429	0.9073626983718668	0.7303812241571401	0.4603967947044089	1.3905268541712092	1.147932957290301	1.1520242167811845	0.5731717297724293	0.8476967354007169	0.7787014270072705	0.6744133194433403	0.5247266741359088	0.8824974829673927	0.8037165260284003	1.4604232260701564	0.134274709269199	1.021606113896529	0.24911448085086696
0.09048876689797555	1.8632765894892458	1.4661398130405656	0.9856570806709902	1.7458766306537694	1.7513804868285234	0.9239296305986102	1.2719791773174318	1.2364508382459871	1.0425457066621975	1.8768049357921737	2.0231754911519695	-0.26086530539425906	0.8649791416424504	0.6782376497525014	0.6489358469337568	0.5304737390363661	0.743815460026335	0.8671927083527071	0.622673141894276	0.4697227798762887	1.4681956238328857	1.1313080393854595	1.0857822978114675	0.602738665105168	0.8465654698304188	0.7146800446028962	0.6694272789288396	0.5691489532061925	0.9030459153019329	0.7134850437786678	1.5403251503776214	0.14196460847671646	0.9911299869469152	0.3683609401204363
0.054812431879779265	1.7779683375869824	1.4945520870320004	0.9833225741555485	1.6378981744049312	1.6869379126007586	1.006692471734397	1.244778702117927	1.2274781389921396	1.0201227713338124	1.7922196964666426	1.8858594420920145	-0.32390432880806425	0.8029833319377534	0.6069516374956734	0.7024865697279452	0.6336602677083297	0.756314421121943	0.8634081719712547	0.5468827001399112	0.45441770514561347	1.449825143048504	1.1153989679828311	1.0025009530778488	0.6631353168741555	0.9549014634759636	0.6971506584319795	0.6771786864513847	0.623831413518006	0.926254551822509	0.6835760185989506	1.6342609765784872	0.11487544670030496	0.9472594140787056	0.5290688159671714
0.0628763768191313	1.712347214768776	1.5249741181195433	0.9890433102582354	1.5760466871916072	1.6375917782227982	1.1342456581747358	1.2156682885309398	1.190950425591361	0.9881574913361832	1.6709125723778115	1.6758970763837895	-0.3504874152434284	0.7190621748984694	0.5297587080545856	0.7695687393980488	0.709515410302792	0.7801449027928001	0.8932352598915481	0.49190722839601725	0.42206438088578296	1.3539334466649724	1.1135106142787177	0.9077709563309726	0.7010059946148355	0.9938724080201681	0.7823801456240835	0.6600836904016648	0.6882699724719684	0.9322423612447878	0.707684366606979	1.7148597898498366	0.05362646911772778	0.9242867568330894	0.6450420055069643
0.12391666443832325	1.6726560611626897	1.5180377883188183	1.014268728783453	1.5309234108057417	1.5965713021515178	1.2206789670373799	1.1963382357687424	1.1500201673512103	0.9513633020449891	1.5314943146472193	1.431253540702259	-0.3628493472454874	0.5763584056086943	0.42348025657170324	0.8380450053335403	0.7700840709197085	0.8132985807870959	0.9494193415426129	0.4811902082443552	0.3833659003594761	1.1974062527125118	1.1068458364994942	0.8417040368691024	0.6291295146321018	1.007020484393346	0.939163629531181	0.6093573622541311	0.7239548198196804	0.9474421851628808	0.764189381981003	1.7529724069781494	-0.03440767715399505	0.9088713190744482	0.6777885140694098
0.19400705378539843	1.620724821264906	1.5014884168327272	1.090016692750365	1.492954661512235	1.5694952436006773	1.25422739669542	1.1911989329579813	1.118409001486786	0.926935319596885	1.3916846898908042	1.1943235316920608	-0.38092554247501476	0.40285519366227307	0.2868036347838575	0.901790057068372	0.7930637497094833	0.8385740762488882	1.0191244374467023	0.5103879989416389	0.3446935674551464	1.0469564417103059	1.0734602366980153	0.81106070199532	0.4813841255211866	1.0521210413643796	1.1254002193163957	0.5581003071050548	0.7198276435372633	0.9813668385459359	0.8289024701908566	1.732005661426792	-0.11707127888400932	0.8687417311016411	0.6375286775196306
0.29935677470866284	1.5872685854009327	1.5332176793057903	1.196503653770432	1.4901494692350143	1.5484690691844019	1.2378698774779018	1.1873975096940068	1.0853228713614544	0.9191880694693808	1.2744244673881346	1.004336569486934	-0.3870420048406732	0.26030263366446077	0.1561030169309648	0.9363897837549521	0.799302676994438	0.8476523549806425	1.1111886192127285	0.5502926610972574	0.33002475152591826	0.9693522269509846	1.010502771046499	0.7891673425138108	0.37454519094525296	1.0557226215473745	1.3459248023046806	0.5044829134491137	0.6881649552637623	0.9920452553492476	0.866595408017959	1.6446422190749772	-0.17079924230754825	0.8198294285899163	0.5612490626776294
0.46873342952495334	1.6310952244725634	1.5813896004987797	1.2782113818108964	1.4705217018641288	1.5111449592373947	1.1642122787466629	1.1802190939188315	1.0499907729297444	0.9128999897588457	1.2002562525158667	0.8724344148343592	-0.4077742321148413	0.15167765855077464	0.04586359174167777	0.9366860292113474	0.7816849232556106	0.8310306144250197	1.2144828792619986	0.5651097533523958	0.34423162613354846	0.9366413357149403	0.9125428798729871	0.7960567968226746	0.2827320759646473	0.9605924219061457	1.5991257493877182	0.44628450777984785	0.6314031542295104	0.9803516369484384	0.863763852165375	1.5090973155994138	-0.20973287548412073	0.7653056487350882	0.4637691565478397
0.6881448622004406	1.7575365042236892	1.6111357840672766	1.3194277715869394	1.4145036420162747	1.4424335415315033	1.0382106185193662	1.1547532487524026	1.0236201997802072	0.9053311993226268	1.1765660570166407	0.7932965163339788	-0.4600069994384503	0.05961010090700003	-0.06964945541718177	0.9165587643798185	0.6888670032742995	0.79384396008766	1.2884441748354378	0.5220488475725652	0.3643652950560184	0.8987660522905163	0.78604786605954	0.8465395495858864	0.16594395693680347	0.8052858200407036	1.8399241594197826	0.41145205667853996	0.5746623566368999	0.9694946198640864	0.8332931013306913	1.3788752019686914	-0.2264862722934733	0.6986559178399905	0.3328936124155205
0.9404375797963468	1.970704142962007	1.6325228009528465	1.3139779338512318	1.3821710129861744	1.3560318668293303	0.8616823989312943	1.0996141579137853	0.974924031226951	0.9006282615758503	1.1635260407945716	0.7370361402823468	-0.517020624442412	-0.018555652456955857	-0.18283658196937422	0.8785086494364045	0.5351584851471327	0.7462972916220666	1.3338923016477227	0.4263263721270406	0.40084994358825277	0.8613518753114832	0.6654894413420294	0.8963775673201935	0.07035525401034319	0.6139172422403999	2.035269957208537	0.41223418068081513	0.565767399102022	0.9324209615258303	0.7836205041272737	1.2637803849850522	-0.20903481728373158	0.6582360810390917	0.20628574907012348
1.1533065665776412	2.2362149856674725	1.6380718647934267	1.2405804115978192	1.3721169293503885	1.2503850583673208	0.6683622327860539	1.0291217459313502	0.9000248990992594	0.899095607756587	1.152834226727434	0.6664263983327802	-0.5763487916567043	-0.11378915465119883	-0.28675456947024314	0.8207407854394202	0.36812841409835817	0.6883089698310098	1.365931714989816	0.31711628325201124	0.45966466128904565	0.8208943957928689	0.5657029073697655	0.93264851794627	-0.019570066997334656	0.38417798325972397	2.1901498502123316	0.41601910219182214	0.6040671749340139	0.8698074629986673	0.7441277514465038	1.1626834239139243	-0.20772877290880948	0.6738772678862498	0.11108470161296125
1.2670865192474254	2.4781567301737155	1.6184811794716332	1.1256956012013835	1.3614795029780562	1.1231113276485718	0.4940593450806906	0.9587216015038678	0.8248911135664247	0.9125535680051774	1.150519332404485	0.5949935407758215	-0.6306153206602104	-0.24037968376620117	-0.38648129409573	0.7588167719512484	0.2139425403248331	0.6215770900168333	1.3621022582952305	0.22781793068148848	0.5185926853517394	0.7540339612111604	0.49337772628411775	0.9803773310860177	-0.14163890700350207	0.14725865096551244	2.2842316190283904	0.3988542736418984	0.6690623250914578	0.813867974973574	0.7417318195712412	1.0940398609712843	-0.2346490496367412	0.7188550862838443	0.02132529244074381
1.2856826186882795	2.657194730242368	1.6080855775010583	1.0053928234653555	1.3747591288041625	1.0203057030908795	0.329118809838036	0.8944203424586339	0.7677250744846299	0.9146530937849893	1.1375958935943622	0.5482032370731522	-0.6595736586097815	-0.36255679167204297	-0.4804738184136893	0.7116353264695467	0.1078030674219123	0.5565188137458317	1.3257280347358062	0.16409428529106726	0.5802226303520808	0.6812252534839064	0.4785671089969539	1.0353087555486689	-0.2945502188106027	0.03578281818607286	2.3190918573496333	0.3716894310628903	0.7509232388864604	0.7670935013703378	0.7508226041505887	1.0574772210212646	-0.2554444286064149	0.776958601685134	-0.06190138853660795
1.23418269360041	2.747240568942323	1.621175676817299	0.8903645962864021	1.400203166401212	0.9694188271926677	0.19043896398415547	0.841163509741014	0.7475784035572492	0.8896477417474381	1.1090011198353666	0.5373160481630102	-0.6761472985683407	-0.43908759456665225	-0.5436536519225276	0.6637394066518355	0.0678828138334909	0.49885704874368847	1.2767761234991502	0.11374661770357367	0.6571227865871263	0.6165043528088134	0.5057199073567531	1.0805046810748644	-0.46655631154656857	0.10908420973100755	2.3244522759055632	0.3369547454618681	0.8363232325979368	0.7194824264506445	0.7725350202833542	1.023870351504276	-0.2848191680389408	0.8530252945583129	-0.12326483752140016
1.1339666231591514	2.7556145308907527	1.6524425173036477	0.8062665885372958	1.3915817038978293	0.9531279592835886	0.14377792135987605	0.8208369673853462	0.809426336770253	0.905551649529509	1.0767175036840482	0.5563325644121357	-0.7084522368941586	-0.44014605961039105	-0.5499060028602527	0.6138568996559476	0.0858225051012577	0.4546004399263831	1.226173390754857	0.0881516131368217	0.7284012040970671	0.5538123204934395	0.5492631221810134	1.1199348333425725	-0.6152711083733085	0.10977682130466046	2.314677395009457	0.302192126860763	0.8918038236921	0.6828035687336367	0.8298654284565112	1.0108697677297378	-0.3477007010901711	0.9043455873475394	-0.16620405941960273
1.037086580253949	2.7283139889093997	1.7272481663853216	0.758692054736261	1.3749821716151964	0.9732282752633828	0.18141351435627764	0.8537857112582887	0.9379605329309033	0.9677815936431173	1.0359736982085788	0.5776317414693898	-0.7594404634882792	-0.3326929565094148	-0.5010731845786814	0.5638785485418143	0.13979699702197648	0.4420198396335458	1.1766712056823199	0.08504611297923773	0.7725122423726611	0.5178829062685649	0.6044326715756969	1.1572281495144832	-0.6967141118674964	0.0275869145645134	2.1976357506357536	0.32022287841320274	0.9071363360898804	0.6720593518267839	0.9059391314433288	1.0377600694741147	-0.3949885146649543	0.9142677972856317	-0.15127408229771172
0.9729863889994892	2.7142675986212574	1.8383539414241263	0.7197464306834295	1.3718252579821164	1.0490285174867597	0.23469735744423334	0.9337909081561528	1.1057377176089995	1.0310927935333276	0.9858537380293736	0.5819594627041311	-0.8064294646894693	-0.11934609613082629	-0.40291242630223884	0.5049257027192509	0.21192210479839	0.4546330956052733	1.1201389916044733	0.08311786124740457	0.7803129495958692	0.50211306583619	0.6324617647916537	1.1992280313973966	-0.7263830901176889	0.051285773909670304	1.98083660015148	0.41752748419620483	0.9247792270681483	0.692109583377368	0.9879854684349876	1.0736858970950647	-0.38351559037145194	0.9145150462873401	-0.08698264520020856
0.9335119415500392	2.7260719536857425	1.9593306473331946	0.685023634115869	1.349683969702283	1.1596650668354556	0.28208540092262446	1.024757490582176	1.291348561078054	1.1131317633794544	0.9354673151942899	0.5633248042110125	-0.8147618166466571	0.15002380691993206	-0.27908594014331084	0.44202582184531075	0.3220469422836924	0.4716956878259281	1.0572954735314448	0.09804658912912209	0.7513588161930793	0.4863985581772615	0.5992119289819724	1.2565633964678202	-0.6802214253337457	0.08828277546896394	1.7928949534835534	0.5418852005578891	0.942222585350829	0.720901828684184	1.0698254572268628	1.1107772114314791	-0.33525950251870784	0.9251682532739606	0.0019480880910559106
0.9120080883784331	2.7701679538796498	2.1000047513302214	0.6658296880554614	1.3096906779701725	1.2728176894924528	0.35529970645013653	1.1259011843192765	1.4470019864903683	1.2053534332576659	0.8916508622182178	0.5171030442783978	-0.7688655829152624	0.4193086547439629	-0.15120636461038578	0.3868283228376348	0.47596638499878346	0.49222794592877134	1.0125885318858532	0.16234871003909124	0.6908967983077205	0.4990697632966077	0.5363532007790368	1.3173619096935019	-0.5251799676247608	0.12659573901819954	1.6498920662997603	0.6663546489198977	0.9456041394549981	0.7492898733549584	1.1105448353174554	1.1741700764910554	-0.23894998887139884	0.9472809139918998	0.11386076581416586
0.9016957059612327	2.8145729271255804	2.2549961514543857	0.6511932086395334	1.2886302894668837	1.3675732929879136	0.43664400933399766	1.249567388219874	1.5374552871876168	1.2348517704640152	0.8622150657016043	0.47991858457127073	-0.6642786296602894	0.642616427230592	-0.04264805035463276	0.3526991036406233	0.6380008737019567	0.5179361291358725	0.9896342518749037	0.25308817706182507	0.6085405049534246	0.5567818460017575	0.45580812709901347	1.370902548593802	-0.3196145104106137	0.3145936071600596	1.5659588894773906	0.7996788583076604	0.9445749708145993	0.7729309105559514	1.1082520775420845	1.2387885049009115	-0.06368108555743136	0.9985689569113376	0.21882637740192568
0.8952039767018792	2.8290154367111886	2.377333445132057	0.6522130613152214	1.2859108828862147	1.434171491819697	0.5146902107821316	1.3566623392513024	1.5821958697684422	1.1886831985659645	0.8463272298448301	0.4831940755450158	-0.5110559353364489	0.7841766762498987	0.037481065990912	0.33542973615313887	0.7914207581824886	0.5279124390371361	0.9859395561197177	0.33581017635746435	0.5224015222864217	0.6533836463111928	0.36419211699683585	1.4140997955303942	-0.10185492456053105	0.5167092078782106	1.6046730234924407	0.9019695046051662	0.9231409586201673	0.7710227075532478	1.0827680748688333	1.2734887691715817	0.16059825882582968	1.0803761266067717	0.28748217413913
0.8985230986929897	2.830203794603588	2.4435931801900166	0.6757493488463322	1.2793396985304024	1.4530067035236889	0.6180129907067673	1.43414863189901	1.585682148930585	1.1277129699202426	0.8330623857568626	0.5038992516484825	-0.32806291612367583	0.8567665869727306	0.08796045183066933	0.331595971423324	0.9155110236472768	0.5030206478023163	1.0220779480351945	0.3971793248963846	0.4556466433785425	0.7756782977578188	0.299765931797675	1.4489154870912295	0.11257551110756618	0.5960478636401556	1.719951218624431	0.9313969201907545	0.8535040478601086	0.7568944853214019	1.0115091632102948	1.3047166039497924	0.3717608644437044	1.1632152921354204	0.3114861521574895
0.922664216876208	2.8140975839686235	2.455002553439159	0.7170135442165477	1.289230789342742	1.4113572091253324	0.7405037687605469	1.5068001046672947	1.5584288320188402	1.079161436262107	0.8181488039856447	0.5501888974043881	-0.1165972333923517	0.8809789748482544	0.11903797518411563	0.33724206129814205	0.9633576012240553	0.47185896622038365	1.112277936806202	0.41540637810887093	0.41147459398500097	0.8982403909427722	0.26731833775771546	1.4665628058823839	0.2733313721940581	0.5901491217378794	1.8131454235837328	0.9165784636476572	0.7699838621754831	0.7594418893299382	0.9224240598482473	1.3243616635351614	0.5406121359153804	1.2342832551914678	0.2973296058578234
0.94427513849914	2.772711039769383	2.4130466508752826	0.7843556912080635	1.321228854156292	1.3237045653906625	0.8410338015017024	1.5536720225823166	1.5466626398466095	1.0375593329351454	0.7935842778968171	0.6251009034049616	0.04599745971757992	0.8541204243633832	0.13315470124240625	0.33800010114244616	0.924614084810376	0.4551147668689194	1.23779652177801	0.3945508133250981	0.36091380895502334	1.0071537333441483	0.27303276759434575	1.4797522424736838	0.3518151310820366	0.442865270600583	1.8659087591734735	0.8978633535932256	0.7037705124028727	0.7667833008822147	0.8725221868672934	1.3145691720598853	0.6445102177411205	1.2788095754120306	0.2761155033053486
0.9551228631729718	2.7142755210072083	2.3342303803319084	0.871640738568695	1.3384203077451278	1.2296839945470641	0.9066589273814124	1.5511807985986454	1.5374441132159453	0.9946660212535992	0.7560047164599085	0.6952099874077652	0.12309068697902832	0.8080960961222431	0.13046031796537685	0.314561857680622	0.8309413651832612	0.43584791632310804	1.3715804443662858	0.3689050652917183	0.30119264035902044	1.0980839243752722	0.30833140546208415	1.4995824498626986	0.36235106230932085	0.19811942752409414	1.8214021031459164	0.8729750505208393	0.6550110226337645	0.7627506945365985	0.8322384327540217	1.2753751755048568	0.6616914566732917	1.2773475813149768	0.2744995853374857
0.9710253457857272	2.648591019101407	2.2323463668358636	0.9506952561325648	1.3147005626487565	1.140667299833457	0.9344445453910065	1.50943895673889	1.5075872609042658	0.9613885376435901	0.7146114082607341	0.7551446836449719	0.20544285768886533	0.7763704965523237	0.11032153013833959	0.2872549970823486	0.7068288971302688	0.4232673160302715	1.507520541984944	0.3566048489812869	0.2412448590392151	1.126312860962115	0.3550218764598675	1.5109482073722416	0.33612603252325285	-0.0234008407825676	1.7147075847864943	0.8093716093358518	0.6353833064204402	0.7673097017105471	0.7805482087082773	1.2131477971607432	0.5942612863162953	1.2423134727686669	0.26430687200172703
0.9847244723738232	2.5784541362920885	2.1225300377215524	1.0092571089943307	1.2501982974120025	1.0610646771610182	0.9031391793438213	1.4403121045697271	1.4498848711821422	0.9349135175601704	0.6816366545957304	0.8195513584914094	0.32633784769793445	0.7507310709839023	0.08011910562700728	0.2577350086627738	0.5796080667289019	0.4333252651287626	1.6102083778069183	0.3657589703608304	0.18338017160359618	1.0883084677329795	0.3937392984847271	1.5017469174597335	0.26940271987202413	-0.2122529298652685	1.641028106204009	0.7119552715525237	0.6507578257015034	0.767422501888046	0.7564971796446345	1.1410798660334998	0.49388727250219927	1.2125898427807724	0.24006810248376537
0.9805882490436459	2.5018842760919235	2.0279736341688386	1.069659477231752	1.153843803045835	0.9942191115713948	0.8522225219637652	1.3606759778916642	1.3522131847837897	0.9010796596185099	0.6629093260622477	0.8682933796136674	0.39295113137752774	0.7144219397513649	0.0350054574244134	0.21083238243415078	0.48398151933995165	0.4431791162341846	1.6706261989707663	0.41650243698801565	0.13326389614723083	1.032533032098472	0.38569219642536734	1.4650522838146611	0.16455362218647554	-0.37304270668879635	1.5583795612795754	0.604259589739301	0.6844473460933405	0.7437814646870524	0.7672272860333711	1.0779633534940842	0.4043106427876796	1.202871882018004	0.24549592950402763
0.9700391889971982	2.4255283203123903	1.9474054957142553	1.1333126258729291	1.0233122871737184	0.9476717553678352	0.8181953356457001	1.2770354393287369	1.2146057236242327	0.8774914874823299	0.6643332358795997	0.8981291989496464	0.41505690665192424	0.6801446833795766	-0.029337336387759243	0.1778010140461312	0.431838740945954	0.4304189097074465	1.7118181261137022	0.48327069037606785	0.0951755268003926	0.9491834310295781	0.3175263303611989	1.404428770096827	0.05747233568158574	-0.47850436230368193	1.4553637615369674	0.4763543823672999	0.7036234883113884	0.7045552029615092	0.7988788071223708	1.0184394237167655	0.31455386902144705	1.2141378365305946	0.28371169888078185
0.9773254788690231	2.366332252499081	1.8705900895364747	1.1689038907346312	0.8676455622121366	0.9263204703555438	0.7827141476194108	1.1834115513201282	1.0408616380724685	0.8868973629758855	0.6838349715067314	0.9236882114183516	0.4393026848880025	0.6572931791317178	-0.09704235206699516	0.16852156077964803	0.4204821170802818	0.39953480139608966	1.713985531222368	0.5340750491632064	0.07715981525807784	0.8169749910070433	0.24147381059161627	1.3325039723723389	-0.013485758044049228	-0.523985855640225	1.4126088762793223	0.31761114290560927	0.7106386378194146	0.668947946930748	0.8805468390810912	0.9635173641664746	0.21601507273418216	1.2542029247638242	0.32694095733731776
0.9823464257180532	2.351113349090441	1.8244190327090795	1.1677485888754522	0.7260905843332065	0.9252815299726217	0.7525081487174676	1.0866228861767069	0.8392831890819336	0.9290978311500933	0.7104645831786203	0.9421616410811573	0.41222633535863445	0.6361994829029255	-0.1422941737709746	0.14987552323009407	0.4424848819891407	0.3540862602992568	1.676308618582087	0.5695142862556342	0.07505928962590684	0.6702601422125044	0.17477666407509057	1.2886896219080803	-0.06027243569740511	-0.5204535366145945	1.3862739223716496	0.17435675198896666	0.7114787754850465	0.64550431004038	1.013870703718926	0.923698570609341	0.11210573190521025	1.3122419404255408	0.3771034706645225
0.9657958972156931	2.372289886732969	1.8074783810803834	1.1519010344071445	0.6198021063064251	0.9463289072538543	0.7460626655352817	0.9995038607921339	0.6517504224850306	0.9905614483540688	0.7480274906995368	0.948721108756558	0.29488283962639966	0.6058725692836613	-0.17575519002333148	0.12728245062916207	0.47436779864819145	0.31731596586776045	1.643550480229866	0.5857217494963576	0.07969613458986986	0.5387710282447802	0.1167190443094106	1.2777014949154684	-0.0674154399192927	-0.48533812983038843	1.3068836710792502	0.0695800686842327	0.700367954857066	0.6196166693041846	1.1569387889020892	0.8949819391665079	0.012272150246256375	1.370474455305984	0.4324452082477011
0.9409672868713281	2.414635039632077	1.7867227480612882	1.1205963378229438	0.5494063637166128	0.987427127163313	0.7329057232486705	0.9163892472924269	0.4941974218882166	1.0482459191543856	0.7889378353349309	0.9554502909901842	0.1640998217482825	0.5734098244154244	-0.20849079539341026	0.11604254948947709	0.47980743275784815	0.29858793402365363	1.6120276504888025	0.571807890947184	0.07046602403190587	0.4174170339467535	0.12347021735614254	1.296242232246676	-0.026572762207719713	-0.42271450004593564	1.2238497365854348	-0.025238500091540904	0.684741394276314	0.5782566042209372	1.299491003585794	0.8564487855944712	-0.0800066402439649	1.4177312645019275	0.5019573033952268
0.9121207920114088	2.4884558319078285	1.747541377417701	1.058313616214723	0.5261155471029968	1.0312958547605635	0.6852694355761915	0.8574395064343412	0.3624339479139166	1.0921470032102396	0.8172411655640583	0.9603804989066242	0.12088997471346737	0.5523161281866302	-0.22525584689493633	0.08504133378792737	0.4641546080749558	0.2949468258272842	1.5534178719285567	0.5302692891661691	0.044213811566762934	0.3327578905729488	0.19200634885249157	1.3470473525243398	0.012012215955149692	-0.3460193117901017	1.1328160489090238	-0.09785033380272593	0.674239673455915	0.5359471376437326	1.4290432816831424	0.7856785097792878	-0.14806731478195756	1.4596883450960518	0.5706821564558459
0.8661264393943622	2.590393171917712	1.6980177611866227	0.9741917056685289	0.5564751051124232	1.0679980140021488	0.6307355056537237	0.847613011832078	0.2692877200433476	1.1195143217500798	0.8368261707711504	0.9477197928630291	0.09594603948279794	0.5328006789426972	-0.23890048015682322	0.04611119557698759	0.4428401234003811	0.3369583567208198	1.5103168314774702	0.46967144131998334	-0.0007426664860942344	0.31027434029567946	0.2806972620404542	1.4216063533669236	0.020188404716274876	-0.26994747395055535	1.01306499907786	-0.13297608140488612	0.656848823777336	0.5114224990523256	1.5195728224436755	0.711459835125572	-0.17747583122417826	1.4758777797296037	0.5881810288087024
0.8216197747325845	2.6847804781178937	1.6312155695673258	0.8866995007331493	0.6433760157186619	1.109781793211903	0.5821948998456445	0.8744259633007887	0.22230116915614156	1.1252880176445603	0.8517314255843713	0.9264121300778629	0.07692885004316989	0.4964537453871685	-0.2703579806390803	0.01269645071598723	0.42330184578202046	0.4213243031362449	1.513708315119009	0.40982459677987915	-0.0733633285908665	0.350464378075968	0.3836433943673109	1.5000798168849978	0.025622190070780627	-0.20486507307963478	0.9168694268661074	-0.15410739596634476	0.6381137538337459	0.49017846562320216	1.5752524450185654	0.6500615143419409	-0.16818715355770172	1.439596676218159	0.5925039546543562
0.8061399307434858	2.749094407254462	1.5610874967358854	0.7986176934696371	0.7496730723150982	1.1588310874804577	0.5459157840526456	0.9079467660144258	0.2041211172433035	1.1079774275900167	0.8583680111073543	0.9025587489193214	0.11178357913184253	0.44027004284228594	-0.31344508415467665	-0.04996817641317071	0.4348582929415164	0.49299535438271536	1.5385717084381105	0.371147926516637	-0.15945873188790638	0.4389138164308878	0.48905796290869585	1.5833519511182021	0.04696191518366681	-0.16574406269447298	0.8732970485825036	-0.1678364655062728	0.6317182058541226	0.4630782229788835	1.6079127795287262	0.5688138734145611	-0.13114503292412127	1.364658728787558	0.6124474208560308
0.8337016041874911	2.8037351031469138	1.512399797173099	0.7041936773791899	0.8243409425931534	1.213357788529722	0.5319963774556259	0.9220360216554176	0.208735967544472	1.0636879312648961	0.8589508981670892	0.8758287059988634	0.13544503031809924	0.38317908454562755	-0.35526559724089984	-0.13679423444182054	0.47415687406026397	0.5392194678532162	1.5807968027831059	0.34408136141769563	-0.23930485353238712	0.5454478495740458	0.5718616557250122	1.6744990632044527	0.06184742576749114	-0.14785159704177323	0.8307640542890476	-0.1450710704400606	0.6282001293792908	0.4503036028770354	1.6016650145908382	0.48498293719002306	-0.090263592188397	1.2728863493276457	0.5756818342709491
0.8996388646594411	2.84399666854135	1.4922755480204812	0.6149486006574706	0.85156074410881	1.2851648245194214	0.538849690385242	0.910585618086019	0.2473755615915482	1.0135827485296995	0.8521311195681915	0.8464426302421815	0.1291388513778231	0.3259085652147643	-0.4169255222344893	-0.21495075632009347	0.5138551017666599	0.5739977658723486	1.6490644486669421	0.3249104797259446	-0.3131806014920665	0.6339065100578736	0.611011054087414	1.743697552806717	0.06413063604555898	-0.1389630818465605	0.7799159880744095	-0.08567154576730138	0.6247240597877397	0.4411667884995544	1.5813511807010507	0.4597867965475017	-0.061868386037062836	1.179791725206428	0.49251039835233207
0.9924446712326018	2.8695225960700554	1.5063438476932343	0.5549844503666346	0.8432052172647341	1.378994569578401	0.5492759465368955	0.8743429225013335	0.3560536100883279	0.9793394830609771	0.8453779566332633	0.8138744065187783	0.15804406868650162	0.28644294001250664	-0.47691585075299703	-0.26875415906238226	0.540309485610156	0.5764551057089113	1.715524051947175	0.32715334095086657	-0.38487738095364293	0.6995127351081176	0.5889185499673956	1.7738066786565507	0.06753631841563676	-0.1636546844472874	0.7396953311972359	-0.004679812031743546	0.6380192383463642	0.42629596509916867	1.5622525084322085	0.49413861633623035	-0.03844965931431421	1.1131419943113303	0.4560900933843155
1.1060781091795193	2.894517723740157	1.5712785659046433	0.5140628617546588	0.7849824650155193	1.4662796969871386	0.5418552183065091	0.8438115885681043	0.524545928953531	0.928593944962938	0.8389495450601873	0.7731259410889239	0.18882368575239677	0.28875833229568565	-0.5073370499748584	-0.28655502575104697	0.5392992678469334	0.5367947836955442	1.7508987985393918	0.3447613238705014	-0.40997909805178817	0.7436959547054915	0.5129277411031757	1.7688974819364645	0.06192395795558314	-0.20911309073137577	0.6985520750479096	0.09756893476563848	0.6825150294623901	0.42341016055813246	1.5209026219533892	0.5624217194699636	0.0036252357640106925	1.1054987751715841	0.4518776576561212
1.2076804343063685	2.9193544036912713	1.6772354499759856	0.4734679447028638	0.6914674772051929	1.54178309910111	0.5102129494244929	0.8470870867688577	0.7099444669607891	0.8453477477934197	0.8042011493419905	0.73407462124132	0.19827915983131866	0.3216274521360721	-0.5174467444929493	-0.2494197864817934	0.49366184779632116	0.4830517001603448	1.7626230002670984	0.3621561842303007	-0.3750284433422185	0.7436037334164134	0.41538748408613263	1.7296515396770153	0.02455073943749752	-0.2277212550101842	0.6393889369120909	0.21304395710148566	0.7455988664305198	0.44393979286308927	1.4646498099346577	0.6903609209776148	0.04874006171500037	1.1303849246912854	0.4648878689871287
1.2513812679923757	2.939112834248872	1.7844373163192535	0.43848221736735155	0.6010750887493254	1.6024727662313811	0.46306428427611335	0.9044405989262951	0.8903147177149584	0.7860151492559536	0.7253448571178539	0.7026689422417582	0.20765874728039413	0.36699023972487577	-0.4994035881036004	-0.16566074023699573	0.42222502025419145	0.4379215519327001	1.7425323902183756	0.39689516148327225	-0.30150133034223564	0.7166474506188496	0.3216856453826793	1.6781280003671448	-0.023536985413418015	-0.2210606403768876	0.5683955068434693	0.31505527339817724	0.8109825802583165	0.4762758437463548	1.399890866569299	0.8608944565709752	0.10771472064469453	1.1516160889683522	0.5071779614452512
1.2433173230530234	2.9508300430679144	1.8835823688170632	0.40878697578697104	0.5335360098546628	1.6242057028129082	0.42319449353292776	1.012292143908321	1.051465737190652	0.765880697027564	0.6212162473752117	0.6704825762743609	0.19358936610678232	0.40438618774339563	-0.4620276559786339	-0.06396141767699393	0.36807290762784933	0.39245668299642034	1.7064726088508806	0.45314936858617133	-0.177666192658054	0.6958238835449879	0.24994054680744426	1.6590254225107486	-0.05797647005465654	-0.2178630836118564	0.5085083034560878	0.38742967660867256	0.8849146948339186	0.5257763216391684	1.3198277650533365	1.0043334298615811	0.19981336708320385	1.1562063204348376	0.531264807051705
1.2002589000749726	2.956795599687752	1.956920717363968	0.3783348122988533	0.49011129026050976	1.5990237668649463	0.36581462124253633	1.1382927169491757	1.1537857958051936	0.770174227247277	0.5058295904216888	0.6372354943180565	0.18993163054816192	0.4067866352533024	-0.4597593076642097	0.03013136713498693	0.3437166683695069	0.33259065966911894	1.6943104340701267	0.5101241329151762	0.010134744256434059	0.6860115383870663	0.19598053115787864	1.6846950871615551	-0.08020907069527852	-0.20329515351269006	0.47506116022257405	0.4173878191958031	0.9677522686652175	0.5906552237311185	1.2436394241777509	1.0734335752288346	0.2857308207472934	1.1323091669219654	0.5177021451333907
1.1173710132036012	2.9623808817820207	1.9802997058846192	0.36432777320620086	0.457161004215242	1.5469495305291097	0.2923698032490857	1.2471222980136794	1.1757203022003386	0.8263995276306236	0.40484024384361766	0.614188257311084	0.22335210233272934	0.3712808033843165	-0.5109525899277946	0.11032675480138883	0.3490674921263538	0.254078243694941	1.7043950443684779	0.565190942898997	0.22150340444640385	0.6899124989150752	0.15406648423520655	1.730277853705093	-0.08932915644286618	-0.19343698211436333	0.47481591231478537	0.41579563819117354	1.0332830065845027	0.6402309017422668	1.1895532682567451	1.084367522765645	0.34927663498921796	1.086998099869896	0.49017629462097023
1.0146134758387597	2.9653834660568124	1.976244620770349	0.3804860640366311	0.45093296264563404	1.4784430738511418	0.2339792224541961	1.3190633106088423	1.1570150736188431	0.9226837798927706	0.3407892829367479	0.6073487606146111	0.2379678672412394	0.3226481148568224	-0.5735682149726379	0.19396381762296613	0.3762878652628409	0.16445473297803068	1.7194433492680243	0.6296452942088494	0.41778488675550884	0.7123683828056213	0.13009796859214723	1.7706474770149185	-0.08945671008968499	-0.2212222497440739	0.5106571422671798	0.4119129511798819	1.0765605980853639	0.6792879632015605	1.1644704981941842	1.052911396775127	0.41268734119235645	1.052211240325294	0.4638934579299825
0.9192211208888257	2.9711826525717138	1.9818292555329855	0.41681831560801186	0.4788647854426643	1.4223897665249303	0.17371794433958052	1.357548107778832	1.1264766090350775	1.0232195718590347	0.32953956268386486	0.6036404975173916	0.25706094331071505	0.27447850478596225	-0.654157909656137	0.2768428406002399	0.43921000022924195	0.05756453204739519	1.740095463230908	0.6933080474393173	0.5960157940263302	0.7453467157799922	0.13356612147355737	1.7992092387953815	-0.08122949986983372	-0.2789283373555912	0.5959099864028813	0.42909174622984486	1.114293280993053	0.7264948374852134	1.181734964242727	0.9823093355374326	0.4537714439862591	1.0380965473147683	0.4478309571041169
0.8394833005591014	2.988271239064394	2.0230025978116517	0.46478326176145723	0.5279342038698804	1.405533488883648	0.1023920678599437	1.3664980606090615	1.091714383158715	1.119188895254208	0.3698004045955541	0.6101914794648827	0.2981535533728015	0.234048920347442	-0.7439591710987167	0.34664349798784755	0.5237130509286502	-0.055807821143143255	1.7466875191831719	0.7516833314472313	0.7416406166915392	0.7719433355501504	0.1857365208675901	1.799752658319744	-0.04978752592885098	-0.35214892421693217	0.6889874066441906	0.46649403333862444	1.151910444971719	0.7717277086626205	1.2275671921723967	0.9206947388684587	0.4504275200263275	1.0533399857678725	0.4817928569586291
0.7846191720269329	2.9856330845432706	2.1209382389595905	0.5051471184414168	0.591724447825259	1.4287647612555125	0.04807978453934037	1.3546324530423837	1.0610641788582154	1.2075789305842641	0.437048917372969	0.6504986870433527	0.3178081905031441	0.19457384456443672	-0.7888425301323327	0.3928490760837765	0.604552674574615	-0.14948063604256207	1.7118967366616846	0.807105345697444	0.8430323788452622	0.7779746078558657	0.28036402315149206	1.7772606163113935	0.006476387683186963	-0.4250578358701305	0.7498789586063217	0.5084633659606881	1.1907878154488323	0.8153625773254456	1.281080158649562	0.8847568959205458	0.4297559900922079	1.093405074001104	0.5639975043494668
0.7590016362517435	2.943272086872264	2.25026521882107	0.5280300628521634	0.6372766526938797	1.4712270321439092	0.010080691115882223	1.3167750752460585	1.0521808713777572	1.28651060227627	0.49757757504744105	0.7201665131947693	0.3161159186575591	0.1451756589963809	-0.7905121266074155	0.41374309386126906	0.6889669149212121	-0.22404987879062827	1.651579986202386	0.8440770354820133	0.9089766814718475	0.7555740567387675	0.39677547502859445	1.7327554783161667	0.057076919376442804	-0.4422230593704959	0.8071034704234382	0.5646785286241848	1.2348740394528626	0.8764250734119866	1.3505163278766776	0.8655924494137187	0.38602602153876464	1.1411671311570586	0.6553313976955015
0.7476974618643635	2.8815487779411226	2.373945314806319	0.5545621676181056	0.6197248991795299	1.5145515528739146	-0.0390893910414907	1.2672089447264727	1.05810307636473	1.3636681746843355	0.5413190854015475	0.8138744065187773	0.3249567110347208	0.06355099307877818	-0.7881286337085034	0.39934033681948666	0.7634454970471095	-0.27234762787071987	1.584042295406961	0.8571587011785022	0.9495752225284992	0.715669904954623	0.525627845426915	1.6970095262136269	0.07716661875049874	-0.3769905926586169	0.8723160569513503	0.6169411717761863	1.2663161915891337	0.9357203667176982	1.451512307881779	0.8586716210827271	0.3168957416937244	1.2146323345340098	0.7464581220712982
0.7374977830801379	2.798656853753401	2.4854245845267005	0.5905518124312477	0.5450656074711298	1.5613816139435739	-0.09248849036241727	1.2297390906609411	1.058494165373303	1.4337713404722343	0.586218042917128	0.9314187095455055	0.33832034655075666	-0.05649028357809123	-0.7768099210532838	0.35230701406598397	0.8057414275732178	-0.2846261631338125	1.5292395133847347	0.846522870573444	0.9596333411157417	0.6850985476251947	0.6320421306351844	1.694108218583557	0.0722175372539055	-0.25932742982121176	0.9326236853235109	0.6468155153630742	1.288432815636893	0.9891030507194625	1.5650382091292852	0.8715160056067403	0.2401093396508604	1.309715700625485	0.835789382038357
0.722773053431971	2.6811520253531063	2.575579086475107	0.6427077156738488	0.43055028114509997	1.6092576830178082	-0.1444513197032678	1.1994291988595944	1.0241342024771893	1.5046723260564625	0.6359466360705112	1.0554970230639007	0.3161310959835288	-0.17367748484916437	-0.7336191874116469	0.2959768118426798	0.8189297649656112	-0.2736946746249808	1.5061729325909545	0.8033807752470101	0.9485467493973948	0.6791318302218345	0.6840767660374174	1.7227989273698008	0.06268927983649605	-0.12729257683050876	0.9990625113903615	0.6622065984078385	1.3103394052682424	1.0614831646151455	1.673015636560392	0.8804554088676051	0.1815062278278235	1.369614458778306	0.9171791648129206
0.7071748706282478	2.5526905371849047	2.6086511512557484	0.7282956644413436	0.2782978269062523	1.6507587573614615	-0.1893303236485659	1.189113686216091	0.9489110251709644	1.5834360356860837	0.6932694149164412	1.168662690488421	0.2602102384493618	-0.2724549548237821	-0.6851663462588871	0.2373027852731937	0.8305750224779181	-0.2450638081571173	1.5112601580532652	0.7451272755590015	0.9262515437248066	0.6795837145383172	0.6957277849699868	1.7624777631486581	0.06837817248464186	-0.011407117032147165	1.0744353683837615	0.7080586180411952	1.3030722144605265	1.1491289025324651	1.776831708629199	0.8751686650036511	0.13948762776565812	1.402143827437753	0.9923815010096784
0.6958594258775703	2.429196385006926	2.5920128524645203	0.8286077362140833	0.14677977552379942	1.679877358569882	-0.22036971377351397	1.223630978523196	0.8458758323693178	1.6540010971455434	0.7552136554502697	1.2643477584157523	0.21230300902702415	-0.3463962985935313	-0.6322228663110773	0.16717103002255534	0.8387566762306063	-0.1887817455881267	1.542367474897849	0.696342506743625	0.8995112423160869	0.6822120212770456	0.679275657600165	1.8036394894939956	0.09219243834582504	0.07037876629003507	1.1280629108866589	0.7759078752385283	1.26045623137135	1.2387768436004039	1.8791460243551392	0.8664094916472387	0.10509137289161823	1.4284274713149332	1.0541316654055823
0.7016354870675329	2.3161677046679956	2.5857167992607843	0.8934958627047255	0.0755175973988221	1.6970022058339613	-0.24175417792129292	1.2747841109879363	0.7555454453604785	1.69965528522754	0.8145765390052719	1.3468120622573456	0.173524941175267	-0.364985590924192	-0.5618234673548103	0.08423972843532965	0.849602640567616	-0.12052321278578737	1.5960697092483165	0.6467965859288398	0.8717598995242488	0.6999185087800638	0.6364236049159724	1.8335183528335073	0.11927207756558367	0.10760663837387976	1.152903020404007	0.8413548944288743	1.2082206720106914	1.3275787833370951	1.945406724063367	0.8486027770872901	0.08681801064593372	1.418924509684083	1.0904829140501846
0.7349788568831497	2.218175712860874	2.619891562625129	0.8973920186298155	0.044711953767331176	1.6776298548843787	-0.24103604293125525	1.2936528259753808	0.7131960927177884	1.7200836710651042	0.8553703062287183	1.4037258393581442	0.12301480034918125	-0.34738860957203543	-0.4890175465827348	-0.0023423627468781684	0.8722048753579464	-0.046419313461922074	1.6627876043290641	0.6038879105488908	0.8528464529607156	0.7176803290565278	0.5678998156006949	1.8174276086121366	0.14101997434829258	0.1327715255499365	1.156663488323417	0.9226259581652434	1.137869644234846	1.3962176913457032	1.9781358413067924	0.816029225689164	0.08681801064593374	1.373054444889021	1.111255056132816
0.7901810963142434	2.1461057678799227	2.694181433337005	0.8360016681128221	0.058300408101020926	1.6089113695568344	-0.22927104130434667	1.2898514027114063	0.7193752990532529	1.6979861622325914	0.8707918324377049	1.4224877837699335	0.09936093782590852	-0.3345169185937131	-0.4417622091086567	-0.08643250685470646	0.9071850530712713	0.04028967791394755	1.7207348082705984	0.5954746437821034	0.8457865950268632	0.7338374989030311	0.4802826721660522	1.7595027715152856	0.18080395679126485	0.16727512544407888	1.1486754136126207	0.9749305008173659	1.0454019924112417	1.4180351256771178	1.998300645941183	0.7911695142016228	0.10104939073129846	1.329871869242955	1.1232018000832653
0.848223467296304	2.1267117670759896	2.8191865461688	0.7201926162290453	0.12113843082468367	1.506628749001429	-0.2197402374242213	1.2876369813925872	0.743779253188249	1.613553732997481	0.861440658607959	1.4116345377714348	0.10125810357207998	-0.3024227463746352	-0.4088999446956403	-0.15108372116204088	0.9418321919615552	0.12516178735218847	1.765205918272241	0.6188978279772112	0.82976681862881	0.7805475818211488	0.42105254519847046	1.6819411475380914	0.21081732988787097	0.22137963287260068	1.1233915221668966	0.9805310673336557	0.9634360614080361	1.394704288964249	1.9781816964623018	0.8065851786958292	0.14008435493696036	1.3018574823538218	1.1008413625621345
0.8924089266041035	2.169136143834591	2.9691980172052643	0.5965832848960612	0.1959607153565314	1.4123113380484242	-0.20584742841942422	1.302279842363284	0.7888438809476062	1.4932194129275953	0.8310056271318007	1.384607494374082	0.07323317116962559	-0.23978429717909674	-0.38539893500153793	-0.17818146732050558	0.9742368694433695	0.22019797684531692	1.7739541492548874	0.6632882125826731	0.7925500366812132	0.832864719115222	0.4269767921133356	1.5902874579291293	0.20216919263351638	0.288943891882445	1.0979558105877785	0.9767880453227697	0.9058551261497941	1.3337921931143757	1.9306528277788573	0.8336436950176951	0.2016035485971094	1.2772830815754035	1.0360389086713757
0.9277809618132673	2.2590235348155603	3.079788013874272	0.49119585254196985	0.26801212188977885	1.3345887027355576	-0.1708981922376065	1.32733971028793	0.8190247784378194	1.378060423904945	0.7854488399345192	1.3520392706506783	0.009890601236432284	-0.17715529856430615	-0.3975006308312792	-0.16032832202188843	1.02027393608163	0.3377420930142074	1.7390061456374355	0.7358615185528754	0.7519863591205314	0.8696241249417993	0.4867623172291842	1.489579846414267	0.20761573335270547	0.3564388897349232	1.1101598136181636	0.9627377462819053	0.8449031385082042	1.2395570448281124	1.8708347774194234	0.8390626074782457	0.2644850816483406	1.2485591975509363	0.9576185478035708
0.9498990497845868	2.3824859974497405	3.1304587923416247	0.4154638237731141	0.34557954871126084	1.2599334152198896	-0.12217140328396003	1.359919383941068	0.803783481075121	1.282479512779035	0.7240625055864376	1.3388694209324077	-0.05088700060793479	-0.09128732189100212	-0.4390102535393824	-0.10346662059740616	1.0638798193116965	0.4527798858281983	1.6796214916756451	0.8226937386453164	0.7202082825441993	0.8970599584425694	0.593090207169945	1.391810384531128	0.26413475425838306	0.4305252410633315	1.1366115522438314	0.8954890485863182	0.7660877237511163	1.1209194581427329	1.8046887155999627	0.8155365972836568	0.337161947511491	1.219598814481356	0.8824438341361753
0.9591182069619313	2.504443206753552	3.102980255054134	0.3735861232776799	0.4044542722542642	1.217435806223231	-0.06020787926703366	1.3966510975669937	0.7544615701081454	1.2116205177104027	0.6521259154571534	1.3555693334617593	-0.1008204030471845	0.024217676006986943	-0.4835136354441872	-0.024151256198528998	1.0962178890289032	0.536533538264415	1.6299171651940103	0.9051518719144948	0.680298295532947	0.8941734320944212	0.7285086178989101	1.2900067234671309	0.31394445334135956	0.5753618646403875	1.1386786417523271	0.7988688013053075	0.6954111426298379	1.0022066713390192	1.763866163409478	0.7539220006146834	0.4073055376474196	1.1876391935214972	0.8307482704292026
0.9627303583987764	2.5674737093663316	2.988112855008014	0.362431484637344	0.4418139431022568	1.2152731139975577	0.020365093442343267	1.422975030994466	0.6944349942779269	1.1771568020347989	0.5846692287298313	1.3815611180539404	-0.1250358266313254	0.12443163425525006	-0.5223634182506058	0.05475459242239032	1.1016686244326617	0.5855497122801128	1.607367168001257	0.9627660039230033	0.6336422220515696	0.8613979859560225	0.842895952080102	1.1955990942347072	0.3265850197411618	0.7586615176076353	1.1210558278070142	0.6836731089702697	0.6384603106208185	0.9000567105981888	1.7804428021254104	0.6809529199651745	0.45475097726745217	1.1437686206532862	0.823497356470838
0.9625725733126123	2.563116397094207	2.8261317687000416	0.36179407671503855	0.4594085894648824	1.2005017847437716	0.10095579787986957	1.444224248899642	0.6364197333489447	1.1644966615825374	0.532101142899739	1.4103871357684792	-0.11936709538176267	0.21466577923397664	-0.5364340864750995	0.1265679762931513	1.0790996935246349	0.6033225655166512	1.6205625099840681	0.9888887405426786	0.6010622850679362	0.8196955190348513	0.903088769171348	1.1285374407282416	0.33791178357872376	0.8825466410816898	1.093296100339813	0.5384913410480212	0.5809108805250375	0.8148925765858648	1.8207150924498046	0.6527889935626632	0.48746964065990916	1.1041335306838946	0.8720163293008103
0.9417956585736942	2.5043085261924136	2.6634214784899397	0.3583919119297355	0.4320515308347444	1.1702806345575556	0.16949779304010149	1.4734546103080632	0.5951654299302608	1.168601234482068	0.512374579406711	1.4142057133285442	-0.08640194337627675	0.3137929206962573	-0.5110216766784887	0.17721723623500185	1.04081133016911	0.5957056284152787	1.685831724966278	0.9621570823234764	0.5773551078085761	0.7632468679900739	0.9245641642377365	1.0889507099535134	0.32504162061464653	0.9802048729667516	1.0187407363723722	0.4248179972174132	0.5515795742736648	0.7721037092542868	1.8606893242634004	0.6793428661520622	0.5008003004867051	1.0693036713129076	0.9480887751725742
0.8986527078709112	2.3886020794026157	2.5094082787222876	0.349356654631062	0.34581117009194856	1.1432187112500198	0.21352567403424305	1.498422210677758	0.584036154143422	1.1895230088778874	0.549829236473676	1.3805682878883228	-0.03765996102562477	0.4172767798832135	-0.4511464927444697	0.19478284917888114	1.0056535317501638	0.5758183199705351	1.7765482973383144	0.8820940406791019	0.5559837847791831	0.6782926164912185	0.936684186051066	1.061678418230859	0.26325463409532807	1.073938305934447	0.8992816483361935	0.3945665581294309	0.5708502319790949	0.7660688997580494	1.8877438660127814	0.7551836099458543	0.48376542859655103	1.051329743884422	1.019741616345907
0.8456650948277739	2.242465748181483	2.3574848706253664	0.3260912654669317	0.21555416844879566	1.0878156251158413	0.22943990004803405	1.5384755562819137	0.5798347407941751	1.2285531931245797	0.6454143873122046	1.3300782068163464	-0.009635028623170016	0.5293606675505462	-0.3680811894944681	0.18685392666949024	1.0054093032799343	0.5556779300143846	1.870319451003395	0.7790848034259147	0.5449582041787827	0.5911711646990256	0.9508283255603045	1.0405495302836214	0.20748817970588496	1.1104273923397283	0.795810388193408	0.4392314252593355	0.6027229546690027	0.7587650882649395	1.8805331428092391	0.8709032239315967	0.43284095697780184	1.0637889435791665	1.0776936829540975
0.786884515049728	2.0898092933240617	2.2135827054518478	0.27947284354935414	0.06323308565270729	1.0066934637881078	0.2192973515467646	1.5868329818316431	0.6012552444923379	1.2853033749528793	0.8000959590498559	1.2739790595950269	-0.001333031317921204	0.6376832240803074	-0.2746759025574002	0.16341568320766658	1.0701520504789546	0.5565269776655559	1.9471107263042111	0.6879495373634886	0.5453504185084415	0.5174402440809903	0.9733034372935748	1.0106430354428717	0.19084242879595165	1.137116024977821	0.7311934037272639	0.5299997090233279	0.6460530547739657	0.7414220609743506	1.8592219592871644	0.9699816100728527	0.35257552293622146	1.1009945433578665	1.098258656066488
0.7355198343214289	1.9259664295062027	2.0836154489933767	0.19899212575932812	-0.07560248564555234	0.9401871440378052	0.1939941754780392	1.5625297078575955	0.6713048729137153	1.3418855947187927	1.0043062769489821	1.2241848082117732	-0.004247077904041266	0.7235228490113684	-0.18988343054007262	0.12673352522466416	1.1713403462126775	0.5709199681368533	2.009594881872176	0.6324970770332996	0.5430232801524676	0.4721411468857699	1.0090834202231451	0.9765365524138314	0.18563824000572	1.1817894714784352	0.696882053580594	0.6430585268521491	0.712980521562362	0.724473834305009	1.8309178645502064	0.9977610460125309	0.2707113104356838	1.1485846012082856	1.0635095141250672
0.6975387100088961	1.7673919523446417	1.9526788849089076	0.07751014336703765	-0.16186000352765845	0.903668742959186	0.13986807530300174	1.4634159003294136	0.773110928831273	1.368864500989369	1.205302389061569	1.2226658629156586	-0.034108466748789694	0.7921435158201806	-0.12656542352984693	0.07936910460813183	1.2525019073875803	0.5717853436274696	2.0692041373996304	0.6333495672726365	0.5276920577998171	0.465473547685414	1.0279546150832033	0.9332379899726975	0.19270471203951467	1.155527949310762	0.7088057732877916	0.7200279085760066	0.8168425404760992	0.6776805606721884	1.8135502244017698	0.9887014894820301	0.21331291195848173	1.1922724248143637	0.9790398193262844
0.6761926419234553	1.621271465895409	1.7991458925889958	-0.08752273531673675	-0.16115656081594062	0.9007568828383441	0.06767334414406105	1.3487365562810267	0.8834538991074108	1.3546192185733497	1.3711004497241652	1.291026886968742	-0.0713156813627165	0.8321950770287948	-0.07098513259724881	0.04249525838863905	1.3108392078901274	0.5554166845832534	2.085981874354796	0.7098707149464338	0.4903009583723733	0.505027258571062	1.0152174842162414	0.8668947554984381	0.1893755618575276	1.03078860489587	0.757796962486322	0.7352234606202006	0.9727405860549073	0.5984666360229772	1.828086308697624	0.9932432830742439	0.17246524823245327	1.2205018108354166	0.8566305804443972
0.6734144973706246	1.4894350413127975	1.6677469065178125	-0.268618293642596	-0.06437313796701849	0.9320876496240065	-0.0021896647632771047	1.2197926482372403	1.0080883791539965	1.3011233017037571	1.5126254278277993	1.402011722320068	-0.09259429237178315	0.8380733382538441	-0.026873242279704924	0.022298288743841932	1.3357394105594351	0.5359457360443736	2.04852956328018	0.8313404253585915	0.45691044510744405	0.5792930626657515	0.9676260340001557	0.8021633585964398	0.12163182003174308	0.9724360798156108	0.7863391475640846	0.737039105625481	1.1617400556596098	0.5325349322743635	1.8581672907104942	1.0167692932688333	0.15120825013026473	1.2236300482048477	0.6955221779218661
0.6856766526382906	1.3965212988991884	1.582065448017822	-0.45754600181377825	0.09081318709387605	0.9698358168701663	-0.07336482155364535	1.061286215587209	1.1146098511177858	1.212418337506731	1.5833379551316393	1.5334811048491686	-0.11535269266286294	0.8411164252545937	-0.023292245702112517	0.01730568149342482	1.3159569044708461	0.4932647637335689	2.010167615864623	0.9609392391244247	0.4422590609261999	0.6560303973077373	0.8768246078487719	0.7477200906556722	0.0030707053131086236	1.0159898042721518	0.7683543009929912	0.7543296326757686	1.363194566157304	0.4802050499292633	1.8818056233745715	1.047816898142592	0.1558357004586552	1.2082253604028026	0.5454627871454164
0.6929911184183593	1.3462299928929138	1.5115816659658323	-0.6441471710685466	0.25180720381127886	1.0138741673870775	-0.1465702612170825	0.926935428823304	1.1455282307384507	1.1439423041981853	1.570689305935392	1.664483772343149	-0.1343091727986147	0.8378843266388927	-0.0662066323409746	0.04170236613770291	1.298527872731741	0.4260920322543614	1.9638547730245286	1.0730315569038793	0.42621313690617074	0.7270500120268741	0.7652389487710712	0.6817821181995818	-0.08736483028184688	1.0417087807071304	0.6873524205922735	0.7756704447378368	1.558011989096509	0.42553456390104427	1.9267436757718464	1.0968634628077158	0.1606658128452228	1.1980344015498101	0.4546537218573192
0.6907257753955639	1.3283729349631492	1.4584387084156574	-0.7821141158514489	0.390719982236435	1.0604568616988992	-0.20203510686737527	0.843802361812607	1.1036481849060504	1.150965217931653	1.5254156353099821	1.7574194644272327	-0.13647194174925045	0.814985569487295	-0.14753325236520115	0.09378928785323459	1.3184435943495472	0.3746103544823778	1.8860752508347876	1.1605234420624744	0.4121892956523803	0.7807689129149364	0.6623545273495786	0.5915468456542097	-0.1182328128121427	1.031527390574433	0.5572425662750322	0.8096649058367085	1.7167980079009273	0.38955130727861864	1.99028745751626	1.1438193605811842	0.14019694496928	1.2299940225096693	0.4427760342302841
0.6953522595291821	1.3563944140658895	1.4417648387023754	-0.8485479565536803	0.505638501336257	1.0967349636413324	-0.2283312597124473	0.7740388635142842	1.0046914917652425	1.2349567467530025	1.4644373219037146	1.79899104546448	-0.13978059881057406	0.776937531397186	-0.3099216598693285	0.15101693954738252	1.3540676471207482	0.3319865296096324	1.8310141770120467	1.2097446046908444	0.3985663846022398	0.7960868690308285	0.5804764981137118	0.500740522083237	-0.10418915629732609	1.0209304334975426	0.4310450000105928	0.8796231045401752	1.8306786684773233	0.39852832140464167	2.0317290543060933	1.1515692464726595	0.10278327722904086	1.2917310232404036	0.48289775813323865
0.7005704377359188	1.419472450994365	1.4674915080786564	-0.8715822853459754	0.5775526507550243	1.1800198171947396	-0.23031721326514326	0.7020240368751615	0.8458311364826233	1.3780184333893453	1.3721329925156955	1.8169723029084328	-0.16539233638389625	0.7314518862586631	-0.5209586543198454	0.2099436460649696	1.3874159346011772	0.28426025491013673	1.8042865906979273	1.2124644545020606	0.3887523104867856	0.7894930468617356	0.5362174367872402	0.42670651976419105	-0.039034753501976285	0.9137372489485236	0.34920226964031686	0.9595533842726457	1.8952222446394895	0.4282699682054137	2.0513779884410246	1.1198127373080538	0.05727438616492756	1.355499765767778	0.5192628180425242
0.6991278312338404	1.4881120028592614	1.5556629311224965	-0.8531611963913626	0.5983556821686593	1.3209128548379128	-0.198320309820145	0.6462482999073853	0.6662654116889486	1.5418759228747168	1.2763813025172428	1.8280292063768009	-0.19898734741711172	0.7198843754235182	-0.706548695598405	0.27654659514384466	1.4096629279802646	0.2461510776441016	1.7834547954825108	1.1772180425828163	0.3782671140739148	0.7760195165274077	0.5728490302108245	0.37883954911824924	0.05938564038387488	0.6246527216320195	0.3301546821354773	1.0301261089779015	1.9076142752075598	0.4579740149470183	2.052868280995015	1.0704778047958052	0.01814934993341057	1.389792127308966	0.5283506302036758
0.7091809952951995	1.5780944624716207	1.7198938782504496	-0.7789908170321558	0.5936803617066249	1.4300864065045338	-0.13724337221067115	0.6043865102261934	0.5072262728595549	1.7194958038467534	1.2079337077883718	1.8327387853675492	-0.2256539091453064	0.7709175114609207	-0.864193146221606	0.3499631897197999	1.4179444933798644	0.2171365069492665	1.7797825598838894	1.114935511644608	0.3440834562756766	0.7477629135538408	0.7111925378540012	0.36793431662935216	0.12881309034767568	0.37446987770235346	0.35981800050598167	1.1013412926850243	1.9007881566743001	0.48829846266487154	1.9992636042068361	0.9959827776219271	-0.0008558475223601411	1.36229373833644	0.49400201493805146
0.7407380125281642	1.6773778031884816	1.9205049859101575	-0.6760574051789388	0.5595033402006766	1.4816305712164313	-0.05576608136569201	0.5639548676467394	0.3571710072556801	1.908001725987112	1.1584299425008857	1.825822917119875	-0.22488745418385295	0.8532509709345977	-0.9675008674246854	0.42652521399453625	1.413137633033984	0.1783333965067933	1.7776151547752228	1.0335125450946254	0.2891385866275157	0.7157344598569755	0.9308833609469227	0.4068763123751758	0.15160692703430384	0.2620936498771654	0.39196883336976107	1.1396374357964054	1.8878395349027481	0.5107738980316996	1.89058688565424	0.8918940001368808	-0.003625562317454009	1.2840878041006594	0.4087588893170426
0.7744082228794079	1.770117253111205	2.1112273772385746	-0.5548941267478009	0.4810952135529922	1.5024305817398256	0.03478098842753769	0.5395593261177406	0.232469483379053	2.0613405913156324	1.1040215989536308	1.8112698937520697	-0.19982210034542797	0.9341668432961242	-0.9505400701295302	0.5036448767754276	1.3988835714078636	0.1498413166742175	1.7536052474056496	0.9444273150839384	0.23842091586567465	0.6953443328417815	1.1733701924810032	0.49839184447794443	0.16250000847268126	0.19436778150013667	0.4099186445254566	1.1123329282169927	1.8725490293882494	0.5209447140362624	1.7799383954148265	0.7938489321144889	-0.0028261730879755318	1.207472863441085	0.32094686846507003
0.7913194030072884	1.8594579994616716	2.261914695794084	-0.4202895087550562	0.379087441784108	1.4500170995646677	0.13937158691483037	0.5312367926611754	0.17231999386042757	2.1871966641864224	1.0402454276606359	1.7883669141195884	-0.14861380252475215	0.9894432900892303	-0.8419356980399803	0.5766083900651335	1.3765033624995593	0.15523766761098876	1.7074047053483887	0.8700779877817852	0.1725201926090521	0.6804413725267423	1.3953319768912924	0.609995477981289	0.18029374220398883	0.1609377295451561	0.4188643539238046	1.047863564029488	1.8809609077653895	0.5351481363864412	1.699634554332451	0.7209639587537244	-0.0015313877162853179	1.1745564963441841	0.2685883640533339
0.7961093074087211	1.9315913235302191	2.332087232278094	-0.3004329165646421	0.25593349581538505	1.3155768004902544	0.248519239536434	0.5002441209531909	0.17569453330583587	2.34468209293007	0.9866614529550068	1.7606440410335125	-0.06995731068845779	0.9621783646322095	-0.7216786940001918	0.6327033385436548	1.3401799281999716	0.1873137082018737	1.6410910930858382	0.8364655154879372	0.08977168492509757	0.6643026469380535	1.5585202950336865	0.7107859839998663	0.20699072048329006	0.16876424032743514	0.41200909097755034	0.9648187547879588	1.8915466423523504	0.543448349447466	1.6510510170723358	0.6613679370146226	-0.007160889332332625	1.2026998827124697	0.2407862882472586
0.8067316248166024	1.963090730064712	2.3152977570681323	-0.22371290551621464	0.12459559439568953	1.1963601584553885	0.3122027411838207	0.43359003925671075	0.28273000796660813	2.458801816691713	0.9294219436890397	1.728313417691623	0.008296982009647815	0.8472971050635669	-0.6129361484092553	0.6734458018995977	1.2740939244146898	0.22844353576534626	1.567197177982099	0.8504707122770399	0.009681518808829809	0.6505985633810298	1.6085308127400086	0.8005883630258319	0.23195296916584632	0.1165875017789146	0.41578123736875894	0.8592599474809506	1.8930168832672056	0.5477723562516249	1.6440810334352087	0.6122853263686076	-0.01966964192318467	1.270435359223762	0.23375635452381469
0.8074191169777498	1.9593830534404304	2.259344696675611	-0.19974636763754872	0.036073334124635384	1.1258606324714073	0.3047908788175098	0.35518107105949503	0.4796712587126269	2.452681699043563	0.8706835819837554	1.7018888609759688	0.07752076575597405	0.7051225682956617	-0.5146832744652208	0.7114872037413523	1.2107721428606406	0.2850439912035258	1.5065772154091526	0.8833829247314318	-0.08179157874152891	0.6489478023065309	1.5617169199315024	0.8860894383589623	0.24896862565155337	0.0050770384207921015	0.4387644698699992	0.7738827327326365	1.8989293520890906	0.5689975896511653	1.6693930792753071	0.5882907184224416	-0.021808852537281646	1.3028034785342673	0.2520700914929426
0.8014683651566766	1.9296582613585873	2.201862086634724	-0.22987185956548467	-0.004486143204712595	1.0793910201060266	0.26386605024945414	0.28748436599207017	0.6784226928697569	2.3906092193634416	0.8457360158271013	1.68312691656418	0.1367882236663896	0.5536770118142946	-0.4393902306681937	0.7418436499201599	1.180687635846006	0.3691242004286543	1.4558846420385938	0.9048068163414283	-0.17870338166315203	0.6528210964478164	1.4963033602465319	0.9632273793171615	0.25493813632270046	-0.07874050551743932	0.4408782732656918	0.7331983181143088	1.8971335578288013	0.5725131951832414	1.6945790234377593	0.5840372926773526	-0.011202871492653322	1.2819700626512507	0.25137952825881266
0.8291145663254135	1.8803017968943316	2.126060451735511	-0.3077073344779456	-0.02624139585006502	1.056145612490857	0.2052094935323292	0.24301140450577102	0.8352829072228112	2.2708207759963064	0.8495913973793477	1.6604954802248577	0.174344516777612	0.4089602688252662	-0.39611889581741755	0.7634695682369796	1.1498371395383793	0.456967976645994	1.4349405460403464	0.9086024276451414	-0.25500214259272147	0.6428335308406441	1.460313560238723	1.0115272434825109	0.26298677143700633	-0.18160486773112644	0.40451151208232616	0.7004468755190563	1.8916621612813729	0.538607341829769	1.6834247568605771	0.5834845876370301	0.01344308658239474	1.236411746597471	0.23661528631311396
0.8316053166141586	1.8404997298849541	2.0532734524804606	-0.39682492961520427	-0.015458133793594597	1.0539051764270053	0.12292540905656672	0.23861946889011235	0.9102043872938486	2.0842779104600706	0.8546042260930673	1.6357595833635439	0.18266169140883015	0.31423709799139765	-0.36249667714677825	0.7861236325495231	1.133151894504064	0.5313902688390488	1.4607921862483713	0.8879193906479006	-0.30685287697357666	0.632412525174805	1.439689775666348	1.0318363968929982	0.2813544965790008	-0.29463907655128496	0.3502766890458605	0.6576814523946771	1.8940040450243232	0.49830007840318585	1.6265414364536173	0.5818865491508813	0.02499482389852035	1.1917134270713718	0.2323614167908738
0.7771976377955392	1.8188320043135668	2.0284271634250404	-0.4634659278921845	0.012602367548261908	1.0519545128509076	0.07187576371539192	0.2547017037180425	0.8465574446414055	1.8913629841821085	0.8714413351614096	1.6139173197199699	0.17571047611485593	0.2626747294321245	-0.3355643588349187	0.8020076168732793	1.1464734474256733	0.5978690671418183	1.4871042596660093	0.8289047389604842	-0.3111236552298576	0.6272296887286096	1.428001730190561	1.0374179601432256	0.30791116584680117	-0.3518372490087888	0.27382941264691496	0.6309635378169707	1.8748804114103788	0.4560000118407731	1.549928935389589	0.5748095215693643	0.004221962935310486	1.1656017824997276	0.21900592384279832
0.7280701241817908	1.8049915960601077	2.0097880002682182	-0.5073673985409368	-0.006253328553665405	1.036921681595977	0.0927460077468475	0.2618985730042083	0.7092740286603806	1.7232329597348197	0.8968635379238465	1.5937806873865585	0.1336996378316221	0.20996884060238502	-0.3506828427782591	0.8009794708775564	1.1541888468261063	0.6540531626741358	1.5045894915530182	0.7752384486555723	-0.26166107032292235	0.618265779430206	1.4296308980921468	1.0272679886881888	0.33477396386696734	-0.3475084266734568	0.16443716730182947	0.6442875788557243	1.814001935814531	0.3946931153696498	1.4616004420934137	0.5557892589860979	-0.040769013980127985	1.1841024578014159	0.2128184772649922
0.6538153355962951	1.7862630756759195	1.9811534080139404	-0.5301866021594535	-0.10450368681361151	1.0109976453744995	0.13634832726541274	0.2807396077251675	0.5963945668143512	1.5807381450590252	0.9051571880880749	1.579431321488624	0.04957171998336829	0.1598240591552634	-0.41240034006409126	0.774238961887097	1.13318519838637	0.6686829068173952	1.541098476051841	0.7740409028431716	-0.18562378561312481	0.6270821346660831	1.4124876085822544	0.9866128398655633	0.36266994642637085	-0.31201208352374465	0.04865679788246533	0.6980725705121527	1.7318784789990194	0.3407276304508023	1.377364521426276	0.5204161364054697	-0.08983575006558088	1.2523754321425076	0.23388065590595786
0.5416470448780506	1.7588991546069732	1.9740214381419126	-0.503957266156606	-0.24662485028977682	0.959948214178279	0.17622698387267136	0.3055134462294652	0.5013711117026273	1.4793730404097356	0.9061064612996426	1.5814169818198587	-0.0462047955463823	0.11132367875823598	-0.49016899242762085	0.7237116853684673	1.110671773948851	0.641456234541854	1.5516322894815215	0.8034213700203136	-0.10337208274673866	0.6662761825243269	1.3513814700916336	0.9267814291832395	0.37948151707716693	-0.25537954385139006	-0.040368192644447555	0.812067143843693	1.6303058352241284	0.31336418739231753	1.317603790011227	0.4480958834119909	-0.12391675284912156	1.3357950953273405	0.24574453226831
0.5117016895966249	1.7228839880813702	1.9588682253464793	-0.43408142267392763	-0.40499382469271666	0.8807201754534238	0.2272234340293985	0.3219924315436827	0.42937721221005454	1.4040630506879048	0.9101117280958213	1.5880867639581069	-0.1254228484435427	0.030927588337831803	-0.559036968410191	0.6704572080306722	1.0933648564448604	0.6084005235842327	1.5225463867279225	0.8400581529251424	-0.028790348993674063	0.7076466528048163	1.2694664143125478	0.8760499929088794	0.3840224269039381	-0.1550201268290803	-0.1037122236844562	0.9718858038085116	1.5087169115655583	0.3048477739910854	1.2696851525059683	0.3496062482919472	-0.13926277425446093	1.406433060119548	0.225732009743222
0.5609531772066448	1.6940861151555968	1.9048982438585234	-0.35762434239345114	-0.5665368698680465	0.7911027328993505	0.2719871817417281	0.3556239553232604	0.3730380470321017	1.3439011394674132	0.9036333547747673	1.5801780655448154	-0.18709591252010396	-0.11255112857325056	-0.5820658853078914	0.6182308766886025	1.0571191312039816	0.5717690157880229	1.4882384975726155	0.8766137462833669	0.030956967224305364	0.7559060533794484	1.2075086653279148	0.8154356896914574	0.40213504475229317	-0.03698757115239358	-0.15499239335567255	1.1190228817364474	1.3922213225048838	0.3202073981606365	1.2158970550957586	0.27449843944293095	-0.1384183490120542	1.4791027667083974	0.22122953745669482
0.6144874028697102	1.6949021209083774	1.872519812057956	-0.27386894140258344	-0.6919641367953734	0.7093162151362797	0.29666088146116015	0.41004335923325996	0.2844172776893115	1.3091014996670414	0.8859302420748192	1.5689853904298676	-0.23061689473729094	-0.2951741509411729	-0.5390248396260903	0.5557143722876423	1.0187308562015436	0.5220425807564407	1.444441192267968	0.8897258580598308	0.09003316114486973	0.8241405851684227	1.1565848262222183	0.721378059474725	0.4314596281560748	0.05851202132811738	-0.15617191900741295	1.2193163185281406	1.3103709104307029	0.3690498750180354	1.181998631386896	0.23845245855234626	-0.1178368911037914	1.5172651126241399	0.21291515611777054
0.6778775612364282	1.7248962741124962	1.8769306063927769	-0.17262466054347453	-0.7570840590472943	0.6389297710987389	0.3164849535318209	0.4549222979613451	0.1866338515742239	1.2812092996822482	0.8562030020283384	1.5574023718310008	-0.24891316119337442	-0.4807741062446097	-0.4578248786448037	0.5107460546272439	0.9835175513120891	0.4718344744612149	1.3959946345540568	0.8530687777683509	0.1520291728528925	0.8736818616612423	1.1340356614025127	0.624787541644439	0.4904276790806856	0.11183156897316575	-0.09039876583312882	1.2567325721369642	1.2460163652433036	0.43648558113331326	1.159483750032751	0.22512746094979316	-0.0866269341444339	1.460978339887569	0.18505783525296635
0.7136891406141949	1.7815096441063267	1.8587716506836975	-0.08116459129174589	-0.7718820917023548	0.5811660993326166	0.33499687771945086	0.47505507845161576	0.10544377339433349	1.2482677401970084	0.8055251356633878	1.5310966153061043	-0.2581637413717103	-0.6589931579841194	-0.34699821607462616	0.5051958088706713	0.9435306899590591	0.42457354318591883	1.3749157776164096	0.7851131272612237	0.20077705609245036	0.8920984530901617	1.171518865320109	0.5557087885475429	0.5873939613927965	0.12362905277771974	-0.00731811745211744	1.2263554345486167	1.1914284204188772	0.48746186134841674	1.1411646154075346	0.24388338633986165	-0.05856949809006144	1.3485015440237933	0.17203381265727485
0.7035176377382133	1.8525972132295638	1.8289276470795492	-0.035884726011009456	-0.75556565221834	0.5374599270333741	0.34116751911532744	0.470746183635412	0.022711687123497068	1.200157106952633	0.7280927532566044	1.4982823054732741	-0.28165824197230555	-0.8176022546722184	-0.22325233112483875	0.4916992144013911	0.8867475706307001	0.37259386631084324	1.3743767338588133	0.6956422469041688	0.24188983371465586	0.9074994083662247	1.25228609825944	0.5216023055185017	0.6809162952407821	0.12133189105843709	0.06492490909904251	1.1774307849063237	1.1694273153001438	0.5063370910500441	1.1510234738416298	0.3052696917965294	-0.011957224709203818	1.2104936012445555	0.18262705266883045
0.668461172701378	1.9086243266631466	1.7987368269853665	-0.029948864734544466	-0.7244854943578855	0.48082000711000283	0.32335599818958516	0.45639857884055796	-0.049617431519282496	1.1388194612954445	0.6366710814161831	1.4761175841690721	-0.3154202035911836	-0.9094997018625351	-0.1348903769883654	0.4583803136586348	0.8211500237858761	0.3252431319185974	1.3832934160157084	0.5936783250635007	0.2637666774356081	0.8987568301616093	1.3076778069134294	0.5542535294823004	0.7471804147634614	0.1342029228021532	0.11892616269952143	1.1601262913559949	1.1696268479957301	0.4811544514232208	1.1816776452983428	0.3908788964116689	0.05414438326640529	1.0356670571240758	0.1756799865334832
0.588824785641332	1.9285412049397337	1.7435841123390834	-0.03680896749835093	-0.6918183011112353	0.39303307856393616	0.27180099859616247	0.435693739509591	-0.08675971336210651	1.0693776461281845	0.5531766735881558	1.472536606990522	-0.3514739414314384	-0.9189219308679586	-0.09556850138554329	0.443698737363775	0.740476919551432	0.282994847353102	1.3993187377258969	0.5209629373867439	0.25652378614791416	0.8497319928876281	1.2928054787209025	0.649628261258081	0.7967477619174801	0.17017255052719396	0.13656065511663124	1.1521374533327609	1.1670434246739116	0.4115003418171142	1.2054420796400653	0.4637398391185042	0.1211016754876542	0.8936386305779405	0.11781078751338772
0.5108676827126107	1.9247622268419096	1.6662796059830463	-0.06173958485950161	-0.6571523011349469	0.30210105838249207	0.19895019349570595	0.39559426012795995	-0.12363381988476403	0.9864988659701339	0.5016744383815783	1.466180796784991	-0.3877401618352635	-0.8831609333187858	-0.09249414097969931	0.43899366246809235	0.6582385328486993	0.2510657573172265	1.4004080553193714	0.49303373335514084	0.23893515243122723	0.8071718679780302	1.2416594803558991	0.7514595538233185	0.818674233805735	0.22940238360074794	0.12177570981857735	1.14898102432358	1.1618135677053534	0.316851592880018	1.2263176391848194	0.5397968587976393	0.20411430631786506	0.8207539248571717	0.024778108611393835
0.49503845746128966	1.907507270244293	1.6189436014583496	-0.10974436900809173	-0.6343161487130521	0.23727683258549162	0.12693277961825683	0.3431862889158889	-0.1775258852662125	0.902685796840067	0.4980355577372323	1.4311601976952357	-0.4289997224830138	-0.8005061540996877	-0.13091788882351046	0.43427116136909305	0.5952941952940966	0.23023143418463884	1.3905143563518343	0.49512436418018035	0.22103274725081296	0.8128158108696182	1.1587693922720748	0.8333777444958239	0.8065438819932075	0.2998294371150242	0.08074923838724617	1.1797492239130662	1.1574973604481689	0.22456224765562585	1.2288626003154817	0.6425999962975896	0.2707676054518448	0.7761416049838398	-0.06382115432748545
0.5194951458168374	1.8655344694848028	1.6126297627935866	-0.16281654613900617	-0.6326947990482368	0.22030747299776926	0.0578676984776277	0.28768735461296496	-0.2218083350084234	0.8207832961696276	0.5579480205199843	1.3756805086114396	-0.46924240229081526	-0.6701448432663673	-0.20906651831585288	0.45323087057836053	0.5255225618671686	0.1993309980338375	1.3688403052651752	0.5341460900164863	0.21612571019308455	0.8570635853693462	1.0490597447174126	0.8947657297479322	0.7874746117937065	0.3472964169627044	0.03989794403290435	1.2403219345892356	1.1489279562587242	0.15499273818264514	1.190917459133089	0.7479744137677347	0.2897840619108471	0.7523734509501204	-0.14501757939649246
0.5684592391627719	1.8107987049609597	1.6148084817694552	-0.20039971075791135	-0.6339129559392613	0.26171666825993867	-0.018751098854506033	0.2346335105162381	-0.2754769209564021	0.7386708429212074	0.6675890764561201	1.3116472057930957	-0.4989292518869166	-0.5165445543745323	-0.2873418068511328	0.48492042131094404	0.43450305153027424	0.1658834189295215	1.3368458122362146	0.5934652025036671	0.24770332166759212	0.923601245439281	0.9587643479900075	0.9144117271286895	0.7873853242409334	0.35757015530522285	0.025404960529835253	1.314958910806311	1.1392768748247797	0.11604847690085021	1.1348480677363872	0.8177954787527992	0.282330601771202	0.723047569356277	-0.2209933464154758
0.651189340947979	1.7602063482886101	1.6155199002105547	-0.2273062926782087	-0.6289202283999884	0.34735503982363664	-0.08169873378370747	0.19713597618422016	-0.35125879684630135	0.6761574628273258	0.7918106358436235	1.2318219633319047	-0.5301945433838322	-0.3622921754111089	-0.3549201634874318	0.5049779813292037	0.32884093427371114	0.12430457578129564	1.3167102818743581	0.625139274372356	0.29992883863012193	1.0227575754561822	0.9391649644466616	0.9096775299164488	0.8045540451028252	0.34196330784557727	0.021913097461812026	1.4176964851051153	1.127493944064293	0.1144880744454367	1.0732989852565475	0.8742314695004934	0.25127827085709337	0.6856592203154456	-0.26873888842322347
0.7484582113869453	1.7217273197327696	1.6223050535925474	-0.2207967642716698	-0.6189176161821325	0.4570727983575044	-0.13367929485270819	0.15890952816809079	-0.4578920085268271	0.6348387954806393	0.9099618428518891	1.1643264835257683	-0.5746489311481361	-0.19812613724338177	-0.4227057803758103	0.5148586386101365	0.22690885183519835	0.05456020958940529	1.3072770161164347	0.631380720767501	0.34548671198845665	1.138200185124296	0.9711805821490798	0.922636703997426	0.7995029206887768	0.3068825316400548	0.011449186729539429	1.554833549003968	1.1093259670450042	0.13004509892561258	1.0133892245860978	0.9317248090209773	0.19154925871084566	0.6790587469655117	-0.27962216499311404
0.8397876003681348	1.7068015446042544	1.618401144897011	-0.13402961084791026	-0.5936623071174962	0.5577581364194388	-0.20185778958588477	0.11567295191813062	-0.5620334245241551	0.5999656722779727	0.998735542049516	1.1468034553890223	-0.6265250313114652	-0.0447810140317325	-0.500946525535744	0.4960906176373596	0.12243457304747822	-0.014661665740226409	1.2931383475578326	0.6214552986952228	0.3830869923917203	1.226686511994846	0.9987406724842758	0.954965560446773	0.7335704406478283	0.2822832772491479	-0.02101696487282457	1.7013281679300363	1.0790285024781552	0.14844092787286564	0.9743894148270339	0.9583748042260833	0.14971080270039497	0.6761670086411924	-0.30225882780789504
0.8987992225937784	1.7203171350337918	1.5909937494536317	0.008184064217347886	-0.5543467223881386	0.6308868176581605	-0.26864434365935996	0.09718253390598433	-0.6313343968434084	0.6042067143531913	1.0419524540498606	1.17170058108065	-0.6690974306555666	0.060337795624571075	-0.5955723450683899	0.4538407876944667	0.042760585282154664	-0.058444767213609104	1.276821043812281	0.5778159173958413	0.41151817335496643	1.278865317355304	1.0169824161096315	0.9826154826863572	0.632598973825589	0.2774119091811212	-0.08830831938103319	1.812012680751955	1.0369376054300001	0.16867915971928132	0.9641637151488786	0.9692246444741489	0.15335871974759324	0.6444868865528284	-0.3441760161195867
0.9181786122838078	1.7455420118964224	1.56170998787185	0.1161131606616305	-0.5161549302836013	0.673391494276473	-0.2935219582525062	0.0663190367749317	-0.6762425889993379	0.6531151673938966	1.0580401368985435	1.2269002411433747	-0.7159118926081085	0.1286371426879624	-0.6814126328045639	0.42185499150548916	0.018992714611184264	-0.09968072573347683	1.2532715696523193	0.5129150235796704	0.40519044883647515	1.3014042004060218	1.0499113552114252	1.0018930600505978	0.5193058247205947	0.28477667891429687	-0.14756488529124684	1.8700714214208127	0.9950567427982533	0.18235618124112837	0.9673965036121525	0.9843279104673044	0.18540184294612624	0.6286199506171569	-0.3799057578534746
0.9165725855139151	1.7656727945936406	1.5234267830101529	0.18022843004647868	-0.465284012228814	0.6823673737751857	-0.29775984128013294	-0.009995457924899493	-0.7099097656516931	0.7277428112372895	1.0652929173132457	1.316254956048907	-0.7559193238633853	0.18500040626704967	-0.7568323356445298	0.4060407119950023	0.05175263350424157	-0.13063014540261522	1.2311820056691805	0.44483758875263824	0.37699459647102396	1.2909463062245503	1.0816060762059552	1.0162522301943395	0.3966247272096928	0.3046777181305919	-0.166846042232075	1.8788982494464848	0.9598129677249979	0.19619300301443396	0.9589476912099105	0.9686599241068636	0.2394225404537016	0.6248897156783509	-0.42077329004928926
0.895474465421018	1.7756629232757313	1.4696702270545274	0.20380455557273222	-0.3871332426707833	0.6594965501076002	-0.2898071612052747	-0.09596113887258798	-0.7459011284121427	0.8287300012462137	1.0432264786232814	1.417846090602474	-0.7610947920189423	0.2196651364494937	-0.8093382661712836	0.40212852935025867	0.10338475236957836	-0.14014927579940079	1.2232198801663603	0.3737358433146233	0.3468551042052651	1.2643496864543917	1.0695601074790622	1.034940335532153	0.28009171547548606	0.3298079747279658	-0.1774851300413386	1.8332417608136957	0.9270686022069965	0.23199765935581912	0.9205439984724435	0.8927110423704008	0.304308176080247	0.6012183112539952	-0.44247078686565355
0.8570763376664783	1.755143943666996	1.4044509414666781	0.1345023792201283	-0.2948535688907915	0.6403432954292458	-0.26586046233995553	-0.17936178179264214	-0.7825405815296571	0.952801477204163	1.0048392022607404	1.5050114877069034	-0.7332064555502118	0.2412219111349223	-0.8237198247738953	0.40279943817797675	0.15749245981951487	-0.1610325824503246	1.208059274483982	0.3158273991996775	0.2961461493174155	1.2155922909187384	1.048529030931291	1.049649504691585	0.2068504114717855	0.3348871262680881	-0.16505923604676503	1.7288002735099337	0.8873195889017904	0.305646775248376	0.8942575305778122	0.7930439052079323	0.3545683665083032	0.5847171278791599	-0.4017137447873016
0.8154999674620477	1.7000279046175855	1.3383512755579663	0.017729247853865017	-0.19636301068050221	0.6534961393246025	-0.2478450265404999	-0.2869642043763013	-0.8394607932346331	1.0848196582386982	0.9654443639806572	1.5805090089333538	-0.6965076813562588	0.26786309826259597	-0.8013126886324351	0.4178295385391828	0.20839189327416308	-0.21020387094075468	1.1854755870563793	0.28298622759856384	0.2170931722062442	1.1263589716066527	1.042407309119263	1.0198719568566161	0.18065089241508123	0.33076608740485447	-0.10610631040333592	1.5886464456023077	0.8491143285571827	0.40331292893359105	0.9099285299724746	0.6959600633426233	0.38586839549351704	0.6328446835593778	-0.3297570557909546
0.7780034687713071	1.6247177037833616	1.2982806318630054	-0.0927654154776944	-0.09950238070468222	0.6950466870198235	-0.2300335056147576	-0.40032412238889165	-0.9049290932698615	1.2276818899259583	0.908629529572497	1.6555907294921532	-0.6478795289503768	0.2669747436723159	-0.7611157141875018	0.43942060444936787	0.23856521064160727	-0.27032297577946285	1.1885526285059882	0.26970158803556715	0.14399313703188968	1.0233385695773733	1.0010980290691496	0.9410761258240912	0.15670907290707958	0.3307776309310821	-0.054475786578137696	1.4572775462202332	0.8300642069889799	0.5070138921150432	0.9619626676845238	0.5870291090912754	0.40776715677993547	0.7418384934860544	-0.262510008051374
0.7418030618597775	1.530742361652544	1.2845947196023422	-0.21212801652832206	-0.01303039858119887	0.7668890611177848	-0.21353413257204754	-0.480799883817007	-0.9464403980370358	1.372412699557251	0.8213963176041709	1.715847883389987	-0.5888245536035326	0.24536126550240075	-0.6957251046564841	0.45466853235204097	0.24356079298721012	-0.3252253359153009	1.209530414739087	0.2654695829188597	0.0795915441019612	0.921387934501403	0.9145546553878265	0.8415935108641481	0.13908115891663955	0.3031770597210114	-0.024076724484269563	1.3493304674062774	0.8332462283975604	0.5916234252546604	1.0454305144969114	0.48630462315601486	0.41716842447873165	0.8647642471611261	-0.17266773129105956
0.700564802554271	1.4255806105612883	1.2728118516716216	-0.3496726785626977	0.045218089376979666	0.8703307716242051	-0.20923418849589828	-0.5302829735371374	-0.9728556670732662	1.532281090060982	0.7255613580257559	1.7599566970726996	-0.5374872485121178	0.2530540382310006	-0.613926391835857	0.47855114399845694	0.2213804073727314	-0.358223899434863	1.1990078313876893	0.26378489982683784	0.024306755368095918	0.8188101946597011	0.8201493123632322	0.7227964765383126	0.16153060075685477	0.24719095751740175	0.023454655739334185	1.2678080066691773	0.860298661230906	0.6328236900864498	1.1419556168400384	0.4202203248566064	0.41443248669333366	0.997966959341959	-0.09288005521967765
0.630902687012501	1.3286106065416277	1.2568227222078978	-0.4842772965554417	0.0699501056926551	0.980804765674892	-0.22031651858906712	-0.5757339711059165	-1.0033941316570316	1.6929892908766395	0.6390442644451033	1.8086817467391352	-0.4894813664709802	0.2871895358915742	-0.5482133774682731	0.5156253915560997	0.17216837062148652	-0.35121925631269996	1.148169266999447	0.25966453033671266	0.00785118527042293	0.7326755106606452	0.7084278892937292	0.6022862891356753	0.2074626689765211	0.19369825697893936	0.07742087392441355	1.1978637744657528	0.9164198572951145	0.6240064762118839	1.2174905217496432	0.37008036543780237	0.41896986499586725	1.1406941330668339	-0.05038279379131636
0.5524778640069347	1.2574992702605434	1.24335912821008	-0.6159259353084956	0.0780311183077672	1.0648034490152045	-0.25901601527441387	-0.629572089419725	-0.9916838093431691	1.8031933990589337	0.5334750909691162	1.8627697764454862	-0.4440100978667286	0.3418422443553336	-0.4871406898555735	0.5344631173421456	0.09904414637595428	-0.28792438670182363	1.0694913385470453	0.24949553962462478	0.034678645419064937	0.6750279828578505	0.5550269207419359	0.5314483304599127	0.26847157825024076	0.1588829818766526	0.1052506722224095	1.1291066947657764	0.9845970288611389	0.575201599413652	1.2592416408391522	0.34413927452354415	0.43132099154147135	1.2525689313612367	-0.02461097389358379
0.48518252475763746	1.2392619378052119	1.2277079225058771	-0.7271854881468212	0.08519422396978202	1.1214009632086601	-0.3307851849577762	-0.6858183909177509	-0.9292995254898354	1.8631558553303438	0.39485622120615926	1.905359644832084	-0.40667387598206134	0.4317267178463962	-0.45709946776252475	0.5323719729440637	0.04588004892463228	-0.16509005055255827	0.964389035894175	0.2357339114753303	0.09385071395354705	0.6377152492968036	0.39624476124247254	0.509094445957756	0.36718534552377585	0.13145556355999746	0.09612978574706955	1.0591205630622285	1.039416011543615	0.5133025020106559	1.266784813920123	0.37531904799389915	0.43347146115879864	1.316316173975419	-0.013976300087980903
0.42834608264840746	1.3027757059609004	1.2080816662620286	-0.7960016409586678	0.10034397798070198	1.1706905566134005	-0.4067479083483948	-0.7456539003033629	-0.876826554510925	1.876183412794073	0.25497998078577333	1.9265909360660483	-0.37207716143486674	0.5225278976699836	-0.48605833076138205	0.5300630010045163	0.010999782858218368	-0.030148621454378865	0.831391218785727	0.21036217816173766	0.17701758358913694	0.6256434825564654	0.25750630380496803	0.5054747192954785	0.47716209981146457	0.12058156185364759	0.06473805355025175	0.9876539823543752	1.0795535885191754	0.450924003853284	1.2617178192365521	0.42202262390113593	0.4332575400973882	1.360175996887032	-0.0185754512272866
0.3927091939017522	1.4209539371668858	1.2018033985193202	-0.8419507845578236	0.1538399383499529	1.2076542178561287	-0.4670357840552347	-0.8125109706207345	-0.8155373198815976	1.8236847706698929	0.13987644040412267	1.909678880338913	-0.32907979696362233	0.5495376574468168	-0.531494383800543	0.5167406685684097	-0.01565442427910175	0.07550882759811309	0.7036939986269697	0.1453902434922883	0.2644465156070149	0.6339987313469528	0.1411689050143011	0.5153207442368891	0.5677506997826047	0.1264687602296966	0.04122928981803744	0.9073605736208477	1.1140517414141828	0.3935181135206947	1.282490204681415	0.45048693347773583	0.43317872707476257	1.3799236671538533	-0.020799064841186116
0.38524257821716673	1.5240083335956227	1.217881455288182	-0.8700126683372978	0.2197405104404885	1.2214784858084766	-0.5052831216727803	-0.8899419027354722	-0.7319113158768776	1.7340770103875447	0.03832086068230999	1.8465790075908077	-0.2843446286688848	0.4907644957770751	-0.5713919823258078	0.5066508968476701	-0.001433666535283784	0.1433836561734804	0.6202320568259079	0.011051989943474694	0.3405448114347592	0.6467529356264687	0.06937443771477673	0.5429798769768853	0.6362342527599425	0.1250489065037085	0.03802938854499966	0.8243716303794801	1.1461660036829597	0.35244004888119596	1.3313603366634528	0.4728114109759707	0.42375494136950154	1.380622414332592	-0.025121990686840946
0.37264794723222455	1.6081678395352348	1.2272721787107028	-0.8925848763859212	0.21900275345014814	1.2233726084113545	-0.5211264207739754	-0.9485041198627648	-0.6770806368748516	1.6622942239757965	-0.03222512746160653	1.7635801028908051	-0.25421004795668745	0.398649685229563	-0.6303229806670207	0.511730635114674	0.05372866385427827	0.14658391270481863	0.5942007353653511	-0.17460820575207361	0.40247109615084187	0.6783018386201279	0.045763845322824126	0.5777495160356559	0.66113272461909	0.11335531443520101	0.01985768642511774	0.751871528668621	1.1787738468302955	0.3268814086627069	1.3841854758080054	0.46315108809729305	0.39924409133323924	1.371699950357925	-0.035148968846409376
0.33274522597746936	1.697746257464182	1.2064542965780114	-0.9115796324706089	0.16257292225885075	1.217697308224373	-0.5303025900911209	-0.9682678301332329	-0.6588000192169513	1.5763501361792214	-0.07336029996289839	1.666690061600076	-0.23589101551165012	0.30870850825401336	-0.6665014091133072	0.5128546252286432	0.09072927709404778	0.06227511372745248	0.6311252327606535	-0.34711569489785493	0.44356644202506035	0.7332380605240225	0.07245998298293618	0.635950668144895	0.6283514373865038	0.12726526353939766	-0.014453663721553277	0.6836731089702719	1.20314834085444	0.31598679151918785	1.4289401075832502	0.43704178260554716	0.38131975818775093	1.3499742880774428	-0.0345965182591048
0.279825235114117	1.778411991200144	1.1698607105139265	-0.9123365543783454	0.07704458279742861	1.2077743674242214	-0.5281747827132328	-0.9730196092132013	-0.6367984689917652	1.4715628045088383	-0.12269752609045936	1.5628841520616727	-0.22812022461532985	0.2286620893212723	-0.6588673231617213	0.5109900214736876	0.10209700225382223	-0.06589026200080159	0.7017287349274032	-0.46543931037912784	0.47435962484025024	0.7726073288315133	0.1378612004868361	0.7247859446275021	0.5693833864618945	0.1833668010052844	-0.0701833311483461	0.640125561843616	1.2087457580517127	0.32796241036374657	1.452383555836422	0.4610243752247487	0.36726852215410055	1.3324841086957777	-0.0366405854321297
0.2111887226324181	1.8454908330330255	1.118265088073144	-0.8881469237268735	-0.08307441981515301	1.1843169311594763	-0.5351344860117425	-0.966357891745751	-0.6066287454732258	1.3790157081347558	-0.17868799165699537	1.47893484583561	-0.23425186430695782	0.1948668125676145	-0.6562535410938332	0.5025034604581424	0.12327827139918053	-0.18910013845731571	0.7833714040465797	-0.5050496604283093	0.5025206137097318	0.7637725293378193	0.20681696613965334	0.807385712330564	0.5056703398756026	0.2928917778522666	-0.18549656169573492	0.6266199563043349	1.1938438162075684	0.36834487390866155	1.4420890734250063	0.5356035096873701	0.33286100827683	1.336053094285645	-0.039223291927776335
0.13523774437064986	1.903419319094444	1.064864241338069	-0.8565952315727806	-0.2879135060398098	1.156428096118595	-0.5807050273548534	-0.9245053288200538	-0.5977342640210926	1.302624462636322	-0.23702665937846343	1.4282665644774954	-0.23014639763224168	0.21313478515285528	-0.635953550848511	0.47442113381224615	0.15810303099508657	-0.2837281319643026	0.8591182820670538	-0.4605577888895932	0.5292521992444579	0.7328968417544319	0.2693547976347007	0.8482158606610362	0.43591125043007073	0.431633419581176	-0.3504783328060205	0.6269411858052698	1.1415977551260859	0.420317555691678	1.4042700339202576	0.6256223392981262	0.30567051547132945	1.3650349772684172	-0.02608877921462377
0.06542911410601193	1.9287234198165684	1.0447577776464771	-0.8257367205341943	-0.39590054085830295	1.1336703543974505	-0.6370741911407478	-0.8737120398196211	-0.6006730185712309	1.2289311077649452	-0.3105870063170083	1.396759056743	-0.20637870516419726	0.24829094553417685	-0.5712422943659751	0.4510003165537408	0.21840526055357135	-0.3204331150380162	0.8931566493435635	-0.3671289181356194	0.558467808867021	0.6862052030941305	0.35368892090402315	0.8336632700086231	0.3888822208477565	0.5531521201785822	-0.5259590500639771	0.6509076998749733	1.053698351859354	0.48106045127530217	1.3531300717406032	0.727320066717432	0.2914166173795011	1.3991553395040683	0.0064919941716290504
0.01347273930459526	1.8919239370819838	1.059164001078754	-0.7885997414609032	-0.42751257003737403	1.1184891030878166	-0.6939398433148164	-0.8367035235288431	-0.5905717481783579	1.1720759496476547	-0.3736137513903445	1.3870683554683452	-0.16105920981963895	0.27477147278914027	-0.526186218455625	0.4594171727560168	0.3028083996060666	-0.28352403397123277	0.8820051816083035	-0.27273592151572795	0.5984649546181979	0.6148720359921287	0.46318875138045124	0.7459240430751525	0.3856806243125913	0.6476243388248413	-0.6995011410032309	0.7032401755271775	0.94197054405114	0.5460333535151667	1.2964187081667986	0.8221209964596712	0.25846151491916874	1.4384034310360048	0.055991566794067874
-0.02091877429768668	1.7645953501045337	1.1055395907079653	-0.7806879156252939	-0.47498637450873804	1.1005161412254343	-0.7789812115177593	-0.7870174451878214	-0.5491498351845715	1.143690361104607	-0.40568086663375996	1.398702288434678	-0.09404372700185715	0.28113171363231965	-0.5084078946106002	0.4801107891953592	0.3877110968931212	-0.1987988750880029	0.8715836689614533	-0.20505428572838702	0.6438920898666459	0.5361427215060538	0.5726392131325884	0.5815258212049548	0.3968670791386525	0.7115639305992347	-0.8601034851887348	0.7567877366829171	0.8185963278531043	0.5855134156400846	1.255114676843487	0.8905362681900038	0.22257907161849425	1.4916587160125077	0.12321099200428284
-0.04363982670542119	1.5776983431741574	1.2004072398286607	-0.8083673546513852	-0.4448241236013805	1.078620649345898	-0.8628700173910119	-0.7150487523261744	-0.46819441040982596	1.1306837988986753	-0.41887076809976076	1.434758146329608	-0.029373141046343632	0.270991240490073	-0.49840183021854945	0.499828538248931	0.4477024902167675	-0.10164006646694694	0.88659828362615	-0.16095821322936263	0.6928230064600436	0.46487410930640616	0.663971353070096	0.39101583066412987	0.40486469279422754	0.7353320511017593	-1.0067967694611417	0.8350839359106359	0.7014916389848457	0.5798358067059297	1.2601587439493032	0.9358700968233965	0.2265422407561893	1.542882259192369	0.19337221659189247
-0.060398856928784994	1.4251844912638223	1.3283469537299957	-0.8342939218911368	-0.3005325820024715	1.0572552290903021	-0.8995480970673648	-0.6370826683927223	-0.3388780362320298	1.1148953650344953	-0.41704716429859034	1.5095937807789814	0.006748894760772693	0.27486597859661543	-0.539347244462658	0.5136997960895352	0.48041800393341977	-0.012530882692572848	0.9184467856374265	-0.10487653391299612	0.7483169761697264	0.4042201674796614	0.7427391526756593	0.23153601601443086	0.40546419493427893	0.7461829657556558	-1.1431779631346675	0.9677377532964485	0.6123950395445905	0.5325819323483201	1.2940227762915364	0.9879805698642196	0.2572230245636377	1.5800341091880878	0.23600759066707916
-0.08650665350741411	1.3070617167594807	1.415460141842701	-0.8483726693750455	-0.14153737201470878	1.039317605336183	-0.9049740058809814	-0.5499636430081497	-0.13401443956947726	1.0867407243272267	-0.3804085491152537	1.583733585539631	0.020825864597368574	0.29169746290821086	-0.6198333090201182	0.4909498876587458	0.4881667072161557	0.04746576335029183	0.9546637881008857	-0.019698550832600508	0.804691249152644	0.3593913988587384	0.7892938596816429	0.13580207472254702	0.3908337916440945	0.7617667261628464	-1.246392296897866	1.1183943892346206	0.5633309998716912	0.4571092135861841	1.330615190386461	1.0393581079602665	0.3084289712631894	1.6197229489404592	0.26887840061166923
-0.11731419158109672	1.2133082014352434	1.4430009282437883	-0.8557187956796101	0.023059643957838428	1.0323984037383576	-0.8948491891078625	-0.4610638538130254	0.11719879159489147	1.060496652079585	-0.3156747776526937	1.6059831641229458	0.007644356992964738	0.29452318655176357	-0.6856499535137426	0.42547092869383735	0.4784086697010769	0.08209711081441498	0.9711495430206872	0.06452545507520362	0.8407662516072343	0.317744264711015	0.7638442823098661	0.11061135609321279	0.376101345436453	0.7595619126533835	-1.3184367894284357	1.261970009652198	0.5444384041157959	0.3641806673559592	1.3725955852535077	1.059688041182556	0.38598098552583543	1.6564985504553182	0.29070019881017706
-0.13909980383514026	1.2110899333694352	1.4355754982648068	-0.8270115363788015	0.26214438024568465	1.0234154566179932	-0.8667266682634367	-0.4059063094634191	0.3450584219615741	1.0371289301502853	-0.24192291068023547	1.5809332953289164	-0.03477626909144259	0.28550733251848853	-0.7421859444975929	0.335708555406215	0.4565946267919429	0.10023734043847905	0.9571119451666334	0.13498783283371357	0.8261148674259905	0.27573746753588707	0.7150062718054448	0.1603112163213261	0.3614326760522206	0.7392222194404433	-1.3854478606134595	1.3962718740428046	0.5086905464431614	0.29155615307569305	1.4016677538452127	1.0895821746678138	0.4499096058776503	1.6752464747587126	0.2727869885168449
-0.15999505738868142	1.2599789770626808	1.3755673527580161	-0.7532873425652085	0.49158680424119117	0.9877381025160252	-0.8392336237683031	-0.38546904604181015	0.531373225646062	1.012081587597137	-0.17474101356679003	1.5378936833630212	-0.07718171784988097	0.2472986345556695	-0.8216472222531042	0.2310206389772901	0.4278866802458762	0.09852291729669023	0.9279811220999006	0.19210467886927426	0.7618875919759112	0.2267034081329987	0.6855701699472077	0.25394516351906493	0.36948131116652716	0.6977347861786315	-1.4423220182765923	1.499316711342502	0.47185050980520593	0.2607429045886741	1.399489633958611	1.1690034858967373	0.46178785428750635	1.6823521960686585	0.22214108092574988
-0.18985588494537425	1.2281626750902177	1.2513892638639983	-0.6635801450998189	0.5525546987800393	0.9268010686279154	-0.8412195773209978	-0.39355168385550354	0.6785232586148169	0.9912857847481062	-0.1182176226884966	1.4639490503443313	-0.11252212136957382	0.16740342491489074	-0.9096637426361115	0.12030325620056537	0.37940732890532025	0.0856729076530014	0.9073626983718668	0.22046012802054657	0.6699699848519406	0.14590833677157214	0.6423601940119098	0.34118702343023755	0.4410389070322128	0.6492750630753805	-1.4911029949827348	1.5516631534947467	0.4699391966158931	0.2569358985980569	1.3897110220466526	1.2661474043968644	0.4214693637133866	1.6870714270142955	0.1581534916512631
-0.21741755838937982	1.1577722759305211	1.109968170503817	-0.5775061727915681	0.44340955705810636	0.8492127181264474	-0.8628877491191608	-0.42197009078035796	0.7488187144130124	0.9638869733215676	-0.0777069720369203	1.373881534294253	-0.13739775863338188	0.07098860012718973	-0.995814920750403	0.02668097887815383	0.3148533037060225	0.060062691482574745	0.8795457944642727	0.21293994626639737	0.5562191133769792	0.0460511249576778	0.598681215195849	0.4087276229581757	0.5418062880195388	0.6006537306049446	-1.5489581442770184	1.5363419029501875	0.41514121737505605	0.28265433906800397	1.382454443687601	1.3617533610456611	0.35028994528010504	1.6822124466329114	0.059444382964718614
-0.24685011214076766	1.1464432640229951	0.9908322598110948	-0.49837197923741067	0.29180049554339205	0.7698291917252368	-0.8867723869359582	-0.451993953161357	0.7468409214267959	0.914506126980406	-0.062177195373983585	1.3085244579217539	-0.14650415421500732	-0.012242664517514804	-1.0743550418300063	-0.04019207635214154	0.2578925636720418	-0.0016402137823569862	0.8610610856100539	0.19780824451817014	0.4405246020017105	-0.04146687837755214	0.5864501137528674	0.452210395407567	0.6127006049217603	0.5302151335644428	-1.6114029329884705	1.465322250243632	0.3248684252029146	0.32658060818937285	1.378166986647655	1.441943653200251	0.2606570205494255	1.6765472195068287	-0.05679122060404333
-0.27869452363781866	1.1512679970661295	0.88854807344193	-0.43702943431458935	0.10341510591723031	0.7315297499901797	-0.9106570247527561	-0.4668767097749251	0.695563565416953	0.8702061330263862	-0.03415698171672789	1.2644920157902422	-0.14191301310927112	-0.0739833085420247	-1.1330672654606915	-0.08114365414789233	0.2302503413597028	-0.08225892104501832	0.8822297831739675	0.19551463982662207	0.37792719498821226	-0.10557911854473016	0.5798347046979349	0.4658695675199255	0.6347036089981077	0.440972132299264	-1.6752024244286539	1.3912858335283023	0.29792100957777257	0.3564068551232704	1.3904332407458901	1.4567705666732462	0.17880406705212218	1.6846204369104132	-0.16746088450571744
-0.2998320900022573	1.1616859345894839	0.8162501743651335	-0.41081603350979845	-0.09338586054059254	0.761022935146185	-0.9380525447430706	-0.4797664872015561	0.578337428589919	0.8356584363195898	0.02828687629687305	1.2059829218421283	-0.12922476859887194	-0.09846976325923022	-1.1606098500703392	-0.08516910711419776	0.23704433334972358	-0.142876024986816	0.9331806483450421	0.21452314242516674	0.3617766804802732	-0.1380410123002633	0.5794150705414659	0.4792708456207233	0.5927512145592063	0.357662503515045	-1.739912836669193	1.3164393598106177	0.2832711090333171	0.37130587856803177	1.3955002354294594	1.3819511256713544	0.12668614109077148	1.693016153011877	-0.28010555925700503
-0.3117899454608923	1.269889881885278	0.7941428463079475	-0.4233889047772629	-0.16545442421315076	0.8227656779026825	-0.9531067819416321	-0.4947784183920564	0.4392103072827614	0.7876842722509007	0.09691766410165992	1.1195982117055348	-0.11608879297237655	-0.09056907775417974	-1.144501122700399	-0.0495847999401878	0.2897088725664849	-0.17222531639028643	1.0107355689691193	0.2545292915140401	0.35680863230459786	-0.14182208515247058	0.6155900032653612	0.5150904817265658	0.47913918133716393	0.2843264813914267	-1.802334268437047	1.2266347645494289	0.23394452633990848	0.39273791229298777	1.3656256016163724	1.2333455617864346	0.09141168396462898	1.6849859354346772	-0.3669646028458745
-0.31550353016741484	1.4240278229152223	0.8146316974116301	-0.4476900818151369	-0.14625558532502042	0.8686062719409883	-0.9607934860942551	-0.5112297234397898	0.31866550086868795	0.7378310326092807	0.16503218051068175	1.0204509667904107	-0.11954922329339397	-0.09739239705399452	-1.1062385772748724	0.020860626970161604	0.3775978179668015	-0.1632041850965913	1.1041585902074194	0.2967377070545341	0.3681044049987628	-0.14193275069936492	0.6578619734391402	0.5428785614723438	0.3173373803467526	0.20918966917631274	-1.8440731266481443	1.1854196229295577	0.20867738604603106	0.40443153069379667	1.303423083170553	1.041304590928359	0.059244711730544145	1.679073459306886	-0.411588799035355
-0.3000180509966672	1.4719265683648026	0.8442000263698523	-0.4583188589195715	-0.10410907260947762	0.8787200385257579	-0.9786050070199973	-0.5349424850621538	0.2180662338918716	0.7205099449258379	0.2568785272089106	0.9221777518501468	-0.13525775567169815	-0.10908276543885971	-1.0627714966304658	0.09095752981416493	0.4517766651519626	-0.12105386756776941	1.1806803436294384	0.33108088526781454	0.38571918633742613	-0.1358369234912944	0.6865081757087274	0.5619627183279128	0.1565560085308973	0.1601758568141406	-1.8522830923231315	1.2225286135374858	0.19920483386603113	0.4051177317735862	1.202702234098498	0.8568452913842682	0.03762742552492841	1.686125430833852	-0.4234250528683443
-0.2889843653284271	1.4230692142153545	0.8483084678672054	-0.4563030563652826	-0.05832524636016908	0.835876116068125	-0.9927815236751792	-0.5672822630724201	0.1568999129509539	0.7183159404859352	0.35021539938846125	0.8470620883797032	-0.15401693056984794	-0.10643660282951226	-1.0080202467061858	0.11972819149109482	0.48585763804307847	-0.08064246493990423	1.2204348207521185	0.3420211766726359	0.3879155865835141	-0.11406347713992707	0.7395301855967722	0.5861771239134781	0.035711683534195904	0.15910230887497748	-1.82036582889534	1.288995187230799	0.174851343283529	0.40494853150733573	1.072290171835386	0.7002975963764542	0.01905007019197536	1.685297684175961	-0.41238985238694814
-0.296744010458747	1.3361844075091773	0.8280330422958542	-0.45043890348007737	-0.07650323545934157	0.7403077360826218	-0.9968420894213159	-0.6029898068383911	0.15525733911494505	0.7195336654382259	0.4154571152887895	0.8041667337883001	-0.19294677168129898	-0.10109702470707968	-0.9419042262928906	0.10072491677353426	0.48603525874869885	-0.06372682327426071	1.2287563087600006	0.3247886954060431	0.39243040931158474	-0.0700185894761701	0.7990565249100959	0.5775837270282248	-0.06510671891186101	0.1889538676994183	-1.7404617248437664	1.377584696988453	0.15512911158282147	0.38985210775195067	0.9385880021646151	0.5570388529903032	-0.013015571013021653	1.6806429529698987	-0.40588474672144337
-0.3075410184977395	1.2123416703494283	0.8189179935192594	-0.44655071515401756	-0.06871389421250339	0.6163487199189095	-1.0050962088747095	-0.6162578812403197	0.17801871941393124	0.7541443479184162	0.4659434616198287	0.7865843055561761	-0.24033797202067725	-0.08112794758725905	-0.8932095815127052	0.04965742795206683	0.4471807293940052	-0.07931174602508742	1.2077336022137695	0.2970218704676467	0.4154316007775584	0.014631331768726386	0.8248516833519061	0.5333641145457997	-0.1706956277489629	0.21414184192793098	-1.6056454463913608	1.503450795354524	0.1298304661264811	0.35002424507974056	0.7972509491018582	0.43336509255470457	-0.07267702913987313	1.673709230965489	-0.4246818779544646
-0.32984506746346715	1.11068953623372	0.8214790999072188	-0.4492198608286698	0.03789199089151819	0.5122285177338455	-0.9978705296539625	-0.6025376958191313	0.16573852454471932	0.809708297681123	0.49345573083931615	0.7798805805062842	-0.28073242508817375	-0.03264646835172665	-0.8691789067299563	-0.00789260850345116	0.3349799499117519	-0.1422310753287157	1.1941564375693294	0.2736595784324892	0.45106209365853617	0.1271505265730613	0.8607797724543513	0.5014681516158592	-0.28748374677680727	0.2186669042091301	-1.4364243900178884	1.6250710777082464	0.14781991389182184	0.2944889576906884	0.6665408283279464	0.3294925909550006	-0.1658227628789656	1.6646147676852874	-0.46158557718637283
-0.3788429718992945	1.0904557625191607	0.8211144979561557	-0.48312199469626316	0.12198770922053714	0.449729539460528	-0.9392848998494326	-0.6078338534733103	0.10351067629481485	0.8585642625773311	0.4802491754573226	0.7745006290105468	-0.3094251598332812	0.019152164726238274	-0.8687298428504503	-0.05193733738802914	0.15899113452319324	-0.24105532357322298	1.2118213507088704	0.23941788715246276	0.5016141628145216	0.21835738147141953	0.9062113409827262	0.48867476654231545	-0.4134047069169219	0.21343768682805045	-1.2483776371037654	1.7077946574488412	0.21840197952571785	0.2245716476704173	0.5818348923168577	0.23270913226377976	-0.30359918543006736	1.6636902714180313	-0.5275205547811066
-0.4365472319824302	1.1289664806187987	0.829046813574422	-0.534608619620444	0.24528749087339827	0.42608834503281673	-0.8446063373974703	-0.654502782767441	-0.009301741721173751	0.9118712221267398	0.43484227350397264	0.7738302565055565	-0.3364559773847399	0.05658591506774848	-0.9093873956333389	-0.0680304361515933	-0.047148795644605744	-0.32925831225836555	1.2408174128362037	0.19773720366489192	0.5629216204771431	0.28597403062357024	0.8995342210224286	0.48646424644321595	-0.5483692206165325	0.19603004927690687	-1.0431051382855112	1.7501550520720435	0.2630132895707684	0.14230271821392065	0.5308095680259717	0.12457118959202537	-0.47505128664835583	1.6756442231527653	-0.6073496646465355
-0.48522393106427797	1.2035161324018857	0.8364811362839178	-0.5609813724058103	0.4571524256455895	0.4377287178945336	-0.737276186911146	-0.6883372951679103	-0.18835346381786597	0.9623333242445045	0.3698670202595225	0.7824432703354824	-0.36514112346686234	0.08283017780401897	-0.9735459581103296	-0.054359579649138935	-0.26367953709126	-0.38268300292437557	1.2570561060337746	0.14907421916942046	0.6205073999450048	0.34717207805587624	0.8527820391192824	0.5008971005902602	-0.6647491679745553	0.15965639813390098	-0.8503402827644269	1.726118705502137	0.2877973507069074	0.09215363930048273	0.5031359816772413	0.013705767699548444	-0.6364490979803863	1.6953488935932028	-0.6773037202639056
-0.5220329375938719	1.278842178008007	0.8126130475850107	-0.5634991336989149	0.6176059924747204	0.49501885900993664	-0.6253269212419877	-0.7158237997877628	-0.43697433355397364	0.9688103612752208	0.30655715861431615	0.7853114463694875	-0.40650692539639943	0.0938873572787891	-1.0256603970498221	-0.01725047968486116	-0.4551546577511882	-0.41906959312890074	1.2653775940416574	0.07186296034949298	0.6600164567526068	0.37720855190865316	0.7504900423892742	0.5395075183212178	-0.7494703001920012	0.11680682877723865	-0.6922721669593942	1.6398197017511442	0.33558018043971893	0.07035500499865352	0.49587940331819	-0.07798319235913845	-0.7662091102302412	1.7265990174177268	-0.7539424279876523
-0.5323847662826139	1.3535898894398286	0.7707371795957577	-0.5421698710987861	0.6898804418190002	0.5783178478066489	-0.5386896975056299	-0.7692098070823136	-0.7160331021287849	0.9270507935147752	0.2666793567704527	0.778404063849724	-0.4569411795926374	0.10263859505112878	-1.0687705294823158	0.014935717842267045	-0.5800442163912729	-0.4373322815488061	1.2854794341686628	-0.017283161821148002	0.6803854542728727	0.39165962790721043	0.567109916012046	0.5765429404815675	-0.7885017161187393	0.09144570165531331	-0.581315006393186	1.5358810084488477	0.3653525589655488	0.05727018440868098	0.49457253138622803	-0.15780100937785901	-0.8626987679292659	1.7550004027443147	-0.8197254816708766
-0.515670817512439	1.4296764840970846	0.7370070527571004	-0.4759750583674192	0.6655601968467699	0.6541958338682045	-0.5301252728096288	-0.7734910216320305	-0.9790348734087303	0.8371595972521544	0.244329801508617	0.7647674990963358	-0.5051823101863003	0.12068920427917215	-1.1035557084562908	0.02331772163790714	-0.6122601718733638	-0.43140527583005195	1.2908474115880537	-0.08281327462349644	0.6834621577921945	0.42199120988503697	0.3772995132959758	0.564983762463353	-0.7961676902925847	0.07276827621914	-0.5068881056155377	1.4218724686172644	0.33199909363996316	0.07507381242405956	0.4919473237334275	-0.23216386795513624	-0.9168658324788582	1.7672768531769267	-0.8538945504956288
-0.47052174214270465	1.4399676634452503	0.7436054587983033	-0.3887696869970767	0.5150749279568736	0.7172178161438089	-0.6050684218316749	-0.7136370587354259	-1.193038778900234	0.6825505188268495	0.22538597206723338	0.7301627006742322	-0.5366600842467878	0.1481714930933886	-1.1232799757791694	0.00957716032218375	-0.5466959289108445	-0.42017172229147814	1.255337904056439	-0.13384090466379503	0.675094918759479	0.44571052543595363	0.2228618015340808	0.5177891583475536	-0.786639432875176	0.05289032405530018	-0.4664805931895756	1.2916907217386402	0.3033188940794562	0.11875568116084378	0.5078475989056249	-0.2943071390105052	-0.9453060746431206	1.7533664093417236	-0.8819452290659902
-0.40823044419749205	1.4086900837173415	0.7870464473579766	-0.30313393263540983	0.30343303599571597	0.7695818249673982	-0.7413012892009846	-0.6692194577820961	-1.3227909379732974	0.4839773705722957	0.20241189495568293	0.6721372932170586	-0.5397486700815549	0.18551073762742276	-1.1326412304980835	-0.023611043895692147	-0.45612047033800385	-0.42043296772260763	1.2075876111960884	-0.1782820327358838	0.6531134845506177	0.4447053133850007	0.09066470006507586	0.47680243151006174	-0.7537943688191803	0.03302391541768897	-0.4487526729980685	1.1849726949282595	0.29926522984278264	0.1594295451643009	0.5549293798228722	-0.36059569786829143	-0.9744781520174689	1.7065610983228114	-0.8963641893946237
-0.3615542346009478	1.4453231963469906	0.8379306513576597	-0.21063807550993524	0.01062071795793187	0.7830315089721611	-0.9304456333671208	-0.6306700733236402	-1.3600337855611822	0.2909994585209409	0.16773011490145515	0.611464338651572	-0.5110331693474939	0.22715944698239182	-1.133562387173992	-0.08514296780922175	-0.4027454482987565	-0.42220453830245586	1.1415435208123363	-0.19237856776491463	0.6127589879657528	0.4327718785782781	0.030940885854589466	0.4273788862943365	-0.7217146266441017	0.018352093582475183	-0.4400171760921069	1.1561318723443785	0.2769280696577957	0.20126901100192357	0.6401855777000518	-0.44679365350464495	-0.9950258329160361	1.6556278039710435	-0.8903977230517413
-0.3470436418554329	1.4930555716916358	0.9169069910502822	-0.12012615054263476	-0.26663007472548705	0.742788471282658	-1.1497161836585272	-0.581140849826034	-1.3353281341910013	0.1412507822758995	0.10760115121080127	0.5608554573888364	-0.4504149294258034	0.2625329707209102	-1.1301080496393368	-0.1718034769063576	-0.3571302308363467	-0.4115261313050329	1.0285015528132109	-0.21429974534785828	0.5428576785466139	0.40575104087835834	0.052329885653469056	0.40143290663114256	-0.7145716224222147	0.005827367625585023	-0.4415704128414289	1.1860062159312648	0.25391879934030337	0.2368104669291419	0.7468790607769513	-0.537076820308595	-0.9903195695650208	1.6126172276305144	-0.905893962025619
-0.3538227653788721	1.4965731110531337	1.0205784433795901	-0.04582828959896644	-0.3991260830486215	0.6843180373512824	-1.3533739473146773	-0.555305934439802	-1.2716700175668825	0.04665664826650112	0.03836249547229082	0.5357886171389832	-0.3915496706535767	0.28872998055344323	-1.1452841058749212	-0.26056384350323203	-0.3096499959649107	-0.3823074626171278	0.9012647658640665	-0.2864569548917168	0.4486826600586092	0.3713063894076439	0.09507085870800755	0.44223542346037564	-0.7291127381596277	-0.011095441824002817	-0.45827062751458636	1.2118861405065342	0.23182317873418862	0.2506566887172391	0.8347719300958059	-0.630964585201607	-0.9731608486393144	1.5509769765091461	-0.9600893646401423
-0.37945157151735853	1.5757652810025222	1.1114621492301242	0.036357494383226246	-0.46023123470195176	0.6098253051336225	-1.5095106795313193	-0.5257341830780616	-1.1829151605640094	-0.0018528948760381755	-0.008992914652171493	0.5366456756580187	-0.3420639993304245	0.2926519715637256	-1.1744962869596545	-0.32348986368214894	-0.2624805973283137	-0.3310135549987677	0.803843836756932	-0.36497739515062433	0.3275320115640913	0.35699364534270434	0.14224267476762167	0.5097115494854239	-0.7499932701439634	-0.026171287077182425	-0.500558373900254	1.2227381110380973	0.191549079387962	0.2530442924743178	0.876075961419119	-0.727243400160362	-0.9271790794394533	1.4871329842856003	-1.0153068008411767
-0.4184752044349091	1.6946565269439469	1.176041158220983	0.10597040709795351	-0.47580991719562754	0.5102425160494828	-1.607974965943108	-0.48533944752058816	-1.1006747290468077	-0.017840783689299165	-0.015796039335077745	0.5295516071242078	-0.3083020377115469	0.28034731543026326	-1.1968458508088724	-0.3509709863135957	-0.1197845629496774	-0.27145776062093524	0.7260081641757743	-0.42012539468105103	0.18818261817341728	0.3625822554608454	0.19004394206194097	0.5695153286665101	-0.7750065402852477	-0.019949326440534747	-0.5720656567280509	1.2328638235675478	0.14356671695956352	0.24517648009370863	0.8572065649278144	-0.8066046347544684	-0.8437160884799603	1.462773582639102	-1.0603729575005
-0.4433827073223564	1.7177582043721606	1.2210383746205622	0.1679423923440509	-0.3613460622875293	0.4066594531100119	-1.6466124015799326	-0.4712040581021199	-1.027194691321656	-0.019593887715442727	0.013464891063614499	0.5027367069246369	-0.30224628464976605	0.26553825539866965	-1.2155683602467018	-0.3601197430552001	0.20036565763889458	-0.2084812838792462	0.6627154429714153	-0.46738785949761297	0.07317666084354829	0.39183484835645704	0.23241464968430164	0.6120678405741973	-0.7767157591526275	0.015593190814088184	-0.6608337208753785	1.1988553959686363	0.08054589031635631	0.23229845982915118	0.8003232445208545	-0.8705742355082922	-0.7641149356290732	1.453926368360605	-1.1093200795356348
-0.4454113727159042	1.682463974967946	1.2314962257047337	0.2996149338941927	-0.17004395897863173	0.32698615422104854	-1.629926845391657	-0.4693402534921134	-0.9435798612886096	-0.021483460917273822	0.08221225628034903	0.47638003603227386	-0.323509718332863	0.24743094268613822	-1.2152804987854808	-0.35382888365763965	0.6762004267046697	-0.14672939509597818	0.6375263773821007	-0.467367562110962	-0.0035230302896725766	0.4401956923490758	0.25445778508003	0.6141309926666911	-0.7501718452495099	0.08872142946560924	-0.7355175480326144	1.1137016452209725	-0.004150488100154104	0.22980745590936413	0.7600624179853359	-0.9179386543985233	-0.6973490464627717	1.4536253695759163	-1.145132688857615
-0.44131459565726744	1.665581370509948	1.218521731885171	0.47359542628732354	0.0647429139120057	0.26175200636820123	-1.564381512288617	-0.47739521103932053	-0.8709825673256673	-0.04049466685346591	0.17481635615623226	0.4731384879701738	-0.37414127776670403	0.23162957167603987	-1.1771906702366863	-0.30668229058257535	1.20042573675819	-0.1011910508821939	0.6358980160310306	-0.3973923216320716	-0.06510068004605964	0.48590056321624103	0.2537789651210351	0.5812587166929812	-0.7096097855609385	0.19165505283666157	-0.8105050154566349	1.0558384355526826	-0.04538024404103884	0.2397056714849688	0.7605897522736722	-0.9453816611832224	-0.6337919732176156	1.5081921492571286	-1.1632530681211863
-0.4396916633424291	1.6328539941533116	1.1807809835848126	0.6274896015288198	0.3257973670865818	0.1908920316799411	-1.492647806061552	-0.5134995052915801	-0.8232250123929885	-0.06080757877314067	0.2594598841877357	0.4830158752588781	-0.4670341013622733	0.2231524007453815	-1.1271027759841892	-0.2045908784479355	1.669966072068507	-0.028613804546492795	0.6283963237378243	-0.29093252864823577	-0.10696302283161226	0.5168131393152601	0.2519152957790688	0.5362377906746303	-0.6610246014874284	0.29952930543310774	-0.8775511220570562	1.0380730475010131	-0.04490766660412072	0.24772388410224416	0.790120472420453	-0.9367306257694814	-0.5979433069266366	1.5997602795417165	-1.1828512527057966
-0.4350144625739717	1.5874032659620707	1.1111509036621432	0.8051511246732621	0.5244084117416314	0.1387117810193169	-1.438220266507979	-0.5708991512264918	-0.7678356348072861	-0.0639253745561614	0.334993720171383	0.5124104367434711	-0.596876125030289	0.19936528900350203	-1.0963361430088638	-0.05731332111142997	2.0313242963612557	0.17240639078804015	0.6306647995510393	-0.18279820126570184	-0.11976664172646483	0.5416759988507464	0.23234059659786724	0.4899918681013614	-0.6239702670863935	0.3923623433550553	-0.9026481579539908	1.0113271999232252	-0.04276531555675969	0.24241287574496434	0.8509931913565586	-0.8921898087156807	-0.5901520766900278	1.6588097911234545	-1.2339805545607823
-0.42871432949067645	1.588266806030546	1.0280038733585726	1.0392710545358637	0.6773214158439237	0.12362947641281927	-1.3952030940183344	-0.6420282093380874	-0.7214860003054712	-0.0640513461029502	0.4060643066690604	0.55534821997443	-0.7442859035078585	0.15018446679264183	-1.0646253244407329	0.13772074641624726	2.225319410782187	0.5468119131954208	0.6526757529861957	-0.0901913746710871	-0.13975214079106374	0.5424414355500957	0.18177468074327732	0.47036429172143013	-0.6166359323942779	0.4522847880022619	-0.8989577608653765	0.9821511813383701	-8.632214266260374e-05	0.22104664212355013	0.9146630747786173	-0.8324015417451642	-0.5532675821016956	1.6839861894712498	-1.3074288601428505
-0.42196901705713	1.6093324302697838	0.9659326143725906	1.213506510097916	0.7747310742776693	0.13457015473093467	-1.3608833341858086	-0.7159991081421678	-0.7014287211514801	-0.06086006691763697	0.4698904397100323	0.5842081806006134	-0.8881745423605327	0.08627963977691729	-1.0230351005234868	0.3322233147427463	2.246578388986255	1.0500685805877716	0.6459040157813993	-0.016593050675016416	-0.1745633415167551	0.5021222879650991	0.12761719019654966	0.47884716260172927	-0.6350291682656362	0.46938075034526267	-0.8993781858501553	0.9685478102988065	0.05202321656815183	0.18981979298569823	0.9225960166814003	-0.7709070983458249	-0.4865016929353927	1.689963165338617	-1.3878104205955855
-0.4144573199193548	1.598114331765548	0.9241367809579609	1.3484457672498706	0.7426386451979115	0.16055073192563282	-1.3351723283696568	-0.7782520274674931	-0.6767342437529723	-0.047066182544276226	0.5077947525087944	0.585396182508189	-0.9889975187750997	0.01570270275333818	-0.9902534373196115	0.4748306495902047	2.149397660423117	1.5694979729509917	0.5975360686154714	0.04855141178096558	-0.1969195583072906	0.4544623257694753	0.07502715664604606	0.4907655501360478	-0.672274833136902	0.4470671141474115	-0.9119091860909245	0.909162252126088	0.08890526008938977	0.1523795340705676	0.8834815690335667	-0.7147474601182934	-0.4034440260922543	1.6441038505001515	-1.4702774820153894
-0.40932930461899797	1.5541292449749318	0.885337797726464	1.465187028220019	0.6680737177557168	0.20032730658606876	-1.3145680602604373	-0.8231586464620626	-0.6536264703321052	-0.04348649108969817	0.5168877906406587	0.5717256748431536	-1.0380809909600637	-0.027287989067800222	-0.9480990049383738	0.5538671947360039	1.9879404390132152	2.0017448665944193	0.531054005178673	0.0956312001176702	-0.22327636126034264	0.4070882495699945	0.011563661570550188	0.4903326566166406	-0.7306306265567786	0.3979609535754175	-0.9222679905770029	0.7882123617743153	0.13104866574164595	0.11253287136877496	0.8302208059116932	-0.6829188589919071	-0.3081365637325991	1.5591684434352842	-1.5371792481379027
-0.41091279066229436	1.4903936500126627	0.8577525476728074	1.493121430415033	0.6466187150482915	0.24553181467564666	-1.2812944723887072	-0.8357993014903264	-0.6585765397834804	-0.04972208265573733	0.49738605501352817	0.5616446300845811	-1.0413896480213882	-0.025832599632659842	-0.8707794164543478	0.5571607471629815	1.785608252722175	2.3000871489444634	0.43646305579891687	0.11431494452979947	-0.2689911203505407	0.3481957343646442	-0.0442229968777646	0.47290638983539734	-0.8085659047634323	0.33305170559791014	-0.9302794222313995	0.6563267018907373	0.14292611198951635	0.07747081619592945	0.7592484889750779	-0.678268927457022	-0.2429694530252548	1.490938468920577	-1.5456593646530201
-0.4186217191577758	1.4381692818347542	0.8546045210709398	1.452526513363237	0.5652767175785619	0.2793433166613474	-1.2447050513530993	-0.8071040919006179	-0.6795836065297218	-0.051538172455274145	0.4394554082338754	0.5812381758316738	-0.9980735597047868	0.009436967717633946	-0.7922162664578456	0.4810169517678612	1.5592417647017318	2.4156555965404354	0.29646889992000947	0.12118560991112118	-0.3041683877839141	0.2943385015429642	-0.08505093186604498	0.43973937784847505	-0.8886568396013346	0.2603736644692608	-0.9356515192591288	0.5117873929703556	0.13397864585053643	0.05403657932035301	0.6749667131524324	-0.6711198079137217	-0.23843207472272207	1.4423164152369417	-1.470401783397531
-0.4252036113235086	1.433907038194022	0.8464676726508575	1.4048324655767703	0.40627292902114476	0.30041896442918975	-1.235759394501893	-0.7617545886422844	-0.6942885532520908	-0.07421305087723676	0.34301258072173646	0.635334691265936	-0.9260950912950182	0.06714221376288995	-0.7375571322011576	0.37961387466425517	1.3256372329272152	2.371096922693387	0.1539704365839386	0.10857078410760276	-0.3200138467021175	0.2597370738808154	-0.10959953001951961	0.3968184459242704	-0.9439513454975446	0.18969265337797953	-0.9282356896665034	0.34226201547730495	0.14077325922133385	0.0321815449297736	0.6193673370996817	-0.653841767740168	-0.29944461323742677	1.3990155900683197	-1.3577985424402912
-0.4014625910373513	1.446749225817868	0.8100074775444792	1.3759977246915003	0.26458069402773376	0.31052566339230725	-1.2755050631480338	-0.7137662333123573	-0.699484450080283	-0.13746126499405226	0.23077351389078213	0.7034835721212391	-0.8585332247423392	0.1327953982169347	-0.7072625920222343	0.3083668424013082	1.130276659331817	2.30943483702707	0.03260698057693056	0.06975203213780415	-0.3122567188488717	0.22971904428585507	-0.10741496396966255	0.3681001056367872	-0.9747300404750675	0.1417523889549695	-0.89177550070874	0.18772269252784032	0.13285496172275474	-0.006903716573895882	0.5882546140878949	-0.6177957868495827	-0.42501627628494243	1.3581120052206024	-1.229091366863142
-0.3211894284509972	1.4365135031713483	0.7792475226974156	1.3695519370771925	0.1107926758206218	0.3325907781915039	-1.3505014073545274	-0.6660546806472829	-0.7084236274191094	-0.23039677363739947	0.11196447720081666	0.7577328306579041	-0.8034319428105178	0.17829994451695214	-0.7074353088989669	0.27400236945951245	1.0102605688022197	2.2956459766152575	-0.07294452520727182	0.03485067579162422	-0.2517075422235902	0.19842836090161514	-0.07101787198645762	0.3598382867663986	-0.9962738514228626	0.1260878238641851	-0.8344225257018298	0.06231748866311039	0.10000557899655045	-0.06704501121085464	0.547523772208426	-0.5448867828348907	-0.5769790429084816	1.3182081663363112	-1.1006189827855972
-0.190633540012903	1.425358783754708	0.7570423746045808	1.362540449931839	-0.10473530819429891	0.39679305328308134	-1.4566346661907894	-0.6215079051170215	-0.6979983118477024	-0.346290596682984	-0.03360740248897763	0.7708941946482639	-0.7584311713113161	0.20024419301303506	-0.7303951390459729	0.29802439073246745	0.9369698251451675	2.3324570906453665	-0.12379431967379746	0.021393508442094165	-0.1406411599382918	0.1723758467370194	0.000554436053760099	0.38626321245106476	-1.0128430701447022	0.14529625150682662	-0.7888881641559252	-0.06044804669394368	0.09654001112581796	-0.1304199109361394	0.5164454405632681	-0.4448832165174424	-0.7098352810471603	1.2805080685541959	-1.028510369877742
-0.04797891657495527	1.390848870559477	0.7241481644342149	1.3321042216417782	-0.2648285750979153	0.5107372495651614	-1.576048989410705	-0.5886237485325452	-0.6244735782358561	-0.4893312880615276	-0.20409354050344106	0.7468541274756737	-0.7203133171392273	0.21496819781790033	-0.7700394194853623	0.40507355771089176	0.8881907388638762	2.441078042557236	-0.0787617057579924	0.01587261927305562	-0.005091887608309286	0.1518104992725759	0.08067987557731207	0.4646169394637697	-1.0367593789233411	0.17296608387426254	-0.7711719224362186	-0.1512023639578945	0.12239524778563818	-0.1696179726173098	0.5257540371312744	-0.3463575354165086	-0.818653547285324	1.2343477549310433	-1.046271656259566
0.06330465062443591	1.3188977613677646	0.6822634037144482	1.2799164480030616	-0.3134004364851345	0.6441386082566548	-1.6681919147373505	-0.5499913232746328	-0.5071580496354333	-0.6208875734245038	-0.37750244077457396	0.6785864464296141	-0.6841229833652489	0.21062093067397392	-0.8163620858250841	0.5574918450260127	0.837357913173836	2.6210189971674955	0.03224761807186542	0.02363636966701493	0.1272063637225031	0.15698411358986475	0.16041036530654135	0.5582600971619213	-1.082844511519191	0.177675842575102	-0.7895188016330933	-0.20416333211192725	0.155328644278407	-0.18753440081018954	0.550584603838546	-0.25079964007556715	-0.892433795465218	1.175255243522922	-1.1065163928050674
0.09301332827661316	1.2644392803521483	0.6453141084298124	1.1484829344237855	-0.3246212055940145	0.7716031647600232	-1.7016428198905729	-0.49046952357585294	-0.38608806655270506	-0.6706568320349312	-0.5554328792376515	0.5489924097689017	-0.6403288092806128	0.1610620852332064	-0.8290970768695113	0.6839363762966367	0.7564738843514666	2.817998052239241	0.18456116982749018	0.0482368022878756	0.22437092698990607	0.1870851423449959	0.22862560009500119	0.6481545811920147	-1.1509836696501146	0.1512757980926981	-0.8374238929542791	-0.24649579373504654	0.2160075871786657	-0.17992038882895506	0.5748419811019732	-0.16080484111873886	-0.93572466289261	1.1231502039021894	-1.1593306689513292
0.03471737412035915	1.2558355692111882	0.6105702103125872	0.981920276726477	-0.3341262607718739	0.8868619386694728	-1.6758963506181217	-0.424645849873931	-0.25293902009088737	-0.6515196545519515	-0.747127779268469	0.3784123072968181	-0.5882174605647578	0.08669546532981351	-0.80678205639564	0.7667631206639578	0.6500790816842155	2.994893864792897	0.38062710657463195	0.053727245376937814	0.2738422277708337	0.21310076799396277	0.2554451595658398	0.7476371961519576	-1.2229111710915759	0.10370492650897063	-0.9158915449745239	-0.27102096780637613	0.28666316485830307	-0.13105911194197423	0.6203876143097213	-0.09783251250288659	-0.9779459250129523	1.0855038559030563	-1.2050321437860523
-0.08856349480920749	1.2587510072405375	0.5952391429068806	0.8997822983384574	-0.31297150800237794	0.9612839946706082	-1.611512445708847	-0.3699957770765546	-0.11266097970135483	-0.6011415334653807	-0.8985951452195822	0.21939825196777765	-0.532304191693574	0.0057323400645493796	-0.7729871208482664	0.7954989299342525	0.5434400505467334	3.0962407642317493	0.5755475753368826	0.031227592274443085	0.2889468373996824	0.22985737621947383	0.26636798981512244	0.8203080444098914	-1.3048898999024061	0.02837187434798727	-1.0433854216086975	-0.2799455613323327	0.31211933612694825	-0.05820899730670818	0.6683177156038564	-0.04860571793331007	-1.0205612522464178	1.0626171983102064	-1.2132498462722008
-0.26225669876843527	1.257641873207631	0.6339047351806706	0.8575858938818708	-0.28134232168399625	0.9792710917762946	-1.5212668152941529	-0.3086470797897486	0.003246628468203211	-0.49258555302023704	-0.9560011936454746	0.09947794512589767	-0.47777964814858853	-0.09100380446857244	-0.7109587331843145	0.7559850139121818	0.4313835878877973	3.105751730708812	0.7282317196758549	-0.0002232083410861313	0.2826016811332064	0.24452056118291082	0.2961620149244662	0.8274277612290781	-1.3920345514094223	-0.056438412845814946	-1.2036374116402198	-0.319624387947736	0.2915569667606089	-0.0002203060570354437	0.6793344167145163	0.008599253740047963	-1.0515572881443664	1.064659690063443	-1.1634049920326988
-0.4414216641085934	1.2624666062507661	0.7457930705046849	0.8218910502327945	-0.2883166988135979	0.958160105900188	-1.4164545702049955	-0.21437731889648542	0.10006909301936587	-0.3691019442806353	-0.9378983869617084	0.019652702664705056	-0.432240081577475	-0.18561356833346992	-0.6420677282848466	0.6780376064737162	0.29786832373096866	3.0437630882535833	0.8419474923719743	-0.04123407806917735	0.2652658077622997	0.2506256105198889	0.31128118673844635	0.8071922918218937	-1.4642044047798404	-0.12067813630212325	-1.357711490089854	-0.37836748711858564	0.2490144957171768	0.04153455964746137	0.647178488914934	0.05777798700176936	-1.074277956666727	1.076893140669673	-1.0986163494066215
-0.5798048198567932	1.2748889074192977	0.8705936505346654	0.8719594425298471	-0.2987053466659326	0.9284619597162591	-1.3257124514021268	-0.10661804146941042	0.18035407949370041	-0.3263660970325752	-0.8553699062612425	-0.009063000586988331	-0.3950176896375786	-0.26395888273163093	-0.6092400072471773	0.5957772137142097	0.15863589311195178	2.871528873861648	0.9168633445994893	-0.11346232846631452	0.23956269535867802	0.24845841022654963	0.29389105360710305	0.770534500178474	-1.494358086887948	-0.17991951290190294	-1.4749516684841446	-0.4024596996886574	0.18307419068589767	0.08208622345862643	0.5907193286964183	0.08812870291164203	-1.0719923790106123	1.0907928345482787	-1.0494482471365667
-0.6900909599043563	1.3018170972610326	0.9442788155716064	0.951643400416993	-0.27512285868404185	0.8873708074284528	-1.2622328646284544	-0.010124632501831437	0.25558843077159776	-0.3460701464761037	-0.7105224719171186	0.023556137503883197	-0.37172049427458526	-0.35786930362120023	-0.6161717112333852	0.5065289134244485	0.03165929118081366	2.621067980685832	0.9448599297596134	-0.21192495110970605	0.205004254978767	0.25549489458321767	0.27800666656662	0.6996412785002336	-1.4684774519482926	-0.23056096246216023	-1.5438546521006729	-0.3763423446126973	0.10402773807076252	0.10559566045253754	0.515402235775474	0.10377265861815652	-1.024884709487543	1.0951788168394385	-1.010693838437191
-0.7926850770013847	1.342466859566987	0.9913391454503758	0.9562088346605009	-0.2563701054179767	0.8197760739436604	-1.2203061934199764	0.05696310670291721	0.3467345177126044	-0.38723134938930376	-0.5578726779305438	0.09038973053294193	-0.36455679641703975	-0.47636068503545265	-0.6653499632684211	0.41607820510579063	-0.06019281621368078	2.3148556797230095	0.9417267379185892	-0.3175626999341817	0.17466429761118357	0.27086818347255837	0.2806725776783077	0.6165901962769402	-1.3760393240982722	-0.24575224297761505	-1.5656583589501747	-0.24810194123972015	0.027260158873653628	0.1053324600383712	0.426706901235241	0.10529860514252401	-0.9629489327078087	1.0606177063833522	-1.003000964008982
-0.8485804437752741	1.4001655964358752	0.9921394911966136	0.9212151397259604	-0.24979034249250995	0.7528315616509011	-1.2017233423197509	0.12483512012474789	0.4588541494848327	-0.470257096351943	-0.45382733776786355	0.15559406380303914	-0.3626596306708679	-0.5993410923048458	-0.7596303490476009	0.3117475258448713	-0.09007749993448921	1.9813187394479705	0.9032749498767654	-0.4378247158406138	0.16949578433368456	0.274750699742751	0.33620005032409805	0.5414325129075173	-1.1734331114903327	-0.2202410500147321	-1.566300674899143	-0.040978745637318716	-0.04344792741008465	0.08693663109111763	0.3450732606431496	0.07994626524947832	-0.925636595996657	0.9899259918081651	-1.056340068213182
-0.8604706770541235	1.4565967515528724	0.910530903271922	0.9004117386617324	-0.22089771989410822	0.7111184586576726	-1.2044008332702612	0.1811091018892593	0.5851758992541229	-0.555550331156777	-0.38126622578886465	0.21461230142583076	-0.3729650350040747	-0.7177379679116201	-0.8626962666232545	0.17477756777057346	-0.04827002634883779	1.7175424932042662	0.8397014767153269	-0.5831438555675504	0.2112099572613662	0.2599122943300647	0.4302104435543656	0.4826418887718528	-0.8998943158861252	-0.17348976879315917	-1.569792537967167	0.18875621353084754	-0.10439991505167479	0.059159587381800174	0.2708566914543839	0.013177093313152427	-0.9203223464711096	0.908419820897417	-1.1567065286616371
-0.8508007053448796	1.4706669089988622	0.8194871282721404	0.8423677797368399	-0.15926069692216113	0.6721970662171932	-1.2079205813078524	0.2241426895183268	0.7160678034378875	-0.5954203257153946	-0.3217284761159425	0.2571427697170505	-0.41320771481187657	-0.8005061540996893	-0.9505861279633226	0.008941103901099545	0.045724630807214596	1.5875565633778286	0.7755328094048775	-0.7495215339447687	0.29109965827580936	0.23312200985284318	0.48819401023360953	0.4615682638270943	-0.6183196405322934	-0.10368606569517233	-1.5782127161345425	0.43613086225031755	-0.155700821259319	0.015355518452724657	0.20155808769378938	-0.07691382825938235	-0.9618455503910625	0.829934387790142	-1.2762568357542239
-0.8294490020777893	1.4296527169392395	0.7808659996509201	0.7819972818955343	-0.07663191400416511	0.6428310982509343	-1.205420407638834	0.3172591059747042	0.8275058229380304	-0.6109883093726954	-0.27077582013711576	0.267240785931446	-0.4369222866390282	-0.8273458034230634	-1.0122230240400136	-0.15372379096461777	0.14739028218729527	1.550010696572666	0.7143513429177695	-0.913037280804214	0.39203819498192577	0.20390630547286254	0.5155566256716433	0.4745366484084846	-0.35409226114589937	0.021711259714689724	-1.5696640747773727	0.6610334124044279	-0.18635534433406148	-0.04704177973423032	0.1435627797657763	-0.1724356776194335	-1.0349952943899599	0.76613339539298	-1.3813605599888106
-0.8076690250053948	1.3630729854211654	0.7599947611351473	0.8033185768966355	0.016342623917889848	0.6437852271740263	-1.2128854651895928	0.4646196179866756	0.8898118889896509	-0.6269132124125643	-0.21133799396014727	0.24356560505903832	-0.4100204763583086	-0.8018481365658555	-1.0309340190193956	-0.2891950955536243	0.21494165679395544	1.5981614950977463	0.6332701777127536	-1.0470507761666128	0.48417369895570717	0.15859798614873283	0.5125081069467037	0.48516556588499216	-0.1348785637220733	0.21124441684481393	-1.5146584726021446	0.7947067842932055	-0.21089786589133155	-0.12021149487241216	0.08366448288420222	-0.2528182150054391	-1.0874735084547367	0.7387962557693937	-1.4630541905863896
-0.7986527343674041	1.2839758841031685	0.7390434880447496	0.8690990744785045	0.08612070949253392	0.645997392751269	-1.2217690609922758	0.5530303891405619	0.8861133043657107	-0.6257899661203652	-0.13651194940617745	0.18397882366619261	-0.3722137573685911	-0.7334637342757345	-1.008423252751895	-0.38422018224308296	0.2375549928783854	1.7348989865349427	0.5341871970196994	-1.1399316174810141	0.5311435439008122	0.11383377243016646	0.4368135104282274	0.4736616508692558	-0.010335182967608724	0.40883495528176744	-1.4182059740108055	0.8501817224545499	-0.28444141679657886	-0.19814701750995903	0.025394044023142454	-0.28506735257555005	-1.1227704835873429	0.761199165315422	-1.5188793224334596
-0.8021803580795176	1.2000302825841875	0.7374339038217596	0.9030251111431851	0.12070950234192683	0.6268158675863045	-1.2316367677072342	0.5592492223442476	0.8268577325809643	-0.6019183580039106	-0.06991293935246624	0.1264371026999594	-0.33655463000354	-0.649126751683553	-0.9604770477708854	-0.415700618535859	0.21475293479423083	1.847291669358746	0.4452562070946956	-1.1833071327539322	0.506486336376279	0.09098133699658448	0.3318432604054582	0.4280328318236533	0.0355075976992847	0.5845158809388319	-1.2930010778493162	0.8575700009760384	-0.3773816460571012	-0.26327031998649064	0.004140179445452022	-0.26000338052963107	-1.1480131688336919	0.807305729155595	-1.5449135563601615
-0.8117658020640303	1.1387585496521566	0.751333241614752	0.9184822532590792	0.15526398091269944	0.5903045341293371	-1.2465491510806024	0.5268725373120011	0.745678828372748	-0.5468163039127624	-0.03332428591710586	0.12057346471328063	-0.28452675658051785	-0.5640242720508108	-0.9044246640418855	-0.38354927341536554	0.15503907382311816	1.9083414610458518	0.37349600686477	-1.168398702258864	0.4302224389426785	0.08324397084292148	0.2809194212997615	0.35057252335100025	0.04206385514580188	0.687218633785334	-1.1629846513064699	0.8137431238485691	-0.4492974302351868	-0.30822119072014764	0.026448712599813982	-0.19673066873969133	-1.118097997246025	0.8467795697760471	-1.5678678782626427
-0.8269018999725566	1.119142722041644	0.7609018196475474	0.9302105590294897	0.18930374530416522	0.5248936957351773	-1.2550603805921559	0.4466274447712636	0.650141370564042	-0.45545543960427376	-0.029693732230757358	0.17066471657342924	-0.2485868486850337	-0.4785154174459184	-0.8644004064736845	-0.3190461818362286	0.10054282107963435	1.99953244434954	0.32803664997420157	-1.112844754995421	0.33328448839907887	0.1051926376435369	0.2900896618367298	0.27468721044895633	0.00947389838344256	0.630759247006395	-1.0589061106301159	0.7622207051987189	-0.5097558369982174	-0.3305932259242677	0.07252168009589804	-0.11348848353636673	-1.0551263921689376	0.8894676474186991	-1.6037219213786726
-0.84630946557083	1.1196497547424005	0.7485409242334332	0.9262745651092562	0.20595474900472882	0.4213389032823166	-1.2507870341082297	0.36686214351627094	0.5422566740560807	-0.3628978456012923	-0.06475855235280945	0.24657803846753207	-0.2563652282443394	-0.4038558295393484	-0.8702842947410471	-0.26758660344012053	0.07162394994564074	2.1328655812623283	0.31451563572117636	-1.0506129675238387	0.2219043346500532	0.1721637377721385	0.346567482425112	0.22632287278071636	-0.018077689329548573	0.45700609022933153	-0.9778925517575991	0.7359357521222716	-0.5214337505505012	-0.3330466297848883	0.12647027055038307	-0.023493684579538425	-1.0180617535288934	0.9422069344785949	-1.6390097026427175
-0.8905569118767669	1.10349600979174	0.7047620119142382	0.9273103529830011	0.2284563372100771	0.29606530949123233	-1.2463363703428136	0.35606683958702323	0.4248405797105967	-0.29287866084458447	-0.14480559957040387	0.32794768340857344	-0.29115165936615056	-0.34372178424194333	-0.9126575018328135	-0.22508409354912656	0.04515846480804318	2.2751382102715825	0.3356506430502401	-0.9877012175994532	0.11362703204232619	0.24992472872289184	0.4108455614514006	0.2278241843480223	-0.037057671976275304	0.26312102371142154	-0.9060232363040216	0.7403770991351897	-0.46250859502724884	-0.3282056221671903	0.15911914127166873	0.03979104253736766	-0.9716971782191418	0.9783375385976958	-1.6506802212995144
-0.9661359681497176	1.0664826226365227	0.6297429373002356	0.9520417803684331	0.2490191686733692	0.16427536853651595	-1.2443592826541923	0.4221211821763234	0.27450596481488554	-0.24611172409928792	-0.2724911734843324	0.3896134681396775	-0.33439944971589003	-0.27211473391686797	-0.9711048929191752	-0.19582549817931116	0.0362219230564638	2.36991315433358	0.3882523297289525	-0.9102768362196928	0.031174864074114756	0.30033288533304614	0.4364926137203378	0.2913397951955148	-0.07494110508163696	0.06685799079063684	-0.8497563591744577	0.7502374481638693	-0.39026725750373137	-0.32618461898698653	0.14270299560001018	0.08245746858485836	-0.9119906840793617	1.002557190808447	-1.6210964923493847
-1.0576175070354241	1.0206199303759171	0.5302777465039321	0.9870593781000595	0.2064694631840367	0.025022019116729834	-1.2321243902313337	0.5120728214978882	0.10196866820386323	-0.2179150928764227	-0.4241583864273544	0.4040816342283694	-0.392384423581893	-0.1833359783732822	-1.0609637266539989	-0.19954599258756228	0.08311378934052804	2.3297385053776756	0.44609846296593975	-0.8105151808306449	-0.018087255730993866	0.32914281604108087	0.4407876927336158	0.3944973998202121	-0.12314362821468912	-0.05733880789156033	-0.8125020341343344	0.7466899571535545	-0.34089866792704104	-0.33007622511072904	0.08481086177188722	0.13848493821579164	-0.8868831068717986	1.0569412212275269	-1.5559349455768765
-1.1474930191512374	0.9640540946977814	0.4218220051582266	0.9961265057948472	0.1118735755971666	-0.13452247206746973	-1.204365369813964	0.5760972778782699	-0.04236552390316138	-0.19508275002097525	-0.5647507452354132	0.39207432923394103	-0.46154749802434125	-0.08525785137399222	-1.1584105885066136	-0.22863903902586274	0.16628468474777472	2.1417315980812885	0.4696479371259013	-0.6960582175063634	-0.0361291148952856	0.32682806168521894	0.4169179145391376	0.515256270733999	-0.15480244335526452	-0.0684898542273736	-0.7861787586984612	0.7433798966439287	-0.30753470088063717	-0.3363366349619661	0.009459377484312952	0.20488163501624967	-0.8896528216668923	1.1237199516017748	-1.5053719055738761
-1.214579856679531	0.9116792011868353	0.32346840567614044	0.9238444474054684	0.009797175271042135	-0.29487973974170956	-1.1747533838050166	0.5980754094675577	-0.16813974906044762	-0.16688611879810983	-0.6874901060995937	0.38576094766796715	-0.5243968048635296	0.013803136023056255	-1.2320916081208027	-0.2583507156819297	0.26543034236685065	1.8092804591293832	0.4653018968302865	-0.5860260844719736	-0.008412635599417278	0.28984732476485425	0.34097647439920753	0.660505862245739	-0.17106553332473828	-0.05424514286258024	-0.7896355863510864	0.723449701085962	-0.2833282343896194	-0.3253010175965716	-0.05683571359054479	0.25610297386177094	-0.8927152705460207	1.1775449842778631	-1.49127060433294
-1.2325335454124282	0.8901223890187383	0.23993898796047772	0.7597198750109778	-0.11016554278598192	-0.43040138492896124	-1.1547697261810141	0.6258387167522625	-0.2908299580358388	-0.13790216540781533	-0.79057784609271	0.3896049824117661	-0.5698301301528588	0.10289376073131562	-1.29088443296063	-0.2955556597644519	0.40904778415589965	1.3825115556199552	0.46479654330754094	-0.4904456907330066	0.0384003236138245	0.24970339762910548	0.24765724330900593	0.8073857123305658	-0.17953509547354682	-0.052906093820183984	-0.820758713696517	0.6960055285061407	-0.2568218910389355	-0.2803407468481232	-0.08081795992092708	0.31346414478565404	-0.9037716117199339	1.230596020079042	-1.498673442202814
-1.2003791989246968	0.8949867339916201	0.17518212435934374	0.550474789316326	-0.2525183276428339	-0.5407552294115547	-1.133775360052514	0.6966171581550444	-0.37374082785345414	-0.0971923605372728	-0.8637718068794223	0.4157495101063466	-0.6085930206786463	0.17121200895620137	-1.327028318031567	-0.3556237825993259	0.5757559176757362	1.0535219186305158	0.45480177363545343	-0.4283458362746554	0.06840907776969844	0.2172230596157576	0.16268132662390652	0.9148906731501606	-0.1869076962597091	-0.037887966198142414	-0.86612957663723	0.6833937789694593	-0.2213890849909129	-0.22742806358594064	-0.05245654623958444	0.3736609328729321	-0.9059896353566554	1.2824968105244512	-1.5072364263060263
-1.143858326987797	0.9150779047590921	0.13917545850916535	0.34377136771186684	-0.38160006524323664	-0.6103359645807073	-1.115511680058971	0.8010548036038891	-0.4274094138014335	-0.04787449996950453	-0.9017177544681652	0.470906741529516	-0.6491999563097128	0.1934586760362101	-1.3162047270896475	-0.42879641032883986	0.7108253630067501	0.9227277607515199	0.4479514258826739	-0.399706223710273	0.07934749963017482	0.16997809322098686	0.06119157166361842	0.9707892001561685	-0.19426754168118937	-0.05043577920748933	-0.9492102250182434	0.6622205649078767	-0.16029007325783587	-0.17885818715749877	0.017598667586882787	0.3822639069788182	-0.8834603698892394	1.2977939987605365	-1.5008141882286175
-1.0869937089703239	0.943955001544359	0.13996691152488855	0.16197466067147212	-0.4894841572258682	-0.6090072517100324	-1.1012376388989684	0.937998308661912	-0.4788208574713574	-0.010188012221891345	-0.9111105630878932	0.5245789705682148	-0.6919620722284315	0.16556056166909658	-1.2707571595920375	-0.5144723389385459	0.789278208420927	0.8910680800664977	0.4425160679935839	-0.398397042271292	0.07607033100902823	0.09178366221156468	-0.08395247775057996	0.987764152417179	-0.18718831428271174	-0.09774114968798545	-1.1021164562879373	0.6183238552802068	-0.10127040224719848	-0.12068149561199464	0.11215199824319126	0.3463861406657219	-0.8580037635814817	1.2738000956383029	-1.4652639929356064
-1.048280011043455	0.9594511884612265	0.16652949756946306	0.016558010796630145	-0.5808888169010384	-0.5564029437502562	-1.069932272851784	1.1080566391917865	-0.5300982134811989	0.03281027574864529	-0.9038328017992022	0.5689423560882638	-0.7464942044364014	0.11920546310178821	-1.1921709806786378	-0.6054458333567239	0.813279206268026	0.911975878476591	0.4459075516351236	-0.41731420662990687	0.046610676914677567	-0.015054701185551111	-0.26861619095935974	0.988353624443606	-0.18898682070286518	-0.10318969406738736	-1.307599167598582	0.608421606751407	-0.06808496445474	-0.06688521095939837	0.2236832002261223	0.2887005559138226	-0.8280998509970481	1.2428294706852743	-1.39814124657817
-1.0307884072057547	0.9478052811157285	0.212620519822234	-0.07860699200349627	-0.6631144070452437	-0.48579033581983494	-1.0120470463091429	1.2625032994239818	-0.6068633988783698	0.09940723348426043	-0.8833984468764957	0.6221308986360204	-0.820665796448744	0.08786733734252343	-1.0714764272177946	-0.704731626757273	0.7821289750196623	0.9689437103022968	0.4447059332588174	-0.43776382368066286	0.009698950556814832	-0.1525013104277281	-0.4715339899745704	0.9799352270661966	-0.20032633990511015	-0.08572433888510593	-1.5210115612610273	0.6891479769861945	-0.048058182850240334	-0.019386936217204546	0.3558606859762711	0.18631795485759733	-0.8069779609336447	1.2017538865320225	-1.3351204458314647
-1.0283596439151457	0.9095718465243173	0.27981399158413545	-0.14802071474250328	-0.7305333859647342	-0.3995158783074092	-0.9457747123519914	1.368666348150406	-0.7181673307184313	0.17707918970837894	-0.8408726723898357	0.6553779805923249	-0.8957859713341728	0.0608953798886813	-0.9522672388968545	-0.7995214597019479	0.7010007177270631	0.9336919049392423	0.4189890539901917	-0.44896798111194586	0.007519982058710249	-0.3179924136785921	-0.678253180760152	0.9792168080339898	-0.20068349011620407	-0.07064849363192797	-1.7358253715394016	0.8704191810134063	-0.05261592968629285	0.04259676131891757	0.5027347490665492	0.02995048975423641	-0.8234949186751225	1.1473591061563457	-1.2956064175745448
-1.0449214427808033	0.8595102897105725	0.35698510698246605	-0.24085917862621753	-0.7807523327257333	-0.32182151348115373	-0.8844406646843567	1.439887673816952	-0.8179508977630794	0.23265363709998402	-0.7820676950205794	0.6398915271542814	-0.9436021368006937	0.027619885076145455	-0.8689716464778755	-0.8601559341446354	0.605052232809174	0.8429091176216941	0.37870676318819957	-0.4614305765155818	0.031784975253583495	-0.50319120640547	-0.862213389647793	0.9942667657087003	-0.19661452878266403	-0.014870174900411936	-1.8965328219711022	1.1403497272984766	-0.10205803130872723	0.11537167583585042	0.6278849322351875	-0.1419287624590392	-0.8628563939745133	1.0904058361108238	-1.2694893160597478
-1.0611451307475366	0.8022472840688977	0.4283937330078862	-0.3475293944239485	-0.8149894042192674	-0.26646790069854276	-0.8354567656725497	1.4684075750522525	-0.8869725207904928	0.2536383972691986	-0.741665294822954	0.6055158433857804	-0.9691152217552169	-0.0044270342391941634	-0.801416318758475	-0.8938669244620314	0.5123453257688753	0.8459950792769124	0.3295864007772938	-0.47346692679955077	0.04648865467878145	-0.6874032313392118	-0.9820189413198731	1.0060377852364115	-0.2237196787317875	0.0851083057563892	-1.9659846937622014	1.4254618591277004	-0.16134024533987448	0.1813315796288399	0.7157319463985343	-0.3033186342331534	-0.9023304593062262	1.0550169789968435	-1.2590065661656538
-1.0550873104751366	0.7533344732178036	0.4926170327781958	-0.44706064149186336	-0.8116952334717056	-0.23356812190601867	-0.7982290024235758	1.423851572766497	-0.9096333353444175	0.2456706969348148	-0.7040357716380675	0.585990183461979	-0.9751102655131213	-0.0625103035143578	-0.7510175341278602	-0.9046798836204409	0.4142542910894269	0.973931865252929	0.2689664382043478	-0.49264795718462706	0.050131890007608926	-0.826233159917563	-1.0453219880414242	0.9998022764568655	-0.2771008799257077	0.15475039948719033	-1.9556959601069195	1.6339956712342043	-0.19740315463712155	0.22738225209311963	0.7792413367763156	-0.4437778064368	-0.9444391313942484	1.0387307947539288	-1.2648349198617121
-1.0038747796513534	0.7338057918527326	0.5430743857132189	-0.559459560991309	-0.7948983940870046	-0.23094603427293023	-0.7724559355589005	1.3364834249835558	-0.8634401364460317	0.17715267311067326	-0.6414919901285123	0.5660656943263482	-0.9504167561609451	-0.16846076427645468	-0.7317308162260373	-0.8700714438322017	0.30206461290127584	1.1760623536697625	0.202360843906431	-0.5584723820934124	0.04783961514760553	-0.9023341676649086	-1.0775103962788586	0.9677681560207324	-0.32809682792410416	0.21093274163666959	-1.8744371533266144	1.7137862859662678	-0.22243925707295076	0.23760006817163987	0.8107094372432864	-0.5268037157547809	-0.9810646689082418	1.0323990703188937	-1.2557885414946104
-0.8818449210478084	0.7399297961915562	0.5624071818501128	-0.6636120154959354	-0.8043090849986576	-0.24617675893413066	-0.7549458540116938	1.24580287197788	-0.7711878263093442	0.028579731302325717	-0.5672155248022933	0.5493657817969937	-0.9143478409947221	-0.2859976370351915	-0.7262614484628347	-0.8054028033215508	0.20326309539934054	1.462575116341467	0.1516570404575877	-0.6491712543428452	0.04148574300713869	-0.9181316744840069	-1.0552944703481135	0.9113630514920134	-0.39267723930876813	0.25266258894925825	-1.75071542308365	1.6769426588591116	-0.2376877557041684	0.21452303185814597	0.8153981268939203	-0.5361516401324065	-1.0041681435404943	1.0520822408461392	-1.2272130348663108
-0.6807534639123881	0.7461567915477209	0.5585477368071443	-0.742539051475343	-0.8217407385378364	-0.250148762302852	-0.754582353584637	1.1233084660251569	-0.6867796442874762	-0.17912635409440741	-0.4912070522128623	0.5757988242405574	-0.8955127794667262	-0.3828282873757895	-0.7150463659336553	-0.7343823117017283	0.13721039549636305	1.7026759953890476	0.11123998871619563	-0.72832091358793	0.04055314448995022	-0.8609083646109742	-0.9839319793861302	0.8537697924100278	-0.49049813105456963	0.25155441043141447	-1.6249733172193868	1.580434143578425	-0.2407227530212633	0.17753397365301354	0.8115577576201725	-0.5124814460142549	-1.012995202074455	1.0857296049915688	-1.2121725676269606
-0.44081869967217757	0.7503556561008587	0.5502063555852456	-0.8311068822796134	-0.8450487122907642	-0.24507420995633647	-0.7754791952083162	0.990904524670715	-0.6359939430312693	-0.418829212375465	-0.4088451106723201	0.6396369553169418	-0.867601677009042	-0.4490579572554407	-0.6957941914071784	-0.6828268891873751	0.0973012432020425	1.7137707622923344	0.09085739663210868	-0.7986716557198603	0.06394655028558267	-0.7414910173835885	-0.9189997647629919	0.8068975558086807	-0.619161494601302	0.2480567219844673	-1.4958911684204916	1.5001826343450202	-0.24052322032567494	0.14876052837578024	0.7860164360025376	-0.4770362314718465	-1.011272574579944	1.1003065461357229	-1.2055845943733616
-0.19407663600028494	0.7523441749741384	0.5450218936957291	-0.9139539769811975	-0.8807870334739427	-0.2295395775640773	-0.8034775939556985	0.9209011307295208	-0.6080925357624594	-0.685028085997741	-0.33725825277887755	0.6843312842255308	-0.7940220007095041	-0.4676945024898392	-0.6606635786797381	-0.6813020963971075	0.09145086121063556	1.48712402294793	0.07826847887659297	-0.8445640469374869	0.11563168306058262	-0.5899714394280757	-0.8564002223625827	0.7614161047696841	-0.7543300941358237	0.23532421255548153	-1.355515937391566	1.456579221218204	-0.2552886397991544	0.14074231575850638	0.7376965658865895	-0.4348504185029003	-1.0204824392237941	1.0955873151900861	-1.204134411581688
0.03311698253211669	0.7351525974641168	0.5610821650035632	-0.9580227672095549	-0.8654571295002663	-0.1889572940352532	-0.8220427133277759	0.9006668559288039	-0.5863032909990704	-0.9487075286842444	-0.2948657096201575	0.702609542146377	-0.7112069215576012	-0.4401177078681453	-0.625371763534014	-0.7190821051891024	0.1230784481053558	1.1499623023159669	0.05027189371646843	-0.8330960234797435	0.17601525808000928	-0.41808940084409246	-0.773312659381596	0.7413280033691073	-0.86724058230036	0.19092781068432899	-1.250970257843235	1.4325009751481739	-0.28281365006941794	0.15680694103743292	0.6864648933959193	-0.40091913515789646	-1.0509605609730657	1.089320090494628	-1.2298647976853723
0.1676513092142246	0.6990661294649693	0.5961195232277433	-1.0001474632748817	-0.7834460035974388	-0.13033137242752207	-0.8182924528242468	0.8685669735614108	-0.5452165971554888	-1.1773773789923936	-0.2700097400014623	0.7011330254898198	-0.6261911301401394	-0.36773570992176235	-0.6143524267984641	-0.7828010176189584	0.17415550226562607	0.8757444027468002	-0.0005779007500553768	-0.7864526289560344	0.24108797330735246	-0.24687135554147172	-0.6963838447558555	0.7656160929579764	-0.9032744875268405	0.16654788329174663	-1.1773842070351437	1.4434088116798969	-0.30684158730648836	0.1858905868027892	0.632837289029988	-0.3701478828042998	-1.0847263116661083	1.0819993700527633	-1.271450515644682
0.178082030446049	0.6447423290104909	0.6123754346068805	-1.0409814082975413	-0.695241150403624	-0.060934395421335344	-0.78285559411833	0.8592664040223671	-0.48594985139907043	-1.3457488489043603	-0.2644723129339806	0.6449914496289464	-0.5220215533493233	-0.2646298739647131	-0.6193842451406129	-0.8918977634871708	0.2108674818587601	0.7298143377017298	-0.08350079879352285	-0.7568590392190597	0.2980287780997764	-0.09156148260484309	-0.6407699768425588	0.8207317274288858	-0.8718580243152202	0.15912539592743274	-1.1345942863620997	1.475196565772348	-0.3224891513288813	0.2124926286631515	0.583841055370305	-0.3317228671749355	-1.116409146761213	1.0617464518259296	-1.3114893719595373
0.09882320055646888	0.5710641396818283	0.6054657829976964	-1.0418020709975087	-0.6426630969874704	0.010653544297135614	-0.6989401906528545	0.9032780277339137	-0.42496231400492723	-1.4186443839794092	-0.277220885626183	0.542814799849504	-0.44767542208833283	-0.16604141560504795	-0.6407435655632282	-1.024049376344224	0.2334475140608876	0.7161152804068699	-0.19776684532552116	-0.743330831016251	0.32400208259716257	0.040932843413833256	-0.6003123072864579	0.8873144349138808	-0.8173415956646078	0.10193876699615623	-1.1430728568884716	1.5014954853488374	-0.3312475864930936	0.23923567074538807	0.5652467898120449	-0.282928624376046	-1.1373171157632054	1.016628883992587	-1.3259773886115824
-0.023510957856108516	0.47994085649276574	0.5984049549697775	-1.0027608357563311	-0.6266469074413846	0.07995157460018693	-0.5820792362864057	0.9609637030891726	-0.38421083931155187	-1.3917704539978248	-0.292775643163109	0.44229286701275744	-0.43489611362211755	-0.07044879134239476	-0.6703357237767718	-1.140029472522786	0.2559276346161029	0.8540855237222083	-0.31893939000171456	-0.7252966029769496	0.32473421601252583	0.1294560588000165	-0.5839589173652142	0.955426085467419	-0.7480161886182615	0.03283921899805014	-1.2100956065452948	1.5370821274523376	-0.3381577187929145	0.2649447112005416	0.5805624117515253	-0.22143418097670628	-1.1407511117489928	0.9424434335237057	-1.294570572723349
-0.1736378321602904	0.3922400440338086	0.5816421579513567	-0.9357453603249966	-0.6554709014825457	0.13023063503628113	-0.4808488002833612	1.0230228605491016	-0.3823112641270523	-1.3011234284544704	-0.3094628669875196	0.35892907601257246	-0.43412965866066455	0.02556910905390245	-0.6938943057631182	-1.2592247032133965	0.2637429456634483	0.973139965039816	-0.42012239533373386	-0.7052427849658858	0.32855176882120085	0.173168949823093	-0.5720240282679748	1.0064430472545793	-0.689685905927748	-0.01947604186520161	-1.32962476541227	1.5718307795534017	-0.3516419283263056	0.2705377200015707	0.6154811126704288	-0.16390479547533113	-1.1360110713882832	0.8512300518067846	-1.2192577464091294
-0.31975809231221525	0.34244784834234065	0.5315316215063683	-0.8377279570725547	-0.7122867683083222	0.1363229249007612	-0.4264567241860881	1.1044489777932107	-0.4260461892572597	-1.1672681623626002	-0.3179813450176458	0.3100852261553777	-0.43880427505923186	0.09332032243392974	-0.6922362237464844	-1.3941645086012242	0.27271279129733195	0.926711753576247	-0.501663993748361	-0.697326804172045	0.3291444482526853	0.18055587507825824	-0.5255433743484275	1.0177627522620567	-0.6536902667953131	-0.07517355591312497	-1.468867184676652	1.5706296605499097	-0.37250884759643643	0.2532228927553556	0.6247553178718044	-0.1316196119243299	-1.1239526789267127	0.770777376642444	-1.133241189965894
-0.4257333183984898	0.3553138031240343	0.4507411647889409	-0.7210823072907517	-0.7495006034721781	0.09475117434058321	-0.3996552170887683	1.204983705667636	-0.513493691574328	-1.0026548435964948	-0.30808059196014903	0.31443840457385164	-0.48091376596126595	0.1471413797918944	-0.6603066304678238	-1.5135862799349606	0.31306599535570667	0.8674661881478791	-0.5453489982701765	-0.6704835103262635	0.32086436795989515	0.1592804236879135	-0.43823478544059863	0.9782589159910465	-0.609824567654121	-0.12490306690140549	-1.6192391875658747	1.513604440884058	-0.39328125137918396	0.22609445006666157	0.5880253383103584	-0.12249997875901028	-1.1079986713468408	0.7316367846764671	-1.0713529129231643
-0.48534790506055003	0.4313528634655938	0.35732303074198657	-0.6200292488083343	-0.7424575977853343	0.010568732837306295	-0.39997438819545006	1.2904326883076007	-0.6292783860554769	-0.8405189652505655	-0.29379985899664296	0.31931769812282385	-0.5269238296374303	0.211877857913414	-0.5954111426501079	-1.5841275509635566	0.38611251054253065	0.7932888135465085	-0.5286835620978432	-0.6181466988469839	0.30718044579180825	0.1283862918467095	-0.31751591236914456	0.9074301678156965	-0.5243126028263922	-0.15836774943506898	-1.768011239818577	1.3963137735429272	-0.3988156582515331	0.15981494577075703	0.5249859632765255	-0.13998227949094438	-1.0749197198509575	0.7201665809885517	-1.0334962364281595
-0.5250477597759491	0.552383153613334	0.26491866797360053	-0.5417157179541443	-0.722349430513762	-0.13166008529819542	-0.42695321257426055	1.3288436714336314	-0.7606060751345085	-0.6687462635753031	-0.2880209501472709	0.2881750766885115	-0.5700881446943377	0.26858134239941733	-0.5151208238862794	-1.6064243781080936	0.47644374064514067	0.7031346480476159	-0.484661655227529	-0.5775925203185357	0.3005128021876124	0.0964777258256457	-0.17158196336629572	0.8235869825568907	-0.4121929472721372	-0.19093203692298463	-1.8691935194886764	1.2375007015810329	-0.3781272682353506	0.06257179275116792	0.4200579036866624	-0.18848815444271003	-1.0178253144610232	0.7140068558590527	-1.0118401734058429
-0.559777384277157	0.6856614524387203	0.1836124328863757	-0.4694734975599091	-0.7003797136270314	-0.3061455286558425	-0.436794321696995	1.3345827133515713	-0.8910621944230048	-0.4580798468290365	-0.2803018600847815	0.23453679056145837	-0.6265477973004179	0.31109005460242567	-0.44351240679288323	-1.5654640872106846	0.577176883320707	0.6976321661544486	-0.42814067122796845	-0.5525150991113792	0.30045179106966624	0.07444605986485922	-0.019489266008201372	0.7166254412616564	-0.3011064762571204	-0.22156855553089824	-1.9013443523524571	1.0878636201458258	-0.33861979450901386	-0.015213329649712537	0.272690897674679	-0.261036698648495	-0.964817927244337	0.7128458605466867	-1.013967108166964
-0.57546572998726	0.7976839897620873	0.13755698155566082	-0.39786868508797957	-0.6706120769238095	-0.476531751455021	-0.43118222973781395	1.3186573333670557	-1.0045115288243847	-0.251580988755694	-0.2855478436223944	0.1464040204751471	-0.6867866040728736	0.3726983904964677	-0.38856541107497194	-1.458989984941733	0.6493908014499299	0.7084003762688229	-0.355672976066203	-0.5241697986534322	0.291561599597406	0.11759640102455775	0.09059064697864046	0.6008402405708466	-0.22922999627438684	-0.2432703848386902	-1.9044625043229004	0.9935897448716364	-0.29443905501759915	-0.07345582129875813	0.15885547412749895	-0.3226152493365778	-0.9250849048382868	0.6916361961828116	-1.0409819418861304
-0.5799344290347139	0.8574504693637474	0.14660978121865947	-0.33970521217765476	-0.6646757067224751	-0.6329099481388871	-0.4497207515176667	1.284259988881386	-1.097702452581649	-0.06366293383368316	-0.31074521851893433	0.02302153664547505	-0.7312182258482242	0.45475778312846193	-0.3657667833462493	-1.321697642106064	0.6705609693011871	0.7011916351535898	-0.28689997665962136	-0.4932670274774752	0.2847632178833238	0.2989864545125057	0.13241829863380455	0.49248791371326117	-0.21202300931844825	-0.2353053517416813	-1.8835813967455526	0.9454192862315367	-0.268268766733167	-0.11774869099700047	0.13121627914539763	-0.33352516621946277	-0.9108647837561547	0.6427991433672593	-1.0584393804449372
-0.5886915013168622	0.8480069853121606	0.18161156852078444	-0.28214727679351864	-0.6868427307112727	-0.739341262604329	-0.47328621822778255	1.2563859605307404	-1.1875300108651796	0.10026803905398288	-0.3319373266192967	-0.06851401033325036	-0.7565264169021593	0.5268468130716679	-0.38074709378820354	-1.185111060504746	0.6424302900483896	0.7554898652299391	-0.21274776975536716	-0.46122760264907026	0.2883367262202138	0.5868552083701657	0.12472911982555288	0.3788303386178353	-0.22613044265667487	-0.17697591371387875	-1.8164185054271385	0.942360622722642	-0.2610330810879133	-0.12521230274156742	0.16730428652974152	-0.28410612641847016	-0.940543516275947	0.6118285184142315	-1.0712838565997536
-0.6054279908136312	0.7832731697202788	0.1979741926660864	-0.21553814891265316	-0.7110686114172975	-0.7723894614515558	-0.4874095396985174	1.253525666327264	-1.286911314929583	0.18537231653863379	-0.3581672443073678	-0.11685720224367979	-0.7675603328818963	0.5997580435399211	-0.41333301119844784	-1.0643561846172338	0.5655538283966057	0.795150187243307	-0.10237856038765511	-0.4396108858658903	0.29540530002806004	0.9032848954553497	0.054785979686923336	0.2532267444868537	-0.2698940988804118	-0.09594035959648599	-1.7335714264821143	0.9922768938678187	-0.267722677250506	-0.10817947593910385	0.27940867795651597	-0.1933904078438308	-0.9904434186005748	0.6182139926322453	-1.0984506142304284
-0.6379768000167754	0.6842671125116455	0.1792816731261819	-0.15658588369847593	-0.730276028875083	-0.7544659729407405	-0.5107799573989923	1.2610085650337766	-1.398528117976504	0.20380615288537723	-0.3917498659060947	-0.15619703684026662	-0.7716202675787052	0.680673915901447	-0.42717339025396556	-0.989562919979208	0.4532642385615427	0.7993301141413817	0.004587935260236242	-0.44844024905902174	0.3070235600599431	1.2122354359962897	-0.08948177487112045	0.15752964519662227	-0.3290917463692965	-0.014431520903763043	-1.6259659873223367	1.0371512584983327	-0.28227806230757685	-0.09036644790893253	0.45686812977024616	-0.08329396687702051	-1.0370219149717363	0.6509153605972269	-1.1278409854750011
-0.6928352933672961	0.5627931687507421	0.16369271653557638	-0.10026292616380687	-0.7381597343881265	-0.7020242202789717	-0.520222102638372	1.2661847748665194	-1.5296099796787177	0.19751807317484216	-0.40872020630237715	-0.16952811538885176	-0.7606470609028447	0.7354116795919354	-0.41008593391587295	-0.9739664680101876	0.3302507986245832	0.8740871270430712	0.0880386469830167	-0.47711030770338264	0.3315151659786194	1.452010787599658	-0.2578414668829484	0.10394295379425696	-0.3770008961146637	0.05467957062057249	-1.4656672834036146	1.0230869929574293	-0.288369060383407	-0.05822779733629069	0.6348205245056816	0.012480204349265911	-1.0834765623073457	0.6849819730498986	-1.1419008529218888
-0.7612463985830452	0.4461518804189237	0.16731205785467382	-0.035414637668308234	-0.709438683182827	-0.6360550397742625	-0.48644316051439257	1.274931739075857	-1.665094386220305	0.15559054335200978	-0.4167723746847155	-0.1585051548321291	-0.7221042416036129	0.7643966107450298	-0.35663581779631226	-0.9938584790969319	0.24221753640094876	0.9148740699781863	0.16767113208949186	-0.5306852597683657	0.383156719383658	1.5316346485897925	-0.4046763951040996	0.08251932983380714	-0.3843607415361435	0.08633191953651102	-1.2859706378260705	0.9711455793063608	-0.27296303593988347	-0.025402945683859646	0.7828982854280311	0.07047818760221852	-1.1146977782699352	0.706288387023138	-1.1544276699890081
-0.8131069752964335	0.348754067557999	0.18439499317158814	0.03450104380951379	-0.6280280571558572	-0.6008794868096233	-0.4512634118666362	1.2757067865374434	-1.7629560301371068	0.07895785238889688	-0.435116663150373	-0.1592179559766747	-0.6830605705473924	0.7995149688033605	-0.26577522617643823	-1.0449259679183993	0.20969074468402002	0.8965460702004974	0.22961624389986063	-0.6154471464224176	0.46488546981049916	1.451937010568396	-0.5250743714676652	0.09482455838546801	-0.3496533942365842	0.06394902218129411	-1.1340804336029249	0.9215226046620362	-0.25534114840325683	-0.011114923200556234	0.8888466222279343	0.09140888717268462	-1.1306855628595058	0.7259930574635755	-1.2040791665229555
-0.8376200154684692	0.2589300556646231	0.23340283103286974	0.08464911209685333	-0.5087258889622766	-0.585090420037873	-0.44045592355977786	1.262189589737147	-1.7979976053053064	0.01711632054455559	-0.44698257829497656	-0.16517493697037727	-0.6720342432306392	0.8291897923510356	-0.1549831069816065	-1.1302795117667337	0.19685764870286837	0.8675886469437213	0.2516945778047167	-0.7035073584072361	0.538525889172383	1.2981672331593743	-0.5984609801255594	0.12336789916510534	-0.28739445922403456	-0.0013065315830394497	-1.01991169329188	0.8699722530121067	-0.2553831552865381	-0.01080472271243131	0.9230889596031033	0.08452410482258466	-1.152066409997249	0.7446227322444148	-1.277486038310975
-0.837828517189472	0.18056973623991118	0.3275857399040064	0.09618619549057285	-0.3982682260831132	-0.557901279540593	-0.44412639128663595	1.2413094420517752	-1.7324287395250142	-0.021315498854891025	-0.45508470842529175	-0.1585984978391532	-0.6747358072531876	0.834661678603935	-0.056292683616515626	-1.2076779938007027	0.18033892308007243	0.8330879221951634	0.24285650619580493	-0.7861278707696207	0.5832644703754318	1.1255382021338565	-0.6029041653117083	0.14031521992487753	-0.20489276046124325	-0.07605086390641966	-0.9564742344774787	0.8243855968795206	-0.2616106757330338	-0.010174921721391828	0.8849260064320493	0.06652514503121984	-1.1549374558214318	0.7532011976080105	-1.3372888143866355
-0.819328215836646	0.11843446323940424	0.41317827109885885	0.07817145408642988	-0.325393276862975	-0.5226762532243867	-0.4720095338010494	1.2095878566596787	-1.5766412264526182	-0.03795424065989634	-0.49107382088492396	-0.1494339116949953	-0.6928195911457007	0.8352381640295417	0.0020625918022543184	-1.246852098858085	0.1571261171141699	0.7749281580899282	0.2113673666895924	-0.8733964846750546	0.6057688570238378	0.9510831895845897	-0.5756402873222557	0.14618230868790713	-0.1312815508817649	-0.13768175043530312	-0.9560888449080991	0.7917598527846316	-0.2716713242789761	-0.007890718127019893	0.8278707291919364	0.057934186252295496	-1.142687660304916	0.7549211906633678	-1.397740719902377
-0.7957111695467611	0.07518615834207401	0.43834469845277313	0.04461989457610314	-0.30239413161763207	-0.47973338406361765	-0.5389911368841631	1.1555836567469584	-1.3811861139391817	-0.025084147629651672	-0.534757042533057	-0.13008645205733124	-0.7527244967468304	0.818170415199255	0.011043869392357453	-1.257691197321471	0.09913295672876565	0.6833779623184368	0.1468281067957959	-0.9678097786815982	0.5951790701230583	0.7869385171542682	-0.5471051646823217	0.1461270456854295	-0.11115358541366434	-0.18886574572825449	-0.9929227449634423	0.7744134597341811	-0.2956572546327646	0.005382102758786528	0.767938040943734	0.07139135245144643	-1.1370806766953343	0.7543836928335681	-1.480801665703533
-0.7912988223157947	0.05935723121533679	0.4080382728619111	-0.007743166241246174	-0.3472857866228093	-0.41675380751792757	-0.6330934181712806	1.087628602525672	-1.1765459967101004	0.01361011249227077	-0.5392452728930153	-0.10047974737495693	-0.8339156020200097	0.759482308756242	-0.0172701839333642	-1.2245552717135482	0.015939858733316	0.6085311462997974	0.04347769635511011	-1.0730415797730566	0.554423643334542	0.6771582946355565	-0.5272836218796689	0.1368520717696195	-0.14578440052513147	-0.21549666073520876	-1.0550872503517097	0.7489245971600486	-0.3315101295136019	0.038554754958509095	0.7103554294152866	0.09218988342531435	-1.1428678043566283	0.7444937327652639	-1.54372578759746
-0.8281472751169296	0.06521187443188327	0.3210406902458856	-0.08102914210825582	-0.4584812064923124	-0.35776036958426494	-0.7286585670306959	1.0319820401348268	-0.9939856475079182	0.06673861235039533	-0.5043636458468789	-0.06371957406339253	-0.8936763230244305	0.6940181359171511	-0.042106870807533045	-1.1335033593804433	-0.0486252677600816	0.560225233299984	-0.07465149710632384	-1.1780095148380534	0.5125177211790282	0.6409061058989084	-0.5340347949264002	0.13414418464822156	-0.19305578203640134	-0.19497227110262744	-1.141134230569773	0.6794272929579215	-0.37463019520215707	0.08896703428611434	0.6869807638953784	0.12049799375138712	-1.1566263063062432	0.7139746059892673	-1.5519020562895602
-0.9104378327335347	0.0947306844790454	0.18202063412441677	-0.15061018442686797	-0.581317745383796	-0.324090220031614	-0.8215639566677504	0.9973263464952946	-0.8739101479041345	0.09526067006913282	-0.4434935828945624	-0.0208242194719895	-0.9347841104124871	0.637295750269652	-0.03227352329221709	-1.025974971810792	-0.07789938030531698	0.5250877228130475	-0.17518315789791578	-1.235643944233211	0.4941795222989949	0.6351053868158886	-0.5903521671608388	0.14400863059045768	-0.23157698337586172	-0.16005310426429042	-1.2493002363759198	0.5871785601896252	-0.4439940612208864	0.142725718879545	0.6957505623861749	0.1570366030474771	-1.1693827569682025	0.6498296149810325	-1.5144873402643935
-1.0253899031862581	0.1518748543314816	0.020599789838809713	-0.20168249420154966	-0.6852900096036993	-0.30820220655672814	-0.8991668649121586	0.9893082959700674	-0.8087547190757647	0.07817053022146889	-0.35815891734937255	0.023089422468763967	-0.9604641459526718	0.5427804922122333	0.016432635946415863	-0.9231516591368226	-0.07623418619011672	0.4997305881540278	-0.24202458383977993	-1.2318280355428477	0.5116635655277717	0.6433130815438504	-0.6714896655323488	0.14698362222383066	-0.23417907777097752	-0.13319131873278348	-1.3576764546744564	0.48509741139272994	-0.5441804778474839	0.1834465829569602	0.7021473565794615	0.18709895111022518	-1.1992078565300126	0.5764934110832323	-1.443055479325983
-1.1590338711678645	0.21772572634221793	-0.10455649941172056	-0.23227010687315777	-0.7687766494872046	-0.30475320719029314	-0.9523443176312216	1.016019753128333	-0.7649192282004936	0.03966522741972851	-0.267611576098553	0.046696717517880446	-0.9470853331106663	0.43090451732134943	0.09590542816037594	-0.8186205785377538	-0.07463559983952382	0.4898767370486071	-0.27700627769208286	-1.1805771342493898	0.5750454012005869	0.6580684877963651	-0.7471348933265356	0.1414389009752532	-0.18558113833278428	-0.07939848651240607	-1.4504735915925804	0.37335144456772484	-0.6687728936606856	0.20545201758420703	0.6945583283429836	0.1945003925197596	-1.2460453099755133	0.512982667514162	-1.3421089457608588
-1.3076843278800752	0.2852482217882609	-0.1688865119481951	-0.21663767757863014	-0.8053728276358934	-0.30890190110032856	-0.9929943044129658	1.0598376149744835	-0.7359451196510218	0.00755298061751548	-0.21302836643337794	0.045440829787014435	-0.9095366286624295	0.36479770499141784	0.18952948980797277	-0.7430867002587402	-0.10714018896825021	0.5165400988632747	-0.28851710793240676	-1.0736809474525586	0.6711902072108786	0.6583728180503223	-0.7945905795508204	0.15797174921644272	-0.11657461540348843	0.0029645731211534964	-1.5127432032270416	0.2395104746784597	-0.811302248635128	0.21565103363314453	0.6938131820659877	0.1775347508472581	-1.2855306343104593	0.45547039972565007	-1.23730906934929
-1.446585920339959	0.3623805713908279	-0.18539141978171808	-0.13159949314412317	-0.7825023609353764	-0.3158423055631121	-1.0291138346526238	1.0938105287073785	-0.7073174042234299	0.0028185499840415627	-0.20880659872929783	0.07923099832963845	-0.8720182788661311	0.3341589222074809	0.3128723687120501	-0.7145512923265949	-0.15172298607923446	0.5888479358481246	-0.2840924570888094	-0.9258855265542169	0.7769050428648363	0.6274417976934885	-0.7778545820163252	0.20862029098708615	-0.05876730266493537	0.09390447274178323	-1.5119023532574833	0.09663317926291361	-0.955028799783096	0.20636381901899611	0.6896403629148112	0.11686936500840243	-1.3299924380739878	0.41918929621420464	-1.1777272735085524
-1.5584668167941165	0.42363645955095947	-0.16703682400133626	-0.002468615684172415	-0.7205565094558453	-0.30903618591172677	-1.0569526478466647	1.0978795278807103	-0.6569674878624902	0.01814508817666336	-0.24626958275426003	0.17373655007730532	-0.8385598637666403	0.34202180538954063	0.4833669549641673	-0.7165291664031128	-0.17954282909719446	0.5753937961449485	-0.25888093134292917	-0.7877110669283887	0.871881921760143	0.5657918659446992	-0.7087753945527802	0.2888898020856785	-0.01298829882145135	0.20217120522996304	-1.4453117070572405	-0.04360444764495629	-1.0847670587982927	0.1548705379903529	0.6743705961308379	0.020061875663253192	-1.3839906175750976	0.4186947982107904	-1.195585238743155
-1.6506583885675639	0.44829092462523923	-0.12332905352625056	0.11668682779170594	-0.6088978468249654	-0.28586145451308276	-1.1025763843742238	1.0605203948811202	-0.5874542100814424	0.04297198052293273	-0.3124522449081596	0.2910347669946062	-0.8155434489340813	0.4137328121028391	0.7001381497222126	-0.7346611309548063	-0.19597274436717976	0.5398235979127037	-0.23187259307172994	-0.6855340225278864	0.9261033738669344	0.4991066518122387	-0.6210471714884837	0.39061056864596033	0.001029846963999374	0.3144204542666468	-1.3530050659546933	-0.19294823257930988	-1.165703821161099	0.08876963397548862	0.6584015382253771	-0.07225188139753544	-1.4105618652028344	0.460705628587894	-1.262086478189876
-1.7160208605113418	0.4412716906741432	-0.07898100645417497	0.2120191501714385	-0.4201006858553595	-0.27289236878069245	-1.1689905721565679	0.9795187083897862	-0.5284221177301687	0.06808230884947644	-0.39060074570261766	0.4252195824553084	-0.8172964300835449	0.5283211036683045	0.9917072665639832	-0.7587092915327365	-0.18968941190582114	0.7034122213181924	-0.198856162918995	-0.6062219841895935	0.9110074801120778	0.44619929826806526	-0.5154104436877928	0.5033470937000939	-0.032261654855864394	0.39463641802188265	-1.239058216607836	-0.37063004609607964	-1.1666069691516525	0.02711493695707441	0.6462269944381556	-0.16887914083823202	-1.413489206043177	0.5297740997170883	-1.3327310970413753
-1.7487443603455968	0.3987601676700979	-0.04300991152605234	0.28111416894929364	-0.20499305175353827	-0.2821297502805485	-1.227842177883333	0.8823056124935906	-0.4761726261847283	0.08063747301274653	-0.46996498236452255	0.5767831686782647	-0.8383094378881466	0.6637573763631238	1.336807100734456	-0.783846589818	-0.15275540643066032	0.9418476607423214	-0.14558067154328955	-0.5352623204581374	0.8429365042313439	0.3809804026319495	-0.40131932185234553	0.6137533621497593	-0.07395894200112621	0.4432231199136357	-1.1182210688993264	-0.5600995856471354	-1.1140668598872019	-0.039390167693830115	0.6342129436952104	-0.27570741287096345	-1.4249283533269799	0.5916723497967624	-1.384827187424142
-1.7706652169592103	0.323505423537519	0.013254394434450641	0.3130961114509435	0.01212196764757636	-0.2819247892526253	-1.280274898020134	0.7781170894431144	-0.4169617502866769	0.06765190606461355	-0.5462815523998141	0.6870636886129569	-0.8680949401030471	0.8069998287555148	1.5850127670578602	-0.8139503560487057	-0.10242213897518201	1.1155840363632517	-0.08565697382390383	-0.4754763680779865	0.7545749736962778	0.27886376923563716	-0.288166205778419	0.7066412588140516	-0.11278627209295215	0.47257830711029297	-1.0351053851029162	-0.6861891480138567	-1.0256948791835514	-0.07843782913833311	0.6202500488431997	-0.37620360759391547	-1.4398577916127349	0.6346829261372935	-1.379951810991183
-1.7818566877136164	0.23706427044450235	0.07464091317087355	0.32159753961468523	0.23709495685277124	-0.28470943218372124	-1.3168465873275932	0.6704593063264841	-0.36449995327944035	0.05362707385547354	-0.606343900426498	0.747057784945541	-0.9111454252151834	0.9021577263037756	1.6564945251083205	-0.8369529444275949	-0.050157246346070196	1.383262636234455	-0.029529042564254444	-0.43481055392295936	0.6573668310589132	0.15633856456631623	-0.17039711398332552	0.7603661077226107	-0.19162718119202565	0.49893217748778557	-0.9817230905078065	-0.718004835106391	-0.8960616373765579	-0.08066563264395335	0.5986522705992042	-0.4631224828480799	-1.4508803557769532	0.6651268032171184	-1.3145416614543883
-1.7585044949612225	0.16628567437328892	0.10857557281134718	0.33417041088214877	0.4133588275562648	-0.3113755686787142	-1.3030867662839143	0.5831926528539884	-0.3173234448737849	0.07113711885909862	-0.6415586057924829	0.7911581129003424	-0.944801145552276	0.9411224707264065	1.656390894982281	-0.8558342357219335	0.01196559544503421	1.646459244177839	0.019647470238068832	-0.3885122149723134	0.5776252999023419	0.02580855200500687	-0.06752503474290351	0.7537069159240691	-0.2892822531969596	0.5497006058365458	-0.9271846272045556	-0.6658539239547142	-0.7644120651720477	-0.08061863256999525	0.5689381298303939	-0.5348179388394539	-1.479973620128677	0.655387342541158	-1.2569763102573104
-1.709743268154643	0.11254020809311034	0.13979794964512754	0.3443290996438825	0.5149033565637715	-0.3350945069446025	-1.242816622305223	0.511473082390708	-0.23980960337448667	0.10124431854159259	-0.6629505608847541	0.8325090650118969	-0.9566546371343584	0.9544288884191211	1.603677704203448	-0.8844916270773002	0.07735221770193279	1.6442958054512964	0.06575817166906386	-0.347481047857571	0.5427530880587043	-0.10549611938456138	-0.006579344606226406	0.6875663124588949	-0.3801387158264218	0.6205316827687872	-0.8771073401286793	-0.5316079255642719	-0.6639316003624799	-0.08471703901915305	0.5141985379434071	-0.5702631533818623	-1.5306841706860177	0.6309204413286988	-1.2296023836563967
-1.6434340856938756	0.07845810373914246	0.16978423693749473	0.3296368470347532	0.5765146438267529	-0.35703240455405344	-1.1620486005862074	0.442364683732535	-0.15155757509692477	0.12105334427411352	-0.6749247264833086	0.8690655808535904	-0.9511300904815055	0.9261527508221011	1.4631782822105837	-0.9181851911913788	0.1342130460890013	1.4741760462675673	0.10168319209715881	-0.3424067011948527	0.5523754129463259	-0.20345357264344482	0.027225889351725187	0.5817284522140385	-0.4928196074266828	0.6958185608248604	-0.8268315190322136	-0.33900989000411713	-0.5818291469886088	-0.09682425807079346	0.43173950455218213	-0.5551478720617435	-1.576924896960218	0.6373166655033071	-1.2124902267146545
-1.5285440022392884	0.06441171345100125	0.17426617311642628	0.31515175200037404	0.6056131520968786	-0.3944271907175869	-1.083656630439166	0.38568472472623927	-0.07559691566024859	0.12965090234244053	-0.6611935727475533	0.8827785171581821	-0.9222021071838743	0.8466166632497346	1.3245326880279842	-0.9468948611566976	0.18294772719388752	1.3037705498935392	0.1070736296731151	-0.34457852156649593	0.5878228724734618	-0.2497947704052494	0.046578429273618036	0.46785903560911546	-0.5934084133084652	0.7899213866318384	-0.7635692372948011	-0.1585766759793425	-0.525382397578969	-0.13737592188196027	0.3516076203029592	-0.48273149645255636	-1.6020099561613175	0.6578705825148277	-1.2297266850385395
-1.3604127225673701	0.048487717692871295	0.17234534332545653	0.28396656940160453	0.6066597375948015	-0.4255105907454119	-1.0221009361696665	0.34668322924852435	-0.0238167309250955	0.1250844337713514	-0.6363875648768352	0.8689722378465674	-0.8666834487878946	0.7680728866558739	1.2477657935495032	-0.9629182551069926	0.22910690806726422	1.0950517782604057	0.07661765736895976	-0.35240316412040873	0.6388455988250387	-0.2494443295067522	0.06009311754815405	0.3776421840645686	-0.6180900439680199	0.8840703865437278	-0.6960326348788047	-0.03184465461075262	-0.496334637789748	-0.1785855867285427	0.3146139735973438	-0.3837852789078989	-1.6141021256325838	0.6843907254371181	-1.2805245165411436
-1.1655481411538113	0.025972296824908113	0.20209152689395476	0.19586882694003505	0.6148093787671536	-0.43136964909535946	-0.9924002915199728	0.3111233135704747	-0.024263689792036164	0.10402619019984445	-0.6164944622238832	0.8364294713068988	-0.8048889661035774	0.7013328854158483	1.1789093320253816	-0.959502719256794	0.2599574043748912	0.847611535382027	0.05636982622427199	-0.38804537507934456	0.6911321269055143	-0.21454779371955493	0.09515725397551374	0.3369686142411177	-0.5970181815134546	0.942757673884584	-0.6169460238531906	0.040320251099132176	-0.47623434413950794	-0.20280942484661774	0.3348246333872405	-0.3219423910266181	-1.6066599244961712	0.7276163009095677	-1.3175939509492425
-0.945838043850942	0.012084354255753464	0.24814697822467052	0.07912756596988745	0.6287323973173933	-0.41543216226890556	-0.9685599830235466	0.2865985974645432	-0.08134033710044239	0.07390849288845122	-0.585942853335777	0.7833597289498992	-0.7451130677731885	0.6172699696653476	1.1159367587686215	-0.9602956115077337	0.27259067706221674	0.6970198721752376	0.043567536981375124	-0.4056330606123277	0.720312873032108	-0.16639905869181643	0.1473523377316929	0.36013302277961	-0.5534458557599462	0.9630511929926122	-0.5384900503047448	0.06956610218419178	-0.43784005282013333	-0.23552147632155057	0.39653420891135527	-0.3059740214920881	-1.5745717652847098	0.7625214099767276	-1.3333802264814547
-0.7085574501672893	0.003005299957834355	0.26140603942067403	-0.020140750330077062	0.6450831510800288	-0.37289214754233074	-0.9016847703093266	0.26591221164456785	-0.15709986504699422	0.052356860758688284	-0.545648703592102	0.7187239394498566	-0.6952707292897566	0.5284723129602644	1.1074275739749222	-0.960670274879057	0.29367203456066315	0.6283123237881434	0.020220204230511872	-0.3660430079497965	0.7259781911271758	-0.13555103749515252	0.18684731716412747	0.4358525466742197	-0.47127579647888673	0.9296211410376319	-0.49832778578656906	0.07633985470389207	-0.36600828240860955	-0.26186031776774715	0.487682794271236	-0.30824491828819534	-1.5355930960952089	0.7653163986916848	-1.3442911255807086
-0.5109992519256314	0.015498902599910014	0.2331093709259176	-0.10551357392379397	0.6709732742991431	-0.3174749261648473	-0.7877495510874736	0.2310258491176584	-0.2208808953595205	0.042709539800455866	-0.5186776866423687	0.6641861661642083	-0.6798885094197938	0.46190242217369637	1.161487956392272	-0.9495436440609358	0.32498878522054564	0.5546492761293098	-0.011235245040850817	-0.30579021567667636	0.7303709916193524	-0.1365931380617364	0.18809387745246428	0.5603324597548263	-0.410266887205165	0.8464500345681412	-0.501679507193001	0.07621415620352688	-0.2660213984776017	-0.2751143386239695	0.5754839532790761	-0.33036513522805244	-1.4987198605101084	0.7512339555509466	-1.3580747677339438
-0.40178943157297764	0.08357596506240542	0.19620453929384998	-0.16028284964784448	0.6942211980644833	-0.26617812821078835	-0.6560914695806246	0.19966410718987151	-0.27067211313678435	0.06872266421231887	-0.5132984717768146	0.6206713534352838	-0.7081562790377585	0.42449702357442964	1.2460271103237262	-0.9525670903364954	0.3399533296691533	0.5346721645676159	-0.058794626570385325	-0.22323059547424476	0.7296911534479434	-0.15371863144356163	0.1546712511077655	0.7184306993425895	-0.4068484494704059	0.7212951232090559	-0.5460460215589644	0.09231753075036138	-0.15669848473725922	-0.28382815233582603	0.6359554396044924	-0.3738245728551365	-1.4791404538895012	0.7266918046423164	-1.370408227095507
-0.37471801893241286	0.177163110281707	0.1567474940043358	-0.06518955523897793	0.7062311955816347	-0.23698885078584073	-0.5078719539825447	0.19879679217333296	-0.31056319201129756	0.1355085792681166	-0.535348256550786	0.589028074054207	-0.7797021936574002	0.41041565826040627	1.2818140471827515	-0.9643820561856528	0.3380994135542292	0.5603395281761028	-0.14463734496749642	-0.12459544504432014	0.7198683634584966	-0.18322944394859209	0.07724874923911927	0.8746592073465292	-0.42564985701158686	0.5783747249857754	-0.63006094768393	0.1383231818841651	-0.07629731013629105	-0.2851817544658234	0.6603618461233198	-0.3929289427271477	-1.478453654692344	0.6769732553858925	-1.3724246717391675
-0.4197712962141192	0.26747831010393863	0.09955834407040337	0.1863316109025475	0.7121675657829696	-0.23959680317562385	-0.3630746619172344	0.2597487389738521	-0.35096827358279203	0.2105561282674711	-0.5884575946506323	0.5720566182316947	-0.893479017786831	0.4113796174966694	1.2951938479003153	-0.9526716475563989	0.34620335824820814	0.5650827655350502	-0.24661768585762506	-0.066707298316026	0.7217771398628328	-0.2094756228202531	-0.030214621360322814	1.0015246400340818	-0.4761611011520698	0.4557016717656153	-0.7273659747166251	0.22892386764766987	-0.036044214231705785	-0.2828693508270776	0.6694870220692983	-0.36005500815493496	-1.4797484400640353	0.6187299905488526	-1.358005711410533
-0.5204325460056293	0.3495066942231838	0.059007492927699176	0.4877697849595791	0.710417537573327	-0.27490664095166106	-0.2746376677737438	0.3905287713611592	-0.3920102715396788	0.2877137006755362	-0.6513594353540253	0.5621368023034365	-1.023548701344388	0.41276885286657716	1.3390754490488823	-0.9115458077274743	0.3644316831626103	0.5906113425082491	-0.3076868515619008	-0.06482979005082028	0.7182210632739292	-0.22281082122096266	-0.14463898208473217	1.1011085704985666	-0.5873623704492252	0.3620374999552831	-0.8162041096947474	0.3641335545409167	-0.012730394010422766	-0.29024836243852026	0.6736254498538449	-0.2968543883267739	-1.4793994109638422	0.5714946812661001	-1.33944337167712
-0.631220217219931	0.4083620994406722	0.056446386539739365	0.836168987692426	0.6970607046203243	-0.33672005992468346	-0.2201037378512774	0.5493858207200037	-0.4396784346989701	0.37549487352944655	-0.7165595164643723	0.5448344030923851	-1.1390557406343276	0.40798685900825743	1.3785124692361928	-0.8559562191451565	0.37640997949795885	0.6617190832938453	-0.3199500970472043	-0.08835446117918323	0.6830002164705956	-0.22702533413183765	-0.2698257247044805	1.1604886666606582	-0.7328117939173896	0.2847997659667531	-0.8923827812423077	0.4937426749178728	-0.00010732558430366912	-0.2964993722749647	0.6758150335293236	-0.20780880020006434	-1.5044056571423188	0.5228511276692737	-1.3345541839794792
-0.7295203259006169	0.43520314303696406	0.054196525719760205	1.2093075854097333	0.6684854890991622	-0.4217506160262646	-0.17148333926652687	0.7031220207790767	-0.48982721956978575	0.44285815817469254	-0.7855317095470044	0.5288812346192222	-1.2334587081638493	0.41226797208695076	1.4057326490092745	-0.7955308591422764	0.37021545738941025	0.7507058082723773	-0.286675375093956	-0.12342834531189402	0.6297898057469238	-0.22492268874085442	-0.4009613986012385	1.1747281002990317	-0.9023561012697388	0.2309953902201481	-0.9618580099770064	0.6091618312535605	0.0028541596870488963	-0.29146096434664115	0.7055062467203793	-0.09034696380460971	-1.5421570949795216	0.47741106113805126	-1.3391119013247352
-0.8104528047398747	0.4383720974166915	0.032018055818465854	1.4302730092757667	0.6382202953559423	-0.5221956549520134	-0.11713559248962462	0.847446930233166	-0.5253157536049258	0.46102955379895844	-0.843970300764427	0.5233061113815263	-1.3047541969049956	0.4501742514658444	1.470489963325604	-0.7518433674257032	0.37719817137915396	0.873189095873563	-0.2165884565282366	-0.17197969418078637	0.5877967248514848	-0.2091712925662939	-0.5229762006853186	1.1699570610851389	-1.0883803397911547	0.1936636264002551	-1.0341827858307617	0.7188267895725124	0.03372921889901885	-0.27544333914167385	0.7678807219993521	0.03834920330174278	-1.5516259166977102	0.46465086265861855	-1.3439320326989623
-0.8641504506707532	0.44872665585245197	-0.017950196938300755	1.454876955076737	0.6198878920029766	-0.60827221905817	-0.05793821806395279	0.9419289065028156	-0.5438310246679713	0.46078810833428135	-0.897212870192214	0.5212101365874459	-1.3457481543482817	0.5033054164292289	1.5400603212735529	-0.7324131507268691	0.4059949282780327	0.9477991582202419	-0.13709073236116004	-0.20994595591124635	0.5637060491364607	-0.19728396840411172	-0.6400417881592724	1.1716794246623545	-1.245590209496069	0.15589320858371541	-1.123955198552838	0.7903352697804877	0.08613280579280383	-0.23260747173613788	0.8641421571983103	0.15414090924926674	-1.544544003664725	0.4663601057573793	-1.34694288839977
-0.9010608904700245	0.48145403220908695	-0.09934535933066359	1.3923073999034794	0.5946926329259263	-0.6657602535798443	-0.0018704936565929948	0.9954071813523164	-0.5585583193336877	0.4665723018576625	-0.9712728346105314	0.5284314910399255	-1.3642113713900272	0.5534029449726127	1.557735014992537	-0.7299037774491719	0.425288977426162	0.9423456598454114	-0.1062417073170914	-0.23327780186642616	0.5743568471551878	-0.2014800370571721	-0.7391124756293228	1.1756859923419751	-1.365949830634857	0.1352418401626308	-1.2294001204297236	0.8284917478914628	0.13238238428583693	-0.15530175008963154	0.977278289624001	0.23846447387930964	-1.5507139374359107	0.45471790276392826	-1.366126735043902
-0.9354693096172542	0.5269206051722255	-0.1888862628736226	1.2539500427681642	0.5518598346379752	-0.714632857307085	0.0356055137864667	1.059985243062402	-0.5722017387470706	0.4466582998361526	-1.059155549302563	0.5559252494723964	-1.3725589006731842	0.5912808726092627	1.5695833927364014	-0.7249983012153407	0.44099730857955804	0.9350471156132277	-0.13496824756562592	-0.25254002179810603	0.6221024048856167	-0.19875028690045662	-0.7872593239936758	1.16712022695796	-1.473566842456388	0.13681175972957924	-1.3350202193835998	0.859748774982372	0.19173811036272725	-0.05487199205567215	1.0778615732295358	0.28579284678864986	-1.5661950668800348	0.45346015784219873	-1.4097288976468707
-0.9524086656533781	0.5734329330806749	-0.28386062476048185	1.0494536460946846	0.4906517401487827	-0.7712303715005413	0.04483487828805888	1.1241573275307055	-0.594829031385975	0.40341856640093693	-1.1489867721657074	0.580898746715225	-1.3618740631907433	0.6029428892518834	1.6048061211314308	-0.6964890325881716	0.4713371453585232	0.8593267601842474	-0.17176921409981274	-0.28074324054949523	0.6745371028239647	-0.1907085904928362	-0.7933316770814137	1.1603505091544648	-1.5578798030040133	0.14498457629868589	-1.420273063519303	0.8434638359350088	0.2514088880642289	0.05834178609492693	1.1449591295257742	0.30262631986455324	-1.591764263220114	0.46467236257181044	-1.487983523338483
-0.9574408828657056	0.618440007658754	-0.3687328447837211	0.8617848185700551	0.3865936902323287	-0.8275593160712005	0.02495761103295082	1.1645981968656534	-0.6318483995403901	0.3991565290679201	-1.2369610833956968	0.5831304931558858	-1.3253801828973777	0.5763206032857044	1.6437249906885427	-0.6285878313621527	0.4999562815517802	0.7337656748475657	-0.18185382439816417	-0.30461296725092407	0.7090171003379452	-0.17920859574478173	-0.7776571071191669	1.1725544222015833	-1.6366696906443585	0.14789354490802897	-1.4724057616318749	0.785321296265905	0.2828930470837827	0.1693747608138644	1.2035964096308929	0.29490046462700575	-1.6488924456197462	0.4721005825796353	-1.6211103036140664
-0.9664684438669937	0.6414624612274731	-0.40304099910577235	0.7494257370657535	0.23654592839484362	-0.8889981510966386	-0.020542003397564425	1.181732281820023	-0.6470114791013736	0.42117005686924197	-1.3152927772660705	0.5725487904505482	-1.2714247890762436	0.5371857484096141	1.661560886825813	-0.5334233350461541	0.5085375818921161	0.6513509052458889	-0.16263916045553553	-0.32662548307379813	0.7323407791416379	-0.16068133876896767	-0.7579343017650946	1.1922925245864695	-1.7320415523712263	0.1468777146000047	-1.5055959784858022	0.714706672060529	0.2928486784215213	0.28853874832757653	1.2595740907165816	0.2737895351520863	-1.7270074100439952	0.47116533635578434	-1.779332151817933
-0.9802408278165229	0.6417476671216489	-0.3918450513889595	0.6615032817828168	0.07800538259880192	-0.9520059981289387	-0.0900326460137719	1.1703741458055759	-0.6139700448627368	0.42107557820915054	-1.362440013440628	0.5491706100550353	-1.220216491255567	0.514296441838763	1.6712445463812955	-0.4350698435230834	0.5065504502479772	0.5905215393912987	-0.12181782589594696	-0.37195969615852686	0.749310585804863	-0.11706066903496952	-0.7449503272766802	1.2132832550275119	-1.7906014316260144	0.13355648533341447	-1.5371278523442133	0.6016338877316663	0.28355465549547	0.4076275357229561	1.2931744559146465	0.24078343198327312	-1.807959643282733	0.4656291087088544	-1.9109396929784288
-1.0086196025995953	0.6308860759851334	-0.3675945752779601	0.5319421539753115	-0.06535967347735505	-0.9981646351416087	-0.18721138213475216	1.1386156533915008	-0.5531389430720252	0.40477276052891603	-1.361390816733105	0.50665711321964	-1.166147267489664	0.5029084920378242	1.6336383250873538	-0.3604247016132544	0.4919966536811199	0.540076679424111	-0.05569512496421066	-0.44562906100787564	0.7496156413945965	-0.045045064393788734	-0.7415192009384873	1.2483384195990825	-1.771136745121374	0.09779464108046831	-1.5746624607075232	0.44261131826916333	0.24224088578802422	0.48857106309382947	1.3405313677649384	0.19530541942631635	-1.8534009803274547	0.44354869786070505	-1.9935724895744265
-1.0582655529250278	0.6172516497663557	-0.33702136777168534	0.39940911173005916	-0.17600606488893106	-1.0247388925551197	-0.3045865566175253	1.0926940912924716	-0.4679262350896627	0.39085290460876754	-1.3037432865253233	0.4694132534171348	-1.111782085867357	0.4811721563181891	1.5268877808080696	-0.3377532110973941	0.46363284725219306	0.4958690541251422	0.013830289687345964	-0.5139500644747195	0.7696272880811718	0.03209804392014181	-0.7508992585536903	1.28098964356288	-1.7253194751838439	0.05721914639063267	-1.6240740748908322	0.23904958017712144	0.19239971877441567	0.5248551201895884	1.3859050441395342	0.15713272566318676	-1.8516107988135524	0.39998987373377864	-2.0161677185951605
-1.1211485449433594	0.6291193839184347	-0.3178308553230107	0.30651487465314436	-0.2338342029340109	-1.0301456231193045	-0.43862068969635004	1.0219986906891465	-0.35496855544191697	0.3487784079813496	-1.2041362149746242	0.44305658252477154	-1.0818979310336543	0.445401708188269	1.4575592264875459	-0.36595752116650976	0.44040893999218805	0.4613111819385258	0.05442702268126938	-0.5461721657829822	0.8073321589723437	0.07930612179928137	-0.722968902786315	1.2871238368378837	-1.6602416045765853	0.030507426700084085	-1.6732404411663535	-0.01280831505538509	0.17300304041914005	0.5207755137700134	1.4237928663775423	0.13981863950874224	-1.8335738756357425	0.3604730332869422	-1.9695408890267008
-1.1987562666098575	0.6561347200056112	-0.32442926136421446	0.2116446730170832	-0.2502364281145765	-1.0390013530499234	-0.5729917256100074	0.9340953910874898	-0.28629332553638365	0.2796620193099604	-1.0828457448017872	0.4269930995887628	-1.0689592606447609	0.4057754231133018	1.4595512277991964	-0.4228540749976271	0.42372369495787254	0.45537601230004954	0.0597950001006603	-0.5415951050932102	0.8217656463037766	0.10112567879518834	-0.608655621691558	1.2591883890854996	-1.5476500005290983	0.016008757758283282	-1.6984776187248811	-0.2765656683225017	0.18519553829162202	0.46744922985699866	1.5001187727196492	0.10741330268810542	-1.8069575919950782	0.33848937204815677	-1.8803063079124218
-1.3009728265364202	0.6859308135609989	-0.3516943731193747	0.13835869715007235	-0.2339285672002182	-1.082043168913827	-0.6824053541538465	0.824416948517438	-0.3126080288275531	0.21543752570553126	-0.9473411573294139	0.46095298268961216	-1.0552844899463527	0.3636541847209499	1.4489348971093563	-0.4841594582680326	0.4118786141517421	0.46067439620014633	0.051125379665996076	-0.508906163891977	0.8150980026995818	0.09595206447790003	-0.4651407401789456	1.1889767444378156	-1.4271500703788083	0.019887382570739714	-1.6624612116954964	-0.5004486639736481	0.20200879332507915	0.3910929097044479	1.627080234530829	0.03332679663098818	-1.756990135651056	0.32410593012272937	-1.7959332919664184
-1.4126339509062782	0.7476224329483442	-0.3984256719691358	0.12585753427386642	-0.18490204162127913	-1.1507192485114552	-0.7521797044204397	0.6878056066572389	-0.4069386976955169	0.1791682178592903	-0.8209212810309087	0.5216768516225649	-1.0708716037169017	0.32797824239850554	1.4928164982579233	-0.5352269470894997	0.41412107556021294	0.47149975375258	0.03216900752387949	-0.4583961172112764	0.796489611725784	0.05158440230237036	-0.3293644061988754	1.0680612950170094	-1.3309491099476158	0.04693386452188629	-1.5842738429984364	-0.6745690199800634	0.20613596960749586	0.34720424064224786	1.7431167055423658	-0.06190668488193847	-1.6910461537206956	0.3108189837700934	-1.7250815041446796
-1.510145134156139	0.8579178901347589	-0.4471578351844904	0.11762700447710303	-0.13107151703547903	-1.2434605798359457	-0.7762416595187288	0.554229867354922	-0.5329699242012944	0.1649019401854721	-0.7222718096497739	0.5611609435936424	-1.122231674797272	0.31190280454672326	1.6409384917439247	-0.5619674560799585	0.40656109427719933	0.5013388803394194	0.016615349101589783	-0.4047907190663162	0.7506179669037236	-0.00444003081264775	-0.1833810884717358	0.9256761691336889	-1.245067239544112	0.09916832070154455	-1.5015785841868055	-0.7744574282705798	0.2190005776124826	0.3419872324328835	1.8298517321846597	-0.18077431453212472	-1.6255975679325474	0.29257630742671015	-1.6410261472863759
-1.5927568971267219	0.9785362162131351	-0.4970193751750921	0.08471285288908166	-0.0981641238384863	-1.3572775589282804	-0.7696099931909767	0.44254921884243703	-0.6444861615031549	0.16200459460933284	-0.6488113862071836	0.6043363272061164	-1.1767106863643495	0.32536988211214873	1.733376564171289	-0.5581162651468266	0.35788191964281896	0.5115682717520886	0.011561813874130985	-0.3957888280866525	0.6918381126989008	-0.04235220275270309	-0.07630032548554457	0.7789621080562952	-1.1746448711351194	0.17620981474420594	-1.4223167960842011	-0.7868038143064869	0.2401090364614821	0.36954807580199345	1.902428979564035	-0.3269768130243393	-1.5440035715095806	0.24918948260532092	-1.5446787648605587
-1.670122305982325	1.094844764335083	-0.5696640907419231	0.05729634463094142	-0.08924241139717434	-1.4555811084933128	-0.7531815470608629	0.333396701335605	-0.7021997251969527	0.1796721040464445	-0.5761336968162374	0.6591286723291007	-1.2330868636775987	0.3661680391998271	1.7460539829234722	-0.5157705910856897	0.2635986288401312	0.5084496544179775	0.004902377452167236	-0.4296448690203105	0.6405800577495303	-0.059901914064288596	-0.0642543567586525	0.6381980302456467	-1.1315572492395245	0.25726845591405284	-1.337040595004899	-0.7458680026874273	0.2608499350817673	0.4177607516683521	1.9152913506838687	-0.46862550259737645	-1.4740176074189004	0.18559273938348161	-1.4694902399284833
-1.717576170646396	1.1978753936059712	-0.6739224632851399	0.037911176193843446	-0.10855277169082092	-1.5061358061738566	-0.7091448002026465	0.2378444214285253	-0.7094292848697296	0.18964485150054844	-0.5002584555547458	0.6707541195675224	-1.2988198624509686	0.41798557343928644	1.763613532057968	-0.44928091232837425	0.13286978950274017	0.4749122721967095	0.005317890348647723	-0.4645056305931874	0.5981860466504412	-0.06130367765827742	-0.09508512507809866	0.5347272686069097	-1.1238912750656778	0.33429840643048464	-1.2868932370982265	-0.7060076115714962	0.30332939580027857	0.46132042021284453	1.8306771249837948	-0.56596166632892	-1.4338680018932624	0.13623968865132147	-1.4235677848588382
-1.733630803163667	1.2437856201822728	-0.7973357773549755	0.0210995422430517	-0.1625548676697223	-1.5095070617021134	-0.6541764429405271	0.17458578575423656	-0.6881987386900172	0.16335878873731108	-0.4300372187726831	0.6579236989657022	-1.3406637501485406	0.47382905507725337	1.7602973680246983	-0.3793582715175442	-0.0188515969802862	0.36848741469027474	0.027317613705521476	-0.49409922033016296	0.5869861485701919	-0.03858035202940545	-0.12737227076411486	0.4786905840947077	-1.1427054379715376	0.3936783053449953	-1.2842305455279612	-0.6751835459818467	0.39453684112543586	0.4740386402259424	1.6998982214766212	-0.6374168157810238	-1.4209877021957502	0.1060215606600112	-1.3931691912924355
-1.7505419832915472	1.2177685047247109	-0.9095798218995395	0.03338557994547965	-0.22160116260582846	-1.461171597220464	-0.6349197861706366	0.12000030024532556	-0.6449554683134444	0.09873538523471985	-0.3586335539551575	0.6639485657826941	-1.3439951731988187	0.5286991268982095	1.7188798609841869	-0.3041206386949262	-0.1514343524326005	0.2755248608067381	0.06757744435094691	-0.5167003603659135	0.5898885346096646	-0.018974105971376085	-0.15227879216869342	0.4691116636652707	-1.1538791374329171	0.42364529943171225	-1.2969367228457214	-0.6338706388616924	0.5169238955663554	0.46118882000575984	1.5864984219067602	-0.6884459093951302	-1.4387544092959907	0.07904991956068785	-1.418112335309211
-1.7787178915352666	1.15000041531424	-0.9855148477564588	0.08793176289672415	-0.25682476960969963	-1.3585073250958217	-0.6262135076494426	0.06748160796731349	-0.6201157292831792	0.007353525668432554	-0.29953713305603447	0.6667233988096756	-1.3293186989864305	0.5833045824582307	1.6950794753704144	-0.23171476391137474	-0.25250053393120825	0.23708096283206714	0.122413916608023	-0.5046944561619214	0.5875003851357441	-0.00894965184857443	-0.11680736376593717	0.5133220656472841	-1.1466213349288938	0.4219484010762621	-1.3424360489762281	-0.5960214237516135	0.6479433645216419	0.4231375601291715	1.453690427768384	-0.7035371600613219	-1.4913452133930887	0.056002012618898464	-1.4954277950024053
-1.7996018747255107	1.0536008230829303	-1.0069463282945983	0.16237304062291122	-0.28596617072809905	-1.2245405566721264	-0.6192715360790813	0.04772712445234105	-0.6263731534203564	-0.09802167322029627	-0.28392408681313475	0.6568120686093278	-1.3116371142321068	0.6564898797681661	1.6321299310305535	-0.1893168112402846	-0.3213840638300295	0.2340276568557405	0.1604726519099341	-0.46244544584812697	0.585330132511633	0.010564372920376628	0.01493307700338078	0.59760735492591	-1.1221310347395677	0.38826439154427533	-1.441516203722434	-0.54954091161643	0.777881156232427	0.3622442643088814	1.2993305105415163	-0.7010259567259439	-1.5600026151023823	0.03649084139718846	-1.577660064922607
-1.8113681340080874	0.954246180892525	-0.9674270338914888	0.21869599815758206	-0.3242523270988432	-1.0905667206267773	-0.6448938832544882	0.03564007475378254	-0.6235014427002571	-0.190348319387498	-0.31121152816672454	0.6408334429524317	-1.2960196458096187	0.7334081564734289	1.5088561388771697	-0.1732759910866738	-0.3564308493079634	0.3167118358082714	0.17670011502922042	-0.4247633475307778	0.56707037649753	0.039927631362882056	0.278031350928764	0.6872163134432028	-1.082449095214052	0.33464471221731124	-1.5603446542814448	-0.4722921998917579	0.8764818130151409	0.3033907716983797	1.2032181045979555	-0.7020833054987354	-1.6221410539402945	0.007078960150576954	-1.6521442153558688
-1.8253997363134595	0.8756957242050303	-0.8799136729056658	0.25192088610772667	-0.3611659123247709	-0.9719932321622912	-0.6764474934957596	0.02504775944542629	-0.5953877299696476	-0.27360501418591504	-0.35820887909735	0.624430530899971	-1.2904116238639334	0.7955268237278459	1.3924334495008512	-0.15740071986457685	-0.3844505156197477	0.4837782890156731	0.1837189139562488	-0.3719089526919001	0.531701359836325	0.05776322867060894	0.6761160592455688	0.7758765904179656	-1.0083149156826168	0.28572324806496086	-1.6370021431727804	-0.3968312001722864	0.9088271131419656	0.24728208340703853	1.1779060587578576	-0.685946721386715	-1.6630900486954112	-0.02919139340427291	-1.7165047087767846
-1.8375829990380432	0.7939842355237574	-0.7738500760681583	0.276540767106754	-0.4058859959368461	-0.8728557032422621	-0.6689735700809268	0.033434880190456664	-0.5583348399002139	-0.37231421872374393	-0.4286216359133263	0.6053206716438206	-1.3093301606847616	0.8478074364239406	1.3005250421621333	-0.13089546461890172	-0.42088496286034865	0.6372599798043335	0.13235253588869503	-0.26267856643021764	0.4920005538008912	0.07424317302888599	1.1309254317722086	0.8550132099657709	-0.9239381783115824	0.26291324023932433	-1.685899904596916	-0.33776687150050233	0.8586393893412827	0.1818109803832157	1.1731944415294713	-0.6371765092417525	-1.666850555774931	-0.0618605114994661	-1.7471933389015226
-1.8307644292430627	0.7263983609901198	-0.6854029783783908	0.25094087142718186	-0.4814117231804131	-0.7991757475146422	-0.6471635444575693	0.04458080082851682	-0.5045768621788471	-0.4998079217027863	-0.5163211575294406	0.5902160759617829	-1.337947008800022	0.8828123875132997	1.2241035814371202	-0.10096596042137032	-0.45058092458143484	0.7600779881141545	0.04489268621879664	-0.13081659405281112	0.4380928731578262	0.08737548459362524	1.5381556962638356	0.9225722304945349	-0.8427885482050776	0.25644886555189617	-1.730301454378278	-0.28454053984569866	0.736619895129077	0.12199868626396411	1.1863319435823485	-0.566238018849081	-1.641337654451013	-0.08297342625397597	-1.753090748920993
-1.8022954915536094	0.7015775258109046	-0.6182450775385435	0.1715835851002187	-0.569170490752163	-0.738189240274966	-0.6518269889607737	0.0439902884768317	-0.42721945628298014	-0.6570414073528569	-0.5872252048671933	0.5648692066908587	-1.3678539296226784	0.8818389776962899	1.2324170204371887	-0.07901765734317899	-0.4487270084665102	0.8435050837614586	-0.003958154313311006	-0.01179271873208354	0.37159947046972	0.07710203299031258	1.8401194983869502	0.984853634286696	-0.7727615961012264	0.2661223405305828	-1.7541488937926768	-0.24046226571750023	0.5730765967930181	0.06806140138949218	1.248224939728495	-0.4653933796441872	-1.5556228628451008	-0.09405663150443472	-1.746461341873344
-1.7649905890389264	0.6985432519923164	-0.5773207317142623	0.10814556163281988	-0.6477930816412238	-0.6761425897874107	-0.682715659396455	0.030214742522672162	-0.37310391146806215	-0.842985908041846	-0.6269031597191473	0.5248759710451043	-1.4078385948890006	0.8647050748007699	1.3544702799949946	-0.07973213167918883	-0.40846261476094503	0.8577021401594095	-0.026058948374733444	0.09908175584831683	0.31559998006847717	0.0402688501324711	1.9540131453252367	1.0265035171539187	-0.7215615622679175	0.3048855016026922	-1.7550831715366304	-0.22536447917358937	0.4215787722379577	0.001828897167544491	1.3589995316455536	-0.3295601083214969	-1.414570070353459	-0.11174031010482736	-1.6879292021484844
-1.7045194547662574	0.7177154259896681	-0.5741549196513671	0.09029017220925198	-0.7257465440971858	-0.6144917261123959	-0.7219471079262736	-0.0041826019629972845	-0.3426213167426647	-1.0517417563284845	-0.6431906895597398	0.4911282311420382	-1.4625376776826333	0.862947266781703	1.4755102672093021	-0.11313816343853085	-0.324836566295544	0.7699808227379114	-0.03776068994587331	0.19387055150790036	0.2721513482163064	-0.00985342048154087	1.8756526376950706	1.0375192756477707	-0.7176456653105603	0.34250585357827223	-1.7584348929430618	-0.22303207366680672	0.32443785464927694	-0.060126600324203625	1.4833931047483193	-0.1766891033645263	-1.2510443074105628	-0.13184272893931598	-1.5819829907682583
-1.6143001965698702	0.7744634765446374	-0.6000772290989522	0.10122171807678178	-0.7975663292497461	-0.5608202072830872	-0.7732183998693107	-0.061923637851226586	-0.3117923288953873	-1.255416752227979	-0.6376948972822398	0.46897199556574776	-1.5323913204566888	0.8824532654448876	1.5723929205979228	-0.18649376630287634	-0.21601058022009947	0.6133233671770807	0.0013985930277967435	0.22880235393405593	0.22804030994071253	-0.0751829816645507	1.7246337100902953	1.0241456290482112	-0.7520086177637066	0.3318280918177893	-1.7411273977363337	-0.23042035218829415	0.2898976948709877	-0.12087889592261865	1.6154559526096999	-0.04257402379762215	-1.0844898725982337	-0.14133494061357046	-1.490510984775397
-1.5173468963032346	0.8278841250008924	-0.6200236236412965	0.14873251108558583	-0.8448342480493878	-0.5261959288073459	-0.8631448591773229	-0.12980487802855367	-0.3047750746844088	-1.4270109942119564	-0.6091251043972331	0.4640842162888637	-1.6197368314104506	0.9066373015781686	1.679719187799649	-0.2856575762802035	-0.1101264370815096	0.46983431412912846	0.06610630409584405	0.21004756866864677	0.19816229389472603	-0.15456706730308162	1.5775272538855463	0.987985204427091	-0.7825704715416358	0.2902829409248423	-1.6746185008386854	-0.2695963848022323	0.29374132469125375	-0.19034500523289133	1.7758802141524217	0.03946662870935118	-0.9347676476178808	-0.12350076262083394	-1.4045082395968482
-1.428981612869284	0.8699678391636724	-0.628453932168332	0.204115291934855	-0.8582940238382522	-0.5216019747332024	-0.9724166338959709	-0.1981751362471189	-0.3252569647619935	-1.5333729702171957	-0.5793479026027754	0.496660925740178	-1.7056177304081679	0.9114003942749923	1.76148335724493	-0.3862241956245772	-0.02112736227106036	0.3610745755819729	0.10646720544581882	0.18494985007484133	0.1936387552926647	-0.2409968594271888	1.48324533267168	0.9361853501048325	-0.8125200678148323	0.25384002862447114	-1.5763208037030394	-0.31783667594253623	0.31687661565859127	-0.2418288862467445	1.885623065070564	0.07650988173791051	-0.8350691739977112	-0.07163222204521302	-1.3187817197119496
-1.3502637604179824	0.909318330173938	-0.6284539321683318	0.23954720481598013	-0.8311514294494916	-0.5459994046777336	-1.0887101729616504	-0.24192841080480204	-0.34291184000617453	-1.565611188566198	-0.5791147477788818	0.5754169664845526	-1.7440391310996446	0.8835873351346075	1.7898549828628945	-0.48276536200264564	0.06131084772549518	0.3033964827403826	0.14393074659871807	0.17020379867298302	0.19810999865077134	-0.32529633977358746	1.4728161896653018	0.9059564877496309	-0.8266147457883781	0.2073311614536772	-1.4422402689739968	-0.32905177547515513	0.33343782939235905	-0.2668705256516918	1.8678312647336834	0.08418767566760474	-0.8144089030668242	0.014077181894563617	-1.2930651448729482
-1.2919339951718356	0.9347412666853007	-0.6120646298314881	0.2658641844081463	-0.75964905137417	-0.5775351324913193	-1.2328779886776693	-0.2557962243139114	-0.34404041114520145	-1.5459911201538623	-0.6004900489551606	0.6759728422329446	-1.7133202233376266	0.8311555131465498	1.770821583046946	-0.570044501317547	0.1260535949245162	0.3412852341739028	0.18930026286301965	0.152646559219977	0.19758704621122597	-0.3911331180465267	1.510237682677535	0.8986709819230118	-0.8278392607978458	0.14649677823449547	-1.2743388799138586	-0.26709638129496327	0.30845423556063195	-0.3020735810464101	1.7834119234445136	0.06449455477438226	-0.871210574372725	0.12150149815822822	-1.3099977553738156
-1.2557166827153599	0.9491203971833139	-0.5855465074394824	0.26542596646156136	-0.6623938071942156	-0.5973032702534432	-1.3880483417101854	-0.25105367198943873	-0.3287097220091142	-1.493628947205368	-0.6212824630717035	0.7636304115562262	-1.6354453637887556	0.7558532857491385	1.6980271767333188	-0.6397057490786169	0.17019234027144847	0.42254889109466615	0.21890274921764769	0.12112471775116848	0.2032000690623395	-0.4259282104157392	1.548165205113746	0.8843302327800959	-0.8438472434736812	0.10248131272885212	-1.1036580145654598	-0.13706826591678717	0.27044850791161157	-0.3348138325657188	1.696986419101896	0.0589314583902682	-0.9758967864247104	0.21839085695782887	-1.306227280115465
-1.2319812976108513	0.9578270993416155	-0.5552845455011873	0.2573946266405188	-0.5635172133494473	-0.617304639530101	-1.5125516709088855	-0.25035243857181183	-0.2808404273596988	-1.413028152518412	-0.6548067959644566	0.8103782866193399	-1.5310329497824289	0.6738316954401343	1.5964235953806687	-0.6914267205244838	0.20895805927332942	0.49374643499721377	0.22140705667481111	0.08586815713859922	0.21187236368478932	-0.4327156972918969	1.568357013348579	0.8614974022564679	-0.9017693544943726	0.06981313350488737	-0.9362821567362959	0.023853747551240735	0.2669619365992385	-0.33421223161905367	1.5719967289775352	0.0934995540643384	-1.0983159285672417	0.28306259583926563	-1.3011723572416312
-1.2229988180627536	0.9435588822468939	-0.5351958672706238	0.27326608390591145	-0.47431724607563897	-0.6448683639749657	-1.5972295386847726	-0.27066975417198486	-0.19027538694571425	-1.3336555804126462	-0.7036360776542501	0.8200944450777292	-1.4109195920607824	0.6265126376365644	1.4833976712467616	-0.7219835680414401	0.24359409686951428	0.5763244829933468	0.20832401547483376	0.014776560393910964	0.2055097756703282	-0.4308159387368865	1.5662958691094475	0.8348882665635438	-1.023009095796214	0.019714229677324446	-0.7543549230450648	0.14969191291723077	0.2958521705761535	-0.33410883145634535	1.4154128367085588	0.15678428118124277	-1.2279971277944715	0.3147857177540138	-1.3177458748607516
-1.2299019155824649	0.9038043495532125	-0.49851335390140034	0.29667488985255996	-0.3997608972031006	-0.6831041971151505	-1.6632890919041343	-0.3167204908479441	-0.08312817256820726	-1.2574113017187978	-0.7385843203643561	0.7974120943709406	-1.3137164078899097	0.6206343764115158	1.390959598819398	-0.6994166347454838	0.26557465919017087	0.6198381751158765	0.17867660880707206	-0.10481564175304225	0.17938830131507041	-0.4237425658645876	1.5560024900948701	0.791617335623647	-1.2137783299793101	-0.05857396519791157	-0.582844886198909	0.202289752070206	0.35615305152687865	-0.3378688373730054	1.2726313462473182	0.2264611622427445	-1.3183281107255407	0.31621546198127926	-1.3064482603503846
-1.2286058238032542	0.8506847517630316	-0.44073728375356114	0.2965235054710114	-0.3505885359400243	-0.7499638979480792	-1.7088153039268725	-0.3867238847891396	0.0059283816698501805	-1.1589750355323443	-0.7703266842459201	0.7480591008390707	-1.271402023087289	0.6211825100948809	1.3669634674119937	-0.6304785744220835	0.28787715903976474	0.648428221985126	0.11704593918863355	-0.26135923629791213	0.1292284464887434	-0.4116246884797102	1.5492019483238473	0.7402227433195557	-1.3878252810643854	-0.15087600091339254	-0.4403324948306911	0.18368637401610044	0.4528949037243847	-0.2987083757510033	1.155918511692048	0.2995503961618876	-1.3308706403260917	0.30432600998612197	-1.2680391332680734
-1.2014836945278504	0.7880662132196176	-0.3910980620258028	0.28148067850461633	-0.3162056287623537	-0.8433342475996461	-1.7239936632224773	-0.4687405143849334	0.05558551178703079	-1.0339062848289848	-0.8232445023118539	0.6946669008214432	-1.2625688193731117	0.6211352571911423	1.4088991250827037	-0.5364729206266892	0.31609664864537323	0.7588125805571198	0.027766816836850165	-0.44257430431692046	0.056529341518038935	-0.4031864405290529	1.564827149561804	0.699678120501884	-1.4798169711505387	-0.2344511308008456	-0.3310687126753985	0.11406337131360736	0.5568724415671451	-0.2255762606719863	1.0736199713450993	0.35584220298601976	-1.3078347197132338	0.3345011381510463	-1.244974321248133
-1.1236223896871582	0.7092543177957961	-0.3619121204796725	0.26710712985664103	-0.2819857144081298	-0.9296864489502508	-1.7244369564262023	-0.5344350135099247	0.06370898919368977	-0.9021610421458256	-0.8802508567539278	0.6502865438455704	-1.2728059257394562	0.6292155037303984	1.4724589357203548	-0.43334464939466677	0.3318937901515818	0.8573429276916062	-0.07130493377792047	-0.6342019316878267	-0.04116689006290042	-0.4033432167204851	1.6487416386746567	0.6836886917850556	-1.456882825452409	-0.2828993103778666	-0.2721975363345653	0.010809036513300747	0.6253016544328587	-0.14794153850777167	1.0283609328592722	0.37094546897917546	-1.2804303058463224	0.3851979334577045	-1.2308453974778333
-0.9944978373878447	0.6187806702545766	-0.3546289741889108	0.25972116555693303	-0.25986158326760783	-1.0002142454208411	-1.7111647579066234	-0.5487088042608178	0.033930354683725183	-0.7556561332305926	-0.9372821920699902	0.6097417358855857	-1.3013392985618848	0.6098890661014197	1.5324377497804131	-0.3359060335457562	0.3410745603733899	0.8829204881831426	-0.16616540503647415	-0.7993110233993646	-0.14443256512499086	-0.3878961507998827	1.7868629870585266	0.697578126407738	-1.2847491790696248	-0.29333465808757014	-0.25577760498459323	-0.09840899380435048	0.6428815350862045	-0.042501572589864325	1.0389649375703651	0.3424210827677582	-1.2250697869541285	0.4265745163956448	-1.2056122169027224
-0.8832818923682382	0.5277049213812093	-0.37540239266903314	0.25174559892909254	-0.25032221381112846	-1.0670668786321167	-1.6636525923311893	-0.5199028736051691	-0.015525643943331821	-0.5990000171699721	-1.020243674586259	0.5679919545622022	-1.3348204796503302	0.5329140859116702	1.5879834973376639	-0.2714377943732549	0.33952037919920103	0.9434886086066048	-0.2671799591942459	-0.9029900744120317	-0.23229729084248935	-0.3459170200114777	1.915937516716155	0.7103438799800447	-1.0134298169200742	-0.26395638383845743	-0.25368715853249807	-0.17533647602808586	0.6253856681994212	0.06296659337241864	1.1332546010825055	0.301424787168198	-1.1633704492422667	0.4818937930385775	-1.1928644196006815
-0.8382286150865313	0.42792247034954023	-0.405032970740851	0.23474274260160977	-0.2413232942429214	-1.1188584101018528	-1.5842676454078004	-0.49149369343580823	-0.0744124746628509	-0.45678863847445295	-1.1316084108276105	0.5316984962857577	-1.3680664121862487	0.41208841105274524	1.6290325417078144	-0.2751321494765312	0.31676272629145213	1.0053629561857143	-0.3671051957585411	-0.9737366155836545	-0.3131631697440826	-0.30016603849977325	1.997692124141296	0.7025517966307157	-0.7068291160602749	-0.20210617031124972	-0.2376409382801071	-0.24530864123159465	0.6149784628664067	0.11723287876459795	1.2634259237792071	0.2793646468631601	-1.1531697923139916	0.5354393268431705	-1.2038443750233498
-0.8591407741850192	0.3163039747095892	-0.40500629254930914	0.22699823634560498	-0.2392987518043157	-1.1432487724247318	-1.514484429277133	-0.4644316195687298	-0.12439364995856347	-0.31987856237295653	-1.2412577937217417	0.5001740170954383	-1.385231967857614	0.25432986663193724	1.627005997020816	-0.3435648499037284	0.3031636410173114	1.011053208232506	-0.46347049750704955	-1.0413573592110423	-0.37738172932016956	-0.26167287243852433	2.031719517358554	0.6677361050698807	-0.3985574624271418	-0.12370254017373845	-0.18563670335732835	-0.33954061700566196	0.6139702976676485	0.12804289577499167	1.3522358962082106	0.2851920804404708	-1.1693264619520427	0.5413410530143659	-1.2107500073646502
-0.9623434909001123	0.201508602303962	-0.3840016630758297	0.22313395081663062	-0.23105474636575724	-1.1575819091360615	-1.478728399464533	-0.3974361479189313	-0.15575898844617153	-0.19995364983013378	-1.317815845538924	0.47338457407960133	-1.3808457206524636	0.061651426348498316	1.5846212754705997	-0.4199787514502682	0.3395203791992027	0.975058486174676	-0.5544004413664687	-1.105334721934598	-0.4096740424620545	-0.22400047585007182	2.06512980152218	0.5924586851950904	-0.19939519828332847	-0.03949251634376998	-0.08026185231123825	-0.4281021937632358	0.6022293737904452	0.11567247630918369	1.418851973371621	0.33295300512049747	-1.1790317227381055	0.5139501636077991	-1.1839147200863591
-1.141412658152242	0.08870967115756313	-0.3493466922637428	0.20287234648636193	-0.20081528833150358	-1.1716747467112054	-1.4607927564417467	-0.297307397286291	-0.18410735458192612	-0.1549188218531817	-1.3378088716878307	0.4469515316360371	-1.3655469760753318	-0.13457098171531565	1.5595658138859017	-0.46830161324925407	0.41392125226638987	0.9235114970449096	-0.6123364152297207	-1.1797347927033783	-0.41533064468312925	-0.19502454682169595	2.089530293502783	0.4726300748230089	-0.1046483494258762	0.022830981758764572	0.08355207161910595	-0.5063983929909541	0.5901733982886287	0.08180422301487857	1.4867863862558688	0.43163488547195816	-1.2137432297026436	0.4780668084904067	-1.1286834726206405
-1.3116176846708978	-0.023986268971494216	-0.296016987372779	0.1882438346694637	-0.16369581743385278	-1.1640558505697787	-1.4462616052235828	-0.17734112233922128	-0.19432036469153535	-0.1948832950718901	-1.2879470472065075	0.41099750247604305	-1.3345624651088495	-0.2962704183079012	1.5357884571890268	-0.4987364773429885	0.5032422646057795	0.8509179228697622	-0.6157728191843935	-1.2788773777995739	-0.40226554956850447	-0.18567330810916435	2.0403960706526183	0.35287514845423046	-0.008051972689542549	0.04987746370991032	0.26524573587434913	-0.5971946097550264	0.5857941807065223	0.05051157377348482	1.5570938034376265	0.5458525835872609	-1.2779871021449583	0.4322074936519414	-1.06935027954419
-1.4228618055987483	-0.13096224644514395	-0.2571112913751189	0.20517498260568728	-0.13569536607958207	-1.1361670155288972	-1.4167648754476045	-0.020523185944790613	-0.18861046516635935	-0.270403237371703	-1.1692545879284881	0.3578089599282862	-1.3009902200645889	-0.4033643993404666	1.4963168936263687	-0.46672454184903345	0.6179852404372388	0.7320594156255003	-0.5742215295363945	-1.3298339669865942	-0.35943574476979456	-0.17954981451437024	1.9419918609604898	0.26664644358847883	0.026425778045742053	0.0745344357319541	0.4202190566525381	-0.6824880255030938	0.5698105616178764	0.053754578876604155	1.6200643957381964	0.6442460960915968	-1.3388194966079483	0.3941956471285438	-1.0266872829396392
-1.4897964932225263	-0.2230679054919229	-0.2860571291973796	0.22182726457590282	-0.12205544032796174	-1.1064476664800114	-1.3478859774525405	0.15527418650302702	-0.18663267218014362	-0.3953985046727702	-1.0099848623349241	0.309610025392349	-1.2835514725257746	-0.43539241749431146	1.4728734562245114	-0.35954467834572873	0.7646777406923564	0.5889948864031344	-0.5022142675842401	-1.2856972997142682	-0.2870329795148333	-0.16911958671962388	1.8263579664909617	0.22918733840913558	0.005353915591176652	0.07904795448692557	0.5324608491166809	-0.7620551762345072	0.550718433166393	0.08459602740799844	1.6350246402224933	0.7553157785424542	-1.388539254880864	0.3944536460868478	-0.9966339709902995
-1.5227510355043792	-0.26892267536657927	-0.356594267632452	0.22239296410694936	-0.12772587486998782	-1.0708904619461355	-1.239483057413198	0.26218460242455394	-0.18805176658268158	-0.5794534321599303	-0.8582843415599166	0.30070001108552863	-1.2792562892764416	-0.39853515257840916	1.4657229775277771	-0.26242844725818826	0.9057418848380963	0.49485672807951486	-0.40049221849462596	-1.1743052417742699	-0.20260230815034364	-0.16131766566360772	1.6531848238608038	0.24988333283696482	0.07535535696566621	0.027240608777686935	0.5845935472292535	-0.859639112018321	0.56015948018393	0.13533730725331083	1.6202936715157321	0.8733303199782319	-1.4187021245396376	0.44896667598508166	-0.9719394297378108
-1.5303810714567783	-0.26084184169827473	-0.4057977455650358	0.2304721095221653	-0.15879745416078658	-1.0224984564912662	-1.0880186355638384	0.2617601716717808	-0.17419604170749897	-0.7462817506237366	-0.7329219889269305	0.3131910025708981	-1.2910490715546465	-0.3180445563505276	1.4464477740844048	-0.21993465046885347	0.9984376905842932	0.4706670339408555	-0.28517054460400254	-1.0049641449460243	-0.12812516488518724	-0.1441091731216127	1.4248174474738176	0.30926342899905707	0.13915769110472934	-0.04527582298377435	0.5609796772508437	-0.9775303388611969	0.5838618640755682	0.20470941641566806	1.6100679718375772	0.9789690746415743	-1.4247031732623423	0.5383095652543012	-0.9416098924948209
-1.535649966298354	-0.21120017133984384	-0.43823842647919936	0.22021780957208453	-0.2098313650390209	-0.9598439905415935	-0.9061886292591943	0.1893485945463696	-0.1587200909396555	-0.8456733010400042	-0.6360877943889712	0.3240442485693952	-1.3060898015902984	-0.18815577455459015	1.4152896495218177	-0.20376313379036107	1.0968062576162763	0.4892889348285646	-0.1793270567844363	-0.8112763328300545	-0.0768845416837999	-0.10865930959994533	1.2248741140971127	0.37869218111164443	0.12249918483011432	-0.09843376126163654	0.46506438836227637	-1.1128377912547283	0.5914336047870761	0.2894975498363256	1.5447816941838826	1.1035319692724745	-1.42867760140327	0.6343711773960093	-0.8674572124139412
-1.5581456114401395	-0.1285696858884501	-0.46082596198412623	0.15734548563573098	-0.25522915565384896	-0.8849696067546973	-0.7406274835313214	0.05880845780193489	-0.1539488050350572	-0.8591102660307962	-0.57978090441858	0.34298439326732044	-1.288992543885795	-0.018791916975645896	1.384799363549265	-0.20428591988988082	1.212182007211512	0.5439218856135495	-0.07695366315439384	-0.6570973838300119	-0.042883917239403505	-0.07425154664486187	1.102785258926597	0.442318317964092	0.17877585380683447	-0.12744264267146693	0.3227622094864486	-1.2585642526785612	0.5585737203400511	0.4046195309896287	1.4144269508651521	1.2408791717925673	-1.441614196116942	0.7073096328997581	-0.7414017996558495
-1.5917481996115987	-0.03365157982966278	-0.42757604259321036	0.08426666734347063	-0.27385323037508763	-0.8173466027832959	-0.6164876547596777	-0.08828447830067994	-0.15194866410549598	-0.7394792870971478	-0.5570732899629076	0.3745682725530176	-1.2505407885423807	0.16677968658554782	1.3471125410461808	-0.21631871328050384	1.3007370302579087	0.6296022231043469	0.032955113003706835	-0.5710466131236287	-0.008656680071203033	-0.032244749469732346	1.0268808453298857	0.504737879262447	0.2696705825303408	-0.1509568055969837	0.16583858391775802	-1.3970560670813537	0.4676918283603257	0.5527543640911972	1.2804037951058285	1.3168520841829574	-1.4530195663910512	0.7417417438766941	-0.5874890660329557
-1.6229445652190442	0.04677648232781947	-0.3610139546977842	0.039504695999606515	-0.2684487314923693	-0.7761423685490503	-0.500965445868482	-0.16980286309973852	-0.1634131590425422	-0.4901920936312517	-0.5508447253817409	0.3812125975075318	-1.2220074157199525	0.36527023402880243	1.3032424543560637	-0.20865118382087372	1.3796006235538347	0.7049143825471873	0.13489053358070427	-0.5290107253696673	0.0486240438069244	0.022027479152799477	0.9633679815301006	0.545162765574751	0.3096203847141777	-0.167348612840103	0.00917188472865237	-1.4915534063561928	0.3319150798734003	0.7022897993967211	1.1214125071727148	1.3467822636491056	-1.451263161886844	0.7277990501717035	-0.45874045666175556
-1.6505231442079957	0.10206681386811463	-0.31718168599550617	0.012717628064741127	-0.23371410295883974	-0.7434404831627971	-0.37999073057144694	-0.1787804961964542	-0.20339362969044475	-0.20417369664755686	-0.564251127755644	0.36071956460184595	-1.2025424951642267	0.5601412090457003	1.2594184254997405	-0.15778409633755527	1.4571542641458026	0.7268589987620759	0.2086047674319113	-0.510124007091029	0.12492280473649382	0.061442858104830786	0.9066926860445562	0.5644035009373393	0.4087423236575366	-0.16412796902261606	-0.136003198209831	-1.526511555957864	0.19102399334694048	0.8286165981816678	0.9471514524556269	1.3584251154767626	-1.435725737426559	0.6838854774771103	-0.3960511262674347
-1.6744106792170197	0.13763832678055593	-0.3025353588393583	0.008709925753249114	-0.18034682113441594	-0.7012467818971955	-0.304001409588605	-0.1332925916056958	-0.261956415231431	0.0370828107105615	-0.5987663686499458	0.3484067734026125	-1.2133411625914383	0.7232865844926787	1.2079487962333824	-0.08660676888787781	1.5143259287677073	0.7039020565015605	0.26800065147198454	-0.49297271537104004	0.21064342545185938	0.08090155010033447	0.8873031195794446	0.5831008167755656	0.5643960388712548	-0.16675989300249702	-0.23997663263999103	-1.5226707684466931	0.06529739168513564	0.918490139604607	0.8252111301725094	1.3310782313077707	-1.4022864978272467	0.6594185762646518	-0.39196299192138506
-1.684266611920672	0.13606969436259106	-0.3140336593936387	0.05087445981372142	-0.12662781795413341	-0.6576466239227408	-0.30212184640480383	-0.02231317651083673	-0.29357875506752934	0.21382089085507716	-0.6403095620930521	0.3429674218114963	-1.2624474007653572	0.8529863546736631	1.1424200132009785	-0.024334231333361142	1.5804008312588889	0.6800389191518128	0.3267115007367796	-0.456478014172768	0.2821397398116102	0.08539272687844232	0.898349371639455	0.6205415009540831	0.6500865788045298	-0.21138716539820052	-0.30537607471669437	-1.4860785383402682	-0.022980073531130102	0.9424695773381002	0.7467300315215525	1.2813107470248355	-1.3453609774857935	0.6864977169299331	-0.4107877456837684
-1.6682965071281313	0.09923852208420866	-0.3582038518554397	0.16767149397707154	-0.07743829955174622	-0.609325294684397	-0.3379576689940761	0.10537589278561796	-0.28286291623261073	0.3226813025382936	-0.6756824796609641	0.332784548317988	-1.3199011682224318	0.938041581402668	1.0805413134968602	0.01562405287330033	1.6583985236149101	0.6627314093394742	0.3660729251195457	-0.4050951798660801	0.31383937352200963	0.059653765096711345	0.8985838730798346	0.6615834907940522	0.6954956770722369	-0.26806587917546587	-0.3440434948445458	-1.4187879411445592	-0.057803779771568864	0.8983835079652763	0.723504395257043	1.2566312654417486	-1.2779983611481907	0.7569206825902217	-0.4471666168577354
-1.6369705323427646	0.050460391794253615	-0.4127162899047326	0.3534918385270165	-0.043475742287176086	-0.5514485409718335	-0.395355273012618	0.1876047377577989	-0.23888216372558388	0.39014956347253005	-0.6912205832818967	0.3172980948799446	-1.3682788947498203	0.9564796644413656	1.0272293708786857	0.0421118819156586	1.6759718721773336	0.6585841381202907	0.38044742532209785	-0.36246051920591743	0.3188422851936553	0.0257532192315587	0.8535349121647133	0.6897768325579984	0.758328603495475	-0.30097647245020764	-0.34955573353386743	-1.3691928995003155	-0.0575412367510583	0.8207111857418953	0.7745641109145575	1.2427775934528005	-1.219507839357476	0.8402543461222851	-0.5145793997735068
-1.5972199609925266	0.003179592448719651	-0.46850038841749236	0.589770987726426	-0.026558802927303615	-0.4978123602507873	-0.511932519728683	0.2616402238503449	-0.16532390819871573	0.44441180725175355	-0.6828186826637175	0.3033560439217501	-1.4072922111541033	0.9349701426596742	0.9775214537550024	0.053125242412217874	1.6859741381626416	0.6797450180417912	0.3895662488880921	-0.34105692498256973	0.32592829074948554	0.007705512958951476	0.7883805382822672	0.7027175856381496	0.8090311781061885	-0.3127739562547621	-0.33181613487056144	-1.3683828424979627	-0.04734406583445187	0.7334132483718675	0.8176679570915353	1.2192035219503583	-1.1305617138239517	0.9001101044487207	-0.5805972449563347
-1.5453706546424353	-0.029856756959940122	-0.5251204035985448	0.8293566905227919	-0.007531535432274862	-0.4633152989647912	-0.6480146674087256	0.33749338077542257	-0.07706070594947985	0.49902047278464534	-0.6463882414302857	0.2934022850818462	-1.4353930301864037	0.9162296410370511	0.9095861489067885	0.03413939389797553	1.738250132085857	0.6936073537311065	0.39558557084790963	-0.33643926951949626	0.3465674803635158	-0.010406748216010763	0.7283728539071123	0.6866268414167801	0.8063653068876626	-0.30866446091775435	-0.29484209315362503	-1.3864275605504437	-0.0291235802110624	0.6474313130726708	0.8039572655948165	1.1912558714331913	-1.0139409583459493	0.9188365288389239	-0.6420849953232699
-1.4773427417788016	-0.034317060249407325	-0.5467830951300423	0.9870434429020035	-0.00015396552888190842	-0.4429181428755912	-0.7529155711386277	0.3556793158562319	-0.004139366808004178	0.5431210117895823	-0.5804137532262909	0.2852729577428623	-1.4706803130652042	0.8966007848241467	0.8143270341594567	-0.009225713057227122	1.8077664357484544	0.6881456914365524	0.3840635105293041	-0.35348907430623083	0.37969651740867094	-0.021879076577339805	0.6621447102713474	0.6151717792133514	0.7647317965658086	-0.2950661870217014	-0.25648999176435827	-1.4007711560921599	-0.015922917139821975	0.5575389716201478	0.8157649681379775	1.1539122352305462	-0.952129030601767	0.8945846267583848	-0.7183231763712234
-1.3936095776601192	0.001579270486955331	-0.5396066616054462	1.070137533173479	-0.015260826691527249	-0.4363169842521284	-0.838657342603458	0.3169730765543587	0.04808777679408884	0.5559701095620269	-0.49034937553925245	0.26285366460132176	-1.5316324541582202	0.8839086548800292	0.7014623124438323	-0.06376972944050274	1.9099205440689935	0.6559716838089933	0.3707334076070947	-0.38158065743104025	0.42793887995666813	-0.025318930659957623	0.6055804944154561	0.500058945052684	0.7212487583650733	-0.2920995007812212	-0.24908584064353056	-1.4110505001220544	-0.01268838712713909	0.46884983206095443	0.8497551021578547	1.1043970728138464	-0.9550563714421105	0.825505405672593	-0.7746040799528193
-1.3069517542657383	0.07189044578715859	-0.512021411551791	1.091642082952242	-0.024894560414213153	-0.42965928465544534	-0.9254541518931582	0.2551169077153203	0.09742086173273641	0.5315841176295191	-0.38881877669142845	0.2291483533378103	-1.6124820695970885	0.8907414247605928	0.5770716178209085	-0.1351997368382819	2.0604540920831758	0.5918277665469457	0.359469639089002	-0.4023550326682107	0.48155893675798156	-0.03233697075881027	0.5752557555199878	0.376186924999331	0.6699721923436724	-0.31073075211248546	-0.2819373818152743	-1.3811901230352084	0.02132668661012903	0.39309511285506926	0.8520249323554735	1.0511571590384519	-0.9934495724635422	0.7529431986497045	-0.7503514991701742
-1.206324315564121	0.1548932833781702	-0.4636360648264719	0.9982618223345696	-0.03238365172312204	-0.4097073887303549	-1.0144053661529715	0.1701477163611011	0.16588378617647354	0.48363094881862934	-0.29547357755388204	0.19564669954416924	-1.7072492929498757	0.9150105161206021	0.4688126794848233	-0.22495339702424483	2.226207514310297	0.5132337113755396	0.3342131930299878	-0.43096419915261874	0.5139819880097518	-0.04690793443316928	0.564332925270704	0.25419384703021364	0.5697788027670304	-0.34922841208136185	-0.33853125615522206	-1.3326844683941328	0.098829386264666	0.3412916313383013	0.8803634184590621	1.002639268759724	-1.0976854243862448	0.7335072771241673	-0.6570564062392107
-1.1009520539142619	0.22404779032977218	-0.401458093074325	0.8699834779707023	-0.05651516816294035	-0.39276629962924225	-1.1115575046817294	0.05801495682935785	0.26516452449581474	0.434250102477467	-0.21429406404880202	0.15790218179489876	-1.8088690789778368	0.9700128960720257	0.42627826997477314	-0.31021109675433506	2.316827378059542	0.4338967395093582	0.29353784948808154	-0.466342544085093	0.520100531552425	-0.058841369239890286	0.5438202203279809	0.13592181122791414	0.4796111298303951	-0.42575044744378293	-0.40864880083888855	-1.300170456299569	0.1991418235411075	0.31499978996606376	0.938874596886534	0.9572934247993683	-1.2459890149593524	0.7637684049418618	-0.5163886754469287
-1.0187403888407396	0.27576512580692497	-0.3526458952843462	0.8481761594288448	-0.07237694345523453	-0.3831896722900652	-1.2310250230860915	-0.03834005080579465	0.3586124496015713	0.3738887363078915	-0.14398955768677552	0.12487572876428746	-1.9080984361656204	1.0947605619412326	0.44283606122421704	-0.39111224565508945	2.276818314118308	0.35699261572057217	0.2463378304636096	-0.5034461668828911	0.5210941411875608	-0.07244400937892795	0.4965002980954921	0.02549712177742261	0.44721250353826825	-0.532885914361664	-0.4563086442522863	-1.27269835071967	0.3528030025851708	0.2995179656042203	0.9737130512833014	0.9181955508600472	-1.353748934893699	0.8349868673902545	-0.32710529297189384
-0.9795477004737266	0.292457593002139	-0.3263056275026151	0.8615537581982196	-0.07754982095726363	-0.36749955222144937	-1.3612291028847179	-0.0925564660949029	0.4146834394593587	0.30007990751862484	-0.1051859334244228	0.11725554509997933	-1.9831654904101566	1.2578303327422304	0.48948113240050634	-0.4894134585682094	2.1270840592794213	0.2993879981564874	0.20934595259860664	-0.5447716461040726	0.5104782066648029	-0.09070382461641616	0.41025313675991165	-0.08368415011732418	0.4176838342995782	-0.6213439558433697	-0.4388610073839659	-1.2787877447373834	0.5473053738997613	0.27766293121364016	1.0034042644743582	0.8701102123520045	-1.4113162184193826	0.9478936615178712	-0.10292084464392767
-0.9791194266684226	0.2605858343280304	-0.32568313636665225	0.8128637605331518	-0.10826967889220249	-0.3573645827717227	-1.4914243168192685	-0.10564000538692957	0.43652855408111596	0.24230095805821755	-0.10740090425141632	0.12249123922122562	-2.0138085115423285	1.396668814506209	0.5682976004828824	-0.5933259089495132	1.9369632964998575	0.2601766917278729	0.19633029186832732	-0.5826567182879294	0.4957658113656131	-0.1291416579042172	0.2900032665692191	-0.18899701183864526	0.42281149090171793	-0.7141654502390888	-0.38752244535375363	-1.3190252313544106	0.6977425246519626	0.24267607615912884	1.0494886957593177	0.7909171923353886	-1.4521188461324823	1.0562639739619817	0.1472425925520088
-1.0135165754523547	0.20104910391890093	-0.3455939599869397	0.7855747338594717	-0.16058179664904831	-0.36193733398090916	-1.5941442179868344	-0.0997717888920563	0.4071857044664175	0.22408757191835474	-0.11514497518789453	0.14017549618828457	-1.993759263936783	1.5237035209163523	0.6416907586358502	-0.6648430473638804	1.6856744032219033	0.22356151177111028	0.21563479643722294	-0.5888474212164461	0.5192725235231468	-0.19923905973256967	0.14327941797772178	-0.2665678463162529	0.5209130006705213	-0.8294852772523017	-0.3443588135831285	-1.3207012113592849	0.7785427646441061	0.19248939718652475	1.0753166120988744	0.6993724162002642	-1.489374887827473	1.1206562139719218	0.4076677994071174
-1.066774677214632	0.13287697282501423	-0.3619299059406999	0.7894947925816469	-0.20172461671494357	-0.3628631924173911	-1.6313365177795092	-0.08796154185835045	0.32766054806588435	0.2403274038251954	-0.12101548057522542	0.19201480799815251	-1.935880531352565	1.647704590906494	0.6722040735253028	-0.7026317692575333	1.4492723453338485	0.20114338821229855	0.25007744653193037	-0.5871830355110734	0.564237717449996	-0.28910870593929383	-0.005925209009376276	-0.30129143287295923	0.7115291704774362	-0.9233572325347291	-0.3205580880559277	-1.2932151392793445	0.8079790881036828	0.11673467798063886	1.0977741745086365	0.62682387199448	-1.5002961209626025	1.1375228958710193	0.6674438768221422
-1.1146060990491684	0.05985634153014415	-0.35456672507531406	0.7695917302076758	-0.18539959866127387	-0.3680013533587804	-1.6113617260195814	-0.06892674527199352	0.22631262498693933	0.28572964881361607	-0.13904334463702703	0.24925952848749086	-1.853877439140024	1.6850343848597782	0.6764298797760302	-0.7279346164743122	1.32459371128169	0.2012985026870318	0.29505391005631904	-0.6212014555379393	0.6090983208889375	-0.3707706574180571	-0.12933467755466435	-0.2742125616589765	0.9457814428612688	-0.9923528887967876	-0.30560964415268155	-1.2762039422298685	0.7855159072688525	0.045379165697244005	1.115841105778562	0.5632027157225947	-1.4663840032275435	1.1105727546848878	0.9096658368255832
-1.1628207132358206	-0.011571890188912104	-0.3141225866987754	0.7518478871705129	-0.1328129666754647	-0.3818750946626963	-1.5769178440900107	-0.06992323486546263	0.13136738767692957	0.35300895242767083	-0.1366201998601296	0.2847128997007208	-1.7615082332903977	1.6333208070085443	0.6539191135085302	-0.7327791009965325	1.2256478769564374	0.20876032531367214	0.3474085350127988	-0.682875064876621	0.6782587810187232	-0.4235120126418894	-0.23121938230927622	-0.1761023112605587	1.1505560674651372	-1.062826116415973	-0.30419654906495175	-1.2455893741408284	0.7183469009015865	0.00482750188607869	1.1136285945253286	0.505937667414418	-1.41942270074649	1.0470405112026242	1.0957588171589367
-1.2180736693017526	-0.05794161515027485	-0.25858748464040093	0.8019720526607668	-0.10765202187703511	-0.39172735924632224	-1.5473501874014357	-0.10808509559312551	0.0789055906696922	0.42204136006786686	-0.09815798087562069	0.31943649831358245	-1.6666423573188098	1.618086470843305	0.5832433675494915	-0.7140546455320493	1.1372149681451549	0.22415747791087579	0.3817388843246739	-0.770092935315429	0.7367858748777657	-0.4382397525076812	-0.3176640185420185	-0.03680270301556475	1.255379654421323	-1.1214325990732399	-0.29970033742217833	-1.2300586260956594	0.6372736161681146	-0.024547544337819756	1.1123675777488748	0.4712374031437484	-1.3688247402214704	0.9784772880334422	1.2027823071844055
-1.2731801106448173	-0.0732318200324604	-0.19855266094206922	0.9138929162184837	-0.11817792684385293	-0.4063149303371432	-1.532473267484366	-0.1720910984625166	0.05684817058613828	0.47000502650765463	-0.05063603159123371	0.3435953656769299	-1.5763296791380341	1.6012644371124574	0.5114852624962613	-0.6939622331071554	1.140512052493253	0.24069757926927005	0.40409797018661014	-0.8887210115964645	0.746992163322879	-0.41990616023893246	-0.35370318727411576	0.10309558775626844	1.2407747618605025	-1.1669948970933741	-0.2686356024357447	-1.2348770686096735	0.5654523474774117	-0.05886699834212398	1.0983473639524806	0.46808938747930406	-1.3073731005807154	0.9362514585244197	1.2675709498104826
-1.3275539783735457	-0.07928452289773873	-0.1480063807019094	1.0349526158622477	-0.18861656228194096	-0.42883237292210163	-1.5664649903461343	-0.2503155315498313	0.038131768032969734	0.473731684766819	0.003797292830009902	0.3198862418928784	-1.4901072903060055	1.50750522551485	0.4580581752935971	-0.6900936159707058	1.1817200561974306	0.2354481788875093	0.43970854842277396	-1.0186953270153407	0.7403942467106255	-0.38634683314336893	-0.3312527599029896	0.2246741932068057	1.1216906771899087	-1.2074318694684774	-0.22950104343591654	-1.2114831810416338	0.511977585059945	-0.082338835276866	1.0567567379072467	0.5039190924845451	-1.2546809654545281	0.9229967620415716	1.3148330975543412
-1.4008338805338096	-0.06847838846286736	-0.11879376096423758	1.1459651731306804	-0.3528532783289736	-0.4442680586112255	-1.6452825219687532	-0.33407601793419606	0.04539484962076701	0.4472776599411956	0.08063846121906261	0.2748270266841052	-1.3905060886319716	1.4614619961122157	0.42079738775312087	-0.6876539475062784	1.2253481420157006	0.20643360819267448	0.47435333992657913	-1.1215117390953444	0.7296475740779818	-0.36899078653884754	-0.30266826853876444	0.31244105164151686	0.947643726104833	-1.2311307288136355	-0.22243556799727388	-1.1907010289811897	0.4610022321977321	-0.08312843651936401	0.9986697196682164	0.5929766959382188	-1.2229981303594228	0.9198470247589488	1.3309094096448877
-1.4813549911127084	-0.029547783907916382	-0.10843372991571691	1.2147016499522383	-0.5540979438681408	-0.4630255264770387	-1.7340032237626282	-0.398082020803587	0.08219073834171253	0.3992510077280114	0.1588369237614984	0.23667519399509612	-1.2861316179405686	1.4992454179413879	0.4442983974472221	-0.6663591270524892	1.3018693622562445	0.16779377614465701	0.491355678447408	-1.188320587256697	0.733944499956241	-0.37799158435288166	-0.2834638347897424	0.36098038881760114	0.7884312641448548	-1.2334740646378277	-0.24303639225143633	-1.1998630530078356	0.4172100563766725	-0.0723466195533444	0.9245907159459733	0.7116160343760988	-1.1836253960567986	0.9195137761044736	1.340218202040959
-1.546289189251182	0.011664467800439953	-0.1030447352243838	1.2465959488645715	-0.7102965401483387	-0.48669499139135936	-1.8219791929742422	-0.4216656078490207	0.11524334655202326	0.3271008043047962	0.2137032499985446	0.1973099022147768	-1.2035138440262667	1.51122875432943	0.5320270563690076	-0.6428424656757379	1.3352287510307739	0.12423110050379083	0.518083264761527	-1.2119873400916175	0.7945198242034998	-0.40226422763826897	-0.2699985152394968	0.36500537749804607	0.6447420810027984	-1.2130420232150652	-0.2746266584688445	-1.2102820620381358	0.3978553849046779	-0.05392259056171471	0.8184245671574104	0.8477857348537654	-1.1147540732860954	0.9214057684653646	1.3401215231881807
-1.5947686569753246	0.040034531884950174	-0.09153754193959011	1.2368276724552483	-0.8084782698510431	-0.4983424318747276	-1.9126060555441402	-0.4167108401481611	0.151424666830923	0.24787519900361726	0.2537059562123517	0.1406676684071398	-1.1464926303593181	1.5420187464053303	0.6340221293089168	-0.633092504919685	1.3757706770888714	0.07898665740002682	0.5251919043148201	-1.1934152313060689	0.8957372688773738	-0.4337116872139422	-0.27593510433543483	0.3373738762592874	0.5176348719472628	-1.2061043639523077	-0.34308586015699244	-1.2350027671100334	0.3931611156979592	-0.027254748597811684	0.7122240270022158	0.9724447521003728	-1.0335428829730202	0.9016795981117338	1.3061458120689848
-1.6259593874011216	0.05765391823623418	-0.0650194195475849	1.1465149374636685	-0.8351747786177371	-0.5112620442555512	-1.9843131641789822	-0.4017727230016212	0.217440491478155	0.17796099053590023	0.2868805568692651	0.0799862281137429	-1.1191962096033952	1.6309770629831224	0.7530931441284723	-0.6183237976082399	1.4670455171900956	0.03967738393473932	0.47187149262598077	-1.1281794306101571	1.0085032465911914	-0.4435055881140489	-0.31218409014576803	0.2837779743565089	0.3954639890236394	-1.2247009847048886	-0.4279649931951141	-1.263494427192899	0.38806778110006585	0.013766915952936457	0.6253170435267705	1.0316562833766416	-0.9659438275675438	0.8610447621789165	1.232062188311517
-1.63946691781316	0.06251826320911531	-0.02942181930103961	0.9960388622055314	-0.8129133903627339	-0.5449251261865488	-2.0020360264639776	-0.3931549333692136	0.31763749547472486	0.14064191979975402	0.30599092547057427	0.03378143963694943	-1.1227932358581385	1.7016201540719358	0.8815369281253895	-0.5940316701838663	1.51526953876632	-0.0012565095553853823	0.37938056788519103	-1.0083233624367447	1.118000771557856	-0.41486165572635436	-0.3465200378898413	0.20530451083843398	0.24042253131465618	-1.2533635603278916	-0.5033612071321139	-1.2574748656753936	0.37276677386474655	0.0589621870711776	0.5484408753185741	1.0109178290375929	-0.9176877397147996	0.8287303926513893	1.1403830133484192
-1.6494806356029776	0.07439391974714404	-0.007083280250497317	0.8696568064105215	-0.7985099719118086	-0.6024343635731798	-1.958602158362829	-0.395230953355607	0.4223376100557269	0.16388367018226463	0.3100378270567338	0.0017053881323990047	-1.1443298614086834	1.7422198489639136	0.9677917363657219	-0.5947025790115829	1.5334201546220125	-0.046386657783030014	0.2698873046235728	-0.8673072686797939	1.181103699262914	-0.3581547850721588	-0.3517901492078563	0.09938375608986134	0.05848000949146091	-1.31078105978372	-0.5887191575140125	-1.1812177754536062	0.350324596471557	0.08925843474465622	0.4804262159121877	0.9430552623475853	-0.8836292549377232	0.8040807421767994	1.0542974005817736
-1.677064849773578	0.09658452279118573	-0.00654971641967172	0.769512054217388	-0.801546785569716	-0.6897406938468755	-1.8581607842624188	-0.41602806024152317	0.49618638884610516	0.24182856475775877	0.3247432348780464	-0.0017483031274822646	-1.18580949328299	1.793092325128606	1.029106227605846	-0.6251897217152709	1.585352008428085	-0.07411132916166324	0.16436948907422008	-0.7330197585976086	1.168282648620077	-0.2934431065259723	-0.335288653113743	0.0029037642645317495	-0.12829679554619133	-1.385929415525062	-0.6936268696881249	-1.0159242474728658	0.3280189414490321	0.11544687595418504	0.4244141434598697	0.8472330298134464	-0.8691952127941821	0.7841610726044428	0.9643308224393167
-1.7256119396775051	0.11585176541992874	-0.02685182018256547	0.674235505030859	-0.8242799951557505	-0.8086251576640727	-1.682572346266248	-0.46469919547808625	0.5424019356878359	0.35855170048636886	0.3530132572751894	0.05912830890787359	-1.229952745864923	1.873375008580038	1.0801843652849434	-0.6700012035458133	1.5734070159750426	-0.07353169086134372	0.08554556960413773	-0.6038573386447685	1.0880966078898926	-0.2194908548141475	-0.29968146071918805	-0.05536186134759595	-0.30196108569080904	-1.4401724452683156	-0.8028672948998207	-0.8058261873618138	0.294591964077707	0.16016274631805136	0.3781921467083854	0.7351660752246174	-0.8565963881774719	0.8005225065435304	0.8647654153424531
-1.7862746701262318	0.13701245829055891	-0.06678907291982056	0.637257877938145	-0.8877957248821673	-0.9359836998426531	-1.4623265509266419	-0.534554961331359	0.5804940051229097	0.5212964413084423	0.3809585283104794	0.16288330407880988	-1.2621438542459706	1.9629098105834377	1.087783907861183	-0.7157711265588074	1.4451204613399482	-0.04583967516160174	0.03633536656696755	-0.4855641692434715	0.9606008031288988	-0.16562439986355945	-0.26385210906532486	-0.08574730220981795	-0.4534182859241681	-1.465545115916468	-0.912434717321899	-0.5745688796892209	0.2375781217437658	0.22274804480083937	0.34752651146279434	0.643212777972734	-0.8176177189879704	0.8308588840573972	0.7649237829519367
-1.8398258013342428	0.14869005517985395	-0.13774416968903921	0.650213193958993	-0.9786256203904449	-1.0533910307344723	-1.282748474096929	-0.6234547505264839	0.6291231298461254	0.6668985541383559	0.4236341880410702	0.2550467949229692	-1.2944260265828338	2.0132247024840186	1.042681774117038	-0.7467636291586978	1.269831027479775	0.010997533948539423	0.0377728165872222	-0.3857314730011453	0.8260015610640895	-0.15738903874887358	-0.22307354280133432	-0.08859334683740998	-0.574173323368097	-1.46285547430545	-1.0174942496294026	-0.3238003714598797	0.14046870931754468	0.2870159459313297	0.34596743617554254	0.560655466406329	-0.7786277907952377	0.8454250752449551	0.6620298610665654
-1.8634259420791817	0.137788852113592	-0.22925925940605066	0.6629693200041206	-1.056107261515375	-1.1393827833807986	-1.1731663941356731	-0.7231221633843707	0.7554784015304377	0.7350386633221322	0.4790834013378517	0.33650129714312216	-1.3227165621897519	2.0268996928258938	1.0049488937801583	-0.7341296317536263	1.1569197651750365	0.07952547610173111	0.07462993351282517	-0.2947687347252523	0.7191275141691407	-0.16517251554707474	-0.14987206685953086	-0.0757999617638637	-0.6344934429489928	-1.4453324014920308	-1.1070447713872889	-0.09241736528692086	0.012200691217202686	0.3764194866146865	0.3542328279557555	0.47611562589094236	-0.752405572267697	0.8528425452961834	0.5202986628937225
-1.8418544667277914	0.09969802046926776	-0.32651905303494544	0.6797411159597685	-1.123775018954864	-1.1790533437164459	-1.1116993585069193	-0.8109608756975613	0.9645992814006069	0.740161506224872	0.5268967941521063	0.3874326360664844	-1.3331813284456375	2.0217396757376678	0.9999170754380113	-0.6949206742896102	1.1330519828571535	0.14057526778883683	0.09259805876601382	-0.23366345221279367	0.636596903334997	-0.15716770765508511	-0.04692593453267219	-0.05670659440788267	-0.6200416147643547	-1.4326922402728652	-1.1928932175847626	0.10677285829240798	-0.11776860565604261	0.4895486646321611	0.36343825042387023	0.4039155261671	-0.7413942671067121	0.8521115482476557	0.3589692801362708
-1.7923493959435781	0.02884020053856178	-0.43284053905735115	0.7207981537552341	-1.200141446024632	-1.1792724399876742	-1.106752206353327	-0.8576482585026823	1.2010405220125644	0.7101382875735698	0.5735360858888947	0.37381304276891625	-1.3441014144806027	1.9660001504879279	1.0268954515836661	-0.6628913125923377	1.1195972144063275	0.18940367165090952	0.08538834850817188	-0.19638730162846157	0.5785230349235596	-0.14184052941028524	0.06721455602706675	-0.041831636241018336	-0.5560734608844243	-1.41043632170615	-1.2609553512317315	0.3029882173630845	-0.22016038365492346	0.5935692283165291	0.37443202395677616	0.336857986383647	-0.7823094848521324	0.8225921674350849	0.22146432895630258
-1.7341661454202992	-0.050843157339685585	-0.5474411571880593	0.7712649260037268	-1.2651069540227602	-1.1484293390960358	-1.151879454492712	-0.8393423756004385	1.4837978752113146	0.6419771831319963	0.6235561225721463	0.32056510012577955	-1.3617754105719417	1.8793383250318194	1.0953258781451798	-0.6467982138287742	1.1076300193650805	0.23252549562674493	0.0939568982382863	-0.1537120461949993	0.5452719756425101	-0.11111239588942338	0.1884764850657163	-0.026671152561351507	-0.47318910118117624	-1.3923014420026711	-1.2635830073865981	0.4594828503182349	-0.2828556569526992	0.7011523976069315	0.38270887952586696	0.24497678109354445	-0.8791932076642794	0.7605219180498758	0.10927542593954191
-1.6835791197595262	-0.11534722373903802	-0.6368130988512568	0.8158356749708989	-1.316055079204444	-1.0767707231610393	-1.1846388222481212	-0.7855780713305893	1.779841080729895	0.5531042568725845	0.6774648486396292	0.25639602566085595	-1.3848904780233025	1.8220961574431975	1.1921279303246597	-0.639731888383593	1.1179431215852262	0.2815824892410571	0.10098692724359623	-0.1316284895188488	0.5326252424795214	-0.06750094828433405	0.30366606101662885	-0.008102783728905591	-0.41570067255967064	-1.4117291966436345	-1.2006243659159719	0.5667036711300772	-0.27322557896039357	0.8192917835083552	0.3856550732672185	0.14588637962532433	-1.0033237182980883	0.6896797040823432	0.0288386204280792
-1.6533407350323674	-0.17390950067640218	-0.6900183055150284	0.8475706219026555	-1.3683157255433596	-0.9668126654909862	-1.1822184413557721	-0.7363994645417967	2.009410328762629	0.48741009522228895	0.7561629286618373	0.1625353892344455	-1.4269468482844454	1.7873558226147739	1.2590845062047205	-0.6327962594632909	1.0570525234393717	0.32730860360846714	0.0976852842283236	-0.12749797133539528	0.5229680540959295	-0.032696633786214055	0.4085252314097458	0.021619501103584522	-0.39802173711050354	-1.4256045151691485	-1.1043003305144272	0.6443574113559267	-0.19043001201237642	0.9283789551654218	0.39902185109763244	0.07429906157662183	-1.1362925464690863	0.6313719395057285	-0.006753008658982038
-1.64812255682563	-0.20957608222023497	-0.7321965263417485	0.850303508369539	-1.4163728727512717	-0.842521471109604	-1.169575719185485	-0.7177614184417286	2.207066713695752	0.43071240153848506	0.8486837589577594	0.04188530979219828	-1.4819191229455266	1.7680293849857942	1.2667185921563076	-0.6154659002641949	0.9163769245871795	0.34494267020971864	0.11574325010777839	-0.1183742960358273	0.5110708860962873	-0.01523914376370832	0.5319964108603974	0.06689832113349652	-0.40710355676404486	-1.4015824370896186	-0.9723219207092789	0.6611730774048328	-0.09199738276278682	1.0336873208762465	0.43991318602137747	0.02043435079912228	-1.2660863357286363	0.5857598736689706	-0.016448516466168645
-1.659404190486415	-0.20940178972935067	-0.7521518136146053	0.8115331714953415	-1.45936866386267	-0.7148802240649228	-1.1898519503239484	-0.7591710971036609	2.4501005975950925	0.37635567909916945	0.9146582471617546	-0.07665182340014627	-1.5282782651189877	1.7564807753121428	1.2263143574592943	-0.5849787575605081	0.7967160754688246	0.3414730043275287	0.16091062496298128	-0.13971699809922172	0.4992521609625767	-0.018844996166667634	0.6677357182972496	0.1145442397695288	-0.42030535920985257	-1.3656012658383485	-0.8089868141227111	0.641089250346422	0.007432909964741214	1.1163886510131598	0.5022188785670891	-0.010817514633014882	-1.3582525361865367	0.5537357529695346	-0.034265047906723155
-1.660164940008995	-0.21322037975692254	-0.7502932329372324	0.7508439696928824	-1.5102481604871123	-0.5861293604207944	-1.2361051632007989	-0.8553600231399017	2.599932383765496	0.3520326729400548	0.9344347724027597	-0.19362758265681962	-1.5494961668241765	1.7594388070861637	1.15759606943656	-0.5343643500252911	0.7284320154514765	0.3253900824736103	0.19479177114352642	-0.21035190364426432	0.4745775216900596	-0.057965266993647666	0.8036601584501903	0.17224802485646779	-0.4184430759662902	-1.3095343589511446	-0.6810841909755585	0.6204746962864667	0.12151310323672426	1.154975711732871	0.5843913172363926	-0.006275721040801954	-1.4121831616682545	0.558766732656454	-0.06231572647708371
-1.627678117803987	-0.23769262995436743	-0.7404934439110797	0.6890871096205636	-1.5702638337942454	-0.46586671038135397	-1.276072478448803	-0.9621781715064784	2.561415703406829	0.3525470567561081	0.9001526863323509	-0.31495652033196764	-1.5420213337842583	1.7826494334024354	1.0907546381409883	-0.4667158287473736	0.6893776628029604	0.2906607679728145	0.2182626347555045	-0.29607791616423135	0.4291765340635888	-0.12342393798136753	0.9031011113524187	0.24272677401612713	-0.3776386643487655	-1.2219189948840499	-0.619515287649061	0.569357306137796	0.21360269311079355	1.193807172837166	0.673006405254489	0.012720510888536036	-1.426223138698672	0.5701294367784089	-0.11076564298364613
-1.5582752206180588	-0.27211539690415654	-0.7265674279265462	0.6325729297092025	-1.6224043801579888	-0.3736342478158453	-1.304877670826969	-1.037256280969969	2.455687583431859	0.3512348531437256	0.812036816816426	-0.43512291328327424	-1.520636481493406	1.8238161631392718	1.0299467830726132	-0.40267453155614674	0.6842266623399385	0.25502525838278817	0.2818697981517932	-0.3830420692699025	0.37682027899117393	-0.18490787140981563	0.9242185831676991	0.30930027100070817	-0.30354275091137317	-1.1414606170780341	-0.586862280497906	0.484454952390864	0.27239132626338314	1.2112724003200461	0.7376736383088345	0.03258184635924871	-1.4279682841996477	0.5636902127774149	-0.16388376695292553
-1.463328045018376	-0.3289981280202653	-0.6974259500329845	0.577261857251192	-1.6368850057358102	-0.30718446903876345	-1.3371050867379046	-1.0585331791416306	2.2604224284368706	0.36516520669277286	0.7164433390199009	-0.5439184308334972	-1.5061649011816063	1.8794895343237794	0.9481826136273315	-0.34424447183310314	0.7190181180535404	0.24126905364986828	0.38321002457977976	-0.4292287725939673	0.31726471200102735	-0.2501820998193787	0.8874265413901709	0.35212909792078356	-0.2557483994481432	-1.1001925108145467	-0.5652454291971951	0.4017313726502696	0.33754400223313386	1.1744431423663717	0.7829899957390473	0.06666932895477959	-1.4510942768383632	0.5643567100863659	-0.1743250830529701
-1.3531546086037871	-0.3873861124667428	-0.6550254109434206	0.5353682215577005	-1.6043293338946771	-0.2597465925069862	-1.365954608436443	-1.0332426423296073	1.973709489265691	0.38490074902300053	0.653574806148494	-0.6459083945988919	-1.50583100001028	1.931118056948287	0.8327847110529607	-0.29601745415236147	0.76627632704295	0.24572655381851796	0.4837192252148054	-0.41426959863227353	0.24952493933200676	-0.30012914998414153	0.7991676045397498	0.3850382158961444	-0.24880948106116696	-1.0912462779881977	-0.5578062426609709	0.31326756139297807	0.39338165183519064	1.1444946952401827	0.8390135319802431	0.10007193791338909	-1.4877648503652843	0.5650232073953173	-0.11988107767416127
-1.2567422857754305	-0.4188855190012328	-0.6051460854917907	0.4979444089193725	-1.5549596655295335	-0.22987882340339633	-1.382932738139178	-0.9967323708355635	1.804390296496647	0.38173046509548614	0.6253547454993285	-0.7345333369040568	-1.5284300383786809	1.959828921259699	0.6925155782290753	-0.2752715591030675	0.799125056288819	0.24716340368973083	0.5488087589444811	-0.3857720677744463	0.2063029202036391	-0.3125605797518861	0.6495927121204726	0.41886838391279746	-0.2590010174420372	-1.0962907989496362	-0.524592668863445	0.2332814156603448	0.4103524326809552	1.1161630506581586	0.8861182404752448	0.13157612521176215	-1.5356268731049056	0.5455012862170121	-0.022995055925720875
-1.198249100261471	-0.44026803867844383	-0.549077419602591	0.4449758105758324	-1.507408653931272	-0.2168531966977846	-1.4041044215491685	-0.9586720044183451	1.8388955210245157	0.39289994224408253	0.6294432818754693	-0.8022155027242401	-1.5576008588918233	1.9460877768525902	0.5364370939549179	-0.28578827280508223	0.8058746431024325	0.23722791338708138	0.569123970558869	-0.3408945458893631	0.17440282139141222	-0.29612674603814815	0.4845160402739663	0.4473840931911955	-0.2665266826043805	-1.1130289119795818	-0.453599238794824	0.1892729740323491	0.41386000743496865	1.0347401225329098	0.9186639370966384	0.1818122072462748	-1.6021901002130299	0.5444262905574139	0.08955293997278706
-1.1818676272085737	-0.4796581416184559	-0.4814837749675693	0.37014412049723294	-1.4694656403467314	-0.21345367068291812	-1.4517673068138701	-0.934267236133851	1.9253485398626402	0.4326859557715066	0.6518261449692903	-0.8566599330028628	-1.5617822121963871	1.9235386911886572	0.38258090016138857	-0.29932843278265586	0.7778438754965461	0.2218552525490467	0.5374888400349725	-0.2751614592205063	0.13329004376920722	-0.28295754595777833	0.35667572872360226	0.49491948582227296	-0.28785365235258376	-1.1183043034655724	-0.37187329314254325	0.1690634484735714	0.4048600326918869	0.9319791608306225	0.9729564412174267	0.23606140848660467	-1.6898977353910225	0.5962410813500549	0.21100920159157427
-1.2003904692879943	-0.5259565651062733	-0.3859491710583427	0.2746922841320686	-1.4580046712875079	-0.21081038018487286	-1.5301060817764638	-0.9321174021034974	2.0619950394582753	0.4687768039264634	0.6743755472230349	-0.8988594579055418	-1.5246660615382759	1.9094478752938855	0.2766939402657669	-0.29704560014808407	0.7039092567816171	0.1972491985045241	0.4622360854589599	-0.22867029509667822	0.09554159350807327	-0.27578272966749245	0.2416466011266329	0.5736876853535591	-0.30896378090119503	-1.1032053711599388	-0.2859664545860731	0.14797403341223508	0.3459348771686328	0.8472192274543398	1.0444446286534999	0.27488292990576507	-1.768057735828202	0.6559033404577639	0.3142760276233749
-1.2401635813648277	-0.571193388876883	-0.2845097940879856	0.1646995795393241	-1.4770834102004669	-0.20480290178022345	-1.5962986229569427	-0.9305027198918573	2.2783678269445655	0.4844602615016532	0.7057515249527644	-0.9119020217051432	-1.4548351847531737	1.9104968897568768	0.24901318215473128	-0.26973002644815297	0.5991352430531603	0.16820197213079754	0.38392874958990547	-0.19579867741558676	0.045381738681745505	-0.2728962033193442	0.15085751715632173	0.6625321723365792	-0.3201757464566214	-1.0716338269275922	-0.22947768649231987	0.11411923731377112	0.25998879397449504	0.7751399140319897	1.096409983632288	0.29327839548692636	-1.8208286839770143	0.7048908926656601	0.3858045674145628
-1.2944416510055272	-0.6327820172468879	-0.19241667688758035	0.04730497544881413	-1.4901828860638164	-0.1971981408821018	-1.6249264980536176	-0.929893754029181	2.4338648167534487	0.483704432220921	0.778987120529457	-0.8871491533880078	-1.3762773455356812	1.9094384247131377	0.28879563609550607	-0.2062899332713743	0.47689889370329414	0.14703292828957434	0.3396597809973616	-0.16592092426549915	-0.02660266462158063	-0.2845345300010152	0.11411484410308556	0.7328727639900452	-0.345775763373276	-1.0203574834248195	-0.24223057769727713	0.0637001721671304	0.18948024038634265	0.7159856209481527	1.1229371910933328	0.2890249697418366	-1.845440865042366	0.7715621234739494	0.4244761085258405
-1.3651913566055054	-0.6991399219583816	-0.11569909074545	-0.05420223617824614	-1.4792194740445894	-0.19026480404097054	-1.6275153303633825	-0.9389636546808473	2.4984056771397745	0.4637169467971171	0.9263992579364153	-0.8172946412225421	-1.3030771023853784	1.9168098776963163	0.4029384626989524	-0.11707648538824877	0.34585921813106646	0.13407678768948877	0.31963655141833797	-0.1763436323107236	-0.08815416675598957	-0.30237012730874246	0.11336197105765525	0.7773134284823822	-0.3886337887045953	-0.9564525222291088	-0.3038578733827708	0.025697325556603166	0.14211747948634906	0.6872403757152945	1.130996234673764	0.27791079230057286	-1.8427949992828254	0.8484350630918286	0.43125743948499745
-1.4463097964391713	-0.7488766609482039	-0.05065765976787556	-0.12646835936956674	-1.4578931498819923	-0.163499720842841	-1.6041271809347584	-0.9611078678690461	2.5192339603392404	0.40092013072296123	1.1519349152638418	-0.6947437587281728	-1.2516714993270999	1.9324033359299673	0.5951838609609466	-0.05319202402687732	0.22666462336496798	0.12015730456211215	0.3033080175945031	-0.22440784389999502	-0.13021697464336707	-0.3149398890101046	0.12493893690378673	0.7816884161785186	-0.4212620115609983	-0.9000970271862154	-0.3682296099411261	0.026465483058836912	0.12167062904903544	0.7025905998700555	1.1239803958811279	0.28491572792031017	-1.8142196490797762	0.8930043831387764	0.387309995264962
-1.5288313965033746	-0.7840124426334315	0.008069932544935543	-0.1717641598483606	-1.4347052761042365	-0.1002091689444395	-1.5353901367648866	-1.0179170014522723	2.4632300143114927	0.302210926185132	1.4246760974717998	-0.5375032205325867	-1.2464049672157258	1.9431391956593178	0.8155936245888261	-0.016475013637240382	0.12603139233631186	0.09712688702408988	0.28028635711385574	-0.29132832768792866	-0.15009788322005713	-0.32376546637489023	0.1606942354712138	0.7322188184607293	-0.45051006277668676	-0.8477933098491925	-0.42218414965440765	0.06460799466977137	0.1391559942149985	0.7498256741980829	1.1027036037256832	0.3107126349110051	-1.7786862348792964	0.912171555749415	0.30253645264316326
-1.6045907785890858	-0.8150761179407091	0.05290707979526821	-0.198200653425957	-1.4068935532823788	-0.003990567766904396	-1.452423380755386	-1.1284719857943584	2.324393416267847	0.18226501838451103	1.6736105067685858	-0.3660406023577333	-1.2786036642597591	1.9441315066378226	1.013642309909041	0.024851227529833465	0.024199221544712636	0.06964713323714092	0.24146397648868362	-0.3757959022355428	-0.1214226577850231	-0.34952287241443625	0.21248202725199442	0.6630479603597053	-0.513916980610612	-0.7768006235497682	-0.44342728985753677	0.12085109033335022	0.16436012418395315	0.7946449447246566	1.0858518340767043	0.3598913681727284	-1.7666053244112625	0.9387776983244756	0.2108020326213324
-1.6538140902908622	-0.831166483803775	0.1053386189043434	-0.20179404058795147	-1.3802227802246492	0.11068159354538447	-1.3945824835331186	-1.2718004056549794	2.190484539732229	0.04073598556743063	1.8364608243005223	-0.20094228011632193	-1.2930676559085765	1.9338209230421177	1.178391181395182	0.058597070253864014	-0.08639187029284472	0.046551404341336394	0.2066170435757785	-0.4576654112918452	-0.0564806806675654	-0.384613072908698	0.2536185167670897	0.6256717496840783	-0.5760100958822962	-0.7428511129145468	-0.4179098289758225	0.18628414302365587	0.16627143737326344	0.8370860115089446	1.0969946368650076	0.4229598194042893	-1.7924672548353766	0.9618901050058406	0.12700908979199949
-1.6559216482274919	-0.8158683565356398	0.195430871739154	-0.17537348220841192	-1.382727722563939	0.22329707695678822	-1.3619206402825308	-1.4177676775871937	2.049524887070611	-0.10109747848772159	1.8721668201882828	-0.07533653557389972	-1.2691178355288995	1.9127366773940735	1.2936854538435152	0.061637942732740106	-0.1882573449667483	0.03557909623389289	0.1870991675195024	-0.5199986856966803	0.008086513868218102	-0.41373655599959924	0.28363470113573896	0.6344033040755257	-0.6164318465593651	-0.7589312449495235	-0.3787402345605953	0.263267491247556	0.13431470091679096	0.8911736966200838	1.1371866806672635	0.4687742611162243	-1.8335738756357407	0.9805950294828524	0.08375220880609742
-1.6078422784004112	-0.7456364050949308	0.3243132150749462	-0.12388685728423207	-1.414168180349908	0.30082181886338266	-1.3411567866199694	-1.555836846815616	1.9372041238082578	-0.23454333705252844	1.7606688526189913	-0.008180484884213664	-1.2386872969602987	1.8985797074340673	1.3380506622469324	0.03838267440574896	-0.25749611627681224	0.03922836834998554	0.15934964408160884	-0.5617910048108296	0.07568683255336131	-0.4421776015513218	0.3000868285055639	0.6811097516694403	-0.6640986443757774	-0.7863009456350412	-0.35425047919722924	0.3642033870411197	0.06719820315362617	0.9217331447077282	1.1827552414527664	0.4720784760311947	-1.861124656544669	0.9974294615121636	0.09438688261170118
-1.5143771555743473	-0.6001497095216435	0.48721025262583606	-0.05785139653344158	-1.470151925919141	0.3223922001469023	-1.3058706476033184	-1.6660688947153734	1.96605531866932	-0.3620055471448718	1.5560754946520405	0.02895306045544548	-1.1974580909644874	1.8861994466546221	1.3459150373674982	0.01732310769674234	-0.28765833235015525	0.06656117158192376	0.10203132452393641	-0.6003966342207929	0.17031507648897187	-0.4614702952264852	0.31245369394034644	0.7754897494006263	-0.7074286182003287	-0.8297276913030798	-0.36937410017746625	0.47726220486993914	-0.005830763431421563	0.9253051503285536	1.2113803222782757	0.4290996514826547	-1.860629260402456	1.038440545925841	0.13699463415752172
-1.3964046277578965	-0.38226032875753346	0.671841123552333	0.019561795630491034	-1.5416457254248075	0.2997334051288942	-1.2218399879048727	-1.7041938484210566	2.0713476537490214	-0.46572212066754937	1.3423641176792354	0.06334571567976813	-1.152297957542607	1.8708517035204095	1.3365077248147874	-0.021397916074387933	-0.2702404019051525	0.11249954786212654	0.029967912180366502	-0.6631561537452972	0.2900711851447049	-0.4611198543279877	0.32177204065018733	0.8957788847933543	-0.7102475537950372	-0.9268780080341303	-0.44259811835977614	0.5722902711463199	-0.06512347918338826	0.9376849698091527	1.2120108306665036	0.3861208269341123	-1.8251634002213681	1.1031445346770652	0.16653692931360384
-1.2746903393266817	-0.12767445627617785	0.8384286442664294	0.11143618003171807	-1.5848216664989632	0.2479772117674223	-1.0964057429783463	-1.6717248958338586	2.1570408425133456	-0.5354263765572853	1.1456563889346971	0.10367838044197106	-1.145308798933708	1.8636125586676962	1.305683519547217	-0.09817776789059163	-0.18803531908472254	0.1583154653464866	-0.05727856600214778	-0.737140128087735	0.4082845841037804	-0.4354362253197035	0.35846534497913524	0.9983746488928634	-0.6968289101496365	-1.0457763281778831	-0.5631666612168986	0.6401953943438184	-0.13449784692293645	0.9501211893785015	1.1726212520856278	0.355974371582619	-1.7615612909632834	1.1613340497311244	0.17918804776286543
-1.1647141342697989	0.12455054519227948	0.9678979078161303	0.18062680999791889	-1.5804208602658945	0.19204405400930463	-0.9435227828770586	-1.597984665917155	2.229526396759554	-0.5997348511929063	0.9687002045571754	0.16058367181485786	-1.1904613436926028	1.8812851446658336	1.255238677082805	-0.16220163887850278	-0.061214135271004014	0.19497962882158523	-0.18199981541584598	-0.7984585331600267	0.5248332511303065	-0.38668805191295685	0.4371220649550459	1.0720218101945667	-0.6787418030306457	-1.1477980129769594	-0.7117168225054139	0.6639105114127907	-0.21992934579687345	0.9378353700458183	1.1068076401435987	0.34672256982070204	-1.686846545515127	1.1975399035463952	0.17250339565648548
-1.084807258490612	0.31604253597326093	1.0464829673661478	0.19338293604304718	-1.5642245207570524	0.16123629122592892	-0.7732538633256087	-1.489164311608146	2.2761218586381866	-0.6558866681739595	0.8679689936769878	0.23681945136958724	-1.245995179414552	1.9422319399075394	1.1905504495171684	-0.17826859833709052	0.061321949019597345	0.2201816490058724	-0.3195233540724412	-0.8656631803610738	0.6304783597923252	-0.3262369969221842	0.5340081863752382	1.1178440497488418	-0.6272739065390152	-1.2384377809156728	-0.8717936354599465	0.6336032063246441	-0.3066735597733607	0.9316783603572898	1.0354570181740477	0.3727237373697781	-1.6315085446293982	1.2173305736395998	0.15602655689014283
-1.0522471789241712	0.41804325507073903	1.0440641446664067	0.17273888695939565	-1.5487144668206176	0.14704450694764984	-0.6268075205424359	-1.3842561016290515	2.3056546657713333	-0.6902244123027741	0.8183236701035659	0.30075092545299575	-1.2911477241734481	1.996837395467562	1.1071742558890485	-0.16788258115995452	0.16929313544923963	0.22704750549274794	-0.44108895148854793	-0.9165994721614424	0.6988892547587627	-0.27738738009745184	0.6142076789852262	1.135528210541647	-0.5456523279392782	-1.300507321441203	-1.005161783409225	0.5633517111203259	-0.4146837584111543	0.9261793517041752	0.9533418984491278	0.4067030820226362	-1.6148677378523673	1.2132885899595103	0.16595685619693362
-1.0370941754706993	0.43758778120770836	0.9744162792827094	0.15885136185217702	-1.5273195141007792	0.14086740562333863	-0.5437964352125619	-1.307388001599514	2.334528208575742	-0.712878295466938	0.7637571143543824	0.33160503213832515	-1.3325059374399992	2.049911856946461	1.01287084119297	-0.11826146721382755	0.27353428706083255	0.20849907988254263	-0.5481340576844207	-0.9286358224454115	0.7346853492455949	-0.2474246832759392	0.7103039008167705	1.1469308100528415	-0.4412624233822788	-1.31464814106995	-1.092855428151006	0.5048320759501268	-0.5457662376913626	0.9205863429031446	0.8694269638705417	0.3989892421120512	-1.6155432780462917	1.1967766566280795	0.20246002875304497
-1.0109807437104197	0.37702906301111627	0.8695443083340443	0.15246931503009853	-1.5287864495118026	0.154310022006449	-0.5058771345657754	-1.1983000713811474	2.3449870460621693	-0.7292965870650624	0.7604513120298859	0.331655946505792	-1.360561224494392	2.1205265962930304	0.9434847145802019	-0.013129182600310974	0.34134099143182234	0.17424327272566933	-0.6541459966782349	-0.9123167235781082	0.7523611417022059	-0.24491626421301219	0.8647786391218844	1.167562330977781	-0.3248314545655268	-1.276843092674729	-1.1684384976367974	0.4774158363703891	-0.662188314706295	0.9449793812874698	0.8055851236153302	0.34180830109262017	-1.6123119441186795	1.2105258511143422	0.24524732673973998
-0.9907729823180244	0.26681282968419534	0.7381986786459428	0.15744109682407625	-1.5704954551749355	0.17724445426890736	-0.47550268424641795	-1.052111357317052	2.4089021640347776	-0.7287717056201091	0.8217293959240175	0.3154227490115583	-1.380769834022617	2.116661308767235	0.9117969249289677	0.113036529417237	0.35676068893858404	0.1564132720510713	-0.7386074154465069	-0.859025934926237	0.7742989965411053	-0.259690114723344	1.048961007268832	1.1787162469778267	-0.23923020218502516	-1.2079051540438077	-1.2466258663338559	0.4715638728533693	-0.7421484170328065	0.9556201980316148	0.7468905245658274	0.2338385729983526	-1.6143948597166151	1.2341327557991233	0.3023430949376104
-0.9926776737152995	0.15669166498866693	0.6012150578121231	0.15995089051815087	-1.6347060490434147	0.2083419895400378	-0.4650409646384655	-0.9538371845389226	2.529681623853994	-0.6915891040596497	0.8766540108670394	0.3043488740873695	-1.4022912822471925	2.0031881857299947	0.9163221070993647	0.23758160452627103	0.36264437481229655	0.16483027328527916	-0.7760709565994055	-0.7607155426827259	0.8072362843584276	-0.2877807193765699	1.2045959105947732	1.1855412277837996	-0.19889773906073152	-1.1191123503015032	-1.320854233090915	0.5116616944699898	-0.787032771819187	0.9304187583752093	0.6941570957322896	0.09156508642321169	-1.5911337590391137	1.249978191821603	0.37485223452126054
-1.0109582029838236	0.034861213860044184	0.49637865778551404	0.14985594254864695	-1.6895660019878265	0.26836023261331754	-0.493589046958469	-0.8744870872812089	2.615441856448359	-0.5905284306484323	0.9298799263788327	0.290058908284813	-1.4280699704061786	1.9384422570277267	0.9403297529652155	0.33862744446187093	0.37748680502578874	0.18164794791425015	-0.7579905305633844	-0.643325606987393	0.8401212769317958	-0.3189699593428238	1.3020250879821635	1.2023596015377893	-0.1940379451169145	-1.0297077396691363	-1.35965011640856	0.6028210402351181	-0.805284762605039	0.922720146260852	0.691405786401845	-0.00998845707253158	-1.5331161153841468	1.2631361386950875	0.42976582289927734
-1.0551774733815162	-0.12048092983419631	0.43162179418437996	0.1225987862710826	-1.7247038232951462	0.33924141016653475	-0.5450199244548489	-0.7655560119062594	2.624984428257558	-0.42342717383324996	0.9867030877449897	0.2559547678094725	-1.4515113503658803	1.9368734606236138	0.9849597939129577	0.3882746977129738	0.3973581214671885	0.2054294460667702	-0.706669072808964	-0.5046132666153162	0.8620242682747253	-0.3239037983085081	1.3246483058883056	1.223267437475116	-0.2261814641154039	-0.9524238315756979	-1.3601873261113313	0.7043016295302654	-0.8068075121239964	0.9367637683595733	0.7538834357807105	-0.046791403561819225	-1.4688722429418344	1.2543211742863813	0.4712134282117617
-1.1370284868295193	-0.259233597350563	0.39844301663757486	0.06261870078218844	-1.7520608819252832	0.4027722612011219	-0.6062209841613649	-0.7062095205618852	2.583640733065485	-0.22863317198235622	0.9895925421696748	0.22174031287128612	-1.4724181168886967	1.9606889241077365	1.0491183563899478	0.3847981701511646	0.43936541834666265	0.23344801855542344	-0.6174236406920313	-0.3337295684016044	0.868064368951466	-0.2947434267019749	1.2375989027830017	1.234476616477639	-0.26448582425527123	-0.8766405818918394	-1.3333268409726842	0.8055028888245997	-0.7996453385244843	0.9584402024691112	0.9043571285783216	-0.040363203636331405	-1.4148740634407255	1.210289352069233	0.5303394523179735
-1.239346480025759	-0.36625710913990817	0.3999992444774814	-0.006452415198579073	-1.774468105864424	0.4560762637044979	-0.7043395018742465	-0.7140522627327058	2.5497947728663544	-0.053049831016736645	0.9494649315859244	0.188773259936053	-1.4963451712794191	2.0347814771694472	1.1444465578879737	0.32423340052174665	0.5170855783501505	0.2413996763654323	-0.5004960656069042	-0.16373895520053106	0.8378551496937676	-0.25341906706602424	1.0672397774374067	1.2303318912918262	-0.2598556268757265	-0.8079912314166057	-1.2685463579013487	0.9067600141190983	-0.7904983396899172	1.021185301203357	1.1628770315403005	-0.021727431515898777	-1.389406198129735	1.1537123305045711	0.5883053301908445
-1.3354770437716792	-0.45031362406217956	0.4700561754648108	-0.05141357651816222	-1.754059688654922	0.4643171105513467	-0.8316444441204995	-0.685043343456164	2.5345646494753296	0.07171448844854914	0.9017597892256196	0.1423393568056555	-1.5268743624668206	2.1121344805891034	1.346248956662514	0.20457637544322652	0.6086379508039074	0.21774880092847798	-0.409734572921734	-0.01904903445977285	0.7612774807964415	-0.2161985547940546	0.8604465335653895	1.2092582663470655	-0.22539063150512248	-0.7659035347909607	-1.1717318266842285	0.9631148417830022	-0.7879884284138426	1.1013580273613148	1.4728005638261021	-0.0056749546926251945	-1.398030594605518	1.0967053106760702	0.628578978005305
-1.4135468503333752	-0.5075370177741082	0.5986183805021073	-0.06146868649252214	-1.691762115819532	0.4132111383819064	-0.9478936538658054	-0.6147723736056111	2.502629438432372	0.08060598012604991	0.8415891907449854	0.10645321346895045	-1.5575553269139157	2.149832847191548	1.7023566131100871	0.06121100075146378	0.6944620555013732	0.17301868476724974	-0.34572312670724825	0.10347614005823036	0.6638863048052368	-0.18240867447579515	0.6488398390750431	1.1574215700231558	-0.1836168121717668	-0.7360981500714306	-1.0934159947973752	0.9742740753154585	-0.788545019617324	1.1176388529804462	1.7540760877086392	-0.0072729931787737095	-1.4338454838868	1.0353553083827918	0.6804126543591027
-1.497043336822811	-0.5358674699288718	0.7109513523518084	-0.060401028222660816	-1.6553804019122214	0.33910712535513654	-1.040080908512823	-0.5642466605145364	2.443418562534321	-0.016455096674628168	0.8331373283788297	0.09660976909189244	-1.588926859692617	2.1071162222120927	2.1534470373022208	-0.0745042706839855	0.7564516817632615	0.11658150772352623	-0.3017236799935012	0.20271006339435638	0.5483573950358238	-0.16230443345674325	0.47140864397482635	1.0629494672878415	-0.10981427212206005	-0.7005094587118962	-1.047904990195069	0.981704253337069	-0.7873163182813377	1.0428241352537264	1.9683343018170767	-0.03194045943489756	-1.5028856917059847	0.9651688417676159	0.7971040296623905
-1.5937205131886583	-0.542134077214783	0.7544012336419958	-0.07502157244052976	-1.655697808989461	0.23758780793820397	-1.1091371237893783	-0.5388361758810782	2.3804308842106154	-0.10717560562027524	0.8858886072848385	0.09244327668746424	-1.6290784755446026	1.9758193038847511	2.6049865253738607	-0.18836708315948963	0.7921645448872746	0.054462242552732465	-0.27529930579303047	0.27279693949982575	0.42042579657520857	-0.1422370809533223	0.3368541859209487	0.9328511489553547	-0.0350678350858901	-0.6788307164565601	-1.0105455589087522	0.9835059318423095	-0.7971984375733329	0.9326183618364542	2.096740201026742	-0.06349270804112292	-1.5914602701328482	0.9008518514538455	0.9914009012172084
-1.6860924107748658	-0.5496048871649908	0.7206888922643664	-0.10744970048779365	-1.6536990022598204	0.10760717812653557	-1.0846584730795867	-0.5228093015861177	2.309386772310291	-0.17974571419945282	0.947624673868761	0.08960904356510435	-1.6660504416060031	1.798034978859636	2.9610826673629855	-0.27198671977774885	0.8215718729617274	-0.016253630086170555	-0.23331004309198491	0.3256817804186808	0.31550410545456037	-0.13235095876413674	0.24505304310268014	0.7913410206112594	0.013440816799527624	-0.6584333056124816	-0.979807821132702	0.972835525811275	-0.8125939602960367	0.8218485875316832	2.121651014256151	-0.07085810346976489	-1.6751484411569837	0.8725472157366203	1.2280707328182447
-1.765610459020289	-0.5875768830200754	0.6053146065789619	-0.14104906559229308	-1.6623290433328584	0.023700373867706365	-0.9628415006954711	-0.5094489596292374	2.232062888329445	-0.2579740447552222	1.0116339999856503	0.10506155409150231	-1.6818879812550471	1.631099920532843	3.1548249452233295	-0.3265568754660021	0.8358148332937491	-0.07643804628266097	-0.15791129749829053	0.3708028709435759	0.24163707336887263	-0.1267439043881808	0.22516978939466226	0.668380840098786	0.0460435289265662	-0.6321371528661281	-0.9696475506672142	0.9545813102581843	-0.8216674470848616	0.7183356246460636	2.0776071373912712	-0.04337905070417513	-1.7591406052683844	0.8779544439043996	1.4677652313847727
-1.82387260208665	-0.6490466756008388	0.4173222835182681	-0.19517296579501037	-1.6940182796388261	0.012830371766116833	-0.8023250316260097	-0.5347025894192805	2.181858233600262	-0.2621101105414512	1.0594807006318896	0.13808800712211416	-1.6740261264029097	1.4629929901933383	3.170818528008782	-0.3623502970798202	0.8223378622547222	-0.10640779558506282	-0.080098085073699	0.41219939101803427	0.1720931147834215	-0.1096737437798018	0.27383500936406724	0.5692482241545342	0.0783911337599664	-0.6176269403980991	-0.9966248205238548	0.9134080681384358	-0.8125519534127562	0.6446019086203828	2.0233948797926193	0.009392265319641454	-1.8552024208445892	0.8986266104384754	1.6722686275400345
-1.8462724491404061	-0.7064522841896014	0.2322645615271118	-0.26842707126590487	-1.7158764751200404	0.028944549133883217	-0.6060968620643199	-0.6118936258911452	2.1775339065626027	-0.19518772630996523	1.077766700391572	0.1838091091079661	-1.6532863104657565	1.3445394111020759	3.054695214552132	-0.38367125683858655	0.8226820023718631	-0.1197476404121199	-0.006833054353822582	0.4503787753083287	0.11885655643777238	-0.09212403246821721	0.33701463427489237	0.49104186514843534	0.11108313343977938	-0.6129402687497147	-1.0516070657554837	0.8335755539062486	-0.7574809294305892	0.6099252540539959	1.974547675388337	0.09011123186062511	-1.9466030090827076	0.9317902265370839	1.826512831515312
-1.8361403925359654	-0.7498352696480701	0.13003373154103182	-0.31373083934372814	-1.7286842796151158	0.10036993355434573	-0.4020135369325922	-0.6744141211258269	2.200608158068449	-0.16941604736278165	1.0832874735430615	0.23478287667088577	-1.6281830133124071	1.3181439390738403	2.862184983745814	-0.38310490523077256	0.8639122086642447	-0.09386801489084075	0.053068183208996936	0.46787512260138414	0.10196519264047985	-0.07758995730949073	0.39530675548095145	0.4418577929434466	0.14938749357964692	-0.6178808979751056	-1.1269332088616881	0.72127092707962	-0.6583866917693137	0.5456291528791292	1.9255743693064082	0.20513395688248387	-2.030921684287841	0.9630081004918198	1.902074260593817
-1.8124331833397	-0.7742916750736166	0.09326229086667118	-0.31910100108914763	-1.7535363959059622	0.2544864913094028	-0.24692297667674595	-0.6876268349947876	2.2239617588661336	-0.14509304120366823	1.0926886091207861	0.27594714276839233	-1.5998469457275812	1.3235307701000107	2.6976088291364064	-0.36129601177912063	0.9279888782171838	0.011813925920819823	0.09057664467503017	0.42829521863217784	0.09480946009270975	-0.02841756597298455	0.45761008553561827	0.42582231172455476	0.1909444717134084	-0.6409910374826586	-1.2226149283142653	0.6010193617298782	-0.5592819523872181	0.4404053873014296	1.8837773950613905	0.3539077353448937	-2.111682514471633	0.9757682989712528	1.9197526793875461
-1.7929974418331827	-0.7547629937085468	0.058242718103519706	-0.3025443303072772	-1.7844106680946954	0.40975507139382045	-0.1430682449076413	-0.6945376748606058	2.2386220097018086	-0.11511181306796252	1.1031722492380174	0.2923924834604088	-1.5731500293474483	1.3111599599013144	2.611469165480563	-0.33219425223916155	0.9959287981173889	0.20858888299949535	0.12231284590347453	0.3546664485561302	0.08503896534721703	0.06600781191420366	0.5187409083883852	0.4277749378120929	0.2458945827632067	-0.6860569638750078	-1.341548485119472	0.47002755784889916	-0.4648714822118392	0.34344423472558816	1.846027138289903	0.5095422655034775	-2.1747892275875063	0.9822827726684196	1.9277494016387706
-1.7939779634400643	-0.6995598084136939	0.02665573931867602	-0.2907761865417228	-1.8311124012971007	0.5287243466708481	-0.06661789899292407	-0.680420738953128	2.239538275379039	-0.10883423098632528	1.1133311379933974	0.28924427840533207	-1.5578968167482254	1.2595030855345655	2.5515018658789543	-0.30595039004324664	1.067287916600808	0.47679813765267953	0.1485799990079788	0.27373061928576853	0.07606161513503275	0.16348571446988025	0.5587295750637259	0.4417933194405558	0.3118270628041563	-0.7423662848129913	-1.477427504505624	0.3391754189683266	-0.37556484835517345	0.27610252875822794	1.8167600852872894	0.6508905719024259	-2.205728968469294	0.9912374865128746	1.8854316866512828
-1.812900903416546	-0.6483653504091969	0.004566196722518267	-0.31109356406519295	-1.8893351535463139	0.6371982037938697	-0.028539012792795065	-0.6249587116721841	2.279719877517065	-0.08050113058777073	1.0780498169634447	0.2778564315484249	-1.5573352556873588	1.1803544717728545	2.503947152485206	-0.2936474905012045	1.121617649932771	0.8116984525214261	0.15933841400332568	0.16353610715817002	0.08316505243884888	0.2556147822590208	0.564431662719283	0.4592564282234518	0.3546213113120654	-0.7904219844982776	-1.5991288591272916	0.23652164366976702	-0.33540626793797146	0.24661468235683057	1.8202794684724837	0.7713201940578723	-2.2094331805326526	1.0034064373795286	1.752553509139987
-1.8364390571633489	-0.6069788062099567	-0.04531312872911191	-0.37651551969076513	-1.9442723136176223	0.6964107379987609	0.018884494141893887	-0.5865385017906593	2.376017165399572	-0.014628509246190852	0.9675011226057221	0.275353141814605	-1.5616532049256464	1.0798002926176775	2.5163942820684126	-0.3082593619827953	1.12897780792196	1.1663636170390745	0.1541501178364669	0.04285799482539456	0.11041959041311981	0.33412276565130883	0.534279714358834	0.4761576964811577	0.37804016086810605	-0.8216472229437969	-1.669748578098332	0.16463606796069255	-0.3368975122944679	0.24676508259349578	1.8537193406262724	0.851534516866387	-2.180475024219714	1.026164095493226	1.5671372807760808
-1.851569519890226	-0.5660438380098265	-0.11705967851405456	-0.48952794431542923	-2.0082512861054145	0.6843745783245032	0.05562463486676883	-0.5960512867060903	2.3801068390320843	0.07544114670771435	0.7983056630806715	0.28994010809405546	-1.5769519495027782	1.0117561112344735	2.5295668225338965	-0.3286480198640848	1.0856050518680211	1.4485168465788034	0.12908458310826837	-0.018551748486826926	0.14835978990208704	0.3652197843284845	0.44857560899045035	0.48076294668761665	0.4126964867089374	-0.8099882614539731	-1.688282312843998	0.10263877428037864	-0.3513688835849754	0.25393729387952335	1.9138239857076287	0.8757694313518225	-2.1126958247625236	1.0776886374577763	1.327622328650428
-1.848487075528363	-0.5465230790307041	-0.16824623535120475	-0.6125317381222225	-2.0850723773669015	0.6424635819250051	0.04304397374500401	-0.6299227061285391	2.3040456138503447	0.19193333460054413	0.6120565935793774	0.3090754245339392	-1.61063802449181	0.9802762267639931	2.450105544778384	-0.3252063447089101	1.0146677825604533	1.6191346048656237	0.06784696622974316	-0.011894205665340352	0.19381307277251253	0.34688619205973376	0.3121821659567494	0.47242744381392365	0.476498820848002	-0.6954995683291443	-1.6735324029613416	0.041744834103273856	-0.3972298984076523	0.2503370882143227	2.0156568223007407	0.8583712379086347	-2.035819350693803	1.1470903572414468	1.0145071470311995
-1.8289724414787636	-0.5486066665353764	-0.2073386786896541	-0.6989164467925983	-2.145782914816097	0.5799292655434238	0.02698789390602092	-0.6851540645221057	2.273462453379884	0.28497381953288164	0.4720304679150599	0.3331494346181741	-1.6530965938911393	0.9418974183477171	2.331414507087641	-0.3158746128324747	0.9292322231565338	1.646010228593085	-0.0064736918487594	0.01921153937712477	0.2621542407470108	0.3131977551594597	0.17824481695650238	0.4665327235496548	0.5675338585830102	-0.49488462602057315	-1.6145327634307147	-0.012417253054253697	-0.47918532769003874	0.2394706711151783	2.1284375772712516	0.8124967195618827	-1.9704158009185835	1.200098393216241	0.7464581220712965
-1.7907095580837933	-0.5476955921512044	-0.23511956881461188	-0.7240303189314123	-2.182473457230993	0.506397729870508	-0.020213966426803863	-0.7780398120911063	2.2318729308109946	0.3536493077905093	0.3553114976821432	0.34971357550094806	-1.6884749407257555	0.869354760528623	2.206355973874684	-0.31610986657725826	0.8266229617778382	1.5143751869826398	-0.05550421363339775	0.09049596129499662	0.32011480279654725	0.27155062101173766	0.06851048503969515	0.4659340410228137	0.689832295153453	-0.29350781098098366	-1.5422897368795545	-0.09576932529667484	-0.5635561527611153	0.21300022946189917	2.200739693717582	0.7524681460520946	-1.9108894508305156	1.2334232586637908	0.6500140607927005
-1.7386404796494013	-0.5544850769097698	-0.24210036226790638	-0.6871722058241299	-2.213210472305243	0.4447539338171465	-0.12166604903171145	-0.9081462913272723	2.178416650324812	0.4672336524783005	0.23638588358023088	0.3528617805560239	-1.7040241111813823	0.7235039478498735	2.05664498512274	-0.3027439686328581	0.7288205607450248	1.3166532152161203	-0.08846449339471639	0.18845114927211698	0.33028622774569044	0.20771504471179353	-0.02085924810726303	0.4688906116553606	0.8322204310979522	-0.11502180845062378	-1.5052573028036202	-0.19373035658158488	-0.6309351935447879	0.1875543894209105	2.222887733827667	0.715112494522484	-1.864254659443191	1.2520314335314384	0.709816836868359
-1.6833987939467665	-0.5753288743424279	-0.22784531525436477	-0.6134241092134488	-2.229389654674775	0.3618931375628909	-0.22488243858745208	-1.0652502571420506	2.1964514406058946	0.598338539798617	0.15663860685049982	0.3607535075134917	-1.6928611879309063	0.5111021455460528	1.9143262786949589	-0.2918613046611778	0.642996456047559	1.1295035194906275	-0.12919598732803847	0.2407778120580722	0.31673304368748967	0.12153425006819674	-0.0860506485329279	0.48470504086434374	0.9432941467482892	0.005411800681392062	-1.499639957868104	-0.2589259787712007	-0.672395987343719	0.17980877723259409	2.212020061972406	0.7121567240894577	-1.8481880618309958	1.230058522249247	0.9018210384858664
-1.6352912482114408	-0.5846931345345234	-0.20733867868965486	-0.5397795913901429	-2.254353292371138	0.26341289745654606	-0.35400488296898386	-1.2389900631144646	2.213380007691298	0.7048579802373438	0.10744293900887388	0.37895539388313776	-1.6605107176271794	0.30813202282840424	1.8215427725141287	-0.3013934378757625	0.5698944343902287	0.9230869732193245	-0.17084834768058624	0.22437752364416483	0.285416908432755	0.020515050011916024	-0.1297789960732769	0.5144089046960103	0.9586388504606648	0.015708626076365417	-1.485684184067806	-0.2975433513835149	-0.6757880431687091	0.19326019839944128	2.1625194216021417	0.7380617690228238	-1.8436732015349275	1.167590524469986	1.1843028350390878
-1.5940304481793393	-0.5609735110022621	-0.2056935235446109	-0.47597505836741866	-2.313468215864485	0.1735834262528976	-0.4991036144128282	-1.4192439584664067	2.1638234433191803	0.7762418567509282	0.04016111839947361	0.3978276527577716	-1.6135217164259905	0.15117677777114658	1.7441310683625126	-0.30002548091535075	0.5243458246924265	0.7611556255175648	-0.21010870135880402	0.165322277183446	0.21392059407300562	-0.08395322625589004	-0.17189051789311055	0.5348285841114535	0.8886756751802215	-0.04310564005299543	-1.426544402875586	-0.3156020359360355	-0.6369841847373386	0.2337554621218571	2.074374348927996	0.7903044106602459	-1.8257601273926707	1.100016297307634	1.4145642398273968
-1.5621184145025035	-0.5104366110315591	-0.23198932767377242	-0.4315158557866498	-2.3871581292018584	0.08083502730675414	-0.5743659345415592	-1.5782117288911923	2.1297204817715576	0.8057716868439753	-0.025130559248831917	0.4255250686601121	-1.5703118693911762	0.034065181146054425	1.6493210174946853	-0.2734156684497718	0.5133888474144029	0.6836473716692916	-0.2497059573855201	0.06925474616485765	0.12243006477466148	-0.1809976887529011	-0.19693280328949028	0.5391483088051138	0.7675889982545641	-0.10517518057852518	-1.3214264782090859	-0.3176132119418856	-0.5870590039571681	0.2907759518479893	1.9910211400043756	0.8588758816411044	-1.7919043046737724	1.0464922634162308	1.460983900425616
-1.5494167150662348	-0.4292479998229413	-0.27051263625934086	-0.4114773442291882	-2.431414970052558	0.04559586574724241	-0.6147942747214401	-1.6839503468648431	2.1228037933056414	0.7621225458816993	-0.04934535310181933	0.4526030264249318	-1.545542473409154	-0.010598263467419693	1.525632704837142	-0.2641187889799701	0.5061286010721264	0.6201973875836819	-0.25470334222156316	-0.0410311042026688	0.05468157623164788	-0.25257063120650575	-0.17381589814044202	0.5392680453104817	0.5995370685700011	-0.14796703230404878	-1.1829898734988629	-0.35625851755428306	-0.5635036441570168	0.34431843610121204	1.9506571393689662	0.9258733447897388	-1.7634640625095102	1.0072119220145053	1.3785997065939075
-1.5528203647820762	-0.28665297512115545	-0.32162805125238075	-0.4028006288868129	-2.4378488972938888	0.11331781642177936	-0.6480944601853951	-1.7609753017377958	2.153744520869654	0.6823300686199719	-0.07632469700954878	0.4558276030312099	-1.5367851563248234	0.02093832448754653	1.3723407195076067	-0.28927351346855146	0.49659258943907414	0.5750100919179777	-0.18594157289326607	-0.1227991263257169	0.0012184051621968908	-0.2829022131843313	-0.12222558125682323	0.5441588210297412	0.4204134823415127	-0.16095349931004085	-1.0480684888002625	-0.45050445982838827	-0.5725981343874824	0.3813168943211338	1.923132582275636	0.9705943917479901	-1.7409235380388632	0.9894422437613459	1.2967265295554533
-1.5558070110559108	-0.11716937250738158	-0.3675056479728224	-0.4218670933627592	-2.4213094149988423	0.2272337422172487	-0.6132250167802479	-1.8325656976241447	2.2470024884569595	0.6741944062232029	-0.12801845225003897	0.44514407159093744	-1.5296669904451854	0.08807525011897469	1.186681591478353	-0.33301328379507666	0.5089261271856648	0.5878927572405572	-0.055605284337946426	-0.1586138650711848	-0.03761952934798749	-0.29003091883007676	-0.06822853906404105	0.5439930320223083	0.28236217038887357	-0.14285325018524392	-0.9391900962143508	-0.5636610431574943	-0.6189947369719998	0.4102877399089901	1.8649423899367163	0.9848565848536989	-1.7078783635526746	1.0178221291747427	1.2288165411111076
-1.5501436534989228	0.006380236372241799	-0.3695154050689299	-0.4525503172227122	-2.3870294506570318	0.36385086876064265	-0.5418016157957918	-1.868513137032989	2.338059183624579	0.7323407726950777	-0.18384237865665137	0.4292418174852436	-1.5099288780220113	0.19687033568612075	0.9874008591041118	-0.3955907799076467	0.5339595453841883	0.6410725303148831	0.09113814858919136	-0.15664501856605004	-0.06138771772529428	-0.2892747042596352	-0.01772433411481563	0.5528166914178845	0.17223235172500154	-0.12731566388296373	-0.8749935367329866	-0.6985634670498466	-0.6653388309524153	0.4238707612829208	1.7889374696831606	0.9591197544978215	-1.676139233441409	1.0839988619796181	1.158420525023896
-1.5334240695471002	0.06441963583695134	-0.35799042632310896	-0.45335504472462257	-2.3219867355320067	0.5264697753636921	-0.5062583667209793	-1.8478359779685078	2.3879621411185776	0.7766302690201956	-0.23039840081347798	0.4066867526971227	-1.4657325047991865	0.3533908540289851	0.811494477381036	-0.4818069208201898	0.5611688172265745	0.7358882939754944	0.2295039431170304	-0.12229169165944467	-0.09751501542383867	-0.26522339206803547	0.015118209719469426	0.595829728346218	0.07853144277146708	-0.12728103330428175	-0.8583984283060214	-0.837013381952518	-0.6604975376542106	0.4146963468462722	1.6942351097714532	0.8741834081926371	-1.642193338696653	1.1608718015974964	1.1056476826716803
-1.5033829161776473	0.07931372142166979	-0.3624012206579302	-0.45035922748978996	-2.2519341357284	0.6281869861868958	-0.5128368378642832	-1.7530126117455402	2.397538234842796	0.7796850790298218	-0.26682884204691026	0.39232890107127594	-1.4034219930319112	0.5189177758243755	0.6633149116027893	-0.5491766228450293	0.5994904844644018	0.8122209433836838	0.32445425500184927	-0.05087533672834297	-0.15765454597147732	-0.22539301731515313	0.0011962294695350567	0.6649821654464173	0.018645005589758686	-0.15492777861926194	-0.8485534765791181	-0.9308263627253656	-0.6048699224685621	0.4087461374831599	1.5527375636644196	0.7503053871986599	-1.5798634968037946	1.239529234010309	1.0044249238129024
-1.47717368632934	0.04659426745098426	-0.36841270648522534	-0.46301974234657095	-2.2026073602115313	0.6714549659436815	-0.5615281633616304	-1.578451624534064	2.3292876158608555	0.7164368649130062	-0.2782950632076966	0.397318509083095	-1.3540046196756212	0.6671690360130296	0.547583089733401	-0.5514507423779429	0.6425302016952994	0.7914519316088782	0.31597554589800003	0.04422806842432998	-0.23141698756925516	-0.20800008219500135	-0.03128839111364292	0.7361424916366328	-0.012414307410764814	-0.1935985914815495	-0.8014775567556895	-0.9574884113029091	-0.5035388182725419	0.4184375527333489	1.3885302517923344	0.6467813300808992	-1.4858395608125974	1.3123924398178841	0.7839142718905097
-1.4575181727385218	-0.03209086979764782	-0.41304532093374063	-0.44969791677039817	-2.1331123674355057	0.6877599690960656	-0.6266390691250182	-1.3438798195825674	2.2170785923152376	0.655046731111323	-0.2723246343244116	0.4036488621048925	-1.3537845484490656	0.7917938443325173	0.4749038280042629	-0.5334581874527894	0.6808296663449249	0.7137722354464259	0.23029004859685429	0.12389531102901316	-0.32136480717094085	-0.21318291864119754	-0.03786677362535703	0.8148830596666817	-0.03167490808049509	-0.22230734120946236	-0.7306009114050611	-0.9092481201626054	-0.36367690038648176	0.4399447865766379	1.2529021655902501	0.5747975062424006	-1.379092951169138	1.3642179805671208	0.5430734383553277
-1.4141441795881415	-0.07995000331748114	-0.528535212115824	-0.4335157231428825	-2.043766564477561	0.6247521220637655	-0.6927163540725301	-1.0793671930495263	2.0983998391706447	0.6543118970883884	-0.26075016270967455	0.3918367288524237	-1.3752756420217032	0.875393681626381	0.4408325454541163	-0.5524876014753259	0.7119243911227813	0.5855823679590034	0.12229038574690528	0.17029513691291145	-0.41467695413369815	-0.22102172821284533	-0.029646881030981342	0.909953844928836	-0.04464711396202785	-0.25932742982121126	-0.6697210379147297	-0.8006865153468634	-0.2445243759582465	0.46506162609991897	1.1373357099226662	0.5233598915115363	-1.2472838003310434	1.4067985586438116	0.3812882838633488
-1.3570992357579086	-0.09409938462296488	-0.6473598772405645	-0.4511241169965567	-1.978303499439436	0.5151898512062544	-0.7424893149869706	-0.8234446758824083	1.9792517792157625	0.71694075110016	-0.22856647005431183	0.36801729060552707	-1.3736592568059656	0.9146797457944336	0.44790242294171	-0.583636939905073	0.7291647008621644	0.3947752361976966	0.009113656808382598	0.17382688219016282	-0.48238186330675037	-0.23443992577372724	-0.02633917650351455	1.0093996178871276	-0.0564713370221868	-0.28422681589403376	-0.6371497800661721	-0.6401415973799305	-0.1882666575233756	0.4933650706375693	1.02352321395324	0.5128224497645218	-1.0788153349692589	1.4471108958787502	0.3026745652899888
-1.3078702888744829	-0.13440056194714942	-0.7427344120005426	-0.46863689966188476	-1.9309926877915173	0.4251483513530294	-0.7485358342858042	-0.6326907327770623	1.8612322903999075	0.8297587688783192	-0.16781298451394214	0.3321820616362905	-1.3548469612669232	0.9365956425482735	0.5055783453119983	-0.6176354625772047	0.7429747107242344	0.24256711688579308	-0.08643184922544875	0.11014383157304483	-0.5197119516162481	-0.2564623696056052	-0.013404570739392788	1.0876704503961174	-0.07607633253832931	-0.2658148915610927	-0.6591169855208651	-0.44459663031120344	-0.17758640744903129	0.5119018998066974	0.9146172196231076	0.5505025151221455	-0.9188924530606318	1.4710617991746022	0.2650250577652221
-1.2624507247856076	-0.18740924633404119	-0.8148989201196312	-0.4724215092005708	-1.8768104418498577	0.36355402865123543	-0.7223992669940751	-0.5212592066629451	1.7364078528348723	0.9182852733840623	-0.07969711499801582	0.2841698131144004	-1.3090797348062675	0.9569994463824884	0.5781885202904438	-0.6924984320285006	0.7456723251908606	0.16963065808228833	-0.14418814183616782	-0.020348067205427988	-0.5358276026282158	-0.2541015046052023	0.0023563944903638927	1.138484781174194	-0.13330965386619525	-0.2445517162499479	-0.7371291771409341	-0.24579746873301384	-0.1891383003514679	0.5191211111666825	0.7922412733626689	0.5924239908978961	-0.8053679234714546	1.4800702628020368	0.24012334754249345
-1.2268194712206009	-0.22836005930606973	-0.832693273877647	-0.47927364436534897	-1.8425991060652886	0.3486060088561358	-0.6772365553983908	-0.44396667588063493	1.6138405575478891	0.9129104873877466	0.025006054846365987	0.2553777383115066	-1.2173555653103405	0.9588328590475349	0.6373843511759804	-0.7624733514492819	0.7163871113515226	0.13184803760516417	-0.1722521074659917	-0.19624521992190633	-0.5494330819303708	-0.1895004916059106	-0.02420397917795	1.1675807519786057	-0.25039114628172665	-0.25649926589546107	-0.8656390808216579	-0.03786421612825819	-0.21598069876840417	0.5023984848523415	0.6709658508344094	0.6176681928482699	-0.7421711383297251	1.5243815838906811	0.19429757132562742
-1.224272369115369	-0.28675596613849796	-0.7880250885070772	-0.5021486211770675	-1.8227225601744041	0.37383741815566573	-0.6246531155723212	-0.3877388278935995	1.5553224678935968	0.8344197161095013	0.1166442275946892	0.26798752998763387	-1.1244855077037244	0.9456587494852862	0.670361760173486	-0.7668821808885686	0.6477589112170324	0.12212480921530751	-0.18913091512570523	-0.39453039011429825	-0.5671001585129882	-0.10167815801672268	-0.10702001417533805	1.1702794285995908	-0.37979432098001153	-0.23408173796156104	-1.0382585724887583	0.17698245399660553	-0.2601089296557166	0.46270222238721603	0.591682286962073	0.640605452021645	-0.7422837283620456	1.6255924252418665	0.08967724135493135
-1.2546347278388001	-0.3410559994351285	-0.7105516202712782	-0.5209043492908886	-1.798256479518038	0.36802076553563445	-0.60371194462827	-0.3448620951079485	1.5509199230542259	0.7218641390538169	0.2058176207761334	0.2976281775816535	-1.072131321772359	0.9349606920789265	0.6511556434808048	-0.7240050076262515	0.5380781254957846	0.1290559770599648	-0.21688043856359976	-0.5779578732782508	-0.5917137866675584	-0.031958863473588575	-0.23692146996483335	1.1450610784690172	-0.5003962940477555	-0.2153235078417938	-1.2223930373500773	0.3443569904833993	-0.31164087372140903	0.4130325442281527	0.5489796733957846	0.6481991386625954	-0.8352493180494245	1.7574621428047976	-0.10921878133919387
-1.299564031124234	-0.3608778090803234	-0.6113532113903859	-0.5147055572464728	-1.7849339608436559	0.34799112577236585	-0.6225696375148069	-0.28641982580209235	1.5849670147434805	0.6221051716260831	0.3148757896525344	0.3189018974551745	-1.044963908287175	0.9194050361682662	0.5808138168167817	-0.6619764369181771	0.40204286757795255	0.15041279105481276	-0.23481487358193903	-0.7266971226558592	-0.6526987569924619	0.02685987470049836	-0.38552133007937195	1.1103651234135494	-0.6093271084315264	-0.25978917087031306	-1.4112689617619574	0.435893431749626	-0.36414947782339846	0.34527723760995893	0.5357733886096476	0.6412182336967868	-0.9545497162966647	1.8959538336308548	-0.35309809310454887
-1.3430112816360489	-0.3824583884062667	-0.5149382271602987	-0.4795764131284425	-1.7818370971981625	0.3516733566533339	-0.6520131721063382	-0.20057409267584006	1.7222057348378115	0.6132976609797746	0.39732100077303806	0.33369252120449505	-1.0386046087060063	0.8929339594940501	0.5019512909006123	-0.5711772045331736	0.29744647455511747	0.19494697314269252	-0.2175991635737276	-0.825504800872315	-0.7390469206352821	0.07885423748279703	-0.5196561539767813	1.0926809626207443	-0.658269442716132	-0.3111924931615878	-1.5889218747746037	0.4453487522771248	-0.43276772166388044	0.2664581135819967	0.5511692570712665	0.6417709387371089	-1.0381478152949435	2.0257273096575696	-0.5535962225018553
-1.385134264460408	-0.3986517452866735	-0.4381672846350869	-0.4232056499996002	-1.7778652194478473	0.3391919368149674	-0.6730252699629873	-0.12298630571768696	1.8777250725900434	0.654080949252609	0.4405129318993925	0.3174847808939944	-1.064019041041727	0.8771703908069419	0.4453577276245165	-0.48518760426375573	0.25046579791824325	0.23505631074081457	-0.19112986906012303	-0.8466851238425026	-0.7995176543946325	0.1268185299323788	-0.6144317624335539	1.1008690974878301	-0.6141869023753461	-0.3341641103544105	-1.7142318771822875	0.3559771185171944	-0.5087266683578202	0.19543160181631108	0.5559152656662854	0.6655132248170409	-1.1174787520682596	2.0905280480181587	-0.7035865569548934
-1.4331009306545144	-0.39083235035469566	-0.3713473075547613	-0.3519354766868802	-1.777993897992673	0.33135394440231264	-0.6753481263505157	-0.06935117602477052	1.9645356585217204	0.6985384076401125	0.47298806808462385	0.2564639114841475	-1.1241440178694129	0.8641096882136658	0.4279824098252023	-0.42996396595110226	0.25451777026523387	0.306539591833662	-0.1461421754574513	-0.7799270191477767	-0.8276002003981826	0.19806869787421028	-0.6356232873352691	1.1299190157901777	-0.5332668688331158	-0.3521142936382484	-1.7867785440002304	0.21382608110376028	-0.5727661619206076	0.14027231501892418	0.5373668552635316	0.7019196655165321	-1.1974627110290375	2.0673296416840263	-0.7949480728302925
-1.479636260709841	-0.36794457734711383	-0.3408096709705411	-0.30262400629756553	-1.7747855129416616	0.38607853885784793	-0.6342105170446721	-0.05986607137582471	2.0266741149982352	0.7334010332138778	0.46397829953272146	0.19187903635157297	-1.21586818736534	0.8364572889459911	0.46105193449029863	-0.3871652106037131	0.321636194401941	0.4384195510357916	-0.0727423837981746	-0.6515866433542972	-0.8118593319678873	0.27264805435176587	-0.5881552589299099	1.1849149137557196	-0.4535968610297174	-0.3399474169944124	-1.813323710400293	0.10491531378700263	-0.6282467530147697	0.10119645353004629	0.5163766578300089	0.727151852139942	-1.2430954511287047	2.004582145033269	-0.7967435372390301
-1.5266449460236615	-0.3388218865974179	-0.34025832167868897	-0.30316580303152474	-1.7791176906174915	0.4522950861203959	-0.5715465897658565	-0.09357140919936317	2.0659059295440096	0.7468379982046703	0.37518794641910264	0.14027732492322006	-1.3477287953872827	0.8243699961697247	0.5358613710324762	-0.3682577800043991	0.4541412407955455	0.5123683358849234	-0.006473691848755822	-0.48783747654836757	-0.7291805512758719	0.3159643938318061	-0.5318625710576156	1.2808883280583407	-0.3960063894907563	-0.2651569105661237	-1.7792225727460127	0.029817443068586674	-0.6688674091480686	0.09732364743588846	0.480552317589834	0.7303359137852761	-1.2650842844409798	1.933320682758494	-0.7060587733330774
-1.5711741514120345	-0.29833057201045066	-0.33474482876016387	-0.3269331509344692	-1.8188450466902943	0.44424506505816497	-0.5403121506312685	-0.13702942758120445	2.0435468122252702	0.7454523111899954	0.25297318390868584	0.09779777099946874	-1.5150512255366753	0.8420898350716008	0.6272285988240963	-0.38665985070751097	0.6179297339667302	0.4901216546402905	0.03945732832970934	-0.3266762265404253	-0.6089363536765647	0.3465726396768679	-0.5037347403930778	1.3952090591834974	-0.38566178873370227	-0.17305111479651286	-1.7121998230891902	-0.06623017771075879	-0.68976583358066	0.10183565453587913	0.4161602154685335	0.710786976815615	-1.2881202050538392	1.8630159666207604	-0.6217271911811199
-1.6117192833747462	-0.2515647277516235	-0.3156343508861138	-0.3525011762179252	-1.8754979206926243	0.4044402199111192	-0.5592850997507748	-0.17675983674303203	2.015097880344457	0.7215177173001471	0.15258337830634358	0.09042367344458593	-1.683815501653158	0.8591197815788967	0.7174674096877303	-0.4209807581410134	0.7536208517674213	0.41969151919168574	0.06835231975249338	-0.20732759303328413	-0.47844228826218077	0.3524471357911501	-0.49356478318922514	1.4773390913654993	-0.39054709340688387	-0.09648290532918184	-1.6361612932032223	-0.17305993652146548	-0.7066841058223213	0.09789704833817947	0.3518025047138637	0.6572346645391691	-1.2850127201617823	1.808363187286778	-0.6163960430136353
-1.6602720084603224	-0.2278213370615155	-0.290716919986584	-0.35602285498866026	-1.9150622839419806	0.3888349113023341	-0.6180835102930929	-0.20862905022304798	1.9932751136660485	0.6855108501763837	0.08085496212696389	0.1127241663953682	-1.8262091738978483	0.8693736616901161	0.796917172984793	-0.46140083673558585	0.8122800897989055	0.2698509365993932	0.07054218501772537	-0.11741017016991102	-0.34264897146041096	0.33350488301448394	-0.4985757087047163	1.5146968810403012	-0.3777279519015345	-0.07355746224126955	-1.5357381142000832	-0.2654204012900888	-0.7186140606742936	0.09333804116423146	0.2904826980115618	0.5909461056813832	-1.2388282889037439	1.7818107944946995	-0.6521534072768882
-1.7106110861285493	-0.22197461623091858	-0.23438147218197197	-0.3171808097232036	-1.9305294450301396	0.36034532842098754	-0.6937891236255501	-0.22669503748242015	1.9442213780192392	0.6733545959112777	0.056723437853939476	0.14127015508883575	-1.9441977059837818	0.8835684339731132	0.8436083019948779	-0.5116841464077728	0.7836276497233448	0.03610975101587479	0.05340508555749589	-0.06309436349217071	-0.2397580789799943	0.3473749648918479	-0.5138059601483499	1.5142639875208939	-0.3493855315782638	-0.10474807010810552	-1.429475699297239	-0.38437308213605237	-0.7099396392766447	0.08402262650570967	0.23969811328709043	0.5528815498609251	-1.1911464102158364	1.7527751617289493	-0.7266513689748325
-1.7411086892115506	-0.24800757646037924	-0.157566066004191	-0.24895425923948897	-1.908062171103413	0.30628509040079027	-0.7637673887658575	-0.25266835420107864	1.866282925596347	0.6736800224071486	0.08631744657248132	0.17980384553385279	-2.0344952068385878	0.8843906344981607	0.8506896939409196	-0.5630827330922688	0.6973483919677237	-0.19233305066754527	0.029440098501053346	-0.045090581532844815	-0.19810491717026046	0.40329795458887896	-0.5330103938973708	1.4648680738064073	-0.3188364331650163	-0.16512071227818587	-1.3385120824516226	-0.5266777510499332	-0.6862372553850069	0.05957318803263464	0.24032862167531704	0.5316024058085166	-1.1656898039080772	1.7214282882950598	-0.8289514064788509
-1.7667600360766322	-0.34645114426661233	-0.10138179461831195	-0.20515636737811213	-1.838550021188076	0.2611088527978217	-0.7951525475897123	-0.31481977921595816	1.7673709283422323	0.6510576321296817	0.1449059230338356	0.21000455117001532	-2.085604852040463	0.8909965904407798	0.8259796661096892	-0.6155530312807814	0.5528428466505694	-0.3645672650594802	-0.0003982194975236636	-0.02783780287960024	-0.20197476522289087	0.46371212106402054	-0.5063265984183319	1.38818144736844	-0.27142474264224414	-0.23131129166695025	-1.2572999895585173	-0.6415382473839966	-0.6484205587107533	0.048631570815157	0.30854962928148705	0.5116089017412055	-1.1544533186824502	1.71176407731527	-0.8799840294810582
-1.7906701118122519	-0.47905604028630683	-0.06584644348536231	-0.20701281795182602	-1.7457127403805033	0.2168019326581141	-0.7787329673236728	-0.4082960391366446	1.6812531286543144	0.6205200296623252	0.21265405329102424	0.21658099030123967	-2.1119071579453927	0.9211911959295771	0.774084001880724	-0.6734603049043051	0.36414304951597554	-0.48098476030662374	-0.026811363619710732	-0.009174355854119829	-0.24527522721719092	0.5236467368359546	-0.3914455769942362	1.3241132064961736	-0.17811924999385242	-0.2889365745948727	-1.1907560572454718	-0.7221808186185388	-0.5960274735377877	0.06757260062032551	0.4200693674755421	0.5084849167306882	-1.1557030680412126	1.7134518205008404	-0.8396965704019144
-1.7838233661090286	-0.5848515822535082	-0.04888800639563897	-0.24513777930468952	-1.6497528602184708	0.16147659036211343	-0.7301746297874433	-0.5293326177211439	1.6303556876813712	0.6090461212756562	0.2800024895643954	0.24064651465756398	-2.1365096033417523	0.9590313212432371	0.7290164115119256	-0.745761622467952	0.22704206736441548	-0.4444838752259795	-0.03639062039531745	-0.026183565867553243	-0.32132122780097927	0.5822718103029783	-0.2503867895150777	1.2717883536503782	-0.04719818689841704	-0.32408661195775923	-1.14278089509349	-0.8044435038577916	-0.5426682300493448	0.09768084799797198	0.5541269146014955	0.4934897886802047	-1.1635168162842833	1.7000466246256472	-0.7468848717348414
-1.751466153081942	-0.66260980034607	-0.0643168938369964	-0.3187344915338225	-1.575393818447999	0.11287962387932175	-0.6703123155561803	-0.6409948127226391	1.5939732359123486	0.5934046542160617	0.3222368205211865	0.26929433208596726	-2.1313493125121648	1.0058494982671802	0.7222919677777973	-0.8399153989915439	0.18174878743094341	-0.2392755890736516	-0.033021596910344654	-0.05772570472301282	-0.3950139424068172	0.6210139738447388	-0.123546194631596	1.223046385465209	0.09036842119630897	-0.3652970005901094	-1.084668819419617	-0.8887871976030975	-0.48873139191578135	0.13723611024122317	0.6695443410136812	0.42835470121091623	-1.1545321317050736	1.6811482009299084	-0.6128741705195726
-1.7124368849827434	-0.6942438874416997	-0.09491677953481456	-0.40844168899921396	-1.5309310919255767	0.07337161884168238	-0.6202201835350555	-0.7228176804530347	1.5638258603371558	0.5779836373633479	0.33476056534749016	0.2741057398116501	-2.079784347531208	1.0614661659672022	0.740358153084043	-0.943244071561716	0.178684830258973	0.012181302308344754	-0.017793610758266003	-0.06499216914402618	-0.4408594396069022	0.6485789171502192	0.005849231733919438	1.1992096103965726	0.23292237688167247	-0.4210753193216246	-1.0091441422928247	-0.9350861452377547	-0.44287037709310245	0.18085217887446609	0.7268403578202068	0.32749804667905824	-1.1346374729939672	1.652725315690129	-0.4640716048292388
-1.6369423564345233	-0.6661907187951626	-0.11414286290554468	-0.5095345854767763	-1.4922074285024227	0.03204016741769061	-0.6060170692876493	-0.766589408521708	1.5572779129364656	0.5998921888756786	0.3233859407246625	0.30006358149218376	-1.992279474654767	1.0932484690216067	0.7641355097809179	-1.0310285707728197	0.20996827703655296	0.2785863307027906	0.01542496080356714	-0.0557264121379029	-0.4580035637499759	0.6764943013541955	0.1032043560348731	1.1757320448440407	0.3455394916585233	-0.43879463208091296	-0.9387346358141722	-0.9375582157449427	-0.42248653698071115	0.21030242521669723	0.7413420507494299	0.21974459447013542	-1.1108134221548618	1.6070487501137947	-0.362531186882764
-1.5314404856067432	-0.6283850930450151	-0.13601897996937132	-0.6253277021624953	-1.4535180793578872	-0.01689604490442222	-0.6346981395687704	-0.760868820114756	1.568139013403139	0.6522438641952734	0.2752394695905593	0.34238190658562156	-1.8695480282034034	1.0904888994432873	0.8077753073020586	-1.0848406866167675	0.2954593429109786	0.5410155301922313	0.0788075226341913	-0.03725579028560714	-0.43753869161579395	0.7012557174716973	0.1371083274414055	1.109269073864414	0.37305281327747003	-0.43203012571157073	-0.8997635754195367	-0.913745333175684	-0.4314235013988702	0.20605361853087287	0.7411127749718937	0.10688462830171179	-1.0658111862361923	1.545333249296252	-0.28701119159830635
-1.413563755878321	-0.6205577757270887	-0.15866876458789547	-0.7208353117208598	-1.438419796764898	-0.07946569939426511	-0.7340224147957893	-0.7088575993889727	1.564082861685645	0.7056977905492696	0.18923864740567248	0.35995584908983436	-1.7408063606681665	1.0568070296586005	0.8418696187691042	-1.0961328663664052	0.39049752171255764	0.6672787126250721	0.15657581474565013	0.0096108754912631	-0.399380595277018	0.7154577959897425	0.15922551592356932	1.0178548572661883	0.3334984273987721	-0.44498196213888025	-0.8940177672942262	-0.8883263031017563	-0.46774895371662756	0.16721275741178573	0.756749382999925	0.008431039162557502	-1.014661534552801	1.4897667236516139	-0.21780294427379618
-1.2612504310944266	-0.6361331865034495	-0.15945132487310593	-0.8012443211196263	-1.4402556106710918	-0.15359091528599456	-0.9214733789236892	-0.6372118429696527	1.5553559898086158	0.733873426514338	0.08277016246609367	0.3712164100280708	-1.6378433812919162	0.9782349013224954	0.8486055769616824	-1.0729473028526826	0.46134598066731664	0.6200667648681145	0.2271680868341166	0.08346291682046988	-0.3884421734165434	0.7081077592502084	0.19452415379130886	0.914678831640664	0.26849708897960517	-0.44926461036929954	-0.9233891238697485	-0.8645972195327432	-0.5078445238089075	0.09536844435922617	0.8031662641623146	-0.035412888927357014	-0.9714382211448023	1.450325132900949	-0.17291633405534484
-1.1026200676822904	-0.656818536217121	-0.14070544895011872	-0.8983056124886083	-1.43334986209873	-0.22054249520040597	-1.1128075915162357	-0.5720617224188722	1.5528530201537456	0.7237747075134462	-0.023173724119723467	0.3951970771052818	-1.5469160214093807	0.8689105832334805	0.8768966013705057	-1.0256525870494202	0.5143657612953224	0.5002694068557321	0.2877318990156471	0.15261611313999887	-0.39935444765504136	0.6832541218436268	0.23767241882124518	0.7834568322578004	0.2048350638520414	-0.4375710183007925	-0.9908673339267462	-0.8444854594742484	-0.5248573115379527	0.019858125537923557	0.8550513726189655	-0.04162481296750076	-0.9395527239915209	1.420203754519003	-0.1307091091853194
-0.9916802465634722	-0.6550756113082713	-0.11177739658888655	-0.9558954182688586	-1.419950136297451	-0.24941372965098868	-1.222673379127878	-0.5195061231188791	1.5395671678339145	0.6623425831961682	-0.11565291962566393	0.3985743968139624	-1.4726381881152515	0.7593972535295129	0.9371057045995395	-0.9802311881027721	0.5524876052393258	0.36636479556234797	0.34867753385880695	0.18428003631536305	-0.4072161659961962	0.6463932725990631	0.2805738402297284	0.6571348190946101	0.1773727636918232	-0.46031176496906206	-1.0911854066836892	-0.8221111264091752	-0.531000818217884	-0.025402945683858175	0.902706342980055	-0.03250517980218258	-0.9261319921388683	1.411786538504349	-0.060092112863185165
-0.8962371749786998	-0.6081117074007099	-0.09480117403813701	-0.9451311919809339	-1.3935109846204097	-0.22532020743751607	-1.2663200279668168	-0.4725327108934111	1.5032294119515863	0.5568414127606495	-0.2005629103130469	0.3864822345404212	-1.4261272726820977	0.6768842330216314	0.9963475933188702	-0.9545449644130132	0.5846813581332138	0.23782387952684397	0.4073659229670337	0.17578558000197217	-0.4194009578375866	0.5872517599132024	0.2933233132777609	0.5973770924155885	0.19043425712613016	-0.5190452264148304	-1.2062417108514907	-0.8091781473715601	-0.5221268641246469	-0.03386295899634037	0.9704344076645188	-0.0065520735609606055	-0.940363372224232	1.4274814751344858	0.0009398657692243351
[truncated: 26 more rows]
