# Supplementary material for: Obesity dysregulates feeding-evoked response dynamics in hypothalamic satiety neurons
Source: Sci Rep. 2025 Oct 14;15:35837. doi: 10.1038/s41598-025-19800-2 (PMC12521569; doi:10.1038/s41598-025-19800-2)
Supplement: Supplementary file 2 — Supplementary Material 2. [file 41598_2025_19800_MOESM2_ESM.zip › Fig 1/Fig 1ef NCD and HFD/matrix_MPK143_7.csv]

-0.7130850364572898	0.3396345767564459	-0.09042795293421628	0.469487838537143	0.4491329288297049	-0.8521537884494574	0.8383630001227381	-0.7396230020918125	-1.1874012972154764	0.27876423451827514	-0.38087038842947496	-0.29016513757463436	0.1590727451597109	0.6542068553242448	0.03405064632538471	-0.4096712390638351	-1.1491293965458753	-0.08927616558590201	-0.5284835940892574	-0.48324000395331235	1.6476570741900542	0.39909380281197265	0.47643213664969936	-0.33204901088690325	-0.5029611736616013	0.9676350389736044	1.2595157991848123	-0.3028127652719296	-0.5230378169570619	-0.020617276601899343	0.594119785772521	-0.47425920701377977	-0.15522203144985752	-0.12634212622639873	0.2319331189524954	-0.7665253570685879	0.8189943649393501	-0.46475616419148047	-0.1086712329007938	1.3264514181750584	-0.4735019486690459
-0.7220502880962753	0.38198374953234954	-0.17085816255479425	0.5154841642348708	0.4279928957033646	-0.8890271969896921	0.8043354536959888	-0.6530104944515507	-1.1267377813053998	0.2916919026923438	-0.4298596262891644	-0.3041767746406503	0.05994641665814677	0.7523184779983056	-0.008285567923456052	-0.40446577510161097	-1.1147733866159508	-0.09347411779174755	-0.5080601564333912	-0.544837600760061	1.7448047466356273	0.5528457680360483	0.48605066027242977	-0.3920627727407263	-0.49504934690375285	0.935345676232268	1.2494556741455507	-0.3230391874516554	-0.35198440120060437	0.046108889876398905	0.5656261036704108	-0.5122573183903456	-0.13499484017352648	-0.10052097680431955	0.2320831408226388	-0.7433725847525712	0.9776015273634395	-0.5085225712323624	-0.0818017537223315	1.3470593403222937	-0.4265595870201421
-0.7188548591054036	0.40966991411575737	-0.18987244916407212	0.5627010245143221	0.44121107487443734	-0.9440414005407644	0.7759104687491033	-0.5831540201662604	-1.0811129375594273	0.2503011711135604	-0.4647673654805111	-0.29057005782866097	-0.033261122623870036	0.7072482640392987	-0.041174580974480124	-0.4214827402516641	-1.098996472535882	-0.08712336958290516	-0.4992788591166355	-0.5866499204011442	1.6227030735350703	0.6904063020360954	0.5035098761373833	-0.42232300457043	-0.4727523805861778	0.8474081948009373	1.2189768722116103	-0.3211564087913104	-0.12063227822141237	0.08529485522324347	0.5344778377547968	-0.5522142913644031	-0.11807074242211742	-0.057792392249970986	0.21943129644050527	-0.7381884927443418	1.0882069453925112	-0.5089906611472383	-0.044566784226399814	1.3828754305549646	-0.42347996860651954
-0.7071200875500403	0.4259522759623176	-0.12520828312599974	0.5961525860701317	0.45080783509453004	-0.9746789107960212	0.7121107274283324	-0.5109769304660442	-1.053735204493767	0.1824170423110929	-0.496091299830589	-0.26699043441537557	-0.08351057182374998	0.6067093226613284	-0.07689943239571892	-0.44418369856226475	-1.120530924078635	-0.09030363640551575	-0.5006808851635709	-0.5996589524259501	1.4265715084019857	0.8187050708503798	0.5187581991317095	-0.4226472937260045	-0.441633938979771	0.773342149374864	1.1740400763687828	-0.3145128898040871	0.044796040813282104	0.12164555093916107	0.5464536306407256	-0.6045710484313138	-0.11262234073152273	-0.030417476116826672	0.21194806267975763	-0.7256806732172983	1.129642017586632	-0.5158072205326166	0.00842826299081996	1.4055381641766642	-0.4413342745510692
-0.6977085322566425	0.43617265231568964	-0.06941052125379946	0.603041749521013	0.4497757306935008	-0.982034903498219	0.6436136886488302	-0.4396709640908171	-1.0467727515726806	0.09301639111418597	-0.5317665441295342	-0.256771783108188	-0.09775985600592019	0.5584446374203861	-0.10600620894587402	-0.4625195368686681	-1.1546004086700412	-0.1083812515688706	-0.5080303411959369	-0.6096449978966878	1.2614539355881607	0.9077579425825502	0.5272507628801184	-0.42449574191278866	-0.40487144555787236	0.7394800719827632	1.1193148809561377	-0.3228993238940325	0.14807165180754006	0.14312081410786226	0.5490263360573859	-0.6723742850077572	-0.10347924164449349	-0.0103370858061653	0.2119073424578613	-0.7230173060294973	1.0895328677027212	-0.5160588188618622	0.02925284833870445	1.4276147852530476	-0.46153258155538024
-0.6758549345717354	0.4664279180549122	-0.04202282096316885	0.612701800749839	0.4486440372713198	-1.0042523936516052	0.525126382975494	-0.34055331451205906	-1.0281044449990504	-0.03917872558770129	-0.6048127327172151	-0.23095183366875305	-0.12915889890635496	0.5048997848260021	-0.158229263240463	-0.49906516188776895	-1.1779873636593168	-0.15707749715668035	-0.5013772839240986	-0.6496503188335434	1.0019695180470585	1.056572520754362	0.5212334874384119	-0.4591298237283269	-0.3513502645488928	0.6548179195881254	1.0290611877467533	-0.3465255063975862	0.36748828051740423	0.1782815429279335	0.4774456559017771	-0.7647907126470391	-0.07544721494638498	0.04467852234491272	0.2011143404857964	-0.7314736565250604	1.0615206609211563	-0.515333279493805	0.06620207713196893	1.4833689547240207	-0.4949720009291852
-0.64053930741395	0.49321489723378564	0.024994186709608013	0.5874243924236453	0.43864892096661867	-0.9961712675224629	0.3905275149428965	-0.3097545827488012	-1.0391177282229875	-0.15867920504397645	-0.656960793251156	-0.20570156513842863	-0.07666111325859801	0.3904621963508328	-0.19607512040131853	-0.5494764622143196	-1.1775764971361582	-0.23281677471669265	-0.4872704172888052	-0.6791804818684405	0.6685937385068701	1.1096244447896435	0.48669797323661357	-0.4959893398740075	-0.3165213031207563	0.5694320400975602	0.9450556096671395	-0.3637610001911619	0.5116810100815281	0.16596208479426872	0.3836492119874283	-0.8185700216313496	-0.038895250104608994	0.08843341070051802	0.19957125839288847	-0.7535470306282772	0.9741608428875723	-0.5029405989974695	0.1368608263379043	1.5299777179485599	-0.5676110976002444
-0.6159228360006977	0.5100479759770449	0.10679199945140097	0.5408849974064092	0.37834324188544494	-0.947026657741724	0.30067280957373715	-0.30579406577398993	-1.0706197888614715	-0.2375546259721224	-0.707129832350626	-0.2143724436815222	0.02435735306360164	0.33532310480523997	-0.22598734216904962	-0.5734262650180991	-1.1527406970389023	-0.33864039787495914	-0.4722094630549888	-0.7139074644850499	0.4474217076643708	1.08077304676493	0.43041821368864575	-0.5472716162139426	-0.3123157652612364	0.5327585612943598	0.8945523683693324	-0.3969409395540741	0.5185767283060999	0.11775065218049732	0.3192462506626226	-0.8496988047650642	0.007147149431971267	0.0934259084747617	0.21429911970187038	-0.7802445722230258	0.883209285937717	-0.4911681376383431	0.18686347867925468	1.5654828096877988	-0.6225504926519709
-0.6123785335612215	0.49442838756695834	0.13127521363443712	0.4932347787810885	0.284294991728527	-0.8819664905799094	0.3315494876368808	-0.32254057865546465	-1.1245215559338528	-0.26987934476273745	-0.7609439921264072	-0.2465426597254657	0.10779621194819881	0.34981509647450587	-0.23918657567207707	-0.5524083289123259	-1.0985603773665666	-0.4594474812140901	-0.4556918215055724	-0.7453125585062887	0.3301527802942387	0.9792267867426148	0.33776128897035823	-0.614667009971573	-0.3283848123341304	0.5147071373825004	0.8855618678658601	-0.43548948778277524	0.4408717683802367	0.05199947991558083	0.22634960723570904	-0.8499041999616954	0.05033935383415825	0.08602916115812838	0.2179939440465561	-0.8208657120657514	0.8191286355530452	-0.4708179285891193	0.16088669286843787	1.6167873084065825	-0.6508281224580078
-0.6274359508786009	0.4641403247917036	0.1490941468098633	0.44567507170901743	0.1521222535651809	-0.8133180342950714	0.4086266890315267	-0.3512448062493507	-1.1797123520488717	-0.24263691955471747	-0.7947311315738753	-0.27760702459289893	0.09265910938309743	0.3613583454219862	-0.217026764123515	-0.5042286086520913	-1.0318486287378856	-0.5576502065217449	-0.4322314889490528	-0.7495005836986088	0.27054209825269915	0.8462171776503917	0.21892009899664178	-0.6820380820425325	-0.3490063329853372	0.4666071211609191	0.9069166625627865	-0.4484430049659619	0.35425595635674323	-0.014625124665490458	0.15762346655748125	-0.7920398087332969	0.07061762387633859	0.0820547894656086	0.21001278055490155	-0.8624832194895259	0.7556018514498518	-0.47477328836981975	0.10370702232628388	1.665405600357916	-0.6525487189805979
-0.6587302636430518	0.44432271576956317	0.21413325290016877	0.39017503291989675	-0.016355209581728848	-0.7396310220333217	0.4183540791540592	-0.34710340027809333	-1.1872543026755282	-0.1766447799571253	-0.8136925249759341	-0.3117543684978762	-0.016281428663725627	0.38346192907635135	-0.18796025983423786	-0.4200634926781083	-0.9736353297724385	-0.6217526431419159	-0.3985317519869648	-0.7127662021455358	0.3110746844134523	0.7115284571719718	0.12542440255011522	-0.717985534938156	-0.3671062232901914	0.4208731358298686	0.9368284535460365	-0.44633429286637394	0.2616995762681644	-0.07438414499399912	0.17398535588072533	-0.6931762540886814	0.08003654829895362	0.07745482222889628	0.20981560895414003	-0.8933067447852799	0.644895730460509	-0.5068725542824243	0.03913750602547756	1.6898480314021977	-0.6213535559406047
-0.6966261331035479	0.4061059695336505	0.275483839823161	0.33435408953288664	-0.15955516845080542	-0.6686875558302171	0.4557981194750703	-0.3117538821832012	-1.1583755292115328	-0.11065264035953397	-0.8298207039312085	-0.32202538018273896	-0.1293356591273922	0.42241889592921467	-0.19039673161740592	-0.31236874587936037	-0.9633312298626919	-0.6529525284871784	-0.3531955537786141	-0.6285267757102369	0.4203665132135487	0.598654858433256	0.05316239474561313	-0.7047788590773163	-0.37573730702602576	0.37189629639591615	0.9558460950722496	-0.45997636910248707	0.14675540829508338	-0.1113831441538831	0.20395802039321653	-0.5893489821921747	0.0826517811104396	0.08241052026524767	0.19704231829617527	-0.9033342903124947	0.4615324236368946	-0.5195811954713009	-0.05837298672910103	1.6978758936117906	-0.5624193846146895
-0.7308016586126727	0.3671922862820657	0.314355842545353	0.28312455039262535	-0.24616140266346118	-0.5882201722464225	0.562451349782766	-0.2743955441804124	-1.1185173943405142	-0.03255398919292	-0.82703823362377	-0.27471673174520045	-0.20678073960776056	0.4165094237266098	-0.21996663916766807	-0.22456213942059247	-0.9891293226062942	-0.6500403826213053	-0.3023137214038533	-0.5045062048690576	0.5133694414370698	0.5266263104777936	-0.023439345044119108	-0.6539222122540754	-0.3612421634579016	0.28965584620687646	0.9587298405167596	-0.45524252561361367	0.049493166445141346	-0.1236315089594886	0.20356500408836076	-0.46885046683585807	0.06690930547567867	0.09132832341482051	0.16630069393412078	-0.9050587726643073	0.2260553348739387	-0.523185487815845	-0.1492030589178575	1.6832657995521854	-0.49018425408371585
-0.7611981596664616	0.3789090274043829	0.347962350514206	0.23211717597398107	-0.2873550432308433	-0.49582172732857555	0.6305522401415526	-0.24962327214084484	-1.046738829755769	0.0563639550807498	-0.8056749509593628	-0.17147882228959846	-0.2555344223917509	0.36128642486779483	-0.2525771024142808	-0.17897814827515393	-0.9939083490072462	-0.6130396905916005	-0.24621848179431055	-0.3638354316817705	0.5112161826622209	0.4823963843604604	-0.07015528347337263	-0.583158264892897	-0.3510033288300968	0.20005286459966168	0.9490513876686819	-0.4301316376521881	0.04662771596668674	-0.1432634236935148	0.2079916087851678	-0.3222211181304898	0.058757134446126714	0.09862693809707086	0.14754367382698855	-0.8990422453479789	-0.006937747535710132	-0.5218280270627057	-0.19758585706890996	1.6208063658601723	-0.42276679381599047
-0.7793715117443736	0.41819167731132467	0.36480124236498357	0.19623345927133484	-0.2770430527679314	-0.4069966203290722	0.6782274431432309	-0.24647199541329062	-0.9773121778102218	0.12318834799426903	-0.7823580189301593	-0.07565514231287244	-0.2206564169591044	0.28990527483431416	-0.29855795627265597	-0.16557933072216147	-0.9595361206619349	-0.5731738227906323	-0.18594910894123234	-0.2243772497302158	0.44466598270381263	0.4449362089112829	-0.0606279306906697	-0.49586773144066826	-0.36969554841093977	0.12193209172589811	0.9194788608553743	-0.4133802869427024	0.09676145116694393	-0.1655156353760047	0.16884511631457388	-0.1895700536402265	0.07921928804536547	0.09879867020724228	0.14782657221068748	-0.8890913434808467	-0.1646553671440843	-0.4904425982702878	-0.20362779496118502	1.5188535410680883	-0.3887289060865026
-0.7769890832834007	0.452464579964428	0.34690212399026743	0.1868613993483106	-0.23787740681309547	-0.3253779939849729	0.8026959030067877	-0.25726821235905095	-0.9753560197016599	0.16826318758489053	-0.755446710363991	-0.0342192338354384	-0.14321133647873519	0.2164024684522307	-0.33754150480333794	-0.17599025864661014	-0.9210552270850358	-0.5304192941710971	-0.1520619619151471	-0.13281132666893736	0.3265268263987665	0.4305838044435613	-0.03975892540874926	-0.42123663589924903	-0.3923225267537095	0.04506392344123757	0.8872958847344539	-0.399501518532145	0.116493455681171	-0.17748978305909727	0.06943267625450986	-0.10866716785648778	0.10680182160400065	0.08191985709333394	0.1537074295203283	-0.8822828316770194	-0.2257652802008141	-0.43297285897141774	-0.19473633254437417	1.3947651421885028	-0.37572718105928393
-0.7539569854771997	0.5072848256913773	0.32866444588521926	0.18936280954725623	-0.20531179689641954	-0.25989171748979967	0.937019986007676	-0.2707396823575079	-1.0293595522247767	0.21694445821119626	-0.7465411139088762	-0.031211653741746975	-0.1412830431583393	0.14315138400981436	-0.3296682778015322	-0.20429117572195396	-0.8718809916290823	-0.48006735274825624	-0.15741166737828916	-0.10386198464611351	0.08689032264240931	0.42105551364094174	-0.03585681345564114	-0.36420228066228055	-0.4093393006681859	-0.009744486246431093	0.8388659244751828	-0.37723093666404317	0.11348822713059803	-0.18743269279764327	-0.01366958715400184	-0.05152165981629425	0.13643772154977785	0.0538293905011444	0.17168433590271187	-0.8896150751580644	-0.23351940814154787	-0.39302138473677267	-0.20283560349585664	1.240092946410809	-0.375368100045875
-0.712816084147448	0.5682955119693043	0.31778598718162215	0.19237437577361852	-0.17029267564045605	-0.22100363411903615	0.9841639379480476	-0.28923796236245736	-1.095043497037755	0.25177703366047294	-0.7648851202822325	-0.06778851917087762	-0.21111939957865036	0.08913904781319645	-0.2824490519211342	-0.23137826263570277	-0.7992441152453749	-0.4366200152332115	-0.18580429207359833	-0.09961282039989111	-0.22291117818661038	0.39752130167251665	-0.021497406151566967	-0.30823807963871425	-0.4262037613402644	-0.029619145726873287	0.7452761335946975	-0.37601519958622076	0.0895512322801037	-0.19480608653634196	-0.07754507922755133	0.0022576491680160156	0.18752670315226985	0.029222632429559425	0.2109300571323509	-0.9057741134917288	-0.22455684467758466	-0.37550311967254857	-0.21863213778955223	1.0646692907196806	-0.42599852293668156
-0.6563302310308894	0.6049380004756951	0.306595697147455	0.18649935313530383	-0.13842418887184388	-0.19089938349734004	0.9373405685446684	-0.30191923306065294	-1.1658270216597633	0.28735308873864446	-0.7809202683153739	-0.14172137244895006	-0.312202142344863	0.07749990479346289	-0.2227554932335254	-0.24804508446991175	-0.7537784907747759	-0.39998334143674114	-0.2355190708680241	-0.11990079645319698	-0.416269353455544	0.3763591676941133	0.006492041736372904	-0.2463393870681056	-0.4247737092310916	-0.02911810389123177	0.6293514515263421	-0.41629590418244133	0.012219013879892614	-0.19370921804628752	-0.15414188853725153	0.03629619758732316	0.2544398864148831	0.010503832420965678	0.25118735440067536	-0.9255864996225689	-0.23286483889979923	-0.3664806865633176	-0.2378575605152642	0.9128575975683937	-0.49952036043237547
-0.5933191058734404	0.6259936976080331	0.28126608363858707	0.1710136492063014	-0.11073844099161112	-0.16258180183481535	0.7649312801487802	-0.30587975003546386	-1.1995566149421033	0.36116840950595486	-0.7875000917171592	-0.22077297624859887	-0.4257384461386276	0.09489269214838783	-0.1583500800230972	-0.26076228970139237	-0.7482966663736825	-0.3884874107807343	-0.29513250849711786	-0.15734846696846522	-0.5223814996088443	0.366137910287667	0.009801543229312423	-0.15165506086873898	-0.4069953691046312	0.00741619662429113	0.5250182952643503	-0.4687339795569012	-0.08660408310871856	-0.18411161875831258	-0.228908069269066	0.07090528821949342	0.3049874330993735	-0.007994169160266658	0.28276052855724376	-0.9350519916425242	-0.27443837766429435	-0.37077541153230076	-0.2525426620068596	0.7854370719734582	-0.5307005617634734
-0.5535806685884486	0.6364805498791614	0.23622873003769812	0.1604073408298478	-0.057974366875851044	-0.1527812871675584	0.5994832125562105	-0.30388045060106367	-1.1769986066959506	0.42312134634358	-0.7925998777213705	-0.2695058269589158	-0.49917428342367554	0.0993877267852568	-0.0817522398316124	-0.2669061377500828	-0.754438039667212	-0.41129139171430573	-0.3429305934552268	-0.13392201948149912	-0.622725589873039	0.3643788412164145	0.00284520813533948	-0.03959288954493058	-0.38661078016381945	0.078188355908648	0.43048610391180364	-0.521290401018583	-0.1436568328788996	-0.1638500202614776	-0.2436048105638387	0.13242114961020346	0.33255975090483814	-0.03603556943526472	0.3140336589735221	-0.9094785570622899	-0.3277941627802914	-0.39362990162610895	-0.2397848322891214	0.6786142158281712	-0.49932585821677583
-0.5494495611093235	0.6192129104084824	0.21117530999304882	0.1718611664776546	0.02807960094678153	-0.15341671336642723	0.5160309984258938	-0.2877527684969037	-1.1176015052839046	0.4284144774328779	-0.8007865988690931	-0.2825330889246275	-0.5058670681565471	0.08253434358675547	-0.0006137022260417846	-0.2527229991695986	-0.7637906592075373	-0.4412348270287296	-0.36962800893530395	-0.02667392909423385	-0.6178835468249322	0.378024952799466	0.032065462363628464	0.047490909570619994	-0.3536857342656481	0.14894659736423718	0.35330350524991905	-0.5656379075211531	-0.1530802045743025	-0.14783370906874171	-0.20846087888218032	0.20790388437176036	0.3474441032733304	-0.08398562791075166	0.33597114272770523	-0.8670179693776283	-0.3474648076862208	-0.4148811837614675	-0.19583594159326076	0.6219167981793141	-0.43065161440211785
-0.5626878828037926	0.574936911765718	0.20571380697478117	0.20784362305657553	0.10708085536238302	-0.1603690235422845	0.44242524793185184	-0.24760493175945014	-1.04261167536487	0.43954447844454625	-0.8153078800784309	-0.2837227167054181	-0.4494644885349895	0.06485387401507084	0.06467770072372028	-0.2237591440829229	-0.7823445264112355	-0.45030005528862516	-0.36757501687062605	0.11154109209463789	-0.5672094465380764	0.39243066239055735	0.07071278145059239	0.11718470271839507	-0.3270393786929577	0.227554494244874	0.3270388040935498	-0.5891995376134924	-0.11617879353470797	-0.1306392798681691	-0.17194139013352464	0.2767569186198694	0.3359309494508941	-0.14453346332518108	0.3412519125567707	-0.7971828211008389	-0.34395698790350765	-0.42481639220470474	-0.13463619495840068	0.5876727882431152	-0.3128431185858608
-0.5799047426670781	0.5195427179082162	0.19986028742665313	0.2567280901353242	0.16585648493676883	-0.19705180422285612	0.45140155896771084	-0.19925044686746038	-0.9820386176332254	0.46665374312201724	-0.8391745402838771	-0.2816366792588184	-0.3142509539977826	0.04189923046946069	0.1140816967567928	-0.18807253733202867	-0.8060126006005671	-0.4621834892251728	-0.33946350727130975	0.24431473748618843	-0.5947220690187869	0.3963219363966617	0.08653092219508027	0.17538649891543784	-0.32805480030893824	0.32454784292780037	0.3233634422525082	-0.5739651685674859	-0.06103634408349423	-0.10933159382989446	-0.1332292841051416	0.33207669157890696	0.2830950740563541	-0.2138641695169059	0.33249920801866234	-0.7143054766669981	-0.3262332668961162	-0.4472496013751265	-0.06641313891451674	0.5388904531304093	-0.15501205148328356
-0.6042278115605059	0.4525875688495463	0.20793226415512084	0.30146548241055654	0.2314765963285029	-0.2552643196415675	0.597697109850096	-0.1667380298747164	-0.9607809457020163	0.46371311473907273	-0.8504651112882236	-0.24851978758649915	-0.1413232159358476	0.007581139361845217	0.15597491613596745	-0.14041569775678991	-0.8409038182382915	-0.48483481735125944	-0.3252118237683838	0.3415360230334474	-0.6714584102281645	0.3911113605871186	0.08833610482759228	0.16711712544824428	-0.346213923541391	0.4243665108505931	0.3173132312218685	-0.5351261344883305	-0.03521234525938422	-0.10203944960897977	-0.07401827501817929	0.3717065536842543	0.21942028454858792	-0.2867767168636169	0.30143182188143697	-0.649541583898876	-0.2699570959323117	-0.47603713113998564	-0.027264692023476006	0.4826544068729091	-0.007504563516244195
-0.6368776439665444	0.38401716576631645	0.2224725136262685	0.32096660797470916	0.30181360590388784	-0.319397512113267	0.7340454425845808	-0.17003211370472718	-0.9630424001627846	0.4746322782440401	-0.8434793347716749	-0.2028280276115869	-0.0007425983235409938	-0.021235029350243212	0.17765146055398465	-0.10147976103485574	-0.8809524919693505	-0.4825450252389808	-0.3077741691775359	0.3858006980588433	-0.767618707536049	0.3705888880891706	0.08137065264961643	0.11190689671139417	-0.3887600892509785	0.5286110483215513	0.31499492606059587	-0.49799773930628993	-0.029714407756011463	-0.09973399454192199	-0.010970185691696596	0.3860157523828177	0.17604419658934273	-0.3545741006431046	0.2545992803616642	-0.6123055390430432	-0.2242211681433574	-0.4969958570785475	-0.049410581793005656	0.43793214000413627	0.08965677402893873
-0.6722795920085346	0.33820790568907155	0.19344547148349972	0.2965778585349843	0.3454245436210492	-0.3993341279309482	0.8096021668037638	-0.20148775813928738	-0.9570156240248406	0.506413258201585	-0.8166948865538697	-0.17271033837253053	0.0741073207297971	-0.02801953496215733	0.17731921440173376	-0.09236669766780373	-0.9046746275433091	-0.47394949792519137	-0.2831723389584987	0.40351064400592823	-0.9137279143516956	0.3345279721284897	0.05136632919710501	0.059846326398076785	-0.4609565661472016	0.6229878451961276	0.31932054422736017	-0.4727792639928429	-0.022236280897608436	-0.09644338907176024	0.044641621445522625	0.3716038560859393	0.13907338586760296	-0.41333101548004036	0.206669436020267	-0.5960826309926455	-0.22903812640956955	-0.5255259373902255	-0.12626497768299666	0.41089577647067566	0.16181709601545222
-0.7171467053400539	0.3203827166058547	0.1385898857029501	0.2335159908878665	0.37792677870608327	-0.49023745238086897	0.8776297811540943	-0.26396110522754057	-0.9357579520936301	0.5004654211704231	-0.7770806284382391	-0.13916618601837707	0.08109738401622943	-0.007150587488055073	0.175335805553451	-0.11069553310788882	-0.9267641093015573	-0.4785055971024449	-0.30063554946716486	0.4033577963711714	-1.0547161585888154	0.2896850370923883	-0.0009566158937386437	0.004246950674533112	-0.5317568383214504	0.6769333495001899	0.3196315363831401	-0.4525313243427137	-0.040256004028369964	-0.09016686382311744	0.10478345862293395	0.3493184772515736	0.10834440033264933	-0.4422556094644857	0.16828098262002014	-0.5961720485960724	-0.24325402763424758	-0.562832703605824	-0.22146983856087457	0.4152839310373501	0.20092700305935635
-0.7731220380721179	0.34325044997894133	0.10038609297483747	0.1582350635518175	0.39797133259975	-0.5645150372274494	0.87416748975455	-0.3653255865516234	-0.8792781269359743	0.4521392452922467	-0.732163607761015	-0.11832256687323883	0.06476313268138252	0.041239958722718593	0.17290940183550316	-0.14665291735636984	-0.9671479636172983	-0.43006768703499637	-0.3432798576653999	0.4010650818498265	-1.1246803335995756	0.24601481477045514	-0.04384337904190607	-0.06025416236957755	-0.5672796711871724	0.6767802533837439	0.3047510329292794	-0.43848041616892547	-0.10365700790732144	-0.07464820592679411	0.1728580196378474	0.3192280809452663	0.1039209792100992	-0.43309247472895507	0.14913819198966	-0.6164187488007025	-0.2600714219992152	-0.5868925252304372	-0.29208129275395556	0.4530856270357832	0.20064273059040638
-0.8245848400492859	0.44000990553139757	0.083511563257709	0.08745502890926757	0.36257196235393296	-0.6155210719907569	0.841779494017002	-0.4788096306375699	-0.8092861113752348	0.41080399726785916	-0.7023937126783892	-0.12694317945376443	0.05173911821321333	0.09987918390555371	0.17021116035662426	-0.18277837039645567	-1.0303781590760543	-0.3076166503844853	-0.38285745572552804	0.4256531713609397	-1.1444389931345869	0.20215802451672227	-0.06278867959928079	-0.09729609116527106	-0.5782716101801625	0.635973179436501	0.31896243204797625	-0.43263842295424937	-0.19439627305834564	-0.05083194102700461	0.231955260847085	0.2872777170250331	0.12529233484145694	-0.40984730695943783	0.15092988175309224	-0.6323606300974713	-0.3156258884144219	-0.6075469927243292	-0.3243246677681107	0.5082143819540292	0.19961037267685416
-0.8653736583552488	0.5885968772729114	0.09882693632198698	0.030342238807670535	0.31089431392346667	-0.6410278271735814	0.8096937618143351	-0.5678641397298477	-0.7410919521108047	0.38933186171693557	-0.6977421665717284	-0.12701857839761704	0.041760200280168726	0.1761149713468514	0.15507885833141333	-0.20651341863318376	-1.1057181046910705	-0.1648627903384298	-0.44492426146510855	0.4388897765308261	-1.0954049396866048	0.17136098948895634	-0.06562409272408505	-0.0998377074220989	-0.5734398956574547	0.5752914460088141	0.3679484085857633	-0.42650594388912044	-0.2951296703659252	-0.02235398504448435	0.2506649054651319	0.2752506871779148	0.147051889093269	-0.38330242935878495	0.16223724442279366	-0.637329694059365	-0.3557224504282971	-0.6290440220649973	-0.32848662889938474	0.5680286196689347	0.18871824860341815
-0.8945261327249832	0.7507618219315398	0.13950756076148346	-0.006726356410266926	0.2901435833343583	-0.6329093230327414	0.7473267191172297	-0.6087926552940653	-0.665514144031971	0.3941811243710698	-0.6836944973296137	-0.10696245933272137	0.050525900332464305	0.26005824484550144	0.10104355229727932	-0.2015553892808232	-1.2019581816025575	-0.019126329284586057	-0.5131415247594486	0.38641208859786425	-0.9503333135241249	0.13619293434474386	-0.046943187602785555	-0.09143456467823201	-0.5428333957824384	0.5314920388764885	0.3822163517327839	-0.4269900869732104	-0.3766202864116953	0.02329808775916141	0.24844126058239163	0.27932435857774535	0.1609350976511152	-0.3410317970982246	0.165914923410892	-0.6569249231533097	-0.35961629822537616	-0.6383473091231511	-0.3040232834999403	0.6228908044499526	0.1638070032981012
-0.8864751675810065	0.893502722000408	0.18248682758061147	-0.04336707883101456	0.2719187924635581	-0.6065428735808607	0.6930108778492264	-0.6084213568276765	-0.6168363367639615	0.40515577143043185	-0.6489093898083524	-0.09268692596322223	0.07151215930276493	0.31471786602983043	0.038510799217717405	-0.1686792662117757	-1.2972251535907753	0.10233833537909798	-0.5332710693604129	0.2896289662702403	-0.7455729078515885	0.09129669418527205	0.0004747662946672254	-0.07161239004363504	-0.5085206070090931	0.5275393755064286	0.348525534856565	-0.4378994444680198	-0.4201844522223285	0.07487121917115622	0.252340396027943	0.27735028252124566	0.1826129258775675	-0.2943451962904203	0.15531909303958674	-0.694761343346441	-0.3803611080408428	-0.6374345337891422	-0.2767340610823863	0.6678283779680246	0.15863025202143932
-0.8436677399386537	0.9647296850022036	0.20598109097241055	-0.09569098493331384	0.2633541366444939	-0.5878314409247627	0.678685418196079	-0.563779856599572	-0.6203302839058459	0.4054220924915272	-0.6312335146030442	-0.08881644684543524	0.06831440621311001	0.3444330416692913	-0.018736219621502643	-0.1308544509454555	-1.3573197887412136	0.14670158973905528	-0.5119915084576585	0.19424185234005764	-0.5161225453461998	0.061432498816504574	0.05367295144976042	-0.053200873235793776	-0.5039089005031814	0.5815683867830991	0.3206587528976894	-0.4502289550094901	-0.4278023571528501	0.1355747651438795	0.233206707502025	0.2915796053100079	0.20922496288506479	-0.2708669635142414	0.13174422773126196	-0.713104725992402	-0.4233277044223924	-0.62815465122673	-0.28107337851186714	0.6999500795039864	0.15539852290074965
-0.7931144857729409	0.9348269874003214	0.19171703496548204	-0.14756233326935764	0.3009082511661429	-0.5876669776732905	0.6848864004116673	-0.48060900012852975	-0.6313096453128689	0.4039462299446159	-0.6510744730870911	-0.09267017064236534	0.050148276223888066	0.3618138422651854	-0.09924046911823196	-0.10591490970222202	-1.3680023183433416	0.1332211725857388	-0.45605812299429244	0.10283896675585194	-0.291134895327543	0.02084064736926168	0.1014829399593243	-0.05915968646950681	-0.5148669921089726	0.6438506705190864	0.28165279735903903	-0.46832514761922417	-0.3949312138593714	0.20758215027799437	0.2020343090062871	0.3156450758484993	0.22854295212927878	-0.25710386154199816	0.10254568546211681	-0.7188402265551009	-0.43737576737995526	-0.6031820542681102	-0.3033848008263919	0.7174104234924142	0.12353008296061266
-0.7306490893023642	0.820381730167783	0.1422071291375609	-0.18200609344300578	0.33438826936794186	-0.5992242588903607	0.6771374625174462	-0.3938965275165506	-0.6557446607614568	0.3843716319540059	-0.696566594010229	-0.13601618569740748	0.03873920741155029	0.3425750940193869	-0.1845975260508575	-0.07232916284639568	-1.3344842598751236	0.0976530684416662	-0.3852511933611066	0.03644195421776055	-0.11187889151668733	-0.07374929405309973	0.145573158195833	-0.07072464848024412	-0.5224234213012295	0.6371005235666937	0.2020199574697934	-0.48561443508881014	-0.3331609541551511	0.2594701235713924	0.18446234316545826	0.3208027774527665	0.2620404067732632	-0.24169703794383618	0.07734201127794421	-0.7531893602145658	-0.3902467819739429	-0.5752604908457732	-0.31374240864172076	0.7105001053196598	0.10536656836562468
-0.6732595564247474	0.6614718913352985	0.08444705724941776	-0.1995159648356297	0.3283767139093182	-0.6183318984704591	0.6264945811733003	-0.34222891784755605	-0.7194611401935667	0.3427034826032476	-0.7708221845856423	-0.22696406730497215	0.03464158410571194	0.3106543547181011	-0.23845160691103842	-0.014924333358038416	-1.281579788879966	0.0436257171155251	-0.3409287132261857	0.03661518153715138	-0.015194225491611446	-0.16234240909619063	0.18320848095851122	-0.05665455274267931	-0.5523868208194578	0.5546095524598348	0.14734188208075202	-0.47263940043521985	-0.30807079020966993	0.28688167963302524	0.14055828489923033	0.3281057177773907	0.3105754500832893	-0.24449381802375783	0.06502307256955799	-0.7701531569790768	-0.3017960152041085	-0.5441091070107932	-0.2943278058645865	0.6855040286057521	0.07842053065098374
-0.64344399236021	0.5191901497708742	0.016744020649387355	-0.19622463562648995	0.324510849179148	-0.6494752578173639	0.5716932863492762	-0.3070126863816237	-0.7811988469725053	0.29518736661924033	-0.8529262020464754	-0.308604368176906	0.04685410846821447	0.29073236120749735	-0.2744449400714702	0.037475781002511	-1.2305890909005734	-0.0053053789453387235	-0.32526293560402186	0.08369225304206014	-0.016231806144776338	-0.24485874007495462	0.207870193185507	-0.02355273718723651	-0.595973793685426	0.4327450437688162	0.13077448178190046	-0.43877090201938096	-0.3225494688467333	0.3032331450866107	0.06562662361800309	0.34344189245910334	0.34647360672219446	-0.27094056299002867	0.05791632226388499	-0.751758678559729	-0.20384560251554099	-0.5196163022149202	-0.24729291557991268	0.64489309346884	0.018154767233675352
-0.6276941450960456	0.4216927609077052	-0.05510191791393049	-0.16132831768658598	0.3364886923595096	-0.6808279340297793	0.5550962704339939	-0.2712823493468456	-0.8359034303784589	0.2584683503205286	-0.917438917867574	-0.3452985208520292	0.05371561886661909	0.2257761140149829	-0.29401725885856933	0.0424524846650501	-1.188713142369151	-0.019349437233985918	-0.3187376579212712	0.12880268497977285	-0.07325411494401073	-0.3872233983188381	0.21320368732701964	0.02932260962946525	-0.6058826162880366	0.3018339463787164	0.09453918363111338	-0.4100881139708972	-0.3454730726743598	0.30492922877030476	0.02695588772697305	0.3531182883892304	0.35976430159618905	-0.31510024846246437	0.05098102552409045	-0.7442348259284813	-0.09391153755493147	-0.5066502115728619	-0.1716327187645202	0.5802498351910744	-0.042275574981445525
-0.6113398886410437	0.37134111134007297	-0.0999343537833032	-0.0979290887955305	0.35099247525818006	-0.6986796724168193	0.5371619673643901	-0.2577823179278963	-0.8931860718696882	0.2346770021958887	-0.947766998482998	-0.37317937475678015	0.04259579405234	0.14131740987797098	-0.299433877946769	0.007307432909328548	-1.1560384415010998	1.3984269340261423e-05	-0.31417166727120105	0.1576501285794254	-0.12527818575810473	-0.5107980005743407	0.21262931103485588	0.1151173593515995	-0.5911420791627184	0.20790252002471035	0.05357303511057597	-0.3928633789125238	-0.38017297907807	0.32752675090336664	0.007191304606417365	0.3560280536748226	0.33651324738157695	-0.3828362993454615	0.044645816264871116	-0.7226085398424013	0.024750117295684028	-0.4942926378201401	-0.08569768040629633	0.505282110444521	-0.09772366813550294
-0.5909073371604864	0.37212824020483437	-0.12110324639570984	-0.014781884649636829	0.39292850671051277	-0.7078148584758488	0.5365574402946288	-0.2550213806137246	-0.9331912012806569	0.2253113782139867	-0.9510907396101208	-0.3878486581664012	0.023778865067484504	0.09669070600313626	-0.3110524252103044	-0.036213046961398696	-1.1248558348487314	0.022371749304110178	-0.3072715694604598	0.15344172370247017	-0.15661758419618832	-0.5707929169287337	0.21541913873964735	0.20745464278748357	-0.5783393049545622	0.1688630103309806	0.045308182970591374	-0.38338493319957695	-0.41672494493736634	0.39800055138934887	-0.03076579641526798	0.3494554073826591	0.2581379890623769	-0.46680103463958	0.029292149440432413	-0.6441637537498871	0.073574269199566	-0.4742115804719701	-0.014341329760742278	0.4360148855556109	-0.1516456669825684
-0.552272093350034	0.39538953801030174	-0.13075219871020333	0.09414465552684408	0.4536053812341613	-0.6874662689073713	0.5684416634740407	-0.2564113697443076	-0.9464885535099669	0.2244902216089379	-0.9360535596507715	-0.36282458646763516	0.009437183497045365	0.06155751528136836	-0.3315711421280552	-0.08921073924765639	-1.1006579590900625	0.036674143113115655	-0.28946761338089233	0.11374209803512805	-0.13868863678073656	-0.6056011624901888	0.21441625949936208	0.2807115630321502	-0.5392794201265072	0.13715819639789129	0.018148201365762645	-0.3813622909816038	-0.4175519651974094	0.46120252003386153	-0.06653028015722509	0.31334008530853585	0.16147653256911826	-0.5416517015153591	0.0002050519891066749	-0.5480015082354055	0.05076504869857854	-0.4515677308398559	0.01964013697584768	0.37178173518127333	-0.16642783536794598
-0.5022410956696088	0.4144938114987541	-0.11477752511843524	0.23394386368505565	0.48717593490973404	-0.6166050343300028	0.5790025681927602	-0.27985077549427423	-0.9407670737242266	0.23599751079049133	-0.8893351220267871	-0.3288866840733603	0.009340768831024547	0.02397902571714296	-0.36328554757011305	-0.15135884352132273	-1.103306966936744	0.04808787610355416	-0.2744492523434397	0.04946457269898934	-0.054555349624597495	-0.6126374387752007	0.2250011940263656	0.3282482996251791	-0.4729300793689732	0.077395039668881	-0.05137268145825682	-0.3945525003392343	-0.3679540459402766	0.47554305992234863	-0.08470211298967831	0.24775055251799555	0.07074021291438012	-0.598826227622866	-0.0357144700624865	-0.4742830811811981	0.051251779673213815	-0.4360388479138523	0.015702827155637613	0.31060388868747135	-0.1530670293273151
-0.4522277021403728	0.4220207312680236	-0.08520700551381628	0.3634658963877282	0.46900546532319776	-0.5103318714697995	0.5602897075333125	-0.31697110165963505	-0.9332816594590897	0.2387605917993713	-0.8332628480501377	-0.2985511756631726	0.021175669084949465	0.007497232048623159	-0.4175423510390835	-0.17046266283381042	-1.1073075093990796	0.045117017619417846	-0.28546385292280807	-0.04668677940497676	0.025204479294542597	-0.6030958216917414	0.26422288940549454	0.3478394182364288	-0.42160897852795276	-0.018276115281101502	-0.11196903181184865	-0.418501444898847	-0.30183901782766864	0.4316175393715672	-0.1082106935407118	0.16495346658755655	-0.013672555528211856	-0.6368403568670562	-0.060155175878498765	-0.40433296741428865	0.08433270212166555	-0.43352286462139605	-0.028352477319147758	0.2766674596788422	-0.12429566312784075
-0.3979599720736861	0.40713907616864997	-0.06350354490614714	0.43171160753924126	0.4273682009343192	-0.386064933778102	0.5373359978844731	-0.32571089633001254	-0.9296407177772552	0.19164395740700782	-0.7913989330901954	-0.23557630222506795	0.039333764518670544	-0.042571460426581005	-0.49068684486021147	-0.13340349428480422	-1.1069074551528466	0.026986561099626133	-0.3090349277898699	-0.14061674588381834	0.046949045886150516	-0.5852919104857278	0.3144671393437496	0.36147172361396374	-0.3753480620732351	-0.11393335240231724	-0.16936122056042965	-0.42328908206372906	-0.23379039305073848	0.29849020448609653	-0.11324750776347987	0.0864468580978351	-0.07390463621773395	-0.6515357188659406	-0.07534596181535505	-0.34319687455664916	0.10356696753309147	-0.43856653345418295	-0.0964691195841074	0.2534861104375999	-0.07755528454897427
-0.3381938787854927	0.37617867415474554	-0.04089131870653112	0.43186794567667575	0.36177525018471723	-0.2573724395013434	0.5334432099352482	-0.3028236780428797	-0.8938532009356175	0.0986313268189766	-0.7417457927407366	-0.14415927163352932	0.06105116803962126	-0.16282262703210262	-0.5751780481839431	-0.09347781912341624	-1.1085725457993316	-0.0003735190112022002	-0.3212336192281185	-0.20401794478068794	0.030280814748201778	-0.5298812347412658	0.3604901793888068	0.39820963132630277	-0.322935382995034	-0.15181768230831996	-0.25390396690911843	-0.4376842697639799	-0.1726724310164097	0.0894656638027091	-0.08143387213876555	0.022774347142509817	-0.09988329652870029	-0.6327433193815594	-0.08355858762094727	-0.3005446777217871	0.1577787278113766	-0.4383792974882315	-0.1631905589698337	0.19985424936686444	-0.03648539364020677
-0.27677886333588686	0.34144661299719836	-0.02820423828562694	0.3797250626808793	0.2600224312095909	-0.15060588688672413	0.5523850581211234	-0.2646180178988438	-0.834580479518914	-0.02365442706793679	-0.7008544737849146	-0.07420580705880878	0.08167587201234765	-0.3001908855348198	-0.661360686464584	-0.06595188592047631	-1.0974683373971186	-0.019689970419916592	-0.3040770797332636	-0.2597461924127983	-0.026875375425635208	-0.48798340777142857	0.39515333276664066	0.4244527312413105	-0.2913473088912362	-0.07753823017447485	-0.32055052829334846	-0.475027839650059	-0.12887530175224327	-0.12153933387660994	-0.036319737354953995	-0.017597219839559267	-0.10672785115251063	-0.5973542381071205	-0.07599748536569553	-0.27925051416272206	0.28810514222651407	-0.41830994238793445	-0.23351824308578265	0.1309356161958675	-0.0017592673016821909
-0.23006331412947545	0.3114701220642452	-0.04218319136174836	0.2795452298776873	0.17168696944784237	-0.08344507546747351	0.5605828115671369	-0.20000256427373322	-0.788390272157748	-0.15218762917974354	-0.7046771989489331	-0.05720753405017302	0.09288407693714493	-0.432524705244243	-0.7377269611560167	-0.029266203575037914	-1.0683508756374689	-0.02072331250135474	-0.2657346843676513	-0.29529855225709134	-0.09332516435309354	-0.4952595571116099	0.39973922601994116	0.4180318059609018	-0.2716396676944119	0.09277424045731779	-0.34680580544499845	-0.49209119368040194	-0.1220028798730262	-0.29860234550258535	-0.004371648783840202	-0.02715950732711627	-0.10689130320322844	-0.5754583940603715	-0.04894211267003176	-0.2632192152625278	0.438857473749598	-0.37146584415674416	-0.29258971414215146	0.07804194935130124	0.03576469859965973
-0.20396809401630964	0.30675554813469247	-0.08580393977519149	0.1580458121222928	0.1236941147999977	-0.059859550085934354	0.5426759870007045	-0.10171319588922859	-0.7341153650993391	-0.27179907574481144	-0.724543529502651	-0.10005926713995708	0.09776908668214782	-0.549875076164104	-0.7988300489743819	0.03302195802496583	-1.0264316779983453	-0.022590373762135733	-0.21953810359277517	-0.2667466140846343	-0.1344602166995567	-0.4927675425940018	0.36714565071069327	0.4153199378973952	-0.24732031999167514	0.23604436979323914	-0.37489876351716894	-0.5064433464398463	-0.14782687869713712	-0.43230858320225163	0.006591437614795581	-0.019502830830516453	-0.10893445383720116	-0.5552185382188374	-0.022572554237884106	-0.2675240341703885	0.5611108675164802	-0.31607910497907066	-0.31071552781897516	0.0390304350377579	0.07288469836091682
-0.1711480881487727	0.332870188074916	-0.1563045488837646	0.06588859426637908	0.08159511949487043	-0.04743509899746643	0.5288176619014651	-0.005489770253602933	-0.6443921593684075	-0.3544695717935866	-0.7326964212241437	-0.18116339774449183	0.12309400562333746	-0.6134888063450749	-0.8443175676369907	0.11323745739621964	-0.9777223704501766	-0.05104250857266418	-0.18272054465694448	-0.2051082579086186	-0.15901629215780594	-0.5109712422253003	0.3119325899910294	0.39801505783295854	-0.2277480683436479	0.3124114962422593	-0.41822091321786364	-0.5402903273852815	-0.18427401100234447	-0.44749208683772324	-0.00033806039188881697	-0.004178066993060616	-0.11494131670108061	-0.5229574346653626	0.0012252007060837484	-0.3217621976207711	0.6534219144299716	-0.2645541075991219	-0.30867001851298015	0.018514787168796024	0.13274649563813687
-0.14207776648458925	0.34824379871476574	-0.2448468278324571	0.017473141599932816	0.03556688462793017	-0.012359572819914844	0.5119367014534155	0.08900092920554227	-0.549478915650015	-0.392486903265144	-0.7268946746256549	-0.27206939104991673	0.1865187867533336	-0.6030603259875374	-0.8599230687275263	0.1860859414021002	-0.9489833383829112	-0.08392157480026477	-0.17574377909275038	-0.16452211595968963	-0.17186890411959724	-0.5922748816473686	0.25341914486242817	0.33530158875896426	-0.2064580617952549	0.3399270437162369	-0.44866987247018997	-0.5592257013407711	-0.2113443643028547	-0.348520017989775	-0.030693398674899508	0.0033530902167096103	-0.12119335764103789	-0.5000066647989936	0.02995224566906496	-0.40419245403747556	0.6955996709560821	-0.2130057057234302	-0.3047681799524114	0.03792314369850407	0.21295621700858997
-0.13906158858079648	0.3311155466472229	-0.33481462143518426	-0.008997373564573745	0.012208732394117582	0.03597019630580396	0.4766176653776274	0.20357030727016268	-0.4903418815009575	-0.4053147010413042	-0.6897330499117176	-0.34053163206843395	0.27527652138002157	-0.5529197129581428	-0.8359409373741988	0.21711330776348792	-0.9341488944414944	-0.11003694740390309	-0.19546442900863398	-0.13421752490869449	-0.1691466495026904	-0.680721407601189	0.20789754443751324	0.2705086154748344	-0.17790779069259993	0.2876655966930802	-0.4534384188588244	-0.5484777248739914	-0.23529300732602584	-0.20110292416443282	-0.08179586084060693	-0.012062960374803597	-0.1517486753721034	-0.48866007894843666	0.04550308409426547	-0.486137300607003	0.6445097024461419	-0.18107027128103184	-0.28395837429604437	0.07695516340721903	0.2729825930836242
-0.13338718384739606	0.2787386801046337	-0.4038897158897233	-0.029395386338217915	-0.013150253810110946	0.10002863275410771	0.4413352673060681	0.31446478256488486	-0.44910425940887055	-0.41601193032868966	-0.5670168062614633	-0.3639639482858579	0.3625880360164134	-0.4973730716054742	-0.8064918466065736	0.20796289577607965	-0.9088373541595274	-0.14863462265037733	-0.22055182166620585	-0.10644001475233453	-0.15524530010651574	-0.7410361546958077	0.18753909585973835	0.23923092641950663	-0.15792090855138122	0.18195968720149894	-0.45251486639620253	-0.5336629465008623	-0.2648444214066613	-0.03841092099611214	-0.1232383959343099	-0.05327892983190694	-0.21055055061784467	-0.46532904512383305	0.04912932701259952	-0.5627298649142314	0.5005380369145211	-0.1845575411468567	-0.25098192658263196	0.10009550185811797	0.32528872737034636
-0.11269057009899601	0.18900598952196457	-0.4399641461033741	-0.047300217235937914	-0.029754459700348707	0.1818864783730741	0.418921968219592	0.40543290683008826	-0.3971586504450516	-0.420317454149753	-0.3338390286128631	-0.34913548932810257	0.43821730695341043	-0.43559331555634684	-0.8020417617794653	0.1717160597198339	-0.8737190787063728	-0.18286407909804134	-0.23298903500408574	-0.11275771698892298	-0.13789650531434103	-0.7870518024460765	0.19807844496672908	0.20008517172701307	-0.15717626603299545	0.1362535375279838	-0.45362689895323555	-0.5100260052621066	-0.26978324662155806	0.09986560207878012	-0.1456713529141577	-0.1281683006920882	-0.2753388572211268	-0.4351532600510013	0.05267841582628953	-0.607042674384173	0.3322801741312973	-0.19170761459658364	-0.23674612771316345	0.08922764241728862	0.35830921889517214
-0.11733806601301182	0.07509368412493989	-0.4580681822096076	-0.06687539770729686	-0.0184284719311629	0.2482174979326251	0.4033874544269227	0.48168237906870826	-0.3605909318144488	-0.40636888857481146	-0.041907994958864214	-0.31482059221456327	0.4765099984742571	-0.3773256799034922	-0.8062401449760811	0.10824207942350217	-0.8127702736788391	-0.19917444445166252	-0.2218125802785392	-0.1455995787768709	-0.1039352632903017	-0.8232992863385572	0.2166408279959954	0.13622858337960975	-0.17360917251828292	0.14351864414478516	-0.4464835033750042	-0.48226846844099286	-0.2611519506681673	0.15800978824137699	-0.17426846035964977	-0.24574563991855447	-0.33667423925299617	-0.4072467921482813	0.04732049189257853	-0.5993783083761114	0.18909734845511791	-0.19927896896969993	-0.25651544308671037	0.0626218921824268	0.33477445080792656
-0.1390909288327793	-0.03710497613942888	-0.47537927578953354	-0.08562774587637104	-0.005300828233864239	0.2868065572098037	0.3980749438138642	0.534444843189876	-0.3684155642487023	-0.38943530777341173	0.2650517612979263	-0.28451021678565935	0.4679853350870095	-0.31998102469607514	-0.8137106493690996	0.040323613304714546	-0.7138379398129666	-0.20336652539568142	-0.17805233033560447	-0.16481762138688336	-0.05326116300344683	-0.8369320716407651	0.2157838220997527	0.07285842876557018	-0.20059400196296795	0.14305935579544696	-0.43622076223424733	-0.4575233774764339	-0.2556889576828231	0.13999270767326463	-0.20217261800447267	-0.3609951669165476	-0.39084837831278774	-0.37002999055845726	0.045777409799669704	-0.5677883464795502	0.06268156566377005	-0.22381858275706112	-0.2794298768151407	0.05181554892711001	0.2944975304704417
-0.1455868606216878	-0.12013887211262768	-0.4986418930500521	-0.08858171384157436	-0.007600429267734502	0.3131730066616849	0.40677646981801363	0.5361775693663559	-0.37613843123222074	-0.3700049670242285	0.5502930259148912	-0.27489266261418904	0.4240202473819997	-0.24661007266334045	-0.8487575843988789	-0.00087191494880485	-0.5858097687412958	-0.19776534161333542	-0.12090929809554034	-0.17074810961542258	-0.0037919950880085903	-0.8127715244727257	0.18400166726673686	0.0095977217415385	-0.23372213218433555	0.16122212233744943	-0.4200774421478237	-0.4367912947422151	-0.23332446614367539	0.0741095049419527	-0.21704518238299603	-0.4561045538005343	-0.42262958642423615	-0.30764216824934465	0.06436297634092279	-0.5181488026340043	-0.009354618582173947	-0.2503007696911564	-0.2979340505948078	0.06020225555220381	0.2862237054531205
-0.1585552519979178	-0.17105627055180725	-0.5234547574968332	-0.050435208307644475	-0.010914027607880553	0.3357194233180142	0.4007403586214508	0.4981337572717737	-0.3580694100906923	-0.34973127624824063	0.7465206127634941	-0.28518042961990986	0.35456151507026606	-0.1522503055661856	-0.8864322844509994	-0.013617131645553865	-0.42605837717099504	-0.17463257001748664	-0.058740268684689304	-0.20472104390056606	0.01797488506603091	-0.7525767139056921	0.14403237099939734	-0.10332786945899161	-0.27493978794634877	0.17053314978312234	-0.37410714712063664	-0.43950249601311536	-0.17992924259395865	-0.024273504902077848	-0.24457700879164138	-0.5414804905331063	-0.4309554252576759	-0.24053171291053782	0.08734632684696633	-0.44699793819249856	-0.032398812657123195	-0.24176983099254526	-0.3485278905968484	0.0798669295215543	0.2807477199986156
-0.1885585936751416	-0.20546856060804605	-0.5418973533333983	0.05961038379994338	-0.023371708799247815	0.3639398221501238	0.3633970728120656	0.45957583960834436	-0.33345347828524174	-0.33710321926790454	0.8276858636464359	-0.31539865078410345	0.28175237311434664	-0.02707258099865646	-0.8894527040169095	-0.03151645795153629	-0.24259566230366233	-0.18277013890881894	0.02339645118094762	-0.28707534950720454	0.05845168732070245	-0.6731920589249919	0.0919100017566093	-0.23139371061048655	-0.3112495725644556	0.14777749974773907	-0.2957559718733961	-0.4472165091529373	-0.10496160324710388	-0.12303229376584982	-0.2813964310361099	-0.5736362496499706	-0.4341325244935046	-0.17322499230296776	0.10709777763619568	-0.3691152056072461	-0.05007218218437666	-0.20632372218858014	-0.423738784790115	0.11199888375510128	0.2730125165014098
-0.2234441532822407	-0.24225043651757136	-0.5573018210635541	0.24133289775957328	-0.04347963752455631	0.4051677690531923	0.3079088154087662	0.46232725644901845	-0.2835997146976322	-0.35313796648810347	0.8244889828676767	-0.3641566344757051	0.22230469695766492	0.10414647012082372	-0.857456392748699	-0.04944379572278689	-0.048688287926555926	-0.23022167698944088	0.123865282761047	-0.40351467766447635	0.15116453923258485	-0.5835861465378451	0.012044345893950686	-0.3180032368360045	-0.33903827745512516	0.10729053586215467	-0.22041105413203282	-0.4517244192025685	-0.018473921123054238	-0.23228242661319567	-0.3065701596156154	-0.5481900669563543	-0.4371053086659346	-0.10214016527164356	0.12066832737549686	-0.28917586814316315	-0.049853992437125946	-0.17054995044420207	-0.4934989287518004	0.14661199080438567	0.29956954978485617
-0.24885281149901822	-0.26460161657315895	-0.5874158181300236	0.46060124967246524	-0.05100313539521587	0.4563307914656316	0.2403025381070579	0.5001520976531679	-0.1872956764858685	-0.3829215384874209	0.7669874156327986	-0.40978975082762154	0.17313321728758885	0.21189544705633073	-0.8083645067374368	-0.053029263277036096	0.1527768680212881	-0.30081772918956257	0.17768604568482788	-0.5448477906023739	0.26352448286731006	-0.5174478147149113	-0.07193311485387469	-0.395735347427625	-0.37097328727771595	0.045648472249488405	-0.16750469163046847	-0.4556190813456856	0.07112382310565979	-0.35825980393386814	-0.33847687804937593	-0.5144139679549626	-0.4404152126929713	-0.04300298647647143	0.10876087722521963	-0.20359044771980636	-0.011251191000575459	-0.13020059978191342	-0.5771283352333253	0.17038799650559738	0.3284007628198996
-0.2690565090141133	-0.2667088261381946	-0.6072304718210975	0.6861148987597004	-0.06727236003248897	0.5182736324518189	0.16420540332551165	0.5855697858695362	-0.07042370995342928	-0.4022963956822071	0.6948546215533342	-0.4269220664031068	0.13510566609829622	0.28942580447304705	-0.7489327177455409	-0.05522349472299527	0.3503279797221991	-0.41056335524783705	0.18393872691085672	-0.7069681818671144	0.3768327529054666	-0.4960191551196509	-0.14348399010617588	-0.47347961886257933	-0.40106361449794176	-0.050565478022438916	-0.13630181200049377	-0.4800091340485773	0.13947530037218211	-0.4660372892714171	-0.3840460843440753	-0.48330800650976274	-0.4476071029245562	0.012540084584416166	0.0840544183820959	-0.1338830388764838	0.02503544234978089	-0.09054168174406521	-0.6665868520492749	0.16304706503424465	0.31873549887561453
-0.2822185460534278	-0.2523027280612797	-0.59195073662317	0.8785753742641491	-0.10710796849325424	0.5786615481513627	0.10989872155856677	0.7066892497001899	0.03324136252813144	-0.4233024693762119	0.6360844508348227	-0.4229259223788967	0.1111225179258813	0.34917979824582734	-0.7020759422130541	-0.04563423644639412	0.5237136524952168	-0.5367954845145233	0.22134407195649275	-0.8295723646262191	0.45800949303914473	-0.49136828310550634	-0.20290914363503604	-0.5069584205613783	-0.4243929261250968	-0.1499387754246632	-0.12797099182746516	-0.5280146105198196	0.15535175973044232	-0.5270759895049897	-0.43372127677109285	-0.4498171786148017	-0.45157081515446434	0.08606596089602095	0.06051384378694703	-0.08582746400593685	0.07605827555287455	-0.06721910173538051	-0.7170979257788199	0.13218644530132298	0.3474769416573066
-0.28331000342717405	-0.22386769782181473	-0.5591193522474478	0.9838156257263929	-0.154113986476958	0.6267820004115711	0.09455655728809322	0.8105385746070264	0.08457637878754279	-0.48132717056266083	0.5951677598093298	-0.40018895197700566	0.0978976395701706	0.3817717960528852	-0.6751237316199152	-0.010573219086475617	0.6533528528287463	-0.6275182222553994	0.2646017221823492	-0.8561169038622133	0.4827552337780802	-0.49449995910357086	-0.24518506215502991	-0.5045992169545614	-0.448407647343039	-0.2523879129845742	-0.11926321146561147	-0.5637551288608038	0.1220845785659588	-0.5625007792578511	-0.4881333499250669	-0.4222257572008276	-0.444430003688729	0.15268575306291152	0.027637622529701766	-0.06049673434929357	0.15873540593393853	-0.05275512336571957	-0.7211889443908103	0.0942719696294473	0.4714047764104257
-0.27163258313816985	-0.18340435461773277	-0.4957106785426939	0.9732175456729625	-0.202423715283015	0.648820076108805	0.09759751163901637	0.878743246740559	0.054759101722329596	-0.5476965983301401	0.5786420850958496	-0.3433046376701368	0.11455327312508512	0.42104041864057323	-0.6653375722263658	0.0215092457999908	0.8029190795354773	-0.6551131528392791	0.28580461533165136	-0.8297354021032943	0.4225532423320494	-0.52205870788653	-0.2743779651313122	-0.5171370464320261	-0.4825427373335872	-0.37794064629906476	-0.08666557913698512	-0.5602047462441486	0.07920765494324863	-0.5812897302448905	-0.5559286625128451	-0.3898189595103037	-0.42759444246479184	0.18754737142754063	-0.006464491723576304	-0.06579792083820225	0.21828442310649443	-0.03772943709820676	-0.6740476403272109	0.038835633783629656	0.6267821232547037
-0.2492635750267708	-0.14917244825966922	-0.373348064427044	0.8879309775411273	-0.2572157840113233	0.6329717991487865	0.09284373059043358	0.9063050175147884	-0.005746112375491852	-0.6027917678445257	0.5865243414074983	-0.2693215184294949	0.1596190949338197	0.48538534112247583	-0.6629615088345167	0.03581376739663381	1.0144937144084136	-0.6366773907045173	0.3474028959112422	-0.7713985548380128	0.29041232559987945	-0.5129701843517248	-0.31400992929055543	-0.5289209036227756	-0.5168301405665339	-0.4874322052154911	-0.05094860124583252	-0.5261210731242697	0.028095473238152646	-0.5832397186716527	-0.6091099740805574	-0.3607098958101186	-0.4175217098393059	0.2016907373580175	-0.02474144184624861	-0.08727091960412173	0.23882782700142507	-0.025348458849743218	-0.5977134895786296	-0.04564659432244087	0.7584152380872455
-0.2136679813216969	-0.13318389319422633	-0.23314869820279166	0.7474405902489952	-0.28635009947194695	0.5920802543510018	0.08131191875967177	0.8898060369442398	-0.05988533216625576	-0.6785601097265449	0.6153470125556761	-0.20133680405537985	0.21717061599211301	0.5347588015738449	-0.6617432729429336	0.0746563325676757	1.2283929888202745	-0.5876288694071277	0.4222732164774198	-0.6943939164478394	0.1572672985581937	-0.4404219114433925	-0.36327865124053205	-0.519021977148812	-0.5499244234007027	-0.550702654793994	-0.030686991096497224	-0.46745369006786336	-0.01973192377213003	-0.5748405497709612	-0.6278196186986037	-0.3577316654589818	-0.4109631963042518	0.19333719685614797	-0.03630598486476809	-0.09008118714041122	0.24268810714508163	-0.021615441778610273	-0.5267709702955619	-0.1374492485046948	0.8575365594972919
-0.16790305627951604	-0.14608132761368348	-0.12126361679429201	0.5537376379680958	-0.27703399922055566	0.5310494368502493	0.07386524440033143	0.8436222200095982	-0.11327827198496662	-0.7411677525060331	0.659748134482887	-0.1283171157639725	0.27765474980850857	0.5850312689525884	-0.6525410613321256	0.13817699863945304	1.4090120748562724	-0.5172089550617953	0.44257313386383396	-0.6455438123797598	0.10341351562454107	-0.3502163164183188	-0.41660447557166086	-0.5073475675480689	-0.5848126177564374	-0.5678633376647138	-0.01480754314225061	-0.38582716609042755	-0.022550781559875895	-0.5764858525060426	-0.6038456241023447	-0.37523590054956746	-0.41047284015209684	0.16968723196979948	-0.05549163888659697	-0.04496361923962057	0.2285561250539616	-0.023288863224292477	-0.4775723331727539	-0.22550966806817246	0.8796649269486816
-0.11646959455433128	-0.19629358977818173	-0.011917733363289867	0.35678449809317236	-0.24204203860672333	0.442605585570068	0.06479733835390379	0.7848428166382361	-0.07614518973917238	-0.7328341226358809	0.7086147406724912	-0.03825726616178791	0.31381828412141893	0.6476500981339333	-0.6161953458890037	0.19856971775635052	1.5992540873557253	-0.4445344761751418	0.4283640435572712	-0.6282007007560898	0.10509818958828268	-0.25538650194078455	-0.47009440741483655	-0.510789086211622	-0.6174668845570154	-0.539540556122202	-0.012404421938493056	-0.32567507757614633	0.006464816577633571	-0.5848342404581226	-0.5467755196234176	-0.4079736127235526	-0.42204728849355355	0.14441807861612668	-0.07922938508250664	0.06735766460852453	0.18960086325646772	-0.030122975981478405	-0.4615747950744222	-0.3201830775744192	0.7827729001635536
-0.056451175099089715	-0.2722761230045708	0.10807496264003018	0.19725377132616817	-0.19507223481252917	0.3363623251192233	0.06075799838776854	0.7020146972130907	0.11238096138267151	-0.6859727125937376	0.7463007214929962	0.08010232036655271	0.3073986742756013	0.6772454061830782	-0.5495246180041437	0.2579726984337943	1.7574160742180163	-0.4027076069241696	0.40616446961308483	-0.616808457045593	0.18061844164502552	-0.15541274305792258	-0.505021956228746	-0.5141454789718365	-0.6322074216823355	-0.4832429387563755	-0.048338151938219734	-0.29799285190144625	0.025032003824197468	-0.5762421039526989	-0.4744088068580969	-0.4568804912100276	-0.4179099084597584	0.11905079262807179	-0.09406869120930994	0.25136631851873903	0.13694999886235507	-0.03675815052484256	-0.47176687034475606	-0.39331556945313356	0.5868193988039487
-0.004953164819543482	-0.36033616474962504	0.21890872699118083	0.06263017834932921	-0.14631888218497727	0.21924953886655305	0.08712820193086862	0.6025733515354306	0.4033057704880463	-0.6442379829777055	0.767900810141015	0.20852347706905414	0.2656511238890469	0.6527564574814162	-0.4695741120944968	0.3185521606524753	1.824463003431378	-0.39042492718342964	0.37688590643343384	-0.6083508879224168	0.38210991042103115	-0.10320037471573835	-0.5027609193961056	-0.5120416530750369	-0.6239655828992923	-0.40953411760201075	-0.10312931538390882	-0.296196143122716	0.032160685502301126	-0.544869633899204	-0.3963433576723541	-0.48702794173761965	-0.39972586781740005	0.09997626181983958	-0.09596325311226961	0.45711622400515556	0.08398024176072134	-0.048577420875455954	-0.48380345111644985	-0.4301637645760974	0.3767121208324326
0.02166431177890924	-0.4363514950120454	0.31432911414558856	-0.04534187635650159	-0.08627575597775003	0.08100322479974462	0.12124734336818963	0.5047504863522856	0.69672948677257	-0.5829619455037008	0.8043604742606743	0.31473545597663516	0.20710331794854997	0.6237964476609482	-0.38775094605398613	0.3612976566507985	1.8758105065493034	-0.3833089578498846	0.3438506233346019	-0.5960109888764351	0.5677810634315663	-0.11383474682831171	-0.46371244861302696	-0.5252848114658806	-0.5974884642625977	-0.31094021861078514	-0.15021164296813033	-0.310548295882159	0.03239364895583333	-0.5105010878775043	-0.32737933870434394	-0.4579987539472337	-0.38917299479292966	0.06585063821308404	-0.08677334198117068	0.6210442389742481	0.05152032090059509	-0.05592643253900463	-0.4917963082890087	-0.4508844663967734	0.21555955435581117
0.0250032324545091	-0.48006174478326324	0.38874097908616995	-0.10818157928200163	-0.008161749205137746	-0.058536368471820255	0.12849250870427634	0.40621358565685367	0.865060849559765	-0.4918357557651042	0.8542165911675148	0.4015196403514304	0.15724086650533167	0.5787142469429083	-0.3115759646017282	0.38554624841743224	1.9627087761973907	-0.38741884112833536	0.30463932676319355	-0.5655739298753167	0.686790448671524	-0.15346710605486966	-0.40897347626149705	-0.5380901794966955	-0.5540622664858257	-0.22942349551767224	-0.19486257733443108	-0.3066966686798481	0.019790326119707814	-0.4809973567329905	-0.28181013240964664	-0.38558553629087133	-0.3701819096501512	-0.003860331936876166	-0.0581663145143058	0.7115093057560695	0.03841215223887944	-0.04905721303820153	-0.5022366823768337	-0.45203276852637037	0.10041424272234481
0.015796261382425292	-0.48303807580313807	0.4190598938841574	-0.14619643164756538	0.06386827372982931	-0.17763766494683284	0.12843755169793422	0.3105233065370682	0.9086277697464418	-0.38822576628759864	0.886016251823956	0.44840940576756366	0.12838877769891965	0.49984137251464655	-0.2860735554002254	0.42280149722331045	2.0491204933838447	-0.3944643553199642	0.23679688359684475	-0.5339548491654191	0.8068820416895154	-0.21283568720964877	-0.34627528957570936	-0.5546897306477527	-0.48756907433269375	-0.17659141751503463	-0.2341983730383011	-0.2659103035291347	0.0025510305582811615	-0.44044369117015253	-0.26090787051187403	-0.300426405599185	-0.33883997892500617	-0.079164862246677	-0.007098869917327222	0.7266847504520318	0.04163464696749572	-0.038735830415190985	-0.49607650695242106	-0.41338009862832525	0.04106114354745573
-0.008133648134437616	-0.4620233749658407	0.4067113731935863	-0.16570578553474208	0.09561001083515767	-0.2745513736778173	0.12076188981216854	0.24100480906092972	0.9072822043422845	-0.2696907006777961	0.9471291103089152	0.4227905201784036	0.10532960340919598	0.42068081586962547	-0.31785843729882124	0.48908596120148823	2.1031494411792284	-0.39102379588971975	0.1486374857655369	-0.5113333992215034	0.8564404638546869	-0.2582783048836767	-0.2782527258324107	-0.5979823329171785	-0.41250403137132563	-0.11851231806692977	-0.259285073604593	-0.1921699324547513	-0.02139761246488984	-0.4133063522310322	-0.2530475444147394	-0.21090833240124005	-0.3181530787560305	-0.1452694580830539	0.05683616479884923	0.650168829804882	0.11727935395642337	-0.03896987537262796	-0.47436809605180275	-0.3602301143441173	0.023316556801445506
-0.04950340342965246	-0.44540347695678806	0.362680789317109	-0.17413158831014008	0.09569149276155436	-0.3472441308283961	0.08285071493724969	0.22055483198906636	0.8157950641319536	-0.1066356310213243	1.05714240440971	0.3484220285580698	0.07183354152283164	0.371882719851775	-0.3713903400719716	0.5514488200422065	2.129369212722916	-0.3951571642154744	0.09088963013712491	-0.4821700705100208	0.7640400018168756	-0.29377951704895866	-0.22316730428878168	-0.6456528387868826	-0.3637299464170568	-0.07926404094168171	-0.2624703872001632	-0.09253328574919674	-0.05361645808847616	-0.4169625805312124	-0.2628936371048324	-0.12953760200295603	-0.3096024933528531	-0.21716387934804024	0.11537041218984574	0.5197724161210584	0.2898170925510913	-0.060888185636683724	-0.4456481994953741	-0.3172918168552554	0.01905246976720311
-0.09268638629738031	-0.4559641225589882	0.3002076096040648	-0.20418965231260908	0.0617859578330161	-0.39517769303011485	0.03909577838796579	0.2541145010664951	0.6586692081978602	0.09663391886075268	1.1171304344725124	0.25990366847465696	-0.0014014318746756738	0.33822390049089923	-0.4241973421493032	0.601944154764561	2.1079176553032566	-0.41743273158467353	0.043048951982652725	-0.434491798308403	0.6413711923377967	-0.3377429175494344	-0.1936461862884077	-0.6603066550044823	-0.3342996432472184	-0.09357156891499845	-0.24566738678329675	0.019443630233031518	-0.09302222625354835	-0.429475006269608	-0.2730706908937529	-0.08287865983515552	-0.30602697974340115	-0.269971503225495	0.1464806617185406	0.41767028695033126	0.5064795115704068	-0.09626408095341793	-0.3990862593392529	-0.27029345112246006	0.01855873337376566
-0.12327653301425265	-0.5041347692305143	0.2455391226218567	-0.2630879885101651	-0.0275635012350069	-0.4300738047515151	0.022599516984310154	0.31915837599897756	0.6586352863809487	0.2758901864006079	1.134417271276173	0.19291589569148695	-0.09694033134475395	0.3005495168544211	-0.48233035072785724	0.6555954479070614	2.0357132699965588	-0.46374524487098057	-0.02683796460910164	-0.3764708361549508	0.5241803624361816	-0.393779928493507	-0.1861154749022716	-0.6394508086864867	-0.2993014448830862	-0.1341142041156535	-0.2280162259415746	0.13429312851418845	-0.15204351720608061	-0.42786017210369415	-0.26789942372458597	-0.07514210742875464	-0.31610992812205774	-0.30796109931108767	0.15129850691973273	0.3344608199894735	0.6872748929071559	-0.14093156108043745	-0.3318918698249732	-0.23015414007448992	0.02586004731310057
-0.1526109169462778	-0.5808552357676149	0.215808232618659	-0.33091405518751327	-0.1404793441265244	-0.44021819712639465	0.020007378185178955	0.3847068360268079	0.8275320127833339	0.39163997757977187	1.1796979582853713	0.17947812836479884	-0.16895405230601138	0.26879659217957685	-0.541168123871791	0.6779485971905895	1.9365863151460327	-0.5275658609234862	-0.04121742770111543	-0.3090038901735644	0.3663007514367756	-0.44022201723074855	-0.20594513260789737	-0.5895427076433066	-0.25168663294039384	-0.19404437478987804	-0.24158679273926817	0.2544359245147206	-0.22526393065143796	-0.4168102376853694	-0.2513823963862671	-0.10704682797196059	-0.3300952942116027	-0.36550362279753273	0.15681931174102653	0.2401635702036215	0.8424749385088004	-0.20721309302684485	-0.2612331206190358	-0.21843530673404782	0.03797903151568628
-0.18140544024182678	-0.6566327875188053	0.1986129621043724	-0.41305740392461904	-0.212436938682472	-0.4165952937331589	0.03996593098837917	0.43049079307456894	0.9592391205784067	0.4458141200911972	1.1809327323427756	0.23972188450333903	-0.2378905385101382	0.25629440250956376	-0.5882665329695534	0.6347735920581645	1.8125154374289973	-0.5892963077658088	0.005686200133377672	-0.223225797548386	0.21148925527200144	-0.471512124649699	-0.25486740536577646	-0.4991511591408798	-0.19238601056712418	-0.2733899165952095	-0.28178017287271623	0.3583760653010679	-0.2777389485597005	-0.4029267263344055	-0.2025552917749936	-0.17028572684551233	-0.35191614298243445	-0.4098473069594384	0.1607284530430612	0.18247644204960994	0.976023847652554	-0.2835819626388248	-0.195469405243631	-0.2099768312258549	0.07400682652782112
-0.2030644142552498	-0.7041884897647371	0.19597575999440794	-0.5076008354571583	-0.23035390894243898	-0.37956863534496177	0.1006018279857119	0.43031942455161964	1.0274898162043569	0.42497449706037826	1.0793683374429874	0.38159756385338445	-0.2950724700153555	0.28092719231960533	-0.6433287816560999	0.5614769246080021	1.6618463584758931	-0.6146014462374105	0.034896614198848555	-0.13369784295052173	0.0921897937204053	-0.472098481006785	-0.3029144380594079	-0.38779431673045034	-0.1050682134395889	-0.32547043184438584	-0.32526253065365995	0.4423587522877398	-0.30920066295930465	-0.38468620959239336	-0.1170432178656488	-0.24164914683020963	-0.3848517312020781	-0.4202616327833536	0.15205290260959745	0.1462750866048658	1.0020052114020246	-0.31750677921944426	-0.1401933589689064	-0.19436197280285117	0.1371003529257333
-0.22519870035078826	-0.7185043959925638	0.21631607221415647	-0.6081920844114921	-0.21326081149381956	-0.331216439412223	0.1810680447714463	0.36487568973225837	1.0937504319048312	0.33678893570472435	0.9470276220302235	0.5479192563326577	-0.2829242220968668	0.3565996020864167	-0.7065965034967018	0.5085726038726357	1.5409759147287274	-0.589331535336768	0.06622816944317705	-0.055898396859617526	0.03311463717727338	-0.43270599483539796	-0.32659150521412406	-0.27952632852688486	-0.00675847731906497	-0.33799647773542496	-0.3741731151536817	0.5270515157977413	-0.34271245574999687	-0.36764412323766277	-0.035730212897667986	-0.3003237080008703	-0.4199530590937336	-0.4214146912373553	0.15207004796618487	0.07104933423573974	0.9354405546640419	-0.3202217007257244	-0.11071674220679269	-0.1816998912845257	0.2034704935710105
-0.23449369217881988	-0.702770017956367	0.26259184167073873	-0.7082155790772513	-0.16331239061244515	-0.2711350234086035	0.28555047332863204	0.26305422568031245	1.0697790146207005	0.23638589567125826	0.8472054425812935	0.6705179390376225	-0.23649252585285133	0.48790256051911846	-0.7462344762666641	0.4776666205274081	1.4663928284984789	-0.5192638967010171	0.12292823244106968	0.018589350478236476	0.02746930588155664	-0.351628902187659	-0.32670091022215464	-0.17649966380031973	0.06449027273557587	-0.30407872902825284	-0.43599458612095354	0.5777681935398841	-0.3832248003193502	-0.35232858913579435	0.032230580239524506	-0.31973355408241416	-0.45942672934209183	-0.40269589122876137	0.16374603580252628	-0.0008424189198771636	0.8840149096198697	-0.35577312976053643	-0.10238099619103207	-0.1610407056493641	0.2548340401975306
-0.2253923460138722	-0.65941233632249	0.3576023933621101	-0.8001670888575939	-0.07729463697932232	-0.22785128586213715	0.4120065449215581	0.15225495512056011	0.9156043567579084	0.17100407517201194	0.7758084385223374	0.7576958734525366	-0.2165587936532666	0.706073561654194	-0.7738612472295227	0.4478344100174379	1.4013894196239849	-0.439285568102376	0.12305601203015745	0.09312804702767592	0.04851099525650519	-0.2323187098018586	-0.31439284681866303	-0.07335139064041307	0.12415475452123736	-0.22818480875734046	-0.4754057738625887	0.5737121503687378	-0.42579887145246803	-0.333316201974854	0.09957082131641581	-0.281107846271702	-0.49832831741293565	-0.3577879444191535	0.1645004314923932	-0.024384796507974118	0.8098471793815571	-0.436109061401085	-0.11296325531742327	-0.12250081542476168	0.27956574499614306
-0.20724246613754654	-0.6092656682300556	0.4574240570108488	-0.8955827226305548	0.020076265065117515	-0.19702190181349702	0.5146295947641732	0.0592208881064776	0.7224761458084057	0.1403438630132512	0.7023393821067775	0.8234186195110622	-0.18585072252597362	1.00731280287861	-0.8086665486940283	0.4291507626839629	1.3728125717105981	-0.37587594037771466	0.07597349277094026	0.16399840034296698	0.08256149153028021	-0.1254286111615704	-0.29128103887210677	0.007043944641376745	0.1890317339355999	-0.13827563491723313	-0.4737659970412009	0.5409625604139048	-0.4817683411637228	-0.3100483713200924	0.13014335282053188	-0.19462505764617893	-0.5241230941668424	-0.31111361019064787	0.17082706807331843	-0.012581672855557951	0.6205927493821901	-0.5409495000853792	-0.135913160305496	-0.08657536308450976	0.2983127662379225
-0.18438640984324067	-0.5611032208175375	0.5384289272263372	-0.9992513643954357	0.09833512859576768	-0.14763059715555132	0.5767676499348535	0.006201371200888087	0.5105778628345343	0.13758078200437365	0.6621923105280201	0.8622574532557824	-0.14216684426352216	1.328042514288489	-0.8348636543956903	0.46451056900673465	1.3881443803905757	-0.3339903585084805	0.05165277764789589	0.2116766725445829	0.10977288091813613	-0.042672407127633975	-0.260547348699388	0.05054328124748405	0.2508032155744211	-0.06626478887254171	-0.4625043114000598	0.4966903650577489	-0.5447966035170206	-0.2939406544198521	0.11303680102492701	-0.08315252009732878	-0.5391606828328828	-0.28234848173707594	0.18292311714606266	0.047494182704298595	0.42741090393232417	-0.6705401930187298	-0.15562335691297374	-0.0692893149550389	0.31252638968540086
-0.1550168176088371	-0.5199757376338141	0.6313101164032459	-1.0659336941726079	0.16989436706710778	-0.1059017848957284	0.6142391687590367	-0.0051660741547017745	0.3046837414539984	0.15897524057914397	0.6966898679263247	0.9186307302765364	-0.13669531196690016	1.7008666804499222	-0.8477608459421273	0.5327558355536428	1.38398165377436	-0.33550514405968174	0.03384030292905742	0.23870013436947843	0.09444346352620821	0.004396016809219238	-0.230160107718767	0.07024384744873924	0.32323662418103993	-0.01791425173313901	-0.4483588803144081	0.4474799102438823	-0.5933112427152236	-0.29685548087027414	0.0810163147134459	0.0276125451075732	-0.539130035573373	-0.27036403376302937	0.19147007740511776	0.16686668327986018	0.2838420502417823	-0.7936361383831791	-0.17992116976742323	-0.08092612671479522	0.3069755956864374
-0.12577632248315604	-0.4933445443760919	0.6758218114754599	-1.0810079819504665	0.25726109925946944	-0.07417532856633147	0.6132224641417098	0.023976095220054144	0.1856294713669189	0.18659495395705045	0.7232290528039623	1.0059175742770172	-0.16406100800550738	2.14046908117668	-0.8596512309665945	0.5851932985345482	1.3432193697662358	-0.3633231825929653	0.014673364565887853	0.26717055380339955	0.036037713856087374	0.0046492161452338695	-0.2144969574023229	0.048208399327334325	0.41239064206413867	-0.0048732461776916595	-0.41816436918953936	0.424101178649975	-0.6298282640564897	-0.3249475016433294	0.04087693894637158	0.0949707587579845	-0.501260238572684	-0.2701800350735602	0.20824680882635102	0.3006226440638821	0.1369332150356417	-0.8536335632223782	-0.20957514282774703	-0.12770918579829119	0.3033249387167709
-0.10808415053775641	-0.4878018452867375	0.6364865164907069	-1.0694554164263859	0.3271544850133587	-0.022130185077815844	0.5741113946283246	0.07620541282538187	0.14210778026945717	0.22091708070589194	0.7074645401806626	1.078895374266287	-0.2000718857638863	2.5248364962855923	-0.8539829102479037	0.6499651433882776	1.2885416853553386	-0.37015733135884443	0.052632421164237386	0.28890548746573075	-0.045875373837901634	-0.025095042695948495	-0.20202478648678407	-0.01691291672681582	0.4701850557070365	-0.03617444307651578	-0.3868955215265208	0.43483839638155236	-0.6669160458589112	-0.3660699138306399	-0.009242982457194035	0.10635878132669721	-0.43582833951970124	-0.264942205713356	0.2332018753399991	0.415575360241461	0.02011778112329902	-0.8485898943895929	-0.22837491043776068	-0.21142246158543648	0.30322020675452704
-0.09749818762249832	-0.5070619046963392	0.5697457022821475	-1.0305354485283087	0.36597609616785215	0.022372075650011775	0.5465779344509857	0.1036338969706512	0.1303821388903797	0.2883406960068802	0.7280920328245613	1.1117106701631934	-0.24246220059057322	2.6775837666259172	-0.820989860522943	0.748145329151138	1.2016650402611004	-0.31358185240006364	0.09275521213780687	0.3201373541675806	-0.13790766209555888	-0.05245389726626486	-0.17224839013433613	-0.09203044600160248	0.48644872525632615	-0.11891593510119569	-0.3689616405431796	0.4638331877508931	-0.702046934651656	-0.40275407110912037	-0.047779265401827545	0.09101119580072761	-0.3570853140863842	-0.26439020964495075	0.2524904015013557	0.5029363587900179	-0.018300398219422687	-0.8089777853432342	-0.22345622910080176	-0.2995033865440845	0.30714017448425274
-0.07610327587691659	-0.5314792980219231	0.48124797066639413	-0.9730523838906823	0.40969567645354343	0.03566369660987663	0.5462023949076487	0.08592581626596472	0.17917301888142756	0.40885097615314764	0.7957847147113051	1.1012721052697672	-0.2873834004002779	2.6051717553157148	-0.7751499595776441	0.8100226559272186	1.096969762794081	-0.21757497901546588	0.061611066957474446	0.37901426307566854	-0.2052276799579304	-0.054572775920274194	-0.12275174108429394	-0.165688674076299	0.4808046734408351	-0.24792028995010257	-0.3635899578524252	0.47652849528923236	-0.7212314750500803	-0.44274914623720807	-0.062196758269465635	0.056493391922616695	-0.2748791483284834	-0.2727069504089263	0.2705701800232672	0.5614665672049172	-0.029209885581926626	-0.7511101696167203	-0.19480727506365603	-0.3456405256796829	0.3342956761233822
-0.036857754825229516	-0.5388914281650825	0.3597050274768129	-0.9265870437806509	0.45890170644996686	0.045748284166039856	0.5510386114657431	0.05130937463035279	0.277331449751021	0.5529972504717519	0.8628684669259039	1.0455439081019775	-0.3233219671591422	2.346988952532988	-0.7408279252436832	0.7888086395645735	0.9840139057561845	-0.16415823891926506	0.042060789827040194	0.4389203460577805	-0.2287350179817979	-0.019484678461119932	-0.08600989255387129	-0.2441625961112986	0.44244712189716706	-0.37890097648404114	-0.37825370919771095	0.42334806718583656	-0.7405208490025968	-0.48337390512810574	-0.06390327643529162	0.01965918666028816	-0.20093752688500288	-0.2677880521104687	0.28402071226645315	0.5831056272343443	-0.04683290362904708	-0.7127033921011652	-0.13214138303027906	-0.34405135755390204	0.3550326046478096
0.012064181330260595	-0.5245099278651917	0.2640262657913619	-0.9035230543476047	0.49293399104178964	0.04008925319493868	0.553896375795526	0.00044148473511633756	0.36525679918564224	0.6990188689289104	0.8966640637299289	0.9609295377780637	-0.33286701909509825	1.9006499932304426	-0.7131105416938468	0.7322628283444225	0.808108972459588	-0.18962777272200332	0.08093985946682145	0.46839955988109133	-0.23135686156775384	0.026837473748533854	-0.08789712894240673	-0.32286757416964695	0.3825710939415094	-0.49251221271574125	-0.4089948125963751	0.3509525380117005	-0.757003013340043	-0.5092925013004977	-0.06888837798636757	0.02975778382793352	-0.14839790833238883	-0.27175015722369106	0.2752851530849316	0.5824669300670056	-0.04794063619200928	-0.7083735603885652	-0.05107773099615909	-0.3144005561360901	0.36044874326674115
0.09242713151011292	-0.48954008819641565	0.20348644032785163	-0.8890165208583214	0.5272469356023134	0.010859648046979831	0.5482541231444145	-0.06243172224001612	0.42914288770230924	0.8389372964026013	0.8805781715574416	0.8795656997002566	-0.3195617951843716	1.3451356326676218	-0.6806309632950904	0.6567065693626747	0.5725094582587869	-0.26441590586614566	0.1515082672003763	0.46639216094462627	-0.24416484640467787	0.05005185497673255	-0.10975989638060941	-0.37185145111943607	0.3260967283993869	-0.5960191052620054	-0.4430814376708606	0.32532523076057973	-0.7600781309266764	-0.5229119517186704	-0.07275648582890418	0.08344580605818656	-0.13012192591150107	-0.30496805396240173	0.24679814311418186	0.5883557179498669	-0.05015610131793247	-0.7058341726003639	0.02895725450835631	-0.2660590870195685	0.3832503876182747
0.19083433665915564	-0.4439522081123841	0.16845441770496408	-0.871909837293817	0.5680874878219759	-0.012658596913501482	0.5312266106794538	-0.09739090092152537	0.48370047656831217	0.9203316707002884	0.841877307950029	0.8050631655130731	-0.3000699635373768	0.8320783725949077	-0.665921520009108	0.5473498089580505	0.32724376848682907	-0.3624307507953577	0.25713087554034986	0.43102321826204193	-0.2545183393738978	0.07383926628117368	-0.1374211292444573	-0.38266244084345846	0.2920547187236364	-0.6661649622518098	-0.48153137693099346	0.35532058450370574	-0.7639569724279972	-0.5298080045404003	-0.05833899296126519	0.14492743491612578	-0.13986775443555227	-0.3437795108609534	0.20195446295860192	0.5957901529776864	-0.07952779806313533	-0.688947828921221	0.09671918417690148	-0.2079980605918162	0.41182725160215317
0.2618788228093915	-0.41446767271990675	0.17665112696566004	-0.8392680798621723	0.597013571692919	-0.011948414691236739	0.5362551767597457	-0.08522373579217632	0.5344022855787098	0.9197435450237006	0.8143570697117155	0.7254670137855984	-0.2594552854765543	0.4634975191306803	-0.6678747246617303	0.449589795174204	0.10321339059602627	-0.4160940838882654	0.4047674127723921	0.37047517521395384	-0.2501448811368993	0.06455084853372539	-0.1767431125476125	-0.37458764086961	0.28232359490382153	-0.6682943900532863	-0.505072540723104	0.45622676196309353	-0.787567818443546	-0.5145940323357593	-0.038584752375045675	0.20673997825752483	-0.1537713944997387	-0.36004499500996656	0.13737647737038083	0.6099820040359457	-0.12281328715220688	-0.6851094916192391	0.14596511631256406	-0.16719232420077695	0.4468825355363002
0.30408770931130347	-0.4220437880432254	0.1996642791617229	-0.7827148157261284	0.6121963706448986	0.013177084772265129	0.5992817035329547	-0.060879885059982264	0.5907577307410253	0.8795179680872149	0.7927654384202549	0.6506293731812892	-0.18479016119975394	0.21625862734385368	-0.6496011862879738	0.38208216387934224	-0.05873289319009569	-0.32440845920786804	0.5522506144975298	0.29159560583743954	-0.2830796992889895	0.009646571461292358	-0.21755118054318912	-0.3630470005455419	0.2921139516512347	-0.6336807499077223	-0.48616798725353894	0.6092052178000745	-0.8122502963453455	-0.48710122675634404	-0.026949401244420683	0.2777154295374763	-0.1809146506720686	-0.3799781863690532	0.06768917551897241	0.6489936270169803	-0.15612918317462204	-0.7119310437416201	0.16451658510508596	-0.14942439928477788	0.5324485486901199
0.3209876944531782	-0.4584730958154111	0.21679718340989554	-0.7134323358737361	0.6318968897382227	0.05509278709057873	0.724473763980015	-0.01469606812534079	0.6550282665160253	0.8336996488677004	0.7865746534201185	0.5813293661199616	-0.1106794212525682	0.05830910358379151	-0.6078388517566536	0.2949104839666411	-0.09830582673644431	-0.09913988545418448	0.6559820849190041	0.19003344746310585	-0.34472091551199174	-0.036582296782462095	-0.24791107027180243	-0.3464717710811522	0.32502207385580756	-0.5920803597207149	-0.4370029546260614	0.723861058847596	-0.8177132893306881	-0.4758075437846755	-0.017465297256170898	0.3367094943473396	-0.2246176427327491	-0.4016654985677383	0.012472554627728633	0.7176407985625209	-0.16495747602489427	-0.7451888321935416	0.15904218736707681	-0.13630094637509688	0.6038308618142476
0.30465104214936617	-0.4887857563676897	0.23580998510807522	-0.650008422013612	0.6669069574468098	0.09764391560776133	0.9050350083166332	0.05588872238247833	0.7220690840054651	0.778426931979252	0.8044196757565786	0.49922829392448087	-0.03631157552932868	-0.021894301096984585	-0.5455980725684627	0.2301106276476438	-0.04962895601905052	0.17184233287951925	0.6845536010390358	0.12810977570221216	-0.3816275477772752	-0.05547896301758633	-0.262926907624062	-0.3578543204418759	0.37366076926128	-0.5453999620334532	-0.39174888395764107	0.7323819771275653	-0.8142887265637558	-0.47222240881255517	-0.025025689857493816	0.35492120178187364	-0.25742042616118416	-0.3920117006602922	-0.03866347139560132	0.8032517668725705	-0.15337663559392956	-0.78732862678023	0.16197447816411065	-0.13004680084782777	0.6523965688779467
0.27561592878756114	-0.4792992136955271	0.27262390104850476	-0.5862142336174607	0.7016544722814506	0.13059637072085842	1.074385023359485	0.10960323385335927	0.8045217136450322	0.7309662995496395	0.8151351465150125	0.41178227437586534	0.035782490986943895	0.006969814651230757	-0.4454107555672178	0.2251806097605495	0.014347286547545027	0.37956757629604726	0.651629060250747	0.14808186664368755	-0.4217027059081401	-0.09299244359013495	-0.2621519554838423	-0.4097689606351838	0.41389685079451227	-0.5022686106819843	-0.34631575719952806	0.635962192247404	-0.7857856480240177	-0.46928726998268805	-0.0609970242862191	0.3400414608704494	-0.28799617539858885	-0.35690475070970634	-0.08711624911293006	0.887023287340685	-0.10896663011518495	-0.8402578939048044	0.16588814047789296	-0.15052143792644693	0.7768331017333951
0.2572900073993405	-0.4351790009739129	0.32132304541694423	-0.5424477834589259	0.7452654099986121	0.14728939074525665	1.176330270123881	0.16033783711963484	0.9078701825020852	0.6898418890319526	0.7847309496905693	0.33534450062978716	0.07507146738999468	0.07114692250668916	-0.3131667189064436	0.21476034468101077	0.06887359908148942	0.4622936554294236	0.6097429109477657	0.20613339832409155	-0.4932399870704726	-0.13930126951894667	-0.2499988825083951	-0.4742092694626224	0.44633957142509395	-0.4966736435173205	-0.2990449495208934	0.47422612595601005	-0.7262634856463898	-0.47990048824293546	-0.10078475388579103	0.31425295284911753	-0.3099293974542877	-0.3369102264541313	-0.10449306801473968	0.9427432282192942	-0.032919111285181046	-0.888974351795499	0.1662310293210957	-0.18480645865298925	0.9004617023086737
0.25449094736021693	-0.3733647873132078	0.3661198434199654	-0.530673053213228	0.7836796115211179	0.14575689226563307	1.2275868380388464	0.23445472329489464	1.0164086893465984	0.658515874220449	0.7314326886647992	0.2879185649462556	0.09510161425559857	0.08895924642772239	-0.19812900570613817	0.19598332579664435	0.09134151053212113	0.4641489741665533	0.58183584869099	0.2850944864391437	-0.5354684039761873	-0.14990898906983466	-0.21502574827447302	-0.525661797609235	0.48960499411266956	-0.5402782010468947	-0.2767948743755074	0.3446048842425314	-0.6549883170380318	-0.49268713110384565	-0.12209037462275807	0.26866663004149505	-0.29609726766229155	-0.3429576500479943	-0.09428300816666091	0.9604990094713036	0.031883243648089234	-0.9189087018518031	0.17496878294612753	-0.21195560185989262	0.8796200418220025
0.2912249428422094	-0.29158537796822054	0.4407989923581771	-0.48040622786664056	0.8150229925418397	0.16843786976407682	1.235491487451037	0.34496837964973154	1.1641608165408113	0.6826623170932168	0.7027876220043293	0.2622159027528135	0.13756424008180076	0.1148266724180254	-0.11073819959913293	0.2075520609521532	0.08039948628378676	0.4354854739302761	0.6051598830191505	0.4133234621572758	-0.5043075140375735	-0.14443188764343376	-0.13591681038402928	-0.5200799705188801	0.5260163208923752	-0.6028388413582381	-0.2459406829201951	0.3256049578758316	-0.5612671196817892	-0.44706552686936724	-0.1018810625256529	0.21541221989301507	-0.24193334435566988	-0.32574763929304273	-0.05875782931658831	0.9405461099636497	0.07980106890954863	-0.9260353708057867	0.19303547785688177	-0.21187358027920794	0.8249649192392241
0.37597132666823646	-0.18579033898903743	0.5236748505570841	-0.3663781274159932	0.8529301954112103	0.22605981259795863	1.195272118309755	0.5041887784159524	1.356440982067528	0.768817180358008	0.7048004728650298	0.22419807973004896	0.21181156747251523	0.204092066926729	-0.013963956707366176	0.23161390961700282	0.060883326433742876	0.4467700391605348	0.6937281755355404	0.5520785449889523	-0.4437485055926034	-0.09725685345983769	-0.002132719730073296	-0.4587649984283061	0.5452585605152072	-0.6579534432787978	-0.15450898912073135	0.41374051665046885	-0.4081518898473592	-0.32273345228377653	-0.0244775355375621	0.21647342840893816	-0.15981912037629792	-0.2602809055801559	0.03221543273866316	0.9383234438213105	0.20212159798327772	-0.8910690541645705	0.21936697626411322	-0.16421904190092876	0.8668726658459466
0.4851874806476026	-0.0674258359507145	0.5384111082931617	-0.2620594481323086	0.8797920704800954	0.30673651304726246	1.153761259519436	0.6680646887222776	1.5323595245705943	0.9075149696350069	0.7176471974759695	0.18308890000931247	0.29747599823106957	0.27728321757398744	0.08266933327132533	0.24362149106170455	0.05545556341727638	0.548237186043643	0.8089342530571001	0.6252212331409522	-0.33978961821415254	0.030662116350426115	0.16515665463338886	-0.37843046736318786	0.5720318437898961	-0.6762971415947826	-0.01765359256787651	0.5791560703809404	-0.20957384205600543	-0.13811423550409535	0.07681724577207784	0.2835577817971752	-0.06561966039697661	-0.1682324945287204	0.16357458223664892	0.9825596096311735	0.43331881093479174	-0.8145012463387704	0.2764875280401968	-0.0777888012535759	0.9048604447229437
0.6201761119683284	0.032416540988719676	0.5274702833234497	-0.14382667461698492	0.9125930726285848	0.41598496563863974	1.111893180187896	0.7885748422491146	1.6765498609891005	1.0976904006798276	0.7279820871893127	0.20221509876668856	0.38029619634204115	0.2605017549296754	0.15888458698446167	0.264228592343552	0.058450564125565055	0.7108593961100931	0.9392353593695653	0.6594692931686568	-0.18783425804088696	0.21249921845075465	0.3409066829512503	-0.3009294127949169	0.6081893151656057	-0.6480161135385774	0.13179227429172694	0.7485523561361458	0.024426298845009242	0.09585390713830474	0.16649736101976986	0.38563919452232637	0.011703375345729173	-0.04121206589897597	0.3269355398058984	1.0785813417688401	0.7267672371594204	-0.6943893741816533	0.3642197768869254	0.022113484021372847	0.9228294571023344
0.7900033584929816	0.10687401203963454	0.557548642523569	0.0396155588544199	0.9789736820000263	0.5484302122898934	1.0145276839519985	0.8712030317308196	1.7866148495946306	1.3238191749727082	0.7385199534600383	0.2550613807472082	0.41962534552260033	0.17854828343027837	0.2498495562444603	0.29600293111207465	0.07416080249792723	0.8539890169130351	1.0620400631222127	0.6731134920312266	-0.022814307062707217	0.40743605461958055	0.47642301956569755	-0.22794003110359967	0.6488400271920299	-0.5835208950285077	0.27243612074227114	0.8431754322375777	0.28976002424618635	0.33132516585966715	0.24698296324068414	0.5139199056620727	0.058409798838350915	0.13684959918932527	0.5214839010084862	1.2599074675762338	1.0945008804093397	-0.5137768805268462	0.4857561361720359	0.10918964461662388	1.0726410482387565
0.9487693300202613	0.15159277066882634	0.5568626135963148	0.1995412451265209	1.0421583891472281	0.6732877225664204	0.871025780891998	0.8669092981836084	1.8253761790521792	1.5273106590723655	0.7347987165747105	0.2300037984067303	0.4091804233704601	0.08032877992493204	0.352896203768099	0.354425510505154	0.10805729065852876	0.9332158239979025	1.0926730899461943	0.608774827641185	0.056264958202205916	0.5804245062402748	0.558558829344999	-0.18996171737117862	0.7060590352525384	-0.48881007026350315	0.3660918796558003	0.8356228001257863	0.533998908929969	0.4911124987672871	0.29495163750187603	0.6326383293142637	0.05997280907334146	0.301663358635896	0.7102799950758432	1.4878201647692961	1.487108154845766	-0.31721422302264685	0.6330564537101151	0.14004001165195912	1.3469190956484127
1.0435031356211044	0.15017429886045625	0.48683420621688966	0.2964544336896421	1.0847824902002472	0.7750979508298634	0.7415195954470921	0.7651735183931385	1.7588781106333258	1.6704915195444936	0.7205988149145603	0.18828304947474162	0.3590930043731967	-0.043146824860101594	0.40765641049805257	0.4529511710063144	0.15495013568325952	0.9686312753344897	1.0485635757930862	0.5101982930657536	-0.004416774836149773	0.6739616714760527	0.6025305254894731	-0.16840054213980427	0.7766308375631923	-0.38178196703897943	0.39380787753914626	0.7624526420171059	0.6879993998878227	0.5412129826694854	0.31228572505292257	0.7013430225870262	0.012265241770073354	0.4031570357467122	0.8654368995177949	1.652489068452502	1.8171621071282709	-0.1332080774849885	0.7590976629697019	0.09672236435242657	1.5597942897649628
1.0889101095891012	0.09836318118941456	0.4256974464920031	0.4170158226204318	1.1094262461616573	0.8530236296181843	0.6418550644458875	0.6692737888564151	1.6328359462624746	1.7507207391998825	0.7262737011646853	0.21413650955589042	0.2710824834081619	-0.15371269016804728	0.4175130463481393	0.5921681533861778	0.2062543896934855	0.9417996087880371	1.0254354701681936	0.4423033737070501	-0.1347168226675431	0.6714563306776009	0.6278486677646553	-0.16829109454979588	0.8526266836725436	-0.30814273502845235	0.37268868296023505	0.6386733935183032	0.7083720538992659	0.4882789218346474	0.33694232691551135	0.7286263512060561	-0.058662732488297675	0.44741485385353047	0.9837570053307022	1.6691718384633822	2.0412597613807995	0.026422285735513966	0.8250505583965287	0.0063960986225123475	1.6334657443495786
1.116994598786675	0.060064442363422635	0.3954765358264808	0.5452213236394482	1.087625304076767	0.9408245790971577	0.5379313654531777	0.595023616052196	1.5037634329141962	1.7833672626059887	0.7539123423948058	0.20144435400730315	0.16194108147379707	-0.1684923640540721	0.4233625922407862	0.7441023409975205	0.24460553594728296	0.8367509921908491	0.9998454777935446	0.38322266795262094	-0.26853125658223903	0.6141666493343025	0.6399926236561011	-0.19737983180498317	0.9558696764773746	-0.2797364465133339	0.32815083665058165	0.553410417042596	0.6035967406728935	0.3476461627440831	0.3813738544329942	0.7467581827307896	-0.13074508685486258	0.4352586737693117	1.0458060508222127	1.525771550452548	2.161734069516259	0.12181901038719159	0.8200136395274304	-0.08803124614167715	1.597497796173014
1.1133153311880797	0.09646915235858486	0.2996730416088027	0.612940422117499	1.0555938534553597	1.0649420047420624	0.4551111568957939	0.47239039693549606	1.3491138696146447	1.7771752979354898	0.7673257098951026	0.09907772123622396	0.04780218601740856	-0.09516935905746435	0.43886741267912555	0.8691455219519874	0.24471365871653467	0.732923598053544	0.9757292100130417	0.35144054976564876	-0.41707264170315694	0.5831563938130513	0.6503952165030528	-0.20456689021543975	1.0580210910450263	-0.24804555040901005	0.2925657948255174	0.5669556646618913	0.4532537759355038	0.17344719661991617	0.42406783618163635	0.7635549454774272	-0.17885106853175603	0.37532416731977697	1.0593251644917505	1.2727708285264299	2.1913910913155568	0.1457969162767032	0.7905370227653161	-0.12995452656955728	1.4719540968595508
1.0901071918699847	0.19209711016794817	0.13263836202235618	0.636531024224009	1.0486859968063678	1.2001906022706794	0.4084343395093276	0.34820534063876185	1.1571842295293455	1.7138130788162278	0.7645855263704526	0.07583809120864696	-0.03234250511151528	-0.011633635365890798	0.44785819492031964	0.9510697207045622	0.20669769304741853	0.7324538971074348	1.0036618281876337	0.3702204291560272	-0.5245236016024768	0.5530789779507963	0.6832349530803703	-0.217372258246255	1.128863672453275	-0.21217930567434345	0.2920945945894867	0.6148212775755085	0.30372618328547973	0.003635704455966238	0.452820081642205	0.7818465288217615	-0.20922250270576392	0.31036036335810413	1.0691408811383076	1.0695501638226725	2.1587465483616026	0.12460414538070357	0.7676580602965267	-0.058800805324878636	1.2866832556488936
1.092307710768666	0.2539933164187317	0.05061781261586973	0.6740439488851789	1.0594416110907747	1.3286887308866084	0.3773561524229307	0.31842529953969717	1.005587629751826	1.6137651335308898	0.7533964436447956	0.15143809891191423	-0.07169575795857999	0.07766771941990591	0.46085606711895427	0.9682687603788562	0.13409325349448745	0.7497858620188417	1.0553018194576491	0.3864018987555499	-0.47161814507225336	0.4699096592107357	0.7172052080740083	-0.24451526056798406	1.2010093782686992	-0.19874860091339971	0.32812256463641937	0.6810950864197178	0.18957409105441164	-0.15073837932944228	0.4928456895315577	0.8175054171255971	-0.2234836941308945	0.2636737625503008	1.0822227882148545	0.956730696184005	2.081020646860444	0.07265786707736718	0.7563781997305185	0.12082645637638172	1.096101007781547
1.0989914201702606	0.2502544543111194	0.07143032656476744	0.7148070611403765	1.0632441009893034	1.4200480670792466	0.3838685576744581	0.3093713292439141	0.9326896452090031	1.5087014749282317	0.7260453525376329	0.1736305213859776	-0.08207640366670736	0.22590796836433116	0.46711840368560803	0.9233850558651074	0.030695449258495527	0.7855770741123166	1.0864033714416206	0.38538291452384205	-0.32374616682434887	0.41028787871994343	0.6852498286449424	-0.19769601373166779	1.2359229581648339	-0.1931536337487363	0.3982937037861613	0.7788597132001291	0.17636506323910123	-0.2575408704536105	0.5327058168714958	0.8516238414547059	-0.2132985882205384	0.23439343776621557	1.111129859422007	0.922266597034422	1.9884578425462813	0.007300812712840865	0.778843330836823	0.3355692073086232	0.9855190173601647
1.0421476159795167	0.2586340970172137	0.07865590396740227	0.7253886845477617	1.0805363764802272	1.3944441290660088	0.48753579063757135	0.2501730250386791	0.8894619431914416	1.405923738766654	0.6957088145656488	0.1774088462390544	-0.058511052380379215	0.3917208060491564	0.441676402875423	0.8551958122487339	-0.06338217226794632	0.941705668598815	1.10046764488055	0.40107527169214546	-0.16659174660403803	0.40609010025445436	0.615467667689145	-0.0820707153109658	1.1820209940498612	-0.17777443296029835	0.48158305750700736	0.8501793688540673	0.2452523564487476	-0.2905078622935725	0.5674670747826347	0.8645865605309154	-0.19636086946490333	0.22995293606037692	1.174010454708029	1.021647876272288	1.8891647237207903	-0.0450901510096265	0.8233715854401614	0.5056101967672635	0.9997326408076426
0.9311064983268439	0.26612002049144423	0.1682138621070935	0.7394426602707882	1.139502130549538	1.302127915773897	0.6613373231941242	0.252933962352849	0.850214401024828	1.3012040782012455	0.6863888076392128	0.2604565940629108	-0.012866742575525997	0.5486154950144321	0.3912454641899413	0.8120208071163072	-0.12525002083412193	1.098550557028129	1.0968557418290008	0.40057596941860807	0.02682221257098093	0.37941088600711936	0.5836855128561285	0.0380905776733579	1.0853359325149052	-0.17731514461096068	0.5708283822112868	0.8782489089960374	0.3275699927545613	-0.25655572005050514	0.6135637503285888	0.8732359804778937	-0.19451181814115792	0.2547682259800268	1.2492185613807312	1.1294344102323297	1.7766459494466016	-0.08137882166036986	0.8430581345412126	0.5773585744719119	1.0668508668975252
0.8183871182607758	0.23219148671667428	0.41625341190902587	0.792819791720012	1.1577993497993577	1.2439079247528446	0.8568468732557637	0.36462815742133203	0.8204084312319184	1.2311283490001697	0.6964361472295988	0.336165511351742	0.0017561484374704589	0.728261052621782	0.34355303924421793	0.7919552608296333	-0.1660231171191709	1.1449452679800065	1.075065062569895	0.40206368639690127	0.24539471338995797	0.36925626000488815	0.5755804251778287	0.19339670789325475	1.0100085723027417	-0.18840765413891167	0.6530057033751	0.9283308213612649	0.38641656111694517	-0.15915786060957907	0.6682447293753598	0.8924061988300351	-0.17423354809897748	0.2876303919190989	1.304049411748748	1.0812127740982742	1.6793333221730748	-0.11027167165607572	0.8487690073434994	0.5439142749473961	1.0991232729777463
0.703091664070652	0.2260748394967666	0.6390702618011428	0.8555525264462158	1.078354471562262	1.2231257502486683	1.0362814989623703	0.4660973639538842	0.7917784177586086	1.1916462516925796	0.7077605476601765	0.3401030117529529	-0.011460695362737337	0.9296985381486733	0.3328909581765545	0.7788739065496744	-0.1708886417355257	1.156558623872543	1.0483506098112723	0.4343451068574108	0.4162719745069726	0.46131420806711415	0.5901859937499719	0.3277253833618126	0.9431345970436169	-0.1506903381781234	0.7110293004399623	0.9786709433713392	0.42273556352270675	-0.04178277598405504	0.6864786174138423	0.893752678452387	-0.12415592606030088	0.3146904658502644	1.3397631895212858	0.964229000928557	1.5844039982925837	-0.1448284096217784	0.8522333670351567	0.44087466421122673	1.0514552684475718
0.6078297339341256	0.28237915110414924	0.7106578258334169	0.8958054826739945	1.0389805940177446	1.282429703608966	1.145004776508945	0.558369793088195	0.7548036373250665	1.1482581121555717	0.7170805545866127	0.35339835885236354	-0.009331538154801353	1.0675822272897506	0.38514421666680304	0.763448926342327	-0.14281997083762477	1.167690536295317	1.0231439562038853	0.47894604667926954	0.5389073136424021	0.5999075288324807	0.6506049094351134	0.3688898380477684	0.8856871191195109	-0.049020599029211465	0.7508739923987473	1.0199952452821506	0.4333121043130957	0.035861294446171456	0.6698685072664788	0.8820565630887295	-0.07010437603854651	0.346105175432183	1.3745682633946674	0.8847112035949154	1.4971113155658453	-0.17971281052789428	0.8378320356206936	0.3038781190712599	0.928844064076956
0.5864524263397326	0.31475802492642224	0.6992091612682062	0.9318702224831424	1.0486588361642346	1.4385277560628147	1.1944019657093397	0.7212365332038224	0.7011054011541529	1.1099078793576438	0.7161164159390513	0.3896820061665096	-0.0034984508606058866	1.15907715897834	0.49232883899574065	0.7489203130235428	-0.11382144412415438	1.115318880804207	1.0128278840448641	0.538281498491625	0.6043529922603431	0.739273773886729	0.7412925440088418	0.3517552097900093	0.8919065765173929	0.08840404222422762	0.7915479967729472	1.0885499059891799	0.43255497308911445	0.03518082973474871	0.6393373458997175	0.8772754193449522	0.004736231683883041	0.38376357387673193	1.3921593992538241	0.8219272720455436	1.435900699548846	-0.21632914411905108	0.8191623292960332	0.20100255149646365	0.7892064349871488
0.6456551867898626	0.30298388899105005	0.6426964147023425	0.9411188575608262	0.9966009387439152	1.5907160684930353	1.2180792759416812	0.9058670757339199	0.6597660136113312	1.0804461119738178	0.6945163272910322	0.4045272204451214	0.024260938397582178	1.2540362640270786	0.6097526836531132	0.7294710189727549	-0.07525405233185303	1.056829370490032	1.0177686948229256	0.639497202227179	0.5975696692805096	0.8540397045051268	0.8352349775714938	0.27967789134874865	0.9454700667603717	0.259509829095785	0.8309403365051417	1.1716611354244912	0.4227705080407375	-0.019855562372694525	0.5851528085011852	0.8672795197756212	0.09589139721858655	0.42223156655494404	1.3971058346294247	0.8064324787659132	1.397700709953374	-0.2653498604544147	0.8127775025605578	0.17569889385498416	0.682708991093305
0.7379830917281468	0.2927102174541266	0.5036820075342556	0.9008659013330474	0.9628764747629258	1.6644703611758416	1.2322765025800297	1.0470176158025635	0.6372871562713076	1.032630384796075	0.6611435983148832	0.42671964291918646	0.0749107762799612	1.2864005134125371	0.7156284575034887	0.6989571961412739	-0.013375391488750304	1.0232692378905732	1.0472942985414804	0.7773759586195867	0.5493723744237908	0.9316919429762598	0.9135324949857078	0.13912286409312427	0.9668446917767645	0.44655152990649505	0.8624353602814561	1.2258421259016712	0.4137548223890186	-0.08958796100891825	0.5213807417710187	0.8606155867294017	0.18405334707451923	0.4567987870164236	1.4217094213330213	0.8234729191905032	1.3810008023753877	-0.3009598007285879	0.8207467122266892	0.20958405937568317	0.5959161178103358
0.8431854992363179	0.29367773001706154	0.3782812653121924	0.8154394517098249	1.0203483935149573	1.6759080327554792	1.238330932778706	1.1548369781577086	0.5882927453787907	0.9901410788402678	0.635889931633997	0.4765667224664433	0.10154532776791894	1.2085585002609964	0.7786847499744767	0.6618326675066444	0.06109957197224726	0.9751953460563577	1.090262315032071	0.8780414108700191	0.4854663316137697	0.9465773986776936	0.9528271270368552	-0.0005930649724448289	0.9370251436541336	0.5910603460027526	0.8917534389673063	1.2439921121874147	0.40831512574902684	-0.1489407337485182	0.45663647681304925	0.8709081682494206	0.27456492015952094	0.4702429579269195	1.4614866486168852	0.8303963964844534	1.3965761935637002	-0.2901001147034711	0.8348760973172332	0.3008535732834805	0.5431910556746352
0.960916194340984	0.2969656328792371	0.35162414128175534	0.7134905294567203	1.0834516187357628	1.6271297274893826	1.2512366697680177	1.2510223218993461	0.5097750465009605	0.976092642867415	0.6068473692153219	0.5046151295797568	0.09807439979120747	1.064489643459586	0.7919947321949226	0.6204690704615219	0.15732883660681055	0.9176100100634426	1.119796437389898	0.9197790050007777	0.42486269604393234	0.8970969179082886	0.9873170558186404	-0.0843447930144479	0.8887587695078555	0.6688192553285536	0.9077742469923624	1.2280691840884825	0.39589817367572844	-0.1780483734938463	0.4009315868667834	0.8821364389985318	0.37046019516504025	0.4604787608057924	1.4893049896807082	0.8460189291975533	1.4351118596934058	-0.23237292595141837	0.8561470293489407	0.41847251998649765	0.520344526196425
1.070948007325462	0.29162791526508175	0.3772210387882545	0.618724933202564	1.1014319638273722	1.5455335279523035	1.2513282647785877	1.3254438632265138	0.43001354766970684	0.9461648136266698	0.5739905389891844	0.4909762984027936	0.08920425051739031	0.8756981887110875	0.7858733485413443	0.5855761218932095	0.3061922653134033	0.8673167812588659	1.137745210337098	0.9290008122977351	0.38521149559930995	0.8389143757485211	1.0124802076657802	-0.12721176576717838	0.7860657967450149	0.6913383022748815	0.906539702373961	1.1889073879532677	0.3820484963632051	-0.19804591105789116	0.35142187498917943	0.8766135903780329	0.4611352203007592	0.4377242562081899	1.5075133583770284	0.8702255518396818	1.510857269642603	-0.13020059978191398	0.896075843952094	0.5114747397862759	0.48929898024535545
1.1492864801185285	0.2793618237892341	0.406836105725813	0.5501336324840908	1.1101324228570986	1.4719287473162912	1.245136442064057	1.3587464795195205	0.3552159413798389	0.8988706318602425	0.5478403925131962	0.449917384644625	0.08154731912432131	0.6336136033078686	0.7847557933019575	0.5688999629039109	0.4809078481482242	0.8226599638075921	1.15019094231425	0.9088147346676012	0.3534816098186356	0.8027068706985696	1.0121246413896792	-0.13251389346084713	0.6599588938870202	0.6733703853356279	0.8881157731451477	1.1414828831829307	0.36797750376982313	-0.25240183845391073	0.31401292828742616	0.8574433720258922	0.5400110505252835	0.39814000481386913	1.5197122795893003	0.9170548281489376	1.6069111099127646	0.014907273829568635	0.9502995761907856	0.5538798970006837	0.4856932084023633
1.197381021168114	0.27431108024035655	0.44521808778568167	0.5022447924911069	1.1043109918934004	1.4146133041783346	1.2394758704108324	1.3462080159237833	0.2923135855536034	0.8657913367298541	0.5253691961397491	0.3854596653107446	0.08332295589018456	0.38578736032848926	0.8099360244164314	0.5772473795536478	0.6365073253792337	0.7833342520946495	1.146016809070715	0.8737514872545292	0.31023792582219056	0.8301723355156294	1.0122978659857287	-0.08734852131796829	0.6002013317865595	0.6291395255115013	0.86143641578107	1.0897656430670035	0.3542210118387107	-0.3363935274608403	0.29452759359400577	0.8157481471099841	0.5904768711844147	0.3529499266804084	1.5034156181525273	1.0078136956277373	1.707832259929274	0.15691405175499912	1.0051854386094516	0.5256952313376271	0.5298601730517903
1.232278316876006	0.273761729886825	0.4552323282302722	0.4712816129561242	1.0743709107161845	1.3832755791705984	1.2370852406349562	1.3072502383734734	0.24089941838806395	0.8499341368837202	0.506830670565569	0.30313239628370464	0.09256269471707795	0.1967801439174223	0.8584338945797318	0.59837736152049	0.7667844500513503	0.7631488539356311	1.1329151418695793	0.8704092189745257	0.24965660381478857	0.9302260520835496	1.0272772350019792	-0.019247798646962126	0.6022914079461203	0.5779775869610012	0.8421266301085184	1.0534118768195058	0.33055192495977914	-0.40237829208937964	0.28221997773138857	0.7673889891478567	0.608630264567263	0.31742591303369383	1.4593691970782836	1.1130071190883852	1.8125969062627292	0.26379068156900487	1.0526814552694657	0.3891190467986731	0.6076909827084039
1.2636195740436276	0.2784353075213391	0.45805662913857637	0.4730507024060368	1.0356941563197313	1.3837315909133168	1.2461531466813858	1.2710438776638378	0.19603216188644562	0.8458394505693582	0.49906681724572477	0.23380725624109244	0.09061833228567998	0.08784447783778089	0.9236950933338329	0.6252310195570072	0.8673278131790816	0.7685151872449223	1.1291584219503985	0.8971066058452756	0.14779519130510232	1.0699787592822427	1.0701822323181516	0.05658722038453613	0.6348695181254991	0.5367947316370262	0.8259361899984912	1.0387477207392029	0.30690613442620057	-0.4373968342533324	0.2654133594315961	0.7451948970675514	0.6033691516847824	0.2997865720033156	1.408216025698366	1.1809644976931977	1.9048408178693728	0.36152785579506225	1.1010642534205193	0.22840801214300782	0.744874891539907
1.3027359979865918	0.2922838559857147	0.5048936949901839	0.5118637021048171	1.0014264794960952	1.4258192320854424	1.2639592167361915	1.282011463132547	0.15889907964065136	0.8606091727493483	0.505688927430298	0.18859302291058172	0.07156840119127646	0.04895943153910508	0.9989438127858783	0.6612911125114683	0.921670317005297	0.7901096882422641	1.131398824079071	0.9173436326869963	0.02377641129878446	1.2165678485533036	1.1364816671849614	0.15575889777418883	0.7332977201012205	0.5130787514166648	0.8019144019656294	1.0333791118734141	0.30372618328547707	-0.40762904217602686	0.24924797826078096	0.7412695666430662	0.5792599742039011	0.29479407422907133	1.3628408394885612	1.2087095026423815	1.9693074962684114	0.4569596871903558	1.167584689001611	0.11099411939170549	0.9133586953736479
1.3485185271799627	0.3121834575979358	0.5543055966856404	0.5656522497051838	0.9584673971901101	1.49608989407798	1.2576574800089764	1.344903711054675	0.13061959160875922	0.8888392052256027	0.5188147448076371	0.15514940248156617	0.03431216733014183	0.07886639532307309	1.0833141993269724	0.7094241469962568	0.9386239672240603	0.8269577274644835	1.1250950310174053	0.9210323556057777	-0.08892939255366214	1.325403584196644	1.1976299495903093	0.2674684046413064	0.8759475334528993	0.4819863219493589	0.7798245349004939	1.038866066826424	0.3296550156636783	-0.3099671218023109	0.2230296537131058	0.7350620673671342	0.5488374612640449	0.3021172220699171	1.3356483039401952	1.2215089938758454	2.0162854272340236	0.5123581286159012	1.2310191249938882	0.026142794172548788	1.0828000485764824
1.400128030417042	0.3281720126633786	0.6039224161126144	0.6313389523965915	0.9117420391751068	1.5749051695447165	1.213160623874075	1.4415079556301869	0.11940277748335601	0.9333370158505145	0.5394337800949789	0.1478189496069707	-0.024958748605503074	0.1573077464261944	1.1745912786087822	0.7636916923746447	0.9750072790774666	0.9052686177044397	1.1204097794175198	0.8910436496666128	-0.15421887623456887	1.374377666294021	1.2531438740820602	0.36212840915400524	0.9817036947572827	0.44454736256392896	0.7602037570721624	1.0601145688503386	0.39361513183110697	-0.20872006645647403	0.18678941339158336	0.7374811663496661	0.5230835475228173	0.33010955602772246	1.3415548792847172	1.2369526913820894	2.053679793147343	0.539893517858468	1.2796147507027915	-0.003528512640432346	1.2971115667466715
1.4567840569950978	0.34525926843588295	0.6594818497535936	0.699864426530881	0.8712274146610323	1.6698901728720763	1.1502806491177775	1.5593047742103396	0.13899828038590273	0.9834275687584576	0.5728995399932605	0.1608462115726827	-0.085836575641478	0.24422373616469323	1.2808999792636047	0.8252142072573359	1.0399350020134854	1.0132411226911544	1.115980086995809	0.8188486168501032	-0.16103566955805376	1.3831996642119702	1.2993310216391643	0.4429493739524883	1.0585034163126172	0.4288062982275266	0.7381610100306311	1.090981380144825	0.4896659637226783	-0.15159149926615031	0.17251671600468232	0.7443390837482576	0.5059721609632933	0.3735700464801782	1.3750483333791264	1.234359580882695	2.0757840929264475	0.5549894176132123	1.3273827136867242	0.047663206404910376	1.5574901865955832
1.510752516491565	0.38127041399866407	0.709740150774884	0.7461240585653399	0.8332749440547748	1.78996329765124	1.0610029923152102	1.6653247670745266	0.18829798763062333	1.0375795178481266	0.6168693367360367	0.16700379198734333	-0.12374360849824566	0.3240076042793605	1.3811275685257294	0.8989777324619583	1.1047221653494745	1.1196870996030153	1.0994028149714854	0.7383794320721231	-0.12061465120946599	1.352375976622519	1.3172825600402578	0.5115486912001938	1.1255889377417374	0.4229329744875073	0.7221778980244579	1.1362541378747681	0.5848664790088555	-0.13031428179704296	0.1866963305825377	0.7379946543412388	0.4903114113538904	0.4137553602600958	1.4195319610463613	1.23865162584721	2.099919235737646	0.5295721352354582	1.3801284767736854	0.11522848349459633	1.8085327000958364
1.5532724096644916	0.42361138751555993	0.7571919698210439	0.775787163062712	0.8116279122752992	1.9251072367471025	0.9479564302697314	1.71766833036182	0.2756466661777505	1.118474540156257	0.6547244646876939	0.1842198841671093	-0.12518982848854196	0.40798683805510444	1.4756868370691605	0.9713780330235592	1.1243572602456953	1.2215769773376217	1.0860115140350843	0.6864418057819675	-0.02876087145127909	1.2765227860651653	1.3335565549848754	0.5280995989779156	1.1540292048359955	0.41234150679519815	0.7249297074028787	1.1800744663524418	0.6607077313064567	-0.13010100181286655	0.21113573922402087	0.7454345247969502	0.46904221325423157	0.4477705846531695	1.478674868596228	1.2625899956790565	2.140502528726158	0.46516296294855464	1.4339265538966786	0.1079080574184148	2.0119670559014815
1.5826830782516708	0.46414032479170436	0.8217410552490249	0.8116379664732676	0.83091196818926	2.0683846311884824	0.8510763875898549	1.7187060619730068	0.40568029767185454	1.2136843194983356	0.6978823552009438	0.2191212175106168	-0.09822586022501614	0.506074487211103	1.5617788627628255	1.019286975786207	1.1084956499963798	1.3314635136797282	1.0819225671842756	0.6739796286281793	0.103859786873215	1.2015091512009122	1.3810747968063566	0.48506237441850564	1.1423433944054189	0.4188828863160728	0.7450216854672431	1.2137815837402515	0.7071373475955423	-0.14158765238926774	0.24704501844671575	0.7961443166760677	0.4634031175044657	0.4873548360474894	1.5539944200867524	1.2713529208149397	2.203911826042369	0.41067729685701726	1.4936246838733807	0.03700040091579445	2.1112379944004482
1.5842791879595148	0.5194771238361515	0.9353634826421295	0.862316207970997	0.8907468628068068	2.2159754481798304	0.7815557745672338	1.6754926327694732	0.5179841261935444	1.2985408675902788	0.7604329643006877	0.24407826792595538	-0.06241584635417895	0.6512581126024579	1.600218735771644	1.0347119559935534	1.054531575862548	1.454325538658086	1.066495311461742	0.6833848530868426	0.24396664539420473	1.1481107438637193	1.4351482220256973	0.4303872227883546	1.1351677483191547	0.4441576633584289	0.7796172067966418	1.2611307773641736	0.7384476357503497	-0.1435884217646438	0.297299392796681	0.8654309630059481	0.4900560175246415	0.5400275275526667	1.6217271512871427	1.2607633217804661	2.2688988030694643	0.3919654025098586	1.5642952568325317	-0.06781292650269903	2.10522338742583
1.5513418210840486	0.5722065585160802	1.1149961479835997	0.9330633293214564	0.9962569039435731	2.334493647672351	0.7182911007665418	1.6061455038162822	0.5979830777431789	1.365942289469508	0.8282863359620238	0.26224941339452534	-0.014441515453849002	0.8634956680168641	1.5902312150737004	1.0297165780208348	0.9565290978122452	1.5925585270978464	1.0513917640315644	0.701624670834415	0.3691457306470706	1.1350376623569092	1.4767221250774925	0.3874594458189532	1.1395763705018704	0.46765095831850517	0.8205362352935763	1.313676440090654	0.7610567389157072	-0.12337760421642233	0.3485983631148165	0.9363607709088724	0.5206011195025372	0.6104254261433081	1.6799099188680873	1.248819684751236	2.325762407968175	0.3887238798493429	1.6560002867591113	-0.17566105240655605	2.0541291515593687
1.5012814831516406	0.6058563174845821	1.334997606433998	1.026866211781941	1.1220740518479522	2.3948516609625377	0.6822484641072519	1.5351513329480857	0.6663242315475588	1.414068724551862	0.9012902377669165	0.28508691572155476	0.03722871097723931	1.1224935704137406	1.5699440636560023	1.0141515404871502	0.8493469966524219	1.7359699684684535	1.0639482383192587	0.7263859876649195	0.4762508303286676	1.1641555859984785	1.514922707048329	0.3234934098815437	1.1576508752663253	0.48156878708632345	0.8516637228857873	1.3555601962319683	0.792634935042077	-0.09000436478755072	0.3968979984748352	1.0087739885652345	0.546263091465238	0.6987202639295841	1.727779754461427	1.2293905169208004	2.384505801458578	0.3795961265092648	1.7815094271240732	-0.24720437615948923	1.9785874833632442
1.4419437575423906	0.6470985902944169	1.5488158950725242	1.1286341109285432	1.2467776134249051	2.391928700447741	0.677888541604121	1.4425742486618638	0.6926701760154934	1.4357738910312452	0.9570665042640518	0.28681271376974554	0.07039535608803608	1.3842604141469304	1.5519826353040567	0.9920504943910304	0.7491171895555231	1.881025363150443	1.0838988914955	0.7182137341266206	0.5524628028208549	1.2165545222724616	1.5303852815167158	0.27011946848814217	1.1842633834518177	0.500858897758519	0.8729996695732736	1.4031245645599297	0.8510155764973959	-0.05511785308999303	0.458074089086079	1.0598945708376117	0.5889751554684424	0.7906337426087408	1.7570983142266894	1.181871447670816	2.4404966473682856	0.387857913506822	1.9162647425022616	-0.23737203917481406	1.9047215265630328
1.3696376405569108	0.6942771266259846	1.7117967673615582	1.216183467891661	1.367017776144778	2.3258817537770966	0.6783465166569711	1.3148380557506956	0.6822222564067498	1.441743921484165	0.9697440817438409	0.27757215431753945	0.10001876222260622	1.6236120184909306	1.5331251491475553	0.9725918631851533	0.688038637204889	2.035979705271669	1.1136630171136837	0.662658713813901	0.5775655605587282	1.297485025830928	1.5120325914195087	0.2632972353777074	1.195314555372407	0.5151942613893717	0.9008004834991048	1.4579188029436236	0.9208230753484976	-0.013386069519318412	0.5391905859016303	1.0852608776214265	0.631707650977986	0.875567537667394	1.7656281291291556	1.1300347855696258	2.4680556908286397	0.42294125262675875	2.0345377459003506	-0.16299897088823195	1.8600608255201667
1.301087075825181	0.7456946798646469	1.788489455748591	1.2899503837915058	1.4665253153702957	2.2080513096998233	0.6952183176039635	1.182446351299424	0.6860780362623584	1.4383816180878193	0.9334028206159874	0.2652821264695024	0.13341037488744925	1.802850026291204	1.530890038668781	0.9649353960120151	0.6762532553563864	2.1637501051368573	1.1733275665784124	0.6008878896877639	0.5428010302870756	1.4046416500880734	1.4707139667197857	0.26366206067773007	1.1917182704824754	0.5135797932523045	0.9385530464099114	1.5009967786923595	0.9830709101324601	0.036602696295930166	0.6108436637976069	1.0953937073218456	0.6403808254192016	0.9368881675775913	1.7579898727692593	1.096196609644034	2.4797875857000102	0.4605756817827687	2.132154652433852	-0.06298390593984099	1.8216241953764072
1.2584850299467045	0.8293435202634406	1.7799809151573256	1.3539173669711375	1.5184383560325754	2.0764059524989094	0.7412722889185546	1.0534344149396369	0.7357056544038901	1.434564349545433	0.8471969852247359	0.24163199108094813	0.15136760643362934	1.8988040323395694	1.5458612516504768	0.957297603149055	0.6887522474819547	2.2323734133633235	1.2539820432106312	0.5612901624435918	0.5028485967495967	1.4911425390388415	1.416877585684511	0.26377150826773693	1.1829433353510428	0.5260084143419659	0.971254342790466	1.5192866285357285	1.0284521908806492	0.08002040736057617	0.662018523703682	1.1154311498375349	0.6276622127227205	0.971381788563284	1.7397214953248805	1.1016894052831459	2.4999617454072847	0.5017909987875784	2.2037120068840412	0.038446031275374534	1.7696771421030981
1.2357228624587417	0.9355649207110346	1.702771477708204	1.4045956084688673	1.5243865366595586	1.9675312800245126	0.7902939385756115	0.9434158232066508	0.8274076327879936	1.4357627943203677	0.7374712412468998	0.21074355708250544	0.17436250427934122	1.9414529209741835	1.5732363209828444	0.9528251058613322	0.676977677910376	2.270149111954108	1.3259049145885176	0.5407983895439444	0.4934434301838063	1.541209376165329	1.3402484946427715	0.2851502708490992	1.178280857764332	0.569376368782488	1.0072823128374	1.5203087083799158	1.0505604226209122	0.10199840192055107	0.711207617016798	1.1610859377106988	0.6099276652198349	0.981673448594222	1.7241277935082118	1.1387338409887773	2.5065242216514974	0.5644682383894409	2.2014063750073434	0.13112016475241148	1.7269465015073107
1.2223554436555504	1.0358500576368956	1.5975239489075488	1.4450871860643102	1.5140835997440238	1.9001536761374127	0.8412757214588658	0.9058289938399321	0.9440986829635734	1.443430621537777	0.6588854841140137	0.18502413956820668	0.22084240785636472	1.9363345748676686	1.58686848129032	0.9737683447263905	0.6426162618419873	2.3012550571101493	1.385569464053247	0.5474523565769983	0.49093315441001895	1.565809690601181	1.2470718961363363	0.3030145497069038	1.1898735878801106	0.6406078164161823	1.053488207982603	1.503439011583208	1.0460642279677284	0.10020075633962948	0.7466204545912533	1.2496112674582656	0.5811703200466656	0.9820782457110511	1.7219503332215509	1.203178385173229	2.504291972698863	0.6193868876522366	2.1078568395794037	0.20425265663112646	1.7063442283629129
1.2225608254194273	1.1333802435360962	1.503047965211441	1.4655427970991135	1.4887698812766819	1.873473251387266	0.9142586258810317	0.9444249933973505	1.064136685741087	1.455881131144049	0.6278977296870991	0.15872666348436787	0.2720466300683572	1.880008794177942	1.5861939209206004	1.0218360191255533	0.5822296952145674	2.3074785946460885	1.4316638211568535	0.6005006756797165	0.5049349148371455	1.542035605577586	1.1619639169721907	0.27385284739171234	1.2138036906300533	0.7313381421535896	1.1041610813653786	1.4828360336714133	1.040333327010821	0.08250867384264428	0.7438279703199036	1.3752332518860773	0.5522290913164393	0.9805817230367058	1.7266738789615097	1.2810994395885218	2.5268326519724686	0.6430722373449499	1.9565364459486196	0.23792251550252672	1.708064824885502
1.2425180648178706	1.216250154329136	1.416911242241432	1.4585651791757361	1.4663895121596329	1.897619446944276	0.9956316332714087	1.0162284045128034	1.184412141236983	1.4815034365637314	0.6539210158147233	0.11156043527410739	0.31888005408745346	1.7963771764141137	1.586294601572797	1.1068508162126531	0.5039271857220388	2.2920841461373787	1.4561549090653487	0.6813774541503791	0.5553189388123639	1.4559478313329446	1.0953545012492927	0.22859018850216262	1.2354660184376405	0.8293196566790317	1.1518182732375593	1.470592593011558	1.0375610619137816	0.05350259599454473	0.7229670785594828	1.5318470893165173	0.5510849269614138	0.9726452462309654	1.7449422564058878	1.3661611283346609	2.5640423957919602	0.6435988384991866	1.7654409465064602	0.24987716088743878	1.729041140752201
1.2664010299315624	1.263412292142687	1.3353896229638569	1.4263101529261666	1.465674281916814	1.9469359955788264	1.0749803909281894	1.0944486147653323	1.2801621231058586	1.538984398917109	0.7518149179685285	0.053553514469871645	0.36918440608326114	1.6875014441296308	1.5896170630952988	1.2356755449782442	0.42144032505944445	2.2851795422295833	1.4725788455827673	0.7607257562734798	0.6122631501430795	1.336224524241016	1.0489120753401162	0.1866474398428241	1.2625693137375236	0.9153735919504532	1.2066942527257334	1.4722171620270568	1.0987722093295236	0.03156522619346018	0.6958903236617253	1.7043105894202462	0.5760011489427127	0.9582565487145299	1.7780070765855995	1.4367499392689083	2.5916853583858717	0.6100601960983392	1.547919358631358	0.24234142816195817	1.7653980933599613
1.2803552537744027	1.2623955840257057	1.2695575743472456	1.3845760985542734	1.4898563069619741	1.9641074541529604	1.1574983359506916	1.1333492694746583	1.3113475801198358	1.622542631836208	0.8827517121927364	0.015560824428391632	0.4150456488866586	1.54910232435019	1.5848246640507209	1.3655273608036453	0.3682871716950061	2.2757502957364517	1.5050944916859752	0.8060297952152169	0.6528738337723512	1.2276686404953765	1.0228736834287298	0.11607806597499452	1.3041169815247309	0.9750532417068583	1.2646141857386677	1.492691035116429	1.250443065752049	0.011791124803316597	0.6464943796618432	1.861289573866917	0.5983430011252076	0.9499643411091505	1.7967555240144377	1.4841668169721185	2.6053641771557796	0.5438839843827808	1.3360258772860452	0.21412600440614454	1.7762453323067213
1.2959349275770682	1.2168896965317528	1.2162165978866075	1.3510456822361618	1.5226482555630867	1.9436467305493885	1.22034167270276	1.1024362920294337	1.2926792735462036	1.7237335383420838	1.0000637050027077	-0.0006080601978596487	0.444291430912652	1.3817072344731873	1.5956176299662403	1.453016503989381	0.36052395686269123	2.2346279779046445	1.5575522723261526	0.8271329586538888	0.6943882166801859	1.1465915478476378	1.0230560251087808	0.03267900238967987	1.3508348377066395	0.9993676885642386	1.3121677135589198	1.5212016834016815	1.3774314442727762	-0.0016353580101243228	0.578337078372224	1.9815484614938312	0.6119503843474668	0.9547483070353326	1.7820019446705735	1.5076070030134423	2.591970683439968	0.4511787767416412	1.2056453505969782	0.1905037891687192	1.731614554681639
1.3075125910093317	1.1380866182066405	1.167054161255606	1.3431958620723639	1.5672007622075035	1.9056108658453426	1.2560820458271693	1.0318134196276258	1.2437866281044205	1.851789581886092	1.1003848684885331	-0.017497423620928744	0.45310533829795807	1.1922684947369793	1.6273622396039578	1.4875359663541254	0.34361355575162955	2.147122691644614	1.6175575673617828	0.8541054712671983	0.7525150468198867	1.0883423742836547	1.0308784831830007	-0.04043198773497922	1.417581885263767	0.9842529265223883	1.3356052132991043	1.5591477424590714	1.4019042550663972	0.008988016439845337	0.5253522749569395	2.0390819382387706	0.6187234286990873	0.9461739681061017	1.7507116688977065	1.5062146431886463	2.536483352331602	0.31618164529147536	1.1878151307505	0.20216110632364667	1.6395850832864416
1.3035281847901186	1.0327343392138861	1.1214733301928659	1.361602620674479	1.6157549367927513	1.8474656308476878	1.277808382334371	0.9503372074390756	1.1597170585254035	1.964720808501983	1.1769577747607187	-0.026201812805735525	0.45429445251220224	1.0122753211177113	1.6714603652662479	1.4700194634067996	0.29012522180250755	2.0135514850949825	1.6690442231248936	0.8809964651419728	0.8100170972114444	1.0312392608721546	1.043013321990444	-0.10308465259230686	1.5064143529684721	0.9288599680264706	1.3201215735431233	1.5902082109871931	1.334472983441328	0.03997455128387578	0.5027434948933424	2.0349740343061677	0.6042579222105587	0.9511541993010482	1.7022160277889082	1.4768728953211163	2.396606940517599	0.17457274379368787	1.2358313925519233	0.22181552759541057	1.4985709769785645
1.2826203212274443	0.9241187551359797	1.080694701620903	1.3833007084857327	1.6508645935224906	1.7822484760367405	1.2797959940637398	0.8900916511491538	1.0578385350678476	2.016719995681118	1.2050531132449462	-0.027408195907383366	0.4585286632615701	0.8245027408869013	1.7231498121041935	1.424239392004488	0.2169585438494642	1.8473830328854137	1.6980842644049141	0.9027925378582065	0.8490546746891428	0.9939123482314065	1.0635085268282598	-0.14953907412860165	1.5866326606309415	0.8408853723850911	1.2764224636536057	1.5780723576793583	1.1726332722720947	0.09482813197630933	0.4923595904176555	1.9678440375409019	0.5696980292369078	0.9740927025881192	1.6149975988264007	1.4057731266529985	2.139361228509771	0.11623703815229706	1.2769307587232477	0.22264599609985175	1.3121780076010003
1.2457983049895056	0.8484887900469321	1.0449677406041735	1.382551931090654	1.679736356109169	1.7312424412734333	1.2505588666897989	0.8841603961604338	0.9693478220180335	2.03396428438713	1.1880876559904712	-0.0491733576996146	0.4499879307633202	0.5999308104289269	1.7590726688080873	1.381858045054643	0.1304603284476096	1.6729008739297229	1.704669172562572	0.9309980213918825	0.8585602522858844	0.9742960628307692	1.0824720615536392	-0.16071488915264814	1.6363798579671935	0.7472462204352089	1.217833426305507	1.5198245652958273	0.9241195082159868	0.20597747230180508	0.47179863215304774	1.8332188969941399	0.5401745025759991	0.9508598013978972	1.5118425609154662	1.315167546494362	1.8179509469837118	0.13253826943784597	1.3261293958460545	0.2135518533413449	1.101861265704998
1.2021400100396629	0.8028927107038927	1.012171994094802	1.3558839361735981	1.691623663815756	1.692204845855877	1.2182807849649357	0.9366086846561952	0.905235588055288	2.0215470649134955	1.1542413150470998	-0.09654064976015111	0.41766491398019784	0.42225108130276967	1.74212811504333	1.3522032404913666	0.028403246550346074	1.5152927214629823	1.6874018907571746	0.9624438747823916	0.8380540884093464	0.9461509576907252	1.090330987963869	-0.14848108075853605	1.6653447595630417	0.6637531656570653	1.1263640364871617	1.4390802576049526	0.6917967041804077	0.3901701291131309	0.42475044344796675	1.6361764383603454	0.5136441915938617	0.8763157990045645	1.4311222220997633	1.2281514444161679	1.4956175549885176	0.17938236766903629	1.388641579087651	0.17900026247757433	0.9086307953637537
1.1617912955134364	0.7607157223671557	0.9863167220572591	1.3116566999257813	1.6842450227031367	1.6617118639125192	1.196197227916512	1.0274625632394323	0.8611824551595454	1.960326510993885	1.1243614743292254	-0.14885076147327259	0.3736034116091692	0.32139449081046145	1.678961073854926	1.3357605103793002	-0.05494859626626678	1.40049781023404	1.6509591519493345	0.9714924547599587	0.7932484550425443	0.9293198649862389	1.1005877074667785	-0.11754389531656555	1.6780206060691991	0.5925913071672091	1.0046812875345075	1.3138378211186807	0.5723097488634383	0.6233054641982647	0.3437994271818291	1.4363155011950146	0.46529303184089166	0.8315550511465316	1.3741396294799697	1.1831616159488447	1.1888427703549245	0.23361058430739107	1.4136251696285043	0.12616811181852314	0.763995955503991
1.1279561169273076	0.727590715975161	0.9589201123000421	1.250380378374621	1.6661288744008658	1.6346800858524109	1.182311424314101	1.1225530525288978	0.8472632029535248	1.8885862751609537	1.0911832645539017	-0.20222483606076272	0.3307551271188895	0.2317095597356511	1.6181902321888118	1.2964417502987104	-0.13189957114314238	1.364013789245055	1.6184094312890358	0.9678139216834923	0.7345191587171349	0.9658205482147315	1.1135339667504514	-0.08433263217111468	1.6729350361424964	0.5530090021515337	0.8999146270553664	1.169928979056972	0.5379243431219989	0.8173496250406345	0.2444490423277958	1.2808085156575255	0.4035285881758903	0.7894929507340357	1.3367798974749965	1.1754461541673944	0.9203854621037857	0.24353409050275743	1.4454783607866026	0.07154173908197722	0.6830680721067152
1.1170943556434154	0.7007955375372801	0.9319244285392717	1.194740458094113	1.6256051963394142	1.61056379270476	1.1763211106228237	1.1849216744086823	0.859441135224756	1.816391074181983	1.0623690507622816	-0.2501953196721218	0.2759514240421597	0.20381637146900072	1.538894150518446	1.1974118834227334	-0.21860321980657638	1.3963057292900207	1.6007247361592838	0.9760676939603264	0.6832983761506555	1.0265617362963202	1.1032225447435253	-0.0953017128584798	1.6567305995208053	0.5056605486834158	0.7996997608562839	1.070023363971367	0.5155831479282044	0.8703649353932551	0.12962622610361355	1.1750528110815464	0.34879258269175434	0.6977266710064526	1.3402946955755106	1.1994356197726261	0.7449441214880215	0.17011418735449707	1.5482031287084865	0.01457775129589246	0.6642612040293671
1.1386946491528733	0.6632839275760496	0.9196382741148158	1.1564540710687932	1.5637332535619435	1.6136437408686888	1.1713475015488748	1.2023822228024428	0.8700360493734494	1.709452071440768	1.0425365496347945	-0.2807989132160083	0.21498521689566688	0.2684729496857239	1.4294240773846356	1.090632177822727	-0.2945486529294045	1.4594805065416283	1.5856211887291067	0.989345058499483	0.6736366036168789	1.0975774869077286	1.0595425952871327	-0.1370620488678075	1.6462548331826041	0.40095672286312045	0.7070240984336988	1.0048577048529617	0.48831477569218984	0.7997794168203206	-0.004113085425380148	1.121672881646238	0.3082973371264096	0.6582282856672179	1.3876587431495075	1.255513231064944	0.6409179635298742	0.018733908883679217	1.7033662421337723	-0.04469309344697082	0.6862998012274026
1.1822590552963725	0.6207133748069327	0.9259016291259778	1.1088285374125408	1.501616865005281	1.6634013500412768	1.1567197783608472	1.1766769443601564	0.8526793863870632	1.576302637603285	1.0286241980976019	-0.29184066966025773	0.16985511864291825	0.34404946538028114	1.3449932824522226	1.0225643172225125	-0.35774641155738446	1.5257435675138997	1.57532215384863	1.0121804951320592	0.6513453547456469	1.1728842999505251	0.9832964217735007	-0.18233686860069115	1.6455948091322157	0.24194552919079687	0.6638338847990941	0.9713765209043947	0.48304980164234845	0.6536927838486554	-0.10454943638493915	1.097071101427656	0.28037768371316923	0.6998119894870964	1.44940774490073	1.3219377364681457	0.5392247574846301	-0.14907632559927722	1.834136952678897	-0.09631542579091201	0.7301974551167723
1.2368906044876422	0.5884328920927537	0.9114415648541193	1.0539703078192049	1.437608285046731	1.7606888388892437	1.1254309227501398	1.1119948474205652	0.7972398302813601	1.448091240106968	1.008622549838963	-0.28415835504767967	0.11526031400923094	0.40923346099439684	1.300583046768121	0.9819850412048815	-0.4126944028914126	1.5701537919684663	1.5789170196216318	1.0430964767220796	0.5769073104669371	1.2081589653414782	0.8980881546853261	-0.21608320885284127	1.6314804486700851	0.0613756187571229	0.6583868100705751	0.9869659282120669	0.48717325476987766	0.43281596975884884	-0.1597578846829665	1.0673116196048085	0.27337989279181263	0.7302331061458862	1.5245987062168447	1.3658417797509934	0.45418110753723884	-0.2632785625810864	1.8955258793651795	-0.13649574762922528	0.7883236941625138
1.2772275829130753	0.564827225408954	0.8797684111347988	0.9936073301235824	1.3718342633495788	1.9095579838806689	1.0700617388605815	1.0316706125251691	0.7131815679746495	1.3326188666997778	0.9791994063751972	-0.2493156653271687	0.02442162950761641	0.49938587567144277	1.2431950750158243	1.0028722571394058	-0.4235283043704944	1.5705882653436167	1.576438095593328	1.0699467112275844	0.5048456605874122	1.1944462223542143	0.8004533021016262	-0.22099618955982087	1.5885111906205058	-0.13425338240333126	0.6559554168526541	1.0190269591139727	0.5141737190343278	0.22060238550252684	-0.20518229549692898	1.0278871526960898	0.29181932726341736	0.7526564131024457	1.592262855990883	1.384785537734254	0.43669236010380974	-0.30788753146874603	1.8838203636834727	-0.15131089564054512	0.8620549955826977
1.28456264590868	0.5436977349455465	0.8826105309762792	0.923502017968905	1.3254438865875415	2.1015090251553907	1.0100486879351263	0.9654652398260362	0.6110542845264108	1.2340800740939897	0.9556964125017255	-0.20115249552596284	-0.07487744193723163	0.6067392895589061	1.1834914482629966	1.1112112676393082	-0.36051435445024305	1.5284913180486335	1.5532077662971666	1.0859447636653992	0.4128133723297555	1.1352775354120783	0.6847301548567948	-0.18108430173727807	1.5338561221403482	-0.3212672475565061	0.6583491140516923	1.0470642230503369	0.5634804339745442	0.08464147368441793	-0.22048924631766215	0.973925270203663	0.30491592282718505	0.8101253371131033	1.620321232046937	1.4022091964592478	0.44630949280952403	-0.31005244732504716	1.8306134742211715	-0.12442832257086948	0.9404094650505332
1.2536321522688116	0.5273320139657388	0.9273806005795379	0.8514054516426999	1.299686544298704	2.302251374781519	0.9732732911912745	0.9192243000504128	0.5229480187349277	1.1573574150763748	0.9616081047354628	-0.16248959265023338	-0.1768118475866196	0.7048988592690943	1.153428205516969	1.2531640364603032	-0.23338360236336678	1.460419908433845	1.5255562632185673	1.0989775719889434	0.26584509336041295	1.068886004253129	0.5775223640703795	-0.11311734834294747	1.4693345402915798	-0.4473766940217079	0.6590087943821363	1.0732940194727703	0.5658100685098733	-0.02310554308396399	-0.20105562429593307	0.9199405660227236	0.30628483375194737	0.8193130050072306	1.6278651889456015	1.4213190157060143	0.4669032481845887	-0.2883213730269415	1.757459913087113	-0.06621350567933101	1.0263644826355476
1.1782277046739882	0.5646468417107797	0.994531250251131	0.7726192586989175	1.2826387145869718	2.437911130438816	0.9388335672169592	0.8910817803928583	0.4933229652988794	1.0938731321374418	0.9908282716418466	-0.1445027557110808	-0.27000465685021646	0.7904004114418598	1.1425244908840326	1.3910271313522324	-0.06991278753078661	1.4055705804520122	1.4977514246330625	1.1021669926341882	0.1609044092348803	1.0385820416165483	0.4931255174584355	-0.03380432811789277	1.3968334369105633	-0.49828811165438636	0.6487554772461009	1.0840527546747523	0.5302132528100609	-0.1393228220810976	-0.19535688787551078	0.8894736118559283	0.312271265109488	0.7770301061673728	1.6460221215721582	1.4359579547814123	0.5347099080992267	-0.26997224836381184	1.6630354199213475	-0.004810099838642714	1.1156409995946022
1.0713587708532157	0.6931374296238841	1.1117085548127341	0.6977826608061009	1.2696649811950906	2.4801109056460358	0.8905171991412901	0.8668236139221384	0.5250850932003532	1.0564550230533531	1.0166232091424179	-0.1459772239464286	-0.3074617545988925	0.8701483192794319	1.1301004984029208	1.5099077899478313	0.07182535068207806	1.405100879505905	1.4790444927906101	1.0891138046260092	0.14652331824638132	1.079946817352674	0.3976331796153436	0.07661612935581193	1.3627575798476141	-0.4923730344280635	0.6417628657434	1.0855804950734327	0.47846042160775026	-0.2747657682233486	-0.20669230551032386	0.8697899055122109	0.3094006384687559	0.7516628201793173	1.6285681485657033	1.4149959137493628	0.5990423158845739	-0.2696445854233987	1.5664708274238772	0.04034278032872921	1.1848089798026984
0.9476191921425512	0.8635754266215034	1.2599977166986303	0.659537415395897	1.284105389262119	2.454581723656193	0.8399109558013749	0.8513242830687892	0.5804794202168422	1.049963447189122	1.0429678748192295	-0.15126352767656706	-0.2805620627793801	0.9374060242060235	1.104688701788395	1.5996005017346147	0.14381349045027078	1.4518713512146677	1.490076130648524	1.0852212848608853	0.1644411088806152	1.2059068238790427	0.2980108027190795	0.20798971989418297	1.376355767654954	-0.45308300381651073	0.6374655195907968	1.0971784116211687	0.37310269974754473	-0.4047345281050518	-0.2115222690463266	0.8517493607415352	0.27632202970473524	0.7311530995932307	1.5796953096119728	1.3673363311225653	0.6109084813696344	-0.26231897825559153	1.4819309919448862	0.07915949338814406	1.2340030786398641
0.8366074147418608	1.0422126826270408	1.3639622823106543	0.6549542394721698	1.3708474266854365	2.3824346854764076	0.7747869032861133	0.8332544243712107	0.6264660966765401	1.053281363741951	1.0575145280982396	-0.14669770274324734	-0.21874419274971163	0.9625062976183003	1.0904222533720787	1.673868233314053	0.1358664669102251	1.520858677674367	1.5097286314502276	1.0781087749235636	0.2451046370783197	1.4017098683026512	0.22954150185965422	0.3533969236401154	1.3988981275297239	-0.3672378359766057	0.6250164093548565	1.1288628867910053	0.2823168419058154	-0.48184032047997416	-0.2135804333796556	0.8413540816232006	0.24189494152229124	0.7271051284249244	1.5462961549787977	1.2991490215375094	0.6370408995595072	-0.2636179277693718	1.4017659451550182	0.12658847241953758	1.2770179917046016
0.7526884260217388	1.2227603659814237	1.4013464041126977	0.6641699612577613	1.5382656247891842	2.2929442498686776	0.6861778900607073	0.7853188403130937	0.6258781185167407	1.0606384830547486	1.02623076619181	-0.1312744298950965	-0.1493256332154867	0.9559615271870191	1.1139513217905217	1.7328417048573939	0.04186453132225946	1.5908206335972421	1.5165179869504253	1.060979649988552	0.4188938180929284	1.6019372379660783	0.1813668299899865	0.5106731104801379	1.4205096842565115	-0.24748883725829862	0.5982051159246904	1.1902199536479083	0.23592217013475975	-0.48440983647982366	-0.19392961813682194	0.8396766875173874	0.22328183924679817	0.7733501323780028	1.5057473866484794	1.1889865341149704	0.6969759447464285	-0.2779648836603127	1.2925026417058798	0.16938323214219994	1.3267058269352077
0.6930631659430613	1.3475120917869163	1.344700015548018	0.7078212148939758	1.7534684459510963	2.2418260810702764	0.6278135493255114	0.712134960540552	0.5559087175006092	1.0651881345151506	0.9493618524401096	-0.10371192708661303	-0.09122776238308192	0.9145113144555704	1.1387590344918654	1.7624965094206702	-0.11095619073896697	1.6332581140781546	1.5213821299750339	1.0453484318741526	0.6439595655801015	1.7502987225892341	0.14272862798702451	0.6505592913523851	1.40590453667999	-0.12416295654666168	0.5536201495914327	1.2555469937943422	0.18545063792688063	-0.43625934100438774	-0.15862020590575082	0.8431341733273282	0.19272652151573264	0.8441773612440716	1.4270244818752638	1.0620774069648138	0.7471931542673659	-0.28035214222617943	1.170576098564713	0.20329915575565663	1.3952454153698384
0.6754883550055908	1.3641975838680322	1.2159225854892124	0.7754004318806389	1.9997339881650276	2.2559474938898414	0.613863629215701	0.6331055100407668	0.4286114459040321	1.0280807333356736	0.8592571756758212	-0.06768798724573886	-0.05941092259656189	0.8045807473763027	1.1163777255084701	1.8108629727826895	-0.2570192397219245	1.6392585436646918	1.5039274381056396	1.0411196473125641	0.8564069935110373	1.8100404396076122	0.13064849168359785	0.7356000687878032	1.2830808303803327	-0.02640412728150613	0.4974436574518122	1.2968282607643469	0.1241113606116954	-0.4056079604212062	-0.13368435561602862	0.8389235717964123	0.16092488189794368	0.9216530760896017	1.341974940521122	0.9488108513090088	0.7994244229936894	-0.2852670863323751	1.1054745133692836	0.23149407411630038	1.4880528956274257
0.6985497930637744	1.3039002331237934	1.123317589776523	0.8263337513920769	2.239399494340802	2.306026553963034	0.5910747905858851	0.5587601325015761	0.27310252990938816	0.9590924818007428	0.7605513672924923	-0.046174155266351616	-0.04024047316963404	0.6614948048154891	1.0524958516894682	1.890770346036001	-0.35435135660286143	1.621327710046998	1.4377290923188866	1.0342822631178041	1.0352278828544381	1.7496723873896216	0.1490011817808045	0.7680087162732023	1.0998141523894287	0.04712376209887754	0.4214956034083303	1.3290183964886766	0.04567256580720233	-0.42484378375604626	-0.12631012863279562	0.8122564287672722	0.15822792306109867	1.01700119697217	1.285343827711379	0.845060883446546	0.8552474306362836	-0.3212866052820653	1.0940409440114955	0.2320272143907564	1.5739031812501962
0.7405004853482413	1.215971379522867	1.0955289634894452	0.8504921077871638	2.40128597499693	2.380139675558143	0.5634497353979756	0.507701833136399	0.12960193710141585	0.9018001635323094	0.6555617429868918	-0.046961655346594536	-0.027706566587067327	0.5045881290911813	0.9706827537141767	1.9530491704809165	-0.41199160489127085	1.590527070505927	1.3669732745213357	1.0071670927120562	1.1984739056191374	1.6115588127345977	0.19188794492897218	0.7507889621121058	0.9407652799396633	0.08425652925141568	0.3374806013239967	1.3559475106992382	-0.056749816538492	-0.4744567705515553	-0.13784205442003802	0.7872552689996881	0.16497032015320962	1.0784690258339413	1.222077461902129	0.7581086510850857	0.883326772724697	-0.36825942823984587	1.1048478544489497	0.19857266216865435	1.6390913468930002
0.7990401561035683	1.1272226000211485	1.0804185081566846	0.8526726133882183	2.4637916660908226	2.462333923282393	0.5773721770046134	0.5079493654473257	0.0296795717524246	0.8758560534971359	0.5624377899315527	-0.07248000901061942	-0.029064406466845827	0.32539806832703433	0.8603568950366917	1.9704816390324402	-0.4357029281883046	1.5406683150764984	1.3230170958751328	0.9592136947678785	1.3221133550640813	1.4590262022076375	0.2595093569761572	0.6758416846439956	0.7894166880777503	0.0721480182234147	0.2446635788306019	1.353612865160408	-0.15333646437318982	-0.5266900542955263	-0.16866280674827375	0.7780809502168776	0.15404968001462466	1.0916187988412889	1.152304433267782	0.7028230242802671	0.8776034878160619	-0.39955123904928996	1.1353531377406685	0.15043624700384803	1.6903651232661665
0.8661706526393493	1.0421962841090253	1.0648893078943007	0.8282591789794255	2.41827042987702	2.4825030983947185	0.5888581913300903	0.5595979341693293	-0.02650626432533278	0.8893385572151582	0.4886896407495936	-0.11957921593745598	-0.03294509677414079	0.1859920607889359	0.7498397431200335	1.943105100310928	-0.41340801316847564	1.4712700002889527	1.2755512378486522	0.89712698552991	1.3835872195688323	1.32920157423685	0.3351811541976262	0.5887214029984417	0.6431621279893402	0.03381831779684329	0.12417767847746627	1.352224988319352	-0.2580302403908282	-0.5468907156540253	-0.1977770409106835	0.7843569145583513	0.13291328670617444	1.1030880504848235	1.1001396858491794	0.6622657541542735	0.8748173725819466	-0.4339792522884018	1.1978416734758386	0.09640453072727206	1.7171016970563184
0.9302380268681649	0.9815217674504219	1.0328241376451213	0.7675506117168424	2.264559302502728	2.4175700164726774	0.5646679490385569	0.6524606326604634	-0.04178238920781359	0.9310178032767957	0.4362624874492541	-0.17695781220958318	-0.050211356547178676	0.12096389304223121	0.6862599112576229	1.8973156917535263	-0.37928446719244396	1.3950727643064842	1.2354965959892639	0.8243613215436433	1.4301890947115443	1.2420743500864693	0.4023102437086713	0.49738130871595504	0.5730472654058775	0.0010835845349355389	-0.005911282685983121	1.368901027882425	-0.36850151005607795	-0.5014214542653886	-0.21366317365436266	0.8182357111580563	0.09711728759896841	1.1318531789383965	1.0535814700348134	0.6271885057240445	0.8816483900535441	-0.48432232263328867	1.2809271873095258	0.04923186913551996	1.7273504676473952
0.9975797732182189	0.9609662251175687	0.9378046764871613	0.6783309051800849	2.071447136941785	2.316589580068934	0.54973796231565	0.7695624566753231	-0.014124801152634255	0.9636199398393861	0.4029151305427785	-0.24459066484571768	-0.11901928986327778	0.08018493881655366	0.6531963850761241	1.8350928902391455	-0.3692614864827529	1.3075205079518402	1.2323872926547934	0.7461440919177379	1.4459536265709285	1.2019089396262	0.4495185046740646	0.40207677950654785	0.5543719695186332	-0.029855748815923892	-0.10099949031704736	1.3768302157262868	-0.41772668778755706	-0.3826651278375742	-0.2286081357732559	0.8732816238549189	0.03629269322559467	1.1702353055615222	0.9922868202331699	0.6058304724482468	0.9078311597235516	-0.5380941516046389	1.3480506343045229	0.0020899656365253984	1.7081545951388546
1.056876422474693	0.971092309992349	0.7495387380221976	0.596862278930852	1.8805893046778288	2.211377952740957	0.5436652131148604	0.8896251479477943	0.02827746998674834	0.9773465711967464	0.3863809984727406	-0.30437364966071173	-0.2144135673343251	0.05238764462215526	0.6231633465257567	1.761329365034523	-0.3894804443329368	1.2194163529855209	1.238001075935384	0.6784529694053758	1.389254864426984	1.184331575194514	0.46490814247043055	0.31945600989461626	0.508534145403907	-0.05201293221429063	-0.14368080769673866	1.3682877799759123	-0.4486059935533285	-0.24774014737118127	-0.24854854197756265	0.9201459612193512	-0.040080277472313734	1.2244413194789376	0.9455914415660993	0.6096626554522773	0.9483137497517932	-0.5942064301503699	1.3892209429951314	-0.07346216287241078	1.6538735152783803
1.115621474993898	0.9943946040928558	0.5312835350229903	0.5313154577308334	1.679147875529636	2.0990046983716133	0.5169927460368792	0.9860865854208469	0.053583145402731916	0.9594808666815071	0.40260220835015004	-0.3038542347141676	-0.27953363967516875	0.06077837594431033	0.599946388129126	1.7212729697018851	-0.4157218404304749	1.1803489767929407	1.2306154156861093	0.6406996036205961	1.2966089532024023	1.1355440610289347	0.467843843519263	0.24341425652643883	0.4668849354551007	-0.024747905658132768	-0.14680957726398475	1.3481151514721954	-0.4542553573014988	-0.14372045223103835	-0.2775800358652646	0.9444624703315017	-0.113909525630926	1.2862158128231571	0.9322523541407343	0.6149382940544914	0.9727342176170881	-0.6444441802644094	1.4266904169298058	-0.15408937668626344	1.5814438825318085
1.1967003273221215	0.9735520876947241	0.37090422697756686	0.45782007649074136	1.5160934872618186	2.0404408296429386	0.47452929913663144	1.0656967848039571	0.05896540701935622	0.9103557276200398	0.4553676559127927	-0.23380023821430918	-0.3289461560102943	0.0910809027763227	0.5775449430152896	1.7328790534777514	-0.4497264513603296	1.1940055318010494	1.2396025801186172	0.648474453308528	1.1840481875057727	1.0481769638233827	0.4806624636268988	0.16400394955471326	0.4672064856334943	0.03697766492714027	-0.11068736716984504	1.3025411491566008	-0.4327877750584519	-0.07184509756331729	-0.3213082710477396	0.9500081406405148	-0.16714381539909076	1.2610693252624647	0.9437911791243725	0.6300243211470267	0.9508313237585245	-0.6767306821429642	1.4580588342061354	-0.2178303975764903	1.514191001061898
1.2847562915717652	0.8955771345294116	0.28213030189759414	0.3993907547054872	1.456874233865938	2.092254229458927	0.43051789655775236	1.1335301584711026	0.062176672353645004	0.8567586140743224	0.5050038815491368	-0.14208998950778665	-0.37537785225430953	0.13362191057965025	0.5527674345096051	1.754765345006819	-0.507993811710403	1.2243482129196646	1.263522919195853	0.6854839606041614	1.034212615763704	0.9950584083838875	0.47159096504432424	0.1147646948949087	0.4831062957703914	0.10145896560844177	-0.060278365919244015	1.227983114206864	-0.4636903771695774	-0.011811860112294962	-0.37596856502583453	0.9208876660960728	-0.17525512341596305	1.1874575828957732	0.9783390726489346	0.6944560913881306	0.8808595501980998	-0.6848988511575465	1.4538141068023653	-0.24691730062708922	1.4515164025129654
1.3712982988191158	0.8337629208687074	0.2435968589057354	0.3989793385543458	1.460984544375298	2.20219791306789	0.3950614679661102	1.150181466617606	0.09052400401936025	0.821360106370215	0.5281939532299773	-0.025121094610510437	-0.39832454276701157	0.20273756315614855	0.5595633785329037	1.7733742950995794	-0.5860584511105772	1.2772717670224505	1.2850154460804215	0.7266407337228471	0.8930123926834648	1.0659009173443361	0.43436591106176464	0.11370670152484104	0.513662024564609	0.16659440424182895	-0.04346594149765663	1.1811503398726377	-0.5137658715064508	-0.002833788397406822	-0.4242268302484999	0.8741032046414438	-0.12254183705946024	1.1551964793422997	1.0272804930290163	0.7713296824489884	0.7846210878341099	-0.6651688612455333	1.430521312971091	-0.22214678326006637	1.4237923559359358
1.4538441637464605	0.7965710820087861	0.25596319852948035	0.4351592748858154	1.4843970178933752	2.2970259287461166	0.36979040454985107	1.1380333424352511	0.14745612006916917	0.8250775045146904	0.5214957268363858	0.10846070091570792	-0.416321947090699	0.3025752791307671	0.5985972673896847	1.7981551047062971	-0.6400009006905585	1.3468462196647863	1.3151629104658695	0.793934452384843	0.7769930248096175	1.2376100460041186	0.4022373070366503	0.1407524170998975	0.578428999970574	0.26424189087684213	-0.07684576621809483	1.2107045854724823	-0.5534628439884386	-0.037496863921066284	-0.459453502204865	0.8309930350376392	-0.02771921613677656	1.1689963810524373	1.0945931629930041	0.8161917714828437	0.6865699721852749	-0.6392717867050313	1.4224929845388903	-0.16267088456548914	1.454718208215868
1.5109813704570283	0.7566898861942664	0.2881620107774751	0.4855330684316998	1.5455989981649167	2.3506185219189364	0.3440430470786283	1.1608634378814013	0.23854750574886455	0.8846779386459623	0.4734833136590938	0.19234621478237426	-0.44967338697803355	0.40247292890054504	0.6530352960326076	1.8108536356275995	-0.6679073874345814	1.3793730101828052	1.3464433538745633	0.8868454346319758	0.6733019001803712	1.4456199636797553	0.3500420011218421	0.21234330180779262	0.6581734442122537	0.37423449162890743	-0.12700031934123904	1.3091792887762232	-0.6432586071526541	-0.10595973884195173	-0.47501901638405786	0.7799295069865496	0.08324429479429304	1.2029502725490222	1.1667493961930653	0.8686926786380675	0.599730452779748	-0.6391664664741843	1.4116860741014359	-0.10011917659520593	1.5303047615386711
1.5401045045747803	0.7753759974733152	0.2953163124474098	0.5775668614422701	1.5974396104481774	2.376491581616402	0.3229303971422465	1.2007923037284196	0.36500803919495817	0.9853029128970088	0.4067801424895857	0.2106346474969385	-0.49071389648044333	0.44581704955899415	0.709396325132494	1.8119274084628578	-0.6941487835321196	1.3649649336609226	1.3650480620457475	0.9394352108304238	0.6125085993298477	1.658374037335435	0.2714345028515405	0.333209923705495	0.7489013656001229	0.4548883093384154	-0.17793706485619495	1.400284258466606	-0.752250558887973	-0.23738083385400488	-0.461759887362314	0.7390444520129051	0.18818051135514233	1.2514155273550214	1.2118931200889334	0.9258433011715145	0.5264019138770142	-0.6537942763140505	1.3859339396016823	-0.04361656020047656	1.6359643497345568
1.5499217528880984	0.8735539248341411	0.2717151354565573	0.6886985921888745	1.5744436001094622	2.3641194597443116	0.3016437166857814	1.230991245661357	0.4771987949936117	1.0883358734088058	0.35935128691476625	0.20953717398085678	-0.5182965255175949	0.44180148528339214	0.7594446773396278	1.8066799273027325	-0.7342190818170288	1.3762025287965718	1.3921543722109058	0.9325774469510287	0.6048327338526678	1.8194487938826456	0.231045820720082	0.4573113299300693	0.8531174707869351	0.5186041294374887	-0.21666972425794784	1.4085254496313246	-0.8152438767232407	-0.3642824244394428	-0.43225263689504717	0.7224987278399255	0.2592923691705706	1.222809864432322	1.2316102801649866	0.9395497423825997	0.4784337371354213	-0.6653912039550965	1.3652069002178124	-0.002995372365979271	1.7089774891279177
1.5406795735136358	0.9727075640169094	0.21330467250751045	0.7652795945625335	1.5027032906905742	2.303357763927785	0.27316682789957164	1.284829523287701	0.509605437416402	1.1632719619748977	0.34383203763163495	0.20400791809830343	-0.5236475394816916	0.435880026321758	0.8022238864581365	1.7858207228334773	-0.8040339539232508	1.3554887170731837	1.4405913551144538	0.9038319017745465	0.6246137069501125	1.8294168519530793	0.2332977404687196	0.5333774049849169	0.9307803007158538	0.5767249823718984	-0.21780060482442226	1.3081356914616298	-0.8824887775854817	-0.45820686699519564	-0.4135429922770009	0.7111221161154699	0.2764241872364324	1.0637123309385714	1.2446921872415337	0.9383873135380453	0.44573884270133446	-0.6891584693829129	1.3437467881346854	0.011153350302270885	1.7285773277765457
1.5068033185747318	1.0423684685481922	0.13264727148894498	0.8161388591667658	1.4488890050790288	2.217747165934324	0.25142217239025594	1.3506159951529602	0.4677685298922106	1.1704737273353885	0.3642819257878263	0.18913757083840718	-0.522819980265022	0.4083824011031517	0.8382373557490072	1.7543731844930766	-0.9061018480974404	1.2526007248280953	1.4949658295909483	0.8624815216518357	0.626990101349298	1.6971801671497413	0.23521232810926201	0.5615540789900462	0.9835483773596467	0.5807054813994941	-0.18422287600485054	1.0777911707871959	-0.9448647422688874	-0.505270650170299	-0.3911617479688469	0.7065691892568378	0.2454602393785717	0.8905572975694286	1.2356994477111947	0.9258049793414784	0.40931793873728284	-0.6973383406453666	1.3124020183647827	0.021611101839673616	1.6754183760829775
1.4477648635357032	1.1011735541529892	0.05996384306638177	0.8490439229351402	1.4089900217866198	2.1569331409014203	0.23857139240728698	1.3733413653906412	0.3876791201641467	1.0906661826934045	0.4155165918135492	0.196082651333311	-0.5212050346091904	0.3423713191158501	0.8676260381253158	1.7195082473900314	-1.027134475998485	1.1323337975769892	1.5444080119286532	0.8080677636786298	0.6074211070949722	1.5890773769527553	0.25577135253509464	0.5526888241994798	1.0461660436784521	0.527748142937946	-0.13011024089904508	0.7801292439539612	-0.9492328070226271	-0.4765489456344342	-0.36176826537930273	0.7234230062247611	0.18912036064676765	0.7654259221515625	1.1856692971877836	0.8653842273112584	0.38145678639612035	-0.6701306143432121	1.2978706256649684	0.042321550962765145	1.493020182979598
1.371151597559203	1.12493500675794	0.012298196822117056	0.8447075967020989	1.369960179042446	2.141638058514534	0.23077665700778088	1.328033432017737	0.28184305140024846	0.9601466693342507	0.45855607933499226	0.2372420970166172	-0.5099887951288917	0.2581044031233455	0.8895542841738273	1.689704048345328	-1.14835091260726	1.0111861810519307	1.582920780079716	0.7620198662477468	0.5855761294724144	1.6074409919541668	0.2975002460149331	0.5106852713234691	1.1113899588116083	0.4718958960926901	-0.05779042867300079	0.5822653448543107	-0.9144863079282107	-0.4128290113140629	-0.3472680322369589	0.7426388679539303	0.1284183553114321	0.6977512041650531	1.1082408668369519	0.7540720849875088	0.3748607424984832	-0.6346142920520151	1.3068212068478489	0.07480209691422668	1.2228117203885898
1.2729263019724517	1.098082433507004	-0.01051003764242776	0.8282509506563999	1.3592045647580393	2.149569672596882	0.2354205240436788	1.2605427953964896	0.17846066072628247	0.8167327779336631	0.4720878498270949	0.2803702929005281	-0.5014802008526485	0.16603410700123572	0.9262121096387581	1.6538306984926492	-1.2141760545280713	0.8644398629639518	1.5870352828483436	0.7445239069893217	0.5991316186508667	1.726577942689009	0.33077760262437483	0.4402618275756488	1.1717652357284571	0.430852219056394	0.02309580384408873	0.5620174052041814	-0.8592739694409384	-0.41248370086349107	-0.33963524189526967	0.7834668687062876	0.07934187708340135	0.7093431216015659	1.0390079169351227	0.6339586956978343	0.3711683006219437	-0.5844584576730808	1.3175335272595912	0.10844119769287079	0.9603983081303558
1.1590626520790697	1.0141630175609502	0.0012682771865294012	0.8198745178191388	1.345524654670717	2.16646453388445	0.23138118407754188	1.240854456204398	0.12018297927231765	0.6507037897616126	0.45574823695788186	0.3042047368185017	-0.4953498350048927	0.060131090956601116	0.9811434734774471	1.6045211824666226	-1.20361245997212	0.7447130918008698	1.5521173804702837	0.7451251076860297	0.6729225696189998	1.9334684527738442	0.3790252111660638	0.3378675267024568	1.245671005678247	0.4110053952334862	0.1105788396656113	0.5906679170470596	-0.7937646463075163	-0.4756247323696689	-0.31551645181827526	0.8551269706416736	0.03939828218923025	0.7881926933284609	0.993272678236972	0.5434042113125855	0.36040986769984484	-0.5228812293711772	1.3489728870552027	0.13793820864689593	0.7078895471586801
1.0599219406304676	0.8710367523187104	0.03782381859591599	0.8031792504057773	1.2589003133633063	2.199902903149622	0.21730303095293388	1.2087609400455286	0.12405006640023006	0.49645950854309157	0.4072960412395962	0.3152632485836081	-0.4689964929594931	-0.045448282594178505	1.0183550425294623	1.5562294163453185	-1.164709887595137	0.6827125669145349	1.504753746115072	0.7467147230874941	0.801080515456761	2.1646660991159914	0.4375113050426556	0.229769790305568	1.3381420675068831	0.4141925780213162	0.19946605219050628	0.6152946619243964	-0.7417788516516747	-0.5536039570607466	-0.30154368792718567	0.9147143993529117	0.010589858250213744	0.7944731819289862	0.9675289253202802	0.481642195230954	0.3578419422129788	-0.48108079997277364	1.4137315834074302	0.17310496136580691	0.5088539337673067
0.9876099555945912	0.7081912691624248	0.07150160229747189	0.7957573030391675	1.1192312379714335	2.2316069326720003	0.20215321620465793	1.1677562606933327	0.17314624274348164	0.42582894379806346	0.33806412045937756	0.30033425770071676	-0.4348737357440025	-0.11056035765410473	1.0324402657718228	1.517536245655703	-1.1309107099268627	0.6575835662977253	1.4531393107628738	0.7562626053385977	0.9539061045649406	2.2625876107490606	0.4908097781217765	0.14005924902985284	1.4200273589889219	0.41707356857625416	0.26984451944410165	0.6964047666121382	-0.7074400386009416	-0.643171394225451	-0.2970757130930253	0.9481709947151009	-0.001597535281433534	0.7397151719431639	0.9683433297582035	0.44478936867552343	0.3760188265415805	-0.4545283995514482	1.486778730762564	0.20219186441640402	0.4401348048259721
0.9272746614179386	0.5808813745464608	0.10174924136275668	0.8107739925558676	1.0052108622998683	2.2098006006472954	0.18082073824290815	1.1725355383888991	0.2619422521455002	0.40491164379109196	0.26702232537583914	0.24726177888863873	-0.40836773714407154	-0.1121426098462834	1.028553992597017	1.476350054557273	-1.132608237404123	0.6553290017564029	1.384717600125993	0.7947394499278908	1.1213359202859534	2.203965301321478	0.5536173698155966	0.04139832706023243	1.4693176165979822	0.3898920489927062	0.33889420203208936	0.7770952806270035	-0.683444802887063	-0.7197693771142362	-0.28696071451013533	0.9679231661243625	-0.010260493969477848	0.6993458594737787	0.9962816883181415	0.44748467072169207	0.40236943447870405	-0.43883568515523824	1.5632074715368556	0.20145367019023386	0.4293025275881034
0.8685824213523027	0.4754225051866027	0.12658883420930023	0.8343645946623773	0.9048341825261144	2.123711564104097	0.15760140306341602	1.1610919292453334	0.36196638294522654	0.3926497782697644	0.20479309582528119	0.18455499058423402	-0.3853407010763526	-0.09051849655318503	0.9846068879130225	1.4336979301098416	-1.167121025349464	0.6125040179949515	1.3042505335577705	0.8644481612190338	1.2693529366896783	2.0508596607182774	0.6071528870787853	-0.07854407074407804	1.484193543272098	0.32889020550335824	0.4431708142657582	0.8331160148237233	-0.6758734906472468	-0.7360903739986532	-0.2957311836290422	0.969440808410576	-0.021334370405609794	0.6196376271960313	1.0344901154742157	0.46018197040837966	0.4415261021967357	-0.4346813871607155	1.6386903120540417	0.18274249709635254	0.4484235915521855
0.8161103147069403	0.382672487289019	0.14019358968873757	0.8634517165481501	0.8094369538099576	2.0244579918408063	0.16648611908870548	1.0801107816786346	0.4371936655826406	0.4198922034777837	0.14146440992224046	0.1272517932559595	-0.37520912658877587	-0.0811568377494641	0.9119456612224409	1.4021943688389047	-1.206164157326476	0.5686104645811023	1.2349769589936388	0.9520298559343352	1.3893106483330686	1.8137051668393884	0.6368654638432141	-0.166211590339664	1.4938569723175126	0.23102003360805962	0.5820712198429873	0.9821567735767793	-0.6901192058307777	-0.6773165040732476	-0.30963154977976337	0.9598899317672751	-0.019199277993108974	0.5029333917558201	1.0574734659802592	0.4467437820075776	0.5113300374900429	-0.4331483926894967	1.6888821444468143	0.16485153980932657	0.5212571904388409
0.7619834178497681	0.34364401441132214	0.15763832526747845	0.8831914634799662	0.7720910708779886	1.936201030619116	0.20409503042874338	0.991370448211763	0.48197046390582854	0.46531104110565497	0.06716653256404065	0.06263489837394366	-0.3738994940420077	-0.06988928425971261	0.8601353976018586	1.3780204743129851	-1.242233913149048	0.5852731056443046	1.1636844669219206	1.0362794722119517	1.515627725270053	1.5873849392857144	0.6717200759851032	-0.2254227365334359	1.5174909104294627	0.11962173215044387	0.7483012391100163	1.2054650814291161	-0.724458018881512	-0.5994489974691197	-0.31730571025880605	0.9653557261664865	0.0005171256247283956	0.4593502355103839	1.056084692096642	0.4278766676843997	0.5845075219523748	-0.4334877578777811	1.6925120366834652	0.12672175748815112	0.5858468877259607
0.699242223010557	0.3319108747709895	0.18450036702943348	0.8872315700841849	0.7790441952638686	1.8486841540290477	0.23341459331219633	0.9143498176198754	0.44194271995025297	0.4917101162868661	-0.01653592528617238	-0.004972821280906592	-0.35993543658014565	-0.049979277508140615	0.8311595058995593	1.3630810261702773	-1.2667129081077728	0.615005175532979	1.1018647017212435	1.101586171622118	1.626035232191833	1.461957983993057	0.6930996379711697	-0.3009172519515805	1.5435026274921664	0.002391860439110799	0.9514450848677182	1.3859321057071616	-0.758901665486335	-0.5415790284290375	-0.33121641894386455	0.9718028531718208	0.02316545040231857	0.4746957262120549	1.0409796329427263	0.40773215902654575	0.6032718402158809	-0.4423931685082921	1.656390470615167	0.060509836479776646	0.613720551391912
0.6354975915535487	0.36879114178861105	0.2035488065939653	0.8816856803667849	0.8080789217033404	1.7676037710534018	0.2562950269525793	0.822439166478456	0.29480118546044654	0.5249114752369242	-0.10271638860774997	-0.06473067311461718	-0.3364584654043342	-0.018430127736835045	0.8088587414379205	1.346050055287591	-1.2403850137948338	0.6434220827725492	1.0804232866723111	1.1274276117382327	1.6778138538191558	1.4288688286603262	0.6577709374611473	-0.361502573442107	1.5744222156987757	-0.10519295593612543	1.1517711532139547	1.4508718313863245	-0.7869854098097131	-0.4870301334282857	-0.33841482284334473	0.9702053349758085	0.0635176754232836	0.5049573773399708	1.0218454149906608	0.366523417789867	0.6021473238262058	-0.47907971558667956	1.6009488917954495	0.005042742541201734	0.6471001239301483
0.5909180126914573	0.5928194956619907	0.21751885020349931	0.8534789890444573	0.8818381721874001	1.7088305854592172	0.27841522200523106	0.7566050922457118	0.14283144569690248	0.5800288381730667	-0.1718383637527204	-0.12887004135223007	-0.2996843048732987	0.030176180136508544	0.8065430864373884	1.3336223018638758	-1.1847558490145162	0.716143531753813	1.0882604348030285	1.0807785136106403	1.6695466789374815	1.4175548162247684	0.5981452080842312	-0.4190841666291094	1.626775661849377	-0.20026564424909213	1.2835470112223946	1.3816178528911656	-0.7941373878331703	-0.41711492337705336	-0.3253004893023366	0.9763329583419382	0.11410608512045306	0.5711233060728378	0.9906923020704967	0.3198091069707318	0.6028186768946672	-0.5679231814300942	1.5471508146724553	-0.03560920338605359	0.6737020423402699
0.5695700453490474	1.0174181233870925	0.2347497585841361	0.804059680969224	0.9830749389620103	1.6599251949533471	0.2939222572947296	0.6949885877722015	0.03934728957220398	0.6453551751179178	-0.19852978104839228	-0.1852349407125553	-0.24441459757747402	0.07123082981991122	0.8174971413964227	1.362240682212252	-1.1327163601733752	0.7888180106404677	1.095927210148297	0.9840361506522836	1.5984779825862545	1.376349955858759	0.528536271724483	-0.5210649988289419	1.6760828431520374	-0.2909124630138934	1.3401193115602823	1.26319645452295	-0.7608818548413636	-0.3475450237763929	-0.31625077175629407	0.9825062250850992	0.1398191358490044	0.6485990209183689	0.9548585068018436	0.2638081393384945	0.5794723739389103	-0.6582060237617544	1.5104735322031086	-0.0965922486257281	0.6910426629461947
0.5571121743573118	1.477765520386724	0.23720877136234547	0.7515958933755353	1.0659873258446686	1.6077230638156983	0.2803020792229721	0.6141597677814559	-0.044462212743822255	0.703513036834915	-0.18383935270790422	-0.2128477094836055	-0.20120475808961985	0.11229746626234623	0.8233064150281908	1.4288145979981948	-1.0775629355777672	0.8092147742252338	1.1153497076896421	0.8683406809841596	1.4821015977134695	1.3317602201586711	0.43525938529402025	-0.6334919954527738	1.6925580588713225	-0.3617681292708573	1.3324670197271378	1.208843324282538	-0.7077312429178553	-0.2936461249178954	-0.3018849915603504	0.9853132927723778	0.1438237110915918	0.711612438771677	0.9269973023465511	0.18620643350686805	0.5571163167591336	-0.7159098080180624	1.5105799459820326	-0.1831660270392807	0.6893220664236058
0.541949132132797	1.8543328888434345	0.200065205158169	0.7029665043104953	1.128402481464787	1.5764376680243397	0.25446312674117877	0.5373295466595109	-0.08566591301899798	0.7226770565230012	-0.15692804414173517	-0.2165925236949707	-0.19954160510077826	0.15469463295729394	0.8161681567874236	1.493474396990854	-1.0447044260019864	0.8358115902986334	1.1480953570532084	0.7291678146174816	1.3658367806528529	1.2807072382498146	0.3395938228548792	-0.7097040006276302	1.6830554049151032	-0.38167062440883653	1.276281103582797	1.2038405124136158	-0.6627692963860253	-0.2472120255056008	-0.27915210108469257	0.9862718036899845	0.144538813813482	0.7310059006416557	0.9069286624604462	0.11930929219983277	0.5791702650581019	-0.7682890694926583	1.541972010764792	-0.2750199447094638	0.6197650817843137
0.5193747422575217	2.0895942275576638	0.1476686321558281	0.6671897558071466	1.1966571751433592	1.579966152328646	0.2333871148090255	0.5006281213280241	-0.08479525305160365	0.6926826470169817	-0.14392908711275926	-0.20061632525856488	-0.24064639104720134	0.17975894609247592	0.8133088262650295	1.5540538592095354	-1.0603822275435717	0.913770204829009	1.1664956178818515	0.5857457840045834	1.2563441297908529	1.1879963024262896	0.27950312219382945	-0.7594175281774653	1.7057585398790702	-0.35821908293506244	1.1902682124976907	1.212899367453684	-0.6157456232904308	-0.21838875907250963	-0.26777531331252513	0.9838641155517085	0.14113696800791684	0.7069020723212844	0.8876658543339714	0.07628665100791335	0.6238991632443652	-0.791202070825826	1.5727255928740014	-0.3607735073161601	0.5561478955751787
0.49430643096374133	2.072523370303176	0.1137146549900542	0.6445371825252415	1.2272581652791301	1.5964648066922138	0.2004587085091162	0.4924785960144688	-0.10293211782695628	0.602244453352885	-0.15022136039158757	-0.16091459248975049	-0.3076063765979229	0.1762707992142663	0.8176582304399416	1.5984426945035564	-1.0776386215162415	1.0167403947396654	1.1711297576461028	0.4841734357879314	1.1882766075869546	1.1106905472570698	0.24834092907298846	-0.7559395269839108	1.7743079608045633	-0.3009889710417937	1.0829099507203792	1.221484838144866	-0.5649828867656357	-0.21093411581602944	-0.2421361706877958	0.9829056046341013	0.12245235546023378	0.6816574521262095	0.874078159238082	0.06047250914461264	0.6641467796986475	-0.7687571594075348	1.6008779492761662	-0.4477676463307253	0.5604269443183161
0.4688625644445853	1.788230462721589	0.11146055994336306	0.6383741685811286	1.2158597491309244	1.6064148334062633	0.14165471172318395	0.5103199633481152	-0.17904136770407073	0.4436391647589052	-0.1804056659455342	-0.10990301814298634	-0.3764625172470319	0.13245919495358222	0.8182421782226852	1.5993764100124752	-1.0648152610829165	1.1038581777191552	1.17328497338205	0.4057116499464161	1.1900840061440823	1.1399550599879098	0.23360772132480853	-0.6704609591884642	1.8174295320965406	-0.1827987691454803	0.9746658324993271	1.1834527092058607	-0.5229329834029661	-0.19295766000680703	-0.18679326944337216	0.986454377198099	0.1144023419623795	0.664042644254427	0.8779958732184105	0.08276304028472461	0.7204900859692984	-0.772572092213772	1.6042595426953254	-0.5454553489271641	0.5647957633148041
0.43916436138797776	1.456824612880498	0.1162538529675535	0.652995898592732	1.2282178413011404	1.6223303907873394	0.10786531232391514	0.5651483702181639	-0.3072997574464734	0.25707016474977007	-0.21971545922509242	-0.06483120503975337	-0.4389151171613291	0.05226777703183958	0.8153425754394117	1.5840167898907533	-1.0291239349527264	1.1696632802689695	1.1457186566961766	0.3257213877573374	1.2176858828745265	1.1975112669480648	0.2504105071415751	-0.5515643939108875	1.7900046866182635	-0.0592780388310931	0.8905377423583458	1.0783613837529011	-0.47219354322352325	-0.1635351783800745	-0.1310676944284297	0.9883485773447982	0.12398471843571238	0.6242743941706377	0.9013821396042687	0.11437855006797933	0.7816839181595852	-0.806333077324186	1.5616822073722703	-0.625487906281048	0.5481433813179148
0.4208677802517397	1.234444310067711	0.12479803142516963	0.690196146979035	1.2651382075063684	1.6452580631629896	0.1117672597741958	0.6281072614547718	-0.4174438969581319	0.07537262081653	-0.23314574143850414	-0.020228540920494347	-0.45491191716510826	-0.04317079837816219	0.8142149521348049	1.5857535007373433	-0.9548868415840859	1.2080965601843043	1.0714020476827135	0.2673743506497378	1.2484451286893345	1.2364240070091097	0.29812020772711	-0.43599989970685693	1.7087709573398127	0.019135008446795315	0.8172378336413575	0.935173376949724	-0.4033644908772602	-0.13498612906949584	-0.08744288458933888	1.00257790013356	0.144804423395896	0.582408559026909	0.9317294207648029	0.13969650578127749	0.836181003491966	-0.8057362626827187	1.4975738174468038	-0.6621618055450551	0.5784408418243817
0.4173586861146422	1.0797980859193448	0.13290564601998914	0.7387926227519833	1.2704707469116847	1.6512983498534126	0.11777589246758657	0.6667508633796748	-0.4662460842214841	-0.08950230942410027	-0.20179432067961356	0.0218021814473349	-0.426734731020835	-0.1428526864853697	0.8141646118087056	1.6104596131033475	-0.8487427190090866	1.1923498359660134	0.9638883014242389	0.24629156689569945	1.2937974443357598	1.2635962936476284	0.363726744209724	-0.3168479567192639	1.586218030137751	0.0899628390462228	0.7522875931068397	0.8165475626126719	-0.3396489863360417	-0.08915124485084183	-0.044655820031652346	1.0270313393767985	0.1608227243662435	0.5783728544379007	0.9624538997702702	0.16695610088328397	0.8857436437711554	-0.7831743287857076	1.4335008987809803	-0.6558974073201995	0.5701221316803835
0.4242477772801134	1.0040861282402176	0.0925903097105876	0.784352847329501	1.2683160026358524	1.6481286944614086	0.14083951612910975	0.6906758132779952	-0.48672355436372916	-0.18640988553067084	-0.14079986518646054	0.05537984444320149	-0.43231874709447915	-0.24306199198997208	0.7968576076960387	1.6537279897866664	-0.7456152216962254	1.1193113388461273	0.8495085319121136	0.2484925728361893	1.318409303700093	1.287543620322183	0.43249690884123454	-0.1801114342705488	1.4396842291049468	0.17909261447533073	0.7184365681503699	0.80654193887483	-0.289410417581694	-0.027594578941410153	-0.01302835002502846	1.049681865227393	0.1664618201160084	0.5838069490668684	0.9995650241047201	0.1723467049756211	0.941952679428114	-0.7475760907594073	1.3728095735343149	-0.6082531216395057	0.45934563904340353
0.4251221167891896	1.030028583741275	-0.021495409945078148	0.8182617665066623	1.2978396206337064	1.6478371459701642	0.18605997284751266	0.710373672943583	-0.4594277990222704	-0.20859221057785224	-0.05377366620912592	0.07948237349487337	-0.4945624485657344	-0.29808121594524994	0.7526487333163301	1.7014501894475298	-0.6581979627557264	1.0259582758070445	0.7566638824809191	0.27729925706657427	1.2727111278359442	1.3051609635963959	0.49501275384697063	-0.046220549162015324	1.3154558562365162	0.242098625307244	0.7057141617775335	0.9105143558667823	-0.23419807909442197	0.016798126336617845	-0.003471848296408289	1.0966603110343947	0.1586774162005709	0.571147839231436	1.0364532588035278	0.16026255456957691	0.9705019686644514	-0.6938510707795443	1.3499779060783803	-0.5140103254318581	0.32057578906933804
0.38693871285926623	1.0720579854158685	-0.1552175939600644	0.8365780135555247	1.312135171942694	1.6409521162153637	0.21514138870348387	0.690732936118977	-0.3832280909667247	-0.20598448352128135	0.03956172076015077	0.1054363655011584	-0.5695650241736032	-0.2978175072465531	0.6703322320800551	1.7236912928699866	-0.6020606209599224	0.9495379318751752	0.685686580062282	0.35503756410357706	1.1618461928842727	1.3184605918775358	0.5381912636832211	0.05916531917136673	1.2406023594451447	0.3137893612902751	0.7111141164824494	1.0055570226410908	-0.18753549935180353	0.05130885901443555	0.004884919448965988	1.1525049828292642	0.12909259502064352	0.5660449422435104	1.0613140258559426	0.16235748127844718	0.9801862366770129	-0.6452165286239536	1.3587511309630533	-0.4086638577389084	0.23614686579131644
0.32307085234393	1.1129558893473699	-0.25842485491213185	0.8363723054799529	1.2925885631547858	1.612477546903707	0.2181548645512371	0.6180631619152835	-0.3209476351172001	-0.18326951635190786	0.1134874744298191	0.13027612867050606	-0.6634809434323474	-0.26913319288381365	0.5670439509911418	1.7272860975793254	-0.5974329664359233	0.8728240248519896	0.6374029326656385	0.4492732258519327	1.0207017537101175	1.3706063288155037	0.5608107490936383	0.1329086731493999	1.2207677905463237	0.4136915361856734	0.7375296017143483	1.0565426687632837	-0.17386054462942735	0.08459069273580314	0.03081365303516938	1.1740030134098802	0.06858468899553448	0.5668300033185755	1.0762904948354493	0.15941947430869163	0.9863626849068629	-0.6361355842753643	1.3704329991383315	-0.33981699345101046	0.2107418840925602
0.26173212154947917	1.2049925717112642	-0.3226531995429558	0.8387173775414662	1.2512953335662493	1.5578009913916402	0.23017212993801922	0.5221158300110763	-0.28604208551525934	-0.10493783425683392	0.17751812092713623	0.1423064490452718	-0.7681551325077962	-0.22319993227452764	0.486569905690071	1.6958012106185674	-0.6114781141617986	0.8046351900006741	0.624429045053591	0.5165261851446598	0.860992430591153	1.4547351397762478	0.5564345487723962	0.17483926096540692	1.1969561536515771	0.49647478169665715	0.7675827527684072	1.090163716269478	-0.1659164908639587	0.09720468037142746	0.06487161861130282	1.1848661371427593	-0.02345924706494528	0.5487735985920681	1.088240808377196	0.1305503623449923	0.9766112815874555	-0.6571762259490287	1.3902259620183064	-0.3184708770776075	0.23964790567206434
0.18241955239059715	1.3213646548106626	-0.2984907261570776	0.8704211061485043	1.1777533682192483	1.4791128011646772	0.2593726193077313	0.4222079811320566	-0.2628508700200928	-0.0036470573530461127	0.23610222980138257	0.14381442792233198	-0.8201467411589498	-0.13834566508947116	0.44242143970168135	1.6091150627705033	-0.6221822683177786	0.765849634375756	0.6307839499508915	0.5603526969504202	0.6698321412219352	1.486891455449981	0.5251811848115295	0.17659042240551787	1.1392548203234767	0.5297105567942069	0.7870527465212093	1.0591140064765572	-0.14151356910639873	0.09785467651368282	0.09014877253419137	1.207493841304841	-0.1268018061312957	0.5277977479926612	1.0835858440635882	0.0970826307764562	0.9764770109737636	-0.7073905715673243	1.4085291319933377	-0.34777308677750374	0.3289094609222286
0.09438119229214245	1.4702222020994373	-0.18294385398102714	0.9269085437003654	1.0705322066281453	1.390624096270457	0.29264908664780803	0.306972169922637	-0.2524821013174773	0.09134078777145292	0.2783636405195308	0.13946642216014452	-0.816290154518159	-0.03245463580386758	0.43565569987404357	1.5086846226311468	-0.637524889274683	0.7007725682924102	0.6232449541947108	0.5879569797873895	0.4814275768132753	1.4619979628355864	0.484710448924048	0.14358589359674695	1.0653152029864867	0.5218330657116221	0.7817564558682193	0.9645339653159344	-0.12617292569126443	0.10638587588077111	0.10268392415225332	1.1860300432569981	-0.2244133276693515	0.526154026366742	1.0522012688294868	0.05923343663997781	0.9930426479380579	-0.7809040926985602	1.4122299667492717	-0.420085362849364	0.4631309513931015
0.047741927740884996	1.653270659451237	-0.020488640220667098	0.9922496568248127	0.9518854682467041	1.307129093739111	0.30344813839400936	0.20544584054910264	-0.23158626209998895	0.1972477964009179	0.31483176199574897	0.1319013947935607	-0.7882656249284161	0.03633737427877516	0.4628294079020165	1.4187771562773104	-0.6365517843514136	0.5718396585856006	0.6108758899710125	0.580171940257141	0.34967714742369504	1.4268565602530596	0.4469383699013316	0.10054866903733668	0.9688924587023255	0.4993140187652939	0.7285673732250354	0.9207889479846774	-0.12153695296596237	0.12675919246455591	0.10846540084738074	1.1332777102558376	-0.30833573995978975	0.5140591791790132	0.9932126694889118	0.021384242503499747	1.012192994215929	-0.8582793556275217	1.3995312557976025	-0.49923618821087945	0.6000305877556573
0.03294857269134836	1.8154110063328417	0.1475438996236011	1.019600602552764	0.849163919702192	1.2557193764494645	0.27829614849149	0.13848835044369562	-0.1757283369190434	0.2735487804051291	0.3497691019350463	0.12517413346978673	-0.7557337097022497	0.0654771854847184	0.48200907214554756	1.3266941327876929	-0.6088182940381932	0.412658007949397	0.5901159660638816	0.556215620969686	0.250638400561869	1.3633701583178488	0.4219393255662385	0.057839787247948006	0.8265811192226398	0.48454720244263977	0.6495282456331893	0.9254044453863273	-0.09460637773757156	0.15982774620174578	0.10514544732477445	1.1187745272049012	-0.37058032402377433	0.500860339854473	0.9246055251025401	-0.012811603835802926	1.0289096856206246	-0.933466298204439	1.3349262682371559	-0.549382132102482	0.6829034933089027
0.025020836605697688	1.962727092928128	0.2865583067916878	0.9658614248905328	0.7801849422334249	1.2624175161457738	0.22611447096976703	0.06924594669897251	-0.11946334993516053	0.2872088314972161	0.3700836723863156	0.12444527701254142	-0.7271306921163884	0.06958864383257406	0.45548978835685616	1.2602509371729989	-0.5579465311049765	0.261249907971291	0.5601814676602463	0.53257518679406	0.15125379348232065	1.2811336792367842	0.40979536967479324	0.01654156328531506	0.6525124687031597	0.47216033483928016	0.5845214610703471	0.9670192331475931	-0.05974339691638832	0.21148212713152134	0.08577388050907583	1.1147122666493277	-0.39157369678784676	0.4826812693349877	0.881382081144514	-0.05367544860211955	1.0395841994091661	-1.004054257367703	1.275015310702605	-0.5702668770845281	0.7517722393391577
0.039861136058406556	2.1046562663552115	0.3483900049104166	0.8527384399724	0.748660490265154	1.3169296084063666	0.1656159664882895	-0.03649795243379632	-0.08237549677858147	0.26359503074664	0.35517335277533013	0.1292540540982759	-0.7063372624781284	0.04409280737225294	0.4188118267614847	1.2501107867461363	-0.48150373324358675	0.1214316788384147	0.5252465280036415	0.49527017407123075	0.08161316512684802	1.232892542585763	0.4146547754481718	-0.02751717211416015	0.468915778687062	0.44979438400939625	0.520428804965405	1.0554990714486938	-0.05553840658012117	0.2710684922347442	0.06747793726456341	1.0844963510561905	-0.3717040568724596	0.45861424075251034	0.8659769782503114	-0.0895574554631956	1.0179834144314108	-1.063197418112254	1.302079881809097	-0.5705334472217566	0.8299770917180733
0.08033307964295847	2.2411821280960766	0.34994025209667873	0.7115321885772816	0.7618605623414709	1.386998429135734	0.10143534258189908	-0.14174678694471357	-0.06055246123217776	0.24451978474558658	0.279598414576938	0.1198962074000756	-0.7135201550966009	-0.009464031981162658	0.3895842334286922	1.2458623811805534	-0.3989411866425169	0.01825012350200741	0.5033451064339929	0.4462570325260766	0.04607881695123581	1.2016024351668133	0.43700074833851144	-0.06637106656663581	0.30187892285824935	0.43829825744717876	0.46535492137809803	1.0581995139843918	-0.07226518254377527	0.3257798862710599	0.06439586203173944	1.0613209263697634	-0.3295742907999385	0.45159775739411295	0.8664484755564779	-0.12238648986439253	0.9850367625966493	-1.1073734038286536	1.3441606194971707	-0.5514531770147907	0.9019129880712058
0.1371182033297374	2.365819064275458	0.31887294210532413	0.5589132531494707	0.7997587116634642	1.4295495576529178	0.05290830598192005	-0.20661929335424772	-0.06764212096668244	0.24224495901538648	0.1535330577298867	0.10646681773381542	-0.769255866611523	-0.05762682977033462	0.3798383462960204	1.2269453049698502	-0.33932229167678774	-0.0589804545618978	0.5328366355954569	0.39815078694714134	0.0053454087285785224	1.1486304688165885	0.46182656807755385	-0.08733636047463676	0.20045522711538438	0.40593930556200064	0.44740219238531626	0.9326343154420587	-0.08089647849716465	0.38651390081295006	0.06074494741030846	1.058456804461199	-0.2916636307865712	0.45870010680759643	0.8960070703139703	-0.15409141725107472	0.953785277259754	-1.15481431670131	1.3546246410914227	-0.524478329666844	0.967744507196368
0.19613905421757694	2.4584214955108985	0.25961607983044493	0.44653081730339317	0.8320617687061945	1.4159663882018065	0.048804849508384984	-0.25445015220389666	-0.10175616150735385	0.26663552952749525	0.02473597471474247	0.10695272203864652	-0.857202111132545	-0.08898419139713253	0.40763627436761407	1.2082243090160194	-0.3009278963152896	-0.14325654681743333	0.6019909492097744	0.354782818045649	-0.016633450268582883	1.0771349720948382	0.4834158229956794	-0.10335219114565634	0.2438221919645575	0.3310335511336008	0.4524346109061286	0.802862451435751	-0.09257959569183512	0.45213304261147086	0.043617710546027914	1.0587534864118862	-0.2670947444130468	0.4679736407568093	0.9480689455930447	-0.1578341826516783	0.9081836200844903	-1.2289714614655005	1.3806250744086657	-0.5066181304725744	1.058995969729177
0.23785502448618417	2.5321820295461404	0.20208765407358237	0.4139548864559327	0.8650347882548562	1.3499343927358416	0.06737115815092173	-0.2903994601291092	-0.10934334122322671	0.31084482566955185	-0.09752357168140427	0.09365737493923616	-0.9524678357155665	-0.09250829855243856	0.4499926247468952	1.1875051618731012	-0.2929484359444694	-0.2516870102266031	0.6831309882805268	0.30933612131147303	0.014560910013682857	0.9637149958415663	0.5070381876463821	-0.1009078616355001	0.4224263923687513	0.26326764286309523	0.4639601686794482	0.6889166869115592	-0.13361610803163698	0.49287967577904024	0.01769931949416275	1.0808106483611066	-0.2570730905534103	0.45278761558601044	0.9872546580746269	-0.13651447120591953	0.8359628137447187	-1.3303597370275864	1.3799747679819048	-0.5062592860570766	1.1827293022666987
0.25903868641749306	2.5490397060664227	0.18137314425714912	0.43179389076947033	0.9110177553849098	1.2594197996075827	0.06983506393525374	-0.28445868466689245	-0.07361236074310726	0.34715326366573845	-0.1892436035481871	0.06671481900243484	-1.0477255257430855	-0.059616631769589236	0.48542214625502433	1.1573741624002756	-0.34207942229272287	-0.36398076391751655	0.772908927573615	0.25794874650643956	0.07876818591655725	0.8167261181452206	0.5288189013285618	-0.07147862076695795	0.6328809841275371	0.23447165514247983	0.4907243420860123	0.6384367013438584	-0.191297859126357	0.5155279788607144	-0.014083288527537433	1.1243201975139137	-0.2616803952330201	0.4320202968346676	0.998261977004041	-0.13406187408334014	0.753235331883518	-1.4118541912074534	1.2627304311134184	-0.5173116940544482	1.314736459821541
0.265563958458384	2.4535265378831705	0.1715994594104276	0.45792704469003925	0.9319857711110773	1.1795130861992607	0.08691753340655653	-0.24781438217638874	-0.04771870716732574	0.35803913703806656	-0.19922328428611297	0.04799074794560853	-1.123322658458076	-0.014606351605740125	0.5073101200426539	1.1302964126416175	-0.43843843425038675	-0.43158247258619553	0.839252090228	0.20507365472311237	0.152659547915642	0.6776663775503561	0.5349729330303079	-0.06606704548327891	0.859836177146007	0.21424904994283972	0.5263659279394013	0.7564707852448018	-0.24241004083145373	0.5273497836979649	-0.04182196562294891	1.1775289642853637	-0.28471691863106424	0.4345349455907358	0.9975761627405262	-0.17392935126860776	0.6939716397650587	-1.4594706377981876	1.1024003375336817	-0.5265288691839813	1.3847572574364864
0.25923820013097393	2.2622214267103975	0.1358368605273476	0.47257345967071107	0.9184507177817947	1.1435330121386131	0.1598271618202673	-0.23129636065884546	-0.03133446959906928	0.36180092202605846	-0.15821356233848421	0.01082744628651044	-1.163768610853364	0.04251055518007555	0.5167036248926357	1.1347502356191626	-0.5483019800876684	-0.45039399547784587	0.8514422630269752	0.1601466399471089	0.23135948261918235	0.5843957379314341	0.5381730295152166	-0.08588922011787536	1.0419181965849336	0.21280159575098617	0.5534410935017439	0.9934426868036557	-0.30083727497747925	0.5106530077938054	-0.05940427399811664	1.2139181466216615	-0.3109714042776165	0.42312702684369075	0.9953129756709274	-0.23136100055568315	0.6447614598468137	-1.4889017911959994	0.9835597939813276	-0.5298199851089874	1.3817349922402855
0.24796567531932778	2.0539192516142073	0.10060882963953002	0.46336596620814346	0.9149651020414777	1.152227137659604	0.26855959886789993	-0.22008124287920955	-4.724713435703661e-05	0.37538329614199145	-0.11980870621058523	-0.0646552741707628	-1.1887721475744875	0.10381084086793643	0.5347153935706807	1.1627523637316517	-0.6272748507495621	-0.43418931283710005	0.8386131922825604	0.11859246297805745	0.2852355791152695	0.5335959553585912	0.5491682328223363	-0.09868242730535774	1.087959105022854	0.24897403271854568	0.5790838103465508	1.1925008055107271	-0.359217916432797	0.4756446218195755	-0.07083277444197436	1.23343069030152	-0.3371441638988101	0.398066405338081	0.9785876803194584	-0.32689732284617234	0.6102035606477473	-1.4719686385253687	0.8935337370111153	-0.5339415695384341	1.3474726788774185
0.25164494291792316	1.8247991578969096	0.07483374280127525	0.42990960479723783	0.9374722208218103	1.1979927751828288	0.3990733294290763	-0.19925044686745932	0.025654182812259656	0.3711554492970808	-0.08312915082042989	-0.1497555487995073	-1.2051305025758399	0.13774535568653987	0.5717256013183023	1.201333488560195	-0.6649988849416961	-0.38743058365198946	0.8065831086178852	0.090682484871577	0.28866071094883583	0.5288517993785455	0.5569451054765423	-0.1351527964643496	1.0271015028384145	0.29351108477556276	0.5975171635800847	1.3189589790748233	-0.381757130562095	0.4503557094099927	-0.07162914958602584	1.239181755807163	-0.37195945070170916	0.40913085986478565	0.9418108904384729	-0.4637445779201149	0.641673235731892	-1.4243638941825063	0.8199663445145731	-0.5416413454252851	1.2463913736025094
0.2665556589753899	1.5710894864148623	0.04094213190161451	0.38656279911286645	0.9816173178342413	1.2645704896195882	0.5496555268061367	-0.18922538827496718	0.03493745337370795	0.35413309480864913	-0.05348611608616803	-0.23646433423044871	-1.201514952600099	0.130085816665315	0.6117360925013939	1.2580567057270413	-0.7241852888304148	-0.3296808523279377	0.7561698014031117	0.1012697310390227	0.2521222524637075	0.5539451862055821	0.5684599825718084	-0.19736767096164737	0.9168013298025178	0.3111171381668527	0.59806375585388	1.359358029758266	-0.38492543353014164	0.4212785382338341	-0.06716117475186616	1.2195665145289898	-0.4068360320236265	0.4100876530500215	0.9020850992243729	-0.5886609699081725	0.7446755802606376	-1.4154584835519954	0.7877229695004183	-0.5456296447861186	1.085657734974869
0.2894175833200931	1.3808502789131176	-0.007685736734123157	0.3420475715592516	1.0621576753040087	1.3225138833540726	0.6947420235489981	-0.1844270696324067	0.04872101831208128	0.3414495542739176	-0.053249310102556804	-0.33074652468840093	-1.1739162544519437	0.09043361778861383	0.6639088064698846	1.3328846666118317	-0.8391846662071819	-0.2860104068634907	0.7050153725716295	0.1397363857859985	0.20073411817897352	0.5652725249219811	0.5846975091804147	-0.23348537566394825	0.7729414723584618	0.277046293343233	0.5777832976951032	1.2888775554500829	-0.4026190078259562	0.38188267829938694	-0.06694398153076105	1.1718463638452659	-0.4364515004630635	0.35065607635170115	0.8738209788892656	-0.6648192201416128	0.8090919071795428	-1.4355863498916537	0.7859848777779834	-0.5566512946907348	0.9611763169927444
0.32267182491696955	1.2794254449851556	-0.04584498212929987	0.3062296814407885	1.1688084634103322	1.3462264939753836	0.8058925688756784	-0.1675187087014806	0.06314909777177402	0.31726982126851005	-0.05563428465179006	-0.4288070399994307	-1.122961103460502	0.015012929961466765	0.7127993311767522	1.3869841431986132	-0.9727054739568691	-0.23594028600831285	0.6529494493379879	0.17088673374931124	0.15462314140980243	0.5526525369638249	0.5859647838567752	-0.24550028887804828	0.6527409385667556	0.18115245313296469	0.5346402040841018	1.1382552626223368	-0.42847795116809556	0.3421922888629808	-0.07015016717564346	1.1236926010797677	-0.45233699664220345	0.29616793111043394	0.860216138436788	-0.7168985871663937	0.7825566771485921	-1.4539705812984005	0.7870017205543747	-0.5705231945241711	0.931267860917473
0.34969419699277965	1.2059764827922146	-0.06264823611372607	0.2971702977926311	1.239308436838511	1.3416289985365106	0.8743781582788583	-0.16242525538050995	0.06106855966786934	0.28604367685492005	-0.04314276901626852	-0.5385543916076747	-1.0426717903325495	-0.09703929346640357	0.741402704465923	1.3987209471457276	-1.1206174222940388	-0.16978290774891563	0.602663921712302	0.18342023979932015	0.09943054473012891	0.5361812538420954	0.5658707307150753	-0.2613093852123894	0.609433206645183	0.05379040207866037	0.4868981961694391	0.9870412393584793	-0.4544300798916502	0.30097847096816593	-0.07269443062287369	1.0894828899966005	-0.4588444314114075	0.24583815625115654	0.8727065307110532	-0.7591164699274675	0.7075161879212798	-1.4909613868214566	0.7868125405029522	-0.5715689696779116	0.9713053939126853
0.35867818214979796	1.1412105358886593	-0.07942476169838927	0.30470744168156083	1.2352433940660381	1.3124965762189655	0.9189757689253852	-0.17837204848822505	0.0472623801848861	0.2810834470919932	-0.05608252454934197	-0.6586481538446357	-0.9620369913180259	-0.21733840710804989	0.7619717617097723	1.367039979928096	-1.2826069551878612	-0.11045967825539908	0.572814609701393	0.19298850173505772	0.02656560660299271	0.5487346103960346	0.5426130494244761	-0.2745647044465672	0.6258830368240692	-0.08133779742808592	0.4482315048007329	0.914979230975604	-0.48490169961373963	0.2762583051830561	-0.08077194994111249	1.0567337669783583	-0.460928445058059	0.1830578034045099	0.9132895897545474	-0.7663082000316976	0.5888713168973789	-1.5434693730226408	0.7658253785483767	-0.5701951082014295	1.0417002342499342
0.3648689753180888	1.1433915387847655	-0.11387766899307503	0.3177164203806864	1.1835204778986834	1.2624324673504526	0.966101401863644	-0.1655479706875737	0.02763295546542855	0.31143295134614074	-0.10664905940701716	-0.7651952391693417	-0.9116121209896931	-0.32326539667074733	0.7658983071454559	1.3047424811730017	-1.3917460784711515	-0.06388882944873045	0.5769376311092929	0.18860686953871422	-0.036247071647777865	0.5835961610808604	0.5255732194236413	-0.3005402658082222	0.6827127999317856	-0.20508121300275764	0.41359828745245125	0.8703735148281868	-0.48858252217955683	0.27951844208405047	-0.10092954936652436	1.0349732869798263	-0.458037386910987	0.16866910588807557	0.975201472393354	-0.7392274401365475	0.41455449267128525	-1.5717303016332633	0.7411728530975104	-0.5746755370463743	1.1284482224062287
0.36520345419068845	1.148425883815628	-0.15270512438232817	0.34174312360740755	1.1055603814314892	1.222692165312971	0.9783384952757939	-0.13447314519289827	0.01455044140989244	0.34568849782970823	-0.18537013424482449	-0.8511584128221813	-0.884053595619046	-0.3974035012815082	0.7445338727492509	1.2437708584405738	-1.4150681597988761	-0.026876394895372524	0.6012583462323372	0.1436390953934417	-0.08717777790262024	0.6218559133806072	0.522947499230896	-0.3437720638609786	0.7575239874891592	-0.29718940378817893	0.3946277659498426	0.7941693933925479	-0.44872247528009773	0.30312142699966116	-0.1434166804283995	1.0515760653740904	-0.4440213735619337	0.2113936015826578	1.0157759587585538	-0.6963453123214414	0.24481965313744491	-1.5868144991401345	0.7447909215809483	-0.5634590858876309	1.2624901723703943
0.3408334408940893	1.1027724096595344	-0.17893459401655468	0.36261837911637684	1.0076643736391557	1.2113217741543916	0.9300679247054104	-0.12487650790777735	0.007596468943034751	0.3639425872257124	-0.2910532617881459	-0.9212878082658925	-0.8659758457403413	-0.3854766760450159	0.7087217647627752	1.2101477629643913	-1.3852370877621607	-0.005751594844139766	0.6209278843125868	0.0851697801780381	-0.11385364179206788	0.6628209006914497	0.5382642003552401	-0.3832340004801603	0.8363376285828557	-0.3558391342157662	0.40522034725581957	0.7253995579814797	-0.3942789161894841	0.31693384502256716	-0.20992951875822455	1.1325702379118865	-0.4304855006118629	0.27708113372290644	1.0202080334365187	-0.6811698676254785	0.1562849672340531	-1.6170414053932347	0.7834309470837933	-0.5488797499207811	1.43899345217029
0.31188048023783554	1.043860733687634	-0.20366727326404713	0.36445329515047176	0.9332442141965421	1.211134884095901	0.8561141131712029	-0.1122904419445534	0.0002241274009336741	0.35286806976844015	-0.41830264855325483	-0.9763960585620024	-0.8494085922959453	-0.2726093530029931	0.6764636837988537	1.2323982035419379	-1.3222555746726865	-0.006561828976177223	0.6350347509478802	0.03258000397958899	-0.07916720898893415	0.7120215295631545	0.559187908141175	-0.40747056124503833	0.8833347257091579	-0.39549102837528	0.4094234533612157	0.6867972160767692	-0.34040611756002354	0.3232713074095463	-0.28348562297245555	1.2152988587767837	-0.42758422671162155	0.3575621604964211	1.01866495134361	-0.6771716233579397	0.12864200464014042	-1.6454778677219377	0.8363540664689628	-0.5424102977442118	1.597258408830738
0.28471727495250987	0.969214679679536	-0.21907174099420237	0.3388632105494095	0.9022720286182955	1.2212119960497243	0.7423073125379929	-0.08105376840042677	-0.012903615743818219	0.3119212066248188	-0.5282651985147038	-1.0064048382154926	-0.8105856201119902	-0.1349893725606101	0.6452627496829997	1.3197379522462467	-1.2558790066286893	-0.05880431670710686	0.6463219479839694	-0.03124916829460008	-0.00046727428539382055	0.7535995257927641	0.5719335915767907	-0.43300833224666563	0.8962898131597108	-0.42668088264396065	0.3837901605211269	0.6325731906587795	-0.28708078304636764	0.3140190185721433	-0.35343218270260734	1.2268466331650978	-0.4222005247911021	0.451818555821475	1.012218297266569	-0.6618301173984704	0.10091512291266973	-1.652616238923794	0.8705838320230443	-0.5293483610200459	1.734681705004516
0.2607756293348536	0.8621979511081722	-0.21027809747213055	0.2768710248952607	0.8726759822414214	1.246726226834887	0.5828220801335291	-0.07432279363794589	-0.025081548015049897	0.2664024985990357	-0.5917038300529928	-1.018544068175825	-0.7259897852351541	-0.028223309865696537	0.62272035165609	1.433063003563778	-1.1916757062466625	-0.1526153381686464	0.6546020653568584	-0.1045039447120875	0.06949690072536636	0.7887142758136053	0.5509095958668266	-0.4579380610815888	0.928013276812306	-0.4323176032949278	0.34329521223661985	0.556089342107889	-0.25023761287015567	0.26677242398202994	-0.4230374387995937	1.1854252685113638	-0.4118826140895401	0.5220447223019455	1.0019910920619037	-0.6598757040664152	0.07956609533558726	-1.6464023453038181	0.8653104380896706	-0.5150048370976691	1.8546297251923405
0.25310608746664853	0.7530986107487972	-0.17575391444474237	0.17502084251843025	0.8143258693937756	1.2691380826491028	0.42120268398278526	-0.10567371286403829	-0.0251833134657846	0.20945417836785207	-0.6207717645413395	-1.037846197802193	-0.6126302416624247	0.04040088559050613	0.6168406015677848	1.5129610396619986	-1.070945822099525	-0.2526146695951682	0.6652588830867809	-0.16004877518248958	0.10404945215389763	0.8736160110632349	0.4926514290902994	-0.46294832853524126	0.9808828956176978	-0.37409932555914294	0.2765826828193446	0.5005635097304604	-0.2281526774752455	0.19510019310876492	-0.48178303384133053	1.1263399169474435	-0.3990822753677	0.5592860570503675	1.0144129029098168	-0.6726496474131857	0.10212355843590164	-1.6288255690002327	0.8069838634857736	-0.5067104047508467	1.908476915494946
0.260100803539258	0.6741397465025326	-0.12710822687582957	0.0617744327549533	0.7467592453158901	1.274311199468128	0.28010972970077563	-0.12585711667798236	-0.007046448690432336	0.16342502164163536	-0.6112064942747344	-1.0443388846339778	-0.5053608911599435	0.05712241443965993	0.6337851553325408	1.530486879764413	-0.8968141022186666	-0.3599648208282882	0.6726615806145997	-0.19233019564299889	0.07316748174570305	0.9857566643555961	0.4185933557372891	-0.4561868996414759	1.0255191374868464	-0.26535932939617635	0.19012686351237054	0.48699674464076115	-0.21282368223278766	0.12712481529456982	-0.5270419641058794	1.017446230200728	-0.3725621801387304	0.5904677016256257	1.0446401665742369	-0.6689452038426208	0.12315369330546488	-1.569764323990786	0.70629278111667	-0.5047521395119818	1.8636067505275917
0.2720481541464995	0.6206067844398273	-0.07074694124195663	-0.021718360957899786	0.6978429288355446	1.2619091751866787	0.16329861272086896	-0.123724530614623	0.030233628095311327	0.15016445214119312	-0.5614264935769122	-1.0228418079754458	-0.3976898128823807	0.0016117333640851966	0.6704228446670332	1.475294956032195	-0.7182385365215376	-0.45876641484223263	0.6774064626893931	-0.20875622145813216	-0.03506445283879384	1.102494884538731	0.3484100430853786	-0.4433085665506546	1.0531639909819195	-0.14463608266412092	0.10284173178998186	0.45978790331494945	-0.2290845312893774	0.07364232021470477	-0.5681742231694313	0.917213374245246	-0.3159669075776791	0.6305916825090521	1.0662604612315443	-0.6632352511666141	0.11642337879413485	-1.4786389198123493	0.6000327109838468	-0.5098169721193113	1.7638719990529714
0.2915007412108447	0.5908680720181051	-0.009209255520623294	-0.060103487859492453	0.654467383350197	1.2463374955132263	0.09865085426057166	-0.1434509517007032	0.08056229711968135	0.1476787889042895	-0.49757345156730237	-0.9980355554478122	-0.3037015826241201	-0.08722213781947943	0.7198067045696674	1.3835480701257878	-0.5550812777197887	-0.5088247931737564	0.6703359920932005	-0.19779195112495365	-0.17676673107378968	1.2234975145915712	0.3026058130563848	-0.41631149434893355	1.0638343797965164	-0.03302901377498798	0.032180544394767384	0.36917783544385896	-0.27836794988423896	0.021784815490475517	-0.5931928137338597	0.9076396759134328	-0.25530576525502346	0.6745305695541273	1.0742159066883172	-0.6767500832274969	0.10254315410368749	-1.375682543035428	0.5172073197208644	-0.5173732102399624	1.6737875498137413
0.30515569448346364	0.5929178867700854	0.05572293697062967	-0.06139533457407925	0.6132827963301924	1.201566113101173	0.0671238516223823	-0.18472220431081815	0.14492329107311136	0.1271054869345682	-0.4496540693121437	-0.9800738514899441	-0.2680201216413093	-0.1832240909039698	0.7769631108219097	1.2994483142374305	-0.4162624542767375	-0.5280707894405562	0.6229808763772627	-0.16463420422517627	-0.30668744834380823	1.3114109893116783	0.28325024371889335	-0.3771414179697697	1.0403527549269636	0.05288574320875494	-0.007419123441281631	0.27116575775380436	-0.3338016036523685	-0.03157580531271816	-0.5911553344692083	0.9391221952191222	-0.20485016034906112	0.7173531978830928	1.0670148569214108	-0.6876207090155975	0.07840801129248628	-1.2716144527106783	0.463125472520737	-0.5147792777507832	1.639555159868656
0.2969697641803682	0.627887726438862	0.12603644728086077	-0.019817618339621458	0.614622721342055	1.0928858062876075	0.05648967089520608	-0.21222685224406507	0.19658621822933453	0.10229324140905569	-0.4109616630612883	-0.9629750465561706	-0.2894964884972099	-0.31498254617987487	0.8213330742451322	1.2358622880800285	-0.35258895546404695	-0.5532819877229341	0.5479231457470897	-0.12065484478465956	-0.3925946637134226	1.3536686258642714	0.28165475401844	-0.3561153198450965	0.9822706384928708	0.09302476137514183	-0.007532211497929579	0.2081410869405937	-0.38378391260782907	-0.08722156880352419	-0.5714734916233584	0.9905280485979289	-0.1640586579417906	0.7678179051146494	1.0606882203404866	-0.6787555923329386	0.04856636739936006	-1.195467925808267	0.42210887262190894	-0.5194955186401997	1.6754931846274357
0.2751464847558426	0.6790101063532392	0.23057121875449843	0.0638068285415968	0.64907146911324	0.9605377424667676	0.09679147554599987	-0.2356376965735399	0.2048405270111334	0.0664952521133048	-0.39239776541743576	-0.9665439298985451	-0.34708818233301114	-0.4924465136434651	0.8405630788147613	1.195385720768378	-0.3743108198068392	-0.5858440058119134	0.4870915427020253	-0.07160094387023777	-0.42355473159013535	1.3582128876316737	0.2960870979945352	-0.3647616794556491	0.9331411559730076	0.09632328679311378	0.01967489013050085	0.16166335086803177	-0.4043429373820976	-0.14507122546416087	-0.5361537368579478	1.0866073572437804	-0.13934675102388897	0.8193252715865273	1.0698095500452345	-0.6642060708609691	0.030993700832373655	-1.1483780803717647	0.3704627185838367	-0.5122776195398748	1.7515285892169985
0.24711480801183688	0.7495073353033296	0.3908525226674565	0.1563754625486538	0.6822346131568287	0.8539805067176589	0.172284083257784	-0.2664078669163063	0.16787705384989662	0.017736304510846308	-0.3996626347003826	-0.9673230523183605	-0.4479700612116833	-0.6650198834221394	0.8365257846616609	1.1708663515041589	-0.43035085111031607	-0.6164215374035822	0.43058740840740073	-0.025695704231793026	-0.41163928925055726	1.3201263769828835	0.30772961426583817	-0.406096385948283	0.9116565269482171	0.09667123251231002	0.04795632829708289	0.14880666230166278	-0.3438423284996316	-0.2107309920215727	-0.4880299245816815	1.1947251065810067	-0.12215363843900658	0.8758006026740546	1.077850722284946	-0.6512405183639981	0.02396127744023876	-1.1179405336569685	0.3308531453174567	-0.46650957751736255	1.808652393766969
0.20883164722517292	0.8506779922020467	0.5807310745847973	0.2654418842165235	0.7290414530982285	0.7629127190162663	0.24845449404778633	-0.27565224668203286	0.10275847265210976	-0.012091654331986881	-0.4039928012578552	-0.9396851505660244	-0.5810785422074599	-0.8053009243695474	0.8125134491126733	1.1553293254357428	-0.4835256290286064	-0.6168560107787323	0.3661694582286054	0.006167932693715504	-0.35714956978754525	1.25266874335651	0.30607942206136884	-0.47716435439281124	0.9010115236740204	0.09938520912203663	0.06166825516558596	0.1637613042324182	-0.23253239040166312	-0.25972445124399524	-0.45829513835897273	1.2799412914939774	-0.09969941297164395	0.9418683987725386	1.0866977262842883	-0.630316799161988	0.040996861552457284	-1.114301134568811	0.32745972814508245	-0.40668508710487206	1.7846089275773924
0.1621982507243124	0.9587770229624549	0.7634553248322057	0.39319482746928275	0.7843948417639383	0.6948174573045618	0.3226281336073634	-0.2649036321037593	0.020226692106417726	-0.017773170302049945	-0.3973284042904948	-0.9025637372090676	-0.7055418414834647	-0.9164181805929509	0.7659788516672137	1.1411835354756152	-0.525163707467674	-0.5107740521001055	0.2989659130076953	0.03630948626763819	-0.2922840437928785	1.1950192524304548	0.3190256813450416	-0.560174270991434	0.9133150489209851	0.09555780621088572	0.05954785410344585	0.17672558015080547	-0.13716880069801368	-0.28069698302142065	-0.4374032189955389	1.3497984800367209	-0.06696813981539748	1.0129409592245653	1.1024800270234247	-0.6174406642684451	0.06811952551831277	-1.135938590883943	0.343859273852686	-0.3557496854991723	1.6958261470117748
0.11856342797605494	1.0519288045514263	0.9102120584650152	0.5063671823255536	0.8123703031602483	0.6807483737013749	0.3912785940295702	-0.2570778028891075	-0.0839585149011198	0.00792681209378467	-0.39297286566334966	-0.8341433844926908	-0.8163142581846647	-0.9576286581437661	0.7328951893552768	1.12610403000657	-0.5542054832888468	-0.30458707928208417	0.2577186616501543	0.08715679942986665	-0.2532241527527449	1.1347711367400504	0.3688687795871825	-0.6333217436460956	0.9369489870329349	0.10687300099912307	0.036864274740911335	0.17118483152178454	-0.06570726132682941	-0.3022991985616553	-0.4108229057460219	1.3566221649025427	-0.031396887277930184	1.0675149705209168	1.118262327762561	-0.6256670837837659	0.06449421894862008	-1.1495717096546991	0.37727320043501195	-0.3131907378209804	1.5706415287117235
0.08168273123415079	1.1250333978660358	0.9998680207371724	0.6014289982085333	0.8156567408582612	0.702352864462911	0.41512993478199584	-0.2548404916172786	-0.21347201186924863	0.055354154390758935	-0.3820797904172061	-0.7241363254111749	-0.9034168743780132	-0.9480032906413498	0.7399529030742875	1.1284476559339578	-0.5667909736298149	-0.11960710418086565	0.24231696184543766	0.1614916991329645	-0.26325409906667635	1.0913008086307592	0.4299623594885148	-0.7028452849871918	0.964086129720017	0.12219653047249109	-0.011188725329532212	0.12944093893809436	-0.028724313078498598	-0.31431397100363834	-0.38486314455680526	1.269488958154356	-0.004825713283111803	1.0843201841590382	1.1412971143383674	-0.644521424163597	0.07013358472370061	-1.17534005946861	0.43074021246801664	-0.2859800784285623	1.4244805945449703
0.041733044134886	1.163701103347383	1.0202885181562105	0.6772283098950217	0.8103966298319655	0.7173563983585515	0.3859019669091128	-0.2656843109305237	-0.3393219526109335	0.0948584451201075	-0.3697658792693931	-0.6216356500732458	-0.9520420042739772	-0.928057323612683	0.7802352320183112	1.140539271774462	-0.5845879814487471	-0.025596459817230317	0.2295475215759304	0.261311394471079	-0.3215817512682802	1.0824388318702813	0.4921317553021529	-0.7703136438048258	0.9974850390389811	0.10724878237585363	-0.05699881227647023	0.06686813500336587	-0.07304561011311272	-0.31972722012585086	-0.3556454850510115	1.1297631702246114	-0.001485161996566796	1.0534942703834196	1.180259937184308	-0.6478043276037162	0.08468516248260792	-1.2148000392926364	0.48590984496381606	-0.2894762483052814	1.3302068668159572
0.0047056461330697045	1.1552066710151778	0.9973466416928496	0.7178186273667377	0.8081422965349822	0.7091108089779375	0.3270155346136675	-0.2804791267450847	-0.4436767687030283	0.07749209259442565	-0.3818429844335945	-0.5612075854052874	-0.9643429087469982	-0.9014227450443564	0.8509935943823704	1.1238257641648066	-0.6097697744076119	0.005392060102284402	0.23477796608925755	0.3723195366733474	-0.39405620205282793	1.0725507314849068	0.5482929927580867	-0.8333919381788458	1.0174803830269998	0.08374156958700688	-0.09232940597407815	0.02691019246320329	-0.1699234622647236	-0.34568644105713453	-0.3075423578434201	1.0327481723496688	0.005277666601883747	0.9908488499090501	1.2233976543593958	-0.6238787317152177	0.07555476075152594	-1.244746091596813	0.5198321929343374	-0.3116630858807106	1.3452284225436089
0.0070998106948348015	1.1116276093880868	0.9570134864502722	0.736291212553035	0.8140633165198325	0.6831704688594143	0.26593082206454205	-0.30208108111010246	-0.5374592851910374	-0.008540706850696678	-0.4012779898028766	-0.5301934865004235	-0.950210125619602	-0.857467299675292	0.9466905542956295	1.0818459148837976	-0.6373627051208032	-0.059990311596032395	0.26242946916785687	0.4786811107790262	-0.4371436911122375	1.0786541681109196	0.5621691946100238	-0.8998023036264111	1.0097039458179475	0.053679059448519494	-0.12984636876686795	0.019077833236161128	-0.24870005407683773	-0.3621394684079478	-0.2590462143309712	1.013943101013759	0.025566152397235125	0.9142685953522657	1.2616918082984085	-0.5908325402771251	0.07290291613110111	-1.2835156387963953	0.5192291815204323	-0.3396734556848108	1.4050004495674797
0.07208846883589819	1.0642194938042961	0.9028795674633276	0.7475722434173628	0.8190970888616931	0.6357078696050927	0.2135567950206226	-0.3512067243553602	-0.5995814392283066	-0.1369740385645919	-0.3864776158271393	-0.5129271283580884	-0.9106238706629899	-0.8035029105147997	1.0452871169921607	1.0373823823490622	-0.6581330890941738	-0.20653700678191528	0.27421074728175193	0.5842376873416564	-0.4295682366660084	1.085983622574472	0.5104662112313557	-0.985682179251884	1.003746805670861	0.011883819658761126	-0.1773998965871206	0.04078896087376196	-0.32123322533427207	-0.35119109588685105	-0.21618675203291496	1.02406451986992	0.04244257663385203	0.8310521213953196	1.287761322990269	-0.5766917849922508	0.0836277813997771	-1.3199681409173427	0.49196360660930727	-0.35702101999979485	1.4346545565915876
0.18197358056046378	1.0249368438973547	0.8318532998260796	0.7382330967864288	0.8254888933101711	0.5657586585131594	0.1663853645770788	-0.42618045314536246	-0.5895971177840188	-0.3043790188856425	-0.3471593651910243	-0.5082021278766349	-0.8642966236404972	-0.7478843486079405	1.1266874242934437	0.9938245538579789	-0.6637014117106693	-0.2955218510221888	0.2505374487434201	0.6754673456064721	-0.3745541484858049	1.071524607860009	0.4223222430943487	-1.0805124355712596	1.0022321350936891	-0.00970273276012484	-0.2120425379401231	0.10005883310147926	-0.39830918393559656	-0.33469744377714655	-0.15422462881195653	1.062918444565779	0.060422302212814194	0.7718290765450637	1.2814089683744625	-0.5701515259987062	0.08770625129068006	-1.3375800239645441	0.4523303858365001	-0.3715798505714731	1.4304952015195878
0.3205534587238376	0.9908853212374658	0.7533608991883284	0.7130050583983719	0.8213423686112996	0.5000705407548158	0.1295733298290006	-0.5087515197860866	-0.5472287684615488	-0.495309026270239	-0.30288510361217674	-0.5127847081308109	-0.8463313575388163	-0.6968567154102042	1.1780043527182595	0.9791278717475889	-0.6387250520133827	-0.27927019828683164	0.2215485192990342	0.7203637908555256	-0.27481252440731796	1.0274545971127922	0.320967620237593	-1.1550097618360051	0.9892432002559364	-0.01894417106195558	-0.2320214279478383	0.19213208896004114	-0.4325664597775939	-0.3125874187507773	-0.08965618693773908	1.1376594744506159	0.07436680528967979	0.7377893189933938	1.2470582464506599	-0.5713778245599975	0.10049552724487647	-1.3474216144248068	0.40047140424057676	-0.39773448211256435	1.452518837008734
0.5042293041841939	0.975954470584044	0.6739864613583936	0.6902372885941485	0.8128320340764992	0.4389201136166281	0.09648921201112007	-0.5831730611132544	-0.5283795455310545	-0.6537811543336701	-0.253604086951251	-0.5137397614196145	-0.8624486758751189	-0.6536804093781985	1.1919989633736439	0.9929935470550401	-0.6162895773935265	-0.2367974902349622	0.2026201028354942	0.7347620380495583	-0.1695929207513644	0.9545065357791742	0.2106600208902984	-1.202899162885724	0.9943118464890389	-0.04892317422783545	-0.25545892768802175	0.29528684207664435	-0.42268880934780473	-0.2792040231321818	-0.024663701155649465	1.2216318773395485	0.05556981945712873	0.6994439921081606	1.2056179195777719	-0.5951884549583742	0.13515412940421462	-1.3459003222014594	0.36808614418785546	-0.4313018140081081	1.4977181595717135
0.7134605091212394	0.9778484994148732	0.6075129311474661	0.6576613577466887	0.822311098180686	0.3729853009810768	0.05487759870917375	-0.6369542158986155	-0.5355483561716865	-0.7664238664667067	-0.2117232572781937	-0.5303023960859882	-0.8917105270121148	-0.6231501341245838	1.1791823163489634	1.020323400001106	-0.6436338257374385	-0.2166473196469035	0.207995364216455	0.6947567171127027	-0.0967168258430105	0.8592236277529851	0.12988265662738172	-1.2331310194143181	1.0261030049160333	-0.07738513405802457	-0.27971631583890033	0.39824793795961166	-0.41121535926131497	-0.27831027843658207	0.0472893102361369	1.316581512403934	-0.007032315967801334	0.6693663396697137	1.170272766971872	-0.615486250936389	0.18805675119900203	-1.3266033154607082	0.35608503467580127	-0.4775107220268057	1.5431119843502912
0.8780241144402468	0.9694442589317566	0.5788422676682055	0.6224688201779605	0.8435416667807989	0.32054395056856105	0.003318767259327421	-0.6473981753249813	-0.5561728208538824	-0.8478515308970316	-0.20439918649934324	-0.5771335178791246	-0.9330322459570821	-0.6219035111852923	1.14631008340664	1.076533073638045	-0.7037284608878763	-0.2115628069052779	0.2415758402287278	0.5499794374716316	-0.07143555960566605	0.7794658369086856	0.10655203866476196	-1.243127232634955	1.0658990704156746	-0.09187359380532456	-0.2930324345091371	0.5065668839731662	-0.38656782587754585	-0.313917879604453	0.11461920877868961	1.407834033928978	-0.08748137218048471	0.6742116384923843	1.1473065618224165	-0.6226907549839678	0.2540675416555032	-1.3140468034941664	0.3306994365256757	-0.5383502295002811	1.6194316614088031
1.0040404967047478	0.968165174526521	0.578788810868678	0.6134258931758488	0.8715442888192418	0.28780828792331314	-0.04351376164510769	-0.6221022772430727	-0.5985298629040499	-0.898785433831781	-0.21024321988061953	-0.6432081256756292	-0.9787247630949455	-0.62552351241285	1.1044772724187808	1.1520519839994345	-0.7910267847821972	-0.23494217149783242	0.29098394800934324	0.35460959072626	-0.07611025093551918	0.7505744600414437	0.11453860425102813	-1.2205931899368525	1.0886360527668422	-0.09304269142182056	-0.3189955675144475	0.6075053376381617	-0.34204850990742974	-0.36097150658983435	0.1681418239795668	1.4767327115541127	-0.16338441823257976	0.6869198146450073	1.1404998552570316	-0.613442420000905	0.295909621647381	-1.3055275670434257	0.3040250492752424	-0.5916950150386173	1.7196601492768633
1.1399445438873248	0.9750853491292046	0.5499043201913112	0.6123232978907875	0.9064366604119225	0.25394380932478133	-0.06928859761950308	-0.589161438942957	-0.6574068297901192	-0.9034571491118518	-0.19915562543365323	-0.7232147827640814	-1.0014545206091028	-0.5923201898951763	1.057650701081952	1.2167211201471837	-0.9104267588675328	-0.28157173292276233	0.3629664498621369	0.16489510646686772	-0.0951102493477851	0.7563713922080713	0.1328274747602164	-1.1630237575931837	1.096827120469086	-0.07730162708541817	-0.3670391435801721	0.6849144374164224	-0.2938949640622007	-0.4060243641998376	0.23321705003636284	1.52217069338639	-0.23086968367270563	0.7068652725833904	1.149346859256373	-0.5872941579700677	0.3370971323975075	-1.2934391449917588	0.295346414416279	-0.6182495017855506	1.7873918054313211
1.2506570507177945	0.9632456191217692	0.4583951888689099	0.58365582047918	0.9146572814306442	0.21176646092458046	-0.06931607612267482	-0.5529074758658353	-0.6926968266503903	-0.8790665785997431	-0.16719527500261855	-0.8083234350532538	-0.9998717131752786	-0.5352272566274238	0.9841135527172546	1.269933567000493	-1.0130244546110578	-0.3299039602773364	0.44812728666951906	-0.010329422017637474	-0.12282369389040007	0.7844765185055877	0.17532220329627224	-1.0871279343450135	1.093146217111157	-0.03558989426826638	-0.3974975268372182	0.7445070717002009	-0.23024934855703946	-0.4494522314542069	0.30814871131758964	1.4947846671690466	-0.2936557026546943	0.7355813347197723	1.1770194647891994	-0.552446840520082	0.38449465903090624	-1.289039099791928	0.28902070644687156	-0.6230067534653096	1.7884840101804464
1.2844804932031302	0.9288333290655324	0.3257510503110387	0.5523223664081689	0.8810052458286737	0.16596344538965835	-0.07071747978439477	-0.514559008619343	-0.6927533630119106	-0.8427359471817975	-0.12252351766556543	-0.8802037615264394	-0.9823644167371912	-0.49585075320845073	0.8730627933439532	1.3284495179444649	-1.0588576964971155	-0.37124938605854624	0.5151774963835231	-0.10614450932513916	-0.17037389543654355	0.8064648818962483	0.22955973602765933	-0.9948271334391311	1.0799203505630093	0.025425867049849792	-0.40423569021246253	0.792060681292961	-0.14341222125268982	-0.49167151213157156	0.3729757165502668	1.402790440767284	-0.35022032795623537	0.7336800149285961	1.2200028737549964	-0.5059880085678815	0.40299043606702767	-1.2797826217252593	0.29778210757833046	-0.6193157823344623	1.7426862192617816
1.3158393545219422	0.8736195189062037	0.18309267130857854	0.53546253253435	0.8284222426604625	0.11861298017043084	-0.09031881204637185	-0.49184315885515967	-0.6787549598997618	-0.7979718154957898	-0.07839303114819512	-0.9553513755665872	-0.9495593266239695	-0.4936571763056586	0.747302590684668	1.37129772264877	-1.076373585115991	-0.40012425172057114	0.5478464779936376	-0.10957848618599533	-0.23068745469474278	0.7841566877653624	0.2656269203418927	-0.8948285187027579	1.077398720216657	0.10901634662936802	-0.39879803948866477	0.8189144843571079	-0.04965607937841739	-0.514431533300196	0.4324142613926707	1.3807903330393505	-0.396058412429418	0.6869934141207916	1.2539421071206909	-0.44007446089854857	0.4301802353397287	-1.2533004347911656	0.34824588629501935	-0.6189261798262058	1.664765639351815
1.3910384203528887	0.7993752285894934	0.03817128779283878	0.5029606565940947	0.7657173735242662	0.06507271621398925	-0.12253277726383671	-0.45404687907150104	-0.6768327236081091	-0.7516874344193548	-0.037916122663693194	-1.049516278778547	-0.9132672394230322	-0.5411607023480919	0.6189448271986999	1.3588419577597866	-1.1104863188150975	-0.39712990818912963	0.5585373702806509	-0.09196024881976389	-0.27260348172638393	0.6774265044951872	0.309908597342455	-0.8328203785421394	1.0940431728719393	0.21074175709335016	-0.3677742159483809	0.8209586440454851	0.053791342162820686	-0.517925262564813	0.48868799072754465	1.5135212734394146	-0.43451050736078844	0.6257954500035748	1.2719875949294257	-0.3818252792372809	0.46942082219131825	-1.220440522766889	0.41100636835410603	-0.6077609921553913	1.568202770162315
1.4484866337344706	0.7258852701015136	-0.08712254083016956	0.4754698293747551	0.7039540733153227	0.016092569684723463	-0.18090627750008964	-0.37972054247930415	-0.6786418871767225	-0.7149906115424013	-0.006285609138402803	-1.1481967409612586	-0.894755623547239	-0.6405788817566042	0.48611684275518396	1.310382122846877	-1.1961952380014105	-0.3629591643597296	0.539055242264397	-0.05073214680485856	-0.29295345066588724	0.5553177931323949	0.3726706036162609	-0.8249887954349747	1.1238965683817692	0.3153620759410413	-0.290271201125996	0.8046914364200888	0.14517125681105975	-0.5252580315446215	0.5146684369854391	1.7050865268297408	-0.4750874789514909	0.5782869883828127	1.2681127443405673	-0.3412424612245948	0.46614797598256913	-1.1771422056408833	0.46579764074706437	-0.5909670735100341	1.4494068015591797
1.4334585566690738	0.6687036377802842	-0.1520190954550726	0.48781231390902857	0.6525751919483117	0.014709583251891372	-0.25217635522459664	-0.3050800302617014	-0.6875294032075367	-0.6704262206522161	0.02098090840318429	-1.2283123076352762	-0.8908910023509471	-0.7662480634444293	0.37874092718707353	1.278365018046035	-1.2792010879564153	-0.3209444147303161	0.4834370464541148	0.00951020097371762	-0.3037755284462145	0.5049711041082066	0.4412037240637045	-0.8723917627513288	1.161653328802649	0.4194117638092513	-0.19203537591824535	0.7706615569762203	0.19596893785388253	-0.538075142974699	0.4946659755751034	1.900622754021581	-0.49712285853888866	0.5488962643850475	1.2289441772155727	-0.3145193717431525	0.39192989426412433	-1.1332470738734084	0.5127852360188845	-0.5818216672636012	1.3307155649182882
1.321695668817633	0.6295357774994526	-0.17752689829569618	0.531208489531537	0.6177733558294063	0.0756432179222285	-0.313993827858282	-0.2352568776336542	-0.6997977936571971	-0.6026808007357365	0.04916927780954629	-1.2800862490809974	-0.9010547150605295	-0.8942067161073013	0.2978238870163368	1.260241600017912	-1.329488987935668	-0.2848596395455236	0.41347346210890895	0.03310987578007499	-0.32024293752225885	0.5094087556288664	0.4917488377740444	-0.9842593605817909	1.2048849041030247	0.519981994485506	-0.0790698313321638	0.6971793955466838	0.22512431406351213	-0.5388063886347341	0.4626454892636215	2.0797730088600437	-0.4932715195938503	0.5433149708045046	1.1633374702320782	-0.34492135690846354	0.2714723699553737	-1.101814836089502	0.5498881736039296	-0.5702668770845294	1.224876436215697
1.1508591176247844	0.6192703052215378	-0.19449943214528986	0.5991332960851602	0.5983082289678944	0.17698995884061502	-0.36270405447940146	-0.16412942013649917	-0.6969709755812394	-0.5221186797539763	0.07521793600684289	-1.3019854534400783	-0.9187950136081641	-0.9837238325556698	0.21835664823723683	1.241240489411405	-1.3780685481607344	-0.234766033643042	0.3423513428226401	0.023317437313361465	-0.3390978977787066	0.5500272596377925	0.504576574965684	-1.1276721860209307	1.2505788768221535	0.578645642741858	0.058115405385913546	0.5999957404671792	0.2180655214214684	-0.5298486292992917	0.4187414309973948	2.155734999080403	-0.48898090326250826	0.5733803566636555	1.0934958601713798	-0.4331126617745621	0.12865878846684925	-1.073132626555489	0.5698230215224719	-0.5493103632193825	1.1374551711592598
0.9374615969062363	0.6369479076426121	-0.18569687915663038	0.6945489298581212	0.5826365384575334	0.3015185426141995	-0.39451500165035897	-0.1381004455953096	-0.6679904366665103	-0.4121391782319064	0.08640701873250037	-1.2875842551641572	-0.9359648587151824	-1.021817752758256	0.13225455447835555	1.2332852332754125	-1.4005148350575156	-0.18275839638516728	0.28185196670920243	0.015145183775062054	-0.3080820459959106	0.6385270907149841	0.48917782008531496	-1.2832093722641749	1.297144419761664	0.5853679540367172	0.2009267729222012	0.5396499947192612	0.14807165180753928	-0.5169502683514317	0.32898891800933433	2.0954058654924452	-0.487938896439183	0.6323580699279532	1.0409024788380825	-0.5290960720821881	0.002041599754966067	-1.0456089395607953	0.5572307243497275	-0.5361971630072867	1.0769649821085716
0.6620329154464522	0.676763509385068	-0.144446048855519	0.7890265348064781	0.5700521076028824	0.431975279043111	-0.40567127393778285	-0.12415295192199469	-0.6324290652709488	-0.2655183373872793	0.08520607410132582	-1.2401080535180566	-0.9343900858368596	-1.038443387535155	0.05254568213398152	1.240876340362926	-1.3762088365295946	-0.152368745171941	0.24410587609266726	0.012597723195792259	-0.2649053026867674	0.7205370230217198	0.4451787726888331	-1.4682609252793	1.337693589626491	0.5920763475028037	0.3241267866348771	0.5138613064401103	0.03835751336626901	-0.5030870693799117	0.21652419961429276	1.9466540997552346	-0.4709194516581884	0.6910291187098039	0.9947471789035301	-0.6274809837390057	-0.14139298332188596	-1.0333449837910507	0.5047214363270428	-0.5325061918764389	1.0368077554422217
0.42254017461473764	0.7408899140860046	-0.10253591802691617	0.8726921233028113	0.5645837649869053	0.5318343750959108	-0.4114051215994641	-0.08010172105071411	-0.599242221059192	-0.11706653924761219	0.07611441580194345	-1.1693168229005255	-0.9090410632291656	-1.0357943137891603	-0.010430065815249518	1.2335560107729984	-1.3619582555421381	-0.13253562272250569	0.22497301228658678	0.00608641395517945	-0.2555559200270613	0.7506011126031303	0.3862550587801165	-1.644422901817192	1.3554550060593524	0.6008724152840638	0.42433222882923766	0.4987668009517285	-0.08858427246374778	-0.4758583247332891	0.11005815113548423	1.7902684792099393	-0.44059909625002963	0.7461796592331578	0.9312922141718136	-0.7213311455077214	-0.2927327487798744	-1.0278098205476454	0.41285087385546826	-0.5357152862207589	1.0381393475336154
0.3544883941667091	0.791708921417088	-0.07831998784151205	0.9461628195738332	0.5527055108276948	0.5723446641743749	-0.3960080003226497	-0.05069297841803925	-0.5490718538470751	-0.010305083880463351	0.06142398746145404	-1.0812257234989464	-0.8937030967765229	-0.990831980661439	-0.023729979970475518	1.1944986910349042	-1.3702620842207167	-0.11233848203983529	0.2205859130612386	0.008756152642253483	-0.25170683050725506	0.7622749346214437	0.3594325976445068	-1.7821687742626353	1.3412221797420234	0.595931586071489	0.5184403399693576	0.5143562082594004	-0.2380652724230658	-0.43610699815854836	-0.008353524504099308	1.6656962924537928	-0.41249555927973064	0.8133391808891535	0.8513862797940341	-0.7769488948395574	-0.38541303988101666	-1.0155926737693886	0.29845606151152004	-0.5282820804711355	1.0920164612540046
0.3668699805032908	0.789470523707927	-0.10740939625039647	0.9908837552030189	0.5289852166987842	0.5417470237982631	-0.3615591168472776	-0.03272784492892966	-0.48111514730102617	0.04935083380520304	0.03958709282982375	-0.9797219897519623	-0.890553551019878	-0.9034724808387684	-0.004499975400846373	1.1519586124485441	-1.3440963740616563	-0.11210363156678207	0.23877320790806827	0.044899523340935485	-0.2690556252994314	0.7737621887079567	0.38235294682700793	-1.8976116600333242	1.2929727292893445	0.5804967139679807	0.617128517403698	0.5381975654669932	-0.37876355018419766	-0.3846963657821182	-0.11850151520735334	1.5282184408427217	-0.3724395911006909	0.873408619710963	0.7808417101132328	-0.7943342317345106	-0.41488543958648866	-1.0157682074874685	0.17005010160916578	-0.49806738068611106	1.1252015315766433
0.3509793000296101	0.7447189680427041	-0.20708850843372956	1.0283390816030304	0.49150353055615453	0.45214445415543797	-0.34276382067831535	-0.008184064253295134	-0.38418920911255017	0.0430146118932769	0.01051070098491728	-0.8745739737187499	-0.8755048285652937	-0.7596793194950866	0.025361906040784882	1.1011178029878903	-1.2591443142601104	-0.14800052637313216	0.2741255608890259	0.09642955593840913	-0.3080151053086131	0.7838635095868194	0.42057176296585164	-1.9648854453576114	1.2197777544707413	0.560844739747819	0.7046492492441027	0.5084173864279068	-0.47302056348356525	-0.31908738017331906	-0.17605771880018	1.350939564462443	-0.3275822189318137	0.9058291887953087	0.7209358341952055	-0.8016664752155572	-0.3447290439322375	-1.018717173951186	0.039929697490804106	-0.47621888213100955	1.1505765898576137
0.35364926296000965	0.6858400891068346	-0.3529542954077677	1.0937213363425926	0.43282749000292126	0.3427464895172685	-0.33644376494898676	-0.0336037284906669	-0.2347749128896724	-0.02946910356854875	-0.010759550757356028	-0.7614336696371197	-0.86450552208354	-0.5633122330385847	0.07650767735686695	1.026588631065954	-1.1131677634925563	-0.17518446862916787	0.301887806278169	0.12707041178586775	-0.297059146153683	0.7977628205058858	0.4771615033699065	-1.9725346158147659	1.1512791046260475	0.5315755458490977	0.7747449963560791	0.4384102964686112	-0.531249778694086	-0.23512615973555812	-0.20913314361417085	1.2265271295258977	-0.29718013749829575	0.9164888462051834	0.6780810154038175	-0.8102633390879326	-0.16675334548303059	-1.024053398980769	-0.05507415958243903	-0.4732558525287465	1.1894471095592425
0.3766989649174003	0.6332992373840887	-0.5360349243186816	1.164081726510978	0.3902486566867867	0.25582018551203184	-0.30787528115220797	-0.12219173438158301	-0.048419758050165705	-0.13964834588644087	-0.012645541269691685	-0.646835652641	-0.8774170527746856	-0.3516140817806009	0.12269996058485573	0.9602014583817949	-0.9146867959760758	-0.16812721191388602	0.3076719623442101	0.13760670874172828	-0.24480078293403795	0.8235891527792767	0.5538270627476564	-1.9554486309303443	1.102860417237371	0.48809624877843366	0.8424376222642987	0.3761064609139335	-0.5822105341543866	-0.1672218752494226	-0.23931265881342906	1.1716067361158635	-0.2748382853158026	0.9170408422735881	0.6669708243348768	-0.8272399097957898	0.017684126250120818	-1.03054814654967	-0.0989994027718721	-0.4645000487905688	1.189746343737085
0.35976963952354296	0.6276663464456496	-0.7480891385728397	1.2118882832737332	0.3847712605234321	0.21519776239847319	-0.25598670766430953	-0.216549147211768	0.1259383808749723	-0.2420598905890098	0.006248193279907013	-0.5554521326911734	-0.90037981239839	-0.11489956442356224	0.1326673451523604	0.9040478076753903	-0.6912402810392348	-0.13915840606263832	0.2936247261838253	0.1463394036074652	-0.20147900146907527	0.8759214576490452	0.628696556576897	-1.9096265732474258	1.0602888659873835	0.4515758660916786	0.8792195126888812	0.32487336388209587	-0.6260076634185524	-0.13041584369426854	-0.23918854840136924	1.1036209260313044	-0.23977782043682794	0.9094355631088916	0.6793926351827907	-0.85871490620223	0.11056582327180482	-1.0364811862207197	-0.10110403084393635	-0.45935319460255364	1.1438587825650686
0.3201426951960844	0.687660324606594	-0.9388140898160129	1.2503886066976464	0.3916429029829151	0.2218360972760657	-0.18961696300529568	-0.31451481949737087	0.2520370816073424	-0.32670560117425246	0.04521123494060448	-0.5063925532241602	-0.9425049868935215	0.122078661632172	0.09901987118811842	0.8376139492157832	-0.5022633049400326	-0.09781298028142744	0.26299169935984373	0.15233103088990899	-0.15265692686421373	0.9723104469851895	0.7049974325945454	-1.838619409019568	1.0215589931845215	0.4521882505574609	0.8796907129249123	0.28209663271901664	-0.6693621621210041	-0.1152424962485177	-0.23365529253036083	1.0455625504505346	-0.2020510439805181	0.8882634472407194	0.6923802427981045	-0.8868303555084692	0.142975392651797	-1.0382014166578863	-0.043344996394303587	-0.48221671021863954	1.0884854979554714
0.3071977760214401	0.7632410941415939	-1.0727501010291032	1.270835989409426	0.4123302587403807	0.256552794541315	-0.09765557239302783	-0.39771423738890377	0.32370257346904924	-0.3824554766305013	0.1030595537943432	-0.5016675527427059	-1.0191867846012361	0.28832302264213594	0.03256057267287289	0.7958208430365576	-0.37939258996169767	-0.05499973904362719	0.21756179611949453	0.15170945050856738	-0.13567630585219312	1.1120631541838795	0.7820367924164021	-1.7746655339254929	0.9916125173598932	0.4761547516956453	0.8549244285191209	0.2630967063523177	-0.7193211747311118	-0.12421041177368505	-0.2588807337815574	1.0051795726242094	-0.1696671064320479	0.8567383384451197	0.6865336762016393	-0.8992083066114882	0.09384913186710836	-1.0339769051761318	0.06555177070520643	-0.5010099048932063	1.038872471269325
0.32942595092332305	0.8256784514869	-1.1777303458321264	1.2539679272125843	0.44651645363761966	0.29778821704672254	-0.003211956994312537	-0.42415259229047103	0.3395101401498105	-0.3967813303753299	0.1679274785908596	-0.5431956154848496	-1.1093907392182196	0.37061212339441757	-0.028210268993242416	0.7893035087843019	-0.31690844161078224	-0.05198191046487975	0.16052950618997291	0.14865249781344264	-0.1222323844859096	1.2752567893850977	0.8514633870960988	-1.7133019184615847	0.9579343670965359	0.4990913335050095	0.7855920257895144	0.266636330233769	-0.7488376442937182	-0.1641953307120504	-0.2906012865972272	0.9425568593405478	-0.11752590225305862	0.8231647109067698	0.677926707194528	-0.8847737506296388	-0.0017515450818416795	-1.016306510889573	0.17499243045255578	-0.508104771622502	1.0001216452388335
0.3623105053452206	0.8509485677493075	-1.2516343711772082	1.2096748643805855	0.4487345727450953	0.3212018035744487	0.03394813879393238	-0.4107192041860026	0.29217789828595675	-0.3812126450120496	0.22251125781337788	-0.6418174340445633	-1.1942597489821103	0.39466954877094	-0.04248678547477795	0.768005458025854	-0.3243905372430433	-0.08844244640655984	0.09765342971950268	0.16025872821259587	-0.08535922256427622	1.4170084387102133	0.8996654102177744	-1.653652981907785	0.9277340358679116	0.5363493611164583	0.6753500185676922	0.2774811353173681	-0.7525068186868589	-0.2154028392940261	-0.3002818987379081	0.8600906878935689	-0.05854014345025972	0.7964849009338403	0.6887111364882996	-0.8657405750429505	-0.03743396067058115	-0.9700358228041057	0.26921591981368453	-0.5111908335957939	0.9749111657556728
0.37453365432109803	0.8206277079380208	-1.2853656116782908	1.1655052263939294	0.4109088518021221	0.3224876071768654	0.004555299902022897	-0.3927635911703903	0.21404464666645473	-0.3347618132724297	0.2557655837977194	-0.7789932458944401	-1.2569453510059565	0.3509897988596045	-0.03190524892887251	0.7318239820552322	-0.37643002608418497	-0.13888832801862297	0.04628603490620647	0.180516134738952	-0.05317190875371269	1.5316011276776536	0.9113443948250886	-1.62643701452605	0.9064271056259173	0.5749852537759212	0.5682650529272781	0.3037754841510111	-0.7472884373277233	-0.2535596440823018	-0.3092385334749051	0.7968289673315037	-0.01419355893987676	0.7745399905699004	0.6966922999799539	-0.8443697678238047	-0.016789853815385898	-0.9071128359969336	0.3467915646497192	-0.5077766852997601	0.95620902964057
0.36385967064989316	0.7642905992946081	-1.301946128998025	1.1379897142055209	0.36439172537680065	0.31288893377277865	-0.0427993205626631	-0.36136506957681186	0.14989849088679907	-0.26034727011765313	0.2816028080810786	-0.9074646685595111	-1.2803018038492433	0.2884908372685773	0.010058446906841961	0.7157640753018204	-0.42116041572386853	-0.1988926238839975	0.009647367395097858	0.2012422740118926	0.01984922431045935	1.611238981994369	0.8747666538067103	-1.624138615135903	0.8833178020155579	0.5892788639204708	0.4750804942497796	0.3579134396873836	-0.7183077837082453	-0.30082655105186085	-0.32071874659045685	0.7832272409768882	0.018496851203690056	0.7753005184863709	0.6872623538566233	-0.8220536887969982	-0.05065961611928105	-0.8523697204522162	0.3786684033142441	-0.4864613270191141	0.9694651037189571
0.34762864325321774	0.7269429745135361	-1.313439340896175	1.1244212095408428	0.3129856833676575	0.29662202308174107	-0.10060493173338325	-0.33898243638502823	0.10608281070943745	-0.16853308430455632	0.2941366104993895	-1.017245530809469	-1.2701943330281713	0.2533096995106834	0.09950313831866482	0.7231030792019254	-0.45049412302202285	-0.23035084474962222	-0.02626721577784518	0.22964136454959405	0.1820911367656452	1.6358659489919076	0.794208099559855	-1.6284800362061798	0.8585838238196294	0.5949295024002044	0.4093292133140084	0.4047784902272162	-0.6589952884387973	-0.3570816859260289	-0.3168816663509352	0.8421186081884361	0.04237106636166306	0.7877878962116316	0.6921230624492865	-0.8146192537691785	-0.1681799707535085	-0.8210896118906442	0.38802099210639457	-0.46522799031915285	0.981868360390496
0.3222727974900087	0.6943919162520966	-1.3021866845958932	1.093351061806564	0.25697138574339445	0.27130963355974885	-0.17879043275592602	-0.36243136260849185	0.08059621893659293	-0.08570723430347399	0.2964370114830474	-1.108252056040031	-1.2397112294549253	0.19848226369991417	0.17058367876975422	0.720684756033824	-0.4918078331533339	-0.22036969964481412	-0.05525614522223092	0.2511826912079019	0.34612929099674244	1.6366255469999487	0.6956433044078909	-1.6504911626409142	0.8415501262115539	0.600788908311456	0.37435673179578466	0.42089507555978545	-0.604575025693535	-0.38597604568717964	-0.302629654032711	0.9529407276146248	0.04740743267440524	0.8048016416978173	0.70421911152203	-0.8113874461024461	-0.2835687793953718	-0.8084394819411269	0.40920915786560236	-0.4569950741578445	0.9786366312698063
0.2805802994229882	0.6472461769565592	-1.2701927900794154	1.0352591012652472	0.2087250317689803	0.2328102815106452	-0.24129486796888636	-0.41181405863817355	0.09185826215121302	-0.020391994069502595	0.30999415404482267	-1.1606710773387168	-1.1967183229656153	0.14623198108094934	0.18136657662005412	0.7031402416212299	-0.5321808751921494	-0.18759631613008693	-0.07235305424217756	0.25847861830693103	0.45933715000394815	1.6261510902574898	0.5868582580890283	-1.6613021523649345	0.8217070954659327	0.5996058928661921	0.347686798436427	0.4235202069490681	-0.5601605432775094	-0.3933900641847686	-0.28153088398251	1.088022301931677	0.0423608506084925	0.8265502867929918	0.7003442609331716	-0.7884965396250365	-0.3780785076080759	-0.8163033925110387	0.44735258573346626	-0.4527709627525406	0.9995830237187227
0.23865307934010743	0.5981408147581306	-1.2344747385292731	0.9691362974536297	0.15348933921917718	0.18037640670046895	-0.2699641062772912	-0.4539421538630323	0.11938016293874791	0.016948438038434363	0.35014122562357897	-1.177878791858056	-1.1617599719779514	0.20439173590251952	0.17686615146684787	0.6869496146965697	-0.5560219458122844	-0.14028568833329885	-0.07904018607110568	0.26697694679937556	0.5785027301809429	1.6088935565660332	0.4736331918609052	-1.6395220819535485	0.7951538202080395	0.5972537798044321	0.32044200078911184	0.4071884469124606	-0.5052743536251822	-0.4001743989195484	-0.24697647675813678	1.2232522172240734	0.02878411464574207	0.8377251405333755	0.7002413887936452	-0.7432640062341254	-0.4613095042706193	-0.8342897474901397	0.5009733065582539	-0.4617318204424308	1.0438846437481781
0.21974622096263507	0.5338094285819948	-1.1930635378295822	0.894916823787528	0.10094255024047508	0.13439397670939457	-0.30577775541015445	-0.4908911115054456	0.1327453588018808	0.028710951570206655	0.4199736187193851	-1.1851841117513682	-1.1451204075340413	0.3015084575769551	0.1826955612290545	0.6727384646508179	-0.5999414146825761	-0.10349636172934282	-0.07041080448804327	0.2756077432419419	0.6379572172854464	1.5944478681324115	0.38398490486347164	-1.6223752928524562	0.7756069541004127	0.6104896349626278	0.29408305958553616	0.3586127574755126	-0.45347492973216424	-0.384015901070695	-0.209464104713	1.3238844527285578	0.013838467758230383	0.8386819337186122	0.7187412285519598	-0.6822812006966468	-0.48675378556531895	-0.8335056968827222	0.582403494942003	-0.4982519292426524	1.1146684885166178
0.22607197929004488	0.4398213225742146	-1.1587888198666503	0.8099923018686992	0.09539272569809966	0.11194474288348022	-0.3493128639340694	-0.5328763996278478	0.14358903294125896	0.035568718893448044	0.5010712107498682	-1.1747623021787992	-1.1294851625278377	0.3552211247977821	0.19088089825267177	0.6675003206457808	-0.6593224395559496	-0.10436530847964325	-0.044326731035587055	0.2825368360175566	0.5244815955290368	1.5681684423103632	0.3465410408648497	-1.609813141688322	0.7834087768498637	0.6100164287845222	0.262908451969722	0.3060455772786289	-0.4135333456239648	-0.3352255656427277	-0.17014178915865488	1.3505401849134402	0.019446916248487066	0.8429875030521756	0.73231177829126	-0.605305418089013	-0.4644648636923893	-0.8164321172376304	0.6867717645606122	-0.5585275383489146	1.2018204428129955
0.23850637808019548	0.33936400120918747	-1.1418697428165827	0.7346208629793977	0.12009080294377428	0.11004593988921418	-0.3755273559591995	-0.5581246953422715	0.15154935264315833	0.03136306547029511	0.5616597131282576	-1.1480291877526987	-1.094864262871244	0.44003943170574306	0.2231792514774734	0.6849234520422137	-0.6813362353757215	-0.15226306245906637	-0.020040090469632357	0.3025394964859839	0.33304238662939795	1.5238452322271314	0.34232894805565495	-1.5875344767002355	0.8185000555287936	0.5836282254407392	0.23369403733579733	0.273113088825362	-0.37185618378694996	-0.2808391696775388	-0.11997015508339792	1.3084569912927864	0.0424834396465328	0.8467288097380349	0.7282311834233466	-0.5372330739940779	-0.4732428050625261	-0.8113299371654852	0.7793399284718037	-0.6144765090740153	1.2843342673528302
0.24158123648795238	0.26003617030756904	-1.1420835700146876	0.6775985844310511	0.14930660033079451	0.12075100243956674	-0.3953851542507726	-0.5567442266851861	0.15906868872520916	0.00675056074060586	0.5737875624318041	-1.1259037865620596	-1.0336570190597019	0.5238388640960122	0.2990622590383606	0.7221320150726463	-0.65793846810952	-0.2413653319358667	0.0009839112549461467	0.35753407547126315	0.1796478016791601	1.4630773915838557	0.3573447854079138	-1.586050853813474	0.8656917751314939	0.5512553557267944	0.212621962780491	0.24015908290169144	-0.337645500635657	-0.2136458184719952	-0.07133955862455267	1.2220084352000362	0.06372199048668067	0.8374920755267163	0.7158265179320196	-0.48613730060700056	-0.49340018094308924	-0.809855453933627	0.8517012981405344	-0.6717788358804286	1.358170300735257
0.23405839587965988	0.21344798062457143	-1.1606598078500696	0.6289691953660114	0.21464605175382828	0.12632780178493216	-0.44228179966260706	-0.5672548294260318	0.18052989155788984	-0.03529487678003945	0.5256144594799197	-1.0957190760395772	-0.9491897370708937	0.5365328419105297	0.39501092058211157	0.7631688116896488	-0.6429959013988495	-0.36910050423009955	0.013617053296093997	0.4235438740013066	0.05219273305805938	1.3435539787045712	0.4077257916062068	-1.6186175922622148	0.9297141080190728	0.4986042094981366	0.1873373581150663	0.2065380353954974	-0.32758147944304067	-0.1274908610541263	-0.033248004656468634	1.1185805428525313	0.08031237363454095	0.8288564037009966	0.6939233248910132	-0.44535009950076665	-0.5050649405076133	-0.8087086336421807	0.9106663554179775	-0.7242111313336403	1.4164461568699198
0.19704273397863611	0.1994928417930931	-1.1864081662885597	0.5810474420809367	0.30498234748599296	0.11348471696544452	-0.5036321377423852	-0.6113155807708088	0.2131400648821499	-0.09402976746274513	0.4328203433303264	-1.0493152149282738	-0.8387387025897614	0.557917220022994	0.5024673806719806	0.7828795460829362	-0.6231445609641251	-0.5188294233258673	-0.0023724326184250827	0.4565589631086452	-0.01810614538920503	1.160131049183946	0.492268511562192	-1.642294754233724	1.0035944924284628	0.41363586487060544	0.15101724392179283	0.19846898399400942	-0.34783765172771697	-0.05358426844186241	-0.00287198130478149	1.1110493856427617	0.08586974335894856	0.8147498375084126	0.6664478909589481	-0.42781147528565244	-0.5266825093120814	-0.81198526304631	0.9623479807156926	-0.7723577991960322	1.4344301309582033
0.1447818771475472	0.21789197900686458	-1.2078443428985979	0.5301141225694989	0.36354974547069624	0.08770884009839397	-0.5600638237545544	-0.6518823183421352	0.2295921460842299	-0.18993863959020435	0.3424957752955396	-1.0040674709560498	-0.7197871083878862	0.6241800239499591	0.620102654698967	0.7617869127364502	-0.5869126209876724	-0.6521422943551404	-0.03545882755289277	0.48105534403890393	-0.0021965753740017246	0.9797465116954859	0.5757901181098868	-1.620453879605666	1.0431451643709082	0.34809680920294817	0.09927945800558627	0.20254654463556046	-0.4097942821947642	-0.003453315970495834	0.001575308460701874	1.219840374791163	0.06357896994230398	0.8005328721021467	0.6437988749063683	-0.4384138482634704	-0.5262629136442929	-0.811552279875049	0.9865748510508603	-0.819058836698842	1.4141570154094323
0.11670325600036993	0.2697440929729459	-1.2050289514568813	0.49023144087774806	0.3907194411504147	0.04546421127713461	-0.6097907549930013	-0.6896595571787985	0.2041281688559949	-0.33983301014414513	0.29463559453628374	-0.9659658713290036	-0.6212914924932019	0.713637206603168	0.7442821711187577	0.7177155407154622	-0.5673532120299278	-0.7462468789079989	-0.052615367047747476	0.5217637640956376	0.013634897172684244	0.8141541459425587	0.6460646016018246	-1.5546150737948037	1.0196720013481562	0.334206816092666	0.05473218769121303	0.20943213516482925	-0.4968177802619402	0.0297878929919806	-0.028283588174068224	1.3602508133763411	0.020999710730308034	0.7692285617339091	0.6296110923299036	-0.4501531021991518	-0.4608899086028309	-0.7968659587958231	0.9954426659612429	-0.8592391585371548	1.3936145891006038
0.10199792170678088	0.3376421568175251	-1.1523294565905577	0.4489993142102488	0.40973189064305415	-0.01570116706573167	-0.6556248982822235	-0.7490292299069827	0.1373926477187592	-0.5250925982695538	0.30354119099139876	-0.9272359471698499	-0.5526442502871343	0.8436695685785149	0.8611724083194865	0.677070904612207	-0.5826742084329803	-0.8203539456802836	-0.0486286438682073	0.5463416637644345	0.02010583027844674	0.6635671724186506	0.7038213287582111	-1.4670570017892244	0.9637645795416226	0.35431807866216336	0.037966883293227595	0.20447235823671628	-0.5672542804375823	0.04581436037443909	-0.08853919322920152	1.4874360834673932	-0.024960962780912192	0.7187515879230556	0.6233530371753304	-0.45665503936265683	-0.37697077504511206	-0.7751699912413322	1.0132847095609328	-0.8961796279383891	1.365666116890194
0.0872867193627943	0.4006862593294172	-1.0324525836528786	0.3833455248109335	0.4159607312387378	-0.06148175579363698	-0.6830850824511053	-0.8054761172715443	0.05780075797206348	-0.726031838867034	0.3535072535334871	-0.8870734430774897	-0.5152594635379739	0.9652512654365492	0.9481000834263849	0.6582471999523956	-0.6254259513953474	-0.8924765259552597	-0.018208583026038734	0.5462091958143118	0.05955620866116731	0.5578098076500012	0.7418760373850066	-1.355383977452108	0.9011892224568163	0.41761636389820145	0.0398799562515126	0.17685468497322915	-0.614161471806411	0.05361431408149282	-0.169055823053131	1.5855237007025162	-0.061707026932915965	0.6996525239562275	0.6310598749615786	-0.46468984972777355	-0.3009736076952411	-0.7618645354109882	1.0327347835977079	-0.9162031463232381	1.2890621673627305
0.08237516118093743	0.45310412216704526	-0.8814371249911435	0.3079576292755871	0.39096388692960715	-0.07440707223885988	-0.6763436896731554	-0.8330569289927687	0.012141992409176678	-0.9204906003111623	0.40369320734607256	-0.8534371364586277	-0.48862491205001557	1.074822229744869	0.9819489186950203	0.6570800555662453	-0.6734216486664513	-0.9579058677481871	0.05001719890757258	0.5523027215199255	0.08530605970961894	0.4883932107397325	0.7510660580596141	-1.2158747827232184	0.8182631238183985	0.4987433877858146	0.05463794764400588	0.15422906484346244	-0.6359668510570806	0.07125561562986518	-0.2434186449457516	1.5944469809116673	-0.09583785827343427	0.7170955997178401	0.6454362564605101	-0.46815158837474796	-0.20327495240734544	-0.7683709852277614	1.0498792257577843	-0.8750590709118704	1.2398381451077805
0.07816776904665808	0.48157194944254045	-0.7476169368436928	0.2420323052165175	0.35940322077182785	-0.06381414372360149	-0.6493231615550096	-0.8501747403406327	0.012707356024368354	-1.065790932561185	0.42868469597367553	-0.8341098738509778	-0.4416549005873903	1.1780162382483506	0.9781230539115352	0.6631958921496662	-0.7083885522426506	-1.0411368753986303	0.13870475237377722	0.5448947061554095	0.09382984055927945	0.4296109859420361	0.728592445993238	-1.0915788030052966	0.7302937644872759	0.5476228024183936	0.08880938876097587	0.16355688826358097	-0.6438410157864896	0.08232586242763365	-0.2992476453040772	1.5180856111423056	-0.12333866580671027	0.7430026151950031	0.6400697598485061	-0.47360606218381973	-0.13513261595847995	-0.7829519860761417	1.0741888623654496	-0.7680619189076273	1.2509696565234918
0.07065666453915771	0.46904348167844007	-0.641255724719574	0.17874004452475992	0.3596838807405288	-0.03806816926591006	-0.6186663115172335	-0.866007287766382	0.047533754720180454	-1.1210414560278772	0.4118545564241227	-0.8175807498263173	-0.3869877849541882	1.2451540755846258	0.9667260040828346	0.6762212234990894	-0.7399171517566262	-1.1439074424071916	0.22560339159275275	0.5181769396000268	0.1177053523633016	0.3753996754734297	0.7011409060614493	-0.9912883280289048	0.6864106269833132	0.5934681303795865	0.12549703913835136	0.19419776611882472	-0.6664268226064914	0.07144858323459616	-0.3238732195636493	1.4298911958781986	-0.15088033635266568	0.7705656188773823	0.6183380203733768	-0.4905826328916766	-0.1388082740083081	-0.7723146427605883	1.0811767005148336	-0.6338438548133827	1.265183279970969
0.08188811299802792	0.4300232080597522	-0.5875138222624894	0.14084038868151622	0.38050703970865757	0.014410559158304281	-0.5881468539953133	-0.8770891189170561	0.1142579685851119	-1.0984374559672936	0.36070446396397504	-0.8100911214035861	-0.34994044953609665	1.3137902577998584	0.9503452619703807	0.6995641112220717	-0.7782791102873484	-1.2139163684246774	0.29678514135392875	0.48894228199232437	0.12580517552672352	0.32693199204808004	0.6920967587308844	-0.8964580717095283	0.6728039773291725	0.6600927766911313	0.16090302487372313	0.2467541875805057	-0.7040154758340076	0.051379952342493054	-0.3269035821247807	1.3395287202052177	-0.203031756284826	0.7939825187570706	0.593863023844189	-0.5169097301293677	-0.15079192628034946	-0.7554400013293174	1.0173284331600734	-0.4779720934181628	1.2806237635475992
0.09479195581989713	0.39067496408074703	-0.6045398129116096	0.1382731518983861	0.4097590512851882	0.08992161839092416	-0.5617033744437587	-0.8889325879475024	0.18711072403872178	-1.017520240237404	0.32668051853289476	-0.8378295550810593	-0.3302959613345707	1.4039067121998081	0.8974073750451927	0.7198444120757979	-0.8133325120789492	-1.215431153975878	0.3338667781072072	0.42897505995630975	0.10353624021792465	0.2679631993185857	0.6860065466171571	-0.8195650593079623	0.6736332383155559	0.7045184861180076	0.19789224340216027	0.3253897831717911	-0.7440153008055892	0.041670634967568274	-0.32840324960383804	1.2604743911911485	-0.26581777526681405	0.7432602133602577	0.5768805481439011	-0.5527917369904431	-0.1598216250511601	-0.7459260738094691	0.899457437371254	-0.32653975007754465	1.3112803050674764
0.11507780604054356	0.36138721090445936	-0.6533993276786282	0.138240238606295	0.4718482791997182	0.1709870501618896	-0.5475702643128091	-0.8903320975515825	0.21592165386889403	-0.8874334986025314	0.32254487117624603	-0.8925021670349065	-0.3410542311512751	1.4362709615852636	0.7941392300867184	0.728714709410531	-0.864971946673857	-1.1577166502227842	0.3332875106366758	0.3406902661211295	0.09350629390398961	0.21580413609977372	0.6848942623688417	-0.7506495601335701	0.7154939944343583	0.7265364912286945	0.2131779790590071	0.3747401015432828	-0.7902119536411417	0.04530655088830342	-0.33217827463732924	1.2114648151063596	-0.31774444862923656	0.5849968072587642	0.5762718879850304	-0.5828488256853915	-0.2201259144257377	-0.736798320469392	0.7717136076488734	-0.21248874213434776	1.279770946140749
0.1439603500920395	0.3528189852411833	-0.6791031387841803	0.13411784877184718	0.5590882617287972	0.240285883850275	-0.5558504532683353	-0.8654741412505416	0.2059486396969116	-0.7275409915465834	0.32267173152461004	-0.9583086896977131	-0.39612307455956036	1.443091427474274	0.6643215971438925	0.7481640034613186	-0.9449936081974986	-1.0526093210073326	0.3073567726911255	0.2648676494397385	0.09583806117830891	0.21311222736952398	0.7214720033872188	-0.6750699188120872	0.7872927645309901	0.7583944012782309	0.21063349778443935	0.37223331624122113	-0.8294197028707104	0.04686044791588121	-0.3221977290008383	1.1839190370694124	-0.3716223308471024	0.39650854976724953	0.6020927950063656	-0.5787611638144257	-0.2803295008400439	-0.726605662572974	0.6408601308312529	-0.14925010342582237	1.1761162269364007
0.1503271847722251	0.3749323867855416	-0.6637966751864897	0.13168226515708242	0.6457850314152285	0.2865598623325954	-0.5799948980545857	-0.8156249420195003	0.17876595707848986	-0.552490377429881	0.33289667560270636	-1.0296779788847834	-0.4707721297253574	1.486099918879837	0.49541973501818787	0.8010496498865057	-1.0252639520904197	-0.9090804544001978	0.26371578369800563	0.2013237927504287	0.08902126785482598	0.2419636253942366	0.7766212445188648	-0.6094864907112422	0.865649465897496	0.7489441955448819	0.20561992727306921	0.332641170697928	-0.8381208878601614	0.03486598785334305	-0.3046567907630244	1.1936410763765686	-0.412260596956825	0.24551922518941	0.6603184259787817	-0.535572461358998	-0.3089962768633587	-0.7304908088664437	0.5263825522148078	-0.14447234635089107	1.0531908266790504
0.16130630706404717	0.4313432887600272	-0.5784439852761988	0.12496795357043708	0.7225047918917117	0.3098314124158688	-0.595318743322945	-0.7408606636464355	0.13100403886708994	-0.3833321167899429	0.3539724081441564	-1.0998576402910643	-0.5263632192412494	1.47080481435545	0.29067556071034767	0.8730391156241811	-1.0784819791164115	-0.76865161403738	0.21173504685708924	0.12791616869818595	0.06508997214471922	0.2926567977203375	0.8408602184010897	-0.5647832306150606	0.9615137282928667	0.6551937009648592	0.19490483390572402	0.27720140820211514	-0.8268571048818505	0.013995017973144253	-0.28041389027396874	1.257404874085952	-0.4090222032019775	0.11178897768371669	0.7332462002252979	-0.4732739396568036	-0.35464828551876065	-0.7480090739306688	0.46569122696814186	-0.18637512138359935	0.8999829276241252
0.22145382362801186	0.5096708100626796	-0.44129165662494374	0.12110887007272075	0.7710318058348273	0.3038060769301264	-0.5926258500121875	-0.6383918073966838	0.0481895765138008	-0.22544811440310117	0.3560275457876449	-1.1605370347718673	-0.558975480022432	1.4126570462929129	0.10545336486350818	0.943964145681688	-1.1061397834911553	-0.6676189405294188	0.14542595875979467	0.06047979224375103	0.021645466086371152	0.38510120792700564	0.9342282756715795	-0.5325083524063361	1.0552540671414796	0.5231830951021028	0.17915732201756604	0.2492071792065583	-0.8123900744174639	-0.026142243811061682	-0.24367720830420833	1.3138771423149698	-0.3776087622046433	0.020991757720668948	0.7946608675230571	-0.41337691930380194	-0.374352498078113	-0.75889216445153	0.4360963726738885	-0.23814099149373974	0.7634124488571962
0.2941472319396598	0.5842020744446655	-0.3425836762996703	0.13238167261402378	0.783706772163254	0.28966223730354335	-0.5697637353739176	-0.5437011779940975	-0.054231696014339456	-0.11226166343699251	0.3585901248245872	-1.2098814546934364	-0.5911779784730318	1.3581053059398713	-0.01334980472896281	1.0157855426277578	-1.125061268110309	-0.6080608605628492	0.06967821834854773	0.01980194171396881	-0.036012779242221606	0.48668744679185083	1.0123434514057414	-0.5308909602429001	1.122500363659797	0.39131166752702506	0.15176174029472106	0.29255412333534314	-0.7884647277396472	-0.08048801501735775	-0.2088538951870386	1.285783643753676	-0.33807379743726707	0.0446662557656141	0.829886002632842	-0.3640311761552319	-0.3291704365706375	-0.7511218718645927	0.3871223868621444	-0.29830382092655816	0.6531596160314406
0.36074960393975636	0.6439910711304131	-0.28907341997386615	0.15547857533916185	0.7637165395538507	0.2952988414676251	-0.5236639665540423	-0.4767151264681983	-0.15121417056433356	-0.05454767015515625	0.38530691418993096	-1.2459807934781628	-0.6218057040453081	1.2413063259354653	-0.07562078811281478	1.0896331022281833	-1.1436583844217072	-0.5774011313056111	-0.005336919085262809	-0.001566157624947058	-0.10159233923476592	0.5459494176998851	1.027395757094013	-0.5618281456848713	1.1627618307334286	0.25783968964364545	0.09349311910712306	0.38658546900066426	-0.7570496060307509	-0.11767998178197481	-0.19417783896094148	1.213028100769597	-0.29479986700972005	0.13013978031337248	0.8512919803328016	-0.3458921766028188	-0.2528879441666702	-0.73888132059059	0.33139703796529335	-0.3649463552335317	0.5478142237222892
0.43635943329845694	0.6895625526964281	-0.2475374867419478	0.19356748261193277	0.7220249538807079	0.3338355715284257	-0.4359342654301067	-0.42576155231148877	-0.2320724748090573	-0.031144706911279685	0.3975024223459373	-1.2821722865275995	-0.6492035383059223	1.0406120194685375	-0.11850067788352188	1.1492415003175889	-1.154567971839267	-0.5653180744669676	-0.07553050669082607	-0.019541039472275812	-0.17690061244839034	0.558009701862641	1.003217250319154	-0.6051450696409642	1.155120783073175	0.10446521662228844	0.012032022302076307	0.48402733372501316	-0.729292010542318	-0.12798851435053898	-0.19653593679008136	1.1522197117228348	-0.25538749128038185	0.20095474260014484	0.8670571357153497	-0.3830643517419189	-0.17281230692589594	-0.7446739332871768	0.2679980732326571	-0.39866747759286075	0.44950083459241597
0.48405494692108225	0.7128976438329664	-0.2532930021576103	0.23658515537538932	0.6843984109800386	0.3994564088657124	-0.28533374905093173	-0.39222092418105403	-0.2939232543110367	-0.03542803731058576	0.3773654563823772	-1.332949286382375	-0.675090876132227	0.8367052615811271	-0.15352747678286202	1.1901755882286096	-1.1662668554723665	-0.5758158906124946	-0.13654100116061474	-0.03359283202752944	-0.24377435906208839	0.5288651256593871	0.9325416151311025	-0.6673599441382618	1.105432818664523	-0.025068015719796582	-0.08625092292927718	0.5932715309659379	-0.7021168236877184	-0.13688533654764481	-0.19928705092407867	1.0647327688026746	-0.23094119394489473	0.27622247317205206	0.8749439997457704	-0.47250750305599853	-0.08958131026335074	-0.7532633832251463	0.19847440433524932	-0.39328481136037424	0.38670654237234564
0.48658994469236366	0.701607264179063	-0.2958267956473524	0.27940534838629805	0.660678116851128	0.47578978435569086	-0.12801015889591966	-0.3881271205772827	-0.30195141764676026	-0.04906589498091417	0.3427917827750561	-1.4100237623209895	-0.6861303553914888	0.6613629504661402	-0.16439091915492027	1.2172533379872685	-1.1869399289534102	-0.6028002099664346	-0.1811871895878913	-0.025074123850450963	-0.2917150479508191	0.4713089186992304	0.8030790222943731	-0.7232998234751611	1.0448713811180785	-0.08215894932538795	-0.20951690467499678	0.6949846135654758	-0.6874051815971212	-0.14233921042874828	-0.19732196939979413	0.9835788444452751	-0.22247233456707605	0.3334215324381544	0.8876144182642086	-0.5803962285628139	-0.02764898969775519	-0.7639358332843139	0.15492752124865888	-0.38288857600848697	0.32557299983929583
0.46443805444563546	0.6653009452919965	-0.28388811041981693	0.323328136682268	0.6623801837580873	0.542031096687167	-0.06854667803388384	-0.39332529910672376	-0.23410778382374842	-0.038357568982650414	0.2953629272002359	-1.521253959825009	-0.6861705281689958	0.5287414485399559	-0.18133547291967797	1.2404748426940915	-1.1893943158154392	-0.6345050238287645	-0.19922114892781553	0.009367543181280445	-0.3241254973857183	0.4234542441926502	0.6783117277189755	-0.7385251993294645	1.0019698178428966	-0.10179700571677994	-0.32930542867880724	0.7263248092088486	-0.7055763309726787	-0.1409579686264589	-0.19686689788890782	0.9840238673713081	-0.20597389319774542	0.3202717594308072	0.9224709282073524	-0.689805053327894	-0.005645392878921182	-0.7827179411187037	0.13183573122201933	-0.3690064234774666	0.26224008609911004
0.4282087112977414	0.6114154150919516	-0.23214192847837922	0.35132089160600194	0.7013828658601274	0.5898600004561305	-0.11289698215187209	-0.4038549427945644	-0.1728449824815699	-0.0076529699803738775	0.2291671974241823	-1.6485106217280034	-0.7076468950248964	0.4838510359664233	-0.25477194063217595	1.2705591563914704	-1.1655208083645276	-0.664002243244384	-0.1926447594094304	0.04882261263301262	-0.36084246437031664	0.3827424562178258	0.6015732316692036	-0.7373699192127259	0.9994397256497447	-0.12874192221127623	-0.42239574730909857	0.6932954921387663	-0.7461236200600612	-0.1462696558514427	-0.2063923720145132	1.0249545657219816	-0.1671233838927514	0.2593436600581437	0.9660972880451937	-0.7917411212351144	-0.010277729051306783	-0.789856312320559	0.10516134397158598	-0.35797452087526715	0.22886051356087256
0.38681548380094066	0.5484779029471628	-0.2103048258718946	0.3419817449750674	0.7471213872109888	0.6115541984457423	-0.24307181117393933	-0.447563436619947	-0.16733834086960261	0.002977679041736042	0.18748088695194928	-1.7713019906228151	-0.7515316371748895	0.5631194734427296	-0.3653897732010316	1.302100066282763	-1.1506647398692582	-0.6897183700438299	-0.17658712438073085	0.06768401076192687	-0.39705737620015713	0.3483739779241832	0.5475453918698754	-0.7351809674125873	1.0204166438665436	-0.15723171769900074	-0.4845376344368709	0.6528534065145182	-0.8113300907038912	-0.1547906990288093	-0.22135801920208248	1.031561444546917	-0.11595267626489836	0.18255487365329454	0.9991706809031996	-0.890240998382053	-0.04428176196889525	-0.7753572272072828	0.08776860299401996	-0.36920122473159533	0.19316187614436495
0.35300377741639755	0.4856879774645161	-0.19933727250241967	0.3112407301617029	0.7712581445192609	0.6014920376965988	-0.45798118447430325	-0.5171676183575598	-0.18286322574276714	-0.003813508016231157	0.18734556924702894	-1.8702924262413654	-0.8056604375894812	0.7475237743856454	-0.47270528037782533	1.3440519040985044	-1.1493023929766806	-0.6983373824049222	-0.16012911330622165	0.06667521637253714	-0.4305723469755229	0.33258233512543717	0.5096183224191151	-0.7067489156974417	1.0453875537728672	-0.20071101476966507	-0.5121782402824518	0.5926905592650343	-0.9071130146238987	-0.1528000858431554	-0.247886619779909	1.0270313393767994	-0.046015630064005844	0.11166631189073586	1.0279234439010612	-0.9696949259989605	-0.10591197365368185	-0.7478686469562055	0.09158767528209256	-0.40013361334761727	0.14121482287105547
0.3114051681557196	0.43157286801224776	-0.1521081901209525	0.2791996403107271	0.7800581925701384	0.5872360640349208	-0.6873717289457815	-0.5875239175014484	-0.19784536154534774	-0.03290908394104815	0.17407597680821013	-1.9138395051466823	-0.8678398626167227	0.9324794662440157	-0.5806450075982396	1.3998507429115197	-1.135181559312327	-0.676190982795901	-0.1400080873445299	0.08314200155693877	-0.47054709407543527	0.3151515597830248	0.5042118916055802	-0.6795815916890436	1.05986577364739	-0.2889500491576336	-0.504705004539	0.49160148330721193	-1.0144625740118114	-0.14477669596220255	-0.28259616501935786	1.050469213481144	0.022123443578991576	0.06879461724457979	1.0540443946626838	-1.0165114283648724	-0.18835413046078303	-0.7266641738123333	0.10174427929278566	-0.4560210678872048	0.10406489969201689
0.2609399347459539	0.4065241317430547	-0.09574690448707894	0.24021384582846644	0.7626663280580637	0.5778093294846454	-0.8531678575785175	-0.6566330346172093	-0.24187587989648257	-0.10002199133742304	0.1323896663359772	-1.9008206208413996	-0.9166738909557299	1.0826615701515674	-0.6648945773566979	1.4633433975180303	-1.113384009031059	-0.611477934945789	-0.135390984858824	0.10797464728366027	-0.5136011127911944	0.26427181952512446	0.5207776332382806	-0.6802625989157526	1.0395065702469781	-0.3887687170804265	-0.46841316235988906	0.39429948214048927	-1.1174324204733062	-0.14370013985159275	-0.3106554606792568	1.0944123747157248	0.05852217212321993	0.0695551451610485	1.0567619336818619	-1.0464790994563944	-0.2560433035884399	-0.7212928420391341	0.11960997039890546	-0.5181626679540626	0.09101828953812245
0.21123754788773205	0.4059419843534928	-0.04619245132621854	0.19476058945024702	0.7090602740362019	0.5637327702791196	-0.9598119283851553	-0.7246187358603078	-0.27404506960089337	-0.20973517179839551	0.08247434793323415	-1.8597868400645161	-0.9292319012048026	1.2130894951749602	-0.6913232485584143	1.5040814051721771	-1.1165411938932264	-0.5289397361908558	-0.14615854489928853	0.11439424794342032	-0.5454648799464696	0.19913295876540224	0.6101706418836419	-0.6910979103264422	0.9760004100141891	-0.47419635005729444	-0.42515698069224017	0.33004831551425173	-1.2033027494454946	-0.14494935118748858	-0.32693460972779476	1.1378420479587303	0.07411141146043436	0.10701727833683203	1.0370619189623966	-1.0642093328217108	-0.3048842393190334	-0.7350546855364808	0.16520236279149086	-0.5578713657034323	0.08249011546963447
0.1506733997456177	0.40542543103599504	0.040585753238106134	0.1518827981781789	0.6300680731679782	0.5661100118231216	-1.0329047468200063	-0.7672323752335213	-0.24628571609497785	-0.3326978250489302	-0.0008306141587729632	-1.802525531038383	-0.9052969603653972	1.2634218963488608	-0.6698077931839128	1.5309537375188724	-1.1387496106976527	-0.4718123586203967	-0.14958303788684146	0.1357419675977034	-0.566439628634115	0.12397273481187673	0.8180310400586137	-0.7079893217175196	0.8980414154472769	-0.540459132820877	-0.4025676413769129	0.2745009656664178	-1.2675890144478692	-0.15433367049128593	-0.32829982426045556	1.1748702375734315	0.05910447005390227	0.21079253919705856	1.0095607669954503	-1.041637774927969	-0.3025177197527062	-0.7770423509008351	0.24119362469687192	-0.5819446996346278	0.08696366642836505
0.07252270456523946	0.4018341555905267	0.16618250372509688	0.10126215494160859	0.5405194360576521	0.5945845811347782	-1.1013994957242437	-0.763252817311715	-0.2166945844758416	-0.44749329909249747	-0.12141560395652322	-1.7177771181476202	-0.8572904912430597	1.215606714571605	-0.6340057532626552	1.56567861729558	-1.1577467812552835	-0.4428083251981918	-0.14471037622295962	0.17545178310736306	-0.5812781476525031	0.02053414290987886	1.1014082450270102	-0.7057882090740464	0.8342390905764947	-0.5948500076455125	-0.4032367457120771	0.22969083355016498	-1.3216132393221245	-0.16619610008742777	-0.3131066413174434	1.212913992327026	0.004368464569768127	0.3979928058622956	0.972158171599007	-0.9725307414219444	-0.19944823991711655	-0.8473845628587879	0.3169247640315461	-0.586968521451616	0.10343650791854755
-0.0018020217566315111	0.3973245631361709	0.2744057943660471	0.02364438386706994	0.4656103850566569	0.627806157932101	-1.1814993324676983	-0.7468490414761371	-0.22753825861521887	-0.5629656724996863	-0.23735750500417002	-1.6320401413263397	-0.7878397934868284	1.1374170854081467	-0.5899881721221222	1.5798991044964197	-1.183847617752794	-0.44314885838412027	-0.12008299008610439	0.19854196579786648	-0.5856627626707188	-0.0798527306791129	1.4011779670320577	-0.6599418297044579	0.7844580458530438	-0.6315791577637845	-0.4155916159008103	0.2185232664105074	-1.360122098191096	-0.17607807268763837	-0.29855469550340796	1.2337730156292366	-0.05388176000480153	0.6237837309987216	0.9299634490362528	-0.902337922731445	-0.06036066795855451	-0.9205587188017388	0.37369060321121395	-0.5655916469854553	0.13220787411801999
-0.05825853462120727	0.36617557816508456	0.35343276299906146	-0.07089081934244765	0.417418352366506	0.6536119372085101	-1.2452311408222954	-0.7749629997132012	-0.24773304694986775	-0.6588190610727497	-0.3434635003753694	-1.5609473149333957	-0.7220126802618388	1.0420744040703966	-0.5470881462209763	1.539273142703341	-1.2185874635135647	-0.47695558398028604	-0.06983153701750874	0.20896617448823976	-0.5985265314137279	-0.15096176525641986	1.6605954752416558	-0.613390121421493	0.7520407107628615	-0.6299507717979486	-0.4315841519117031	0.22784033109542104	-1.3785728037108946	-0.19945762142934953	-0.299144219960693	1.2204337386925381	-0.10876078603331422	0.8140997088056245	0.8985960191587404	-0.8470650698699735	0.0105174322442955	-0.9922466892649584	0.4175921988942187	-0.5357357916159282	0.20357522553325186
-0.10583081918550612	0.3057880355717582	0.4128321767393449	-0.16492409484757253	0.3665283625578778	0.6751042939349503	-1.2728287175070332	-0.8412064543063231	-0.269386473411713	-0.7125160450163767	-0.4450278952751573	-1.4943616698507753	-0.6828040494138048	0.8840889200332391	-0.52470683723758	1.4670315737782578	-1.2440936247801866	-0.5134630900165773	-0.020261575090715894	0.22417960906764	-0.591854776246061	-0.20177487411010583	1.7608286967660933	-0.5977391160504961	0.7539615499864246	-0.5851075275080373	-0.43322392873309123	0.2434512558734958	-1.3877166192620567	-0.2300683772536402	-0.2997854570896698	1.1955124548347542	-0.16665345924693767	0.9394028163336625	0.8741295953078462	-0.8213383479695786	0.03928491122788169	-1.0572526761933285	0.44932715252017863	-0.49807763338369637	0.30562904188614776
-0.14968862784883036	0.24293251601704738	0.4372975719892058	-0.2422456462932882	0.30595107705538005	0.6852486863098309	-1.270282376213188	-0.8961110249643485	-0.3136770590258355	-0.7473708138874116	-0.5134140803996209	-1.4368155203700854	-0.664541504758563	0.6947101140921889	-0.5153838088441367	1.3628569344481367	-1.239292973825384	-0.5263328959399541	0.024307945583107452	0.23936247412008876	-0.5668970566640065	-0.22339010163716555	1.6918032537825105	-0.5776494028625476	0.7750907814456209	-0.4992066883530632	-0.4161570561840467	0.28365664932330303	-1.3987241424414805	-0.2533260517186782	-0.304842956381114	1.1632425872753167	-0.2105914136305252	0.9863224821481253	0.8526978995730049	-0.8320556864375188	0.036095984152689393	-1.0532271029253972	0.4688481690762358	-0.451950746945686	0.39159902118005496
-0.18913953066439415	0.18666100144569658	0.4257509032915309	-0.28541965719417933	0.23845688135651394	0.6769358165081601	-1.258796361887711	-0.9616975668861686	-0.36139374814802017	-0.7910918547507922	-0.534971882264852	-1.3954215001947932	-0.672423403705678	0.5195835646397732	-0.5112156298431809	1.1815200454609265	-1.19708184470928	-0.5258044823755815	0.06580223747955216	0.2362240026864268	-0.5208753341445702	-0.23878195601062666	1.547279238173508	-0.558301501117982	0.7822918130722829	-0.383841805696616	-0.3905049153345165	0.35626735320147873	-1.4134474327047524	-0.2752837338992079	-0.3258900137596241	1.1382984817290187	-0.24299578268533634	0.9476704907804461	0.8433708255892022	-0.8698793326873048	-0.06244186247078356	-0.9621134009948339	0.478673707996942	-0.40553678497527323	0.46468696911787716
-0.2284378641696491	0.13784261331254577	0.4093396658369639	-0.299588829439526	0.1501214195947646	0.6556527766472285	-1.2536029247883924	-1.0464964243252222	-0.4272473020455571	-0.8298637625621236	-0.529043275318	-1.3497046072385959	-0.7176579511799469	0.32542204184509615	-0.5148300652570528	0.9757851702256565	-1.1580711495630438	-0.5122770951276545	0.06393665547887047	0.19397691643981319	-0.3902405828766729	-0.27560246997934723	1.3849586745914562	-0.5727729046855708	0.7818179496514917	-0.26629182392362294	-0.3741165711253563	0.44018548777693667	-1.426831183110211	-0.30558980403181757	-0.34636823174952447	1.1390401866057391	-0.27427641889146237	0.8930842129047946	0.8394016755391103	-0.9157250153588603	-0.1782502667804352	-0.8071756391709627	0.49201090162215966	-0.3456200202845109	0.5260598989931992
-0.2700834178334988	0.10866964976236956	0.3935253626437727	-0.2977292284363612	0.03965003449515879	0.6166899372530679	-1.258026963798923	-1.0849305758331893	-0.5478054393490461	-0.8473632756183541	-0.48766988703839714	-1.2902232181990123	-0.7650859323061663	0.13404144714576088	-0.523156355193745	0.8299574820426461	-1.13115939229614	-0.494111411036905	0.01975047357230859	0.12534832843428062	-0.2573410050217577	-0.29399273754244365	1.2787537630453243	-0.6018373202540889	0.7811156163671061	-0.1822142203372344	-0.37355113084211977	0.5147973164026827	-1.433249326255038	-0.33380369908154595	-0.362233679424528	1.1507705345021684	-0.30372843528018223	0.8552418157707754	0.8274942253888341	-0.9500996969050173	-0.22368408568858342	-0.6267269769863626	0.5280378776647459	-0.29005039937008237	0.5301444455207387
-0.3068232813658874	0.11735266505175641	0.3724277457640668	-0.2868184721080618	-0.0680600186543276	0.5562945459511834	-1.276217732898123	-1.0760003716928699	-0.7082443260681619	-0.8480734651146129	-0.4163320844753433	-1.261655396139156	-0.792387351900761	-0.007006746379674694	-0.5273043980642625	0.7261656660711804	-1.088807703580007	-0.4861617225240165	-0.029691708765397222	0.045786039622521105	-0.22729579320482637	-0.2974575705615786	1.2676126863941628	-0.6212946695886623	0.759410979325521	-0.1160766980325614	-0.38010081412295194	0.5650836447367478	-1.4340646983424028	-0.35148562538880923	-0.385628492097838	1.1771181738921055	-0.3336912393273953	0.8142223745986021	0.8062854192896358	-0.9545578031330416	-0.24395894835612825	-0.491940485997891	0.5755693655844019	-0.27835207142481133	0.4956427448155967
-0.3079910233947879	0.15246189212366734	0.3749402153418027	-0.2785983774082358	-0.13489330539463967	0.4846558487304932	-1.3321914438574425	-1.096774044863637	-0.8755693416203132	-0.8194772411793508	-0.3518616554370321	-1.2520964855906822	-0.8226936952529705	-0.12689831021424525	-0.5199748465843206	0.6392087407255287	-1.0583711440354793	-0.46900589546740096	-0.08108465949650948	-0.03569193954484988	-0.20342028140080376	-0.2953919970309411	1.2844154722109304	-0.6467229930002829	0.7012611681170302	-0.0756732411195845	-0.39584832601110836	0.5825235544991606	-1.4183979060923224	-0.34841845609254507	-0.41708013902071184	1.222841426830813	-0.36471648170427506	0.7827708652787888	0.76809413749015	-0.9238875651574491	-0.2717865330438687	-0.463328489951111	0.5995952321149337	-0.3122679950382685	0.4737537647064799
-0.278779868521089	0.17916687871246137	0.4221425693235056	-0.29659371985920774	-0.15619630237377174	0.4166951478609027	-1.414159818816525	-1.1470802268225406	-1.0347305065690962	-0.7461057888472009	-0.3070122936122693	-1.2502115119943567	-0.846692912536388	-0.25055371638475477	-0.49420059962188556	0.6111225782172369	-1.0638745929904214	-0.4158827184625185	-0.12435082836163851	-0.09096164427268999	-0.2073809387327797	-0.24960289605499866	1.2918185444210297	-0.6985768289769194	0.6273977074012389	-0.0777748332635267	-0.4191067696616007	0.5609200142135802	-1.364466866599481	-0.3384552339745519	-0.4382823344142953	1.2577700211021847	-0.39783595348097694	0.7630584723470639	0.717686789121806	-0.8622660624526312	-0.27557967788067905	-0.5296100218975163	0.6185723560231546	-0.3684937885981836	0.4639239219643819
-0.24583663359522556	0.20587186530125398	0.4715099236860235	-0.3452395655702938	-0.1494151953880638	0.36075521555344	-1.4948367041265702	-1.1705386735195007	-1.1569960419904652	-0.6400656196871884	-0.265038433017078	-1.2792652383590428	-0.851955546389967	-0.3459563315176643	-0.44946818585075443	0.6284149894424218	-1.0761249027467086	-0.3499484481525231	-0.13677952306024552	-0.09385555949074058	-0.34563577157177433	-0.15942395359161127	1.2882719987440243	-0.7614848715442625	0.5663454827404043	-0.10477542107309287	-0.4372762507629585	0.5087078722783624	-1.2789226864622392	-0.322885795129616	-0.44840767553152405	1.2679827267124035	-0.4231403740827309	0.7136486909351272	0.669954116381169	-0.7784051243810883	-0.24909479932986328	-0.6590251811127883	0.6341678865122153	-0.42077229358760804	0.45461773903350844
-0.20608059215904326	0.25506741934876914	0.5262585958675194	-0.404170815059941	-0.13463075252069392	0.3226595460306766	-1.5906267661806648	-1.1861332091078212	-1.2217188686576181	-0.52288435280463	-0.24482535084449922	-1.324546492972979	-0.8586242274563339	-0.41509595761222523	-0.40495726951445626	0.6525141867276283	-1.097511586504817	-0.3032601741093285	-0.12378859816965296	-0.05848661680815752	-0.501384437358763	-0.07225675059870251	1.2327580742522755	-0.8304976574653281	0.5264394132323652	-0.14430205477369312	-0.4503850413293426	0.4512239500941725	-1.170501495188077	-0.2961750161588513	-0.44336051877441846	1.2778188744621335	-0.4273288328823752	0.6587066822598385	0.634806135376029	-0.6906864554188222	-0.19296968280646123	-0.8093171505315194	0.6088768783878005	-0.4778490610471343	0.45431850485566727
-0.16425899698329935	0.2757213527897179	0.6225075634145844	-0.4626165934912403	-0.11210552664560605	0.3052712949886932	-1.699240129714557	-1.227661514502359	-1.2314770446558292	-0.4275303162211226	-0.2610719327915803	-1.343597292786502	-0.8662329515163931	-0.4978885022438355	-0.3836834477052277	0.6924958848195515	-1.1473237462993608	-0.26259581469997645	-0.09123887750935428	-0.012438719377274168	-0.6288952898859483	0.002783536827237326	1.1467748550238814	-0.9127657626205707	0.523393148384423	-0.21167826383870286	-0.4791942237602794	0.412772230482289	-1.0453069352595525	-0.2746540501363979	-0.41845569608771216	1.2671611459258834	-0.4121482236719576	0.6500832770134158	0.6183980291214339	-0.6102872559942539	-0.0818103984959069	-0.9157022859349059	0.5502310624471299	-0.5327830147112521	0.4599740308168735
-0.15805646771421494	0.22962511864719543	0.7168677240450514	-0.5187913547682326	-0.07957613091843944	0.3094501566965472	-1.7850371761154644	-1.2808047975634096	-1.1840543446135459	-0.36649840638645637	-0.29692266723909416	-1.3700288114371897	-0.8565191739149031	-0.5815440935257243	-0.392412460250708	0.7425803847179819	-1.2169656219747798	-0.24865743912420246	-0.06299106968167878	0.04086434578337163	-0.7639704400781462	0.0594202304092372	1.0767374157160114	-0.9892209846621093	0.5859515817756303	-0.2721233941773388	-0.5010956107310021	0.39591329242078244	-0.9003104817807405	-0.2603846035759715	-0.36769453755516884	1.233031310752518	-0.3658912933188102	0.6607552010025894	0.639743998073335	-0.5368243078069815	0.06603833100608185	-0.9540856589547169	0.5021320343732104	-0.5505816977200061	0.4790651713631721
-0.1888578642453615	0.1636456814104682	0.784579670111671	-0.5598589149752735	-0.036535566686057036	0.32485737311852775	-1.8355151864405852	-1.3398031718252057	-1.0890280281721152	-0.3160083718868686	-0.3439117402729198	-1.4374773555439062	-0.8309210800866584	-0.6710372364560289	-0.4189619482350594	0.7910869054063381	-1.2986307495910556	-0.2992912011147092	-0.07381826019705214	0.11103159997878383	-0.7954102495471818	0.09728019428369938	1.012653432261832	-1.0369279730618166	0.6938147429331731	-0.30221373997336015	-0.4946495915020976	0.3860798084461709	-0.7611381146402493	-0.25165028041442905	-0.30729413701929903	1.2039108362080722	-0.2850438227324998	0.6679556830504558	0.6900570469804467	-0.4923837589035712	0.1779696713453663	-0.9524356420047786	0.4630072349885988	-0.5421437276069849	0.49917370811412987
-0.20996524152151624	0.11262169260418639	0.8459748043676025	-0.5810715317281794	-0.004286830927591365	0.34822610603221615	-1.8570858114298177	-1.4147292982477224	-0.9831693448636111	-0.2847933241841559	-0.4072911703153054	-1.523323241950752	-0.7940585394451045	-0.7478603750898789	-0.45203554248177724	0.834019144506445	-1.3547464668330096	-0.39175183235618616	-0.09606042733760181	0.19631039033042455	-0.7198788407092225	0.12351964126322121	0.9555896034896418	-1.0527978736128263	0.8010432655807275	-0.33103756335151263	-0.46454932042443475	0.3833793659104725	-0.6526703306753803	-0.2461862503436023	-0.2600287550931143	1.1831887430369477	-0.19444030786897032	0.693752299313938	0.7376439841900874	-0.4803634782142616	0.21336676188001014	-0.9435887426136267	0.4425994369415034	-0.5365149966324421	0.5076869204737244
-0.2287195305886806	0.07275689530768285	0.8957074468602176	-0.5919493747643869	0.021841706803720995	0.3890428948066056	-1.8443632644616463	-1.4757936152583988	-0.8703227672713367	-0.3086512525740706	-0.49085831046059736	-1.6342602213397892	-0.7312122463112256	-0.7664758118660321	-0.45679773733069606	0.8519464822776953	-1.360898652403467	-0.48544542858119827	-0.1075435530769587	0.2731927506127933	-0.6142799064918985	0.15290409052164797	0.9302441099624502	-1.0365266652317882	0.8818369788255858	-0.3531251576060429	-0.41578951999994196	0.39650502285689093	-0.5699450083258857	-0.25309245935505453	-0.2210374006375954	1.1627975643492834	-0.10456211148050047	0.7354341357681993	0.7758952747376306	-0.4705275418372487	0.19762353242458158	-0.9483749619932305	0.4727027126239534	-0.5077664326021722	0.5230376337970009
-0.25672773513110025	0.06477081703396928	0.9288061152335721	-0.5962363310592921	0.063143989939634	0.4454986436755048	-1.8015151185170044	-1.4922259525144672	-0.7441336083605358	-0.3461359419234336	-0.5714061743148381	-1.7541277867451897	-0.6456281611076888	-0.7179054642697833	-0.4277413011066386	0.8309285461719229	-1.32095810144166	-0.5732207928852421	-0.13462430732429848	0.3260168931845351	-0.49575026284426454	0.21367193116492328	0.921564645991988	-0.9965053298192365	0.9094733704738591	-0.3848438893679003	-0.34579743693989073	0.4199698243324138	-0.503212627061417	-0.26709784498269146	-0.20027993422055945	1.1660838874953652	-0.02940481540980358	0.7717677436485753	0.7915146945891831	-0.46692528981345927	0.12609086297998248	-0.9809423178207112	0.5252001768934245	-0.45563146537894783	0.5524822768966191
-0.26923255052600814	0.11547503473894287	0.9664486115666604	-0.5901967419605206	0.10257218876841527	0.49915104166704116	-1.7136938223824991	-1.463635970602548	-0.6257916964285954	-0.3484662512080306	-0.6364263315293914	-1.8356005344085613	-0.5571355668125559	-0.6353646415778381	-0.39289572738125406	0.7876134837131575	-1.2169439974209295	-0.6407520464120056	-0.163212860722874	0.3434924727583253	-0.4355259578357997	0.28936520635216106	0.9259955488172441	-0.9528235805631192	0.8622478034839602	-0.446750391727155	-0.2672577815982378	0.4227778542201316	-0.46480860174653627	-0.2845258665468859	-0.21178083240478665	1.1789096764404885	0.013184659555362554	0.7968406317334796	0.7749008440555349	-0.48451500980196094	-0.03446322334264386	-1.0182724885320529	0.5695747227049834	-0.4013331789651426	0.5758075810593738
-0.2649958181397457	0.17651031879389414	1.0141142578109243	-0.5780105955636805	0.13390651624175817	0.5556815465593352	-1.5744052898087186	-1.4008579683623865	-0.5512541574017151	-0.3438722129041124	-0.7063686702604464	-1.862878196762488	-0.4613877688994357	-0.5371930851086189	-0.3571843000469757	0.7452601482285797	-1.0549869013578816	-0.6644836867141428	-0.16545326285154677	0.30468955321488567	-0.44408320902911125	0.37715874454468173	0.9457978552708608	-0.9024290457865746	0.7532084456212397	-0.5174529618676728	-0.2217398387976383	0.3943640345516974	-0.46228094827570604	-0.30467574695677074	-0.23810258229584633	1.172542425344958	0.03483184052230463	0.7969878306850569	0.7457537378561516	-0.49562834051365134	-0.22816536742056792	-1.0500323892563728	0.6075407942746385	-0.3531557530099928	0.597861139966304
-0.2801177840114855	0.2308304097213596	1.097043572809357	-0.5673137756339759	0.18544836146156304	0.6148210366681609	-1.4247207235352437	-1.3108133300264069	-0.5145055224142513	-0.3365261903021949	-0.7796770369014119	-1.8589742070029884	-0.35434338595100123	-0.41821251496045314	-0.3329403989979357	0.7179302952825131	-0.854797594087214	-0.6523654023045425	-0.16230136632071393	0.21122831948263085	-0.48082248957614204	0.4728281147153104	0.9587167633025269	-0.861714542303981	0.6259761171388664	-0.572901591678661	-0.2075567116931037	0.3447662652705616	-0.46895535121941945	-0.3371552416900442	-0.2700506708669594	1.1628546185705724	0.04335177866597176	0.7750306537418179	0.7263794849118551	-0.4676150827541866	-0.409749588612756	-1.0782699133712519	0.6294856802395336	-0.3310714424104212	0.6423423005024647
-0.3204899707392979	0.3164962678361006	1.229144233905379	-0.5584683283844125	0.24797215965021052	0.6482369791263142	-1.264914908593785	-1.2056882616709523	-0.4954075394930738	-0.3073862275338612	-0.8329160964312777	-1.8214087776433405	-0.26851826408241436	-0.33612718911170825	-0.34382397750043275	0.7214410655960493	-0.608201994253453	-0.6267314731706664	-0.17406560715606356	0.10028131633426543	-0.5511213680234068	0.4994007187158999	0.9482503508675583	-0.8510738043866374	0.4995899733364773	-0.6131380346464244	-0.19387305683876313	0.26783054984118704	-0.47988133719010717	-0.37649016448615635	-0.3183089360896254	1.140181271031461	0.03796807674545281	0.751429755172659	0.7065680253745688	-0.42431141480863727	-0.5972920682875443	-1.0826582563232132	0.6162312528868129	-0.3216697187243448	0.6852824050227407
-0.37043294766377605	0.41294415154625624	1.3815228409550346	-0.5488247338016329	0.2910127238825923	0.6593681510100255	-1.1212664535168728	-1.0983830048846523	-0.5061155263648043	-0.26863651314428855	-0.8543639526612612	-1.754622068710446	-0.2230587490540991	-0.29054154451434056	-0.3573051168296121	0.7531687185891252	-0.33265111681392057	-0.5928190648616252	-0.18513983821034044	0.018181756785555125	-0.5693069214068439	0.44562917551510706	0.9227681010803284	-0.8581514152070895	0.3998840324939793	-0.6265687394073699	-0.1858532288215151	0.17368085808864217	-0.5059732439857804	-0.4166274262703619	-0.35273923290193804	1.0724693212090748	0.02915188175985849	0.7269579294733499	0.7109143732695943	-0.37267913580099654	-0.7855226848575063	-1.0454451080905902	0.6011914387988019	-0.30205630824292157	0.7109118123548787
-0.4341834471711824	0.5357526529668717	1.5357991643878735	-0.5418471158782564	0.31158238352415085	0.6752313791747244	-1.0378875153950131	-0.9986846064225692	-0.5429093904414862	-0.24559974135942148	-0.8373646659805563	-1.694369934911478	-0.19693037456274426	-0.2504338487944363	-0.33600109082472424	0.7974735194873445	-0.08637988528791549	-0.5391322467214127	-0.1806845898708127	-0.029292718569718428	-0.5247802075704622	0.3891523973032223	0.8883784602225726	-0.8661897326509361	0.3668659062810085	-0.5911478651932726	-0.19510760145716377	0.09939179151895694	-0.5374699029034142	-0.4516154998651471	-0.37202805944293077	0.9804408622745389	0.022317542889218975	0.7062151438806027	0.7399157439379803	-0.2820607816990125	-0.9426528705309775	-1.0092617576706948	0.6006948411638212	-0.28837920966361386	0.7539566488373991
-0.4995124522352434	0.6704090836539317	1.6803107124405792	-0.5460353322968869	0.29476994604423284	0.6848001501694536	-1.0075146098900043	-0.9201026181771494	-0.5644158223633802	-0.240983509633745	-0.7762010633562528	-1.6477650099499006	-0.20075482298152733	-0.16951123857176234	-0.29957483085984515	0.84783813403845	0.10490010579636104	-0.4756169362838774	-0.1552905261994302	-0.04733892931326657	-0.5555840805101372	0.3286244297151194	0.8504696249398173	-0.8971269180929078	0.39324994460290535	-0.5288934171148219	-0.19738821059955552	0.06290892044903638	-0.5529503243906678	-0.4668091596903423	-0.3995495433172362	0.8800482544994566	0.01480896430936877	0.6966472120282404	0.7548150588128404	-0.16213900155953911	-1.0748422897110943	-0.9783561210410234	0.6124831231180254	-0.30497832705484323	0.8266406306351367
-0.5406650896657884	0.7576082032031539	1.7795799891608781	-0.5489317020009294	0.23859268456717456	0.6716804680634008	-1.016243614397324	-0.8612089691238216	-0.5453178394422018	-0.2716881086360219	-0.6886251362026773	-1.5944076906832663	-0.2314066522203076	-0.048253184207584475	-0.22316828390753338	0.8904248984002583	0.2319876087755362	-0.39764657922984953	-0.10713465839187501	-0.032685936061305834	-0.6142241225858117	0.25612946193015923	0.8262181814929358	-0.953711322126513	0.4429971419391577	-0.46258888086493516	-0.17931296954540435	0.04571646159626987	-0.5652740910825527	-0.46919586427518223	-0.42056557309273035	0.7633267285922811	0.010640937016064562	0.6899251265729917	0.7497914693325934	-0.05994745478538237	-1.1833665132279347	-0.9360290904883837	0.5918861450195091	-0.33959143410412707	0.8718698766159022
-0.5517322327135581	0.7543366988589943	1.8245282480958906	-0.5492361499527749	0.1651955759782137	0.6628667329049754	-1.0803784407984292	-0.8287155930780719	-0.4923658832433425	-0.33328595072551825	-0.5967951587006456	-1.5469901326601625	-0.25486755428511454	0.06626831158080579	-0.1232628727324395	0.9051402548208258	0.26092126182745734	-0.29588586925542265	-0.04042519424877175	0.001378706804691411	-0.6141683386797273	0.22302698031658535	0.8230727875120432	-1.0118523141068838	0.506037900597955	-0.40695931927996376	-0.16627014701206502	0.0493959490353494	-0.5820591079095896	-0.4619240324337109	-0.42792945754162337	0.6613936568424725	0.006748735058346178	0.679437201273289	0.7516088771309083	0.005352943603301708	-1.261360955956477	-0.9183703984496951	0.5410321824467618	-0.39354112880001824	0.8824478048026047
-0.5446612319857945	0.643433521517877	1.826497240211776	-0.5459695057127042	0.082437099400972	0.6654233889051299	-1.1620353927215732	-0.8339994558689863	-0.4282649565529019	-0.36257017073527864	-0.5047030031453297	-1.5192433213222627	-0.2558397355008132	0.20597398809469597	-0.05950181569607373	0.9092205915948041	0.20223222267729976	-0.19673199953189996	0.026931686479043777	0.025212747984339857	-0.6238858951195885	0.21852269739170982	0.8453093553943525	-1.0788099175044827	0.5653723703584228	-0.3507730445442811	-0.15196450784616244	0.07324806497814298	-0.6038528389875831	-0.4549873548530908	-0.42783637473257874	0.6099079275538655	-0.0018835763701896817	0.6715743239433362	0.74877989329391	0.052846464966591865	-1.3186441565229738	-0.9237066234792792	0.5065895893348313	-0.45190973615534274	0.8930706181159833
-0.5126803573249548	0.4506279459466539	1.7934520286379487	-0.5247157473446855	-0.02495607959030191	0.6699237015135884	-1.2145834502855752	-0.8596285705232958	-0.3959148504916284	-0.3529826125357962	-0.42473023953700445	-1.4976289574177384	-0.25694046960453887	0.3622213920722643	-0.0371507109083377	0.907493217903304	0.11153884382845472	-0.11208014651947855	0.0482964337745238	0.03288569924910073	-0.6639275829068031	0.1990130222378151	0.8825526435449191	-1.1709647882903547	0.5860869713244279	-0.28918665224668544	-0.10774707769701135	0.10843988782382549	-0.6439574975132547	-0.4545100139361232	-0.42543690676608553	0.5786422142890637	-0.01464305207935047	0.6877539420372645	0.7404729680270856	0.07228840674037362	-1.3265325550774008	-0.9525643667313689	0.48145229000219675	-0.5015635505628308	0.8614864506447999
-0.44848388598741584	0.229961288266521	1.7386231712571636	-0.4795504822722651	-0.15634115913181126	0.6755827324846894	-1.2408528993170485	-0.8816684666691825	-0.3789652493081793	-0.31447702578556147	-0.3589489202322708	-1.480848503580233	-0.2647339884411367	0.5262122423842786	-0.003342147900581444	0.8787067687633232	0.017450410025085582	-0.02904876177113133	0.02477647074309685	0.03899960463934789	-0.6652552398716065	0.1705480863575435	0.9168875818986608	-1.277882922883834	0.571033345867515	-0.23014722261359993	-0.04391829372424695	0.15865090501147538	-0.6846445646727563	-0.45615531667120557	-0.43408326547293213	0.5289936309258688	-0.02938438390346656	0.7383658482203959	0.7489770648946708	0.04702154680046413	-1.278127998841308	-1.001456358340141	0.4423038431111557	-0.5432715243414106	0.765701590317688
-0.3800565503140118	0.021216353183903292	1.6846941700017362	-0.41832353065924216	-0.2883237728002316	0.6778254131865776	-1.2320414593002158	-0.908097301097252	-0.37028126417883445	-0.2137299877148448	-0.2903428438373101	-1.466505948927308	-0.2709607689549135	0.7182401220713237	0.01845521330007161	0.8468577327540865	-0.07056152414630175	0.029299838259208184	-0.017305607263152167	0.04414547500947291	-0.6602904722301149	0.12130747864331073	0.9311740525307142	-1.3688217093362955	0.5451316328132086	-0.19744032500922704	0.011598518084929172	0.20933530654801197	-0.6642602624886365	-0.46855602432265214	-0.44994871314793594	0.49115527136890347	-0.05356507165653732	0.8176570168020142	0.7564610130452772	0.003283564781125156	-1.2292870631107167	-0.9946105433350843	0.4324664804372368	-0.5666066640464362	0.685476907238342
-0.3230191004601844	-0.1523209637187098	1.549083179070155	-0.36887953761493975	-0.37908558525913677	0.6746931358062718	-1.1694271100745735	-0.9479214417358024	-0.3820973637363417	-0.07700741297431511	-0.21111432760604898	-1.4443135264532443	-0.2987683655461125	0.8747632215066187	-0.011215374902386874	0.8386877220510425	-0.15031287874681148	0.06520847558921111	-0.07543680165882746	0.05319405498703998	-0.6917525952615838	0.055422346156390925	0.9258861438092136	-1.4155193477392722	0.5116396431794483	-0.19983419155729137	0.051245305944580766	0.24386008781117163	-0.5151287077096178	-0.48545592402126586	-0.45780903924506944	0.47917388489881524	-0.07013502329805772	0.9131155368982643	0.7512573973208581	-0.03285392094688487	-1.1942088652835903	-0.8772486994278639	0.46182485966721376	-0.5826111249776972	0.6762305711430346
-0.2449505579853568	-0.2524831117594526	1.3532441940056341	-0.3469346001130001	-0.42223479206004866	0.6628667329049736	-1.0403697401814607	-1.0012265728463068	-0.38481110908926286	0.0030220658852504003	-0.14338781629307484	-1.4276000938991635	-0.35824817992480085	0.9568964943914885	-0.05033987634614462	0.8611622543507288	-0.21711112559089366	0.10150461619975379	-0.14178848295248592	0.07782290386742145	-0.7235605785107752	0.0008245735433434764	0.9144989058899833	-1.4141330115991853	0.46894962607426294	-0.2369669587098306	0.07051739559824974	0.275996429859493	-0.22946892098770427	-0.49215900923826394	-0.47347797876764536	0.4708896119680682	-0.05590447913243599	1.0064642053552755	0.7500572223597071	-0.05531051335050581	-1.1449147662317878	-0.6848169354224429	0.4738496166856943	-0.6071765883930063	0.7182879348386773
-0.1519360911506837	-0.3149532661407897	1.2215444589060593	-0.3447458661889216	-0.42980355766759476	0.639729743663813	-0.8974357261869936	-1.0730775863292452	-0.36255839719531513	0.012376593156273801	-0.1084927631365648	-1.4464498298624116	-0.429353996114371	1.0530063283072626	-0.06893559280693218	0.9306400253694104	-0.2715293153555847	0.11489109316384909	-0.19863336281801244	0.1211195438726933	-0.7305558803337302	-0.04561751519389669	0.8885060993986084	-1.3771518870201624	0.44411410571673676	-0.32709881781022193	0.05138666601539062	0.31184453555249714	0.16885199186266947	-0.5012589552298248	-0.4948663397793192	0.4789799005464418	-0.024286723071704486	1.0805298111559904	0.7356636955041886	-0.057929171736593246	-1.0909044118740403	-0.43514947707559043	0.4730928964800076	-0.6374322989683733	0.8029712071678639
-0.07125039819902367	-0.3429373371348201	1.131665759969209	-0.3550559549365519	-0.3952552208752576	0.6064259352407536	-0.7963881105261817	-1.1152056815541032	-0.3414929488932705	-0.03364146685906489	-0.09701613028795011	-1.4995641969766322	-0.5048627487188435	1.107498134865147	-0.10800975392459297	1.022975152046436	-0.32299575351968796	0.09289734636231489	-0.23980394642210215	0.18093391827395133	-0.7271865324062466	-0.09545780554605823	0.8508616595519284	-1.3070567860423634	0.44896274393304375	-0.4337093861717105	-0.0021416807977347853	0.33355566319009633	0.6444119377318398	-0.5101760898063761	-0.4991584915297288	0.5193628783727682	-0.006684980360026555	1.1215369857488666	0.6963665382047844	-0.03107834282168522	-1.0471489756370462	-0.15498596077458462	0.46273528866468006	-0.6718095939731861	0.9016137538933651
0.01745105159423383	-0.3341805285143641	1.0848910603837143	-0.3850893339699527	-0.336778358364328	0.5681807536711985	-0.7420631097571218	-1.118366478755155	-0.32548185131103946	-0.13620836551394153	-0.09821707491912413	-1.558165931671263	-0.6033422955025233	1.0215410858491802	-0.1769760006795455	1.097056140524091	-0.3712185086062224	0.07806653898893597	-0.2775500370386378	0.25881488310339174	-0.7354537072879209	-0.11665991836699155	0.833657722039048	-1.2244724989604343	0.45514835394372505	-0.5072651112096312	-0.07491384525036815	0.3514689573013961	1.1097447879909192	-0.4982222545027287	-0.47844239525004645	0.5615601804359941	-0.010342219994838014	1.118470340924392	0.6667650800558228	0.019825821415191788	-1.0011612904474165	0.01879242012303726	0.43898136845806607	-0.7081656596120369	0.9810155429836465
0.11993655176883382	-0.3236116836531552	1.1445399391884536	-0.41408594430247414	-0.28775339931545324	0.5306382787215684	-0.7288734282350422	-1.0975452032169026	-0.32478080042820123	-0.2688806407836263	-0.10963450627183646	-1.6140533043871865	-0.6899387346992679	0.9210321113687885	-0.23328668945333328	1.1519959610689006	-0.414867670553383	0.03411427295682449	-0.30968234437458364	0.33876438592320024	-0.7482616921248452	-0.09773659957018248	0.8641634851117033	-1.1704661937136585	0.4652179516355335	-0.5343074525055027	-0.1596827677123517	0.38726326931839117	1.4095105118242424	-0.45957795260776235	-0.448056029364022	0.5917989177176468	-0.03330723312069439	1.0948081094587447	0.6345575277055042	0.08741275566295006	-0.9487789672806894	0.025872280085534473	0.4127208125701166	-0.7241496151481245	1.0504528339518011
0.1838806969393238	-0.28991272913060656	1.2282176493802546	-0.44430034644237715	-0.24548238661015415	0.5012068323104393	-0.7728848308139225	-1.0292262854014034	-0.34956634131820713	-0.39892299557498073	-0.11513178803425372	-1.660398521875494	-0.7520458487269951	0.8305680409569207	-0.27950917687698007	1.1766180390391014	-0.4754921072731578	-0.08700985852093006	-0.31498093800209054	0.40515120861897574	-0.7591841809361247	-0.05723803208884056	0.9227954523323374	-1.1401370504383925	0.49515596561336234	-0.5124842969975617	-0.24206741698001927	0.42555360790224495	1.426808048249054	-0.40089548838986244	-0.4186211766371242	0.6136392736259795	-0.08782870778826186	1.077855696869049	0.583070021872123	0.16062022498328604	-0.9081453228120437	-0.08425757463685708	0.399726507788102	-0.7212583544289595	1.095472616008079
0.20761696079310252	-0.21035531897676635	1.2011061425538447	-0.5099212225496009	-0.2062352587289215	0.4774942216891273	-0.8208714568515388	-0.9256530542259842	-0.3682798769810546	-0.510600293861542	-0.10198905594379934	-1.6538304360998546	-0.7998193157397856	0.7219799908891966	-0.3343096558678135	1.1488119911834853	-0.5750515532006936	-0.22220153333463655	-0.27668965447211247	0.4502616405566896	-0.7664472455082817	0.002170527908466885	1.0051044867076881	-1.1380089028549232	0.5312118948274742	-0.44988190319991483	-0.29839469319517	0.4679537833332558	1.2448752392126177	-0.36016916760173745	-0.38964139542111276	0.6437753133093157	-0.15435369243042066	1.0659939146879789	0.5380377427940757	0.2012669127127066	-0.8949196673633466	-0.23576657783426516	0.40781395498637335	-0.7060741093045548	1.1114517211048225
0.22799083176969592	-0.09954233348473593	1.1260171581525988	-0.6094345611879419	-0.17366059526486677	0.45822959445989675	-0.836689915176976	-0.8409589219953997	-0.38191644737947883	-0.5938811090086642	-0.08820356475497008	-1.605960484413632	-0.821030542264132	0.7048029651968413	-0.3906807530329194	1.101911461170471	-0.7126161525204178	-0.34174042411927424	-0.22412113152139193	0.4833684382448834	-0.7646621605135888	0.08083556372365439	1.1200982672323136	-1.1828824147577817	0.5667854987739969	-0.38786405821051473	-0.3310959895757237	0.5331086837164584	0.9782602148170104	-0.3667605347317845	-0.3683874873558364	0.7020504949309737	-0.20486037610223157	1.0641048614761022	0.5078962059125972	0.1882885862723894	-0.904335394148523	-0.3562646241711523	0.4426822032140012	-0.6850560792538956	1.1090428859731953
0.24315387399421104	0.020855585787553255	1.0524338736046783	-0.7182705898111715	-0.15918397300832837	0.4561214746001204	-0.8496597686736864	-0.7867303049556721	-0.4103203154067123	-0.6286471041926667	-0.07840148850475322	-1.5655885388105695	-0.8216572375932604	0.8130553860116778	-0.4220226400618491	1.0606692471415076	-0.8672749616589333	-0.4822044920530506	-0.1800201360075559	0.5171885248952713	-0.746822467347873	0.15916744251777182	1.2383468467458616	-1.2595686928226688	0.6045337973480777	-0.3303416719131203	-0.3570214265621522	0.5924969020313986	0.667824764811886	-0.42204067539257306	-0.3533701274965765	0.7879056871223493	-0.2239331872703688	1.085350576820063	0.4867388358831618	0.14824227388026653	-0.9076082403572739	-0.39138307003470507	0.49128965267611624	-0.6662731372769143	1.0769200969818926
0.2459294618317474	0.13566161041644004	0.9904239861541957	-0.8179320382639244	-0.19699158685654608	0.47057928952496886	-0.8673650842168653	-0.7442785136319114	-0.43348891635727105	-0.6180719387249501	-0.08482907948850107	-1.5156409273381763	-0.8209019893761059	0.9358837058090026	-0.4163945916040361	1.0171394301156915	-1.0172736794426749	-0.6058767511634456	-0.1390199251889168	0.5665786906061563	-0.7127273439492315	0.20758182081975068	1.32257958584576	-1.346518722661544	0.62113594076936	-0.2859994694588498	-0.37782020498056273	0.6363817829202819	0.3906797923165976	-0.5206979023591165	-0.3382700273626094	0.8790098676720495	-0.21858013260935918	1.1243460324080827	0.4955601218476223	0.0978746152639534	-0.9170071833157383	-0.3219887401543759	0.523426613911347	-0.6609724926251134	1.0142006133062833
0.25782399998542077	0.229428336431006	0.9598199684254013	-0.9015482568221204	-0.2920447807723603	0.4913764152338248	-0.8937810852652499	-0.7042258816294308	-0.4267610893364897	-0.5917838306525276	-0.1303296577681955	-1.455966852108745	-0.8070986230242768	1.0696439498431922	-0.3868246840537754	0.9662145862592336	-1.157303477901352	-0.6491596933473518	-0.10870208801801787	0.650115017921577	-0.6611495443838132	0.19942613694394173	1.3737446612682758	-1.4126980320857598	0.6117517526683386	-0.27486520644459694	-0.39013737915041397	0.6844840880083426	0.2686302390107654	-0.6400128192216801	-0.3262002897897739	0.9602550787835057	-0.18535850330095852	1.1660524020209395	0.5224268956208193	0.03086250846680098	-0.9477383700245735	-0.18889907510732923	0.5357587885133871	-0.670579270262904	0.9171589694322364
0.2826399851121531	0.29424347888860947	1.0113968705016727	-0.9762449732235478	-0.4184775698984066	0.5039503783690864	-0.9566427410194341	-0.6610886162138752	-0.39770139951563355	-0.5715434300091762	-0.19690596858934012	-1.4169437098346074	-0.7785518473269263	1.1927839253753396	-0.35760715878620253	0.9026192229467428	-1.2706485769085571	-0.6580018136578458	-0.1043831379068509	0.7700290823089715	-0.6111113806263166	0.13581979848114506	1.3944130907021397	-1.4487306108847224	0.5948449827622614	-0.2978713773978011	-0.4217360669786553	0.7087557946240134	0.3207208672206968	-0.7316622752795434	-0.30912476559718577	1.030420360121195	-0.13659871342119548	1.2057715857875373	0.5521397985876028	-0.02502349367531472	-0.9740050588281385	-0.06017434851649835	0.5238286215206172	-0.7018807559920092	0.791615270118772
0.30063142762777384	0.3338131028608283	1.1027099935591436	-1.0548830563529195	-0.5424387405904103	0.5198061309314456	-1.0595314163927023	-0.6203219486991081	-0.3509005994500595	-0.5722758129271925	-0.2570208590005061	-1.3729526149266005	-0.7572442061365601	1.1975546554699363	-0.33604136308560184	0.8279873423188253	-1.3429286481537315	-0.6677481082896003	-0.12297080879949003	0.8919505456328313	-0.5872470256035107	0.045094478503202806	1.385669807143659	-1.4608306500021615	0.5522818933590727	-0.33930475363959756	-0.45284470656142445	0.7157059375644937	0.47580463823747793	-0.7794877726838528	-0.28575063799255157	1.0860710475636908	-0.10172213209927701	1.238241221189075	0.5835586645348784	-0.03952191937389789	-0.9903692898718941	0.051429989437750956	0.5015644942189486	-0.7419072873665363	0.6810482414062832
0.32970761734235354	0.37782672521533894	1.1024783474278625	-1.1355946768840492	-0.6395923574977933	0.551480258044465	-1.1551657669288276	-0.587343028505004	-0.2829325856317063	-0.5999510098594942	-0.3198843902928802	-1.321513779898003	-0.722631341035467	1.0893262081731632	-0.33891076167321643	0.7632061603100065	-1.3976928307800307	-0.6586006823641353	-0.15266678530349398	0.9774942718847177	-0.5703221884975749	-0.03591598274032068	1.3604884211285153	-1.4443891898144465	0.4760914247733255	-0.39315283314228655	-0.4449756626197058	0.7399668854449643	0.6989020895131584	-0.7903041147385548	-0.2794934047178585	1.1137537557317239	-0.08463117704609295	1.2612533239519337	0.5845102318255057	-0.04422273052550888	-1.0116343983154228	0.1366808651844961	0.49903421103118595	-0.7603416376256048	0.6075264039105919
0.3755312228884996	0.4642469151588079	1.0704755434447972	-1.2268303225614035	-0.7101013844733506	0.5816966427012554	-1.2243474784123396	-0.5862386535793347	-0.21741824990328545	-0.6171952985655071	-0.3693514687980729	-1.2581200234384924	-0.667811568847733	0.9586345744510755	-0.37093727713708613	0.7267725811519774	-1.4509865437444982	-0.6276943601101899	-0.20421307154151194	1.0038655838013213	-0.5332147341703888	-0.0771608219488587	1.3306482051880482	-1.4169908097827002	0.40871820055301	-0.4511901791040895	-0.41213300616834286	0.754114622235571	1.0040725654684421	-0.7766135709923228	-0.28688831676976634	1.1191054416883635	-0.07163673901402587	1.291024311907935	0.5391779090071711	-0.06132704066683372	-1.020982989793753	0.1279158815284477	0.5151263391552301	-0.7532467708963084	0.5383434619936017
0.42717593442795837	0.5910894520113193	1.0980147046674182	-1.3132277143013225	-0.7669667155510943	0.6097974318959303	-1.2752101877818531	-0.6026805113089002	-0.18826810190399845	-0.6127899043465324	-0.39753138084787654	-1.1750555202937807	-0.6177321844059718	0.82693605297033	-0.41946535149604547	0.7175568090789444	-1.493370669291408	-0.5975865294646285	-0.29140986313502637	0.9890291733876536	-0.4864008801845568	-0.07053766036997533	1.3152312161396744	-1.4131601441324573	0.36739054078259786	-0.49659013654471196	-0.3604706122898994	0.7323712183923655	1.3204835280566853	-0.7664675374593211	-0.29787208823707706	1.1179757681068985	-0.07423154031917194	1.3186363819075049	0.4665330331443546	-0.07183999604122575	-1.0126582117448284	0.04325011817529769	0.5353094858912625	-0.7278098281862156	0.47089607830809327
0.4678943361291637	0.7198998110257318	1.0979167005349533	-1.36950121545459	-0.7978212050134329	0.6539782417231526	-1.3068379449316687	-0.6121914643325452	-0.17736789140310083	-0.5994738512916964	-0.422582070971381	-1.0859423463199727	-0.581223164206491	0.6656182499223755	-0.46622144637633733	0.72767828519563	-1.5266292331134212	-0.5515440942223326	-0.37466252474536316	0.9770662985074019	-0.43273676253159066	-0.022389807684854105	1.3267005078149285	-1.4259655121632733	0.33389008930203673	-0.5170632626621723	-0.2947476033682911	0.7123814883870827	1.4233485409640918	-0.7716370380281882	-0.3189605157529393	1.0979953798124935	-0.11506390573911988	1.3404831596370639	0.3767513733719601	-0.08177812396501319	-1.0277804396119297	-0.055130679683712124	0.5627169458409538	-0.6818982483975041	0.4409277753972507
0.48348574603262184	0.8369360341047731	1.0341783765664558	-1.390524580777971	-0.7983825249508345	0.700379305445246	-1.317701113185269	-0.6657250868069811	-0.1640818464460953	-0.5656288831106537	-0.4475397301727516	-0.9911407409154768	-0.5527245958421515	0.5071892558010479	-0.4983184382967446	0.743504763071813	-1.5438640025322405	-0.47616883489555517	-0.41651459949125275	0.9726133374148377	-0.3795970135958143	0.016762805431362004	1.353659725210576	-1.4287017019134463	0.3235412506658341	-0.511356952867367	-0.24384855387221838	0.6878192959209593	1.2462730199338152	-0.7909845794499782	-0.3347225380845604	1.058217176731801	-0.14782582615487605	1.3678253648920806	0.2694128684535849	-0.09267429763980806	-1.0707470359934792	-0.1556997978947669	0.5916851412148716	-0.6262363532048008	0.441436473499581
0.45901597587928283	0.919666557494679	1.0186491763040721	-1.3750224202029233	-0.7786457916680002	0.7299901663125276	-1.3325028668933787	-0.7560362984008815	-0.156709504903995	-0.517413674341267	-0.46522406273461925	-0.8829348788260034	-0.53495215907251	0.3755386813564275	-0.519904370127783	0.7514413448976269	-1.543042269485923	-0.38518776163432	-0.4345655961097229	0.9739889661276429	-0.3640109902358983	0.007221188347899826	1.401980270424284	-1.422061881453023	0.3497052809709354	-0.4893250299279126	-0.2165377881918587	0.6470221720350424	0.9414519891588299	-0.8246726607602539	-0.3409280586875615	1.008910918696323	-0.1594104902495026	1.3835633861312846	0.1664121387519415	-0.10777309867568922	-1.1029048479727952	-0.2228004871922058	0.5984837993128325	-0.6104164408300836	0.43836932317670324
0.40327536516307827	0.9644509101959345	1.0169385587192306	-1.3314205365048444	-0.7189014325242277	0.7517516447231957	-1.3684630680431558	-0.7986118558801056	-0.13129075676497284	-0.47280489660756597	-0.48813504164906024	-0.8112053502405233	-0.5369206251704137	0.2565940714853583	-0.5241832978461558	0.7286213378596395	-1.5453344721940727	-0.2827694703353399	-0.41585866426727003	1.0071670927120546	-0.4148970693658721	-0.007291131489936367	1.4627365182175216	-1.395879585754687	0.39658391224204165	-0.4758525716806659	-0.20353266167740172	0.6006627820497026	0.5974115609815985	-0.8688622422438277	-0.34784721415990616	0.9506927912959495	-0.18891358540407166	1.377368763585846	0.0901238746142035	-0.1368210458462425	-1.109853352231374	-0.19333422705077702	0.6023146953541179	-0.6337720859302826	0.42999076619713633
0.33350424594887973	0.9740604417532163	0.9478545547981037	-1.2765869918805755	-0.6075337462342534	0.764325607858456	-1.4198753474760903	-0.8204423016090552	-0.06109521030276392	-0.39765797053477386	-0.5252966663629969	-0.7795042831805536	-0.554460059830507	0.13291469179678578	-0.5037249893197224	0.6839990736883893	-1.5384578640696238	-0.1704287465498177	-0.34753065866238836	1.0468667183793967	-0.514493655288541	-0.014274102651574827	1.5022043748647185	-1.3593240906923565	0.4518228481513882	-0.48825335711279194	-0.2207031982783727	0.5316670131993915	0.22150173236108078	-0.91725648627261	-0.34455828824031426	0.8877733960615999	-0.23188104323652342	1.3723762658116012	0.04506587750127463	-0.16921576617364975	-1.0977018616922156	-0.08041923733487558	0.6140438585422524	-0.6699846138029336	0.4331626484822575
0.2657399999702787	0.92679991283157	0.8593300947825862	-1.205930382083367	-0.4824952034043344	0.7522599856822915	-1.4867855026974681	-0.8617897180071491	0.029803951747766278	-0.28019928588023824	-0.5669998915483461	-0.7532905837009969	-0.5659494741978613	0.021689554742098726	-0.4823202826626387	0.6565478377261622	-1.533505841237866	-0.06413542244544293	-0.2808552690763755	1.058992630736722	-0.6337596464964863	-0.04996188274865655	1.533093055465482	-1.3124440396393697	0.5076710370303228	-0.5121502691071359	-0.2518495338800233	0.4446611216209641	-0.04250410135495923	-0.9577999956457262	-0.33964558442960596	0.8358426438469607	-0.24874725171997025	1.3617043418224275	0.01450427938339215	-0.19090592197646264	-1.0711162801811316	0.024865886768553384	0.623349152321549	-0.7123385075294113	0.4243801253626061
0.21714080658659593	0.8404617154781793	0.785684443968548	-1.1165296524401078	-0.4041367508525312	0.71292336617115	-1.5705399803626652	-0.865569345985514	0.1083442651702042	-0.17797638526261184	-0.6161878772871405	-0.7336365923366506	-0.5489724584228818	-0.08828895937329677	-0.4842231469891626	0.645604691961627	-1.5637802166285157	0.025753596116090315	-0.244020672861999	1.0466527316907384	-0.7426721447352109	-0.1102499772815915	1.5764721411497897	-1.2480888567152686	0.5683847878191652	-0.5454834690060602	-0.28656756727079025	0.36303459764352547	-0.0803839588993924	-0.9796865844981963	-0.3480540648466719	0.8183269979121173	-0.25441699472924506	1.3290997740486123	-0.008804832897820808	-0.21907246705609004	-1.0349471336177583	0.04389374180825242	0.6198138501106101	-0.7561380316154731	0.3971348534701245
0.19461336111449196	0.7546236729242712	0.681675331023585	-1.0317614686587124	-0.3767678771305095	0.6521317679452647	-1.6375783685988394	-0.8299818160531922	0.17644796625620238	-0.11036412587668012	-0.6637689652799953	-0.7155492234723609	-0.5145524226538287	-0.21507290965106668	-0.4917137875126218	0.6352591241228003	-1.6277456469181868	0.10882020843539628	-0.2149550756641613	1.0247445707090166	-0.8091777175687527	-0.18151892722901358	1.6123113983639583	-1.1946784327918656	0.6398873932778013	-0.5838410050901649	-0.3300122290328526	0.28453886560986474	-0.06032580555021838	-0.9874662258258031	-0.3597928413206805	0.8260635503185169	-0.2686475388948665	1.2965688057505838	-0.02658456767944482	-0.24198892142019562	-1.0030242952124029	-0.019649464136130335	0.6090305871795829	-0.784579014718173	0.3777594404548785
0.19673759535801932	0.6494845746657214	0.5595532725058032	-0.9578464429444556	-0.3749933818445304	0.5751330638470579	-1.6608068632793889	-0.8199281960402087	0.23181967872808323	-0.04879957391982045	-0.6917459007724179	-0.6893103910115199	-0.4762195583554739	-0.333741824064409	-0.490354598707963	0.63099204424704	-1.698511999393828	0.18875156693942718	-0.197210750059502	1.0144222604418158	-0.8557907494926823	-0.28009342662337977	1.6374016135390774	-1.1411828829651243	0.7061859629545368	-0.603701746741842	-0.35196073602717837	0.2098840020433125	-0.08147888713099713	-0.9855974869168216	-0.3773130944898189	0.8315293447177297	-0.27596201816448984	1.2517712581546565	-0.050202296379239696	-0.24348347279176727	-1.0028061054651516	-0.12529735792358768	0.5900652870245746	-0.8086215905566118	0.3791658410907347
0.20705949600543488	0.515065922489892	0.4608631111137047	-0.8894114803634168	-0.3947391686747426	0.4959066302516417	-1.6609534152963004	-0.839883108490221	0.25355225609605503	-0.011104047063754677	-0.699577412944723	-0.6340848534694177	-0.42280583338052813	-0.4295639757634248	-0.46667450931122534	0.6283496293567982	-1.7779497979635068	0.251914601667381	-0.1943910804602967	1.0273531703421903	-0.8946944455957778	-0.40252196872640134	1.6758027713579728	-1.0754292030576023	0.7585563327987384	-0.5929293472755504	-0.34283829945761846	0.17947981636251317	-0.0316363562476574	-0.9727397507278525	-0.4008216750408531	0.8394598814765033	-0.2638767821645405	1.1870773189375368	-0.07507163610994899	-0.24106919749922687	-1.0365751648087778	-0.23004417862490806	0.5735947987976884	-0.8465873297164158	0.40195252373337514
0.23392343072054028	0.4011208200568359	0.37474420707687	-0.8357710425774609	-0.4099129140793435	0.4346515446806988	-1.6543585745352605	-0.8786409560970899	0.25127949436298336	0.0026780678480017362	-0.7017424962234584	-0.578901204229455	-0.3694242466275896	-0.49595863403973767	-0.39265409381598215	0.6242412811175534	-1.8576362789024663	0.2969941499701535	-0.18892211404733805	1.0635984394640432	-0.9056727183131408	-0.4997238611939567	1.710411222231792	-1.0335715803016012	0.8231371475751068	-0.5791924502817134	-0.32936197270713236	0.1759832274218699	0.029353475887228465	-0.9594554545705289	-0.4084751504512202	0.8554008309038494	-0.255336412514534	1.1126314491785885	-0.0891051104771228	-0.25112229091313554	-1.051093174914262	-0.30275024465298445	0.573760331342681	-0.8852399996144618	0.4477652763609342
0.2627355581672783	0.31137993021515864	0.29160997434692093	-0.7978220167960792	-0.39922067462657945	0.41087912924066944	-1.6390896862732434	-0.9493114308663845	0.24578416002332082	0.049694831842454594	-0.7043219899735138	-0.5622380376379432	-0.350310039089173	-0.5370492440002368	-0.27486779881070017	0.6178733413467237	-1.9102488184206448	0.33275013449267055	-0.18450094026490046	1.1117658240968809	-0.9141295584754999	-0.5466190434798531	1.7216890551429913	-1.0440420664122692	0.8977367889624833	-0.5773552968843617	-0.3271850276166691	0.16587001633200754	-0.010937553401267602	-0.9580945251476847	-0.4049483462418483	0.8490678123410875	-0.27458289148655773	1.0218710289534343	-0.07838068993140855	-0.27971037612320515	-1.031237907914504	-0.3630753324325967	0.5744342852758704	-0.9012752186384777	0.5041260337574082
0.24453286583738348	0.22193421369776717	0.23106123941682388	-0.7641846322786711	-0.3744592225492616	0.4138020897554653	-1.6282356775206996	-1.0401748299231186	0.23419420591189075	0.12382086051437627	-0.722708283129659	-0.5767732784807157	-0.357846452149717	-0.5731293886855048	-0.12946480090777673	0.5993017398743196	-1.9524166984290487	0.357890877633133	-0.19845447139328778	1.1539212017626403	-0.9457255628815713	-0.5537885825732924	1.729775908653286	-1.0935975029987604	0.9479155404855266	-0.6060260241460703	-0.3286174763342027	0.17048551373365856	-0.07783300908320963	-0.9486898934644417	-0.41934515404080946	0.847253488104189	-0.2896204801525978	0.9283383618069548	-0.045230142968757416	-0.3203570638526255	-1.0263370305147317	-0.42997708351621255	0.579151962808194	-0.8821846957339246	0.5660824702795215
0.1454801751447278	0.1375392407292536	0.2020698351404056	-0.7310327188196104	-0.3651612293926222	0.41845939001305654	-1.6426069346791308	-1.1084937477386172	0.20268083800110137	0.1683630579828043	-0.7633966255280997	-0.6276843209023418	-0.3707097755078528	-0.5887001886676191	0.027597016519560223	0.5659587590508133	-1.9963469795762658	0.35443857567923437	-0.22534781557663233	1.1691550160266737	-0.9643797010761175	-0.573071710952859	1.7495690980228997	-1.1922584249683787	0.9680631977159425	-0.6711475449506925	-0.33704253655443717	0.21034662765700035	-0.1545478743315584	-0.9373962104927724	-0.4326456531999067	0.873064817814037	-0.2863412233850711	0.8474893376545036	-0.003738380026106053	-0.37123568020280834	-1.031221124087792	-0.4884298116363205	0.5897342219345855	-0.8466078351115863	0.6328865004826707
0.00016964317658687555	0.08240742316000357	0.19481752933800767	-0.7034266950779511	-0.37110035647222656	0.4143478087262588	-1.6737583977739838	-1.1192138008963999	0.1617258977166094	0.17856093528063333	-0.8048715020863944	-0.7354545446495521	-0.39871823598659206	-0.5733451503480749	0.16671754172538897	0.5379192823179674	-2.0294433592444006	0.3125177662390426	-0.2647294849334926	1.150731781117394	-0.9606868064933469	-0.6166486493088925	1.7485115162785991	-1.2957228800549696	0.9727087516090546	-0.7432697336255265	-0.35792613101533105	0.25866410744910073	-0.23409324554033076	-0.9457445984448519	-0.4224685994109862	0.9007132934492974	-0.29150017873585277	0.7596360967229525	0.036107428684109676	-0.4226252542868635	-1.0390759549887945	-0.5595677764495619	0.5934587041969461	-0.8035465052516958	0.7074406958919177
-0.17208697621221075	0.046666853144484294	0.2016243618110208	-0.6803791622909499	-0.3722048892522752	0.39663810678367234	-1.7078775392113044	-1.0963837054502512	0.14768226551524774	0.1733232877457306	-0.8345145368206579	-0.8562185197207619	-0.43219822876195224	-0.5376845422289143	0.2747780857284402	0.5228211025387435	-2.0481810351558267	0.2561653952296642	-0.316454662596234	1.0955334052857721	-0.959403776653412	-0.6629308226760199	1.7316996133778289	-1.3500696889150987	0.9503779379042807	-0.7979250471967497	-0.3782914052165916	0.30589495498580066	-0.2613266732583147	-0.9707491375421992	-0.3960434241765433	0.9349344153767202	-0.302553623665646	0.671108193930015	0.07018382490250633	-0.4773871494144645	-1.072861798159132	-0.6292078535352019	0.5820487823455862	-0.7576964416484968	0.7604649922054557
-0.3540141426544137	0.013115485284078705	0.22898533370188628	-0.6651814496677475	-0.358334854670027	0.36657870977601476	-1.747419105274369	-1.0638427270370154	0.18899903851346056	0.14417222826651682	-0.8620855191983177	-0.9453735819967107	-0.4569607288180264	-0.46042988026992593	0.36412209648806776	0.5095623423120912	-2.066907898790328	0.20894870762209788	-0.35940564180827983	1.0282294967814591	-0.9457478764440083	-0.7189811599009361	1.7217802259830148	-1.347613198561609	0.9017223188052089	-0.8434781007538197	-0.38701803358788617	0.34865016867847726	-0.23623650931283313	-1.0126027953895458	-0.3517566921397982	0.9808288309792872	-0.30386124007139	0.6112595535355665	0.09676770029200271	-0.5262091608858175	-1.104230770283007	-0.6481654950876681	0.582131548618083	-0.7085142513299495	0.7777756893935952
-0.49754078730202345	-0.020780251454660052	0.2782725028651142	-0.6760839776730224	-0.32997914428386443	0.33592126458118593	-1.793253248563591	-1.0079480271352879	0.2758275825346104	0.09438128655230836	-0.8634809830303146	-1.0134504506355342	-0.4863189946210434	-0.34390659572324966	0.4296551330031012	0.5276950974953045	-2.073460138607018	0.15002472393277583	-0.3925687044962006	0.9456917740131114	-0.907190040558634	-0.779002728817013	1.7044577663780995	-1.3079202059190798	0.8680441685418507	-0.8643826795630808	-0.3964514623132278	0.35988228822934604	-0.17156585461212978	-1.0659837285721845	-0.2834752804381176	1.0231972957063706	-0.3172847397365929	0.5688907886406247	0.1145217170387443	-0.556866624918064	-1.1046671497775082	-0.619881161981301	0.6044429709326096	-0.6761874958422751	0.7845982286483837
-0.5490681378335527	-0.06154696724203379	0.3288604541501485	-0.701756345504313	-0.2851188170286164	0.325126494802757	-1.8316315579924165	-0.9417521749096525	0.3592865594092171	0.04429073364436581	-0.83110622212796	-1.056813221011432	-0.5466344027719033	-0.25285517411883107	0.46501417805469203	0.581915957098245	-2.062464052974058	0.10655390137042604	-0.4448050005152936	0.8400332990273116	-0.8479140619535993	-0.8013242492287411	1.6775441344024653	-1.2518708789921758	0.8529482338509382	-0.8372429134658349	-0.4121612781825024	0.3277567049162281	-0.1410010495086274	-1.116652959098855	-0.19389859053380917	1.0735419405692557	-0.33899321522255477	0.531011591768711	0.1292495783477268	-0.5781991103071693	-1.1055399087665083	-0.5847510138698773	0.58663639859256	-0.6822263347202442	0.7667788333579143
-0.5266404492181896	-0.10701185844094596	0.3833863896669526	-0.7341430249222484	-0.24928487650868275	0.3431202696342504	-1.858899392639103	-0.9195028283468298	0.4293690331483878	-0.001727326370971813	-0.7925322188689099	-1.0807398191941142	-0.642245613241496	-0.20933125207490813	0.47712606051399115	0.634614860421648	-2.0407313763543407	0.10411145645066014	-0.511778542475845	0.7388175952917575	-0.7869980365096906	-0.7909164238904953	1.6623733066221618	-1.2100254170795108	0.8349921949416796	-0.8003467494023491	-0.42124601873318257	0.269713328501536	-0.18944579967077177	-1.1516308765039163	-0.11444724174672823	1.1348295850748216	-0.35537928330701707	0.5153103702673986	0.14017974317249596	-0.5918800036315585	-1.108141401906797	-0.5674199847716034	0.5027823407999743	-0.7035211876057184	0.7244820823199982
-0.4820256620537192	-0.13541409164437943	0.4381261523818611	-0.7628516439489702	-0.2694923942551438	0.3953523031812559	-1.9068127426682637	-0.9164277154072513	0.48148425119676413	-0.0534934826216481	-0.7544910290729865	-1.1024630926842038	-0.748020536420672	-0.20706575461792598	0.4559831235526188	0.6851288694541795	-1.9959469253300302	0.09609131279585495	-0.5611525756993708	0.650930205306944	-0.7373726736572164	-0.8017107113731814	1.6627653412342724	-1.2191582104234264	0.8097335822441606	-0.7833252448193078	-0.41817379319425985	0.1939072802683718	-0.28508894551865954	-1.1642753327087079	-0.06159689127784307	1.1651367874220164	-0.3888563064446637	0.5278958806270442	0.13878239661058356	-0.5848543347908344	-1.099950894471564	-0.5609954506899344	0.4204653709251872	-0.7130254382676527	0.6827538762199802
-0.4088569416599569	-0.12067182394814002	0.4791987933512198	-0.7792589200565312	-0.3450623542146918	0.4805068894319999	-1.9741259159361477	-0.890560588915514	0.47863481857619805	-0.10932103505404789	-0.7006599545840911	-1.1208855679656193	-0.8380075580391118	-0.25719438088828883	0.39970263897449115	0.7485655011301542	-1.9332140946098353	0.04155903295264628	-0.5972886434933999	0.5872640705098288	-0.68465688240768	-0.8162896626152296	1.671116590180641	-1.256504160302473	0.7687782437329418	-0.762281487722365	-0.40075823247055276	0.1068691124843378	-0.4089439655893698	-1.1581816188750726	-0.03202758560454578	1.1720175265091242	-0.4496911165712075	0.5617516394892454	0.12479178563487878	-0.5656934197706798	-1.1081246180800854	-0.5656295408472054	0.3533301001769759	-0.7364836103437084	0.645304718863097
-0.32264941328520524	-0.06284245016528422	0.5075487160333225	-0.7756713712185694	-0.46744820766301737	0.5485498219273265	-2.026765568510721	-0.8715672442887138	0.4338919420699213	-0.15935610440759537	-0.657349831652806	-1.1388221389422033	-0.888978778141556	-0.3328787774141304	0.3342501469812148	0.8112831718642604	-1.8622423088726134	-0.0665308972705972	-0.6154674197009571	0.5692382394509155	-0.6492675723878845	-0.7962869150701517	1.6890134260777185	-1.2867846602044024	0.7123546492716181	-0.7415160872007812	-0.38021390217960016	0.04887952974565584	-0.5161420987324853	-1.148137147239299	-0.021219637220986548	1.169598427526593	-0.5236736010273677	0.6083769074005587	0.11968246937169327	-0.5506201666214918	-1.133451412587804	-0.5910585254728293	0.2585390706615822	-0.7824156955275916	0.5917118776116596
-0.2468987507169885	0.009729191313808427	0.5217682247073119	-0.7310409471426345	-0.6218202439958642	0.5922970468188518	-2.0609579859564966	-0.8665118728617314	0.4059516722071456	-0.18412396308959159	-0.6449598042959734	-1.1590458112156612	-0.8960813252050114	-0.36811984896718297	0.2819364800996472	0.8783799683352	-1.774922360424442	-0.19839943789058617	-0.599801642078793	0.5772780250390911	-0.6564636962727415	-0.7565745981585381	1.702579647073566	-1.3095011155525182	0.6508031756495922	-0.7441326390091313	-0.3650035585605187	0.026673500288764883	-0.5524727493109238	-1.148248865326249	-0.040012022113738124	1.1435588809316002	-0.6107628968004644	0.6412513399189288	0.12100266182895895	-0.5227857440688822	-1.154313709190253	-0.6173183696973578	0.20545041873141817	-0.8045307642199209	0.5457644696040733
-0.18782508737558076	0.0675339673196386	0.5118965357281259	-0.6575702508716122	-0.7497649755339431	0.6270436464934599	-2.076144438709	-0.8469472998251014	0.3980252743221578	-0.20596229009952313	-0.6344642248080357	-1.1665521949592488	-0.8750066861241933	-0.3361511626297699	0.241080271438101	0.9608363849278607	-1.677860550466637	-0.3019215264129206	-0.5633077914353186	0.5854502785773887	-0.641190062786897	-0.7054816374071518	1.6919673612945547	-1.3235347287600792	0.5857823448396323	-0.75963710025648	-0.36553130282487317	0.014655993068150113	-0.4904112852897867	-1.1524027469228444	-0.08409190346371727	1.1061084900793816	-0.7111122401880452	0.659724808341566	0.12763791482846487	-0.4839785041813963	-1.172070997851066	-0.6224673587609909	0.2383204526659049	-0.8092982685972652	0.50580174515332
-0.15210039656178448	0.11133440893994317	0.47175047928389124	-0.5887814704005909	-0.8128772543021257	0.6179084604344303	-2.045460110168054	-0.8090653357799701	0.36717903547729625	-0.23898610167551687	-0.615367513701055	-1.1429858361749754	-0.8448208611045077	-0.25212398181789786	0.21941379508530523	1.0208929664615474	-1.585437207309756	-0.36434478215075344	-0.5315673415059099	0.5765545462345788	-0.5618430347727804	-0.6095990467430364	1.6560095819883542	-1.3125778089160485	0.5244847266216022	-0.7512864029957874	-0.393190756679895	0.01309597646386318	-0.38327139301005375	-1.1553277295629878	-0.1344083330197096	1.0800575326401338	-0.8044229296415886	0.6615034623397607	0.15958828682996615	-0.4525290556616497	-1.1767201178501634	-0.6239769487364665	0.2890798252129405	-0.8211196289135639	0.4550665903002683
-0.1432689807150752	0.14606647009748863	0.41625341190902637	-0.5378975208272908	-0.8278608752118009	0.5603762248286248	-1.9601668363252813	-0.7548271982667454	0.33117668046188536	-0.2804878003630915	-0.5738588077165299	-1.117249663339821	-0.8280286401060668	-0.15410825321608984	0.22025951256375867	1.0680455996619689	-1.508248362340527	-0.3794574100917979	-0.5127667046314588	0.5344806873073565	-0.5049657641293653	-0.47932132522359455	1.600513891664611	-1.312517004699378	0.47695453314690894	-0.6857055938418275	-0.4371631627063118	0.033569849553235	-0.2466616238584225	-1.1504019775474656	-0.18992705734788548	1.0434401334186925	-0.8725007087655662	0.6418033359873346	0.2039261789662054	-0.43592292931084947	-1.1474826917186562	-0.6434845959389144	0.3657095697918688	-0.8152140751042065	0.4017131363911023
-0.14711842177516904	0.1715005715400536	0.34484403720850704	-0.49785027267508275	-0.778989826468343	0.5072695458078808	-1.846204324174101	-0.6866130056597144	0.35370076689112595	-0.3354830994795658	-0.47352072951758906	-1.0849789153707403	-0.8441459584423694	-0.09194492087794977	0.2211253661726523	1.1042177384775005	-1.4653884966089081	-0.32224783485577024	-0.5098533300002567	0.4515048013193742	-0.5079780950579093	-0.38974206539813294	1.5333209825655478	-1.331718976323934	0.43124363673418004	-0.5897421644877194	-0.472767052540817	0.05408675758341398	-0.10822309159655978	-1.1464512197453263	-0.25184781043149035	0.9873444230501637	-0.9195340363596234	0.6012377582491819	0.24414918552135517	-0.43787734264290573	-1.1199907835651475	-0.6541570459980826	0.5037282410570786	-0.7861271720536085	0.33971181474231216
-0.17751492282895803	0.20278074465526638	0.24223371051781667	-0.4932012701671729	-0.6744123007114542	0.4691140714664006	-1.7072821716426005	-0.6333745178636897	0.38798441651635374	-0.40373896809648063	-0.32338573590771186	-1.0445985921072494	-0.8733676368018571	-0.07131570858447916	0.20112012058110604	1.1018927868602912	-1.4325407993100527	-0.25168701022660633	-0.5185423420582268	0.33329244059893115	-0.4808782734822222	-0.40088283618273357	1.4727835447883728	-1.3277667022403472	0.394104591129688	-0.5133889558674661	-0.4977312410457414	0.05770169261128043	-0.04390188207615521	-1.1310341237462314	-0.31821585328057894	0.9364862901957028	-0.961990706533582	0.5508834502313069	0.2808402486194029	-0.45337213592253567	-1.1027034420522583	-0.6500729614907924	0.6460625822453425	-0.7666572993383882	0.24135354048576124
-0.22600262325510867	0.25229606980409247	0.11008850208885619	-0.5169070687960018	-0.5812694052922804	0.41834725597796246	-1.5335539150945041	-0.596730215373186	0.34096877827700645	-0.47891918430191094	-0.18548007988007173	-1.021132765248113	-0.8767742883345544	-0.09171717245634842	0.1602739799847787	1.1031626399524217	-1.3973144010876468	-0.22986940127986152	-0.5147004357463197	0.22877522795264277	-0.48325466788140703	-0.4781752650711124	1.434327684465463	-1.3059258276122871	0.36354040048867187	-0.43838577663769385	-0.5163719223831297	0.06115524661111765	-0.07614402404509468	-1.094878088333333	-0.38297046077288716	0.9107091930186269	-0.9942827023035242	0.497020900534232	0.3097816105397318	-0.4784984824856302	-1.063177530146574	-0.6402781800220162	0.7228105643564098	-0.7684105106255423	0.11895180003963457
-0.25523725033039324	0.2953093825596382	-0.025130472312865516	-0.5376506711366049	-0.5280979215445349	0.36968108474696076	-1.3448590338192719	-0.5583912686001911	0.26006524494306377	-0.5661837186546052	-0.0904532215992814	-1.0390274479225554	-0.8567039686914409	-0.16275070647791176	0.11203787951719021	1.1506327364258782	-1.39467620551789	-0.2396509234825726	-0.48865895549022476	0.16452827214345236	-0.5887866614114303	-0.5908356433163432	1.4117537844750594	-1.2698689271266557	0.33015841486330816	-0.3678363026136233	-0.5153258578591415	0.06611502353922978	-0.16482156263235367	-1.057036125426464	-0.4280535679536854	0.9116791147804909	-0.9935880310879744	0.4387301157106155	0.34516962653710104	-0.5090026591977154	-0.9819438088627015	-0.6090799871955456	0.7401560103211212	-0.7939602330090765	-0.003105821101974532
-0.27958379142540624	0.304262973396286	-0.1618907844342617	-0.5364904775903823	-0.4934137815415359	0.32285391169150734	-1.1664319532289347	-0.5232416804487393	0.2318422932726906	-0.6509514930595172	-0.02817324790937973	-1.09007253291103	-0.8217536522592794	-0.25690669867152827	0.054065959982151454	1.2144521914605102	-1.4033368393349999	-0.26597766151195856	-0.41201675795536374	0.12242384368927808	-0.6518001617241045	-0.7159027890262429	1.4009135715959826	-1.2021695122856757	0.29479635708678165	-0.39981947312206984	-0.489504084924641	0.05680871758951471	-0.2681990951375314	-1.0257855296496425	-0.4330490120391012	0.9379240565721124	-0.9676604495428585	0.38970059825691344	0.3968543039712422	-0.5282146699912572	-0.8882900558122877	-0.5623295069473294	0.7055005896513423	-0.8388978065271487	-0.12662968971500654
-0.3160185163371775	0.28729870650890066	-0.2838079252205276	-0.5128011356075988	-0.48581785529185895	0.2761239214664704	-1.033399359877085	-0.5077137881748991	0.17385860089862346	-0.6942064720659776	0.0025438711076927953	-1.1549575129267438	-0.7641378547569734	-0.3240205624897411	-0.007570735292858066	1.2703817504447745	-1.370186398282239	-0.32021637826384775	-0.27785670805244733	0.10956426268512373	-0.6692828378908834	-0.8203275257106108	1.3930364110177478	-1.1098808722231301	0.2673376642213063	-0.5184689633677207	-0.44677564752134663	0.030955476899152557	-0.39179785540935513	-1.0025887923229395	-0.4110400989671277	0.9746099208590969	-0.9285136833959374	0.36091093664474627	0.4481789289170376	-0.5056431120975158	-0.8115879677405344	-0.5297738533677213	0.6239166924758127	-0.8820514106653119	-0.22495804055377217
-0.3300783650871542	0.2611184724966139	-0.36624721955663714	-0.496797047328157	-0.5118377504546412	0.2252449719429371	-0.996266742592011	-0.5087134378920992	0.09155296579900782	-0.7076889757839994	0.01862976328018053	-1.2021321187974325	-0.6904529462513748	-0.36279772795713117	-0.060065627348378704	1.3252748852141374	-1.325477633196405	-0.37761383387831843	-0.11767221517198205	0.1290166716684287	-0.7681430762532405	-0.8838139276458229	1.3667700920062964	-1.039262854981965	0.24925469761005173	-0.6427830099218756	-0.3851143846343246	-0.003235783572745668	-0.4453095606858376	-0.9902896465687199	-0.398101588509872	1.0081235704425733	-0.8781398045153344	0.3635114514559004	0.4984233963977974	-0.44747057409632796	-0.7405252454438569	-0.5243089036115463	0.5429003354545477	-0.9118149917565652	-0.282814968839454
-0.32984364307129505	0.2421863834473273	-0.4066160126655648	-0.48755664057349773	-0.5376313069329877	0.17507620464166931	-1.0028707428541068	-0.5293443039604089	0.12435536275243378	-0.7011530130762506	0.07203796994119793	-1.2117915612710426	-0.626803197567331	-0.4017067477738697	-0.10310660616259952	1.3409986543843377	-1.3209905382724345	-0.39435867260708946	0.03774183971587101	0.12914913961855196	-0.8697925099198074	-0.9096269336383715	1.3608257532366097	-1.00443419967308	0.2416644210305961	-0.7981059789707287	-0.3053873046978719	-0.04719597560804597	-0.39276465374151553	-0.9982724116907807	-0.3925786751732009	1.0411921971000173	-0.8220757511191172	0.3811139927483857	0.5366146781972831	-0.38692208263264305	-0.6855414291368408	-0.5555422031816318	0.5022384481521367	-0.9232877603549504	-0.31647881384663923
-0.3459749136112307	0.2472699240322372	-0.4129060960764896	-0.4745065202592585	-0.5346798504879399	0.14059125104894862	-0.9594455483428748	-0.5735002600401584	0.21292522670837447	-0.6246079014327008	0.1497187899224242	-1.1892388993985699	-0.5810383694299532	-0.4214009928628714	-0.1248536270371533	1.3151907577178086	-1.3384631777836087	-0.38333244289719054	0.17099891385589988	0.10051568270755926	-0.9242599158203877	-0.9232730452214228	1.3820959102146435	-0.9931246153723597	0.25877427525986996	-0.9713690293012995	-0.21201426592596104	-0.0930927399797007	-0.30844353173532035	-1.0211543071360771	-0.4033245683507287	1.065645636343255	-0.7627324409553724	0.4029853036365408	0.530922419810109	-0.33108717626391587	-0.6738263180921849	-0.6158672909612453	0.4913960664550407	-0.9336327322189117	-0.31785529106470983
-0.35913108260014914	0.2883482116619129	-0.4024196539027504	-0.4784561153102259	-0.5069126206813104	0.11033001277811924	-0.8591306927666243	-0.6241301380979642	0.2315709187373988	-0.47299354069251026	0.17798327553780383	-1.15333224680369	-0.5417092202493939	-0.41069681704760663	-0.16167254154559996	1.2764602384078376	-1.357698218433596	-0.357451920766607	0.271518857271636	0.07001748465253911	-0.9863474032920626	-0.9559757384097104	1.3937748948219568	-0.9998860442661247	0.29085313647805855	-1.1029064289859498	-0.13223064196118517	-0.13241591714294407	-0.24462319364001273	-1.0510947544386686	-0.437165340705756	1.0800004784188473	-0.7071383122049686	0.42935844912702414	0.4810722955308697	-0.2752139480651451	-0.6779887071166478	-0.674518957295177	0.468339747688043	-0.9461410232734515	-0.28013682294776915
-0.3502879306526477	0.3544916340787987	-0.3818476955517206	-0.495250122599861	-0.4843240199745802	0.07186056313837472	-0.7068906256982463	-0.6711803181208451	0.22400635356613252	-0.34867708871473335	0.1270784464178257	-1.160260571977737	-0.5134918613276116	-0.394922242161954	-0.23535064282337262	1.2343963547310257	-1.3824150834846765	-0.298023008560217	0.3308341425261921	0.04297364314300933	-0.9759381264167573	-1.0115863083668137	1.3985248955873038	-1.0146006647003936	0.31324318311043076	-1.2085288315049232	-0.08328236144228043	-0.1592159265310818	-0.20260823479537401	-1.0861945461204043	-0.47388133760684	1.0894486574638322	-0.6576327723438044	0.4437471466434585	0.41433399501257606	-0.2586844653744239	-0.6439343227189257	-0.7219364656720902	0.42768968413884584	-0.9620327045312687	-0.22959617031031643
-0.3412570010924578	0.41979873207687624	-0.3558231436490109	-0.49829460211831533	-0.4658909975140987	0.022446831673409013	-0.5008568089221143	-0.7079388662933147	0.23704363853245355	-0.26855883616813425	0.0665068587525516	-1.1859799894920358	-0.5055938932694927	-0.38376256950348697	-0.30454845507837847	1.2148910377497035	-1.4295133617709876	-0.231031911121479	0.3665272410780496	0.029339634122756742	-0.8440761292150075	-1.0464745116133272	1.4093833426343843	-1.0101011526667727	0.31158466113766303	-1.2930657234406513	-0.05728153241808813	-0.16999617920346838	-0.20041837833216788	-1.120451374055153	-0.49068795590663206	1.0849984282035137	-0.6048684072214533	0.43431414716337413	0.3529621911062871	-0.29754280103529746	-0.5965367960855268	-0.7461835232626541	0.3740334920544186	-0.9844040906632406	-0.18976810123959303
-0.33623981800346253	0.471011303840341	-0.32527258271974246	-0.5006561308258728	-0.44730406474819945	-0.04148451953512154	-0.32206334828949756	-0.741460453476755	0.24449513098068093	-0.1726610607515553	0.046725101764408694	-1.1780882333687566	-0.522418252489941	-0.3475865307459648	-0.35181802128487594	1.2093447676267224	-1.4729679027334934	-0.17775608130911105	0.3879686561269823	0.030827351101049633	-0.6778958729902783	-1.0645716009978827	1.4112158765189036	-0.9652033190772455	0.29769877053912747	-1.343295167463706	-0.056961116257587076	-0.1768387347919274	-0.25179846800882616	-1.1436887361407455	-0.5011546006570261	1.0519069798575547	-0.5552811413349292	0.415227349775843	0.31269632115966906	-0.363660731798176	-0.5735261696639988	-0.7405781465320161	0.31873379827326503	-0.996799602044337	-0.15947064073312509
-0.33026027464944485	0.5014387540187298	-0.30174268146159217	-0.519136944335193	-0.46893298943291944	-0.11746654171513823	-0.27998460043364454	-0.7906622605099908	0.28046356417918167	-0.11024206205701051	0.05058165635465817	-1.1626146945580373	-0.5760087376859229	-0.26882153714898827	-0.4094174224067868	1.158345226529552	-1.4815204137813516	-0.13318146152340507	0.38958719758876076	0.008348558949571715	-0.5172382234678821	-1.075925592275968	1.397129981734907	-0.9062718722801563	0.2678707605696966	-1.3998850592336542	-0.09687177624941519	-0.1768387347919266	-0.32200200473093465	-1.1626503423530723	-0.5256767495732151	0.9926732873182896	-0.524725823603865	0.4067020771638024	0.2972397821957009	-0.44310188547173357	-0.5878259900222339	-0.7213513532784933	0.2910307444932266	-0.9835531167636269	-0.12139309160277689
-0.340746480707962	0.4951335238416396	-0.2934034207354926	-0.5275709754336136	-0.5390889280607551	-0.1965584144684407	-0.3533980014054897	-0.869567944854313	0.34085570555396527	-0.11614551224465472	0.0574321151662856	-1.1254513928989405	-0.6776860375592575	-0.16475249523619617	-0.44942791358987844	1.0712762553228303	-1.4732057728258492	-0.11499229238535005	0.34444692808367783	-0.05033474295449146	-0.35332279383017207	-1.069648913998998	1.3597772885763106	-0.8633927386840888	0.23205176306598002	-1.4473170196743796	-0.1747234792464635	-0.1625296169732917	-0.35029541616249205	-1.181002577182035	-0.5526811067306049	0.9227019903329736	-0.5103522588938662	0.39378536916311335	0.310638878369123	-0.5467496617874229	-0.6506814210569644	-0.7008373127590628	0.28904435395330197	-0.957347221734608	-0.07345577631254577
-0.3743997497317996	0.4483485519424516	-0.31220239523556725	-0.5248556288360735	-0.5971221667501905	-0.2719573396659648	-0.45288850188661023	-0.9602694958615963	0.3590264921462299	-0.11468074640862354	0.13094345836463245	-1.0362041763582825	-0.8181782750610465	-0.05278417912154715	-0.4377086856741462	1.0081104011444426	-1.467799634363233	-0.10613842955120237	0.25595530332074073	-0.11154512575319006	-0.23044200550797242	-1.0605603904641916	1.2865579869515378	-0.8305706225253322	0.2085955237368279	-1.444074165571477	-0.26931221462733407	-0.14913499164682378	-0.351646604192982	-1.1715370083604555	-0.5770067474943661	0.8488167737674297	-0.5221821010645695	0.38243878331255726	0.3451439085022158	-0.641570643250495	-0.7885605574922941	-0.6709965806857332	0.30052521832394474	-0.9238003952342352	-0.02475541386881574
-0.42687185637716263	0.37753155189105303	-0.3665501414206177	-0.5336434778244767	-0.6282663697286075	-0.33212846289765907	-0.5326585965920135	-1.041050713484855	0.3456160671938816	-0.08757148173115296	0.2450247409696143	-0.9593056312886583	-0.9716463196979941	0.05691863953611864	-0.41034368440699814	0.9626104443948055	-1.4473860555283946	-0.08292346028978353	0.1649251240545931	-0.1894159007403135	-0.17422298495635108	-1.0566557901772433	1.216848762667761	-0.8040599840569769	0.2113963950275739	-1.3964891090143055	-0.36593653502785795	-0.1364181666380814	-0.3343374195954948	-1.1490105795554533	-0.6007635488695189	0.791112134358632	-0.5653743054667559	0.4089959274925089	0.38119202072821723	-0.6850020506295104	-0.9373659651168407	-0.6356206853689986	0.32308493945596073	-0.8748027534722294	0.02594981756645124
-0.4860687487768972	0.27390931654896866	-0.4385831787822771	-0.5545516466255367	-0.6471249089158295	-0.3857808608891956	-0.5790056719404271	-1.0997063507007543	0.347854907110041	-0.08200093286987861	0.2818311567081338	-0.9348596181594327	-1.093474284769458	0.16116748283438576	-0.3847204584228597	0.9370359766055072	-1.4123434660137186	-0.0863875047673354	0.09333447960833582	-0.3078320583070987	-0.18332691842928717	-1.0470475416895666	1.1607604618838485	-0.8061151665804394	0.2284047070952489	-1.3109083799209915	-0.45466353947250243	-0.10636901921894684	-0.3301673737772585	-1.1424293686151286	-0.6179942110771833	0.7372187169317492	-0.6155540850371326	0.4499049694510015	0.40674717472244104	-0.6782701824857618	-0.9878684996918758	-0.5955638909035073	0.3436464462948371	-0.8206172467318666	0.08757709649293838
-0.5314053061401355	0.13375118306759515	-0.504183581267608	-0.5813266097418892	-0.6369758823057114	-0.4498168705304814	-0.5387313457928035	-1.1229743879277714	0.32614494428667695	-0.11483610036092766	0.2901954823435638	-0.9342648042690371	-1.16024144098814	0.22337876220865435	-0.36833971631040574	0.9429650700871448	-1.3691267951435673	-0.10906231794072792	0.0324943579239992	-0.43140427608632737	-0.24301569793934347	-1.0324685904475168	1.1163602627912514	-0.8070150689871631	0.24467683849133848	-1.181277722777533	-0.5371612767968175	-0.08077398817343254	-0.3059158782644946	-1.1330044245524402	-0.6101028573770362	0.6770151026306191	-0.6588484469710189	0.48203114063219915	0.4200862621478062	-0.6396673256918262	-0.8995016520555984	-0.5560102930965081	0.354370590459794	-0.7755361354475953	0.11395458926968112
-0.5488686241200733	-0.02574080315445154	-0.542164637331029	-0.6059210672571869	-0.5975386299295533	-0.5115728214581785	-0.4116615876290588	-1.116252933638789	0.24677919998605793	-0.1498684166060255	0.32995351552067226	-0.9361078895632222	-1.1722611360186037	0.23315995757848063	-0.35922811728657683	0.9739270763629078	-1.3112811135935771	-0.12187341124584031	-0.014877795070483684	-0.5435944399973767	-0.3432816907350215	-1.0119061391070423	1.1305008600792634	-0.7849066558057556	0.25638803446231523	-1.0361147687291898	-0.5881828383542584	-0.08878924589890849	-0.20978350916418537	-1.1075530131072928	-0.5991087433753879	0.6324215232733755	-0.7024186342404904	0.5204378004139217	0.4192547123532947	-0.5862339206722893	-0.6930605835036118	-0.5159652008788885	0.38634201915002975	-0.7567839515633716	0.09453429112775784
-0.5450543913623586	-0.18648727600471013	-0.5544864296218366	-0.6274463602849607	-0.574542619590837	-0.5517392328290194	-0.2976257994694238	-1.0826361417203767	0.182904418741693	-0.16518187761908695	0.3017397740446389	-0.9245718511537142	-1.147362048519002	0.2206098208723417	-0.3447401714354271	1.0357577173635406	-1.244796422780327	-0.13947545420126123	-0.026650554545106044	-0.6537364456026931	-0.4226845026552223	-0.9725669580590264	1.2226745793454146	-0.7533979107270801	0.2500501112092367	-0.9215153666549749	-0.6047313906436684	-0.11980667948622262	-0.12808322601023348	-1.0776227219944245	-0.5919206820102463	0.6111631204221593	-0.734322431389978	0.5569308738251719	0.4054955636915275	-0.5175867491267487	-0.39696031265856047	-0.47620096261019357	0.4443493524171515	-0.7579014956002121	0.07541322716367518
-0.5261181927329035	-0.3217750496353799	-0.5633691678097852	-0.634349923301131	-0.5891822057001679	-0.5782402431230143	-0.22610841521637742	-1.0282932789986838	0.1602107232278964	-0.17765458064711723	0.20749944992370195	-0.898508949561864	-1.1212015358056409	0.20298928509581726	-0.31752619114657404	1.1126398523679522	-1.1781711723670472	-0.1533551171587704	-0.03220470735078908	-0.7481453346704388	-0.47560111596666044	-0.9226600363026509	1.3339485895969845	-0.7115402879710797	0.23118865469239722	-0.858300588391544	-0.6148056516900124	-0.15849509127254854	-0.08603332264756378	-1.0420354332059985	-0.579747519094027	0.6008933605906545	-0.7306549760019979	0.5790107165613902	0.384886845072905	-0.4468701987590335	-0.09496891863775621	-0.4555816018599173	0.5092972288207999	-0.7654167229305209	0.06444629454577969
-0.49515249079065526	-0.40027475537720064	-0.5837005705629471	-0.615943164699017	-0.6155280285685389	-0.5825611412753209	-0.14705276159342162	-0.9703231158745792	0.11296893954247311	-0.17853122080656217	0.14474586426657632	-0.8864451185453847	-1.1170235669447848	0.17529987173270373	-0.3027563394692721	1.154022123723254	-1.1111783045383123	-0.1542475489563762	-0.05764136421853314	-0.8203199878023156	-0.5513333468665235	-0.8807089042094418	1.414434207171819	-0.6627023411413019	0.2115571701167724	-0.8549463916584997	-0.6106873616271009	-0.20921176901469068	-0.08713989905184365	-0.9846428050828839	-0.5775031891426083	0.6128291036837135	-0.7140339455946274	0.6031513446196558	0.3625550181172019	-0.411205348934854	0.1209046605261177	-0.4666402260988569	0.5917560837341536	-0.777925013985062	0.04203365462544138
-0.46983185332982524	-0.40284932270568685	-0.6139927569611716	-0.592714608805513	-0.6317881996584338	-0.5558732409228352	-0.054202899378624825	-0.9275571489254121	0.0779729317621028	-0.1225261210000963	0.08943475238010704	-0.9057723811530348	-1.1399059810134742	0.11414342715322048	-0.28914431529223544	1.1881961113496993	-1.045007169755895	-0.15205169703331772	-0.07559865580500615	-0.8437973845008667	-0.646366809271508	-0.8435152543771208	1.4674318164788567	-0.6396818647098355	0.18761860552002857	-0.9022948451266171	-0.5705599495266973	-0.2467382373992038	-0.13248623528200273	-0.926600180817514	-0.5850118690722393	0.6557681106236584	-0.7051871033495241	0.613160873326741	0.34228063395204344	-0.4136196242273928	0.26141885775515955	-0.5035608181346801	0.6833310523753818	-0.7942062977511352	0.032697548276781827
-0.46420439299959637	-0.35042326060905105	-0.6658903998346001	-0.5893985946273045	-0.6410680857203165	-0.5111691389318379	0.06989918044265093	-0.9003666766175706	0.12183384102867947	-0.041997290150974635	0.04218350129299623	-0.939199246261194	-1.1707265359177892	0.01612769855141264	-0.2588193028504957	1.1983082503112954	-1.0301511012606261	-0.1458516445446841	-0.07149267167565194	-0.8245385825215852	-0.7791659760954719	-0.8077341903141372	1.492622319578003	-0.6418708165099736	0.14068920316812372	-0.972231934684903	-0.5109625436734921	-0.24216577493836158	-0.25935813207596226	-0.88609729620329	-0.5804921815663868	0.6960598016959288	-0.6927545317417989	0.6154915233933413	0.3249209604068227	-0.404039166717316	0.3829001954933114	-0.5449750733533119	0.764702121993061	-0.7959287509455304	0.04065717740736915
-0.4603197436371233	-0.2775728443236871	-0.7368186633393838	-0.5994782903302953	-0.6267996950534601	-0.44783583591047826	0.2780946394682346	-0.9097538634857543	0.20188932893983186	-0.016097566959316936	0.04894092918248969	-0.9673062969975031	-1.1896479141241663	-0.0728020667044027	-0.2493553215439765	1.0979338331024748	-1.0947652681658115	-0.12763899035932302	-0.06851966656954218	-0.8094066666807207	-0.9760943213537926	-0.756174809733253	1.4799769240664147	-0.6473310351669889	0.07130205940944687	-1.0294342109206363	-0.4441086541854089	-0.2109869603230185	-0.4113318409880815	-0.8506521940709832	-0.5852807749650347	0.7182881263090077	-0.6766034259802427	0.6301868853922229	0.30838426397781993	-0.37845295819373614	0.532276253226047	-0.5704508669704256	0.8388370546438679	-0.7917866611209132	0.0148931146952033
-0.44896506611992626	-0.2233757422813402	-0.7952914925545451	-0.6236695600174725	-0.5763804897084589	-0.36136554364795886	0.5238257338254002	-0.9688664834295165	0.26756196648050656	-0.02055844473268538	0.12869380152031928	-0.9917774431080124	-1.188748043907982	-0.15026050356693005	-0.26177931402508914	0.9333011145698306	-1.1683860617497166	-0.09448984608770927	-0.062301059900602376	-0.7981672706049807	-1.1776527308170994	-0.688317387681596	1.4394423685909146	-0.6554666393575068	-0.0019859957239554637	-1.0675273082581556	-0.36034810022853125	-0.16336879831904744	-0.4902831553903456	-0.8182336364760481	-0.5965231097908045	0.7307487682379004	-0.6707804466734201	0.6171843113364499	0.2871583125220336	-0.35954752204051593	0.65429467341897	-0.5636518609568543	0.9178551973719937	-0.7952828309976337	-0.041183370232321485
-0.4423869816254677	-0.21550445363373766	-0.8462447319696761	-0.6737389056115108	-0.5143093688886834	-0.27147890111622874	0.6828713101791272	-1.0505807074554951	0.3216220353651428	0.002311876388996298	0.21791045584606286	-1.005634093456107	-1.1777085646487202	-0.22635244989984865	-0.25705739143704914	0.7752230789097982	-1.2226745041913045	-0.03217227306275118	-0.0392325847506181	-0.7667825562683748	-1.2956245354038916	-0.6111715478824904	1.4037763359727957	-0.6733795615886484	-0.07611177369054115	-1.0978403393144631	-0.2582578570900461	-0.09780506599817013	-0.5242725232607809	-0.8251093769183317	-0.5829847323419255	0.7389189327260749	-0.6752242993023112	0.5162180971354442	0.26720969013204304	-0.32636081722560895	0.7205068697960094	-0.524695077791321	0.9801309055493139	-0.7896335946279179	-0.11328384538326756
-0.43130223442650906	-0.23583861597337785	-0.8966901317893076	-0.7162793356396421	-0.45954446080250844	-0.18697469226903174	0.685307737460289	-1.1250498511501494	0.3808947567818479	0.008259713420156273	0.2719783363185707	-0.9937210603273352	-1.1614626934243906	-0.31372393648155106	-0.24270033043375613	0.6313468561404288	-1.31132436270128	0.0558966543326105	-0.009093639004442261	-0.7289476717450578	-1.314780728753193	-0.5374239096983053	1.3735896708402309	-0.6918518826131579	-0.1480459333359693	-1.1261909565145083	-0.15172890772814862	-0.04971351964531061	-0.5224903528412543	-0.8692583336430155	-0.5578110037624195	0.7353701601620773	-0.6833458230723528	0.33710150622752466	0.2571882292064315	-0.2689547158252263	0.6864692692250018	-0.47984036169835315	1.011475675319216	-0.773670144487001	-0.21526285319170207
-0.4058172915545776	-0.24817030152128736	-0.9384042543529804	-0.732958146406958	-0.4183598737825026	-0.0914888235849167	0.6034401170128345	-1.1902079717645981	0.45453902129672696	-0.010715662182984973	0.3176988058687628	-0.9860303680543303	-1.1645158245150158	-0.4053627092785212	-0.22418515849472426	0.5500949325542741	-1.3855073946852956	0.15905472462171172	0.025917968405614212	-0.695209103833206	-1.2491900119794321	-0.47444390643512097	1.3464389946805275	-0.6976526048835268	-0.20561187711527024	-1.13772883656303	-0.051702521623479644	-0.03232740355890817	-0.511238218035622	-0.9206994345886136	-0.5385118346870895	0.7250091135765127	-0.6923152543554943	0.13083897533335276	0.25477073392754146	-0.22761823515507978	0.5260494535160689	-0.4507251689930805	1.0066634077611814	-0.7675390313307593	-0.3010532919789004
-0.3587731315259629	-0.252524108054493	-0.9902395309602943	-0.741935246824887	-0.4063277093178758	0.0024271686078750575	0.48885475878977835	-1.2256526945944612	0.5346736601140064	0.015905347215807702	0.3520103014228003	-1.0017719919987493	-1.2040779758051237	-0.4928420766915099	-0.2056498504252545	0.5485169533442003	-1.4051424895815157	0.2656416118174056	0.06561482741555744	-0.6589842143959885	-1.1348999451941937	-0.42550980318027287	1.3441688407638845	-0.7056909223273714	-0.25544369291951996	-1.133859680165576	0.032981584796019106	-0.022031293970610943	-0.5079068406501019	-0.9998872458566936	-0.510069865256672	0.7099011557799437	-0.693408339944669	-0.06986679513886992	0.2525332648928238	-0.2220104740258478	0.3376509986789943	-0.4475655620676681	0.9515174227718102	-0.755061498368975	-0.3220894546811669
-0.30127797374120935	-0.2347481145253239	-1.065996725355618	-0.7296997304899099	-0.41676644944407215	0.0755086570801148	0.352808689590174	-1.2044029977488364	0.596060841451527	0.04290364478448726	0.2943057576305402	-1.013877711317369	-1.2447488957544575	-0.5845647568017018	-0.21457015620990955	0.5570791245609904	-1.4445208021432094	0.3469938156834151	0.11109584249154145	-0.6128751779112023	-1.0085828682572089	-0.39195422801804136	1.3713559852595976	-0.7251847541919452	-0.31243423111643304	-1.140247963570004	0.09626377649498717	-0.028755503471849693	-0.52572854484536	-1.1003827431630497	-0.4623804394226151	0.6961168559172145	-0.6961563775473621	-0.21910199887710924	0.25897134629156876	-0.22895949920649042	0.22194329732961232	-0.4787520526462646	0.8468653830760706	-0.7358992065813237	-0.3014123729923094
-0.2411950057316064	-0.1779272496004425	-1.1599648694562283	-0.6629104325134414	-0.4169384668442433	0.1264399358200256	0.2927406816583763	-1.1339705348169722	0.643641843306065	0.0019123947973496147	0.16346199432846614	-1.0111633493386616	-1.2634051336292806	-0.6864162482936385	-0.25091587165303025	0.5776208657572155	-1.5107135614794782	0.3896191765427692	0.16141544467431546	-0.5483632862017679	-0.8864607410577549	-0.3862772323789978	1.4093651084663814	-0.7403979692029148	-0.3550142442132217	-1.1336787483915947	0.1467764417975142	-0.057836364722805955	-0.5819659225281775	-1.1733448101311001	-0.4126638768582455	0.6752121892379749	-0.7104073532193228	-0.23870399259515254	0.28141461806509427	-0.2367899264780588	0.24716938887706158	-0.5298791735985666	0.75066732692823	-0.7486228042851624	-0.27443641185988443
-0.18443922229680992	-0.1346597598156524	-1.2721439632621236	-0.565100356740831	-0.41112608942792184	0.1615229375999157	0.37535022169144855	-1.0509329649748902	0.6255049785307127	-0.05784339328622814	0.06591484379352165	-0.9915009803138851	-1.2657030165027519	-0.7657805798421977	-0.3180295944075569	0.6220097010512375	-1.554687091734396	0.4124583850472991	0.20986094621713672	-0.49832097058258906	-0.7831712605523146	-0.39855073703523924	1.4742331611447845	-0.7317394487490303	-0.37330029514767277	-1.0981186958898193	0.18582951735976674	-0.07701918958793948	-0.6517734213792796	-1.2168031459546365	-0.3774785750392343	0.6426114071950779	-0.7413100065581657	-0.1345975340938848	0.3090186421715689	-0.25305115635849607	0.37868745498871537	-0.5695497938842864	0.6835675274396611	-0.7783863853764158	-0.23564070070271356
-0.156771364677387	-0.11970431138520857	-1.4038347888951104	-0.469421416631138	-0.42043313613193745	0.17992787056008938	0.5109016778339741	-0.9615166778897212	0.5292574766804672	-0.10996464428503361	0.028575614591875614	-0.9458929969432521	-1.2471030205164406	-0.8023401948887321	-0.40992082566776905	0.6478829578033899	-1.598184881804604	0.42698388680570665	0.2258504321316565	-0.4660497399643978	-0.7179264039962735	-0.40863873163325676	1.5549467058196842	-0.693505757306595	-0.37729428683719773	-1.0664277997854947	0.20682619987731105	-0.07854692998662002	-0.7125768827513378	-1.2477896807986693	-0.36686713480810207	0.6155905279939653	-0.7906623101217821	0.03308660490839521	0.3386029549639425	-0.27256974179235943	0.5199065729396434	-0.5861084746230165	0.6445373180807592	-0.8011883848069867	-0.1934935667537186
-0.1851316522435955	-0.10175613341687231	-1.5374767877108069	-0.37567613243181464	-0.4410480635103834	0.18213317325028106	0.5873010761504015	-0.8614755423817421	0.47719879499360945	-0.18219313539664125	0.047181799018517365	-0.8914968477835327	-1.201056982936504	-0.844845242414964	-0.5081348018859522	0.6578643765937374	-1.6511758510151655	0.4114720130604693	0.20185342530096753	-0.42123481345388053	-0.6728864782239197	-0.42624274862662614	1.6145450839445932	-0.6135482123848333	-0.35157873441248844	-1.0388148275101439	0.2067413838348247	-0.08325925600508777	-0.7303170497378615	-1.2425592430914663	-0.367094670563545	0.6099649817751546	-0.8422518636295987	0.20895255230237259	0.3774200422788855	-0.28504988444215185	0.6286825538571572	-0.5897595759590478	0.6609723350480028	-0.8300087177203566	-0.179070479381751
-0.2581888796798256	-0.0892030678757476	-1.6530860261529714	-0.2899946047948834	-0.47668282598801437	0.1824022949345076	0.5664174137404444	-0.7840455314294772	0.47959593672202205	-0.24796334077665388	0.12028718910210087	-0.8615383340926102	-1.1607877907622528	-0.9187076515679964	-0.6113224023226685	0.6897507612233303	-1.6779146118512642	0.3818221408373644	0.1583998463718434	-0.3737603380986067	-0.6468688644262666	-0.4458190551847352	1.6521804067072694	-0.5001361874509416	-0.3190090860799102	-1.0067063965427878	0.19181376035736133	-0.08334532588670344	-0.7370962862356663	-1.206311801971064	-0.3866730880660102	0.6168000774852338	-0.8729093388923619	0.3796788029705309	0.41944331127576184	-0.30723822403549134	0.6683091687231113	-0.5734349401777573	0.7088348880576473	-0.8577627700848149	-0.18195808919792295
-0.34988890322568617	-0.0826272621513966	-1.7303667393347937	-0.244236900464817	-0.5502881661666569	0.18989284847881877	0.4739614100710992	-0.7408225817524466	0.4682999716904904	-0.30834054466945826	0.24883055142051785	-0.8413984384234332	-1.1429350084375935	-0.9997621161400183	-0.7244169789355712	0.7363431651184008	-1.6840559851447963	0.3601689272217598	0.09346225919742446	-0.3609415164637215	-0.6473932331434582	-0.4575861611689483	1.6783008523746799	-0.3803640414533095	-0.31958449166229863	-0.9813341946990543	0.1526664447479036	-0.07124174878447408	-0.7341725948938281	-1.1691706161550623	-0.412777644735964	0.6367576440911238	-0.8739206984561798	0.5642908214039108	0.465461448357612	-0.3514488419586612	0.5519468981319797	-0.5540794221976444	0.7163784426080794	-0.8670209560046928	-0.15836347427510863
-0.44710489414424226	-0.07186163507399841	-1.7501903024924552	-0.23963726789504358	-0.6394293936449987	0.19330172314569188	0.4528762386378876	-0.7270369361285832	0.47396491511471145	-0.38087974368568034	0.3846134109522107	-0.8259500325939986	-1.1196990739268315	-1.048919814928817	-0.8352160366783821	0.780059725246001	-1.680044630405534	0.3271724357576323	-0.006606196336867326	-0.35979006428189064	-0.6518224752865412	-0.4894626249449807	1.6880743664254532	-0.2771063207033963	-0.3467724054301793	-0.9499773264851605	0.0881497084305334	-0.07262962562552992	-0.686147178948042	-1.1239755718889393	-0.4152908805801797	0.6811800607845079	-0.8386150555011268	0.6893853970838844	0.527081859934426	-0.37729052934917734	0.4336880551224418	-0.5638156924270593	0.6751490151514024	-0.8644782870034412	-0.09960884345590117
-0.5344390881951183	-0.06831955518257686	-1.7187755233041784	-0.258002884882044	-0.7044519709098223	0.19351851561354066	0.4947901154747137	-0.7250281162206865	0.5046415448750166	-0.46133089755864953	0.4759021176345574	-0.8355089431424725	-1.0694831020415414	-1.0753745921116702	-0.9450686962905399	0.8178098432716079	-1.6594472428629676	0.2563415330844572	-0.12242561588604779	-0.3376373470845584	-0.6628565319099893	-0.5513498731790537	1.6754654392498751	-0.2041899040720835	-0.3795874473199534	-0.9238396440591996	0.024349196471929367	-0.08484079007977952	-0.6248311979782117	-1.0667149742322202	-0.3967156889085342	0.7363514927682007	-0.7671252148184126	0.7036268956487446	0.6041845285100889	-0.37557882094071166	0.4856843502748046	-0.5994724416927192	0.6086640508299533	-0.866846660145735	-0.05967604242293323
-0.6012703141606788	-0.07761751489755746	-1.6481056343304374	-0.30185984659383036	-0.7521822726837225	0.18838277680621338	0.5278284357873084	-0.722038687542583	0.4683225862350996	-0.549516458914304	0.5350782414678333	-0.841867587407409	-0.9975497266353013	-1.0801093619291726	-1.0435243060739974	0.8577822042084413	-1.6368279595353825	0.15294861232230308	-0.20637680591673208	-0.3303312301432112	-0.6886956372081732	-0.6184610235035148	1.6563104457604407	-0.18734713605434494	-0.4188081072372053	-0.9365605395529851	-0.011725893598605652	-0.08027908635413913	-0.5992751071256638	-1.0449197910872536	-0.3710662037494664	0.7851784953448749	-0.6930712200900642	0.6674772864578374	0.6870480368992758	-0.36617719863749076	0.5839704394976045	-0.627452516354417	0.5055727465584405	-0.8900895255724919	-0.05113290664555546
-0.6407857655306044	-0.09883719721005259	-1.5507697118596728	-0.34093615262934207	-0.7880252667510343	0.16797438241901902	0.6755895068388134	-0.7148983324197262	0.3821498640075726	-0.6295459377738701	0.5976965094200402	-0.8192562819119399	-0.9337473213967268	-1.0388868976193253	-1.1203436437003167	0.8923110037282742	-1.657425347077949	0.023358121290941114	-0.27091401704534307	-0.3506090163541999	-0.7280456045599427	-0.7041356830420278	1.646919849237778	-0.22960606664037053	-0.45962805619962577	-0.9574512005334792	-0.026097500797551874	-0.05013311031818553	-0.6154427708008395	-1.0561728493000313	-0.33068894969261164	0.8156568603559272	-0.6400821083979764	0.5648918837895085	0.7638249436997695	-0.33232624876855194	0.6808802549300558	-0.6443973712729189	0.41145567097623575	-0.9269069626026983	-0.05548676393315137
-0.6658306046227991	-0.14494982987059096	-1.4535496124545486	-0.33904363833408757	-0.7954582291479184	0.16135099874610576	0.9076363066168209	-0.7087385860670748	0.3021848342748507	-0.6965034912179389	0.6796905812456233	-0.8005573438363968	-0.8940967899961025	-0.9799000564245738	-1.1759394998435053	0.9185297352187268	-1.7364955282321688	-0.09965655649490202	-0.31389907081447854	-0.36790117876628486	-0.7678418431603848	-0.7851328180047108	1.6406928808640118	-0.2997862935215087	-0.49303542736538886	-0.9767552290344448	-0.03118646334668792	0.011697340887604917	-0.6509580492919145	-1.054405672288277	-0.26721681645825673	0.8335604749955172	-0.6015176401817367	0.412872166550646	0.8210475713117937	-0.26074107025325455	0.8335627265249677	-0.6663273837848495	0.3701198297406349	-0.9707680028742729	-0.10097035896508186
-0.6734825423398142	-0.195244084625168	-1.3713686926494828	-0.3033409447379433	-0.7902886535953967	0.1965685613681094	0.9757646754787789	-0.6741983082194386	0.26229277758692077	-0.7553160588767983	0.7568555024768368	-0.7924812791836985	-0.8772322579981469	-0.9316293778041176	-1.187054643846054	0.951396521132685	-1.846986186131113	-0.2112457587666534	-0.3133964710974004	-0.36138986952567087	-0.7994155340040221	-0.8155300646071929	1.6137336634683617	-0.41194575159198976	-0.5244711882267901	-1.0272908652903934	-0.03347649649379989	0.11261427708219593	-0.6949299011462304	-1.0681673093625679	-0.20418941220045075	0.8496041220211785	-0.5747012881108422	0.3756553649608206	0.8692517413585972	-0.16966285419078678	0.9306068125711139	-0.6609560520116513	0.3733004193551591	-1.0101383616033166	-0.19293998352471403
-0.6450577062192442	-0.23397738417857905	-1.2830135124991329	-0.25542741977589034	-0.7831091905250812	0.23843193447004762	0.9133884732806182	-0.613867067668042	0.27971728420712905	-0.7886949652009208	0.8036077695270517	-0.7800823417500954	-0.8820208530771276	-0.8851207527613141	-1.1619247530576813	0.9817422751725603	-1.9678674421552038	-0.3055029961269974	-0.26704655481561973	-0.3276513016138195	-0.8089099548195466	-0.7973130386950551	1.5731261713208413	-0.5605755788214616	-0.5641995589520323	-1.0879030095742415	-0.05392658673754698	0.23567269032246596	-0.7192163411770246	-1.119649035067057	-0.15067713953391154	0.8672452872428513	-0.5663039390052134	0.4298491122989385	0.9164614807233035	-0.07205715307812012	0.8622966378551299	-0.6199630777164089	0.3996910365284613	-1.012824568370767	-0.28148337674805884
-0.5915176144017207	-0.274834291815042	-1.1808397496712395	-0.20086540981137616	-0.7635263675476645	0.2578161713367128	0.8365494189134554	-0.5655506646700414	0.30252405244396385	-0.7892608974557509	0.8380038386466653	-0.7892558799188747	-0.9037141529315731	-0.8370658358034252	-1.1355162179864047	1.0073914402025728	-2.0871701057482115	-0.3573344955300809	-0.19350514197595514	-0.25675037877157764	-0.7876674433826973	-0.7523235145696816	1.527586336727921	-0.7181801084315035	-0.5940952636958616	-1.1261213673706714	-0.10435443599758869	0.3476280888342895	-0.7117265661459447	-1.1439629532632594	-0.09819912030120662	0.8885493334710933	-0.5681223430694488	0.48003168820664266	0.9399506192486896	0.024373345246644574	0.7498449988877869	-0.5749328279053615	0.4393479048076959	-0.9641960237218467	-0.33705116357325343
-0.5378953698786462	-0.3037694768539896	-1.0629496877826206	-0.1738682819734068	-0.7539929821592131	0.27071158537257667	0.6609709431518451	-0.5207663573394801	0.31792455732178737	-0.7682215336291104	0.859789989138949	-0.8370588103216713	-0.9235112976876305	-0.7917438999047531	-1.1054932475012547	1.0392871619872566	-2.2026776601404627	-0.40382314667118047	-0.10454499205302996	-0.14650647474309061	-0.745227047633864	-0.6724191346361119	1.4775700138897296	-0.8715769862479451	-0.5889927700755596	-1.1353210521862005	-0.18037788207883657	0.4052626333113074	-0.6554658921177754	-1.1201466883634708	-0.06837125126945091	0.9272777388801217	-0.5723005861159232	0.556955406983768	0.9449313453374657	0.09958632367242362	0.6790676016452079	-0.531166420864479	0.475481294629205	-0.884419783807607	-0.3622017962208456
-0.4883748925827156	-0.30199023764927047	-0.9257528117984274	-0.1998039561414286	-0.7693387449639856	0.2526729569270451	0.49272922773689043	-0.46468124796781085	0.34994675248624846	-0.7050590553056686	0.8447781812492726	-0.8962804918879833	-0.9386082274752244	-0.7602426971695739	-1.053380941924082	1.0687365491385716	-2.302539849821904	-0.47276350303626985	-0.018702664103846533	-0.007751391911413141	-0.7092575849907943	-0.5717790617111075	1.4265872801472648	-1.0140047833770205	-0.5593255351953256	-1.107457558993027	-0.26742741368321143	0.39300843391624984	-0.5550236991271106	-1.0869765727290537	-0.09152818565298022	0.9888734761806319	-0.5805242674176642	0.5916698263968232	0.9330067498305994	0.15689023352603013	0.5831648158154488	-0.4796648279802748	0.4835805655806893	-0.7981740917167968	-0.3652390231259394
-0.4558365531342101	-0.2649213876744675	-0.8075776469790013	-0.26635463275023535	-0.7641782229588401	0.1801895166419772	0.4234925592470353	-0.4153747157261075	0.35864204488789847	-0.6096051483242497	0.8304852486669901	-0.9384117461809491	-0.9638045935283882	-0.7328409660232197	-0.9920966289317621	1.0783258074151711	-2.378885337190966	-0.5642495048145724	0.026786869611410004	0.12676471651635746	-0.7132963397912883	-0.47821524391364256	1.3800263321460566	-1.118308336653668	-0.5092144784466812	-1.0426839839076	-0.3420089870422024	0.32491639882290435	-0.5194618279453282	-1.0200879072151932	-0.15659306917543736	1.055661147618182	-0.586439188503016	0.5478168054068343	0.8921750831165817	0.1977285304056521	0.4623212634923341	-0.4381803592744108	0.4593773427519487	-0.7212481017313758	-0.36881487155114656
-0.4605838059049656	-0.20618189614173305	-0.7200599566878954	-0.35322926722547954	-0.7126725919285449	0.09940068215757754	0.3877063886173403	-0.37606468065640397	0.3103826066951314	-0.5257584009222978	0.8426469273967665	-0.9704898079601832	-1.004443375255717	-0.7069735400329156	-0.9322117770049797	1.0895770792976471	-2.432968346370976	-0.6923486953420397	0.03492217011666669	0.2361221042632577	-0.7531818326414684	-0.40534714026508123	1.3371760373339003	-1.1814474352443576	-0.44200202931556215	-0.9605966298350086	-0.3893551867586013	0.21398308015526796	-0.5540569007949477	-0.9083799764549492	-0.23810258229584544	1.12607746752953	-0.5968081779704304	0.48445992333318627	0.8227192435791114	0.2290885613219719	0.3988112632158524	-0.4253781001025584	0.4223217001797582	-0.6856507357138657	-0.3851979427879759
-0.4956454070239601	-0.13063392364276424	-0.6534973318110913	-0.446373883844135	-0.6347758702929926	0.05141479073948152	0.3958033875517273	-0.3276149910294414	0.2707619245424948	-0.45796859416230173	0.8215796522118742	-0.979504170580831	-1.0588051777798568	-0.697036516795677	-0.8633562789674443	1.1065893758701555	-2.479428700318698	-0.8362415801824084	-0.0048683939252741225	0.31777331075001836	-0.8070467723563384	-0.3512424400432167	1.2952192167539964	-1.2099038086461706	-0.37900357989076383	-0.8789128927966834	-0.41135081377653054	0.10650331548746912	-0.5779123584367069	-0.8226820475746012	-0.3248247327227733	1.1964595549081054	-0.6061147291081783	0.40515648817226885	0.7409787560464297	0.25088090867155916	0.35087665412768415	-0.4313462465172238	0.3888959498442195	-0.7013783738103114	-0.40879255771079037
-0.5433819969993603	-0.03741654798172858	-0.6199710090415268	-0.5189559212286905	-0.546168802109921	0.04337851822437825	0.46593768714516626	-0.30635577371032063	0.26821778827413134	-0.40687933727524533	0.7545804735628521	-0.9363340863947789	-1.1063054699055903	-0.7041326781424148	-0.7752405721646228	1.1135735678768715	-2.5141469215256183	-0.9200362289681815	-0.07586273362245556	0.32694416883538996	-0.836545301893645	-0.3203387947687085	1.2506275588973466	-1.1968795454353407	-0.3382428638559404	-0.815892964136002	-0.418249185232025	0.03416157998934155	-0.5952448393795462	-0.7848197722882856	-0.4002321505835667	1.2584090283805902	-0.6045108558605102	0.3495766173734872	0.6597269111765018	0.2428716461931355	0.30124687854165	-0.4535688152259499	0.35576579333902514	-0.7517396243512119	-0.46084434294634546
-0.6080068360158423	0.06738638065749569	-0.6085312539429028	-0.5555719586803702	-0.45022836055111715	0.0862585732445054	0.5031893779439801	-0.32691999646414943	0.25082720347083276	-0.3955606921786353	0.6860166839506799	-0.8735686544673762	-1.1258053361080858	-0.7069855267919468	-0.6814464765778879	1.1273085230130733	-2.524494270543066	-0.9582933710287274	-0.14256367912628645	0.2643887268508359	-0.8461289769589054	-0.31502160871242185	1.2079869570172492	-1.1535869431659167	-0.31997373661508854	-0.7813071596479737	-0.4104178373091889	4.5630663856603e-05	-0.597434695842755	-0.769179240115291	-0.46305270415460614	1.2986778977643443	-0.5905357055241346	0.3262578501281811	0.5893195043484042	0.21410472577621165	0.2951879170987827	-0.479688232476016	0.33054572773389357	-0.8099954520330925	-0.5084973857676276
-0.676469379991625	0.14602547380244993	-0.5985437418980768	-0.5604924958480344	-0.37377115294857954	0.1675781754950194	0.49767535830766735	-0.35678572182468676	0.18895380942424625	-0.42131615812886525	0.6083443213260111	-0.8243582771126576	-1.1167584266132322	-0.7286096400850438	-0.5944885972753291	1.1594189993648074	-2.5377717466072496	-0.9683214862281453	-0.1834531476343823	0.17126375791504378	-0.8708300905729736	-0.30012282673014423	1.1726947248432362	-1.0929408174587176	-0.33092336637408076	-0.7677094409418139	-0.3845583683558069	0.025070448743668573	-0.5557924785237692	-0.786201014090576	-0.5241667395598205	1.312051407233813	-0.5667125691320094	0.2990015109282496	0.5393836532862252	0.1775073780877173	0.29060593240653215	-0.4823563449908083	0.3257925789419295	-0.8532823412398706	-0.5172799088872797
-0.7159320189079821	0.18123309198245585	-0.5913181644954426	-0.5335447379482019	-0.339449154840678	0.26524692006230693	0.46673456373712563	-0.3944582354528813	0.14360034021356538	-0.4466610457765701	0.48779316095449277	-0.768194441602607	-1.0917629244476108	-0.7705752834548536	-0.5223911822370502	1.1868515610168573	-2.5817020277544676	-0.912227450739126	-0.18736320306046902	0.058288976145579284	-0.9194178727722807	-0.2786541882923559	1.1442494227551658	-1.039639841125321	-0.36090368958591	-0.7565890957563272	-0.3525544483245783	0.09550788811104428	-0.4637835625509914	-0.82924294613548	-0.5829330196702337	1.307327317711321	-0.5341753952859893	0.3023993533937677	0.5066874582731508	0.12481486178229333	0.244735734003885	-0.4552071299280148	0.3156950936973068	-0.8683435539932475	-0.4894960154746825
-0.7241590255638526	0.1919659220238224	-0.5692405062910895	-0.46664847177243585	-0.3309659809480095	0.36814858626733665	0.39675597566165444	-0.446278172697832	0.12835813714799396	-0.44337641935637817	0.3733312973044201	-0.7023208976563762	-1.0482558064061955	-0.8019925788768104	-0.4613887750708819	1.189073803928085	-2.6186583902849088	-0.8260020995572402	-0.16294026426615443	-0.05542966411303207	-0.967949871065505	-0.2721909420835865	1.113552200918458	-0.9892453063487763	-0.40855234891580094	-0.728294149871351	-0.3294750607637783	0.16653705791452794	-0.3809883511654354	-0.8556998203631772	-0.6449158279598695	1.3013366244762774	-0.5060105637966719	0.34696383598303526	0.49240537623545266	0.0724927898339252	0.2063007708344498	-0.4010959357683781	0.289659189120421	-0.8656675999233826	-0.4161836419034792
-0.7243233309749542	0.16959834345021796	-0.5233389344311914	-0.392684076120042	-0.31483255952139855	0.46003869022608895	0.3213366439583275	-0.48952016332185694	0.1143710413081501	-0.4115843426879563	0.3064336069340881	-0.6618400424677472	-0.9928977189998507	-0.8145427155829488	-0.418720314669788	1.1895780103029012	-2.6203126686544684	-0.7520359430687886	-0.14498297267968277	-0.11865763569051216	-1.0209668954078956	-0.28864889892447343	1.0726803133348617	-0.960703807043623	-0.479564167260048	-0.673082123149415	-0.31845839924537234	0.2285181314131452	-0.3522057164814592	-0.861133381864834	-0.7138695043935407	1.2675947580076574	-0.4925768483782991	0.3719631245921543	0.48424418649962647	0.044402888414378575	0.2135681678005487	-0.32542920102871414	0.27184079302715747	-0.8629403823655899	-0.292973969177179
-0.7113901479011024	0.10959616603026448	-0.45282941585603087	-0.3432071697836477	-0.2871739722832972	0.5257268079844325	0.25376700466084806	-0.5153206464991156	0.12997507708744346	-0.33819069693404946	0.2617533922404773	-0.650412913643805	-0.9470846835294632	-0.8018607245274634	-0.4200492992787882	1.1951709662013268	-2.5990232953886876	-0.6772595524482987	-0.1533227205274797	-0.13297436414600966	-1.086914629180595	-0.32268422019704507	1.0287450855263969	-0.9724633425477048	-0.5529960737890469	-0.579944013035175	-0.32403741003998004	0.2727688092988968	-0.359043193842648	-0.8648403911136274	-0.7804237128607182	1.2024274264546349	-0.4791737802194372	0.3482518268093157	0.48441564006550486	0.0323698337817212	0.265279137898813	-0.2372293588182508	0.2764757042869846	-0.8538667450022563	-0.17256213601370035
-0.6988970686069874	0.049036438997772394	-0.3243638171277958	-0.30476444462089475	-0.26175161124742646	0.5846719324324279	0.21937307819181778	-0.5369892441786142	0.19528588191439483	-0.21387424495627338	0.2520697189820665	-0.6473550675875448	-0.911073805771084	-0.7913483368567061	-0.45238792476446843	1.182733875622522	-2.5619047487043662	-0.5973164514206142	-0.17280484854373251	-0.12259091482490599	-1.1103103993922954	-0.3758827333215974	0.9838252126456524	-1.0118158315768793	-0.6116705194991268	-0.4744747066326479	-0.3410383145559789	0.28324781738562643	-0.3992643340950841	-0.8626872788924093	-0.8200769895138897	1.1528587190012405	-0.47072535234795987	0.26133084590440475	0.488230481906306	0.01963421226499161	0.36257498134563126	-0.16466371976463817	0.2909006832078741	-0.8580600983148029	-0.07212418422114976
-0.7179741004459581	0.014214185991139053	-0.1658733159989673	-0.2751260250925919	-0.2391901711828289	0.6460840056525022	0.19532938791719526	-0.5532026105442494	0.2509402761938691	-0.0946955701154881	0.29833991670850013	-0.6335989491645877	-0.880735324196867	-0.8167842395218686	-0.47819237592256225	1.1539474264825405	-2.5200828615575697	-0.5105626866743552	-0.21481025879652874	-0.08803715952768776	-1.0736157459701314	-0.4335188979668093	0.9294144553182144	-1.0606781000933263	-0.6600553595006036	-0.36364703615451166	-0.3464099972467324	0.2777931386382217	-0.4824905278696752	-0.8538107690747487	-0.8235210534485539	1.1060856683908669	-0.46545402371231004	0.1399898434895887	0.485238617181723	-0.00017817386584818433	0.45265377930648676	-0.11330255385489688	0.3245274373480487	-0.8932268510337134	0.03756010366670726
-0.7370276600833431	-0.0023155201688262695	-0.04166644229966092	-0.2624790926064722	-0.21263611672477722	0.682789213140094	0.17025067402313263	-0.5533073357527181	0.2676524246589385	-0.012901714226154489	0.35774438916883017	-0.613492564137123	-0.8747174421261331	-0.847877892449971	-0.5008857949277672	1.1361414717274512	-2.49486863176793	-0.4135694413029305	-0.27612742428012677	-0.03973730694472896	-1.038215279169119	-0.4756166191492889	0.8696702038492635	-1.1318190335978602	-0.6966443850631061	-0.260738610245265	-0.3362414961531824	0.2688095947445673	-0.5763631514707148	-0.8546232642525675	-0.7990402746697169	1.04579076733568	-0.4511621850276694	0.0332951367564637	0.48853909832488834	-0.020910283917653767	0.5064459439169857	-0.09097466491532505	0.39499700650256225	-0.9358575675950057	0.1226323804270895
-0.7104864681400448	0.0017513122991004173	0.05859178521187412	-0.2551723417621824	-0.17237499153727	0.674969733092839	0.17782558139727045	-0.5453196584886142	0.2696877336736296	0.027545796927910916	0.39383192959995633	-0.6068742123989161	-0.8866648261570814	-0.8680875681773346	-0.5266600418902015	1.1205577598835876	-2.4820020222269035	-0.3221773797138501	-0.33597938380885045	0.06109118278277539	-1.0382599062939868	-0.4830793364212701	0.8306217330661851	-1.2050394713125272	-0.7139234762283758	-0.18239515211121674	-0.3097788908976796	0.27042340502486567	-0.6542544821594044	-0.8632154007579927	-0.7377917863181035	1.0218394052397617	-0.42263980217740665	-0.05914580483250441	0.5055215740251754	-0.02982649637369837	0.4890411156171156	-0.10275882852232157	0.4715203373025666	-0.9579213727994069	0.15321411340250599
-0.6261860561441508	0.04533037392619137	0.13213943189344582	-0.2412088775924071	-0.13548178597417482	0.6633675982617304	0.20043123000594426	-0.5398168248072646	0.2466435127184124	-0.009983279264970524	0.4167767379406288	-0.5924395034812826	-0.9006208490634418	-0.89986446637024	-0.535157488935629	1.0920327510861043	-2.46069102440727	-0.2599654894017668	-0.3803700130579518	0.21476419476665765	-1.0581078200787348	-0.45811921240266196	0.8174657808504531	-1.2581458741525777	-0.713568078662783	-0.12981359502639958	-0.26648501321114776	0.3016129783754113	-0.7087096894226952	-0.8698067678880402	-0.6567166596399061	1.039046958379659	-0.4037610903194969	-0.10687506488063012	0.5144800228423388	-0.030311906220876067	0.40393033036288023	-0.12529735792358906	0.5372485814183291	-0.9784780314587112	0.1750282849671625
-0.5096700474715581	0.12570770998082464	0.12898548072139476	-0.23244571357307325	-0.12081503922270982	0.6982188563690924	0.2220293334983483	-0.5482329233787389	0.21402203212184845	-0.10315126380530919	0.426206690502313	-0.569861708627525	-0.9374110787054801	-0.911611490221258	-0.5418527523067317	1.0361965636527326	-2.430049031601164	-0.23121979149992145	-0.39854878926550913	0.34891346887101404	-1.1239328292580502	-0.4153418508971978	0.8124878529850404	-1.3069108559223512	-0.689130265104849	-0.10627854658001963	-0.2452621545803094	0.34624021199323285	-0.6982146858410427	-0.8689841165205007	-0.5879181212213098	1.0643448000979312	-0.39960327877936186	-0.12858691023791202	0.5002408041961108	-0.026530818990233063	0.2946172669905974	-0.13163997627015522	0.5983537380274789	-1.0057707124318127	0.20379965116663512
-0.3654744450787483	0.1860050607250631	0.07695419584914989	-0.21534725833159193	-0.12572206190128604	0.753157057963045	0.2838468061320329	-0.5855341385405455	0.17376814272019664	-0.21157722580431443	0.4435442714453188	-0.599367828655328	-1.0108951233235373	-0.8744645239821722	-0.5683821041606432	0.9586795021022543	-2.3820425220531343	-0.23370920651429747	-0.39003866863226155	0.43797269072229233	-1.20425049723803	-0.35919822970638193	0.8170281608183295	-1.362631840079236	-0.6418962362681493	-0.10069749724412366	-0.2634316356816661	0.3981295918723915	-0.6319598796563163	-0.8617732218173664	-0.5193884886955104	1.0907609045534112	-0.39135916597128056	-0.1700111485269173	0.4745141966360079	0.00802269776278032	0.19300798007891157	-0.12310903757154576	0.6438751879007812	-1.0335965336793713	0.18427462106246625
-0.2200934965058489	0.15928367561825305	0.04314277014877961	-0.17556331651611476	-0.15758149512252204	0.8154363010545165	0.35719609059647867	-0.6536055240451187	0.10673863250306144	-0.33407381719793017	0.48394506372080287	-0.6733174372542569	-1.0928475894403307	-0.8326666952388063	-0.6145039109320937	0.8857002979251234	-2.315547018962957	-0.2600946571619476	-0.3557341082818245	0.5067948857318483	-1.2489445627926645	-0.3139288536833101	0.8327642478067944	-1.4207241886862705	-0.5725175543562728	-0.08947972725726226	-0.29650989225104535	0.47461344042328146	-0.5362351965996913	-0.8493623579761961	-0.4409403657392481	1.1176562644676937	-0.385965248297592	-0.1840441152437131	0.43225089264690286	0.05776443315510081	0.10521178255082671	-0.12083880148439823	0.6704904563851473	-1.0578134053767667	0.11947545985085702
-0.17709829125080837	0.07244532346538023	0.031212994387831566	-0.13006891852278013	-0.2479268444020648	0.9162447986044502	0.3498593302498224	-0.7260468068848802	0.034892224284492165	-0.4392706363311379	0.5769675284974496	-0.7114357922021586	-1.1586264953323102	-0.8145187420648874	-0.6630017810953945	0.8127210937479947	-2.26390758436805	-0.3132295766904827	-0.3158498392078868	0.5094136752073378	-1.2584612971706226	-0.29090104038691084	0.8416716388773204	-1.4690635409393513	-0.47843874163566713	-0.06765657174932148	-0.3535345448155215	0.5669233884562868	-0.4219549744691785	-0.8415522480794199	-0.37517218988178425	1.152756021402923	-0.3764339505901095	-0.11156089817242769	0.3815520732165634	0.10200059896496325	0.045108899096789175	-0.12350691399918992	0.6811791292904633	-1.071890359161916	0.048093146726732205
-0.1931356729844002	-0.05800488735061603	0.028415421879289304	-0.09123123385493051	-0.38533253294957603	1.0159394314057786	0.26927403995034654	-0.7965078312372366	-0.00734043777033149	-0.48221490743298495	0.689467285426167	-0.7365185075239203	-1.2235055310081044	-0.8224419897848081	-0.6893700439057922	0.7551295211578539	-2.256739044766623	-0.38322676018431595	-0.28564274434753134	0.4334789702604578	-1.2160878421090895	-0.2982837999738347	0.8366754768439024	-1.5134506191088473	-0.3743072549168529	-0.05902751791327295	-0.4362678822578504	0.647581626265546	-0.31893853531697525	-0.842547554672248	-0.3225907453056953	1.1965394308179027	-0.35559381412358465	-0.013967993278344004	0.3329106965767691	0.14322211414498934	0.013689575492779807	-0.12638566697567472	0.6753854902156802	-1.0763195245189343	-0.0178431043606741
-0.1610902497691989	-0.23141101610910236	0.026152417366010317	-0.05853187816212644	-0.5336205854447786	1.0605313993616814	0.1691148958920637	-0.8593239153713867	-0.01770920647294845	-0.5017229251583203	0.7650929677639049	-0.7727937771776376	-1.296250396520011	-0.8763224716320785	-0.679463067729605	0.7316932618839802	-2.2352766750700375	-0.4387219269670471	-0.2774137388102774	0.34905612666345165	-1.1235869690403262	-0.3594514290423955	0.8222157816158007	-1.5430622726274004	-0.2920496421756225	-0.05492175842676579	-0.5031217717459346	0.7015151658330805	-0.24769831122664768	-0.8439186402848161	-0.28339254016341014	1.2491434228437202	-0.345132882877643	0.05649123820878869	0.28633533540581313	0.1806497681510235	0.007597046396489213	-0.136496409136991	0.6609368637883624	-1.068917076862067	-0.08933014944704364
-0.15076248107138687	-0.391591740087815	0.01881992636432237	-0.05762676262961328	-0.6779612912834139	1.1096386311307216	0.054153998125671385	-0.8888659446330218	0.008851576168759085	-0.5241493778448406	0.7881984658791701	-0.7648349997709337	-1.3548705134600236	-0.9636699846957189	-0.6384961103506414	0.7172393458059112	-2.1961146080468494	-0.49017766561324383	-0.3010700000700651	0.2764229306273069	-1.0351136939908403	-0.4373035617261712	0.8032431298064175	-1.544266196117476	-0.23087895165958922	-0.06711377642737354	-0.5437769281106928	0.7226453217697736	-0.21939325162241347	-0.8553951346714944	-0.26811661694569067	1.3048853970402732	-0.34894335881000305	0.1204491826680335	0.2429575832384962	0.20489471262319076	0.05068112956502317	-0.15417850567142072	0.6474577851245797	-1.0594128262001334	-0.16255275276489436
-0.1834475217798044	-0.4792336196234638	0.002185952245062181	-0.11101212240186098	-0.8032804940820331	1.1972900685629027	-0.01663062604281449	-0.8896561439332838	0.04493308209029733	-0.5342584814556374	0.754182977804648	-0.7407073377379759	-1.3992694671621222	-1.0450480917615956	-0.5870180928823109	0.6833361356770544	-2.195303687277457	-0.5518376573136514	-0.33985536467784794	0.20069202252677038	-0.9891365985962706	-0.5073331675552094	0.7938616503677561	-1.5250763853362548	-0.19263986597111776	-0.1311079531018016	-0.5796258420679337	0.6959744172040604	-0.24032501792233454	-0.877027818780898	-0.27256390671117536	1.3497984800367187	-0.3503735642537846	0.14471247651927716	0.19267882504456013	0.21269959200806596	0.1093070362684438	-0.13807621259969446	0.6465355323738999	-1.0679020598010847	-0.2351768877270617
-0.12897440994924012	-0.497640956096242	-0.045043130136404985	-0.19486696232771913	-0.8814035544020224	1.1995701272764898	-0.0015815658061653637	-0.8773271307544845	0.02844707907130543	-0.5491058806117802	0.6642136187452812	-0.7609226323510055	-1.4464724807342946	-1.1117304322546677	-0.5435240511332015	0.6432330545689715	-2.2182905880205	-0.6126521873110626	-0.37628106620714286	0.13870721171197453	-0.9809140508394639	-0.5772295105758192	0.7970343956006576	-1.5179987745158037	-0.19398529961229316	-0.2285745079628339	-0.6083973284799891	0.6243319994940617	-0.30865319884350323	-0.9063284261309587	-0.3101486764966797	1.3636398341207356	-0.3511090984820141	0.07599509929244806	0.12710640877424226	0.208701347740525	0.14735597142351348	-0.10090987335855969	0.6578153929399073	-1.1085642584259259	-0.297223094502527
-0.04794250202418778	-0.4875558675165005	-0.1196599128085015	-0.2855266253934743	-0.9082835365656614	1.096160120112364	0.06411037577462905	-0.8650171585226778	-0.035461623989971075	-0.5785898414173637	0.5332852818776315	-0.7818081397982848	-1.4698450026885843	-1.1734023074725102	-0.5154744214311132	0.6031112991507122	-2.225286131191125	-0.6597279646347963	-0.415168654486196	0.10054625223451046	-1.0129116993693412	-0.6131305111663865	0.8023952409941785	-1.5293205196598576	-0.22405870313892023	-0.33254068885843713	-0.6250683928307681	0.531441079760149	-0.3872667162381451	-0.9383407361369851	-0.35343218270260685	1.3695278297574647	-0.34672654037214234	-0.005773918307345838	0.06703765196863173	0.19362809459133473	0.17462968982977067	-0.09490662020028005	0.6694499661023323	-1.1613246402018773	-0.34332011959903486
-0.04470920625572473	-0.4691075347486812	-0.166853357323618	-0.37217086682407896	-0.893978931709295	1.0223161202014828	0.1399785230297502	-0.8574483820924487	-0.09688272714440338	-0.593703561634602	0.41374054693646245	-0.7939054814564761	-1.4597696700895193	-1.1891648955991312	-0.5143165939308474	0.56151427322836	-2.2762552046166675	-0.7054298666911629	-0.4456994576389069	0.07063906503388073	-1.0461365938330682	-0.6062274976898041	0.8156150127979291	-1.5495196804378117	-0.2572291425942869	-0.4410162462748146	-0.643624258125671	0.44243406343415403	-0.4547212842085659	-0.9812404815257716	-0.3687598185920179	1.3516470368063902	-0.3210339211499328	0.006639859942126608	0.01096376324799626	0.16782472903086199	0.19040648693862056	-0.1137355370261562	0.6774546470281048	-1.2196522367668592	-0.3846892446856428
-0.04487937971722215	-0.4462807976706339	-0.19149694190523242	-0.429415310094042	-0.8385802753066984	0.9893337626790288	0.16807071277156577	-0.8540971754214551	-0.1608479665671999	-0.5756714064561774	0.35416692734498073	-0.8559001686244928	-1.425783500317554	-1.173414294231542	-0.5291770581951261	0.5323730121949903	-2.3710680609740256	-0.7520242005451355	-0.4509043462344165	0.05770815513350468	-1.067981571455628	-0.6063874130599182	0.8319984127505775	-1.587887141156924	-0.2843070523537707	-0.5381209375878837	-0.6685790226258757	0.3716200683347083	-0.5021293470024888	-1.0328034567480413	-0.38399437167238365	1.2887846957933276	-0.2829598090858466	0.0422988059611191	-0.044681491557943834	0.11333108671354339	0.18991975596398467	-0.14619757262278982	0.6923407523243345	-1.2600068544641294	-0.4469299536767071
-0.07103914838474931	-0.412770426105267	-0.18325568531159822	-0.4420046443190019	-0.7717017208294984	0.9771485308654289	0.11666759283968824	-0.8596095295763015	-0.20450534493230865	-0.545799060769826	0.3483313513202608	-0.9366859481327605	-1.3632666239592424	-1.1996293362337624	-0.5087288177339128	0.5483862331729539	-2.4300274070473145	-0.7752626548538579	-0.44486463099020035	0.060245425870456934	-1.0749322461537156	-0.616595344185521	0.8353443825795264	-1.6492021132474974	-0.29865834452629764	-0.6053162148789095	-0.6935997551591242	0.3187301260817654	-0.518029102706101	-1.0619517212522598	-0.39584691602411287	1.2252605258133453	-0.25867696380107735	0.0677764911628541	-0.07635753785403904	0.02411786637970542	0.2052266059249132	-0.20805565487362046	0.6849390828124664	-1.2572898896039206	-0.5265412066914791
-0.15118498069993241	-0.38610643581151366	-0.10452272907597768	-0.4137156697664456	-0.7121565397280303	1.1007501399488988	0.062425027580141	-0.8714910805007362	-0.19156982541672082	-0.5088137234100173	0.37916687332913945	-0.9856785063163495	-1.3024129005897724	-1.2600426017532824	-0.4259290493670928	0.6032980422524957	-2.4470459309276285	-0.7744406781981683	-0.41933426909045846	0.06202864827594604	-1.0480444034211487	-0.6149961904843823	0.8223616549598429	-1.7077565739012286	-0.29186348154602665	-0.6644948227996725	-0.7184320075979599	0.2643662371061501	-0.5046337041279656	-1.0697212063901433	-0.37688905058194766	1.1672477936096033	-0.25984155966244193	0.08653209090934101	-0.08766490052374107	-0.08612126470291409	0.2500729908981575	-0.2879703055907835	0.6574252090838497	-1.2290026969650065	-0.6008410530495614
-0.21234180193209173	-0.3641160231522752	0.0015177422509829897	-0.3635640409421791	-0.6627603852366802	1.3420401566651907	0.05316477201151559	-0.8611232848623477	-0.15417667590793754	-0.4589783948522922	0.45562983396607526	-1.0321158780693638	-1.273408155228828	-1.313647388142826	-0.3221776372780741	0.6477429004770525	-2.431595187201471	-0.7825665045658476	-0.37779738399765195	0.0634552262003368	-0.991658031151276	-0.6291487007394604	0.7902695192707382	-1.7535178273674776	-0.27864607684467846	-0.7356984347758304	-0.744621316716565	0.17699454853085467	-0.4691417219822441	-1.078303186705846	-0.3441342443324439	1.0742836454459757	-0.26884163820509366	0.05375579102535568	-0.09262848125593098	-0.21562350235246264	0.3129452057595994	-0.37216797902905785	0.6414986135047993	-1.2061801921392643	-0.6963865260343992
-0.23182372924842057	-0.35116119391976264	0.10185615496180755	-0.30480558623601123	-0.6147584770414566	1.470837309374705	0.022626995487480338	-0.8327237124203701	-0.1315282094833556	-0.4034615503245046	0.5144676635370491	-1.0599715989928298	-1.2742035762234922	-1.3697094601338564	-0.2225239277334737	0.7132617177379165	-2.3761065820211815	-0.7917256730149653	-0.3664931496830185	0.07633518688912512	-0.9415752402689133	-0.6545619183067245	0.7578674027255452	-1.7967982687935706	-0.27048039468283436	-0.8233807560130849	-0.7677289762915274	0.05491518019396442	-0.4330789793753655	-1.0784149047927962	-0.31734708039615944	0.9680600962554495	-0.2728155661881707	-0.011649609791041137	-0.0817754705358075	-0.34273701259616657	0.3779993180935421	-0.4701743049561678	0.6293910902138227	-1.187971401227081	-0.8004900965055086
-0.23314404058763008	-0.37081481776174513	0.18252246544696202	-0.25019420633335954	-0.5609894591667992	1.4043493021660205	-0.027576229805929952	-0.8076753466493857	-0.11929374085060429	-0.333907366534742	0.4831416148478314	-1.005851912627237	-1.3062052107865512	-1.4118189446120446	-0.12905201023376928	0.8423478868460034	-2.300453080375334	-0.783177115795789	-0.4132945538462428	0.08504750207022924	-0.9094883374893021	-0.6779362149050365	0.7441370742176501	-1.8224941307585414	-0.2804907594470433	-0.9302975166074644	-0.7825152396981807	-0.08349594817953301	-0.4150476080719274	-1.080679735100965	-0.2938695274481418	0.9112340918544583	-0.2807123433884767	-0.057870080585524744	-0.05829490468871638	-0.431963006873353	0.4263367390227876	-0.5678178611992492	0.6148478737607949	-1.1773803646210645	-0.8525867668677382
-0.22961147424894673	-0.4122292750107466	0.18535567582185558	-0.21990574928625034	-0.4953150264907988	1.2559436445196526	-0.054202899378625304	-0.7577404631568693	-0.09569546355250073	-0.262433451762909	0.4261390316498487	-0.8943201193478059	-1.3634273150692773	-1.4124062958045953	-0.06113284226166623	0.968212737448322	-2.2215775202057686	-0.7799361792676404	-0.4956783142507829	0.07632499704680931	-0.8934114157558446	-0.7032294959447177	0.7470545410984786	-1.8479954192301655	-0.3231892383990296	-1.041125187085602	-0.7890931949931737	-0.18775885102193965	-0.3980878686547401	-1.1062631770125069	-0.2940246654632178	0.8603531373114824	-0.28403246316868325	-0.09684100301494918	-0.04243544984493406	-0.4716005530783793	0.43454403028473204	-0.6693348614879268	0.6239403399822437	-1.1832038968497365	-0.8610700558095488
-0.24668163285232012	-0.4519792826811392	0.08758318948829238	-0.21017164315021986	-0.4098676463424555	1.0666165396661413	-0.12818418941600432	-0.667943357131815	-0.06868239001863861	-0.21173257975662002	0.3845372947431908	-0.781506544022873	-1.420938663350063	-1.3979862246895196	-0.04615156121475019	1.060725270072043	-2.1301705310798593	-0.7678766074763019	-0.6101262328770882	0.0690086902631462	-0.909588748520252	-0.729468942924237	0.7635746973111649	-1.897769750996671	-0.3911209445081331	-1.1512430482965814	-0.7847110327980852	-0.21555942278385948	-0.3659505602398899	-1.1335020778488538	-0.32269417064907985	0.795151573225688	-0.27632978527860513	-0.11684779384982272	-0.030965206287646853	-0.45597802036527924	0.429676720538383	-0.7708050527851164	0.6418060310883632	-1.19525081651292	-0.8661121517061797
-0.29173065574613083	-0.4914997110993108	-0.05076300768571588	-0.19820766147499652	-0.31177246050781954	0.8876805220647178	-0.3005843183108364	-0.5642463598009326	-0.03782484390147216	-0.1839575124264073	0.34013617281598063	-0.6758391130431185	-1.4788838776279367	-1.3942703293897083	-0.07691956852615699	1.17165067253165	-2.06468056974373	-0.7290088541858148	-0.7390217637095875	0.07894378652229905	-0.9714977274924571	-0.7436747583026863	0.805777679159138	-1.9540744556335923	-0.4573941286444693	-1.250518920897431	-0.769189697023222	-0.13569733137954634	-0.33940437470982704	-1.1581206817367375	-0.3534838953742997	0.7770882067664964	-0.26480641570299773	-0.09210610340596069	-0.019640698261355668	-0.4113458623116652	0.4363734673962907	-0.8422355737951552	0.6428346976179691	-1.2071029349219764	-0.8518237197142404
-0.38474512258080307	-0.5206644753904801	-0.19455288894481682	-0.2033503633642771	-0.21651103500232366	0.8300286768214782	-0.4563233147829856	-0.444983388302221	-0.014158722969546192	-0.19047128171239738	0.3342667673650307	-0.5961926953530752	-1.5305701731700274	-1.4107401362991974	-0.12340382564551736	1.2922867162840186	-2.0082621087478705	-0.6862543255662791	-0.8148632091528325	0.10114745293121671	-1.0639539734363526	-0.7441278518513437	0.8858165596178456	-2.0043717036634634	-0.5148923776493728	-1.2959049605092856	-0.7528107768187826	0.05026740658671277	-0.3102140539821693	-1.2019751089594608	-0.37523424508781483	0.8025686219928831	-0.24038054987385138	-0.057207685303439004	-0.014471373250112893	-0.37764819976288705	0.42266108097296123	-0.8696305360632586	0.6455778083635808	-1.217642708040064	-0.8193119262917465
-0.503831337327056	-0.5150151859340234	-0.3234283231360863	-0.23469204575831054	-0.13959209648353482	0.8700829541572246	-0.5132312948501194	-0.3096308165933383	0.014369525053028928	-0.23897500496463914	0.36793550382069373	-0.580099209670675	-1.5644036863874597	-1.4592745236183517	-0.18085220578913278	1.4027639352993466	-1.8950683816176184	-0.6480676386476488	-0.8353505366032425	0.13118710808196765	-1.1615981226460748	-0.741036154695809	1.0052321258837233	-2.0548392035000136	-0.554578439140616	-1.2928430381803655	-0.75034168758198	0.2781589356350939	-0.25420963975288513	-1.251974030964433	-0.38694199395880974	0.8328758243400796	-0.20544267403291366	-0.0009040863260817878	-0.02641311411356666	-0.34278810836955265	0.36734158813171247	-0.8698645810206973	0.6406118320137659	-1.2400243468696222	-0.8000711686565287
-0.5756269339280415	-0.48211975879425156	-0.389322738018813	-0.26168917359627963	-0.07555635588285295	0.9085150257852715	-0.5327776701057555	-0.19295741388584994	0.052214965453965735	-0.3073640341121032	0.36766486841085244	-0.6190553306613873	-1.5942520600760768	-1.5298405740376786	-0.2504829448485856	1.5123261131159311	-1.749199953619316	-0.601989975834394	-0.8392350361115103	0.16372327460040384	-1.2657355185239942	-0.7296954896985639	1.1060214895323177	-2.0751599727113086	-0.5552807724250012	-1.2887511965226266	-0.7586725077550087	0.4690296568534545	-0.19641140693139947	-1.3075080763682891	-0.3893931745969953	0.872425810535629	-0.17377383920633332	0.07064687071856413	-0.03764332267862251	-0.3133697168419414	0.3195748173106586	-0.8681443505835293	0.6160893678482505	-1.2782156453763105	-0.8004003262521546
-0.6204118945540094	-0.4443129755087355	-0.39896278086671766	-0.29959705776254736	-0.031103438259588147	0.9230550723358546	-0.5164737582242975	-0.09669590635623644	0.056726567103197546	-0.37135876575147053	0.27371209441287253	-0.686587651372385	-1.62671969885823	-1.5785547627423058	-0.31507965129818744	1.556967051597361	-1.6196364392242633	-0.5547028330849102	-0.84464437204956	0.19482267335213166	-1.3550790225083937	-0.7188878759350326	1.159584358047515	-2.0474454107528746	-0.5258927784891624	-1.2934832583036835	-0.7779351734039579	0.5711623301258688	-0.16110579554850543	-1.3814959184983355	-0.38177072678964175	0.9220972155873366	-0.14306528517771966	0.12254676772797438	-0.03712038930269208	-0.31523471257056956	0.2937780756550169	-0.8523931249479599	0.5955633322690158	-1.3229071541523254	-0.7867552477425775
-0.6828303466214128	-0.3949862333170915	-0.38969693561549545	-0.3437337824571114	0.006640800756989369	0.9437176372025959	-0.43652963299881176	-0.014391412973433498	0.034168558857046505	-0.4295721110228639	0.13773471568035595	-0.7537429773641168	-1.6503011192555626	-1.5804246971512435	-0.3531168016982186	1.5035585244871807	-1.5022259240931697	-0.5141676414357385	-0.8647824352897977	0.22392486300971198	-1.4192528280676182	-0.7100658780170841	1.177034456828466	-2.008214530157041	-0.49040379301063936	-1.2995792673039877	-0.8136804233092729	0.5843202632778915	-0.1323115126918526	-1.4506392581306424	-0.3815225059655204	0.9436294787007252	-0.11290838182027954	0.18407592948623525	-0.04048945187221013	-0.3228479828052447	0.27293256287927753	-0.8086267179070784	0.5844490042480001	-1.3675679048355838	-0.764372531240023
[truncated: 112 more rows]
