# Supplementary material for: Obesity dysregulates feeding-evoked response dynamics in hypothalamic satiety neurons
Source: Sci Rep. 2025 Oct 14;15:35837. doi: 10.1038/s41598-025-19800-2 (PMC12521569; doi:10.1038/s41598-025-19800-2)
Supplement: Supplementary file 2 — Supplementary Material 2. [file 41598_2025_19800_MOESM2_ESM.zip › Fig 1/Fig 1ef NCD and HFD/matrix_MPK144_1.csv]

-0.4699628224971478	-0.08294382462549482	-0.5698942761815916	-0.6462452194047634	-0.4493398140185064	-0.7368335076617997	-0.5825624881813007	-0.5810545314061021	-0.636258188782722	1.1606151507601683	-0.20259934086148665	-0.43732329885253085	-1.7931506076907457	0.07645715392644359	0.8197824344893648	-1.042279362170048	0.8576119238403705	-0.9076361621477824	0.15405015421263998	-0.504681175111499	0.9016276260657212	-0.48507704729958856	-0.3422593421828407	0.29815276426655607	-0.4772665884746214	-0.410983759632645	-1.2222120407551889	0.14731809464311016	-0.28962983229244055	-0.5930957501789901	-0.26155719136279787	-0.08587351575327182	-0.5712086812151443	0.33807057539778884	-0.1258069642257779	0.7047587412462086	1.417582584105181	0.343263966802979	0.07940441765658054	-0.39527822481774766
-0.4702594723795314	-0.025928167640954042	-0.4893154678940892	-0.6404750983135807	-0.4409755072815942	-0.7311448095047093	-0.644838527824615	-0.6389962527713029	-0.6418156106678828	1.0866026946237257	-0.0602842317297318	-0.3148142863009735	-1.8047281358429683	0.031167631440735425	0.8279073897671857	-1.0167367866605002	0.8924428043349868	-0.8958155556926477	0.14704223169937325	-0.5640602342213674	0.805997556804237	-0.45872250030463885	-0.3489601151456304	0.24659476921723222	-0.5313314282988862	-0.45331538484975975	-1.2337615895400207	0.1761359587588917	-0.293769924985974	-0.6114496084212918	-0.3198386743698628	-0.01514268278308983	-0.5639988357053869	0.3205053673298127	-0.16318619314583027	0.5854677886636939	1.288179303987938	0.3182254006918923	0.1017123575551018	-0.48496638954681653
-0.4819495302541961	0.05287621173023699	-0.45453511579061034	-0.6270589731427211	-0.42961729813328714	-0.7179706253339974	-0.7300165332504772	-0.680702493596229	-0.6497331239348791	0.9748355375059757	0.1055169468125295	-0.27310112044544205	-1.7052797000888367	-0.0221997183662186	0.82471589716197	-0.9477499266307648	0.9999593416918598	-0.8607277032439811	0.12302362547868917	-0.62829031865467	0.7145258816402759	-0.4599629588668519	-0.36238605978110305	0.22421457951338566	-0.5794191551519831	-0.486582055979977	-1.2533286898656406	0.19346547983452841	-0.3301616740256757	-0.6119296797037538	-0.3439969301602328	0.03511801632203141	-0.5538176599249424	0.3121803229850047	-0.18908126070765166	0.4538406149134208	1.1894784628314385	0.29270091841008866	0.11407575810199692	-0.5389916369134138
-0.49643712352580727	0.11117459822419705	-0.4329206842874966	-0.6200382633925428	-0.40320382685893325	-0.725483232673755	-0.8182371493545023	-0.7221916658801554	-0.6606106400802104	0.8806745863762443	0.2855855385396766	-0.28822224712206823	-1.5747900656657026	-0.06783090122200919	0.8358061977317747	-0.8439498067384451	1.012797958085705	-0.8349321157046808	0.11058648827107792	-0.6902203479777236	0.6512585144427674	-0.46007037287642916	-0.38822651162370303	0.24535106687748381	-0.6247083768063376	-0.5271849871225682	-1.2808599096558195	0.20548042967265495	-0.3833728480824471	-0.5951035359859371	-0.3482561518182587	0.03638965479073177	-0.5417972783753422	0.3027209119107707	-0.2010848289443034	0.3689074157767905	1.0906160033089676	0.26513905904106483	0.1129560256945455	-0.5852683446287645
-0.5131753550029415	0.1506182359842925	-0.41604572464564793	-0.6110830987799704	-0.3661377470045879	-0.7462880019529181	-0.8836005772452825	-0.7537280897683967	-0.6743624574615203	0.815679969392891	0.4498287080825083	-0.31492916191239007	-1.4801768333909144	-0.09858619156438933	0.8499041667453563	-0.7398412481984628	0.9055093991837385	-0.8282413597813136	0.10864497713767088	-0.7273030910406748	0.6242419477904195	-0.4398439683762557	-0.41339533352484914	0.26297292563218705	-0.6634446300903937	-0.5739880047868586	-1.311833251197719	0.22387563661051968	-0.42901486305211317	-0.5690590776915853	-0.34181106546026485	-0.010177096836865735	-0.5177604876428135	0.290723315560723	-0.22224862677823004	0.354849633620261	0.9977586761971444	0.24124378426307955	0.1083087624611622	-0.6003109108123432
-0.5473155380495622	0.23390882922012707	-0.39231981430401325	-0.584478803839384	-0.25407367674418097	-0.7739436182141131	-0.9902335789108403	-0.7755712089046946	-0.7022721861602326	0.7078674840611164	0.7055037442116376	-0.3342116159909677	-1.3605725211872468	-0.12257367806166923	0.8588454320839535	-0.577690144143815	0.7452938194417541	-0.8185279756048379	0.07678673891862894	-0.780740480513012	0.5602692129941188	-0.4040993579634368	-0.4464826458189636	0.26070812915357955	-0.7329862964586052	-0.6648379031316062	-1.355996095248703	0.26072148278077384	-0.4945916392248485	-0.5322208196562837	-0.35718135389352385	-0.05014254008889592	-0.47187488574071706	0.26039727616116387	-0.2804763961399153	0.33439293416123056	0.8306230632567677	0.19854702450813883	0.11532674886108296	-0.566486408113256
-0.591052310771818	0.3099909933475909	-0.40727536570850986	-0.5508553821722373	-0.05588811711844903	-0.8141319992828961	-1.034985992275462	-0.702700988109244	-0.7334913167407361	0.6545409480601252	0.839422209547139	-0.4164925213157358	-1.259922252125051	-0.08904215316924398	0.8633269634189501	-0.41327482001655386	0.504281985090783	-0.8197441810557923	0.0241528769362025	-0.7753759156122345	0.5229153984145898	-0.3699902124706307	-0.47444889071271745	0.26897366843875353	-0.7685068819693012	-0.7659243581197653	-1.400172091810759	0.2928278677692071	-0.5526417555318999	-0.47743877411946345	-0.3647700629028018	-0.12351991530136186	-0.425927314918537	0.22918153736597652	-0.3294831126060979	0.42213744484140137	0.6999091592029701	0.1608204930136744	0.0992133659766026	-0.45518232666962677
-0.6308799048261011	0.35790182448808816	-0.39482970986252586	-0.5207367747975138	0.15464251245044372	-0.8675067691191531	-1.0057920233277888	-0.5416830756537557	-0.7673500579058399	0.6580925959698232	0.8363495734599299	-0.5056559741418718	-1.2220994829250267	0.005021827577017945	0.8532871125779995	-0.2751433756486218	0.16801872484622976	-0.823135898396289	-0.028515211774005112	-0.7081331771763437	0.520632440055049	-0.29575950892314096	-0.48443550447890854	0.2638130296251062	-0.771323442040294	-0.8859372644171172	-1.4541204040990845	0.33993700327062226	-0.5871005062759356	-0.417446417993874	-0.3834735477337496	-0.2519099639059298	-0.374104613788406	0.19467136880869157	-0.37384316997211753	0.6141306771317881	0.5816893649535961	0.12768378683461087	0.0532663650372441	-0.3884234397635336
-0.6571665884119472	0.39024546601717874	-0.35955620351280293	-0.476120837120167	0.29043534182284103	-0.9075758163529366	-0.9258987773171258	-0.35714698117715876	-0.8083022580845055	0.6897422049110167	0.7282897193237922	-0.5744381626932751	-1.2407395592013537	0.13696618164061766	0.7873698027036657	-0.20191022673657938	-0.11803578557740084	-0.8204563441407094	-0.09278273852937133	-0.58558373175124	0.5272598806479772	-0.20936260955542146	-0.46105266814202545	0.22204785969140114	-0.7455011736971251	-1.0088895614871212	-1.5121131135419552	0.40755608774600177	-0.592418161666385	-0.3716433608573076	-0.4141918703216481	-0.4004562198487157	-0.3087202528399221	0.1616101392671439	-0.42097821504336624	0.8909885399845724	0.49930036244021625	0.09231186627024904	0.01717181330759012	-0.32460979786800365
-0.6719891488424176	0.39650157159390137	-0.35053667190387805	-0.4319133195365167	0.3389071608637767	-0.9321829955564104	-0.833686165441976	-0.21384186166729785	-0.8638922987777736	0.7315048344048087	0.5654699252614762	-0.6312466498344612	-1.2555471921129215	0.2662865840619809	0.6842684252010702	-0.19133218311560993	-0.24007004270696944	-0.8209083563270267	-0.17186359306858073	-0.4415183162493518	0.4828139249351223	-0.16372205038930543	-0.4170817567834247	0.17406901736767105	-0.6887052968809455	-1.1309365848403605	-1.5667848139392238	0.48115631680054605	-0.5772846186855919	-0.3488581845407345	-0.4616627193148438	-0.4914123003895245	-0.2543520591463461	0.12906239337678727	-0.44950855738775763	1.2052517845201207	0.4274236245185282	0.04770476179843195	0.025768487854732576	-0.2193794661350464
-0.67633347070369	0.35546208474735475	-0.3373512846885288	-0.41885970677440315	0.2656158418323294	-0.9542977248879569	-0.7819635448288611	-0.16407105717175283	-0.9238544417180623	0.7478596872412601	0.40940574199265384	-0.6664352139343415	-1.2311465063978473	0.3420619732839463	0.5809381757188177	-0.1953278655966923	-0.26031504714530407	-0.8284754955900528	-0.22246438742078495	-0.3083175247046039	0.3649421650437715	-0.1373411696371693	-0.37019098526983674	0.1381342465737657	-0.6098159579694296	-1.247562961120343	-1.6179480820081173	0.5606489987630157	-0.5607299781435581	-0.3475187147161704	-0.531387846927623	-0.502150711922427	-0.2169323650957063	0.09868297201349036	-0.4502926359450951	1.4827928842375804	0.3468164644899895	-0.0054100406566808925	0.0852240362356563	-0.16132105115645312
-0.6490587593043031	0.2707288627952597	-0.3067783169701044	-0.41556068555244774	0.07756153036666658	-0.9695426223091769	-0.8111695886266836	-0.20896373954590847	-0.9800720821307459	0.7357711300094065	0.28490863112513776	-0.6908820759348447	-1.1854779782525142	0.3497200464362341	0.4763763770126973	-0.20133190427221304	-0.23103976650071142	-0.8404977189916025	-0.2186241485636983	-0.20267222976431715	0.19968966280523853	-0.1221978732676284	-0.32252034226544607	0.10820796148037112	-0.5270182143440162	-1.342338155621586	-1.6576555129335642	0.6412835859926843	-0.5518366579216	-0.3646650636145057	-0.6130610494614942	-0.4531356874379216	-0.16936645209133597	0.07222585398577813	-0.43910596675838837	1.6805495500799907	0.29424908084280677	-0.059588305359705496	0.19107866443446048	-0.13744056827821427
-0.5959345827007672	0.1738346579229278	-0.29893456890617054	-0.39932202926894605	-0.1181191472415436	-0.9776356260282512	-0.8885391909562118	-0.3032034753882021	-1.0274769567355029	0.7176825548194674	0.1862761151689372	-0.7142734142014665	-1.1500748015240962	0.31135353922089226	0.3936184489018931	-0.19956889700205144	-0.17732657587059591	-0.8633779905234669	-0.15591051524961358	-0.12378452140115422	-0.006256884071658741	-0.13976387529834083	-0.29073991359585205	0.08957081575726618	-0.43736151977648896	-1.411377188021135	-1.6546863335591286	0.7037114360858702	-0.5343222035025187	-0.3859859042754117	-0.6915296358741454	-0.3423597494090841	-0.15066613874602913	0.05629260880921163	-0.42491306089101616	1.7645950310680725	0.26774265870861025	-0.10716366346864503	0.31338035278522647	-0.05721209419048008
-0.5529628741075171	0.09424021146339316	-0.3107910352053268	-0.38060435799812053	-0.22944821690995454	-0.9839521828853975	-0.9538882799624396	-0.34966652921686714	-1.055181001492558	0.6779494384169313	0.08771241190018217	-0.7279885632861948	-1.135427564728418	0.2698125190812372	0.3632395081354306	-0.1725910302854826	-0.14892352310835025	-0.8838908888780717	-0.04955780401408629	-0.09149927510634467	-0.21576821428865825	-0.15856063398072395	-0.28811816131448237	0.08443340562545029	-0.33119602017746586	-1.4584074403835605	-1.582521793436506	0.7354325666273601	-0.4977891087376397	-0.3947690803496172	-0.7669370226277915	-0.19437289637503502	-0.1843224126115755	0.04628730360580319	-0.4193630854805573	1.711809473297149	0.2529060927123803	-0.14386005268118998	0.40838508789949124	0.028309094264384094
-0.5208166069159879	0.07403869496282398	-0.3107001910020717	-0.3525500134225483	-0.2394942050013527	-0.9868243313232326	-0.9604509610184049	-0.3378114710618708	-1.051771394613549	0.6217319257891405	0.018268442844479	-0.7311051885698328	-1.153552325823909	0.24651323418655302	0.3662257425366687	-0.1252737377463528	-0.18165148029612097	-0.8821901523784745	0.08199262421419824	-0.1096504736527542	-0.36300343450114675	-0.15489053982123813	-0.3057145108902515	0.09187045525862048	-0.2206431866217041	-1.4785946777598258	-1.4451306627815792	0.7349392192060946	-0.45814163282544557	-0.3816042487476018	-0.8364346620591265	-0.1051976997778635	-0.21722314233609974	0.03521435912764086	-0.4317240658706488	1.5431491472670893	0.27251848142308316	-0.18224187684016419	0.453155248583648	0.03797822455091372
-0.49099788463878635	0.09495681134859398	-0.312044685210251	-0.31085317129860196	-0.17713381477406595	-0.9746685529489385	-0.893483842092215	-0.3190068960573944	-1.0200486020733461	0.5821844882438892	0.02035675831562948	-0.7355270671773878	-1.1785775325859569	0.2602509095813449	0.3839600513603709	-0.07803004988450643	-0.24727821674951125	-0.8657843863355161	0.23083097264493038	-0.16824667764146092	-0.4267079528781574	-0.15029737817299887	-0.3326027764195846	0.10317895186377017	-0.12391658418366942	-1.474405496147431	-1.2752594060351021	0.7010756304812434	-0.41938234288902676	-0.32902722027367604	-0.8711389732175547	-0.14211829175449106	-0.22436386866576333	0.02749176837358729	-0.4619779357350848	1.3260451235416268	0.2814610276352716	-0.22493585993127221	0.44299064967210616	-0.004821639609992784
-0.4925560109304222	0.11921041733159894	-0.3303770454271822	-0.24659507655694507	-0.09396114778382748	-0.9654771355213431	-0.7734115322108526	-0.2897132367980339	-0.9778886679808473	0.576640031203096	0.08052597384616438	-0.7389833247034737	-1.1812940285061244	0.3367496426153999	0.41430847586287917	-0.050778794366600585	-0.2974973194236367	-0.8488127920881027	0.3562205898725412	-0.27886009161988595	-0.42210461061219917	-0.15186354373199404	-0.3711225723748913	0.12142120999573325	-0.05052067771830954	-1.463604517834458	-1.0882800205121177	0.632364529803736	-0.3808350715403737	-0.23860733139602588	-0.8613718176011819	-0.2376381086836646	-0.23301806669747469	0.013800565674003942	-0.5182220224793597	1.1244865751457778	0.21679044860635996	-0.27175041215006046	0.3990349485548112	-0.05707683108629158
-0.5060004761676024	0.1316354107358576	-0.34669006878317965	-0.13195250607037548	-0.0072281379259619746	-0.9781102492356364	-0.6480202508388692	-0.28489493835110224	-0.9422262368658265	0.5983579803360153	0.17668721676630378	-0.739639281093299	-1.1978762567424255	0.4487917920354258	0.4427125784048732	-0.05028108654878118	-0.35022698899947374	-0.841037532106197	0.4203306736801123	-0.40804373236662406	-0.37403461444335256	-0.16449543125826133	-0.4135230940421132	0.14751863403384075	-0.0048114427200351625	-1.4536538371016037	-0.9046019152681287	0.5391717562496038	-0.3577622919825688	-0.142846590378907	-0.828395922082208	-0.33953795119222885	-0.23822107256451566	-0.012216786652440543	-0.5931177843986278	0.9767053799695757	0.10120402360754248	-0.3354748471097987	0.35470610296635496	-0.11631334406910947
-0.48838314725805027	0.11826280827287874	-0.3509571507875171	-0.0022838753924426134	0.0757005088677338	-0.9788398129087031	-0.5625182369340094	-0.33679945390229876	-0.9275435677998372	0.6260889017659002	0.2963943662164666	-0.7487494165377798	-1.2374429071173312	0.5480304631297158	0.45119174031787734	-0.07920421973640347	-0.43183853079819173	-0.846760851875396	0.4452271954683922	-0.5065279102691097	-0.32556229364557027	-0.18221943583209316	-0.4456655108439579	0.16398389800566612	0.004313869817664276	-1.4438314340209222	-0.763103913031066	0.43609817619652763	-0.35524672008988867	-0.07015197379834374	-0.7899702009990609	-0.42693580437050294	-0.2272072887296109	-0.041602286690906834	-0.6627779249834197	0.8818089221091693	-0.04085548973748977	-0.4003016176111062	0.31663101519745984	-0.18724357057534782
-0.44804760831914836	0.07013275414118533	-0.30511976137352853	0.09631000164490247	0.1347269364097281	-0.9407913044720745	-0.5318783046809967	-0.3997239888191891	-0.930130438912218	0.6322724395247907	0.36088082992016834	-0.7657942934896433	-1.3180231855934632	0.6171141899604855	0.4382790011989477	-0.1424025976455175	-0.5162841661612128	-0.8454080672026765	0.44937889754829125	-0.609408120775039	-0.31154642633986684	-0.18268235556368984	-0.4669269902587586	0.16486658791527778	-0.028207706386671156	-1.4488855735165411	-0.6754818842714339	0.3307989895183034	-0.36379909150179063	-0.007171351305666027	-0.756094243544806	-0.4304657075351267	-0.21401029217175171	-0.0690279060607178	-0.7136888322317065	0.8036003410026467	-0.20469105766767562	-0.4413434857217772	0.28001980189235176	-0.2719270004494299
-0.4077227855170536	0.04763764656068042	-0.1757238738052633	0.2053296722368528	0.17730699070522546	-0.8769531270124296	-0.535615470802103	-0.44306873361675636	-0.9427720904033011	0.6170057511542896	0.30828998557648885	-0.7771919519788455	-1.4694780711927666	0.6354086385196981	0.4090357013982116	-0.24773089083761946	-0.5747001403587603	-0.8221375693229115	0.4166855271713807	-0.7301283950997373	-0.32820391349602096	-0.16015729125856643	-0.48014488044076914	0.17168807747990336	-0.08428233856928637	-1.4885526886442322	-0.6303950763176636	0.23591553098118173	-0.37826506244272656	0.04499418749757829	-0.7331797546595084	-0.36781258175660775	-0.2054585812001788	-0.10299408698753298	-0.7457059755338404	0.7220233286869426	-0.3294745778050879	-0.46147985183628837	0.23765714063270754	-0.3771529688564459
-0.35955589380011016	0.07731761088491218	0.008069522672310281	0.31841454748234493	0.2136601199853346	-0.7836286437773887	-0.5533685192336271	-0.511965665366988	-0.9570433915859757	0.5651128286560578	0.19008175597023222	-0.7779344812932166	-1.639965491649828	0.6050018417548031	0.34847835531412885	-0.3679834085950259	-0.6306987233334227	-0.7885228213375672	0.36080012604970924	-0.8144634703476467	-0.3487692515053229	-0.1071100163869017	-0.48182972226219756	0.17493235004242114	-0.14221567233721305	-1.5388815092053938	-0.6218985541653488	0.16232361677081636	-0.39975056770833894	0.041333348358410626	-0.7256429723003428	-0.33918389871834487	-0.1962561965677257	-0.13439284965839207	-0.7457023622685994	0.6405381492831571	-0.35161427371367815	-0.45572660437499957	0.1808064276946994	-0.5003340235130416
-0.3082727494998958	0.11016334378093666	0.23726166083958197	0.3682006402992819	0.2433512038995945	-0.6541948269244655	-0.571160810928135	-0.595758692057139	-0.9626337756412735	0.4668390548531861	0.054146779707000936	-0.7677388545640502	-1.7656955704071404	0.5719535222429236	0.263061152773025	-0.4656182605187289	-0.6832213358452006	-0.7689432143316896	0.3004310235886589	-0.8866567637644703	-0.354719913458879	-0.027909162667237763	-0.46814870020510285	0.15254764365044116	-0.1936948644039987	-1.572039449754246	-0.6436626718612363	0.10570507114376956	-0.4266998492829958	-0.047060308623607536	-0.7328039046205997	-0.34017878616995934	-0.16344126996331781	-0.15421026819644462	-0.6916262346690353	0.6094325053580225	-0.2877891607617574	-0.41118058650750156	0.13924387429148782	-0.6237899677039571
-0.2865790021492283	0.1325570901934697	0.49489841682043884	0.3836351205843419	0.24305132365806012	-0.529217043955738	-0.5948154423699681	-0.6687759793856315	-0.954722854808305	0.3799802126603894	-0.11816617336672097	-0.7513732420970827	-1.851558682657669	0.5586170537398575	0.2032906903523343	-0.5273235149743857	-0.7127606142464684	-0.786135936842913	0.23426049076864017	-0.9718926242319208	-0.3339986356709198	0.04799026949355296	-0.4441536780563261	0.11305888453625909	-0.23606584854890023	-1.6058790943975034	-0.6810947183712803	0.061988392067236595	-0.458012702603156	-0.17162248872864558	-0.7502636225464749	-0.32745414025856723	-0.11397577121637656	-0.16887505623467217	-0.5833366753907419	0.6660787187460124	-0.1797543539129818	-0.3497829958395394	0.1264923795750672	-0.7291555625411034
-0.29787166711570423	0.17155285302531437	0.6512750327555459	0.3583289050113193	0.21731748293110478	-0.4297712774117325	-0.6366155548731662	-0.7153736364818262	-0.9353753794244755	0.3371747588867283	-0.28090518731768827	-0.7475440550498774	-1.8860745617237207	0.5548451232541419	0.183189191339038	-0.5520652014954017	-0.7496141834356076	-0.8406310463271346	0.17072199331502	-1.0133111802736106	-0.292546723708282	0.1068725505628898	-0.41513340889513817	0.06428252413630049	-0.2716291955991358	-1.646103301043203	-0.716169177271723	0.023210730432812594	-0.49585802051934147	-0.32272433366275166	-0.7696198995502636	-0.33157177052983833	-0.07599835688498184	-0.16917755402918544	-0.42204774155475705	0.7967055259757837	-0.04551312902184509	-0.29214500800101	0.10498634149678263	-0.7988335145021098
-0.32596509136709173	0.2418055713761261	0.6612730862109643	0.22803972907474684	0.20073880957804868	-0.3399454452482754	-0.6806132901034774	-0.718115554894462	-0.913572881608815	0.31228299672812143	-0.3438897393215082	-0.7919759437089245	-1.869656142286626	0.559390182348731	0.1728681549230806	-0.533019115002244	-0.7820030846809823	-0.8986479486011533	0.1144464074966391	-0.993358411288118	-0.2528132681064458	0.14953878115413494	-0.3864165709624538	-0.004125943858560688	-0.31975018142743045	-1.6765270950628797	-0.7355395379525617	-0.024530333226178865	-0.5392387426458434	-0.5147055489842334	-0.7913301846924794	-0.32351707674897645	-0.05795110062055871	-0.13708228383146281	-0.22511394611448932	0.9674082159669168	0.09395847023806085	-0.2456442187953134	0.06623313541010398	-0.8224085645644381
-0.379121416381047	0.2849547848583797	0.6105353009185155	0.01663958894885096	0.17859471174240094	-0.25943307648002734	-0.7176830800608163	-0.6593138682089353	-0.9055485709105742	0.30358847628292146	-0.3105784148862752	-0.8886878896098548	-1.8611005452114244	0.5516706103298283	0.17538574669930687	-0.4840579846704589	-0.78852538219883	-0.9225558161824875	0.07072176275574352	-0.9497042016792658	-0.23709765721338036	0.1699072493443939	-0.3634170161773649	-0.08577863194456126	-0.3774640059590547	-1.7132731447968008	-0.7458182253550907	-0.08722702994780702	-0.5813845997544128	-0.6344916110495661	-0.7897352947247425	-0.2587360956024143	-0.06064436522420317	-0.08433836166034395	-0.044689159561193	1.1083790823952218	0.2249087411520927	-0.22298386525690694	0.03812889846195504	-0.8138913523264846
-0.4856119542799416	0.29205478108938443	0.4872856725876408	-0.2130729684014117	0.123334427233793	-0.20587930589127054	-0.7546894770548731	-0.5382182878414248	-0.9305629025844198	0.33089838169919505	-0.2293106310139703	-0.9698733144663351	-1.8744475496634045	0.49935264594527123	0.19670353680449498	-0.4623551198258449	-0.7778386494801026	-0.9102831975410355	0.04825533863995128	-0.89429211034682	-0.2539235593304846	0.17809011789333853	-0.35287943518047	-0.16742357713661793	-0.43114969346607096	-1.773505000105724	-0.7645375367378808	-0.16840485366381303	-0.6193130060360744	-0.6022648751856969	-0.7424029167985127	-0.2001120869766957	-0.09044188210452779	-0.04254536805027235	0.08142825041710326	1.152984164372419	0.36017119209321447	-0.2225590356905085	0.0034946332684809983	-0.7383272736702935
-0.6245038034263553	0.3129493251105092	0.2901745159128314	-0.43069439134990184	0.08361793524471127	-0.19822837978821814	-0.7957681172616711	-0.3815799668868465	-0.9656926650300207	0.3894735840032113	-0.08029526042427577	-0.976669289043157	-1.8994147408090671	0.4118368302347698	0.2085155106879318	-0.48489217101300053	-0.7186591523588387	-0.8314152007442319	0.037990742978272304	-0.8191907108869655	-0.3038211697051928	0.19252656078050087	-0.35320415982851816	-0.24767867286573358	-0.48146577165738585	-1.8458316054766797	-0.7912765917466368	-0.27582155399286246	-0.6447695621482185	-0.5016003124379717	-0.6592263141090077	-0.19715220829502486	-0.14205484227437512	-0.01731857718679994	0.14457367377204003	1.072821378900264	0.49307300477635796	-0.22253682237984682	-0.05787686845475237	-0.603797208239662
-0.7510399468351088	0.3091918901861326	0.1327337250253045	-0.5808441816102037	0.0689914234639964	-0.22245857255839702	-0.8495857243756328	-0.21616252170562866	-0.9680633043063003	0.4726620301799067	0.10348248474894439	-0.9367891383784837	-1.9271120786081646	0.321366140409294	0.20464430463202002	-0.5343475041779727	-0.5957397262804195	-0.6453812931554166	0.023067889665528262	-0.7218306326456345	-0.37598074288099265	0.20594291707348572	-0.3540718666749409	-0.3259283590633648	-0.5152188802004548	-1.9073865531408736	-0.8257131538601025	-0.39550819271484977	-0.6392370230539528	-0.37578663616210234	-0.565649545211284	-0.19974741292859502	-0.20706500628235275	-0.0006684884971846203	0.13397958008488783	0.8922227743207605	0.6250626838065472	-0.21299898211463103	-0.10204425730087925	-0.4905601734039151
-0.8322682638268388	0.22828210577941982	0.036511544937230314	-0.6088890280440623	0.03995302007542902	-0.25320601999913117	-0.9050696608101518	-0.053676436572828855	-0.9221483197917522	0.5700851357296349	0.21511760677623562	-0.8630523147607839	-1.9364730689461294	0.2607663286539265	0.19720269569346063	-0.5982784238752851	-0.4858390131046882	-0.43325099855079474	0.011297317981462681	-0.6122309156830723	-0.448168385216951	0.20679114125233963	-0.35203036007614863	-0.40010915449344636	-0.5172828371755542	-1.9371872842785673	-0.8700601330660905	-0.5022763351979658	-0.5960368032386567	-0.2284023875631204	-0.48930253336036633	-0.20163805313913558	-0.2806554823019418	0.0175169671494581	0.07152790365625838	0.6527555998848332	0.7501401473470711	-0.1991684195641098	-0.10034357961500884	-0.403620904018039
-0.8684459416848969	0.11720912357325775	-0.0637363311293884	-0.5584665597322952	0.029457211621729994	-0.2754916136853366	-0.9062197902868416	0.12751202478724957	-0.8328313866139293	0.6715629493489149	0.25677022567216856	-0.7224046096530101	-1.9278219167380577	0.2293989781628553	0.19246613558113196	-0.6663662553467761	-0.421609911833694	-0.28022048433561414	0.01715693377765947	-0.49822262036191944	-0.5082956450715669	0.20495055022371544	-0.3523604080790822	-0.4552230735865333	-0.5089785461970101	-1.9217536501842585	-0.9110269169266534	-0.5855162402702733	-0.5066681033793436	-0.15748994693557877	-0.4594694365220029	-0.21649763546804865	-0.341666267544507	0.05386245846001099	0.015847486289608713	0.4174319264346815	0.8275199906301062	-0.17663023923434107	-0.07848951255881406	-0.34507815985993073
-0.835695284377492	0.019011366936069963	-0.16443064156629011	-0.5082815449633753	0.040367560409314725	-0.24567713986369144	-0.8295988286665498	0.38698973478738846	-0.7022880080018975	0.7557402433934773	0.2783175724103172	-0.5743216222179244	-1.9167033944919436	0.20704267588959988	0.18647404918039961	-0.7314888698191477	-0.3699465861377595	-0.1454005330224291	0.03646765359199485	-0.38449033165399615	-0.559702752503676	0.21532882252969415	-0.3552536514596391	-0.47191675292970503	-0.5148682355762315	-1.8688152956703186	-0.9399558650288464	-0.6372373426761047	-0.37183287690848144	-0.18915478655948284	-0.4836870370553587	-0.20756489155195448	-0.3628810889932167	0.11047276000470292	-0.0028872939859319003	0.22284533271170756	0.8528142750195128	-0.14885249425232722	-0.03921246904146605	-0.37017601067586914
-0.7231972801849874	-0.07621391451941222	-0.251230980002451	-0.4848527954024638	0.04426306354689225	-0.129939592709604	-0.6878551814803223	0.6785778020525951	-0.5384739333400124	0.7943204236356619	0.2716786439998821	-0.4881882217508817	-1.9062639962258718	0.19071033402714982	0.16610880245721268	-0.7936217323999736	-0.3619671245315989	-0.05479973069876849	0.05587763091689675	-0.29581191597425993	-0.6038181158857776	0.22156576502126799	-0.35160449168526586	-0.444135249458787	-0.5340225545205628	-1.7903386931466074	-0.9626307941164487	-0.6478110528566015	-0.2241418747172829	-0.269480408136342	-0.5478090318512516	-0.20445277030651404	-0.33498315785546273	0.16827780073781015	0.00930024967258276	0.0656898338868346	0.8566203875381534	-0.1304015630842462	0.0292738931270858	-0.4703797909241324
-0.5757646700039551	-0.12378294637256035	-0.33388882277016796	-0.48413410267944723	0.04613584505529732	-0.021421742573002566	-0.5159123340715202	0.8942396558188129	-0.4106624593889662	0.784429785900509	0.23635080863691896	-0.4336539387429477	-1.8967630858719182	0.1796112528618846	0.1229217497625208	-0.8651514587806067	-0.4094453093202479	-0.075104508334494	0.0697257649773011	-0.25713335285663413	-0.6360914124766575	0.21251249649794385	-0.3410988508176872	-0.3972868696508738	-0.564363292208391	-1.6920816766578088	-0.9734816157505973	-0.627553320822722	-0.0966642662651028	-0.39031364046706424	-0.6166019524596327	-0.25048667296091626	-0.2837277106860995	0.21530985278899545	0.03466537166569626	-0.04126979528322424	0.8521415385711542	-0.10994588062897839	0.09045164675952332	-0.5750952501959835
-0.424521401574604	-0.08978216760894264	-0.41323993653938984	-0.51464213386444	0.04653862537971054	-0.014787866200060918	-0.34649614905639037	0.9862684083592805	-0.3729853804351491	0.7499431767445175	0.18646759395139306	-0.3644788423032222	-1.91006572544078	0.16180879523559144	0.06131159257201615	-0.953981789307399	-0.4472383999375533	-0.13088411288055363	0.06361287139552103	-0.2598507634214336	-0.6603649984224262	0.20760887371234665	-0.32490786693182955	-0.3488550680314216	-0.5933556160160779	-1.5962656006360754	-0.9628675393157389	-0.6026171031309978	0.002394256078314677	-0.5280009221369476	-0.6381119490942724	-0.32388883184655504	-0.2553793131677359	0.24114418123976805	0.06245499463564452	-0.09354108874740266	0.8597628546415216	-0.0702867911069766	0.12125759319598514	-0.6887337110183551
-0.2641801329967068	0.0006343514590064547	-0.48514961228766584	-0.5624336169214618	0.0484378669094278	-0.06531489679200539	-0.24540550360920976	0.9467748126049148	-0.4040120119420509	0.6963402815140785	0.12730663388472332	-0.29926279229752034	-1.9534818825970295	0.13498357532165087	-0.00023099289116088607	-1.0306638430978488	-0.4595246484761336	-0.1673995433852871	0.019614412832372398	-0.2837378812209666	-0.6781296580070462	0.20066784971283544	-0.3052247622407368	-0.29872757263824257	-0.6165779827552538	-1.5181884913719892	-0.9306142940401745	-0.5800727889479941	0.06396273489585681	-0.629704141570669	-0.6356565603532448	-0.4228287956734483	-0.26936760516666597	0.23229294325240293	0.08314455140666566	-0.11064772357963586	0.8957148601519946	-0.028367497225182576	0.1368794299982628	-0.792947387806926
-0.12286858015943192	0.1193282791548228	-0.5439725316698419	-0.5977382096719649	0.05355935103445385	-0.1578772707626161	-0.2660021792508161	0.7853805095309653	-0.48752232922847527	0.6319248314315015	0.044994692276843495	-0.2689655984344612	-2.013599711905667	0.11133872536693967	-0.05176860324362085	-1.0728638580734873	-0.4945845858478649	-0.24469037535932828	-0.07921184096399776	-0.3199298756684946	-0.6891577191536785	0.16528913992618857	-0.29279472858185873	-0.2595020719181556	-0.6340817062733656	-1.4558382222643225	-0.8707999618138735	-0.5576143948215033	0.08874885385209275	-0.6797838534225267	-0.655979662128173	-0.5407530531500039	-0.3212475083768743	0.20104161648139068	0.08379855241532029	-0.10330843725908556	0.9325214227725447	-0.0018475809593669636	0.13974618415651233	-0.8675384447781452
-0.056715724426800465	0.2165194958216788	-0.5905833945858336	-0.6246971019032028	0.04625932515475156	-0.30876676872197406	-0.3614810380912634	0.568579513296952	-0.6355567538021998	0.5769682077880649	-0.05509485753960045	-0.25835042599403557	-2.067936455675656	0.09833610785406896	-0.09712231067906506	-1.0832456225550355	-0.5587438053597398	-0.377146205381486	-0.23197941774404848	-0.35227032328595015	-0.7005070162443447	0.10844703204520648	-0.29447424704840086	-0.25059387243563286	-0.6395466310264957	-1.3996855962945038	-0.7857788421186689	-0.5375007867533871	0.0978570577778671	-0.6566269174724412	-0.678436701952957	-0.6319463488483147	-0.3989875186220788	0.17041816328386442	0.07180251181458834	-0.09138852529202598	0.9533823133603814	0.009953240329473288	0.13188503476887115	-0.936605531107331
-0.05030318816191276	0.2560102783110638	-0.6288936928729496	-0.6175544993343625	0.038547698943532153	-0.41943262788857083	-0.43574438521996883	0.36517902014142095	-0.7950119110851193	0.5460289284288112	-0.11614068687106242	-0.239777203951158	-2.103264553371104	0.09141894961861811	-0.1287654966664895	-1.0630639210409385	-0.6203562229836931	-0.5367487816725476	-0.4023908726954746	-0.3738339672322929	-0.7302540884209786	0.044553021187084985	-0.3089484489835142	-0.27310633657768857	-0.6411487633745704	-1.3500568052066293	-0.6871613141030994	-0.5213533593584792	0.10546967112507785	-0.5752484499105961	-0.7132053032496194	-0.6986462944033283	-0.46988949687802944	0.1414622609535731	0.07423785258714688	-0.10629484355468481	0.9526338183029732	0.0014844156398346354	0.13894966422768765	-0.9618648249831075
-0.06165157703978116	0.2410276833428477	-0.6645201938410359	-0.5792801542746517	0.041931641669080824	-0.4042989279045107	-0.49863020479580644	0.20864040531093925	-0.9245110481471993	0.5450314443350239	-0.11815121408684078	-0.21519382310810178	-2.110403886869837	0.0956389432753854	-0.11980679346277534	-1.040516354899885	-0.6781976138284779	-0.6987122273684034	-0.5546929659776971	-0.38640983219145875	-0.7704085814251894	-0.03817101204670735	-0.3361774092255533	-0.3277750392689982	-0.6541055098549968	-1.2964220862951783	-0.5766900854841654	-0.5053001668642627	0.11078446139947624	-0.48868805035796037	-0.8055457233351444	-0.7666562341117122	-0.49776597723575433	0.11369347181687695	0.08745879010464064	-0.1326361960094719	0.9151181551017211	-0.03215209002910963	0.1725183149217869	-0.9273770967409011
-0.1108600772542963	0.18084743640474674	-0.706350056117131	-0.5441845206418536	0.01448083955922369	-0.3209523805550182	-0.576217154428016	0.10253065539503536	-1.0192495990692163	0.5462059710601764	-0.1279704853996159	-0.19844196220854668	-2.088675332191811	0.12451998244473894	-0.05887017381240418	-1.0385675834441992	-0.7192984410441206	-0.8471510782232954	-0.646393215049954	-0.3949133450299688	-0.7984683851967533	-0.14017689949000486	-0.36851679015818056	-0.42388371034836647	-0.6725841964746062	-1.226118602752781	-0.4511033335160854	-0.48934120927073754	0.11108243346876864	-0.4373142744383037	-0.9151257912579736	-0.819162215988715	-0.48941924038445883	0.09730520894940345	0.09586324505563526	-0.14431734240554234	0.8469263159241948	-0.08352592426113922	0.23579859413211524	-0.8840754500967133
-0.20541069552361463	0.08225602127799146	-0.751297172339217	-0.5030892274931197	-0.02699671384827982	-0.21181345204989493	-0.6227294772018503	-0.026885401028274258	-1.0437681797041958	0.5366348736840723	-0.15208783642102913	-0.1628638199482115	-2.0444947339726	0.164262892865272	0.035917701495795665	-1.0512100630137282	-0.7063651391803573	-0.9765338757557421	-0.623728275913029	-0.4050628609437409	-0.81972297702772	-0.2411931920579729	-0.3939038696096534	-0.5437746801765991	-0.6860426783522945	-1.1436214121023887	-0.3106673965480616	-0.48000641087285734	0.10500838744088488	-0.4513304639796608	-0.9851056067260657	-0.8404018238970181	-0.46087540242583086	0.08933096036630053	0.09269802470435755	-0.1266450168358896	0.7707161855648818	-0.14146379179359694	0.33227796749298905	-0.8595797382607129
-0.28066369463215324	-0.014593396101515266	-0.7946895549113038	-0.45037454098106844	-0.06252370246298614	-0.07166942350574268	-0.6534871392438146	-0.18828718206153144	-1.0077734899141901	0.5246175653160605	-0.18361601469464944	-0.10208962691726706	-1.984595316396237	0.20061165155215283	0.13944412696061126	-1.076130503751003	-0.6305537833885821	-1.0614211139689025	-0.517214699056929	-0.4200249285318308	-0.8455247728043288	-0.33052561235839306	-0.42390895942475665	-0.6638398651185711	-0.693600067773551	-1.0482927911589126	-0.1649342857459126	-0.4845185996471292	0.08676905866092881	-0.5372438314983977	-1.0214171713403528	-0.8311221085565179	-0.4275122892206813	0.08333692843803928	0.07246735261896686	-0.08197748847858762	0.6965575983386265	-0.19793280415857267	0.46462944107186244	-0.8468126465556652
-0.35030358128155364	-0.08661404180068485	-0.8334359053740457	-0.4164788392514578	-0.12189117027966598	0.06048466235865213	-0.7100276250663689	-0.34474104668653227	-0.9749352575365389	0.48585602432955116	-0.290455191592636	-0.04144196354527382	-1.9343094277232822	0.23125272971367633	0.23699372415667166	-1.09287381534059	-0.5352454168023836	-1.0867077813128163	-0.41084145178473247	-0.4162135281182292	-0.8733631420901993	-0.4025359643788823	-0.46828976910958175	-0.7662667376562089	-0.6847569813968112	-0.9347487436068601	-0.04517409618259349	-0.5030440724771263	0.06119216767464739	-0.6550235266866825	-1.0087445960153125	-0.7920028507170708	-0.41431052582281575	0.08167446156735098	0.02317157493348924	-0.028299314803813598	0.6247596493703498	-0.25529867894150027	0.5946164703575108	-0.8687296327601951
-0.47218463486165135	-0.15110095975938576	-0.8639361977298659	-0.42426414940960344	-0.17742487500849652	0.1368366196975904	-0.7744831751615735	-0.46801271321243504	-0.9565476405471097	0.41200981554207355	-0.45633266246228193	0.017773916843851423	-1.8869686847527205	0.2327872728615922	0.3124517259829897	-1.0868452417726417	-0.4759416854426844	-1.0797519966615008	-0.32043155034983856	-0.3854714097064775	-0.9036840726522912	-0.45680567997889543	-0.520655611123451	-0.8390383263884903	-0.6544504529406148	-0.811778121157975	0.037154046870681835	-0.5314863827975082	0.041970104089236536	-0.758032161627394	-0.922232324230494	-0.7150601670925922	-0.3978959122606019	0.07673027492593064	-0.05395718490483076	-0.012797919271921022	0.5486161865870003	-0.3138335291979816	0.6638885886720658	-0.9097187166553479
-0.585801403736733	-0.1673234611079173	-0.8889780512443709	-0.4621110780921893	-0.18572450169331237	0.16316057884549245	-0.8238089380201178	-0.5655053613533564	-0.9577316416984439	0.34733311962540886	-0.6226918221440408	0.06406712338062628	-1.8111525121868328	0.202342405369745	0.3333771641230515	-1.0691485743630074	-0.45629455827681903	-1.0598244378287456	-0.2636049142141753	-0.3490259910049844	-0.9494867044394633	-0.4972182953498523	-0.579127341191595	-0.8703660752857412	-0.6113895826244782	-0.6923992729699358	0.09579780561160238	-0.5702058405226815	0.03084772357968747	-0.8205984565895925	-0.7853215294651921	-0.6068404879251985	-0.35013455881596717	0.06082753372864279	-0.14003961601080528	-0.06696464403810387	0.46230591846922414	-0.3627472392742671	0.6712474281946818	-0.9356368727483014
-0.6535766825818378	-0.11417956501628106	-0.919823551572561	-0.5269295631949651	-0.1724768510231813	0.15318535509255723	-0.8628620221144256	-0.6608892249696493	-1.0172797797818072	0.3156683972888551	-0.7821009003938757	0.09138754053046758	-1.6745223229156807	0.16502137888685736	0.29684701643666683	-1.0590507136366938	-0.47052196679094893	-1.0026205071128516	-0.2993102366358606	-0.32653145202674766	-1.0166655610849549	-0.5276102231176802	-0.6470719812794283	-0.8610358880832729	-0.5566804689378195	-0.5379163289957904	0.13596228629679125	-0.612240149460404	0.02747834710384268	-0.8300513675760793	-0.6432526874553961	-0.4871672112276557	-0.3095282322210153	0.038930760603093854	-0.22554031141294942	-0.19864201978022605	0.372880456347338	-0.40022109435995923	0.6233127153608671	-0.9454499927909028
-0.7325481811621619	-0.06238872265525384	-0.9593122289533327	-0.6101111222779155	-0.15558653741911885	0.1003394511159581	-0.8691047196414434	-0.7632425466602426	-1.1123479524051978	0.2982685611160549	-0.9109960395459071	0.09964526564096214	-1.456544001422118	0.09231214744326455	0.23612183090083577	-1.063004336302186	-0.5263937273138756	-0.9023095724989479	-0.40207598679988443	-0.3281347995345104	-1.0853196080365428	-0.5550943496972149	-0.7204278116089102	-0.8159374023066945	-0.48072457163870375	-0.34176880359583056	0.17270382597557135	-0.6484457526289039	0.044918308505600704	-0.8073059212966754	-0.5242862593503517	-0.3740580673959229	-0.2870478147505927	0.017077201448189354	-0.314300172062642	-0.3845448933521586	0.2846550105927936	-0.43349663373065656	0.5186277515620491	-0.916176439048878
-0.8058015491426458	-0.05418318252240857	-1.0068107695125617	-0.6787890189637665	-0.1308434774901745	0.03241137767495797	-0.8626718432245795	-0.8587360870130414	-1.1688240162317582	0.30371586061524536	-0.9879226403972374	0.07891437994018084	-1.1920576316872917	-0.02225731254288918	0.1698601231904468	-1.074623360359016	-0.5807591476957756	-0.7987207365626853	-0.5005257465906581	-0.3390947712307665	-1.1362370645636686	-0.5927682543207607	-0.7889207572500043	-0.7241918519647451	-0.3746588489652723	-0.16001403076968962	0.22893738706260347	-0.6637921833679368	0.0786808360492701	-0.7755559458788378	-0.44340184735866356	-0.2841181174551615	-0.24668221357596654	-0.008680867054386863	-0.40203025211859666	-0.5652096176282427	0.2041963374379919	-0.4576425024195405	0.4069570927117767	-0.836899170016407
-0.8425278932051867	-0.0841012277295523	-1.065153512391816	-0.6929064235978353	-0.10312513516483102	0.015582594807378536	-0.8613254974329694	-0.9342086376473937	-1.1709889715663802	0.31892641351726503	-1.0276933818843539	0.03280097870823062	-0.9533506717275246	-0.14066313039883171	0.09337328732224215	-1.0929404100486082	-0.5708152321943593	-0.7343106259555732	-0.5859180097327805	-0.342424414646731	-1.178056994403938	-0.6340983932315889	-0.8481670354540656	-0.5801546673722819	-0.24303027795521093	-0.01176538069115593	0.30008918383270566	-0.6547816638930234	0.10636358733295423	-0.7435704280977821	-0.411170233824634	-0.22493824644544486	-0.2022695652358637	-0.03670639801667837	-0.4704871753780745	-0.665818082609998	0.14655009664013896	-0.4694322170530503	0.33012162300098813	-0.7132425128321801
-0.8631950346498106	-0.13873489726673854	-1.110310868055722	-0.6537012606501642	-0.09147096577814676	0.0560069314135477	-0.8479888254434312	-0.992324844729761	-1.1388495371956413	0.30391665286789105	-1.0341049292406232	-0.004328816738189212	-0.7900059974525121	-0.26342072519714466	0.008139182364863861	-1.1284564193300155	-0.5108670357227776	-0.7034534774953877	-0.6601455142725705	-0.33353700170072864	-1.216022092915803	-0.6629380153126258	-0.8983982121586369	-0.40211456402493095	-0.09943987895133873	0.10569663286583993	0.3606828023400044	-0.6299369094872642	0.12543379976766764	-0.699575087652417	-0.42819722966623974	-0.20399604261520396	-0.17746054642228998	-0.05936831262246758	-0.5166574786299273	-0.6396016229154202	0.11708908875301657	-0.4732751197974632	0.26617398925569813	-0.5518823561868056
-0.8620291189652856	-0.20784671316874292	-1.1294971637832534	-0.5912953035427144	-0.11635514582075408	0.11452661681786261	-0.8531900671451002	-1.0223887337977624	-1.0633345238977374	0.2711313802181866	-1.0293179596792459	-0.043699519039191156	-0.7036719349042656	-0.39402967529996363	-0.0691541547649889	-1.1866987489687346	-0.4276223313312973	-0.7035347746512002	-0.7088946426517941	-0.2934984787251883	-1.2343450169080155	-0.6889363635919457	-0.9390553351006844	-0.21609927991530364	0.03660168293918444	0.1518839177996992	0.3901016814796182	-0.5950561381578935	0.13722948254917564	-0.6411577437146094	-0.48343729459529455	-0.22981000848608915	-0.14619245939997522	-0.07828077977525216	-0.538340683342274	-0.5285095127090151	0.10852836593043694	-0.46748022237868403	0.21593582689798332	-0.34639588429428636
-0.8138322220652847	-0.25912367798051417	-1.1311738882204811	-0.5423608774327879	-0.17447605263340932	0.18382431722874695	-0.9080491300844102	-1.0215811141925861	-0.9562654843707339	0.2518963460373361	-1.0270591084174712	-0.10567907355803832	-0.6663440047851769	-0.48687539278375846	-0.12883088866067738	-1.258880402491018	-0.3086369894699924	-0.7306912765788015	-0.7247895350335333	-0.2066341792396814	-1.2398216219344536	-0.7196248926249288	-0.9647724625550911	-0.03492330452064948	0.14524450106218795	0.14262960146435583	0.38480121951772495	-0.5572346836040125	0.11871510262833462	-0.5885182823251316	-0.5587086829795985	-0.28504927546147635	-0.10316457808174624	-0.0969415890989874	-0.5255786305104111	-0.38763415250910654	0.12593163360125983	-0.44814631211181455	0.17822311981742767	-0.10625151444783912
-0.7273401386743018	-0.25819021234058176	-1.1113880207514648	-0.5079427779089127	-0.25777807972783856	0.24360243216578653	-0.957565071832801	-0.9718252656156556	-0.8666980386998675	0.24916298053358052	-1.0043778482644712	-0.14847606583432166	-0.5855999175098386	-0.4933269167434105	-0.16902080828843324	-1.3361127388687752	-0.17851974220223427	-0.7620492155187911	-0.7037948602123468	-0.10708612130074595	-1.2476248484584562	-0.7389483264510442	-0.9833935579464212	0.1233491905877786	0.211778605816131	0.14471869465688866	0.35865402750719516	-0.5381521162140465	0.07615093857633591	-0.5506016375666644	-0.6415465260945608	-0.3483928035640692	-0.07197037707953127	-0.1198297415510936	-0.4735187049154278	-0.2661171701416797	0.18205967187376332	-0.42695481374089017	0.12939860093699723	0.085603927203201
-0.6339382902706181	-0.22865168220421905	-1.0645383673583457	-0.45935028490068647	-0.3508232746697636	0.27273616070140966	-0.9606441586207886	-0.883555433953601	-0.8107599174899491	0.2697150391672676	-0.9691218174449283	-0.17207384722870558	-0.3801017789057906	-0.4136800274421625	-0.188490184691249	-1.4220234171966712	-0.07822130037222229	-0.7938298996690059	-0.6585779301401765	-0.01886437110835344	-1.2622270493319099	-0.7434416970194182	-0.9993290207977494	0.2417186817560236	0.2377861741639705	0.15198287484566092	0.3220308604280605	-0.5368217411454652	0.04853981519392413	-0.5416425141849951	-0.7118477922538247	-0.4211895327193657	-0.05808457214073961	-0.1548457677647502	-0.3990348552336548	-0.2038544558607363	0.23364825429202823	-0.4109029201242344	0.07775038302960532	0.19422892651870388
-0.5603012845924685	-0.2290359117479289	-1.018324623388013	-0.4027065337663257	-0.4300504584821689	0.27459939580697423	-0.9135552617523413	-0.8197534851446674	-0.8006497606654154	0.32566914690449134	-0.9366063266992739	-0.21015927457299338	-0.11093320766032351	-0.2539616138082778	-0.19396131487161936	-1.5163846134735928	0.02166043911637111	-0.8202644828529921	-0.619415708212557	0.07004739561711373	-1.2641045642669417	-0.754130430462755	-1.0029169619909333	0.30809851153756856	0.2433223681496663	0.14213481623454563	0.27589842784409013	-0.5405634210258508	0.03293925829683651	-0.5906778936312609	-0.756613510045929	-0.49687533006155615	-0.054437939535804336	-0.2091530188739016	-0.3278752095737717	-0.21526377683752695	0.21873592968674854	-0.39429847040487764	0.03709198738343907	0.2421251553793696
-0.5266933363405604	-0.2654339999959202	-0.9920940085851946	-0.384118670432256	-0.4680676291025573	0.28713487274717636	-0.8037073312346198	-0.7927356181677949	-0.8416863439996325	0.38935483589680847	-0.91057418785331	-0.2450181956140273	0.19086061609369132	-0.05625447171111427	-0.1959099962984125	-1.5904834935898693	0.13643734615068417	-0.8018750662082093	-0.5735690063492062	0.17320361273627277	-1.2382902933080404	-0.763607811075506	-0.9909420751748106	0.33017737361876287	0.23794866801421993	0.12579957349924922	0.24323087846976765	-0.5522790364735461	0.016278608460920063	-0.7016722660429944	-0.7693404847187064	-0.568018634163814	-0.06172882132567099	-0.2749068882073795	-0.2796092124820318	-0.2682036139004739	0.1447682541552974	-0.37858532977580744	0.0013311129212664947	0.19997542678375785
-0.5302232318045549	-0.3054245166157748	-0.9800584494281921	-0.37427226352219745	-0.45940344212411144	0.3245189086934651	-0.6355227809346847	-0.7894876911753724	-0.894106742412491	0.4383503045988002	-0.8938706559400795	-0.2541216716027739	0.5415923186105274	0.13414894784616202	-0.2055640343736554	-1.6208927402616833	0.22938785041991414	-0.7302490200511811	-0.5025553915481019	0.29954940366880206	-1.1981950574197195	-0.741354400265571	-0.9642614204860328	0.33470309512900565	0.21985483525046493	0.0848350215467219	0.2338038161591304	-0.5675035161646254	0.014785882998407376	-0.8412722652165987	-0.7365549869168118	-0.6283810404363029	-0.07932799462948778	-0.3325949970199186	-0.2645129903043637	-0.30568246191277243	0.049024524038693194	-0.37042749143542797	-0.01561466916811266	0.07654566254849224
-0.5533100769400408	-0.35325991618940883	-0.9799727963222654	-0.34457474043012337	-0.4024732362704892	0.34707571564103346	-0.4749121803906915	-0.8078959343365681	-0.9582643103678634	0.46535146493842505	-0.8682872954904948	-0.27158276453802876	0.8401202044303708	0.26973637762733194	-0.2305328774876561	-1.6132273388703442	0.27803590762049457	-0.6596245548537627	-0.4071586558754404	0.4428143999923237	-1.1653229520787967	-0.6737320837847085	-0.9303143863778247	0.3202161405598615	0.17690229416782816	-0.007667825973170184	0.2224268940821142	-0.5817385293984474	0.021702273145252103	-0.9889715162531371	-0.6591372969945299	-0.6658150085000617	-0.10278084746122644	-0.3773621286096616	-0.2882196235517739	-0.32881333576687904	-0.07049831828633016	-0.37113554071275806	0.00013633302802858183	-0.04197536000250148
-0.5782465272882936	-0.3814029623388009	-0.9898488589904544	-0.2970587034828044	-0.34995597397120937	0.33137246780811036	-0.3888366111037554	-0.8408837054936799	-1.0463655987110199	0.47545800832158386	-0.8166388857792114	-0.3002150944675208	0.9878313764311517	0.31410341711381584	-0.26400921904547536	-1.5259917763513529	0.26761576087174255	-0.6171093942500679	-0.2879846124129547	0.5396826846318998	-1.1429112870901939	-0.5761973911142593	-0.9091088021893274	0.27842774194432457	0.11426519105057198	-0.12355752202210195	0.1921728304894476	-0.60820467841904	0.012092673910572404	-1.113136395986482	-0.5520670171604649	-0.6761710433611698	-0.13681608510728588	-0.41658770396377687	-0.33964000119906723	-0.3875312996477574	-0.1824816638387597	-0.3755476595428678	0.026141632325894244	-0.13567778459781848
-0.6085839105869204	-0.35931329943018564	-0.998476462751049	-0.23975324847570945	-0.32660353516232055	0.3105921077224697	-0.3880517458440718	-0.8633175834152453	-1.1008665693029496	0.478476369280707	-0.7284449553227897	-0.3262535663885149	1.0660807922019138	0.2641458378002894	-0.3016510306330508	-1.3109855040381817	0.17653653481894285	-0.5909609770545419	-0.1684477656359846	0.5386438961057438	-1.142465299323234	-0.4785019239262495	-0.9115256053075844	0.22558636222378897	0.055077518789491	-0.22266850116679576	0.15173543519952104	-0.6588171349343865	-0.013340961273164314	-1.173395510933065	-0.4449843738382782	-0.6617965129214778	-0.17163785135440984	-0.4431566699155113	-0.3945363400083803	-0.4790152465012614	-0.22642468743176097	-0.38868960946288716	0.04626990620296735	-0.22023467801959465
-0.6477063828393491	-0.3069284334801107	-0.9993875003322673	-0.15811988649212255	-0.3184950086314231	0.26833436946948624	-0.4234310567805551	-0.8682804557421162	-1.0849893511911826	0.47244396547542067	-0.5741788774954597	-0.36152537368507387	1.1846066964774753	0.1590208466157142	-0.3428545261707162	-1.0264718814773457	0.031283416168497134	-0.58009317326553	-0.07763741148604728	0.4817990795355322	-1.1794854027764365	-0.4022809427303379	-0.9235164621883649	0.15658556284221462	0.0006192728014631887	-0.2922206441750368	0.10259436570790008	-0.7283624916444835	-0.04419826114123297	-1.1789860947347397	-0.3413610344926243	-0.6286784445143649	-0.1876377498360624	-0.4549795038842749	-0.43234554749213283	-0.5704183803922767	-0.21129720837678106	-0.4103309273747044	0.0628174283279336	-0.2689992087426337
-0.6863251966618815	-0.2595668384358361	-0.9994835356328517	-0.053529515986079745	-0.3356381624391325	0.19960350477485095	-0.45642558481261675	-0.8670565630688397	-1.0099199864335353	0.4495860345210298	-0.3815601979135706	-0.40606714336373606	1.32498059934715	0.04289341534198242	-0.38437844247990116	-0.7568579485893865	-0.12992603748096837	-0.5914194930133249	-0.026365773269325276	0.3938784274666634	-1.235973028197195	-0.37430894864924025	-0.9401998564011802	0.05980325998972158	-0.05570052554117799	-0.33499207848531604	0.03804841762355681	-0.8037808999594225	-0.07831892819126393	-1.1452836717760124	-0.22203359253441773	-0.5967641545184582	-0.1913821026611295	-0.466863345811596	-0.443311807499127	-0.6382571890849291	-0.16944815273790434	-0.4247890159514081	0.07674935122716289	-0.3026491784040579
-0.7247318309756492	-0.24284224572037116	-1.000586643815238	-0.011785183153563522	-0.37190309164820234	0.15719659922811763	-0.47302548505491393	-0.8691005386128051	-0.8757692279216698	0.4058888904211041	-0.23818746769434887	-0.44683300164106754	1.4277364940158068	-0.07569397059634655	-0.4244986106471901	-0.5542768467985274	-0.2955509830214849	-0.6002678754519559	-0.026139876865967453	0.25366204964381767	-1.2780268677054494	-0.409160983292154	-0.9567767835162749	-0.04473742259461578	-0.09792041891304049	-0.3544499657820834	-0.020983340193978486	-0.8782929902588901	-0.1106116512008277	-1.075259481265184	-0.11234225321849085	-0.5669352335937285	-0.20312044617701477	-0.48577072896783413	-0.44693229927079364	-0.6435394181784981	-0.1133837516970028	-0.4234312273372334	0.07261247069592135	-0.343031759993332
-0.7660961190479553	-0.2661293847529409	-1.0047966237489572	-0.07709123953098526	-0.4260344152475047	0.1403569678300831	-0.44746000857700585	-0.8285076828402829	-0.711725736555629	0.34803265392494775	-0.16497675196503725	-0.4789049404573097	1.5335569783029452	-0.16934795889850868	-0.46356596770805714	-0.4639183429719528	-0.42585199343359514	-0.575690119306727	-0.07521073648633732	0.14271993688054604	-1.3000985839765797	-0.5003395385700795	-0.956553202611062	-0.14663390689709205	-0.12241707953048883	-0.35022779848770097	-0.05298011150364483	-0.9366742828518072	-0.13544934224598013	-0.9941875025615021	-0.03148751359829547	-0.5185220983148253	-0.21505423013316446	-0.5098536206083555	-0.46157686329331343	-0.5752708314580652	-0.039067586563924526	-0.41101121001370844	0.05479841012557031	-0.4076264372324044
-0.7965578095335346	-0.30678699929224224	-1.0170216579584637	-0.1850819447705981	-0.49381616984135207	0.12132050901500735	-0.39395031014184384	-0.717292979370671	-0.5579743531932794	0.3154114695677276	-0.12237571472475613	-0.5011075658753645	1.6880901042539964	-0.2376556286029475	-0.4919678905169117	-0.5373863258543745	-0.4916288462584282	-0.5323229645101174	-0.15517806327508848	0.12423502124723126	-1.3170585943033295	-0.6095885952269245	-0.9399895838831827	-0.24263417746124535	-0.14557958011430944	-0.3349847483337635	-0.05735989769051919	-0.9490828019810558	-0.14878645746286573	-0.9319645886348382	0.055692386545110405	-0.4575613433614721	-0.22306728818400864	-0.5403881038663186	-0.4841091853373382	-0.44865528582090686	0.0637944224589592	-0.39134965341458405	0.04691214524467781	-0.4976200347773833
-0.8125334262843621	-0.33769272657800187	-1.0242554520862548	-0.2804686159558883	-0.5295989386620727	0.10627088514196922	-0.35064989750763614	-0.6317127204061022	-0.45134568825931076	0.34388726548323306	-0.10544480175736078	-0.5102110418641111	1.806424898263817	-0.29985441089030324	-0.5067094257399573	-0.7361189545187178	-0.5267560771759792	-0.5064346982131905	-0.25292617514634064	0.10569490429127046	-1.3333854891287307	-0.6970693366009575	-0.9308760003183009	-0.30955600981886755	-0.17470303930991665	-0.32857453080088633	-0.04397392954730117	-0.9255185335788063	-0.14729373200035306	-0.8806929756679027	0.12550900396999226	-0.39478075869235496	-0.2383473938246868	-0.5829614909462697	-0.51941440000895	-0.2671199855398325	0.18804460198866363	-0.3701359417329976	0.04298336451466088	-0.5932117795054018
-0.8280675381987702	-0.3638156210773372	-1.004903041244199	-0.35995856395937575	-0.5011367757376293	0.10512907731163086	-0.3490801669882701	-0.584068149006901	-0.4241057508577903	0.41128005445181265	-0.10902306150449086	-0.5201469498196414	1.9292268947353208	-0.3636814488842254	-0.5161694675657768	-0.9659793517045436	-0.5673651438644824	-0.5133742234333437	-0.35432285619910353	0.054907178305940364	-1.3508788134984877	-0.7484811465526093	-0.9421322342248096	-0.3496332288727896	-0.20849605862322243	-0.33777020592380735	-0.022597810928028896	-0.8947813262651216	-0.13728015140249825	-0.8278945941297478	0.13126791673721566	-0.3311504480859162	-0.2535250124052264	-0.6208423492138493	-0.5739566388246269	-0.07964493251585072	0.3045067965080922	-0.3627111426444425	0.025133424668236714	-0.69664442095043
-0.8551600752724504	-0.3813133873531505	-0.9556031899118492	-0.3752062474573955	-0.4557637191925483	0.1213964487281892	-0.3875144150124431	-0.5228236622810261	-0.4541092366036283	0.5094329210918009	-0.11274193848248545	-0.5384304855380787	2.162432609188417	-0.4278481949032587	-0.5286963939189991	-1.140811490159678	-0.6010170932006147	-0.5455386301589933	-0.45951528136283687	0.035436166318085674	-1.36262107883137	-0.7600070162770372	-0.9680889126490883	-0.3813558653611822	-0.23814405937051272	-0.34613757392126787	-0.0031847045862070573	-0.8554354836118245	-0.1327733238544509	-0.7808457165419449	0.10092544418822576	-0.2875595075013134	-0.25838718921180626	-0.6339133043347658	-0.617406153349868	0.06192468449816434	0.4008081099873005	-0.371354897155539	0.004169163658657542	-0.8237786489100924
-0.8885687033797616	-0.3760355349091863	-0.8856427712105674	-0.3364633274064667	-0.40348753708744356	0.16128920734208654	-0.4312223538391793	-0.5254833231412827	-0.4779975805455813	0.6185127725773708	-0.11383994962562607	-0.5594244197403637	2.4055180418436297	-0.5156422197722561	-0.5532576269358966	-1.223932200720082	-0.6189016471086807	-0.5900927234304653	-0.5755165071599754	0.007983544905828295	-1.3585323378349798	-0.7192589919987558	-0.998786038599375	-0.40935029841555926	-0.25373491668656395	-0.33677697038840976	0.0037302281097370445	-0.8082598293569797	-0.14512483914983115	-0.745012060875066	0.045452945682477465	-0.2947007458995546	-0.2658520606619085	-0.6193476542291939	-0.6352448438455953	0.1865088861236789	0.4618301544043938	-0.38539370949350993	-0.006479805479872211	-0.9368193340784682
-0.9306338267991989	-0.37944881330974933	-0.8047524970833335	-0.30603444740242347	-0.34883289306663984	0.22182400727832938	-0.4379903073476769	-0.6232676116951835	-0.4826887565995315	0.6760904907875995	-0.1486322427689105	-0.5752805838436593	2.582438370352848	-0.6190774563836501	-0.5885889213955071	-1.2371670226925078	-0.6531488855039816	-0.6236326780324617	-0.6776422175144846	-0.04975703858186621	-1.342461184246576	-0.624734663570906	-1.010891347610205	-0.4452076402700249	-0.25886915220058976	-0.33573242379214313	-0.002296910088867128	-0.7741190791595078	-0.17853782253529243	-0.7240005469321207	-0.0511058965502708	-0.34630743449289203	-0.2911544474161497	-0.568670376654206	-0.6332936806153564	0.2708996588605748	0.46708174118369666	-0.3992242720440309	-0.021265655149643917	-0.9939047273720899
-0.9816640702707844	-0.4272394253905582	-0.7320978988683632	-0.27287326863201955	-0.3429940483638255	0.33576612264219247	-0.42619016003959515	-0.6904171936206347	-0.48337700671199996	0.672454639675179	-0.2377177463061388	-0.5911001209404165	2.7212083120636286	-0.715891315022837	-0.6276540987232343	-1.1900950790776552	-0.7086919429377152	-0.6472641352840337	-0.7448635108773964	-0.05382939070252193	-1.3231371268753844	-0.5085113192212609	-0.985333920802379	-0.5029038144934218	-0.2534327351404855	-0.3631655159782995	-0.013821797915440012	-0.7497371844130262	-0.23099236719495816	-0.7224964812392841	-0.15532021062815554	-0.44109082227638724	-0.3289554886673054	-0.4932772498686636	-0.6147467901323571	0.24381629647748376	0.4168143889072531	-0.4086399391006096	-0.04352157009785883	-1.02712709109124
-1.0316334161985465	-0.4960424433157164	-0.6887184940395981	-0.22022823515920392	-0.3778801164623113	0.5180594041347828	-0.42303258672563915	-0.7276748795421507	-0.4765208753234275	0.636363851554503	-0.3381723025516378	-0.6098364996487846	2.7193927645390943	-0.8136217996263321	-0.6618039778211869	-1.1101989543791773	-0.7533023873891519	-0.6769928792215416	-0.7873902201459388	-0.02588497568850987	-1.297400825805812	-0.38704062725537225	-0.9200083713184721	-0.5740532669444443	-0.22637608368928047	-0.40108072488488417	-0.027806205312419507	-0.7232765786218859	-0.28670741392053495	-0.7379429521187347	-0.23594251667165764	-0.5819328963874563	-0.3761805726112144	-0.44331173181017836	-0.593117784398628	0.12309275046903571	0.32313129295679144	-0.4130714945775483	-0.07170832938097613	-1.0268042049715638
-1.0816520563556176	-0.5586930740685896	-0.6742846479166541	-0.15157566685125748	-0.43289638077437687	0.7278889680535676	-0.4265644803942131	-0.8088556057809904	-0.4839149493286419	0.5510487347449489	-0.39364131234409594	-0.6200654236566223	2.544997821684304	-0.9060458105961956	-0.686404446034597	-1.045356738677407	-0.8020462084818595	-0.709365406666071	-0.795505377302938	-0.010295620343079534	-1.2718360584927617	-0.2766273413334334	-0.827451199915083	-0.6435263828565998	-0.1877567119466319	-0.4597549229888484	-0.049251374614818384	-0.6967771702245786	-0.32883321521674763	-0.7633105808513102	-0.2905866614732324	-0.7194433367192765	-0.43402855950949937	-0.4210565369281044	-0.5678502205670263	-0.02573901321951737	0.20824184716122818	-0.4141016368594682	-0.11757639591297378	-0.9656827351819853
-1.1296410602015758	-0.6093972304194926	-0.6792629102550475	-0.04233437295265004	-0.5013072958749724	0.9129025185576296	-0.4609717658937044	-0.8829846163931515	-0.5198938172769819	0.42842944007292544	-0.406664861407018	-0.6344698264098473	2.331756304634451	-0.9808840742316477	-0.7043676268379561	-0.9967741466859346	-0.8937310764470311	-0.7364958935038117	-0.7594509422578819	0.04240658787765446	-1.2545454558352591	-0.1876081541448127	-0.7279337419982109	-0.6938009932347138	-0.16180330821554284	-0.5438280962230814	-0.07427402692871835	-0.6808597868519465	-0.35597732468286464	-0.7935252741185359	-0.320325795801869	-0.797873040734068	-0.4955946816128158	-0.38874519687715725	-0.5353380599268498	-0.18828694063226165	0.10744350264884958	-0.4201742006615138	-0.1741221350043599	-0.8908429686320959
-1.1703902420212002	-0.6169286009234968	-0.6629784379343585	0.07799441837329726	-0.5441107903504367	1.0547470542505282	-0.5372184071593787	-0.9161742924515572	-0.5510206537811012	0.30508038431064216	-0.370580086482162	-0.6678436888221395	2.166906637016732	-1.022138099660433	-0.7280547868658778	-0.9344064501347301	-1.0117070151210505	-0.7682538144503994	-0.6984931400789889	0.11250975848701869	-1.2439321944998551	-0.1150240034150988	-0.6446791332581581	-0.706429653257308	-0.15118704333257105	-0.6109063130822701	-0.10205870656767368	-0.6709956100413598	-0.3670825144961086	-0.8229453666423762	-0.3423624770305052	-0.8019481847084728	-0.5524535492097624	-0.38708018800819577	-0.4927304362028043	-0.34561141201506446	0.05857616946763874	-0.4361733376653486	-0.2267785605694091	-0.8617919445130913
-1.1922854527438258	-0.5528848434201177	-0.5798456097610494	0.17747162259003296	-0.5468949725929164	1.1487441463737498	-0.6262281650325143	-0.9416666557297633	-0.5609172157431442	0.1962488243202793	-0.2573891993474237	-0.7088925739681771	1.9729979709565153	-1.0319105624172906	-0.769243024271566	-0.8727152156176029	-1.1126007460102305	-0.805133456213173	-0.6319118865255916	0.1227270214785835	-1.2290586584115382	-0.0566462216939695	-0.5876180922348114	-0.6880209229055498	-0.15036032023481033	-0.672006791350193	-0.14893754415496305	-0.654443526896425	-0.3618794637476954	-0.8411502372452929	-0.36536845572790577	-0.7385834134574472	-0.6065691003829965	-0.4323531772543102	-0.4527713359005471	-0.45483013081832613	0.08379772559235774	-0.45103126583395675	-0.2819788268080495	-0.867686797860158
-1.1815221649355814	-0.45643851347603637	-0.4998923287016773	0.28671608253587844	-0.5318245204546355	1.1493760732727252	-0.6948404822915021	-0.953731096745361	-0.5645298695901998	0.13947859323359313	-0.12908644767861246	-0.7454330075821135	1.6751935739998323	-1.0186121646411768	-0.8236230066380512	-0.8229304138971738	-1.1772206674896357	-0.8264040440599503	-0.5693659641776357	0.09419546512370035	-1.2102679150833537	-0.022836449440758726	-0.5587734937848625	-0.6606614071545774	-0.16171778513646448	-0.7417128675410416	-0.20489490250949	-0.6398426605187433	-0.3604870173469637	-0.859028753971462	-0.4093058198158369	-0.6096764482410091	-0.656168070650118	-0.47631195339316806	-0.44273368506053706	-0.5157667778511622	0.17862023102292177	-0.458983631050719	-0.3414774303202609	-0.9033831673881807
-1.1151892781046036	-0.3820182010560291	-0.49789116068139505	0.3701509253978651	-0.5103213431352075	1.0678900488961833	-0.7079990502413425	-0.9292457653205233	-0.5572702812391459	0.15966361226567022	-0.04963472038365511	-0.77229392228629	1.3535959489584637	-0.9910401727754838	-0.8863927818588173	-0.7886131093600908	-1.1932261785413694	-0.822348941928024	-0.5228689544864363	0.06081371982905933	-1.1936104279271995	-0.019080424073610994	-0.5506181140994657	-0.6247769651713081	-0.1826253272019096	-0.7860236336773975	-0.2399923783043084	-0.6313227168503694	-0.37526528593744646	-0.89443673066867	-0.4832147518090979	-0.4181588435429184	-0.6923460028790769	-0.5284254599925277	-0.47720784872667615	-0.5345006918825966	0.31146446716318754	-0.47277809697141554	-0.3927058606975962	-0.990619142938084
-1.0314619580096451	-0.3467728014391672	-0.5563532987992138	0.3555142890167712	-0.46994335061332937	0.9594400020749229	-0.6444762823201461	-0.8907965912160615	-0.532300778116687	0.22990635578792845	0.009286891204945566	-0.7702028531857292	1.0667940430151233	-0.9806439358001029	-0.954766650981469	-0.7730229377146054	-1.1705430771737437	-0.8001840853673095	-0.4924893109075558	-0.012639167404503998	-1.1839858247884818	-0.040937442538526055	-0.5501390121597229	-0.579136476818652	-0.19706162295039745	-0.8034180833120665	-0.24095251161254222	-0.6208210686527547	-0.39720920977120133	-0.9472180850480383	-0.5644453414682019	-0.1648838658252351	-0.7144689073490157	-0.6186282687178717	-0.519674555106315	-0.5152378202785105	0.4557785567135292	-0.49633531292777383	-0.44718136555955745	-1.1020017642486617
-0.9492027486571495	-0.34395590386411723	-0.6568633252809406	0.28664326344940494	-0.4305473188823572	0.8219809848182658	-0.5484419803728472	-0.8447747369865203	-0.5194771754464453	0.3048774330015172	0.026606745449203318	-0.7542734350693565	0.7939739006206871	-1.0206884835187948	-1.0131420841928225	-0.762620143325262	-1.1339353882481737	-0.7686537964569972	-0.46329391210991666	-0.1105412222681776	-1.1797941635381783	-0.08993486275232845	-0.5512382849436881	-0.5244406739985384	-0.20530889854288872	-0.8183349417219071	-0.21719578848929338	-0.620183597265726	-0.42637036093714364	-1.0171514640453372	-0.6406860273212704	0.1274608023855517	-0.7291388574688681	-0.7224994021583393	-0.5155987919142594	-0.48829771723801335	0.5818802766484004	-0.5186513601509295	-0.5029341726497256	-1.1853325630808553
-0.8617290671347095	-0.3717618651990895	-0.7537914946057416	0.20758389787027967	-0.42485253429557446	0.6601100619063165	-0.44839882817608967	-0.7746190154195791	-0.5214179880241334	0.35648104193142105	-0.058682092854657954	-0.7306390266684339	0.5995635701129016	-1.0909231177105014	-1.0499926526507268	-0.7393084905343179	-1.0948637202603062	-0.7342260769135284	-0.42404612336284425	-0.1766949891573251	-1.1828630583821507	-0.15958903649822287	-0.5503945331942528	-0.43977600016833873	-0.21081658483555854	-0.8166196862585643	-0.18334780124628577	-0.6455272423222029	-0.4606457442539219	-1.1093733938945936	-0.718435058725222	0.42701397896461735	-0.7435132635083207	-0.817981941297169	-0.4616129959457254	-0.48622596674512514	0.6632510834561569	-0.5524044857008458	-0.5323838824506201	-1.202270994386049
-0.8181165335604424	-0.4063000938766084	-0.7460437818423924	0.057551251357782496	-0.45193877611180183	0.5281024312030577	-0.36605740629772304	-0.6907985695453018	-0.5280684354710484	0.3667991728496256	-0.23018126110294634	-0.6726484861344147	0.548328955477878	-1.1700106601772993	-1.0610482591347261	-0.6840804476795723	-1.0688211180283294	-0.6952587241894903	-0.36604551046427514	-0.20018817024524815	-1.1971658548805826	-0.2325668075985161	-0.5408258027866153	-0.32310607422079163	-0.21329105259023612	-0.770846554887435	-0.14763215743109775	-0.6916247384485513	-0.490643509306724	-1.2108013409279281	-0.7775251138554649	0.7054018986548958	-0.7611291207521603	-0.9001952494497705	-0.3506965928370912	-0.5122661072488185	0.699690974408908	-0.6082737386779655	-0.5109818942729474	-1.1504870421114404
-0.8261579226198877	-0.42272296032462037	-0.6294024204111783	-0.15379506596506787	-0.4961622917310017	0.4500689516436685	-0.3538889760600977	-0.6150742609476069	-0.5357631244679155	0.33832553599060017	-0.44017963204861027	-0.6018451527676606	0.5589355752264731	-1.2455810531772147	-1.0430763593988086	-0.5836626379576428	-1.074991418537277	-0.6535337719402928	-0.294562989492564	-0.20489282842530315	-1.1772835331017983	-0.30039425018799004	-0.523490297600261	-0.20283183114233277	-0.22455159133560115	-0.6800333073004516	-0.1230402498547957	-0.7454356383579457	-0.5178735722543684	-1.2903692539387737	-0.8060278993719023	0.9033597178529374	-0.7915963786533913	-0.9541745827816763	-0.14729866588034485	-0.5552071768620473	0.6981667111948346	-0.6680858542974739	-0.394858617261989	-1.0558377757868014
-0.8475237561842821	-0.4324277028488723	-0.45812475959352855	-0.3368749135474026	-0.5630150055765666	0.4370751242917631	-0.40327813188192396	-0.5450182455047617	-0.5558515894364329	0.3070559209898976	-0.6709115649069881	-0.546388535140531	0.5483801457276309	-1.275753568545482	-0.9965761123319401	-0.4562284066881864	-1.0845755723898924	-0.6122770913085751	-0.22743410829466257	-0.20412753736134753	-1.1050553464233892	-0.3705224315632444	-0.49883251776817417	-0.09924739596007423	-0.2532816443674465	-0.5724926538700985	-0.12002174856384162	-0.79636405895208	-0.5422557098474292	-1.342373034733543	-0.822382321459672	0.9718122231536771	-0.845761981646693	-0.9741063912420238	0.08677949623929711	-0.6024129669047847	0.6664814305460228	-0.7193236320017024	-0.200640507950072	-0.9429410803744975
-0.85444638056115	-0.4695211758538845	-0.27868928932354803	-0.45407248415500623	-0.6322373613307257	0.48555178262780246	-0.44977536109307137	-0.48773956986479927	-0.5904987857112228	0.3016841884675091	-0.8870193057553593	-0.49970242071543386	0.4813925849022877	-1.250345751081143	-0.9307939459122607	-0.3226919971734985	-1.069473347780114	-0.5774396340998109	-0.1745469685266526	-0.20757009257363307	-1.0413227588862202	-0.44780230699550333	-0.467991661235964	-0.026657765235475656	-0.2869463790621342	-0.468477803336617	-0.12001517230830579	-0.839257568454928	-0.5565870203339733	-1.3608872320544199	-0.8083645986269588	0.9429675681063451	-0.9043321448059556	-0.9488541803958193	0.22974556203723623	-0.605513246011163	0.6205959562169955	-0.7688065581636846	0.004083053396082304	-0.8434223422990621
-0.8632143236960621	-0.5360282454626422	-0.1645422501588601	-0.531821106177615	-0.6479693140018027	0.551898682755056	-0.4583122801483932	-0.46141216779729055	-0.6316408479898801	0.30533299391880975	-1.0503237804857646	-0.4688624812100314	0.3490794400268803	-1.2064443458704575	-0.8599744162069898	-0.18549287871781844	-1.0502429229556667	-0.550715633041132	-0.13705843358754982	-0.22486316146800056	-1.0018668760903933	-0.5243088015588069	-0.44546588503573137	0.002571659402963013	-0.3101459396468891	-0.35279335153116226	-0.1073460160184954	-0.8688500988866876	-0.5651393917458755	-1.3324093089834506	-0.7311521426075018	0.8789336376796785	-0.9436538080191692	-0.8855406294046357	0.3161820931368474	-0.5409730755146342	0.5767741463984732	-0.8095763132187539	0.19951388223927402	-0.8146767509959677
-0.8772610358217561	-0.5991691814001261	-0.125419545139774	-0.543437333493694	-0.6043837788964551	0.6035051421272255	-0.4210070306131485	-0.4565290603696961	-0.6867008569873393	0.29957694934297147	-1.1435559964055357	-0.47010779943233977	0.17749996090844472	-1.1664232262914287	-0.8049165368340923	-0.05385967585859347	-1.0011186345077512	-0.5322384154680712	-0.12654740548584412	-0.2521351240061436	-0.9505283821608937	-0.5953101548828819	-0.44852947577264135	-0.0029838670018266	-0.32404629076648456	-0.23835136041389798	-0.09425926750215843	-0.8869570578930265	-0.5686606193724173	-1.2743126432027942	-0.6366975660531164	0.8229827252317843	-0.9583523591790606	-0.7972443193842096	0.41109895775751787	-0.44482034341917875	0.5379402833997617	-0.8270415287262376	0.33416521741444033	-0.8542215740044595
-0.9021631945322286	-0.6493335306006637	-0.13323214661973562	-0.48007523012038017	-0.5088337019370087	0.6436392805437363	-0.3319067113638959	-0.4661207895077168	-0.7327925187338236	0.2935661361024856	-1.157061234280571	-0.4862736282272794	0.010943951632329496	-1.1303146060360925	-0.7746073475280966	0.04315479378515197	-0.9000463169008206	-0.5375032192784873	-0.14815131606154167	-0.28587567789798385	-0.9301532906815535	-0.6610780204629165	-0.4817791503907799	-0.027745641834601854	-0.32994453245361416	-0.15264722845917864	-0.0829513961082685	-0.9065884049987822	-0.5506361742962781	-1.2163862490100068	-0.5618020277077205	0.7937769366610902	-0.9481441713052462	-0.6850862715730325	0.45635871816859197	-0.3583578201893943	0.5118914432642235	-0.8252117072605092	0.3408244110536288	-0.9099150663227196
-0.9326634631103108	-0.7116612199579033	-0.17441052618105704	-0.4180175382091055	-0.383198580745992	0.6559062563551887	-0.23717951194522233	-0.48581274901664695	-0.7228827719037255	0.2970400579789012	-1.1155193140557451	-0.5034183970151564	-0.10330586044728915	-1.1062656206721975	-0.7682381672942152	0.08365138622938191	-0.8003379877033764	-0.5719797171154439	-0.18731011531638228	-0.30988072579589676	-0.9611073367449935	-0.7250579625286996	-0.5400033444567237	-0.05374240825143778	-0.3372539049455424	-0.09157973587324254	-0.07964025144596938	-0.9287640944231998	-0.5187216466054316	-1.1618028536590328	-0.500014259469259	0.7901089530316507	-0.9043488287459782	-0.5896571143979406	0.44472400409197854	-0.3062003995359956	0.4998700671802684	-0.8140828386191747	0.2677024464164174	-0.9763030705237787
-0.9755022916071633	-0.7906380704637445	-0.21362407540339778	-0.3917741726536462	-0.2794488371822408	0.6261080553292254	-0.17374126797506872	-0.5054972305662695	-0.6515790054625714	0.31599009670438394	-1.0208061294279225	-0.5127982404168754	-0.12976780688570708	-1.1079055904485955	-0.7850439098004521	0.07410380809037548	-0.7438994084675891	-0.620907597369627	-0.23286588999358998	-0.3049326799659937	-0.9877137817794731	-0.7908369160064963	-0.6201704073628799	-0.0644663163638183	-0.3617933271025303	-0.033851127319582675	-0.10209487597312061	-0.9459203895784484	-0.47834929633236245	-1.120914969692264	-0.47541833619937074	0.7905727617724383	-0.8242087145575253	-0.5286847438163965	0.4608572333938663	-0.3239829245999509	0.48856385236573896	-0.8027845934840471	0.20256362070549655	-1.0317696698930763
-1.0040115019666351	-0.8631655220027767	-0.22079298081457793	-0.39978427216568724	-0.2266522746580027	0.5824508566476082	-0.151046587120079	-0.5240076725046634	-0.5285694604571369	0.3528387136495607	-0.8714437035450281	-0.5146728772060724	-0.06701538605650491	-1.1230430971882417	-0.816089848907629	0.03528610328512666	-0.6965092229311649	-0.6635951079436444	-0.2772305745440004	-0.2859057877103363	-0.9789187782632108	-0.853303360027658	-0.695189786094246	-0.06196149017294841	-0.407984342112948	0.017793455445296966	-0.13733045313419173	-0.9606542934629884	-0.41928492894329683	-1.1324111397331706	-0.5099223588502225	0.7779507910784726	-0.722103001619347	-0.4643620195107435	0.502080976530538	-0.424958721229381	0.471496952919095	-0.7996053133956417	0.1678863003807348	-1.0295400103369319
-0.9548394366172615	-0.9130776469016155	-0.23621832652733818	-0.466173116698492	-0.2224480712717872	0.5167928382042171	-0.17253378296017266	-0.5362241653595072	-0.3490653928098646	0.38260778439662213	-0.7204806347150483	-0.5101044905723631	0.1204501339016053	-1.1172797748311853	-0.8485460753561205	-0.02991362084916096	-0.6849528505433914	-0.6966797984730915	-0.3059262631160292	-0.2771563780709488	-0.9628476246748068	-0.9031850400880439	-0.7456232502844862	-0.06205827634724799	-0.4693699575063521	0.0400368003321079	-0.16582208024325157	-0.9664746843880323	-0.3570059013451345	-1.1991150342805679	-0.5692819380215244	0.713141485734	-0.6317403990370605	-0.40290412725901364	0.5402478972731679	-0.5617199669753281	0.4507603064500992	-0.811625491127263	0.18479620319404053	-0.9878702475948931
-0.8880286100847231	-0.9010863850068208	-0.24530274685287345	-0.5836777938881775	-0.2437924884633435	0.41964696011657016	-0.19831358802822435	-0.5415908474889664	-0.1642399124156156	0.3818585917980413	-0.6144342996506653	-0.48922376711756055	0.4381231731286606	-1.0882318101667336	-0.8727541916044042	-0.11291866691669165	-0.7511049942968302	-0.7015673834805378	-0.3150442633970273	-0.27924399172737857	-0.991655939383925	-0.9260787769937799	-0.7646888458087995	-0.07806283812940755	-0.5347922622322717	0.03835453055075226	-0.19479048587866024	-0.9520123987466608	-0.29651470616272607	-1.272822766808947	-0.6145619769195036	0.5793946231995674	-0.5657458825677508	-0.36071966591486576	0.595635640155282	-0.6842250714750013	0.4271599845590365	-0.8340998081888806	0.252464517868123	-0.9337082826821259
-0.850809323729093	-0.8077822512698875	-0.18701710604423624	-0.696458728598826	-0.262238063320069	0.32031781527495073	-0.18989138004931788	-0.5436348230329309	-0.03091188967037905	0.34372101813426914	-0.5356706992301561	-0.4595325837263194	0.7752758087279744	-1.0497364481832467	-0.887870640927459	-0.18518093508552366	-0.8230210890710019	-0.6715362141234078	-0.31295301032957645	-0.29186000310301435	-1.0638529381066029	-0.9160553174162107	-0.767451666994649	-0.1199325371313561	-0.5877053912582771	0.01859977211609879	-0.22518265083757977	-0.9214553463901799	-0.22035705641405962	-1.3170706767763165	-0.6417146695330199	0.42088887116642404	-0.5195790371052741	-0.325670593723657	0.65051752590363	-0.7823467012019953	0.4044142197780511	-0.8576653541367365	0.3321380383163032	-0.8523409805236406
-0.8294520630741431	-0.6856208287348251	-0.1278956985656504	-0.7963665152399246	-0.2582631801185563	0.2526690914931541	-0.19556052219425976	-0.53603970902993	0.03796586104866468	0.27944158860993584	-0.4839415094075242	-0.42899231972895907	1.0099387389573407	-0.9901323323635497	-0.8905669708211317	-0.23931191775028743	-0.8539114148152527	-0.6265593756417112	-0.30819891784072306	-0.31826630853602733	-1.1354791972393956	-0.8769344421346201	-0.7639063126405536	-0.18296743672911164	-0.6141690826945362	-0.021184625436436386	-0.2563343733108894	-0.8846455312113661	-0.1524194246153924	-1.3230528852300885	-0.6485640419526025	0.2645392986992339	-0.5282046340969473	-0.3200095635691878	0.6507776810009953	-0.8548212352883086	0.4098627789408825	-0.876918741152459	0.3999785735155366	-0.7777193802708299
-0.8532654622850959	-0.5693972848537804	-0.16172348430928077	-0.8881913832825088	-0.23126513837336843	0.21656789427311218	-0.23647011449897146	-0.5161159327824776	0.0638477570405256	0.21669940729940468	-0.4618466530257931	-0.4033134584176155	1.1361363553290535	-0.9131708935711534	-0.8799124352348169	-0.3022053619963717	-0.8863831388862508	-0.5793094686834973	-0.3228342666401026	-0.35861596623920894	-1.183648994866583	-0.8257887417292753	-0.7348966901891373	-0.26376453503430486	-0.6242522537179171	-0.06995945386841548	-0.2928391677903791	-0.8443989137720498	-0.12890828230180196	-1.2699905827307378	-0.6437670085612701	0.1348357154165563	-0.5933601867251214	-0.3674407093492694	0.5937892616170366	-0.8776362039254144	0.4394359095693976	-0.887067447460862	0.43791373210774615	-0.7349675126952805
-0.9359190254720637	-0.49551677958413815	-0.23854653367933917	-0.9618684685571001	-0.18067651762748543	0.24043194914045102	-0.28112291034986414	-0.4801743676990265	0.07163737708738822	0.1819170074056447	-0.4436771116843909	-0.390823649187993	1.1300515409752108	-0.8476804576611704	-0.8726277670823084	-0.378771751293948	-0.914110667977005	-0.531792907054219	-0.34969540260304216	-0.39716154435227835	-1.2116807294779883	-0.7920427248882007	-0.6796722066014707	-0.3588395297721545	-0.6257346537552816	-0.12355019187054968	-0.3228137405227719	-0.8042964202984972	-0.1394117977443588	-1.1611104158683685	-0.6292794731799216	0.06557242995062278	-0.6368433012639662	-0.4566368867584167	0.5008307867570874	-0.848613330442598	0.47166362185900307	-0.8850793561566717	0.440464748636552	-0.703241769774091
-1.0082786676429023	-0.5028595711709842	-0.3024022219218615	-1.010546444840751	-0.1219088102938743	0.3048966292338452	-0.3411922711284549	-0.387390341268532	0.08866958964076899	0.18763418896484257	-0.4223421867205282	-0.39815570995142396	0.9465925112310168	-0.8000188360346007	-0.8658422578187658	-0.45203644506768237	-0.8942513073204796	-0.49455555780587057	-0.3705600158586583	-0.4013744089305783	-1.1758270555691408	-0.787327596364571	-0.6351689597542668	-0.452214959289306	-0.621181975178991	-0.18834873159683396	-0.32674305320544034	-0.777821956433726	-0.18179832460120288	-1.0492164419007304	-0.6072922459037732	0.09253352583689184	-0.599428374053333	-0.5788714157246528	0.397599798816452	-0.805470228423148	0.5220764306648216	-0.8804923075051034	0.4196978236453758	-0.6691205609109767
-1.0348461140130734	-0.5623326471697421	-0.36758942662924116	-1.046610888928365	-0.05972482020866645	0.3645743952641801	-0.3933948670349915	-0.2360638640751603	0.12783919565840565	0.21294264902410073	-0.43162292395764795	-0.42716762885776943	0.6763387066908095	-0.7586593839773323	-0.8475324994462119	-0.5280876016242775	-0.8678152966667909	-0.47515480454278036	-0.3891417063712472	-0.3643242848310085	-1.0265115987093663	-0.7987231832902861	-0.6095130508810491	-0.5463298351781054	-0.6174075566223169	-0.2571055531616019	-0.3020919593293157	-0.7789167442505793	-0.25398778861938887	-0.9680224352257427	-0.5775184938083948	0.23040155916733518	-0.4792825551107411	-0.6979208208545395	0.34217953654716793	-0.7741037790281646	0.5872985323676122	-0.8804367742284501	0.3840374111562078	-0.6159665242907134
-1.0276577294434097	-0.6144865039462984	-0.4092791292774562	-1.0792876624713608	0.04485694402522396	0.42737925019803225	-0.3648348277201389	-0.0733534401631446	0.17287343098688304	0.2349088896522268	-0.46653788319594247	-0.4644972079762174	0.4414949042456529	-0.7137271406214825	-0.806187321254473	-0.5949942532746066	-0.8744980634092835	-0.4655454807257451	-0.39557975386695166	-0.3132354607221543	-0.7656773685407321	-0.8232080335249844	-0.5894333562509471	-0.6472778149724471	-0.6072217579040411	-0.319745363255602	-0.266333569853145	-0.8009760258564962	-0.32203429482798995	-0.9487363400398625	-0.5302924418800143	0.41424330623162053	-0.27651786517634236	-0.7620630632827936	0.3616911688495631	-0.755825356239848	0.6106655177428024	-0.8806033740584104	0.3445379161272064	-0.5301529929977631
-0.9437546647048286	-0.628570991821549	-0.3979807059411541	-1.0874877248176802	0.17641910999009358	0.4847381428437135	-0.25903800942739746	0.07136501365577504	0.20398971959655876	0.2484137879349994	-0.48344486131553116	-0.4807829069743736	0.2609332426374165	-0.6646861872722636	-0.7239830453611246	-0.6103005211648563	-0.8982319793770065	-0.4449025069218403	-0.3503902051770066	-0.26103759185832226	-0.465287454117931	-0.8482528225967035	-0.5993001945322024	-0.7227168306684216	-0.5672596738198573	-0.36732904206026007	-0.20318178794240133	-0.820715465936574	-0.3557996874877105	-0.9855887873741533	-0.46126214229969087	0.5793698395263956	-0.018119385526655284	-0.7804239168102886	0.43643517362870127	-0.7433030203706009	0.594989546358305	-0.8670449245634911	0.3275849581826124	-0.4227802682274929
-0.7993139999201146	-0.6145100763109432	-0.35530729034911623	-1.0643882441695167	0.2737772884058495	0.5313895359307791	-0.12552035390515598	0.15725685425814345	0.20653967307838564	0.26648509067309795	-0.4617299706427341	-0.47316448961436947	0.11149525287833786	-0.6076738094027672	-0.6076070930384272	-0.5566812662564418	-0.9444134693019881	-0.4041856394047172	-0.25523305659881595	-0.19055804859455389	-0.17973988782771483	-0.8474849856766298	-0.6363267894419782	-0.7405022580576917	-0.49504398584578413	-0.37646241089498267	-0.10585320601185814	-0.8136312186963777	-0.34009312129674013	-1.0327341521950812	-0.38926213287246497	0.7426942457291015	0.23693038901849978	-0.776374513561043	0.5300223566406166	-0.7245433931238294	0.575522614176977	-0.8134081093078365	0.3422595820965571	-0.3218390858951034
-0.6750153858765164	-0.6020332237044658	-0.3150840726963084	-1.0242807577590258	0.35069657035938817	0.5915663343620224	0.005582331587290578	0.1308447019851527	0.18929122868890383	0.29678960742721394	-0.40995590298046414	-0.44676640708372484	0.026382930957503613	-0.541823165845468	-0.49122024205003223	-0.44553119358971116	-1.014999222439583	-0.3231421307183716	-0.1308360144768697	-0.16130134759218503	0.05841446093302625	-0.8193799368223782	-0.6592624639684347	-0.6921440139307066	-0.39405548330032636	-0.3396980357821797	-0.0009191845541073329	-0.7649810654071889	-0.2895639346232711	-1.0661414377348375	-0.34188030099374733	0.8841169658973407	0.4311695856013612	-0.7430387482059869	0.6097201480654185	-0.6944919910275227	0.5388342349865441	-0.706978584601659	0.39166534524937313	-0.2542729836898189
-0.5788294851305573	-0.5819024242978308	-0.29824674851009425	-0.9632298688694233	0.42346456896933465	0.6665323919353959	0.09574825636219045	0.0050255439886016775	0.18480046262938882	0.33593546046717415	-0.3342350200874053	-0.3885194775039359	0.03705780437243407	-0.4808104331285431	-0.3989695761163146	-0.2918025676070281	-1.078969502380504	-0.18284925487589015	0.035677016180240925	-0.19814572130734667	0.21030916173178943	-0.7534984202902755	-0.6470160860531246	-0.5745178405810809	-0.26043707531703325	-0.26216335773299704	0.11012089016867788	-0.6706741027331194	-0.23537885986886864	-1.068760782328211	-0.3201329253871657	0.9448511272674077	0.5225379914250092	-0.6938510816191077	0.6627086828273859	-0.6311052419046932	0.4758333757010809	-0.558710289264835	0.4877177552249755	-0.25375374790277183
-0.5058783122080104	-0.5096979141544322	-0.29768351444991126	-0.8802604349514163	0.4627077205771711	0.7578119271797585	0.13367234196756933	-0.1585722644278666	0.21672102819041622	0.38957074154481386	-0.27355120532902255	-0.27988044638292914	0.15218126338115215	-0.42748213022102666	-0.3398617525700592	-0.12044036393809668	-1.1054236305272973	-0.0012931946292262686	0.26692647976332495	-0.23839250381832439	0.2682189579339012	-0.6253999374366742	-0.6059038162683213	-0.4073023029673822	-0.11380490546726145	-0.15574055241443818	0.24837022217103194	-0.5436676295192076	-0.16696561880575395	-1.0023520251997857	-0.30993304768652336	0.964593093211182	0.5175685607182843	-0.6401971240661747	0.6822492212517108	-0.511358798079061	0.4214114213043693	-0.380706700943966	0.6134997333548429	-0.3141901755195232
-0.4911650563729646	-0.4131101500224821	-0.3000792058671885	-0.7981331695987068	0.4849576584980661	0.8804274426420136	0.1486874181278146	-0.3037593370300363	0.25815843151350376	0.4591700862360142	-0.269419452226359	-0.14103412405127547	0.33198189660974353	-0.36162562962881195	-0.329671500142477	0.039096021580684835	-1.069527700259429	0.2116500715335201	0.5464801242644726	-0.2444771950645289	0.2681222752711339	-0.4462472293342713	-0.5440757109445357	-0.22112441808493166	0.018587671715903233	-0.044820699118269226	0.39792742556727617	-0.4079388847619084	-0.0704599148636778	-0.8706753305816519	-0.2969464397631842	1.0107579952809214	0.44484803299987263	-0.5476429669380989	0.6529095074932942	-0.33262256495327164	0.4102355112974053	-0.19650559894858116	0.7218085040370552	-0.38115850207081187
-0.5316999154564628	-0.3425863494782554	-0.3025397860010764	-0.7080306312535736	0.5109237594120917	1.0063029415058526	0.2059493762467696	-0.3877966437242223	0.29017920207174874	0.5272278646004522	-0.2886391350152881	0.029607769683648553	0.5091957158842055	-0.2836187101039621	-0.35140561927732655	0.17717839616376216	-0.9628674301362157	0.42088618739121736	0.7931487287131327	-0.21805583472533968	0.27334313906057456	-0.24783484281788878	-0.4665224152874202	-0.043614702972741205	0.1237354466738895	0.053549934719596556	0.5370086538949155	-0.28424171953109256	0.043342494677611934	-0.722749050761289	-0.25448527615701905	1.082896186834793	0.3138957877626568	-0.40237793361645613	0.5872203454085635	-0.12901430596339494	0.42312053552452367	-0.045271826638467565	0.8107173501464799	-0.409450307475982
-0.5808569782143076	-0.28870935284616595	-0.29462855367186713	-0.57702909468846	0.5380188212354227	1.1264314313614077	0.3293724570444715	-0.39885654553955396	0.3250030755784752	0.5699642285667517	-0.29622348991409553	0.2800132944757862	0.6539071392495245	-0.21137804145362607	-0.3700445173539587	0.30792483791095815	-0.8065781699714438	0.5739232053788632	0.9852838877874917	-0.10570859738562477	0.33134338033430716	-0.047504249988542566	-0.3868184842563488	0.09918361858868838	0.19919531011434893	0.1469360655015947	0.6749850712925324	-0.18289485545244602	0.21206917891443347	-0.5667263569377895	-0.17857098639037103	1.1787558941388951	0.16521328112144656	-0.23347231635383273	0.5280061546360347	0.05412256030154344	0.4461147885431907	0.0516587310961512	0.9005267660853432	-0.4041706830866767
-0.6294653747676698	-0.26626374723141477	-0.30395436002319537	-0.3735630689408945	0.5581754774703143	1.2386621910460693	0.4970800507635221	-0.3495244479900306	0.3542708456868465	0.6011582765906525	-0.2776291050241211	0.6230585079873477	0.7459335575701824	-0.14439113312267962	-0.36364046138984374	0.43667343841761286	-0.6202526944516631	0.7005256401825226	1.1398244090666256	0.14708335052060748	0.4229174559529197	0.13970658781297352	-0.3210697280590027	0.20967858661592892	0.2509339221876733	0.24883616731210828	0.818738729178391	-0.10536170510140792	0.44577096495330365	-0.406568901388889	-0.10972861182950186	1.2875845435613695	0.0612508840007554	-0.07780288409988503	0.504545223425025	0.1909058459463508	0.5053883242634243	0.10145542027122507	0.9852915558083122	-0.37549926832458935
-0.6761920176978468	-0.2890770817346243	-0.34766859062967315	-0.06668444225980748	0.5569289164662894	1.3110408741060384	0.6966471366006315	-0.2587270660821458	0.3712951473193934	0.6578183957968563	-0.21953922939680962	0.9895949516015454	0.7526565437042658	-0.08609313608918527	-0.3225655701074144	0.5485946077035001	-0.3886852504350672	0.8962761838340463	1.2146782627248163	0.46472932508277776	0.5119310004059822	0.310047189168393	-0.2673570772589685	0.31582979114061016	0.2992031480197036	0.36637148238463135	0.9655371933773473	-0.04728529012837378	0.6765417372721146	-0.265439295784268	-0.06875106679797578	1.3913077563104361	0.015627458299013665	0.04773370062326822	0.5167255405530573	0.23155476607808673	0.6167716616321826	0.12860841589088917	1.0610542351645118	-0.30677252141884626
-0.7052284619881887	-0.3158010715324017	-0.3851664821848201	0.2759546879740496	0.5504520912496235	1.3238801098989672	0.9066800988043611	-0.15692462072718244	0.3887413647296997	0.7399100412816811	-0.14065894659324227	1.2871560824480461	0.6849762081656142	-0.04916160242819186	-0.2534811079812566	0.642850654441445	-0.15431477141377767	1.1455885456210642	1.1921707665356867	0.721453112652022	0.6027440899047478	0.45555367150958626	-0.199356541944832	0.4314621692996661	0.35607884637635634	0.5729718038988092	1.0908082850797067	0.010860415212815633	0.8612529039568425	-0.16360553479984738	-0.03928145651039845	1.4770982112572764	0.010102690731537236	0.12724232261315965	0.5825736863084	0.16124014208010365	0.7381218016074768	0.14731202346774347	1.126246879789543	-0.18901944423356948
-0.7145772197380023	-0.29580227736777776	-0.3948037543758817	0.5713690576064796	0.5552237150928596	1.276246924805767	1.094323270119362	-0.0583750876708458	0.4120996769758438	0.853085622909924	-0.07882625914012935	1.489650152959982	0.6182036463892299	-0.0343433040914519	-0.1837383664469427	0.7242784574243378	0.03496644369544012	1.3655916567945663	1.1340366693987696	0.8559210254665983	0.6716788284579183	0.572201127948658	-0.09823941588470789	0.5503388200212411	0.4230833280652326	0.9055297846196163	1.1905832340695848	0.06260646215118275	0.9858396103136762	-0.09150119305722819	-0.04260970751283837	1.536671080513004	0.035543315845965484	0.15642954678631457	0.7088320136311028	0.04039537662792211	0.8570719088480867	0.15556426837843373	1.1872488249692226	-0.054829718226381066
-0.6989188006366412	-0.2221150654882233	-0.39671667374157354	0.7771621280739469	0.5389331619718662	1.180348627720391	1.2391701537938742	0.07487716187705115	0.43948992187319097	1.0045499121555426	-0.03858878812077819	1.5722007662419877	0.5819643622481974	-0.030457161424880218	-0.1356469141881738	0.7858365025254286	0.20410100647175106	1.5757675677734553	1.0711210983907737	0.8597073343699065	0.7047692494889607	0.6724883912387216	0.030913158682688492	0.6526998779603554	0.48712871121798473	1.2557607607340968	1.2662134608595985	0.09360142963440525	1.0268995884389585	-0.030722749767647013	-0.0852291237669653	1.5724728666721575	0.07037461577310235	0.13806106726399964	0.8492362743730425	-0.0769413715889609	0.9621975851093664	0.16139526242703703	1.2229487046620704	0.06387020068821748
-0.646212553368551	-0.12338928788299246	-0.3622114497965245	0.817383592185004	0.4777428926870365	1.0782259862867314	1.3188551086394675	0.262593881712305	0.4724784617466694	1.156366127607411	-0.03073217432816828	1.5271129211931158	0.5707263960859955	-0.022248526990516396	-0.09074441151262488	0.8388213552153557	0.3344822514961842	1.7385212218238089	1.0114399531581317	0.7062602031692309	0.7389450113794573	0.7225280738422275	0.19462761484762875	0.7310811933550341	0.5240404721483611	1.521057270806896	1.2971974888167441	0.12172500426127227	1.0513533539332915	0.026471476597306844	-0.10653635919640407	1.5873076653278988	0.10017451607343034	0.09128829903668295	0.9577679224224951	-0.16063421419527393	1.0199680700260605	0.17474268547067376	1.2155037548768786	0.17150908834092393
-0.5470475665904415	-0.04106044712466461	-0.25550325310411826	0.6695513485028891	0.4051424742120651	0.9880936831379341	1.3241982298303863	0.4280611799555702	0.5038478998230002	1.2759562660379107	-0.03313463467678403	1.3965742698899635	0.5740401115866018	0.011777917352285889	-0.04689036047721874	0.9029836038984153	0.37695224354791457	1.7443551057249125	0.9956785450147407	0.4615778313898984	0.8018542368853163	0.6889012519021029	0.3748231777397157	0.7771707695564386	0.5135667457305205	1.6779591647934482	1.27900756600459	0.1568773938338112	1.1118903909725142	0.07672713575662846	-0.09738490528850635	1.5909508652841655	0.12916882041266803	0.034553439576602764	1.0355795893913988	-0.16345899456589613	1.0216771842462145	0.19298536685130463	1.1662881518872505	0.24488714070038603
-0.43414234919929784	0.004681726468514031	-0.11903189987659242	0.4666615433526319	0.3244658692322446	0.9097781417867272	1.291430105238618	0.5146110809769717	0.5171804384001624	1.3479111413488565	0.008114083662407835	1.2894935514107755	0.575674786895346	0.0721903039903507	-0.0119296206513388	0.9915580705470337	0.37256004557657024	1.6080360348585447	1.0346559426123394	0.2720340534808109	0.8769267651264314	0.612222894923476	0.5198047480607197	0.7671824363687338	0.46130359210551364	1.6804037703362886	1.2730001565725935	0.17551373125285666	1.1631129357302983	0.0981359500712665	-0.09797340732311317	1.5528300354210716	0.1963788810836225	-0.015925562133073952	1.080337105933949	-0.06784991330899996	0.9757917099171868	0.227077245388806	1.0877807079114497	0.22517799742229325
-0.35598527701625227	0.04514840485419273	-0.00771660430480684	0.30009579816350196	0.23146183432347187	0.8568535859643328	1.237766452464056	0.5386477348433788	0.5232191079693277	1.351210179650387	0.1040808559441169	1.2782590495870623	0.5636962684533999	0.15978226115475586	0.03205303463930324	1.1360265271305767	0.34723179021559564	1.4659155989533992	1.1281667855842388	0.2046683666444812	0.9585019821375489	0.5277053942265513	0.558047729561953	0.7280459789290017	0.39239479652248455	1.5399580665856543	1.3036586598807145	0.18982912131373847	1.2024165977163865	0.07154520376583734	-0.11581886607839473	1.4541485299001136	0.34483019598452014	-0.045664399931518364	1.1044664912145774	0.06562371419025387	0.9094483808004654	0.28755298366432225	1.007091803950398	0.12945098959008566
-0.30300469664592083	0.07621206698307229	0.07798581704629698	0.17276054429994744	0.16679060223495035	0.8070181491888642	1.187519982281653	0.4719493231294606	0.5380652693991983	1.2979894374169185	0.22809627799951956	1.3321540248445065	0.5249589001244751	0.29618089027175165	0.08903561837445842	1.3714773748052846	0.2806344737744307	1.3494167746741155	1.2929821705433855	0.2329740994067216	1.0423757514860728	0.44574365396395105	0.46374449775594656	0.7112593848585026	0.3298802764852412	1.3863180900400747	1.3296381573750806	0.22847928867075656	1.2291595909353792	-0.004350518666649072	-0.15236533696699966	1.3240377862724695	0.5412192374102908	-0.05735504999007386	1.1325632417300266	0.19148622994967815	0.8449656831219962	0.3458545941588594	0.9488346233903201	0.04283024299794437
-0.2832655726487224	0.10052460387768947	0.1373589927453337	0.11555956885170535	0.18338985560458215	0.7342217977063958	1.1913688407666372	0.3029599060525093	0.536839076670088	1.2358388375819238	0.3577962264090571	1.4363511989907551	0.4594080789755024	0.4760416469807547	0.15010302201320497	1.656099651889729	0.19980974881913505	1.2595313873216036	1.5072996718929492	0.34105327084549036	1.107015908535026	0.4084356499665775	0.2788883376611414	0.7314063949006796	0.30361613890016553	1.3020653280928	1.360069779867215	0.2685734673001311	1.20433049523838	-0.12194859082787386	-0.2129365379742572	1.2121784476735473	0.7143031980445229	-0.03399408585914806	1.1725006624408367	0.2901551838317079	0.7914104072128094	0.39285518285443616	0.931576691599104	-0.016188103687795045
-0.32405761901557184	0.14819499689881038	0.16972808013955015	0.11437230113746977	0.2580453357347739	0.6494106987455431	1.2424937562973788	0.12291557246643062	0.515331919898858	1.1701797709668322	0.4549567492251338	1.6513384084601797	0.37398179018952354	0.6734735084368804	0.204275929731429	1.9689440652352892	0.12632778499801986	1.2361535771961667	1.756552394289114	0.51791078115012	1.1336940858676876	0.4318782378115724	0.0637715667167033	0.7957692008098239	0.3365083151138421	1.329516745657838	1.4090234260760643	0.2932158938308769	1.133986165956966	-0.23644772008989587	-0.2646258091146762	1.1171507636830724	0.8542957553539731	0.03328752443653743	1.2376369949436663	0.37952697371107946	0.7524310876847236	0.4458367054455805	0.9633477905619351	-0.06742664021970696
-0.3976367575549674	0.22169362986120705	0.21143595162841633	0.12379129167040351	0.3446842655168638	0.5603008695920849	1.3016303349019613	0.010434601220801247	0.5115768694768092	1.11827389412972	0.49896695063004526	1.9345284338321265	0.2768738864101595	0.8754592145399688	0.24354600197427806	2.3209636918186165	0.03706289646903448	1.2606825550479086	2.048225723097699	0.7024939674741569	1.1408797908682078	0.4717697219876776	-0.1405946890353993	0.9175649225482706	0.41221904625293193	1.480642480220825	1.4168820514414018	0.3074813948266871	1.0743487753577228	-0.2790723742529213	-0.2708001350827983	1.039475191437654	0.9182333803604988	0.1307833262077601	1.3027480345898073	0.4736520351113681	0.7471067726407332	0.48305233079483445	1.042694809597849	-0.07988829910884403
-0.4752966009902007	0.28424997115550105	0.2974628165625746	0.11834252437387249	0.4572657761940356	0.4845727027542817	1.343671944408139	-0.029764415361542722	0.5552003239234073	1.1204459049486597	0.5003372206669889	2.1482503467120395	0.17786511802334132	1.0671131110517489	0.2802265512472947	2.617765790501095	-0.05235987307129637	1.3225366830762761	2.3653603147029587	0.8583749751733141	1.1566328273081514	0.5071123961065951	-0.27772431089951055	1.0854308632532623	0.5177573766053779	1.6605317294767914	1.3720188361758499	0.3107519002036166	1.0439298382454398	-0.23706921138561526	-0.24877087194703526	1.004562076987949	0.8452721272217614	0.20402846445242834	1.3332584462863677	0.5426846716589647	0.800498409954373	0.4980490921550763	1.1337205329955935	-0.028339966435080154
-0.5607149274731926	0.33058381110126345	0.4485756598061997	0.12237290250779646	0.5836829380149353	0.45004454245014613	1.3377099871470848	-0.01091995790742738	0.6138228842693134	1.1774924952647945	0.4963550603631182	2.284023330222327	0.10315124216877784	1.2282899263796447	0.3319102037201075	2.7467036601779067	-0.11554333616879445	1.4137520918978792	2.6703444179457785	0.9791504508206579	1.1737986781427283	0.544686509650276	-0.31204930320462637	1.2757937823124217	0.6549791569871879	1.75458490405009	1.344756968851994	0.3120628739691147	1.0204244261639512	-0.1375256032580225	-0.22246384192106322	1.0082760874389927	0.6931479620958937	0.22146403060846964	1.3434008818183723	0.5805271780024619	0.9344941769521897	0.5220727876353225	1.2198415593541299	0.05438869341717634
-0.6245745299292764	0.3741196113636916	0.6522094302747434	0.17196903249045645	0.6922660454716503	0.4625827315229623	1.2862288635369492	0.0483328989896329	0.6666757463543742	1.2703081742860753	0.5565900967251223	2.347974083638519	0.06864560115267744	1.3630251575805792	0.38331920981733164	2.761655924620272	-0.16220105734111095	1.51762384193637	2.9289752637540807	1.0477732223226979	1.1877895950838457	0.5796715990663432	-0.2835267677252825	1.4600862725195178	0.8088836393279537	1.754940416400398	1.3393677274403668	0.32309944380888866	0.9556556127175668	-0.013928295484238785	-0.1943418518387828	1.011866179524177	0.5353107392222943	0.20168220004624268	1.334049751374187	0.6056636826528748	1.1292513787519702	0.5567311055946884	1.2814749797926976	0.1410836165503242
-0.6428862645038768	0.39231511963299043	0.8826526228982748	0.2771736161606639	0.7804543565016673	0.5144875254826307	1.2308143574907864	0.13390567999489483	0.7416844607189689	1.394257447749815	0.692863152713626	2.3012946286691567	0.09761586982893888	1.4775624038746966	0.4261618646759683	2.7383582917678577	-0.19158763115763536	1.6222272663771722	3.10214197029192	1.068995621729047	1.2005142810222675	0.6035660187451724	-0.22525732514280755	1.6088969512284312	0.9524540829467074	1.6799676263189003	1.317962015671183	0.3568660260183223	0.8425035845198291	0.10054245517980523	-0.17221615349566827	1.0046222659085096	0.3770302002280953	0.13763655355237098	1.2584241098762	0.5743853928533331	1.330984433273017	0.5739686346678935	1.2936201147434807	0.2609747234469718
-0.6486451164235805	0.3800716334364962	1.1051690099006106	0.4244169750565182	0.8677165667857695	0.586890617736122	1.2295132923872347	0.22963352973931875	0.8451935858711369	1.5535245671143703	0.8533044212751323	2.179682977777793	0.195215200005921	1.5713686750846674	0.4862919830646913	2.6919242553561253	-0.20145648847333106	1.754146535170968	3.1473794364007595	1.070965305287097	1.2116702127873986	0.6335726420657435	-0.1707541561421975	1.7055785964596528	1.0742959629408602	1.5223437124044032	1.2903614711872315	0.42700450827982844	0.7165788689672306	0.17459640660351658	-0.17930537758481785	1.0098516209477768	0.2388442752810902	0.021838364213937818	1.1165311838548924	0.49283776706944254	1.5138566244851306	0.5777448974803222	1.28147139186509	0.4159295176101142
-0.6359186323524224	0.3672152657592377	1.2540730412307983	0.6042864507395604	0.9558254977518509	0.6641294424397178	1.3274010838324004	0.31605630545249763	0.95743109367568	1.7273178184767652	1.00173937180551	2.0646708475190905	0.3478099218330335	1.6442096898138636	0.5811081949037059	2.733833356607265	-0.20072143589592267	1.9456338559716841	3.0865961905335526	1.0471660077735918	1.217960823458427	0.6831161412443642	-0.11971649117239284	1.7340259888097507	1.158236865056626	1.3253055735907853	1.2579964295675583	0.5201252198510797	0.587181632760955	0.19365547300557234	-0.18240366770818878	1.013434631983483	0.16702229690389445	-0.09355818939732644	0.9323919606336581	0.4521594604058934	1.6592798200719556	0.5803743981298589	1.2727993708381944	0.5552112449911205
-0.594228573721205	0.3978004088858283	1.3016494482499605	0.7811070229324463	1.0409532663167975	0.7449537064585338	1.505197214850916	0.39646430922959486	1.0912179498292283	1.8866389142533215	1.1259761912031259	1.9805885594182027	0.5416912864267153	1.6985776164189186	0.6966711067653362	2.8937202405892988	-0.20735243837240125	2.176976294437911	2.9679081666055644	1.00142669365934	1.2249656383157053	0.7306887665956474	-0.038080182317693355	1.7116064393950225	1.1805697917733828	1.1778485798799476	1.2281435175625788	0.610820768536896	0.4785593530396716	0.17367977788882538	-0.13495507299361237	1.0279295402642956	0.1556510000685058	-0.13952514417203116	0.7156538584064592	0.44289902956800214	1.722610986892874	0.5762260623638529	1.2739618593829667	0.6756564942823488
-0.5539980529230055	0.5391308783500182	1.2791668057185919	0.9240097310650546	1.1039134170271532	0.8244680104249655	1.7330345435993024	0.4676794083650545	1.2355579743739564	2.014267219959083	1.1951329420851464	1.915345871589563	0.7457765741376097	1.7300972498177984	0.8312827065338416	3.098919565900657	-0.22197843173484433	2.362789073762916	2.830381751706626	0.9700597966412768	1.2407498627113802	0.7658152267081901	0.07365437506261593	1.682597687233987	1.1558507711503299	1.1485829498056048	1.2443638518417468	0.7003660971113342	0.43449386817700697	0.13639881372506651	-0.077998955913225	1.0833139687539757	0.19525867368210648	-0.11170805706814388	0.5074972611270733	0.40709521386910225	1.7173897035571906	0.5780975337870714	1.2880372993864888	0.7985233894711511
-0.5315456030864519	0.8439097670245879	1.2038284101845917	1.027463490612669	1.1452145702925782	0.8959245683963001	1.9872191953727423	0.5085838457753764	1.3717154698037843	2.101927072105981	1.2118813518380143	1.8485348819355036	0.9185197782670717	1.7257015451135598	0.9860263215795978	3.2859665758001517	-0.2507231286527868	2.469785886470838	2.7132407758743624	0.9528018558613207	1.2623381656686732	0.7944608105783779	0.18536763902338102	1.6709833463180508	1.113793371628717	1.2049518152462302	1.3151440901740732	0.7778909326181941	0.4757056974529861	0.09288023372573295	-0.019749617975277325	1.1795241880072234	0.2682985796809504	-0.04501364837357291	0.3525965802375021	0.38430595844733423	1.671655746446262	0.5953489461794399	1.3385553200975746	0.9123407466571282
-0.5046802481130657	1.2320947535217512	1.1194782696876608	1.087843177487824	1.1799095382371458	0.9669254880885445	2.1804620784443283	0.5082722641375771	1.5188322275608839	2.134587119479842	1.2161148280438572	1.7719411518078012	1.0377964728723277	1.6808395861766978	1.1356257664159215	3.3977195058236775	-0.3013226986821202	2.519624294870121	2.6466903263759685	0.9399725666481892	1.2768093771280549	0.8015709250187719	0.27740312164793873	1.6768292312457382	1.0703961105348712	1.2720410273327483	1.4248393206397776	0.822059384895099	0.553212816861621	0.04892462331753754	0.053968916300905036	1.3121345421004889	0.34306408176212966	0.01075016774613582	0.2830448376099454	0.38552917283409294	1.5666482536150994	0.6109510202552034	1.433456005311227	1.0066278569286162
-0.46442829504125366	1.562466158491149	1.054488326678779	1.11985191506361	1.2047496182442339	1.0480724958883822	2.253228144154561	0.46814802714830517	1.6430099518759866	2.111839300405934	1.2106846094476702	1.7135110871953199	1.109029411743762	1.614192385870862	1.2555917392195226	3.3813582375590356	-0.36863177378098694	2.4803219978641358	2.6141133268735146	0.9397818711699578	1.2799125787233319	0.7833950886111055	0.3274745977059291	1.7094268147497977	1.0393027697511505	1.3528816037322193	1.5628091617818578	0.8484507003180839	0.6000574642936474	0.0308304292467353	0.09612593809926928	1.4707111046284098	0.3890855386044098	0.031843669417346745	0.31963637470741907	0.34913762649891245	1.4329918851858237	0.6164321546608909	1.5494214135074633	1.094649231148003
-0.41602350508721087	1.788765573553882	0.9947232231314118	1.1418527773202007	1.2217134319074956	1.1306162519842398	2.2402778673697914	0.39241374793820105	1.712441467053339	2.0623062266404077	1.1733402631569771	1.6994363275009412	1.137317143756665	1.5325423906284417	1.347713800898004	3.2766222867698316	-0.44247608746420486	2.354939020397663	2.5721513586133664	0.9679245091152895	1.2623537596465395	0.7669073846378254	0.3063728189377103	1.7629960265010656	1.037153289696972	1.439296760387555	1.6945348482926512	0.8667655304288889	0.6259982250183913	0.04468769863941506	0.1039421352899917	1.6002412021988843	0.38769362132252616	0.0034698846916237256	0.4232720483550674	0.3107294294179952	1.2970051819421893	0.6264697944159867	1.6739189135539099	1.171757927187512
-0.33189111502097435	1.8956214597250949	0.9548114713183369	1.157151117574029	1.255291198952229	1.20342887626239	2.1663918593082405	0.2815878983525633	1.7539790753736444	2.005397815938997	1.1086653125267962	1.7102612727969966	1.142316724815768	1.4312156865867032	1.4144376120339859	3.1292622178644516	-0.5140039502432666	2.237269517074679	2.4999979937771375	1.0231935788390614	1.2286115103407098	0.7658762101458854	0.24128948210111778	1.8073395801181085	1.0486019792163102	1.4624600392942362	1.7700598549940918	0.8779101932429848	0.6290381131483839	0.0711308762353581	0.11748757287644447	1.7005301059512756	0.33613786323275646	-0.09422927694145664	0.5503361338265544	0.3180503491561614	1.1652912642489401	0.6437350901275185	1.804293439021149	1.2271459866898617
-0.1873861534154228	1.8550628491173007	0.9575835172919573	1.1649775863462692	1.3065648402498522	1.2919745818322128	2.0506483832052846	0.14781966961247048	1.771064027399245	1.946993179096906	1.0379498046813527	1.7255014372448723	1.1365288139104854	1.3202600171435408	1.4565980104199305	2.974194687752144	-0.5747130814252635	2.1720301754782803	2.405213916531765	1.093803597956357	1.1981970159114235	0.7745192264519859	0.17184099425798136	1.8464953947927	1.059192587175558	1.420839438777738	1.8023065240141203	0.8928519682319906	0.5692030295416294	0.08863195760841928	0.10517848410219025	1.7828720898024855	0.23469474105547478	-0.2257598935928719	0.7420668273195167	0.34544227012329987	1.065438387177497	0.6714489718413812	1.8996497910409302	1.2655563449535434
0.0068781178364874405	1.7587508816516944	0.9739744071078877	1.1663294885168782	1.3592908427172585	1.4121464658095864	1.9382194534682209	0.016646292751972186	1.7512102530821057	1.8943489049436135	0.9672073701321263	1.7558985229439472	1.1223593527791578	1.214121758918548	1.4852004686776277	2.8642853796453283	-0.6164324916197818	2.1194439232125357	2.299477286396305	1.1613750351770942	1.1665849039820504	0.791090089658487	0.11435674652119565	1.893517989714352	1.0705557536158175	1.3743332922513338	1.8302523219137048	0.9162222236034052	0.48261922248377986	0.08864614690740814	0.062455214547838644	1.8243174723953508	0.11178892174914776	-0.32483936028831295	1.0125847693965029	0.3599812567382835	0.9863706420848418	0.7214650174592359	1.9262686259596482	1.282468596303087
0.23707573902727247	1.7597479926761685	1.0024761269920899	1.1489922138418034	1.4187024105694586	1.5432943504743242	1.8207673860691862	-0.08495424770169716	1.7110913365645128	1.848004757599135	0.9225419522685016	1.7561748903569192	1.1078759247826853	1.1105342393993456	1.502625255395508	2.77914930292122	-0.6376817228188012	2.064984584476872	2.201113093424985	1.2163430067773429	1.1525253735383238	0.801942369593825	0.07912944556289783	1.9338816958442009	1.0844760601205305	1.3394637613149163	1.8547653144235763	0.9400608818635497	0.43459414723878736	0.048694756673914846	0.046212063853167284	1.8425759584735502	-0.0026676736457449113	-0.35264882139738074	1.325836799480975	0.3671001440702282	0.9150454268370332	0.8068335469946234	1.9077513315782622	1.269924034221059
0.5015907167265428	1.834140018258602	1.0552955423134192	1.108691598549798	1.4920143096174816	1.6617060603854512	1.6970575275804456	-0.15518474886171063	1.656587728998972	1.8104997874840205	0.9399156599203243	1.6961032699059406	1.10343261110422	1.0094974585859338	1.5138421621318368	2.743451034438921	-0.643181676082859	2.034400594460217	2.1472231105329773	1.2616482377635154	1.183604171424689	0.7878274757417837	0.06874358018025473	1.965825004809996	1.1142780024101624	1.3101981312405737	1.8781669197478899	0.9655070766648967	0.4293739057940689	-0.03402318071249387	0.028606456767452625	1.8572124877439162	-0.09234385126710236	-0.3156805405098882	1.6731113350764388	0.37585365723432773	0.9153878557499361	0.9125605757511355	1.8600175426904582	1.2359773583956073
0.7985884483130604	1.903056183534055	1.09964308679402	1.0478560008723767	1.5668579498992243	1.7474501329653933	1.5668453622864855	-0.18229235135026986	1.5788391990525596	1.7874691320112248	0.9906575372709223	1.6111053066415901	1.1079168769824868	0.9215247941520073	1.5106684706805944	2.762395476377735	-0.6445844876918563	2.043587173067027	2.150844298332262	1.2873319077000722	1.2333208916561549	0.7644320114622805	0.054817683798402385	2.0045162458479497	1.167310863746878	1.276472103946384	1.9037386893990331	1.0029793077632752	0.443447355836033	-0.12814931448607716	-0.029618154194250585	1.8423033380686598	-0.14175929819397562	-0.2341281519083251	2.006218257661218	0.37949024054631203	0.9765099015309744	0.9785951950196543	1.8057214342088628	1.1887050851445866
1.111214593817881	1.9793575706527151	1.1220893916440864	0.9842691081451672	1.6337341837637331	1.771756265448754	1.4083146546806522	-0.1594920534226517	1.4786684824919043	1.7740980952302159	1.0118249183001364	1.5307389948404246	1.1075244184010564	0.8622574578399635	1.493200089299922	2.7611932666487786	-0.6474548162423698	2.0969181072800134	2.183137215994129	1.2814454393851875	1.2861657638474828	0.7405763994256217	0.017950789535207436	2.0366608700562883	1.2290357206872948	1.2581174044583052	1.91357676768066	1.0525828965182802	0.46921620959772375	-0.21430957580722293	-0.1077628172181058	1.8012509537218058	-0.1535858282499803	-0.12592545341028435	2.2374636198317717	0.35548144405426196	1.0483290629097854	1.0143863918227491	1.79693818742614	1.1254281323398705
1.3942556288278776	2.031400637315441	1.1031003576150527	0.9422683254863763	1.689908809008784	1.7423025052647225	1.2625651759575045	-0.10556848885851419	1.375304390888341	1.759414352109331	0.9749832038133877	1.4851883176180205	1.1025248373419536	0.843210380294083	1.4780814602437276	2.7187198628718026	-0.6500844409559146	2.1845304261560075	2.2374105382372904	1.2570590005308113	1.3416522558892625	0.7106723391593566	-0.014793166368757799	2.0542953110136506	1.28457725901032	1.2752296432581935	1.8799194918481927	1.1086859218062517	0.5050874625548472	-0.258781676698619	-0.19149824957072478	1.7547851070492648	-0.1417735987139947	-0.01666528363058233	2.334660454819629	0.2839509523024741	1.1598093712981266	1.0377936679321433	1.8443921179605738	1.0551567680508094
1.6299120501077902	1.998858987923334	1.081850600699292	0.9225058586270236	1.7291019805763646	1.686272557599721	1.1720037998402255	-0.03663167465864463	1.2722382773028191	1.7429299558840756	0.8758689990450741	1.486773268082776	1.084208965980721	0.862503453306424	1.4683075368458074	2.6673367881589414	-0.6610739946308275	2.290245995688324	2.3136437290250775	1.2261512781511215	1.3923264463616831	0.6829914023945326	-0.012738351382750673	2.0834666639475095	1.3273473508575886	1.3039821627238435	1.8107109785889335	1.1587828579825228	0.5315525395169038	-0.22715656711188456	-0.2680776949983357	1.702757096012006	-0.11520799935804385	0.06665125177259841	2.292544235168385	0.19313187573126261	1.2706775501253489	0.9947775918364457	1.9205925244848658	0.9959507983495831
1.8055431026809121	1.9460568911190463	1.112415781771723	0.9263842664935258	1.7612950065057789	1.6286071939687001	1.1537073831519982	0.03729293839911961	1.1739767296365202	1.7302865211368466	0.7188773404237349	1.5266767268425196	1.042847244181182	0.903939046817597	1.4567287944083065	2.559877464310262	-0.6743774109965956	2.398371212918923	2.377076123622574	1.1862256669719025	1.4534361268218388	0.662304157143593	0.03819284648933331	2.1193085200140866	1.3445802512919516	1.3372427253944332	1.7162134746665725	1.1948969978650577	0.5240774517401359	-0.15416113739275422	-0.2904036818490271	1.649128767792791	-0.10695183246687097	0.12402415279925738	2.131786451322855	0.11088631981678954	1.3269540752715894	0.9130020653005306	2.007240976201678	0.9638149027898857
1.853555682027844	1.9478861066154807	1.1661202791876253	0.9511965786974264	1.8109869265294267	1.5941251399189962	1.2105557776533509	0.109338091017678	1.1044581943300062	1.7205750850895387	0.5860060246797845	1.6147080721938294	0.9867188416698767	0.9552583867490254	1.4487989252464786	2.393499348788786	-0.6605330580509741	2.488136280480832	2.4128533221726003	1.138386193446073	1.529204146475765	0.6324943440083117	0.09791556495569446	2.1476126688262225	1.3299985663090292	1.388975269977946	1.5991922955339344	1.217446855277514	0.49663823532077717	-0.08512452209156132	-0.22515660963403308	1.5772454940201153	-0.13795059302882112	0.15244115149562568	1.911420630793507	0.05081290215599023	1.3471937452652216	0.8764167426412923	2.099963789357686	0.9805744377314746
1.7795843328813377	1.9720878533962676	1.2047031100845076	0.9732322674736349	1.8693106935054726	1.5981987631046704	1.3166997478878757	0.16648465604321366	1.0539232320490048	1.7174120673462518	0.5609073448982894	1.7288811110300144	0.9193524729963691	1.0077257055239321	1.442645538593417	2.2342258371174433	-0.6097083134644765	2.5467060034143754	2.4256472730173337	1.0870941281038404	1.6081408624320042	0.5847332243950604	0.14816271172492332	2.174797969463456	1.2920177668901687	1.444864010491866	1.4849923300261747	1.224010038949183	0.48965308238871136	-0.017989272854897986	-0.11555923282783294	1.47663086199175	-0.16585567442658475	0.14020397180832694	1.7041637365591762	0.0357853644495982	1.3649333811602238	0.8690530301570559	2.188671711521102	1.0421278767892694
1.6511492900305087	2.0370344324655414	1.2606605437411431	0.9782694486292307	1.9187409533183704	1.6287916189864269	1.4288509560715128	0.20924362736171803	0.9866171176021112	1.7215445014490858	0.6296183092399066	1.8074993157009338	0.8249371763539548	1.0337895108988304	1.42700595331686	2.073872790179283	-0.5307678077921145	2.5811499823890074	2.443157666950362	1.0508419140316088	1.6743123481073703	0.5310262196065092	0.21693779517497683	2.1937990312019275	1.2470012688324321	1.4940456623350227	1.3976695208934233	1.2062633898572515	0.5120898061832191	0.022980909046006914	-0.010170387378359246	1.3591987374538932	-0.16362240988356255	0.09496911253631048	1.5395072395184075	0.08358990507804626	1.3853457807824885	0.8911969242225857	2.260064295051584	1.122059644712977
1.4941964639107628	2.1747771880307973	1.312999782559551	0.9845065616880143	1.9649960105738469	1.6446304734500317	1.531900745955364	0.24529985448787955	0.9077716066335275	1.7315107061610404	0.7302583605559091	1.8415124858637164	0.7247237307563095	1.037379873302159	1.4050429622023537	1.8964714979885051	-0.42334919117178593	2.574203953396389	2.483815596882033	1.028229444954992	1.7022817068073137	0.48329836368654694	0.2689150322821653	2.192049137170593	1.2112896817784602	1.5434692091794204	1.333754893340521	1.1824413612854645	0.5675298017679109	0.039744146871638776	0.07586712646257451	1.2221768895360325	-0.15068043926604818	0.028310291817564847	1.431741603700086	0.19228701294160921	1.3951004592836866	1.0008501556384908	2.3207074474705314	1.2060493057623478
1.3340888071152424	2.338209106585925	1.3369982255109516	0.992358358838157	1.9982297973415264	1.6218214381693958	1.5908169585447285	0.2810519779355488	0.8208411345736497	1.7550703304714506	0.8019192948897244	1.866225726093591	0.6552892759928253	1.0353064829419985	1.3827617300494675	1.7533875103348113	-0.30054364647859905	2.5086394231767395	2.5128535527318774	0.9997932363392245	1.7084163776996857	0.44332094830278007	0.23579577985873473	2.182409234210366	1.186627676541459	1.5979945415045296	1.284939348497925	1.18447849810923	0.6475639535334289	0.06326716673564106	0.12855042204800216	1.0885787290406301	-0.12790447771522578	-0.059190372743341754	1.415304860117938	0.31325299783752314	1.3732092516127785	1.1873892085809823	2.383323960073505	1.2766348295192016
1.2207377984329573	2.450288628762419	1.366665346745487	1.00070722540466	1.996389355859169	1.581223525075954	1.6190751266058563	0.3087428612500682	0.7370460241372382	1.793557671284993	0.8357960801043955	1.8705543723208664	0.602150384067031	1.0232702761902202	1.364194763166442	1.679113380986908	-0.1939739638209112	2.387116434668244	2.4979067407096864	0.9723631972862312	1.7313644755268682	0.406453688241478	0.1533929079004463	2.1745347110693616	1.1713418515407892	1.673539083407141	1.261909301611387	1.1969673940655379	0.7313657329058657	0.10348815364992583	0.13616880342877308	0.9846076795598446	-0.09230809996705354	-0.13449707158759455	1.4919891883315928	0.4061401515851462	1.3192933647245169	1.3884391067129984	2.4395790770286983	1.298329286100711
1.1568631933853442	2.4908236670055675	1.3688819453049177	1.0248578337358274	1.9659838513694883	1.538586088257062	1.641730564197862	0.3238857288471252	0.7081289715191283	1.8394268262038587	0.8325499163705865	1.8007732654093225	0.5685695802297814	1.0053506778656134	1.3482718125817388	1.6357672360364333	-0.1226790402389154	2.2068481213696494	2.4601204332388855	0.9511909809004688	1.7681007685829147	0.3860380964857269	0.0674074181038606	2.149784550577502	1.1572305434927999	1.7689629963208033	1.253672541552738	1.2034003118450745	0.7887053004322964	0.13492596449000538	0.12928975863769698	0.9181024628654676	-0.07718768346659113	-0.172349967874169	1.6035487526531582	0.465335646608002	1.2455135705435083	1.5641547240357485	2.4886152836379605	1.2702425570147942
1.1149866739736973	2.456662596162365	1.337042349838247	1.064284619990156	1.9204873147249515	1.4649110058077774	1.627228669168949	0.33117673917163426	0.7602909465181101	1.8887785392250602	0.8105986690756964	1.6841295684957232	0.5813807934010253	1.0064225152551873	1.323420675057276	1.5981762758525693	-0.09329505463569229	1.9788161030881064	2.3917114724219544	0.9239340732685019	1.8340944829106114	0.39904697253592925	-0.02377100438404698	2.114798284291732	1.1348548552365034	1.85511426752024	1.2490691626776453	1.2201491796355701	0.7984237740769098	0.12365682323292322	0.1401547919993027	0.8535374537279752	-0.10581255770532894	-0.18538533501926027	1.720867861769171	0.47247290052233054	1.1541305059637863	1.6865195224776095	2.537683781595688	1.2132575202178284
1.087090426639545	2.354344390185271	1.3204334339345034	1.1144348082394586	1.8535728608296587	1.352360214474707	1.6018926148438724	0.33797420418186824	0.8757033705502844	1.9334343044021327	0.8078162430181463	1.5696535244236292	0.6297658174665256	1.0112077127813202	1.2860796666429635	1.5623623428773974	-0.09927641557368679	1.7555253349335473	2.2839349293107163	0.8905473096718024	1.9437981171959013	0.44536666544001635	-0.0774250982803347	2.0933233679381664	1.0993086128020841	1.8897932145162861	1.2520120370299368	1.248139716755579	0.7689159438688097	0.05433358409215237	0.1585961708820643	0.763158478719598	-0.160690803279595	-0.19812328836638438	1.8321636577281293	0.4028488600219765	1.0531897352663944	1.7276557971585909	2.555835107361127	1.1293202190797555
1.071412718491933	2.2281379498771665	1.3210407923219822	1.1740514777302655	1.767219111277263	1.2266067615784801	1.619349829446746	0.36381553889440976	1.0336818226110498	1.9613120416726617	0.8170820209753874	1.4381459223111408	0.6665477182549278	0.991337721829783	1.2376198394836042	1.5299657699189395	-0.1389847840335352	1.597799096998638	2.1809946228350072	0.8665573166800657	2.0281552998582617	0.5226160491534279	-0.05205931224840534	2.0805863074003574	1.0407395574796727	1.8756790077014718	1.2684822690194666	1.244639167356374	0.6993681168495434	-0.05021600871876704	0.1710313672351624	0.6632696542626955	-0.2133882195509095	-0.22097585284266552	1.8992511534611984	0.2759504690161088	0.9571126672699725	1.6752601506361393	2.536241434697545	1.0200276308951928
1.0718799420566874	2.099531842848223	1.3305379048851633	1.2339214310001085	1.6605528853644729	1.0991934835227124	1.678661493378489	0.4155904364842812	1.2124475376472454	1.9752444331384857	0.8108858872493796	1.3452465148180803	0.6780689371324236	0.959539879272407	1.1772543099158057	1.4992971543843185	-0.2047176372322553	1.5233959399990558	2.118674596890409	0.8604575705276852	2.0099103457553773	0.6259663442004647	0.04036211360539014	2.056800137204521	0.9641194309330452	1.8069038607578225	1.2835123010466463	1.197022826360062	0.6040371104883312	-0.1629698542051397	0.18343441851914322	0.5778969812350381	-0.26662667216295644	-0.2627434264700047	1.9228493887513731	0.14276703351851844	0.8611780254585637	1.561094840492148	2.494492309058753	0.9051587121572968
1.0952775551595557	1.9821226090255464	1.3771591499958127	1.2833624246681072	1.544384571798362	0.966082014845705	1.7459002964330317	0.4847141996668308	1.3293656736112944	1.9830602175963015	0.8073943913255501	1.351399851916545	0.6880271470508279	0.9281578861940467	1.1147003282758587	1.4835843082766957	-0.2739316373204616	1.5175295372356272	2.078738850914928	0.8722882176311305	1.918623199329494	0.7378654084226187	0.1563420465073074	2.017845637772473	0.8928730045218647	1.6514899875364784	1.2993018905882159	1.1422917503615655	0.5222867542083308	-0.268248776984095	0.1954270019974747	0.5163272560266045	-0.3251849182222027	-0.33113334801281574	1.9454612026307043	0.03463928970885175	0.758088740608531	1.4309859266209757	2.4152170485749855	0.8185772354986296
1.179975757249165	1.8974082449651681	1.441118660184913	1.3063700899463702	1.4445656114006047	0.8666606574952219	1.7952743586921707	0.5772539460932904	1.3367307409067881	1.997994411268874	0.832968776207208	1.382089953667927	0.7060256388635981	0.8854073883442982	1.062761647025714	1.4968436651415493	-0.335554407797617	1.5680866124922925	2.0543454620250357	0.89661945516286	1.82096435354768	0.8307210082371672	0.2541187673764481	1.9802848592503364	0.8274906105661813	1.4711096181264776	1.333748317084985	1.0941183148052847	0.4656491401143679	-0.3265412550907991	0.1926056540080365	0.5007170824530572	-0.3820604697591716	-0.41927459613857493	1.9981137037252417	-0.050229014170022235	0.677772493638742	1.3217242048054767	2.3084869660399954	0.7842160437087291
1.3196606005192444	1.8698497934589657	1.4923262397856258	1.2896755228606005	1.3748316952344166	0.839181329853913	1.7943868572062214	0.6803351224897837	1.2572365344299001	2.0382586555655045	0.8900294533788236	1.3743416769211045	0.7399204095659926	0.8350339595517561	1.02590889883467	1.5381884638668506	-0.3923605133221084	1.6484894995908355	2.064117192806661	0.9344750167428544	1.716946283592229	0.8905319007441381	0.29917564313179923	1.952580784718858	0.7591947303832162	1.3467022859732538	1.4023057810461959	1.046665499077819	0.42949137555215583	-0.3399246018972456	0.17738620012986567	0.5537576835656246	-0.435179751371057	-0.5058423473332088	2.053252131305714	-0.11529446892272713	0.6518266852115111	1.272141318745518	2.200687681078022	0.8037506539491591
1.4666667084553855	1.8724144667323173	1.5041126262708426	1.2515309857376464	1.3440733904605782	0.8619795166040948	1.7476692619798548	0.7619271364905188	1.094522077763798	2.1018709366374995	1.0008717335725106	1.3318476898807299	0.8069352718578701	0.7960319640480596	1.0043186420870336	1.5784957871409242	-0.43542061800640564	1.7270843379441092	2.107068313499694	0.9725162554990225	1.609962239046719	0.9168185343652906	0.29729383717958763	1.9439474579713454	0.702495779723326	1.2660412982868248	1.4827892844216657	1.0191267351581828	0.43111303123695865	-0.32585733087952784	0.15799530535933518	0.6299462354207299	-0.4929753030292714	-0.5602944923439341	2.074624595207319	-0.13765027300023883	0.6769270275617514	1.2820206886621524	2.0853609239958883	0.8681271648911523
1.6030702706353768	1.9173198213806064	1.4652987915428248	1.2112905253431623	1.3634068460324342	0.9149881485375119	1.6525949106193991	0.8220150321768822	0.867998133658973	2.162443266185571	1.1314931736226133	1.2212108220394424	0.9139877348223703	0.7714353459195458	0.9949872045164501	1.5780541590772255	-0.46576224253090065	1.822836128060049	2.1805839021016284	0.9892623294689887	1.5465664814314495	0.9107285065190738	0.2691998317685687	1.9781245918399724	0.6617468833116177	1.2267846716460875	1.5462106928093795	1.0215408115847129	0.4629129542857699	-0.2883635272309334	0.13665592486077932	0.6889419991440268	-0.5620563484027582	-0.5768734050818992	2.057887950610153	-0.13800658469848365	0.7226912881162999	1.3262307302058978	1.979194146095247	0.9725633713027433
1.703956268984578	2.000824923134709	1.418996798917902	1.18568986737701	1.4141718669203964	0.9999212934659788	1.5429190467163	0.8732166195532024	0.6473071751816566	2.211127830754434	1.2102956681708081	1.0635581967142116	1.038704246634595	0.7548160093462253	0.9898190572424828	1.5559622409384004	-0.4976800889555421	1.9635127264779655	2.273930456780176	0.9928654703471537	1.5162829764162349	0.8824876309172277	0.2315929911762158	2.0546940700517644	0.6308131856088435	1.264150119186216	1.5906234345707257	1.0323223928696748	0.4917646729182167	-0.2529101447769605	0.12104331206032923	0.7281603916761614	-0.6306249584755511	-0.5762887454790577	1.9939150895149855	-0.13978814318970792	0.7468310113037939	1.3925152492193562	1.9156591240247984	1.0779071495101813
1.7225766282991994	2.064095507077739	1.3752306573381352	1.201535933803005	1.4698202317415778	1.1024426183938423	1.4796015512476364	0.901720107779103	0.46885526000516886	2.2537519237837698	1.213808107086468	0.9600436167807249	1.1736076181474489	0.7536270312583369	0.983977372428382	1.5358646590554845	-0.5290259402407216	2.1053242331910242	2.358812741678354	0.9997831997351071	1.4552918101878587	0.8473667147535663	0.19320627909305946	2.13788372258564	0.6230933023373375	1.3406512458664608	1.590899637303231	1.0329238332652628	0.511811889926283	-0.23557365927217208	0.12152548809708667	0.7477536555809038	-0.6887232044741747	-0.5641990016916058	1.867880784637236	-0.12124891493154129	0.7296883532481002	1.4717195850462201	1.8920720879342674	1.1357604881695202
1.6875584364435827	2.103489642872081	1.2934527055676628	1.2621910667878629	1.517074889802168	1.2173421165703173	1.44452109285234	0.9008327232746499	0.3400944755541662	2.28058683677443	1.152238702959231	0.9543697604951273	1.3171109516186235	0.7645533298935892	0.98845018483082	1.5145403325511837	-0.5620282480383703	2.2164184225518957	2.4147426375461407	1.010060682351377	1.387548451543628	0.8065244433443013	0.15921931982320597	2.182897036528835	0.6500387737857405	1.4142826182138055	1.5421235499938497	1.0075136694553568	0.5178085778207925	-0.2075895238060209	0.13348098111105186	0.7499806456416342	-0.7426313981071281	-0.544216353265794	1.7368565604614115	-0.0832411093465904	0.6888120381494174	1.52532030367205	1.9119743223720795	1.1466862563272235
1.6452404121955162	2.164808435022524	1.214000365400528	1.3322461940222259	1.5554154606830342	1.344047528013928	1.3979212274149255	0.872855184853355	0.30886479707921854	2.264922882011599	1.037587790108273	1.040180177359058	1.4405579452370003	0.7762556856551726	1.0045932884626216	1.4839593416323762	-0.603926244950639	2.2891305987105777	2.448572335285399	1.0197510236267757	1.4092926942795785	0.7625387529192826	0.14417551891528765	2.171027180112749	0.6984334334670865	1.4944488206704236	1.475670487804111	0.9527437908506926	0.5064684484913757	-0.16640650242028082	0.14798582537577176	0.7445955075138582	-0.7889531658698143	-0.5454593904214005	1.6384420550872754	-0.04410926891975343	0.6209989920171377	1.5453317199140906	1.961250920131033	1.1423796536228885
1.589525073712218	2.2570353116951916	1.1748698737354497	1.381965799847166	1.6196398124116222	1.4438485839303188	1.341229805965509	0.8236726464899753	0.37513985484421564	2.1879482003845157	0.9023768429912	1.1895650883901934	1.527915812780285	0.790066573986411	1.0223929892805113	1.4412896587159794	-0.6466861168920515	2.2898817844302846	2.4605619580272675	1.0266060242389947	1.5130581417936055	0.7278641246405737	0.16925384378337077	2.106710831567269	0.7492084855161238	1.5573122003867828	1.4197986207715503	0.8885365641032787	0.4888995568673275	-0.14387957134530777	0.15552013503731313	0.7358645735078777	-0.8114764849002947	-0.5753354961265986	1.589612388617911	-0.026165117930820863	0.5379675564990188	1.5573352376627154	1.9986191861612856	1.1313142590350544
1.5143620901528518	2.364079776783562	1.1410836167704494	1.4105963650200475	1.746947794950021	1.4902450365517033	1.278670007343693	0.7772469824578458	0.4832478619739492	2.0671381950427814	0.7924111765984395	1.3517461436147271	1.5862829355474073	0.8060211370967977	1.0426056546839273	1.3700578560291106	-0.6898290444019728	2.2149160511124797	2.4627969633514013	1.020872614136901	1.6450486892445724	0.7020210069299335	0.1792218258074601	2.00747015988757	0.7874544064801285	1.5887548854722913	1.3807455272719198	0.822998962287284	0.4676891027426002	-0.12619402908538924	0.153378778894584	0.7227044430536083	-0.8163362782868715	-0.6142229857103751	1.6161445952839273	-0.0618587341354183	0.4805182880846942	1.5767274578700712	2.0119985682089876	1.116557490700649
1.4388861953987422	2.43824786490187	1.1236259564534348	1.4200660123087894	1.935728287000575	1.511790218034387	1.2024716654786152	0.739904546330848	0.5792996257542391	1.94094350283978	0.7132257244853342	1.4947313176852302	1.6219181747413671	0.8286234348365127	1.0634744197623598	1.2673197464804478	-0.7446629313913057	2.1084850666090125	2.4741568143020887	0.9854132917899474	1.7842530108562187	0.6749831682353516	0.1390464664825982	1.9065763803508358	0.8037836130455591	1.592515253218851	1.36538339434018	0.7653382895231818	0.44483980223676467	-0.09694988386901282	0.1489130869849209	0.703355475355846	-0.8188007345702069	-0.6625133269068062	1.7003734213211747	-0.14986037696896157	0.43097215776640085	1.6068542604545228	2.002343455017685	1.1223650775288847
1.3740107031734212	2.3968241485116133	1.1823346716943746	1.4090450018734473	2.1480464380092017	1.5238212383084537	1.1548967558916714	0.7083176462172833	0.6655207519127605	1.8305379906754538	0.6746128312608752	1.6182309242772597	1.614342017778085	0.8766628352151458	1.0655124702478767	1.1589140767809858	-0.8040003095239141	2.005042565553212	2.493967244342034	0.9251560298198026	1.8752781784539585	0.6450375283524759	0.08151697022928095	1.84105601179707	0.7928423604620878	1.5554026959072924	1.3581067675897647	0.7506210153269991	0.423170929543895	-0.056056324182648366	0.1537546289334926	0.6697063282379073	-0.8267065387209056	-0.7279570724509512	1.8076910122495888	-0.25791098113261574	0.34853163939886733	1.6568703060723777	1.9903633647368388	1.1611375918457176
1.3175066570211795	2.2790636864557303	1.267473858985295	1.3850621940458931	2.335842029266482	1.5287301983391255	1.1582082835450265	0.6950018933442823	0.7334412812110156	1.7707839435333246	0.704360855228858	1.712239131150076	1.5577870298521808	0.9667821029456789	1.0469542222974089	1.072057052602307	-0.8609410021400435	1.9028487888106913	2.518049170009114	0.8682961583434142	1.8440309656066431	0.6070420746938094	-0.007699795983124869	1.8087255581340766	0.759787690398162	1.4885517137462392	1.3385358311150826	0.7851331618977836	0.3964250712088516	-0.006677563700847966	0.17930501348639855	0.621080761474674	-0.8426254009224486	-0.803825552913586	1.9228855214037857	-0.36726561264551744	0.25483339172659614	1.7160493423380374	2.022852049221135	1.2132487935659453
1.2836200892123073	2.0950884521126847	1.313376137115894	1.3806012334876054	2.4484264799460225	1.5070141525017826	1.167916463064799	0.7011612391603036	0.7491971985366774	1.8191856717032997	0.7678211123328399	1.7700132393727315	1.4753570770183457	1.0933467704392013	1.0266369297032931	1.0317987991130895	-0.9210833146091797	1.7979234276328717	2.556235930194958	0.8267897820156962	1.7294121094980799	0.5526337603717615	-0.14115364129843266	1.7692367990198956	0.714451906178531	1.4351698850633585	1.3073051935753426	0.84473673658496	0.3612414461039415	0.03677006980354033	0.2292361966158702	0.5642907446636747	-0.865160637052945	-0.8883495374965482	2.0133327769211107	-0.4316184440017322	0.20105083999026138	1.766490217522291	2.104050438902427	1.2469249431830194
1.277518320914802	1.8817066928752866	1.335355243206362	1.394126587288175	2.4819278069291877	1.4737091640063942	1.1393413301872606	0.7054037347405822	0.750091132590803	1.9723210706644854	0.8153617037892664	1.8134428799437707	1.3781160785896265	1.2437085707952436	1.0023547025282629	1.043295148707782	-0.960020395505409	1.713758108163327	2.608832142776824	0.804669106540835	1.615476269620035	0.48632813175023176	-0.24201790800146988	1.7189815458766418	0.6695180804305706	1.420014796728054	1.258890800320433	0.9123835372076023	0.320596909806038	0.0523243793553073	0.2961201946582163	0.494333516348928	-0.8971556671762434	-0.9716813248893683	2.0463688610212585	-0.4461904904650066	0.1979992832177525	1.7994186739139049	2.205334047329504	1.2619129677923278
1.2888774259294764	1.7660842442926836	1.3163428492393479	1.3989579753733037	2.4614212904125066	1.4712818053171948	1.0817231639889109	0.7031553616422209	0.780060337679698	2.1347555258852875	0.8472608722038931	1.8361616131812304	1.2619107989694847	1.3934378113803896	0.9813137385318029	1.0890772579778634	-0.9564227790173898	1.7115728406150876	2.66009693564799	0.8105681206108667	1.5562097973436064	0.42898152452104216	-0.28241418655410205	1.6634030531469175	0.6371532965378799	1.4491887999079869	1.1887287300084757	0.9847393112500773	0.2738296205073857	0.0428743062286182	0.3600468463417822	0.4226626740605828	-0.9403623049947145	-1.0379486778740372	2.033032299016047	-0.45165638538241365	0.23919681481880445	1.807909711914204	2.308307569659629	1.268641216394236
1.2976539419738333	1.7744736488697572	1.2364570524452512	1.3973622875653704	2.377387202728449	1.4801260697702456	0.9968218738789625	0.6976291497142083	0.8189767942306805	2.2489609774545185	0.8644700277770443	1.8193864441866054	1.1450400461025676	1.5130677495337146	0.9886332824145455	1.1573473486502455	-0.9270025584279559	1.7899400469320859	2.6990811785911446	0.8345656410556914	1.6006588718520345	0.4040531583758324	-0.32925970955115813	1.5847042791005372	0.6123459020664452	1.539525587644042	1.1025238843168188	1.038788570025926	0.23147747504315258	0.017007214171628992	0.3964771004420402	0.3619497558389484	-0.987792363058901	-1.0763811497669065	1.981239755048911	-0.43184618962329113	0.30680985822319384	1.7955618878503283	2.3883506466513627	1.2689771924917372
1.312047856932051	1.826629862882778	1.1333774327857298	1.4043149272999327	2.216530853168997	1.4922682874814717	0.9023180591880451	0.6824264584426942	0.8398352554936063	2.318109079341386	0.855479500569583	1.7827894051989268	1.0598492324654476	1.5868195331923027	1.0219962778491065	1.2391817298505117	-0.8767058093548086	1.8885795120224853	2.7199149877917574	0.853452020853705	1.7316514047195963	0.42149996550559443	-0.38210997685965536	1.4904964884844099	0.5967921047513285	1.6638266325997513	1.0006708385776124	1.0495452067783528	0.19774932889209323	-0.031957218779692154	0.3828080279743674	0.31378091676702546	-1.0363855300846612	-1.091180663713615	1.8982285993979429	-0.3896324366724594	0.3709622483662075	1.7719907885748067	2.4339065634815227	1.2628903528032402
1.33893464417905	1.8771171534789493	1.050049938462588	1.4158266750571584	2.0100691868773923	1.5690297768450685	0.8491374004194417	0.6505279766913298	0.8410588112491055	2.3321926047608152	0.8224135083243702	1.7672495652430094	0.9992570401757759	1.6089649822085934	1.0644356820769187	1.3212018752363015	-0.8072666347094385	1.9956576218862192	2.706929367271448	0.8622792141750031	1.8877907862934067	0.4792734567986514	-0.43448646558329634	1.4026688424781033	0.6038306541595072	1.7887763959678786	0.8893019510780343	1.0160446995826355	0.1622734619499922	-0.08503087271823385	0.32213791906213446	0.2676762036178463	-1.0924602525005465	-1.0881658537615715	1.8001537409564772	-0.34494654173277356	0.40953853209415103	1.7479337731285682	2.4575976494726657	1.2730350856174013
1.3788865454202859	1.8939808231458177	0.9808292511306707	1.4099124988166474	1.7814693027548771	1.6973733163873121	0.8791011410641119	0.5951910778181337	0.8150687993391937	2.288393985006327	0.7782447385527388	1.8475526122146988	0.9503020979963701	1.5813637051683223	1.1200864488637852	1.3924652227848626	-0.7426001253906208	2.094358872815036	2.649449000635158	0.8604926986420967	2.0262216466029135	0.5626821677192965	-0.5043581601398719	1.326064521243563	0.6349211441739251	1.8983914822876584	0.7942060079019114	0.9502825969738169	0.11957177232755038	-0.11220905600180864	0.24647337175555065	0.22239997325755545	-1.1565551832272853	-1.0765082496805678	1.6985776284963046	-0.28184998461160754	0.4233205382524138	1.7111540840010426	2.4542859922911076	1.3135049337255071
1.4811763576911123	1.850256443966232	0.9238258113622667	1.3869554902941914	1.5218788536714527	1.8175750338234358	0.9894501778630154	0.5309155249197449	0.7674635147400014	2.2284132369337915	0.7384321110819603	2.046167549761422	0.9196800905947807	1.5134630993905254	1.1804650568304216	1.4324010176878885	-0.7010644783404552	2.106768070678253	2.5622872156667307	0.8535875150092904	2.0910957133198522	0.6501823129144139	-0.5733594861725821	1.2603273516593663	0.6763884344498947	1.9610202971543302	0.7384952591299794	0.8583148771286698	0.07712221291758703	-0.12457928686043929	0.18775422126896757	0.19797035255955703	-1.219687212272721	-1.0781020825978793	1.602511745528938	-0.1978449101047699	0.4262599722835299	1.6512086885175663	2.4401603213010836	1.3764415471067808
1.6531339185670344	1.7847488426184128	0.8657452188981207	1.3580431469171317	1.2786994978061093	1.9415845854490972	1.1417713937797402	0.48937795362141456	0.7086484553204929	2.1915840514969354	0.7169565688872319	2.2722827097628113	0.9031012750417972	1.438528194678964	1.2169210935900598	1.4265091385206088	-0.6776359715422183	2.0277765022046146	2.4698716279838395	0.8520117681628507	2.0501989469692337	0.7270519361294489	-0.6015466502941068	1.218957069316803	0.7148709692660168	1.9643225304288425	0.7319683255106513	0.7644430579666156	0.04180679247433569	-0.15265990955971573	0.17230480651172794	0.20102582540917627	-1.2834675315590343	-1.1007538292105759	1.5250035928402939	-0.13381900391498608	0.43337219050108533	1.5693554153943365	2.438674919271653	1.4666402209710134
1.7932452640820045	1.7100079460392368	0.7974174003067697	1.3271900165832013	1.139899046011265	2.074210582388264	1.282681876305689	0.48537973804517076	0.6517531126897852	2.1574472094907136	0.7252679447881734	2.4209916860369183	0.8843656436325998	1.40036961220313	1.2218538296849517	1.3836396714801567	-0.6678240549191389	1.93657084904171	2.392303594812574	0.8554994880936648	1.9535131654062403	0.7818316950265507	-0.6101811319192463	1.1962974901898122	0.7442880576997943	1.9408367248538405	0.778002114261584	0.6971260794963926	0.025051593808740058	-0.19353644208729298	0.20386879168717006	0.23077331426491315	-1.351924120891676	-1.1320737899349655	1.4795017436580604	-0.14203988618995628	0.4546573292995985	1.4862082169250828	2.4188659709516314	1.6003761610802782
1.8421215640555246	1.6626722805960719	0.7162987178970645	1.2909989306060694	1.118172428511871	2.205220148289707	1.3751993781471001	0.51607676100118	0.6024232473490057	2.1162200260039756	0.7742476189689895	2.4504397992938585	0.8677390505131818	1.4083117515488293	1.1992107618308936	1.3221622410256135	-0.6670087677294078	1.8868527604330296	2.3378522935849486	0.8631047248636634	1.8494358383348994	0.8040019466032648	-0.6230849441629809	1.1846250775692968	0.757230550333708	1.9094380206776485	0.8581863980101734	0.6375086467355853	0.04166926690389321	-0.23453500258617618	0.2557286789636727	0.2831518372513177	-1.4214627829057815	-1.1675956738049937	1.4553109328683316	-0.20808244312547747	0.46520898836799607	1.4026556255362599	2.3761194014380043	1.730451270724562
1.8112676629628346	1.670587880643786	0.61924596223637	1.2600856453746179	1.1362887231033818	2.321131271931067	1.4076475192099214	0.5842234041675903	0.5523629403179824	2.067183535228863	0.8701904564028908	2.339027104859529	0.8659815186050329	1.4459578434695397	1.1475554458888957	1.2572674505543553	-0.6785677283304821	1.8808335190166734	2.294350122574633	0.8718867534664329	1.7709170409854615	0.7976763009295885	-0.625650801218047	1.182449324371045	0.7486440331942044	1.8497962425687215	0.943135178894484	0.573503747863185	0.09289467677772809	-0.27347327687185335	0.3070767178319248	0.3350630109721954	-1.4770560544810156	-1.2068644631297532	1.4330206995954655	-0.2799876131578941	0.43981773295900634	1.3128111139026113	2.342762438472737	1.7491219424285607
1.6910476105877126	1.7120210259799005	0.5200207323435404	1.2365999069634226	1.1550988582537371	2.395299962516032	1.373801714242357	0.666994443085759	0.5061262450228937	2.012233388754867	0.994935891316403	2.1056531381077854	0.8787347161598908	1.5116005622873308	1.07521882191847	1.2098870682918401	-0.7131799048011866	1.9285614532510647	2.239782450472551	0.8784055278407171	1.7399754701043144	0.7778899473718763	-0.6092575298465202	1.1676952399608347	0.7377826021512066	1.7715871905766867	1.019455912515762	0.5168602577036021	0.1518702255692161	-0.30717002411098504	0.34692671274672565	0.36567792838894764	-1.512626214609152	-1.2392215591496178	1.4124576071078858	-0.36516447562081533	0.38640791357919435	1.2385409097063989	2.3155946506300986	1.676210765944847
1.490152193880066	1.7562121379794533	0.4381727007591281	1.212503121435301	1.1692902496839914	2.4456290074271814	1.2994236560372365	0.738640771207933	0.4612976936360738	1.9541094292551826	1.1149512019320797	1.8555073320892839	0.9029477042925421	1.5820899774978703	0.99169362774253	1.1854853652801796	-0.7530772128319885	2.035216817904574	2.137317895513005	0.8839683156728141	1.7292499321282768	0.7491223966262982	-0.5926912494411972	1.1339362223651808	0.7530627256132721	1.6880161327238175	1.0674757304385203	0.45932430760217935	0.19450028729038554	-0.3269243661635029	0.3634270239943347	0.38778496485826686	-1.5336289116775743	-1.267562297897789	1.3840320494554885	-0.4548007442865131	0.32301613987103667	1.1966438291352663	2.282535485656239	1.5750950505747945
1.2977139523399488	1.7815312148444018	0.37457137628572046	1.1851104807324622	1.1723684321632697	2.502011532331955	1.2102357941244029	0.804274820047128	0.4094416075759666	1.9031276285915353	1.210633747896081	1.6834736121058977	0.9330066189468607	1.6312275719231983	0.9086981087195104	1.1617986791335553	-0.778822170534381	2.160440452945654	1.9760415542064673	0.8964413054397756	1.70636732900813	0.7087347290253077	-0.5687867243254829	1.0927943553939645	0.8000320006433063	1.5890224360039682	1.0759919813574428	0.39259768306863957	0.21538411818531172	-0.33679160468046987	0.3861560605578029	0.4018373075467239	-1.549099690918511	-1.302618996083817	1.3293525065606464	-0.4957325097869589	0.2601274033269666	1.1993816196742773	2.264448742587731	1.4469703476263946
1.1826076404487922	1.792751660415313	0.33197842270228073	1.159595306041734	1.1674115881708507	2.5439519510691433	1.1396160330281497	0.8624284169260313	0.3606338630101636	1.865840723180907	1.2779475154969706	1.607728962584315	0.9628607726021716	1.6534667334981397	0.8397989239102179	1.1169453907910931	-0.7821480246258232	2.2398742779469116	1.7935822910759456	0.9213446294062002	1.648513671126335	0.6548697216936366	-0.5138310701595611	1.0593218248742375	0.8718314762991959	1.4787073202109005	1.0611493726130345	0.3535761193383089	0.21291152303339494	-0.3403105508297474	0.4567886681987362	0.3925009438104015	-1.5626732678368795	-1.3467938420758991	1.256097167060876	-0.5068112322808418	0.223026897303305	1.26293390147639	2.2650084592944735	1.3439478588198743
1.136215340986972	1.8130592525567841	0.3296683843909302	1.1376292703047608	1.1736826132217582	2.5810240917648644	1.0985585238091127	0.9169078431320029	0.3268647789478331	1.8319197868226909	1.3042608888046658	1.5903011669277312	0.9899199386210293	1.6548665648429932	0.78458192401813	1.0482056321779527	-0.7621696061574641	2.24607887687852	1.6302010060108436	0.9495826150906483	1.5204434497108084	0.5940692343113358	-0.4490831046807888	1.067014390007559	0.9680791494943897	1.370287048594218	1.0357781787557343	0.3606659098079578	0.1829796556497633	-0.33593457102153257	0.5570689203562038	0.3664214385841032	-1.569611403466269	-1.4020238385582313	1.1913438406736123	-0.5179854610031213	0.22773908278617644	1.3626744430096696	2.278359137921317	1.3576268856467109
1.1406089570775537	1.8746373407183199	0.35924985251953884	1.1178541392564563	1.1962647714102357	2.615023386209342	1.092711277624474	0.9840424691388403	0.30874349629311393	1.797662037653586	1.2858131048575088	1.6056978285853631	1.0104267526716424	1.6431027102147955	0.7368915426570458	0.9771560886919757	-0.7264341451142413	2.1820980152540974	1.5125260932251887	0.964175837477422	1.357264946528415	0.5254212872874148	-0.41653611290760617	1.1376566829052526	1.0729161905983902	1.2654475560110525	1.0009667700767255	0.3974590952984143	0.13300057125806475	-0.3308945320206319	0.6547503673104285	0.33358307163135936	-1.5697949268065174	-1.464681553994923	1.131486488688153	-0.5000853898119091	0.2573819113350175	1.442858941169466	2.305785256551682	1.4714704227883364
1.187080555951741	2.041161953514842	0.4111556347109855	1.1006530046126137	1.2315065797952474	2.6212070485684205	1.1444761602131106	1.0650536949667173	0.2934569602702076	1.7592610590992463	1.2413331820643874	1.6472461729114716	1.0155628410634168	1.6336992406576272	0.7037051056067921	0.931608813392273	-0.6851495547542464	2.064382985523859	1.4771390793718715	0.9593306668397228	1.2196979925926685	0.4404824464755034	-0.413980902562312	1.2589375021964262	1.164323257517728	1.1661276675471046	0.9647480427130455	0.4489224375347079	0.08104742190730418	-0.3296316844106089	0.749699483389693	0.28659322729747017	-1.5632476720576574	-1.5283204807650792	1.0643447939764665	-0.4709670101006971	0.29211268806761426	1.4835509496372203	2.3439321028727234	1.5880890352288037
1.2651068912657493	2.2973181256366417	0.49341635853304366	1.0820113184754994	1.245398090983967	2.6104181850313966	1.2369574375040753	1.153418247446663	0.26376463741046663	1.7097884389151616	1.1794227063559015	1.692890082514155	0.9962402281237314	1.634381585225307	0.6856721733429658	0.915959057008035	-0.6438986111671615	1.9457736870796818	1.5239783563408866	0.938329072723957	1.101380244934358	0.3513884159769835	-0.42231195295894786	1.424701247195633	1.2535893966907956	1.070538826223506	0.9362038055596991	0.5032100551770109	0.03230606764958966	-0.32531813751794575	0.8273273526100489	0.22760454462365104	-1.545593680093766	-1.5911942660549947	1.0031180144645988	-0.4474430913835784	0.3233191743072342	1.4604852031792448	2.387259916658737	1.6718954365886294
1.3482148186533034	2.534491472510007	0.6016040179641807	1.0512595016531843	1.228357837259137	2.5774901829693038	1.298880287780533	1.245678816725654	0.21922615312085508	1.6453729888325843	1.0993935508576036	1.7205168346277724	0.9643555278949275	1.6308175794790984	0.6721185926809967	0.9230566508889047	-0.6066568099829118	1.8529843653215494	1.6019399968816401	0.9132400715813593	0.9983664271534582	0.27864071875526836	-0.45261781232511167	1.6239104225857637	1.3556782961870666	0.9776584758986475	0.9184512037406785	0.5491661989523224	-0.011627621874733826	-0.3156013055702626	0.8579467672929715	0.17565796565538572	-1.5201387544593186	-1.6461751467065504	0.9575511265080241	-0.42333144203018	0.3373405776700934	1.3691857196972772	2.4270033907650364	1.7359141548034138
1.415027788413203	2.6778350219148606	0.7233430369723528	1.0074287436908516	1.2436017495371288	2.508951879690236	1.3192022605812497	1.3366382210851941	0.16309553283733413	1.5701600972932288	1.012174965449312	1.7295370674198405	0.9269832328927201	1.616915907106667	0.6604461217184939	0.9652882107262354	-0.5858812218179267	1.7786917724538722	1.6999687679207007	0.9199194316215227	0.9244946352080026	0.22533842223505954	-0.5076586401692099	1.814184298364567	1.4597313757328458	0.881677471466977	0.9159851079147361	0.5682737108748238	-0.03801820581946755	-0.3055666333252254	0.8513100468690868	0.13658473463754373	-1.5061885971804396	-1.6899839449472878	0.9078145304631227	-0.4101772957269322	0.3242373686489129	1.2694618381469938	2.5214340574621295	1.776431999496877
1.4355984846265704	2.703116382996378	0.8556303657528034	0.955888660704084	1.2892129462740165	2.42843408665676	1.3117852838772444	1.4320619671511259	0.08491981316594155	1.4898496734044528	0.9366006834990704	1.7194946081725622	0.8864985707055967	1.5940207576211662	0.6560234431782666	1.046747558570821	-0.5719954574594933	1.712808557383438	1.8422561206540493	0.9681327686507266	0.8676577046830521	0.18987378124075133	-0.5809985004340339	1.9769554148544348	1.5514463257368671	0.7807486147372018	0.9328104577032015	0.555202775826011	-0.018180142283115604	-0.29689980950272976	0.8464239963632763	0.112618922680333	-1.51030476352601	-1.7302034416262333	0.8411750796199607	-0.3975521069963369	0.2873095922538836	1.182299583775702	2.662263803977104	1.7339855647372384
1.431159860761402	2.6147412307066658	0.984156744518482	0.886545894098262	1.3382874658003883	2.3360263042451272	1.2440634868167435	1.5263017029934198	-0.008392135032529991	1.4094226604657538	0.8905560200305741	1.6884748633623343	0.8562280696856369	1.5475451855650273	0.6494711653606594	1.1360791019000647	-0.5613682536466831	1.6441514833566822	2.0052711797318885	1.0447923508998154	0.8096200378624419	0.18668601063394705	-0.6603297966230836	2.0964631114324415	1.6188385120509003	0.6813884104397157	0.9595725296063329	0.5229079210361954	0.049370698848681824	-0.2938916781170571	0.8396784772439178	0.11756857626523196	-1.5233373041036466	-1.7639128807274531	0.7740080920515865	-0.3737269763281249	0.23417553421101167	1.0872155074898076	2.7339505975713854	1.6093384325642734
1.442036739619793	2.4598000778965847	1.0766880544057247	0.7956518439436385	1.390716528028629	2.232609975554766	1.1010006622517416	1.5998549107389275	-0.08242780613466857	1.3330676280484468	0.8812453642336958	1.6320026787357278	0.8439219336452789	1.4601640816575876	0.6356734545870564	1.227990313918849	-0.5675359659423301	1.5579179642432677	2.148927601576498	1.1369409224531606	0.758783670020218	0.20990406854924554	-0.7349792021898705	2.1686036543082907	1.6445524511605698	0.5804448934068358	0.9891525270065751	0.48324334268938374	0.15316525802421793	-0.3014687637771956	0.8046823877658108	0.1575588031904338	-1.5254537810665112	-1.7894396273871656	0.7150974155593177	-0.3499459254576335	0.167274621731687	0.9866419668067277	2.7201621917764496	1.457621226249779
1.4691485657397245	2.3397648826524806	1.120498320312786	0.688813579898643	1.3978078137402048	2.162495923227179	0.9319738911539159	1.6492742511470346	-0.11752856187054879	1.2631724926194783	0.9177998605467621	1.5491357413063445	0.8504094446305037	1.3561079993451284	0.6234386124745394	1.3397572638809052	-0.5987627594156757	1.4768419366945966	2.294545214922988	1.2118039525652258	0.7260830984358176	0.24494182547968624	-0.8059581545627402	2.227434162494477	1.6277044045820612	0.4736739058895217	1.0319705268004786	0.4326724603949302	0.28986567504420807	-0.32879167791045855	0.7584182152133214	0.2276399498710399	-1.508386110423414	-1.816885582743162	0.6619462838614966	-0.33261521832031826	0.07850977468071127	0.8786713936734193	2.652005918947771	1.3207873247219957
1.4998245789614302	2.301992525545699	1.1131036021677994	0.5672088715357977	1.3067824004250839	2.1306256528844014	0.775483833223259	1.6802579292098199	-0.11408203736098599	1.2074126999654597	0.9663696504588849	1.446380339326565	0.8686331735421821	1.2621875159543017	0.6140635802411637	1.4559545144184767	-0.6345577493648151	1.4194981748707056	2.4416482682551974	1.2377761748701588	0.7011888721709933	0.29703554114374997	-0.8718639497292241	2.3040307408350733	1.5791358479732547	0.372110991050434	1.095674714176233	0.37904171544273935	0.45589341996109234	-0.3747848716534779	0.7337926195719404	0.3271924244777532	-1.4865754339738977	-1.8500510342139116	0.6236673518963899	-0.32250257805981986	-0.029125026712283775	0.759099919047223	2.479928910900635	1.233930958529009
1.517737673246836	2.3133355474127635	1.060211511483866	0.4429415174458275	1.1789363974533438	2.126500499179069	0.6560363968371055	1.680335201455994	-0.05209997263467954	1.1636918062442532	1.0084471129033905	1.3305590851961484	0.8721106978419952	1.1798581046616594	0.6134009413667286	1.5362151575187375	-0.6477654018384567	1.3708629643774475	2.5361756450422077	1.2139367309401843	0.6741738649164322	0.3569351368328236	-0.9212008028129419	2.396984182632279	1.5117294078127086	0.28245957248456083	1.1592013426525205	0.3428083961269778	0.6263449040605484	-0.4318258535893504	0.712794471345551	0.445336194488117	-1.4506811287253225	-1.8809693592111316	0.612549334749266	-0.3307418269171739	-0.12807183081949575	0.657146376439307	2.2298862359464033	1.1642355532642366
1.5231043145594294	2.3298008441171363	0.9751242351662345	0.3354732100004784	1.0807491383698165	2.147581905984822	0.6214902505609012	1.6468439143721991	0.08267047467576799	1.1234966517549843	1.0259973400577898	1.220454973813603	0.8539859367465039	1.1158231419282296	0.6382586180906104	1.5634804329751735	-0.6412896921600224	1.3393586905569952	2.576604255897744	1.1512405741694987	0.6475580634952331	0.4065479353724616	-0.9513629315971833	2.4860545631165905	1.4442231907265703	0.20187188631365904	1.2092334947692487	0.3189475649490236	0.7789896919037325	-0.49545634597572513	0.6945830533418587	0.5647049860581195	-1.3700667139562281	-1.9083797265913032	0.615754301018196	-0.34769050914090693	-0.20700018007150037	0.5978423903011766	2.0343334175645635	1.1210997130058296
1.5114558738509847	2.347579121532222	0.8803425845869235	0.24965433356830627	1.003871016449429	2.161576510271158	0.7093227105445125	1.593959786151761	0.24743649681122007	1.086660989148688	0.9938019779015523	1.132766590432609	0.8321379381523908	1.085553985483853	0.6892033410291022	1.555454018166684	-0.6349459813599252	1.3281201717374782	2.5978830125595165	1.0684410993515592	0.6240953643984813	0.44352053046251044	-0.9707452667372152	2.5657482990347695	1.383818239973269	0.14059914948424568	1.2503252274849916	0.30536942440531395	0.9112720999732529	-0.5654691850473622	0.7152399692960806	0.6697735982079458	-1.2357014112743931	-1.9360976757625348	0.6133839990199792	-0.36584403916901453	-0.2626069991137444	0.5888598828024946	1.944402012087052	1.1448842027133534
1.466143760979239	2.3526589661131707	0.7885406238743891	0.17993164129392825	0.956783938523813	2.1591789850407084	0.9393999239955327	1.5343205680238299	0.38942434089494576	1.0542513923265138	0.9199450212814547	1.0673241189319411	0.7989768943631069	1.0808507864465402	0.7455058480247054	1.5238670966583405	-0.6412456925339102	1.3515922865636578	2.6019286117832925	0.987317737421234	0.6014903340843439	0.4712846264605556	-0.9820573958700274	2.626332572699263	1.3208818060792376	0.09404902204852497	1.2797704116467492	0.3107130975974497	1.0208341377592274	-0.6331237626270239	0.7705962510134821	0.752883875927484	-1.0859058474916765	-1.9634292411962364	0.5982986166380349	-0.38750925974889655	-0.27974056613635184	0.6412638593164444	1.9475414487434584	1.175554020756682
1.403021428735428	2.3372897843647795	0.7170176848771147	0.12319924083690448	0.941989846608123	2.192752474664846	1.2265368418255138	1.473651884164608	0.490243752963905	1.0294136065799087	0.8295640441066784	1.021896641640621	0.7574786652308957	1.0797965201617123	0.7997332490714193	1.4753055345746642	-0.6549813405209013	1.436407983279702	2.5805916696842908	0.912886281286219	0.576443286836436	0.48889220810787837	-0.977729508347686	2.6494605969098624	1.2518475766468933	0.05799567163633823	1.2956619331491246	0.3326365700817817	1.100948512774171	-0.6909877239042601	0.8244763322491175	0.7961172235134629	-0.9565838615366669	-1.9886738260476213	0.5603918509927703	-0.41007444286558303	-0.260934249025934	0.7429036389112686	2.011363505022492	1.1525025698073428
1.373179130957252	2.344609003586981	0.6727194558211387	0.08333554006373647	0.9397025247658327	2.2904923097948786	1.4902666626417154	1.3997347490661503	0.5416330946948669	1.0121821768125532	0.7420193463970175	0.9852097000005295	0.7305833080112446	1.070255410284025	0.8510507063767804	1.4282511158829745	-0.6786272572363993	1.581325041344797	2.5358025737093888	0.8496832760076017	0.5373928474651176	0.4966315607463113	-0.959893607802045	2.627993423450242	1.1808605702422512	0.04575065346747419	1.3038362187801833	0.3603554889586219	1.1409312072643196	-0.7415583855011381	0.8687524559115914	0.7988115628397205	-0.8540610500979243	-2.0128558556207983	0.4940089419817322	-0.42610479597012796	-0.21620636624318107	0.8481364215055656	2.103006351968696	1.1293638523391718
1.351286063461988	2.399836696713215	0.6365478896335197	0.05377732305013201	0.9397025247658328	2.395435569146714	1.6782086864979036	1.310692194942353	0.5417042929823636	0.9974444572796661	0.6602848329924782	0.9331194372470728	0.7223280270679203	1.0534457200759444	0.8821467793461677	1.4062888821755535	-0.7134128439982529	1.7425275456622482	2.476001634929511	0.79071320851552	0.48868973579492303	0.4888423125679461	-0.9354780406172726	2.591431478246876	1.1124364054406686	0.05429761017797735	1.3066245511273824	0.3879053393371633	1.1432376256852848	-0.7880453668489752	0.8998095380740324	0.7685861031442403	-0.8004698513253998	-2.0326910681467636	0.4081685996469167	-0.4469067871779733	-0.1418962617988266	0.918783079400146	2.172576268274659	1.127151646086793
1.3005151505011148	2.470565576829851	0.5990370203350508	0.03643688232782006	0.9470201906597427	2.4504674520098995	1.7539572401949328	1.2349604083853505	0.5131511427225699	0.9874285942686699	0.6003190636683018	0.8636912814894451	0.7323067130862249	1.0281550433099202	0.880708155474038	1.4012136644276532	-0.7465367978210361	1.8916883152607546	2.4222725176580755	0.7227578711872901	0.4512049318013224	0.46946898320189767	-0.9012142668933458	2.545508374265266	1.055794470166831	0.07192662466233443	1.3021033754464872	0.41473456988688984	1.1102687352877112	-0.828064865717616	0.8896294419543853	0.7014011057000057	-0.8201878850120841	-2.0324826242883587	0.3133709727792053	-0.477358580770246	-0.05250413346492218	0.9474549101362791	2.1724471028807946	1.1205106640037161
1.2433917116414688	2.49378907047788	0.5559794635406761	0.03965358632158884	0.9711487900937792	2.4466840270138834	1.7270725863382494	1.1868472182028984	0.49268559052768107	0.9780215851850507	0.5261778807304975	0.786831173132373	0.7738424817349205	0.9958681383370829	0.8553905550577033	1.3913190928100263	-0.7620583129855328	1.9968087896125248	2.3649940887156964	0.6540924441177507	0.4849502999027253	0.4409509101559819	-0.8662504720019065	2.4806655089315965	1.0193331307862687	0.09303746113424591	1.2885990347036242	0.43095405926467895	1.0505711772513995	-0.8619631010023919	0.8418099425961489	0.6197318215491754	-0.8753998093868015	-2.0152300820079896	0.21681007247379624	-0.5169128525919094	0.040997141823820735	0.922240025871818	2.131372507632179	1.103781672343719
1.1768595046658938	2.4434314278872558	0.49754328090950145	0.07184912068441444	1.0323625793975522	2.3711457094590345	1.665608580367452	1.1700367656803388	0.49654611989416964	0.9539912865619875	0.41927288300104204	0.6939151169999767	0.8451027220728893	0.9634670211833889	0.8119114181223066	1.3648634688037045	-0.7654902838223051	2.012395080324893	2.2776645927811403	0.602153017809943	0.6443924859884935	0.39626391019746665	-0.8490560357200326	2.400290398346349	1.0047856550349776	0.10835014772793486	1.2596240528126805	0.43220960073565307	0.9790836666656816	-0.8886843888585199	0.7810879070338037	0.5716090092988578	-0.9036361861650132	-1.987021527170026	0.13304374438742056	-0.5710501908262782	0.14622888013776913	0.8535481393154362	2.1091417081772157	1.0985849511473034
1.0835133801736032	2.323556524722736	0.4782791187220365	0.12635895598038946	1.131999259648495	2.1968206735852913	1.6131675061704733	1.1987396661544318	0.5067011052700902	0.9186453729269323	0.30196819389949536	0.5653276862269656	0.9419922141199784	0.9308550507727297	0.7485531149538514	1.323220746384638	-0.7765005432036238	1.9602348251556059	2.18602595181889	0.5674062943553284	0.8872063153355096	0.36456915444250976	-0.8438950431580275	2.32067409136761	1.005466988898305	0.10350858262734522	1.2289556851212553	0.42542745950061356	0.9125556719640515	-0.8998428535834877	0.724799418312004	0.5647120671075968	-0.9036838545650776	-1.9521758148406754	0.08348058507409581	-0.633011693156128	0.24634842751306577	0.780507997197096	2.1074625580569886	1.1495136915373636
0.9831696183468008	2.1312178154037253	0.5372058600507902	0.1901073171167345	1.244116249951525	1.9886916168152524	1.5868865948212387	1.2671679791214123	0.5090084571797056	0.8799853075949858	0.21784917128219586	0.40245071787820025	1.0725273509873368	0.9298154270751917	0.6754317870531734	1.2756510949519666	-0.7926639352667023	1.8663788847132134	2.1294354801049193	0.547483635182189	1.129499305821811	0.359393878161724	-0.847067762670101	2.2626411012576506	1.0118213536738536	0.0684374725232268	1.210091696116677	0.41491749645882015	0.8645563827635172	-0.9048005946502524	0.6905525562140895	0.5862526196187016	-0.889247479605541	-1.9144932324384065	0.07678520458218165	-0.6851838070754338	0.3215252104449449	0.7317581102869377	2.135147007475081	1.2422605477514757
0.8939084852050705	1.9145382823525234	0.6145428280564078	0.2453706716553441	1.3607814239178257	1.8270539373080759	1.5974037893009914	1.342044785664292	0.5078692845797581	0.8352604526105522	0.18212641093041843	0.2229817155675024	1.2250401684148469	0.978663098272192	0.609555892108492	1.234428970688803	-0.7999834024811758	1.7423584475781577	2.1064522323996258	0.5429571267252186	1.3308768171840544	0.35098925165752365	-0.8711373117872817	2.2342169375893834	1.0167218261050646	0.006519682357171691	1.2063498067167793	0.3995627508756089	0.8390711754908644	-0.9155475697045384	0.6899937265509757	0.6472594013936591	-0.8745179439856077	-1.8686381255877236	0.11402351615782709	-0.7270081884797295	0.3857563895413703	0.7028974664101831	2.200766615485383	1.3121435760317361
0.8091138378842053	1.7628784027009943	0.694467558080471	0.28273319511052253	1.4662128488360628	1.7281722943477054	1.5962295101240047	1.408374284719055	0.497147349877475	0.792347046012888	0.17402147309181143	0.07442590677528364	1.3716456310209868	1.0537854281010564	0.5624605778945158	1.2216042319183829	-0.8043963061589257	1.590423819023329	2.1055897188595316	0.5406562352312931	1.4399192668078384	0.3252570129245112	-0.908658978701458	2.23620686133298	1.0144554645094783	-0.06871332810444784	1.2241517304523182	0.4000062092318024	0.8385096127448903	-0.9298702481040584	0.7074608625697242	0.7342890399990937	-0.8696009485189536	-1.8144249284146816	0.19736347894574244	-0.7682521858806993	0.45109364432991617	0.6948618012784409	2.2408437668591636	1.3473468897283607
0.7409784968424089	1.7106208275200003	0.7721756895451032	0.30297690115004566	1.5325981023051187	1.6878591551786948	1.582657378556562	1.4539075789405267	0.4767371741284167	0.764618283639483	0.20565735818056333	-0.016492312636831794	1.4957478598361886	1.1465696467182365	0.5388017543974085	1.245648426497525	-0.8152305670357946	1.4217159612812698	2.131756052248506	0.5283739409425627	1.4091211605230558	0.2908152304988211	-0.9401572695620924	2.2589128978236355	0.9892974254138209	-0.15186656731881082	1.259051918581061	0.43463199200636177	0.8728824100073991	-0.952726370915577	0.7201037655232717	0.8362419903787405	-0.8607322426869519	-1.7568029115572465	0.3141695043975076	-0.8052681960169272	0.5057762083417574	0.6969165325146153	2.206927087187154	1.3585606373982075
0.7107354155476784	1.7575816923653143	0.7927272438701294	0.2918767395337548	1.5496971560773072	1.6946150775192492	1.5969902256833897	1.4740656645796044	0.4533841358294941	0.7438719099225908	0.26015401478086575	-0.035664885695794166	1.594057028143064	1.2518147071185841	0.5289711579378585	1.2963620491455745	-0.8330995916640564	1.2698561261097887	2.1725371984001915	0.5092065362292612	1.305995066101523	0.24275473764597452	-0.9716981472618151	2.2897180013796694	0.9336760655503227	-0.24150699065735487	1.2936660395939943	0.49667735926733075	0.942129399841322	-0.9829921456591633	0.7152399692960805	0.9537590875103295	-0.8051890229317863	-1.6910134542479434	0.4382237399230881	-0.8526833650988396	0.5406978967691589	0.6886281909741001	2.114060756926853	1.33930964334398
0.7148439823992128	1.9005669418275672	0.7589280091618075	0.2534377600176705	1.4997553358523805	1.718305555899316	1.6337007888487975	1.478081328727565	0.42721217274042445	0.7181467519626807	0.28425640652239953	0.023198043539414636	1.652403674810285	1.3324543638380448	0.5219524172283797	1.3584738818186048	-0.8624835772672801	1.1864582517911135	2.187069867016227	0.4921618732868002	1.2405627349769914	0.1983809707992582	-1.0117697011663997	2.3153160087583915	0.87019513471949	-0.32095850333758047	1.333235369153189	0.5806101680211906	1.0247306955884363	-1.0081469349069032	0.7021198357010237	1.0715558860962866	-0.6871453804320393	-1.6211949296755808	0.5560161867856961	-0.9268182382326448	0.5517738054121779	0.681519931562469	2.0018734365011266	1.291265061401301
0.7270710944951977	2.0657502870758018	0.7346777979899554	0.2062383277941473	1.3907870880854596	1.7236511692807823	1.643176527503202	1.4617345096820507	0.3954709213849446	0.6920912583613217	0.25355996421006854	0.1510662530931246	1.6689347127968337	1.3679977802240149	0.5083705000355957	1.4064010416837944	-0.9005199599348546	1.1737303690771121	2.1533188907508674	0.48859135137201715	1.2532312825950966	0.18225916745215037	-1.050491784607376	2.3234692760813784	0.8057791515573964	-0.3793614858340932	1.387811713845188	0.6749226739247128	1.1065268937252513	-1.0252507159082715	0.7027602643857428	1.1781150591611653	-0.5356409045070103	-1.568153593706495	0.6459322923125674	-1.0113081905144132	0.5328493048716432	0.6953838140789822	1.914403349362237	1.2156442595078694
0.7617635157919028	2.196263398404507	0.737771691997966	0.1755181714442109	1.2933436496010327	1.6996677805784437	1.618779292777207	1.4367257211057098	0.3594340400171634	0.6697169560584639	0.2036647821006397	0.3060883934033189	1.6649930635659367	1.38579730933285	0.4771719796086476	1.4167933211192403	-0.9373554116308889	1.1868387224803163	2.098515054227092	0.5049510160834618	1.3305587000355936	0.18638663739435163	-1.0826075846347902	2.3142707180759574	0.7321979450873667	-0.4226240402984067	1.4357131591683014	0.7532512777021738	1.1960703656636682	-1.0382537895018125	0.7209815731799327	1.2843343418511148	-0.3616846121515976	-1.5213706574860855	0.6866682446416797	-1.0903175546128678	0.4818970947693935	0.7154924135551661	1.9001269854127052	1.1334828320280177
0.8611363956240548	2.2772721867427275	0.7558808350297554	0.19057905815519152	1.242440448601775	1.63125152326699	1.5720979221012867	1.405036622214947	0.3137748419428814	0.6464315319210211	0.15489752969410978	0.4424107820116842	1.6546014428663	1.3912121381124218	0.42622071747073687	1.385490303366132	-0.9494138973990047	1.214053758360102	2.0426946838882065	0.5312720103814766	1.4543904782672201	0.19561731228188067	-1.114800573308051	2.3064116807228405	0.6694354081207949	-0.465549407791294	1.480970949766004	0.7944568738367588	1.284141167951929	-1.0573355587822504	0.7678391931622777	1.3838549517351786	-0.19933557521189268	-1.4679022658070975	0.6796115376256467	-1.161811313199888	0.40915367836018035	0.7316053937761404	1.9795062957970848	1.0457756172764245
0.9895264307002968	2.292367929061239	0.7831081405197187	0.24038414725555635	1.210109242561067	1.5387786496726292	1.5040591602243754	1.3305486695560407	0.2603655784259013	0.624134955651446	0.08899292625784994	0.5566837126838831	1.6327602696388204	1.3770878984131933	0.36433155443836507	1.3313488057474705	-0.9153064225219435	1.236615345041182	1.9863882940148225	0.5610731971572169	1.5488432021998437	0.19033392899790774	-1.1420588120019635	2.3092920372699925	0.6423188905142342	-0.5027682523003678	1.5476114352385149	0.7991519891829608	1.3519498695283059	-1.0828337290655248	0.8425196068143512	1.4484447445458428	-0.11452872465712483	-1.4113148422468642	0.6317971986890553	-1.2195705414803335	0.3327677880278731	0.7794167683108567	2.136671876708193	0.9419197332150633
1.100646339699511	2.235827255224291	0.7839490982869973	0.27907957659791605	1.1949094303185945	1.466573543099933	1.4476333854782366	1.216893658699183	0.2277224820954627	0.616114060828025	0.011521807618912822	0.6395639690247352	1.5979611378574754	1.3411989169671958	0.3032946670635726	1.2872280591932068	-0.8391016583084572	1.2119042615604205	1.9364035807626856	0.5909245669535451	1.5563251927798127	0.15264062055327704	-1.1534321597159647	2.3054670476616783	0.6380683934840217	-0.5197632086754128	1.627230161011021	0.7772340599280808	1.4029546654662224	-1.1091463651107691	0.8733442554000985	1.4781462065799744	-0.13426344228383147	-1.3594682454661933	0.5583575826619842	-1.2663061470140469	0.2631425959671323	0.878388173962487	2.3211523504938394	0.8297909831684767
1.1870076862214574	2.141311501944616	0.7399285929381165	0.29268724762667303	1.214307565942546	1.4147989315057186	1.4457617837051457	1.0973584791737727	0.22485345480670643	0.6223062348128356	-0.07015286866610856	0.6815351887899688	1.565765883446844	1.2788712799116946	0.24997185526978857	1.2646910080060512	-0.7466015031535546	1.1295665021535397	1.901656606718883	0.6011217567368752	1.4715469727150778	0.08860246702423907	-1.1549067290193946	2.2895902436295943	0.647849382961325	-0.5145661312245153	1.6948899660915877	0.7317130596647846	1.4401324113425513	-1.1280209706259672	0.817659104898652	1.4853122286513871	-0.23076573479442675	-1.3242132714148536	0.4829595768741914	-1.2932646166369288	0.20376602853859138	1.0109683186447342	2.4913277569090955	0.7198264427889106
1.2111104211261803	2.0563425563460735	0.6706897367655479	0.27466610674819897	1.2231834330914864	1.3587689838407173	1.4816814441857957	0.9704275978935527	0.24489709122383715	0.6462609664590969	-0.15164803359257897	0.6929628148299753	1.525997884756247	1.187150113131715	0.2040862929482848	1.2556831975004534	-0.6496755032543986	1.0238834514835478	1.8672074052067795	0.5903951360863496	1.3208498894164016	0.02350541925885418	-1.1586676792463741	2.2647394255164635	0.6718870697210511	-0.48876033268306907	1.7551449074387908	0.6881599058570984	1.4471805968277365	-1.1306743695369146	0.7089098633776212	1.4814388945870958	-0.3742571526686117	-1.314617227933434	0.4203742096316378	-1.2818222358118465	0.1676170506445897	1.1724813004633863	2.620848355605792	0.6036354362907176
1.1519573459554215	1.9691012347957755	0.6106313362190992	0.1984403534470488	1.1774428762504077	1.3003740565366295	1.5272307976602497	0.8571240511241326	0.292644772398023	0.6993823920944824	-0.23388218694508617	0.7175362064894303	1.467562508322789	1.0709318978167894	0.16419281702751298	1.2651817058546047	-0.5536838483568071	0.9288795952010833	1.8242802432231926	0.5791942858912742	1.1384221799565721	-0.03152104536346965	-1.1600251347423114	2.2246234919928214	0.7023845997205235	-0.4379367268920971	1.8128679904046927	0.6786837551081811	1.4217555569921523	-1.1084993330768698	0.5645414125771349	1.471245723863974	-0.5297705410390658	-1.3218390450276627	0.37839529405955824	-1.2386901537418267	0.15940178707927546	1.328604777782829	2.6964316385816254	0.4948359039375525
1.0423591283827014	1.849073111261065	0.576292227388574	0.08678969760035324	1.102813856141528	1.2117252899274884	1.5275055005011384	0.8132284299909351	0.3579705196630646	0.7957086969523401	-0.3141357316415734	0.7671757895326756	1.3932854559327752	0.9477613820569186	0.1307557106662062	1.286032859433514	-0.47498663473471436	0.8560438473655652	1.7791317666065851	0.5891405605716681	0.9689499473075772	-0.07940413185211112	-1.1500731227828802	2.1677790361032594	0.7373179267548791	-0.36771387501677955	1.8454993703735674	0.7002192015308439	1.3758220164643085	-1.0791728899263568	0.4137538387437106	1.461930603276085	-0.6717699379912316	-1.3375053803855406	0.3690297105544082	-1.1834949003621542	0.16619278879446178	1.429586488049311	2.7290853677358577	0.3985940236442392
0.9134954400596206	1.702394072258976	0.5805567138442471	-0.01145908028805338	1.0253506737499132	1.0898393381383	1.4186960070962282	0.866164903926524	0.41533260662291765	0.933942288088154	-0.38823203673974016	0.8229287529399807	1.3008665790306855	0.8342637594603393	0.09597370895777271	1.280379319221246	-0.40851614074528514	0.7934678005935829	1.7367214282124994	0.6446304355860242	0.8742352445468103	-0.10484254129440937	-1.134172261738311	2.0970670571600705	0.7717922799315122	-0.3001152173973455	1.837561829941799	0.7242657308954544	1.3128439005497292	-1.0535555295315742	0.3178156436146865	1.4628121939360565	-0.7616892244529183	-1.3617967158844662	0.3834141194795631	-1.1299305994981588	0.1834809033795298	1.4663411872023413	2.7218951608107855	0.30984397399260927
0.8002923140652618	1.5629823932768705	0.6217428800515612	-0.0945551560955791	0.9419457465726045	1.0114804026652744	1.2452347472811935	1.0242365004149803	0.4748385531285047	1.08855232262522	-0.46456625010785013	0.873444054412283	1.1934216574847534	0.7408381955198896	0.0557053189369915	1.2464650879169041	-0.34081365722470713	0.751437171038531	1.6890025243395002	0.7498918304188182	0.8909208008631234	-0.07077497541821345	-1.1135229681354037	2.0273268114068483	0.7995302652460445	-0.25278809389703366	1.793257596396795	0.7413610505267261	1.2467514034878342	-1.0233351605447534	0.2764251580798855	1.4627059781938911	-0.7526632129007036	-1.3854678038047257	0.40918392717968943	-1.0894543252408302	0.21044490751238465	1.440762559975801	2.689410064254097	0.24836034814988048
0.7482204620961036	1.4258454474829847	0.6689377414170513	-0.1724620804800864	0.8686426675316854	0.9950774246180348	1.0739590353431223	1.2603730067642807	0.5336747083369004	1.2562764662221677	-0.549038311730301	0.9123252867168162	1.087242841449352	0.6583565013194397	0.018464578247100533	1.2054112029161033	-0.27032884440584043	0.7628935662356255	1.6182148059417538	0.8960373321240486	0.9813845852576975	0.017942066556371074	-1.0941273246081566	1.9521549255519406	0.818969661120638	-0.2286242493034027	1.724907284484963	0.7447063895012634	1.1916552218292493	-0.993614254882346	0.27190012142723685	1.4432932810508294	-0.6723753266720511	-1.400778259404352	0.4408072245705347	-1.0682409225875886	0.23295733577749766	1.3612750044380042	2.658883976171006	0.21457075205832582
0.7329756858754657	1.310366790324715	0.7090727104152679	-0.24452131561607926	0.8186949673020225	1.010851187898912	0.9224015536983196	1.4861076717172819	0.567652113314499	1.4181970660007164	-0.6361581658913895	0.921012546722171	0.9991853738261245	0.5845578613815255	-0.012590079792634629	1.1471373284156912	-0.19488760311606979	0.8344350633506084	1.5355127636032595	1.0223354491870196	1.0773062619052705	0.12587166337944322	-1.0915401741335466	1.8493873656807687	0.8278583598062198	-0.2165771452264625	1.635618174946994	0.7191548733403209	1.1462173463782093	-0.9639898364530632	0.29282161602726964	1.404227131082465	-0.5783780085848456	-1.405097114470559	0.4552855783919606	-1.0611330552050746	0.24439688574395352	1.2642306034862458	2.6199119065002807	0.1826006628844075
0.7203306444440354	1.2412644033685678	0.7347297089632447	-0.3105618949527087	0.786110921057667	1.076189174693895	0.8412736542599248	1.6565154084094966	0.5754997467808034	1.5207695212553864	-0.720974290951065	0.9011307416275092	0.9455618808693449	0.5329427411868536	-0.03281146412860871	1.0710616369666686	-0.10917115502238875	0.9569173582976915	1.4619629482735448	1.0528667989123046	1.1796308258645054	0.2693989559699772	-1.1058067652281047	1.734184718135602	0.8229208273740751	-0.22200878752704806	1.5379410514730507	0.6785396311424191	1.1043207543660676	-0.9264052212909389	0.306550033237928	1.3587703339604937	-0.4834773743164179	-1.4005571055545816	0.43523918283387025	-1.0528276866511388	0.25283033410333067	1.1776903218134722	2.5704343847953184	0.15805695446304985
0.7285670671933551	1.1915432146233518	0.7672233826933536	-0.3639382853374939	0.7616060013205286	1.1706364808309788	0.8472174992457555	1.7297071814551566	0.557631613592739	1.5603040044617575	-0.8121540936713959	0.8827006978829178	0.9363305724974179	0.49433316702250957	-0.02362388894523791	0.999037707752849	-0.039361865875014	1.127719430773481	1.4163695241957772	0.9870367125059454	1.250879710732947	0.4416577636383604	-1.1288196284004086	1.644711707166205	0.8102662624397267	-0.2438049931691416	1.4497304478429602	0.6437835824757282	1.0640830645473902	-0.8741403573947718	0.311146778121684	1.3183658656408475	-0.4188723917089889	-1.3880275960658615	0.40176589363953896	-1.0373666976004907	0.259381938613921	1.1097370278365801	2.5556413592703318	0.15208792457497583
0.7632273400796412	1.1537637858071768	0.8227785063070012	-0.38823453184160694	0.7323941377922496	1.222872154969511	0.8663108560438151	1.6536339014231267	0.5012188371328424	1.5822745632028439	-0.9110259581056649	0.8762543447321448	0.9506774931612186	0.448191445956566	0.0257972005286806	0.9416611093183642	0.0036620038230735265	1.2630954546324233	1.41077003153072	0.853467075759881	1.232204362840969	0.5659558695337628	-1.1531553452618908	1.5852153101008382	0.8012948914443685	-0.265993361919307	1.3736168662710608	0.6151139997477975	1.0148288545165665	-0.8160124751563401	0.31773157189545637	1.29201019948492	-0.43949612499689855	-1.3691430908940823	0.3884221051038453	-1.0350488349036604	0.25622431978874294	1.0764753717850462	2.5645860627953843	0.14495824998644247
0.8301110363424626	1.1223182513710515	0.9062098225767216	-0.3833588190951466	0.7097561195587803	1.2353859348488037	0.8837469396589283	1.453374151176615	0.4252476274002371	1.580400502178152	-1.0052903643371083	0.8807228395298399	0.9667785330498516	0.40057375209186397	0.10743038633945626	0.8926438992324586	0.019714102714220312	1.3062122141891304	1.4539778526821148	0.6569704403484297	1.1418154295401501	0.6178721788336221	-1.1633708632881807	1.55273774145291	0.797269605189063	-0.2690683604956844	1.2983713504298937	0.5833429801412361	0.9446965438229187	-0.7694346822949729	0.302472554855295	1.2694393542748128	-0.5304116810199334	-1.3483597130122051	0.40610542519420106	-1.0668230224275632	0.2363058662974807	1.0858160689181422	2.564392314704589	0.13310745672912533
0.9217297195815786	1.0930955909209286	1.0189448832679548	-0.3660911974593069	0.7158419244605054	1.227919433763478	0.8897783273083387	1.2209442199905776	0.35256999770775754	1.5539542193539022	-1.0929308014379964	0.8949407775225051	0.9770507098334003	0.361475115512058	0.21227119088744448	0.8555751817588417	-0.009007300284016006	1.28744883062761	1.5261072588088973	0.4661921601328961	1.038520920157668	0.6373508432284167	-1.1470813973369314	1.5570969907433576	0.8083676500841787	-0.23977707489090774	1.2148430407413258	0.551025952433611	0.8503540024992636	-0.7416378455754769	0.264776279571345	1.239631676498516	-0.6482122146793514	-1.3358429135148513	0.4544220079993172	-1.1349483498054016	0.19358710182671743	1.1593615638540284	2.564962795194153	0.12430226497902801
0.9973963615708408	1.0847439021272858	1.1174978660566948	-0.35592185373097573	0.7423725058291837	1.1836275960502707	0.8275083250900979	1.0373677969584039	0.29022930457035634	1.5437073372995394	-1.1631466693354715	0.9055159932285253	0.9819683864929003	0.3196441721440753	0.3238451911036252	0.8371494775456414	-0.07905470505505839	1.20555332774835	1.5926713989984036	0.3739934055589639	0.9465632326835591	0.6158458655174706	-1.1071296189172826	1.5744255873899342	0.863002643768969	-0.1986219389980089	1.1256755919307693	0.5205575917483689	0.7407633135527799	-0.7301757298521441	0.21304002717606255	1.2083546809556003	-0.7832949267821568	-1.3369563087585232	0.526329599564126	-1.2372098072016953	0.1308317004345742	1.2704281171607616	2.5599612241095473	0.11022617549150807
1.0355650976475093	1.1088230726119197	1.1593251327841252	-0.368247275628358	0.8074582782515911	1.1219157305597127	0.7309185800359457	0.9306623029510266	0.2472571826056731	1.5481895385521425	-1.1975560049138454	0.9104173526489475	0.9951959470287928	0.271844910196987	0.41527409764371725	0.8367674342206955	-0.15718509996429003	1.053215465300691	1.6602897224035815	0.37237249399399547	0.8631136195329828	0.5481570216500318	-1.0512237459042042	1.5751960053373577	0.9579304107770483	-0.16279215820818096	1.0462640182076426	0.5220348623974391	0.6426302236937993	-0.7371341620763607	0.14147521253073106	1.174808209055088	-0.9135655138984504	-1.3469692399567519	0.6055251471204033	-1.362561731970851	0.04696388987255053	1.3685137670497707	2.5229086957087388	0.07339970454461749
1.0371575155769253	1.1569012675413952	1.157207165073943	-0.4095451958003218	0.9190372481212808	1.0708110157210649	0.6545210031434092	0.8949724958309174	0.21898618852225563	1.537994473853301	-1.1909290439273144	0.9096548449673735	1.0412125688724383	0.22735487297727364	0.47470452169463206	0.84739454762652	-0.22537416758540618	0.9033457845034993	1.7240849203155626	0.4096961155557658	0.7893385102502951	0.4819816758272147	-0.9881739306340753	1.5640462380580593	1.072864876750943	-0.11797927669046179	0.9917633004543065	0.5821234696617026	0.5776465265435979	-0.7564514737200165	0.08491225437262336	1.1421433278145474	-1.004404800481382	-1.3576735946852971	0.669841268413484	-1.4946541924748462	-0.04899196434939236	1.4513666391527609	2.447339764443334	0.018657417281621024
0.985499306488491	1.2323964797892044	1.1260735588439998	-0.46881043404771444	1.0041738366933317	1.017281654325831	0.5782230437646023	0.929862161305157	0.19359740659564953	1.5079015446342305	-1.1417967850917299	0.889932866810334	1.1124591584771393	0.18564692734252086	0.5007305353813344	0.8599003327953803	-0.28088616645953113	0.7957733879324251	1.7689390470732491	0.47046524433590076	0.7385021424080712	0.4301568416838988	-0.9270405231229166	1.547960375889488	1.222091246666103	-0.0343312522462884	0.9664184116191501	0.6842879600845814	0.5578371141677548	-0.7729678177432393	0.06301157151332912	1.1255170236409533	-1.0457237696572983	-1.3690261589735144	0.7160621573787138	-1.6081376317076175	-0.1321385529532663	1.5164682993735028	2.3586390181351327	-0.042944018361531236
0.8868915588243087	1.314079437756266	1.0776094741815991	-0.5347370356837767	1.0271087951659665	0.959179637344015	0.49131129110485067	1.0052773809181539	0.17297363598410137	1.47889246176815	-1.0655373681230158	0.8576045389483229	1.1617041787384723	0.1373234607704767	0.49551879344457506	0.8747369327448717	-0.30067305714363635	0.6928674481049875	1.8162574982312045	0.5478424437793874	0.7238656347833132	0.3852397678468056	-0.8661786067109455	1.5172172154850063	1.3926869832737332	0.07782373158651917	0.9798964473398696	0.8051192756884941	0.5978026179615977	-0.7891180778525453	0.050165907354580694	1.1229395216310771	-1.0307987935971004	-1.3879996340848564	0.7869652612064731	-1.6866106916004668	-0.19482122608072203	1.5445986806622654	2.2775554421372757	-0.1066791203901134
0.7741728022135945	1.357810888645246	1.0264953343328067	-0.5992484142044711	1.0226311715595282	0.9048068027059418	0.4142073354786002	1.0497812094083359	0.1612522882832535	1.470735546386485	-1.007650938702063	0.8239476496673243	1.1647619429903193	0.0810139270908646	0.46811736814679233	0.8930469724651987	-0.27839630526422615	0.5931613643303288	1.8808501789004954	0.5930724002346793	0.7387391708716301	0.3521507089481765	-0.8042946061608569	1.4741396250278005	1.5271349651240893	0.2101549575682622	1.0140732473596696	0.9223918379839512	0.6894175688048068	-0.8058699642389859	0.03383126684780648	1.1280343367302683	-0.9279232359978803	-1.4190425169974645	0.9197635986157191	-1.732079002949701	-0.23964607988305847	1.550740661060128	2.2166575468582086	-0.17664505186326426
0.6541970777576561	1.3639444179258153	0.9708675353565553	-0.6500096495707004	0.9679500675174127	0.837865945536303	0.3526497494191489	1.0611153030649316	0.14114536449945891	1.4939929027896868	-0.9886706043912025	0.7843838231500289	1.1268060791409398	0.018832715908256137	0.424343967237551	0.9079431571534433	-0.23595995998540537	0.5125275933092783	1.9366157864749305	0.6033423553978606	0.774455617775259	0.3251295021002385	-0.7515960544666112	1.4152858881597816	1.619112185903952	0.3534337648940335	1.0511008541542595	0.9997725495250478	0.8069102478196408	-0.8170142396649647	0.004247912469506937	1.1281370119476946	-0.781190366919309	-1.4579452585708803	1.108430243184157	-1.7524365228638596	-0.2599918119293595	1.5485998532451408	2.1856578523309516	-0.2558917776141443
0.5316902017880704	1.3463924352113186	0.9301511634575046	-0.6934858102423809	0.8480597109534355	0.7546116106956737	0.2922241805611635	1.1142187847583804	0.0993282369763882	1.5398598986520724	-1.0016492756144866	0.7424425709355988	1.043601447194193	-0.04088854060975542	0.3643707896348784	0.926084957611409	-0.19607300480780615	0.45404892319024476	1.9775577982471884	0.615963385075555	0.8239602599077511	0.2960154545495725	-0.7094350837692599	1.3351817788625724	1.686715329146379	0.5022211811116947	1.0988411812167445	1.0187248510228817	0.9266147964257607	-0.8308743469174423	-0.06603604480638632	1.1185386493806981	-0.6691934609677455	-1.4989553167127982	1.3220067383253191	-1.7589823728254312	-0.2675828245561072	1.526741955554376	2.195205327694034	-0.3362947847395409
0.4251803748429249	1.2932603253020045	0.8918278874270662	-0.7448612587727748	0.7319325574204758	0.650829144102472	0.20686404614555384	1.2099067520531661	0.04248827079151108	1.5936419955703565	-1.0513679382213401	0.698350314519	0.9204752458075939	-0.08482801654739307	0.2927251410697024	0.9719722164204667	-0.15019433583900996	0.4204179157737379	2.022446151732656	0.6091485308798061	0.8629140166163018	0.2702582680465934	-0.6662866307405504	1.231988359824483	1.7119132790122726	0.6427695069840673	1.1633312311290336	1.0062026956898589	1.014848910328922	-0.8529074903875975	-0.17052730101820393	1.1096908780583354	-0.5865769733959414	-1.5466279523288364	1.5386978681043826	-1.7633425994833356	-0.2906104113627563	1.4719972514294875	2.2204607501219704	-0.4037125338628112
0.3500581126034228	1.2251456204244733	0.8254207748474005	-0.8020337397958753	0.6557423960541973	0.5145905865219491	0.10800422926339515	1.2965114914428206	-0.02466489918594551	1.6304733400636926	-1.1176345562306793	0.6368335921736844	0.7931173171081711	-0.10061565416268278	0.2219448465609441	1.051878856072842	-0.09834724699872306	0.414577528100169	2.0622929082159063	0.5738799040110841	0.8764433518125943	0.23803129319902191	-0.6287436704068294	1.1199370701145068	1.6947316924253575	0.75623292286904	1.2351143484305769	0.9798363247994096	1.0462591775948122	-0.8771853809578163	-0.2592229648053658	1.096445775010334	-0.5401765527731484	-1.6005284837142721	1.72483161373875	-1.7822969125033743	-0.32768061394279807	1.3699104289576034	2.2318775357684677	-0.4485980678237905
0.3216517771572911	1.1830265192771958	0.7619933521345107	-0.8572464375786776	0.614450062795877	0.3828921389366441	0.02587109855009754	1.3432387665003398	-0.10497920445585003	1.6033253638834233	-1.1623837460616282	0.5701557916343105	0.6912248313186624	-0.08103265792201478	0.16174279697861457	1.1435517291366142	-0.05425703342073358	0.42042767143243537	2.084043993721064	0.5517015180625473	0.8617319930940808	0.1962798141732076	-0.6057946874931577	1.0183154585470409	1.6623840131484822	0.8566376737627935	1.3107314227095197	0.9361778496321274	1.0276531139603424	-0.9101017167525516	-0.3060954209734574	1.0586577544726907	-0.564623291746232	-1.6539333254364295	1.8435779626250308	-1.8240000744639382	-0.37048422805569686	1.2509525970384263	2.2363516814947975	-0.4619891151384835
0.35210060827870293	1.1711814060431978	0.6943533539392366	-0.9102967250979525	0.6174606252206916	0.2684482790392593	-0.03145727124467694	1.3233723212742423	-0.18066298406485767	1.4965988839611186	-1.1822047919017051	0.5222876238163809	0.6050511648863056	-0.03018188078384288	0.1198461463025599	1.2310081056874556	-0.017209348234039048	0.4199951705635129	2.0665267544424806	0.522346960170033	0.8168930691390098	0.15020959896878378	-0.5793802005486812	0.9469646908534752	1.6162329089083012	1.0060041719531212	1.3923098726317076	0.8836779234882306	0.9684999279736995	-0.9636322661185398	-0.3097896312243082	0.9962135196537633	-0.617473246897753	-1.707061089346805	1.8967580004447815	-1.8766864526899891	-0.4281759240189794	1.1560906538591451	2.241837622806392	-0.43134984037674595
0.4291774938716735	1.1662972120888013	0.5886833767126054	-0.9590823469876938	0.6546310751591001	0.16287580492106138	-0.03668266264664351	1.2103903267550313	-0.22886158772652193	1.334740896820493	-1.1870486067266235	0.5072139457618616	0.5240681897787921	0.025088029198230777	0.1038054901283189	1.3214647490837406	0.017252711865222398	0.4111955664183703	2.0173532146387663	0.4687389484276988	0.7497921823828474	0.09340075478108996	-0.5284995745480144	0.9073791455649941	1.5477802364136928	1.2018694865183002	1.475519233926786	0.8395177860555038	0.8804663721941012	-1.029189665307624	-0.2770214423057838	0.9048148735205999	-0.6394579130075041	-1.7594694677458584	1.9175812480297263	-1.9163178641576644	-0.493752576012121	1.0886815859934558	2.238335805461646	-0.3692684388800216
0.5038689674115624	1.1646636472189187	0.5052416782482277	-1.005132504063837	0.7259467125992631	0.11033908406241626	0.04073222037094343	1.0076678352433528	-0.2570613835224426	1.1348360163882574	-1.1785397683312755	0.5320637048342883	0.45813514809833855	0.06509450618997088	0.11135608572385794	1.4078415903677628	0.033905276242139244	0.4074331340473686	1.951223753892085	0.42776702126923516	0.6784684464206496	0.043943186810131055	-0.4731606388302983	0.9078824336713514	1.4813373562774337	1.3654894644029447	1.5550820615272372	0.7983260479945499	0.7904959979641019	-1.0819142624910356	-0.24191655413220303	0.7763398523223002	-0.64713252541789	-1.7940406442617012	1.9280091315157843	-1.9272974071066755	-0.5489169647775165	1.0645579306152333	2.2221865433010923	-0.2925000822639561
0.5639757787580814	1.1726405354147087	0.45894487672063333	-1.0263545186998897	0.805588436745554	0.13856696030508686	0.16043020989768775	0.7844183454334409	-0.2768729662618063	0.9283568089742404	-1.1723436346052678	0.5896047321062445	0.4125178102027574	0.08016465702808656	0.13508684041457153	1.4722141381287739	0.01559366713945241	0.41026552695587554	1.872067600551756	0.39282207488330123	0.6114112228025109	0.025481837035073264	-0.4263710110595456	0.957684727518884	1.4356053151247383	1.501980551390872	1.6269375176396745	0.757766238091172	0.7135303854890849	-1.1098331271818371	-0.22522831786513967	0.6328565467560561	-0.6441103488538003	-1.7964402906316241	1.927727296826972	-1.9060619645545738	-0.59119026862707	1.0922495990184349	2.207063428436232	-0.2037369426345012
0.6397067175681812	1.1860956411539445	0.44039449041588963	-1.0136744995118567	0.8205736288151633	0.19851865172939892	0.28483437226999386	0.5901908156947276	-0.2884018148890526	0.7784060183211433	-1.1824052462520875	0.6582037856249553	0.3814896934864697	0.06864094083143245	0.1684127803857592	1.5312415843251803	-0.026997970937412442	0.41669450603752595	1.7927745403003008	0.3321031291237534	0.5531427651094882	0.025395905827411747	-0.3795095179978309	1.01553575962116	1.4046117512666094	1.631108501144065	1.7077301050253293	0.7229325842121471	0.6508702974561544	-1.0970457309329296	-0.2141605232983336	0.5007631092746618	-0.62194930966381	-1.7659413953494856	1.9189542888213764	-1.861618508502353	-0.6226543341374577	1.155121598181544	2.1691605611924882	-0.111923838171886
0.733260735114514	1.1968045664120643	0.4985192072073312	-0.9997217293341627	0.7610356408611401	0.2615187802114315	0.3924967549107518	0.4347763874134255	-0.29095440534449024	0.7116220832799405	-1.1963562706675264	0.7109200372174332	0.3666376956917834	0.03875834869149364	0.21548411753519975	1.6064235046929078	-0.07408792373095183	0.43882359184968295	1.7277437575154067	0.2712235976983265	0.5095232902235158	0.03248938842116108	-0.3410961891402442	1.0528332797492017	1.39066293706887	1.6969809080728269	1.7989493455630707	0.6978023534895884	0.6034268407694925	-1.0445510003931404	-0.19784071897730582	0.395938793331816	-0.5857928282148801	-1.7041174553464118	1.8945575219128998	-1.810945107705562	-0.6294604875744539	1.2306912810514452	2.098492739038685	-0.0403042061668784
0.8014860917054835	1.1888441788715252	0.6024683356694394	-0.9868865738314693	0.6630012619007483	0.32179863968199285	0.4528921366433649	0.31453080175383225	-0.28649264599469604	0.7172248348456949	-1.1754940589478495	0.7267628824092609	0.3792475605473359	-0.0014150537953443343	0.27308356574885895	1.6807011390254434	-0.11190172005466337	0.47759583139977113	1.6755924923946999	0.2216076452437088	0.4764172752146072	0.045498264471363604	-0.32262680936316623	1.0637701174450416	1.3940753079241106	1.6737956387114878	1.8830859588887041	0.6916299674943158	0.5653408531050315	-0.9773362910821384	-0.15902431166950345	0.33862477885946873	-0.5404434958135097	-1.6162685370220733	1.8633172306376207	-1.7822197728573628	-0.6010661609027471	1.2886485852307314	2.036220667486014	0.010162021673375196
0.8224297094797096	1.165978985166097	0.6908337899502567	-0.9604785738196366	0.5680450654196336	0.35975222347714403	0.4434224354140349	0.22866139502938482	-0.2839506034337024	0.7772250144265505	-1.0543089326456114	0.7062517587477113	0.42015198278242494	-0.046323869011531855	0.33250963033349434	1.7389960434336509	-0.14455979548331427	0.4970583705012787	1.623424113910102	0.17137444163586762	0.44430927478910426	0.0497033496979047	-0.3129249950833782	1.0489889329060276	1.3887044585579669	1.6164115472808072	1.94423855911655	0.69454570618629	0.5252865307136106	-0.9150339170811363	-0.07767255982680397	0.3587986888213811	-0.4577245211815673	-1.5160909270725993	1.86218627861713	-1.8070917987214492	-0.5491715137039227	1.3107591593302694	2.003021573335469	0.03456174033866085
0.8093345903024151	1.1309763809050768	0.748857280343785	-0.9381199482251557	0.5224044686590658	0.39606767917366287	0.3845273538124309	0.16100829717724896	-0.2861155587683248	0.8514317856461979	-0.8266825462901766	0.6597254712602367	0.4825938494297988	-0.08787074618610267	0.39312364947920586	1.7960396683280453	-0.19289209066120563	0.4730269312431095	1.5707697158910066	0.141753913734241	0.40609779142696095	0.039632766554843345	-0.2989378801203366	0.9990046810508119	1.3603877670750015	1.5360144450502768	1.9831239581000168	0.6968433747943191	0.48245877598493064	-0.8668839498917855	-0.0014615463452287314	0.4524455681637084	-0.32334491797971326	-1.417372424131956	1.886030215943705	-1.8685537300104602	-0.48370092376344986	1.2841420598303104	1.9832700318571643	0.019704615507598843
0.7529034138804562	1.0737591802028235	0.7575471772723257	-0.9179522273193432	0.5229130890687264	0.4406008966894829	0.33713054826518457	0.11734200012947209	-0.2946936339248731	0.9156442844196496	-0.5766321993956652	0.5874970143663489	0.558607957628061	-0.134955449873475	0.4494871890027177	1.8490034911101774	-0.2625176166642287	0.42082114966656725	1.516013796786126	0.1299634130472656	0.36363850849419704	0.035591227820303536	-0.26299192625242473	0.9243554405371205	1.317985424467771	1.429518338216191	2.015258830775936	0.7054658682075626	0.4458655137829832	-0.8479838036384069	0.03779500113971645	0.5871873181497556	-0.16513826500561427	-1.3187378071343294	1.9077929124913582	-1.9072337525106573	-0.40154525776594185	1.2009698713865633	1.967267874728511	-0.017165488698707168
0.6450540698345233	0.9935329943708089	0.7207448927592486	-0.86474363743817	0.5669749045576874	0.4733526101316901	0.3124435171356148	0.10615995831212266	-0.31472408547394876	0.956148183985567	-0.3544839013320309	0.5025822942986771	0.635608331304877	-0.19167497599718658	0.49135768288109755	1.8770223382626068	-0.3458270263882275	0.3566029003471729	1.467404997990807	0.11849659284307826	0.31808538035287703	0.04644627973008281	-0.20046113808368324	0.8501669022130948	1.2687640416886636	1.330290076646653	2.036720440717174	0.7100612054236214	0.421649552920874	-0.8609783636525536	0.05046263106950821	0.7644755539224466	-0.02079119935027123	-1.2118645737331846	1.9369736425791626	-1.8869901054072777	-0.3182289698777975	1.1007989469592208	1.9527044765703934	-0.037136431533295114
0.5199688913493429	0.9038118600598807	0.6943040385146106	-0.7876313909103909	0.663136502009674	0.49497373132755584	0.2804089396903958	0.0989312643151737	-0.3387653738853395	0.9587001887449974	-0.1985364004462668	0.4202048268657618	0.7048789772691549	-0.232287656102702	0.5107267915594924	1.8824165096120677	-0.43655684364542824	0.27887306373174414	1.4274179119236532	0.11817040320926095	0.2747434782729146	0.06646547914081356	-0.16376991453172712	0.7881695504038293	1.2284484622109542	1.2592682382520866	2.0502609508654843	0.6924420506090955	0.41504546042357643	-0.8827106939841413	0.02484548368074334	0.9712457391954616	0.09885648481164669	-1.1075562165897224	1.9701940032066108	-1.7919173283559875	-0.2614342558456596	1.0321459336964955	1.9195520254787428	-0.030971051977850494
0.43934067801876553	0.8032073649924613	0.6671987238118767	-0.7152650491923156	0.7338994190046566	0.5192473182195528	0.2472876257317695	0.11588878337077516	-0.356646691941459	0.9600884620616756	-0.18140503312848844	0.33151419539675875	0.7692148831573491	-0.2501896833225617	0.5155352828654273	1.8777268401737452	-0.49948925005275485	0.19263954461833036	1.4026206476459395	0.12358515113062576	0.24750703653266054	0.0848325817848877	-0.16846245186376207	0.7281853510199928	1.2097901771252793	1.2113547026275553	2.077144683496029	0.6625030683365598	0.4192113391615683	-0.9055639789358617	-0.046949291843657405	1.1333451238385284	0.16837131262571997	-1.0181185493446188	1.9766870408450194	-1.6223496931561705	-0.22685196598679958	0.9970711161622294	1.8578037913567413	-0.013212315395641406
0.40072186419623235	0.6884075919359613	0.6466082362568842	-0.6460172640036321	0.7342845593148625	0.5293174666139645	0.23699079726723532	0.19369694996207296	-0.3665010623257265	1.0078273598922727	-0.2760464132128904	0.25135099699548896	0.8492559576694276	-0.26094612794525884	0.5065220863332239	1.8676640292937574	-0.5142912419196479	0.10898477128728737	1.3967370731402955	0.11524724226005349	0.23685946844595213	0.08377923149742228	-0.18305376760636785	0.6730520746920459	1.212162017185063	1.1986002389257753	2.120794579615217	0.6324199620982612	0.43174908700025566	-0.9158256799647233	-0.12848402331056236	1.2364876905304256	0.18881152257338166	-0.9495278099382232	1.9652329900304655	-1.4236820448275256	-0.1991637095514325	0.9908819324792117	1.7861923442422132	0.01793310517531906
0.35180698613020955	0.5622223667560367	0.6638712304240667	-0.5888669453111975	0.7493314914341994	0.4854948278429159	0.19034565114176277	0.3346190931060429	-0.3585479499149824	1.0727350748523037	-0.37995955496648476	0.21564965480406956	0.9615468895252064	-0.2585535291821925	0.482124333301796	1.85581367625118	-0.498712786062535	0.03531003680378507	1.4032641101282315	0.113375415592149	0.22852604667451537	0.052439288470874604	-0.22607712179525566	0.6593665096461019	1.235800596242422	1.2227530882920763	2.162491327840258	0.6053107984611877	0.4583087127919915	-0.9029872022394556	-0.18766309555528352	1.3154343111570879	0.22954417042850467	-0.9090947854043266	1.9730593225428705	-1.2495484772471057	-0.17838160791700708	1.0109016787127505	1.7388496394636064	0.057412478294687
0.2833072964369987	0.4305259227221644	0.657153950480499	-0.5645833629960364	0.7725457501317926	0.3827294109798255	0.09582070546308465	0.5147905520003437	-0.3371884636659682	1.1442041624552357	-0.44888593293836393	0.22153661367316407	1.1034155476876362	-0.2405548608862235	0.4480267677991933	1.845116463152704	-0.4700742058899229	-0.024973430174285445	1.4297795561405775	0.14106389720116605	0.21258900129575622	-0.012513616623594103	-0.31313260592393355	0.6792734899760161	1.2625949769177858	1.2528910064011964	2.1983352086383947	0.5850114922064151	0.4840689712055298	-0.8767142962313809	-0.21045394955936153	1.3191058353112655	0.33510345895135657	-0.9031007534760649	2.0110239004319945	-1.1205489492165353	-0.14524782266317093	1.0328345463269974	1.7409234616206377	0.08780304347775564
0.23091824681837442	0.30929325135410607	0.5838997805240438	-0.5674011450378217	0.7373157017562527	0.26910732726437125	0.033894836474089876	0.6787373318511474	-0.3083136026256339	1.2355085019404748	-0.47369440269020113	0.25983181387308163	1.2590680337665958	-0.21901268646625133	0.4152370421803447	1.834545429500999	-0.43088089187692075	-0.07174856174255433	1.4734152113892414	0.2079503361908876	0.19347390322796532	-0.0939680855635459	-0.39738002035023096	0.7124092046091809	1.2672702385740888	1.2676685919315347	2.232367331036405	0.568046438467275	0.5011823093774864	-0.8519624830749288	-0.16917968081290763	1.2003247708479106	0.4994831697338095	-0.9247509527691117	2.0582709567257202	-1.034365598038984	-0.08285909293882661	1.0475869612699644	1.787684922126859	0.12378302919198099
0.18825516296514533	0.21166358870485702	0.5092414187401272	-0.5870084755825145	0.6753257518273316	0.1538010091958517	0.05302139911005917	0.7734581497422037	-0.26471915488875664	1.2807213036894023	-0.47235704306899146	0.34416716129187186	1.4100007788184294	-0.1953356228195034	0.38074276524633716	1.8261825361677864	-0.4074912082781953	-0.10182525750693971	1.5325145022495976	0.3136784331151435	0.1787220001670006	-0.16613644012715473	-0.46165953059903303	0.7588433395910927	1.2709249248200531	1.2608258954570446	2.247811667162343	0.5491218531167033	0.5154362617306567	-0.8359683052545019	-0.05878609537165149	1.030825689500667	0.652479666580858	-0.9586205377615447	2.0814247603912293	-0.9840044291427166	-0.011561150790275471	1.0529153791648551	1.8801709320607838	0.20056883911181264
0.13779930442637722	0.14740532268321055	0.45102066664810136	-0.6401284161410248	0.6119804608067702	0.018782911291462603	0.1159736303617164	0.7883991124379662	-0.21308193763836183	1.2409061431406239	-0.45786748457789794	0.47028060425960233	1.532519522574639	-0.1764730418734674	0.3382030932941035	1.8082930946033635	-0.41665089514949	-0.11992200439079703	1.6333738236761906	0.42680099812293093	0.1714895132328827	-0.22058079011693216	-0.5330430579432411	0.8149483491090062	1.2933832853861253	1.2231159307939372	2.2310685205680754	0.5306906151873974	0.5168602244079487	-0.8415532133365812	0.08736269771840195	0.8706063234939247	0.7653727384536346	-0.9942237655763163	2.0881020745569376	-0.9683891608000443	0.05677614491662566	1.0550811769543365	2.0111948724249475	0.3237848003759407
0.1161955726248826	0.12048096778595277	0.3777171812670214	-0.7348882099731984	0.5263793518605782	-0.0681300904449543	0.20773343535627978	0.7226927766588022	-0.16445614425171698	1.1688130882149548	-0.42433476280045096	0.6077084625198567	1.5852693686023194	-0.1667035076340675	0.2937321777801932	1.7687323330560187	-0.44103186444239634	-0.13688709486574532	1.801156665933996	0.5228588269800232	0.17288049605850445	-0.25916113038258637	-0.610284937339524	0.8777045045247789	1.3158501982601056	1.1578592565956063	2.1844099875412373	0.5123702418471398	0.5103736016687372	-0.8429976839736637	0.20290938500890382	0.7130458915660515	0.8270842491771481	-1.0168983901734718	2.0845466215596127	-0.9847611323369272	0.11716787770642798	1.0584381635280322	2.1288071393929444	0.4472407445668554
0.11784371446569157	0.11846081613589558	0.35126594482772566	-0.8552644920077149	0.4407753029120178	-0.06434395331632539	0.32912492261641696	0.5783282795804231	-0.12242805883976733	1.0898391202873356	-0.3936443042000719	0.7637961157475346	1.5714821280024727	-0.16281443645003774	0.24598730309061928	1.7164800221542904	-0.4519618892113921	-0.15717236118407574	2.011082878109191	0.5858058988536451	0.21799387402401224	-0.27548805983830604	-0.6765766757352448	0.9511806966059604	1.345081986689213	1.0763479713290587	2.1158492354522584	0.5095875406620234	0.5375205762509051	-0.7977309823388824	0.24841691208832778	0.6197176594502201	0.7883393736047155	-1.0226585582605967	2.0455594896072347	-1.0172075367760758	0.15024711676174826	1.042050293587624	2.1970208190633396	0.5325786733321731
0.10789699628208686	0.12878786908676992	0.38949578110624444	-0.9846766728593724	0.39492302598095524	-0.03838884420387746	0.40683563946265383	0.41560040709669155	-0.10816730555153638	1.003915149550405	-0.391681646679907	0.9429920803731278	1.53612672884049	-0.16475018648967896	0.18755955628391574	1.6503164272460573	-0.4379544788278241	-0.19531048291882655	2.1824355680746086	0.5892007801963726	0.3336419326717125	-0.28439164174183285	-0.7423174469002621	1.0277037174540893	1.3896794216594643	0.9877301041321223	2.0282436473314664	0.5362643324018086	0.6025673059542259	-0.7102397647725665	0.22046553814213085	0.6665056938739953	0.6537500294425774	-1.0172313919472642	1.9752345082180642	-1.0569528210545307	0.15335625007713452	1.0039378058204182	2.2163310454459433	0.6067290343832942
0.08298412143480793	0.14580004465090096	0.4149555179557245	-1.1135189652081963	0.3720262875391042	-0.014587168386652073	0.4011936657305476	0.28390108043158735	-0.12215645055783528	0.9563187494474921	-0.40327508858636707	1.12618704816715	1.5157086445561139	-0.17766494847881437	0.12605620601725123	1.5661862811114857	-0.40875425636895246	-0.2511486214170707	2.2538496355907567	0.5570635738122951	0.4745179287105631	-0.31760266751585264	-0.7928973033498681	1.0912380337112295	1.4127221899325744	0.91478410095496	1.9351468858382408	0.5785841176563306	0.6884978665524722	-0.6028239335658645	0.1424865458591105	0.8106475370416641	0.5159406848560818	-1.0012447648069602	1.9131730644354827	-1.1023917458719508	0.14547129404727507	0.961399315903939	2.189374945332137	0.7166324881996785
0.04618062118726244	0.15965823782556168	0.4006929780446331	-1.2293108108421449	0.35878157687134127	0.025354408614290447	0.37036657330022615	0.18067283750205337	-0.1201971791648699	0.9584691697016317	-0.43732540144763793	1.2991164649467952	1.5148554737269153	-0.18835696571743815	0.07215576494147569	1.4751197703891408	-0.34405668849052545	-0.3044210216778732	2.203769087500832	0.5202618556646323	0.605635213401051	-0.3721911601765459	-0.7906854493947226	1.138005113132731	1.3911988816977625	0.8581550151342124	1.8551763303945676	0.6209704216642821	0.8034348620499137	-0.4742660468655184	0.05563304180212494	1.002087250195501	0.39367838895062574	-0.9625606350850415	1.85785036032771	-1.1371413197420228	0.12284977338513095	0.9358345719965616	2.1154636366213153	0.8430249507492735
-0.000391709372903587	0.1709800445644452	0.3686872674634389	-1.3155381073680137	0.34346122453178185	0.05177058027105499	0.3425310249943116	0.10202963212145297	-0.0784011474306879	0.9877826795314004	-0.510592962440491	1.4334609952020823	1.5416450377637454	-0.17626804565141796	0.025914906118218728	1.3806183747269185	-0.23613595848985464	-0.3447021364398413	2.0522678996486974	0.4819044638787647	0.7499886665039555	-0.4342390360571614	-0.7444254954351293	1.1445556014093186	1.3340153002564263	0.8011227709780636	1.7946846438480744	0.6601970848843524	0.9402240976674815	-0.3431540863471473	-0.007672962777716985	1.2164058342117237	0.2471528774123347	-0.9116113636948185	1.7906508533721635	-1.1462364513384604	0.07771582445787333	0.9763655339620214	2.0338705749032187	0.9402878493129156
-0.028429409712899006	0.1844846522694346	0.3161767224331782	-1.3562819692733339	0.32114954656115946	0.058325804798201195	0.29889855398100673	0.06931605280560504	0.007263577295914325	1.0531632278605643	-0.5946850583540081	1.5098016660118814	1.5949272623888453	-0.14666951970489012	-0.014100634858370023	1.2844906661952027	-0.12621453960771722	-0.3477133830911353	1.8521818717106904	0.4433162301981957	0.9129831607475332	-0.5082590695471575	-0.6861640378849835	1.100564349466726	1.2530620043698104	0.751021185115037	1.748446991175531	0.6781377470071186	1.0619657437857832	-0.24185668086451187	-0.038472884387220616	1.3347903599043283	0.11364083909165443	-0.8609264601250107	1.7306236779203683	-1.135359761250799	0.017539246117771135	1.080237751278311	1.9747558796449904	1.010327957327073
-0.02038373419873149	0.19013023360185696	0.26570108755583755	-1.360084392006125	0.30337723224670265	0.0513935938377604	0.2603586510180301	0.06456754864554023	0.14759012800471624	1.1400782055218421	-0.6622142395851608	1.5289109742413678	1.6379714370635639	-0.11586444456572678	-0.04974145142380222	1.2025511354559608	-0.03413626322083407	-0.2795278325680919	1.6887252878444698	0.38892034503264206	1.08389627695132	-0.5811093298231784	-0.6051612082617209	1.0321868530476401	1.1605516897303563	0.7098220683128218	1.698635143619254	0.6602663752525069	1.148919150814197	-0.17320317663602297	-0.06537583454067276	1.3001923521563805	0.013994815596804877	-0.8002947173120785	1.6824335593986934	-1.1069319650372167	-0.047028301202833016	1.2058651297235576	1.9206929864578712	1.0062569742235827
0.026591523105351393	0.18471801867941795	0.2222827494971055	-1.3462962562848042	0.2814448145815496	0.028326905958828964	0.24787929338906906	0.044813272809049995	0.33367344481140726	1.214468496542294	-0.7153525935724233	1.492240681240612	1.643820776268548	-0.08645920077141758	-0.08795871256022944	1.1328965758537293	0.054445336996758555	-0.13785940884926348	1.5954026918753688	0.30239729008712846	1.2844161195309496	-0.6243299553025637	-0.5116085694946445	0.9589623050196365	1.0659888211930135	0.6535484948423821	1.6368446466044304	0.6140968171432769	1.2155302338813028	-0.12916810615348875	-0.11530454497252048	1.2346324555672736	-0.0646771118696608	-0.741932978957135	1.6243250277899677	-1.064060688437046	-0.1076654918859555	1.3535031223703657	1.870515818869481	0.8714607459105148
0.09953412311845293	0.17127469912250465	0.18198426093303008	-1.3026554611567494	0.22868353208572745	0.0004217734971803361	0.2536993711608731	0.018879709931719644	0.5087131161352738	1.2664369860173283	-0.7791628978255806	1.4137123792221051	1.6076599838438024	-0.061604873106613445	-0.13443934202884159	1.0629195576653059	0.10930769433239926	0.04352755331331019	1.5636539791852277	0.19227817886148824	1.4834576530089096	-0.6414025458828314	-0.45815410140658275	0.8944407697846419	0.9725092449906676	0.5885630362515024	1.5598958805794785	0.5413779615716678	1.2730818199954994	-0.10546913898202252	-0.18489861961120643	1.1824309588178115	-0.128152353395561	-0.70548326571738	1.5659455012881527	-1.0096625447328282	-0.16755418751167003	1.4878603319055208	1.841062521140979	0.6723578198705188
0.16825027877515086	0.14059762377379958	0.16530526521534677	-1.2403824780332937	0.17160338611133824	-0.03546516524638395	0.231771443290343	-0.0209179895011384	0.6338981643697754	1.2826471820696157	-0.8330163053910733	1.3548427905311624	1.547320330119573	-0.054845854813886964	-0.1890699937063798	0.9961425904463805	0.09057161824839191	0.2177896327404781	1.5819584332027863	0.08394307401772431	1.6029605429850142	-0.6490587392880436	-0.45155314134790625	0.8420600922537712	0.8970408292423	0.5383734885698426	1.4616499110016838	0.45821289009696786	1.3033431757249834	-0.10188208419759763	-0.23471853134758042	1.128951332637628	-0.17936013216486	-0.6928114043253599	1.531312353951402	-0.9425510527025727	-0.22473678562214072	1.506919352452956	1.8247625660209181	0.5056482256207737
0.20822575551736033	0.09903011595921014	0.16681847008671444	-1.215896268694903	0.15208177038793097	-0.07201657648028834	0.16314705118120626	-0.08354091339263832	0.7084295865107807	1.260149813547395	-0.8553923962345354	1.3742950607309639	1.4708182082070096	-0.08224799266702393	-0.246743552846785	0.9407112584829485	0.011677700415443448	0.3796067435558719	1.6133238065417743	0.007556989230836211	1.6634121575792373	-0.6380540007584669	-0.4670041789046058	0.8002484649564019	0.853081966595837	0.5041856617278302	1.3617434369010883	0.38649458744152143	1.2881867118157833	-0.11445664096166966	-0.23673625260908934	1.1399942292980705	-0.22003796135990888	-0.6966396537248347	1.5138783491626877	-0.8775553909629259	-0.27267986377294934	1.424835616231615	1.807619447913136	0.3945492204963984
0.21630786589666995	0.058143849482854726	0.1768580523207635	-1.2322172422065927	0.16051369717930603	-0.08598405944048775	0.08612158208092331	-0.13829453143987372	0.7221787669184796	1.2200496575432482	-0.8657651609028445	1.4513649419436656	1.3786416318204124	-0.13382211361728613	-0.2963651777695458	0.9057770766505406	-0.10977679693476135	0.516013615350517	1.6572469663038032	0.004980091123680907	1.693152992164725	-0.6024923406587341	-0.504115947492558	0.765091855003865	0.8327702353146409	0.4867912120931612	1.2898583876387388	0.3262812575145788	1.2450753105980645	-0.1305217652770417	-0.19778384693194484	1.2250022282776274	-0.253455893225133	-0.7137117141278051	1.507797223761775	-0.8448334877880205	-0.3179410871634102	1.296239984149246	1.7975660747574214	0.3593939033851309
0.190764882205181	0.008401445609457941	0.22345853304209787	-1.253816016463963	0.19909828825671455	-0.08851447916900552	0.024035721327454403	-0.1851215126214887	0.7039783750554307	1.192592936286331	-0.838494393682874	1.5261273217444438	1.2852501401730365	-0.1918009022478741	-0.3360254222443813	0.9162114159015768	-0.24956619730735957	0.5981497578109828	1.7385696715127028	0.09208025080594819	1.663377850827933	-0.5581462935564249	-0.5687015506473065	0.7314296235825122	0.828454170590468	0.489206497029791	1.251104513765989	0.2728944146582948	1.1882428686126412	-0.1301414920641356	-0.12392189619354757	1.2839909109514465	-0.28658781468997	-0.7349984076677805	1.509968796171727	-0.851078125798499	-0.3621598720933511	1.1052388324276565	1.797386678377055	0.39221920444359787
0.13703631548576972	-0.04764185133348555	0.30717276411624106	-1.286173019235925	0.29772948769780744	-0.10883648884294243	-0.043507971693348885	-0.24955908797153295	0.700922122640294	1.1832658122924737	-0.7440145738211685	1.6086446377477777	1.2143175174334802	-0.2607674883803288	-0.3698003872423245	0.9878007270209632	-0.3652075675841172	0.6628232712029277	1.8455624225577445	0.24402690969106483	1.6172134387542763	-0.5078072377133237	-0.6482298109671389	0.6853594046159668	0.8416703370774338	0.5037605129377708	1.2443046655419228	0.22516720907293433	1.1177724742249888	-0.11397988051563815	-0.05818275715129817	1.2694783000469396	-0.3099000457415183	-0.7552937218811989	1.5062182268513777	-0.8818641911901561	-0.3870693027487869	0.9228592219065025	1.8154841852283845	0.4329159455006651
0.09365953692124135	-0.10223544785077536	0.38191937455474834	-1.3170008211919524	0.4415014834969104	-0.1500473439070647	-0.08646726981084851	-0.29950188553114365	0.7238321493725698	1.1863251953247183	-0.6656728250932555	1.706541966769408	1.1598237902309194	-0.36434036531224157	-0.40971348076135267	1.0941524757257632	-0.4344086266058197	0.7264204102519152	1.9234590323157132	0.39990289908816357	1.607061759163697	-0.4426103988680736	-0.7351255944492362	0.6424057004618647	0.8664349700093291	0.5217193842420013	1.2701888073310192	0.16037240000356393	1.0444570195988037	-0.0876246765734268	-0.05844239040186	1.218944390449472	-0.32302315627927747	-0.7745569847956884	1.4852829680439557	-0.9482520398744917	-0.3810752816008002	0.8627694399037275	1.8538391313506508	0.4635901268699353
0.08063085779214577	-0.15220886089769045	0.44352212655653833	-1.3033678217852918	0.6265805125661743	-0.20933727497365018	-0.08981502201465062	-0.3169255307168933	0.7495136353699957	1.185351460852211	-0.6480717363872671	1.7146698324930845	1.1034155476876366	-0.4790884648633248	-0.457153192811384	1.2006689587082922	-0.45706325762713684	0.7442927769857312	1.9398502122502848	0.5124282861509627	1.591863868335773	-0.3726845716269904	-0.8251701423464196	0.6307139306064895	0.881997319632354	0.5407741132033674	1.3150224294466593	0.06195236107579662	0.9836621221150018	-0.053956307932273094	-0.13088995809910137	1.1760863384858098	-0.35852896406732704	-0.7971070514774558	1.4497392778664255	-1.0511489810212635	-0.33885046326103846	0.9075820174991616	1.8910567044213966	0.4825793213676686
0.0697539789337544	-0.17208272152969722	0.4763610082590176	-1.248585706426852	0.8634271033308822	-0.2773738337191959	-0.09995185871471103	-0.30832587751362617	0.7835464167934255	1.1805972184831202	-0.6665434551822311	1.6474126593048293	1.0644802437263379	-0.5800227475657116	-0.5022104565398438	1.2844205665025517	-0.4418937394715394	0.7266220271983301	1.877550722342356	0.5843029173870573	1.5466818768676567	-0.3142430344937247	-0.9228270877306244	0.640338347778828	0.8887964044191126	0.5532500311461435	1.3470718108006126	-0.05238228960987713	0.9388545721951573	-0.015316008925365377	-0.22929343275965053	1.165224008587047	-0.42439000901645596	-0.818594562881016	1.4102462887802816	-1.1624835301151344	-0.25443416036949695	1.0005919259020528	1.9194874427818114	0.4725393083761055
0.02861687296174184	-0.1407173331333645	0.4509557779314906	-1.1804808642910722	1.0974895118531105	-0.3334119177820381	-0.13086347509607538	-0.2649537135319323	0.8147022600072651	1.1651686008766142	-0.7359904160939099	1.646866583934619	1.0597366139159952	-0.6840583302559657	-0.5290865661509858	1.323241776292433	-0.3980752882901267	0.6746503814305271	1.7589311518699309	0.6339665437112332	1.4952467002753889	-0.25654715848500736	-1.0212106710567725	0.6574307861601129	0.9015022832009081	0.5575381698045009	1.3477195719708934	-0.1691725909429739	0.9044531237721394	0.026687153941940288	-0.3221729009272941	1.17773268248937	-0.5058886726067471	-0.8177150314784806	1.3725779986409352	-1.2548307063406745	-0.14916605792320475	1.13559609811022	1.934388106135018	0.4342860298463197
-0.02096240558627124	-0.0646469551882232	0.3922756137258588	-1.1030868395591147	1.2832006414314905	-0.3724964608770736	-0.17840517884510954	-0.20777225136296354	0.8236811551526841	1.142051583144616	-0.8792823662017829	1.6772303723550213	1.0691795086535631	-0.7766668378256746	-0.5379035867006263	1.307679644524008	-0.3403115438443639	0.5676047904291178	1.62796600068671	0.6524364044383718	1.4435744952195626	-0.19567459976724816	-1.0982129994831846	0.6798077496581492	0.9222245252616823	0.5543715443337142	1.3343862138719627	-0.2744717776211979	0.871656140337619	0.06042646907803937	-0.36041069699098716	1.21720953332744	-0.5934531401052467	-0.798983046203095	1.3339052207645397	-1.3236319239502363	-0.05566478263446175	1.2615150262578967	1.9233480528872895	0.3794215694569594
-0.06787122284215531	0.05297914438918483	0.33816101962097506	-1.0349503369509556	1.3993454349786578	-0.3920455127561257	-0.2310485067820836	-0.16229628816284675	0.8417233285990735	1.123682330612269	-1.0417551049708995	1.6344833259967437	1.076301778735711	-0.8308854100403791	-0.5237571186246887	1.2702849634795657	-0.28111910565659665	0.47137497303700115	1.5236771611364088	0.6370753818366134	1.40775512806202	-0.1491331489079049	-1.1379678137720506	0.6962226848193385	0.9482292428402189	0.5522238099287592	1.307916785340176	-0.3476673509257151	0.844406021577619	0.06100539247679178	-0.302292412027133	1.2857682543703444	-0.6714624768108157	-0.7787385719551414	1.295369746967309	-1.3696549060874594	0.014836178946889702	1.3214548684137077	1.8962017926102956	0.31790303700669764
-0.11508009192861537	0.2365418623509475	0.28548955057351927	-1.0080579317117144	1.408521182369133	-0.37747864848831425	-0.251784043200403	-0.12024024501921822	0.9309479677005126	1.0849661298118405	-1.1776003255548555	1.5364528078604276	1.0821545306240121	-0.8505328336651203	-0.49188288092446764	1.2400614809932757	-0.23347527521670064	0.4151953864843442	1.4768892242590665	0.6238596833649601	1.382015708196874	-0.10768935904500807	-1.1353753399425544	0.6902374278006596	0.9813779882911315	0.5533196675858948	1.266348274098084	-0.3884572048513685	0.8293870832388615	0.032396927855123506	-0.1726488755799377	1.3645767945321918	-0.7276516033868559	-0.7579602780698107	1.2498678977850755	-1.3939502212646957	0.05108515820483628	1.2985029651728717	1.8694107371664264	0.252217528282232
-0.1424341027403692	0.4976034435553244	0.24134964998607375	-1.0344184410149784	1.329881999030325	-0.30738900535425	-0.2332793353471056	-0.04060994901006915	1.1019847130828975	1.0318943624754966	-1.2774176164774964	1.4062604482554568	1.0765850314510046	-0.8439641690071544	-0.46778157160002376	1.2050221496218925	-0.20776396428721772	0.383863462634214	1.4968502519012508	0.6068451302348514	1.3486227639952362	-0.062348173118487935	-1.0993229189769218	0.6705511199481481	1.0158551922370664	0.5475508383138827	1.2424994833973328	-0.41367335563043933	0.81090421959458	-0.00531539099790162	-0.02554067581161822	1.4260757092458491	-0.7565029025259001	-0.7391316968600425	1.1880304764474476	-1.4070713077196537	0.03780012852193716	1.2199067187253614	1.8549262734156695	0.20047284594109724
-0.13733750807529427	0.7569300987218465	0.22434880623399964	-1.097685562971153	1.2164037876309184	-0.20123342272412126	-0.1981958582392719	0.08979070538868653	1.3424687954843	0.986053275290872	-1.3309808140133308	1.2518842751514867	1.0539794171605625	-0.8056298754838489	-0.46352019331212546	1.1654368531821202	-0.21362109098677706	0.40759898024522556	1.574332718253063	0.5670198850968063	1.2925249880211207	-0.02135621508942482	-1.0455809897250143	0.6463932908430016	1.0408507374824745	0.531237586033244	1.2599890349949194	-0.42506192054044184	0.7883328353456809	-0.05874945313076452	0.08937794628228611	1.458170566003437	-0.7628427997344797	-0.7408043317238235	1.1229302765970297	-1.4257684885863207	-0.010506590952308558	1.133824586584978	1.847187113566677	0.18076806598894557
-0.11517010747778866	0.9534505455288395	0.21912915786981285	-1.1846378843145147	1.1244169935414674	-0.07045438809483692	-0.14449899962680063	0.22881843217483536	1.6300545005251958	0.9429800985136836	-1.3247936558552509	1.0982672800012232	1.0290736543146022	-0.737738055258426	-0.47027518631171394	1.136990397904522	-0.2572480143839354	0.5143519014857099	1.6841970917589748	0.5435693595763827	1.2127617912379987	0.013124374978434819	-0.9838220880147469	0.6175122964320409	1.0487017561419012	0.5007148349676048	1.296201186103064	-0.4280469496005715	0.774273710883971	-0.11992803465183659	0.1729650167774413	1.4669793915536715	-0.7496386529166106	-0.7571137926448269	1.0570785175764459	-1.4539575192289138	-0.0608800052814215	1.0665376919279261	1.8285119503705693	0.1776526512666615
-0.09366496413491186	1.1038823049823763	0.2055596294521269	-1.2374570503854179	1.0919652474036714	0.08636111962530468	-0.09812553762967957	0.3448339855196624	1.8773472487901735	0.9079602024071173	-1.230397607960869	0.9729729500888086	1.0169074382902328	-0.6557512805083527	-0.4732570612466727	1.1078324307465206	-0.32815988239742255	0.6785331335921303	1.7869868006324452	0.5661467005385882	1.157799256852507	0.04931250130176572	-0.9212087878452717	0.5806212782360569	1.0566753578813408	0.4405856017804205	1.3321371344787025	-0.44828805194609345	0.764873265121006	-0.16063145773174822	0.2208290246929165	1.440991939970583	-0.7357742987578483	-0.7672995797256343	0.9866090055776287	-1.4803539714308527	-0.10083206534970184	0.996657393251162	1.801724482854307	0.18353877796184564
-0.08839691128093619	1.1723600242754357	0.17748617509755704	-1.192685976393411	1.0939203489783804	0.22948849404445043	-0.09533926595780481	0.42419756764685557	1.999127964092887	0.8958975538530245	-1.0774958164585307	0.9148925069023768	1.0510103826749524	-0.5781279967704815	-0.468165204632591	1.0686992773243449	-0.41137870465589577	0.8493774805889416	1.8446348782348654	0.606273043800156	1.1674363351735173	0.10339095066537056	-0.8661493282590722	0.5284341730537856	1.0915858787612756	0.3481084097909629	1.3521519682020546	-0.494269140253941	0.7558395542125544	-0.17849578515892828	0.19105774529516284	1.408231464562093	-0.7252443491835981	-0.7775819627408245	0.9259784148305558	-1.5074189672315597	-0.13151127167033788	0.9557182617023002	1.769278853501299	0.20012377986577096
-0.10336092471724852	1.1487027991179433	0.14463691120042027	-1.0408835094748934	1.0950287298711099	0.3193848416558617	-0.12075984423392513	0.4382411752257559	1.985370872764355	0.8889475510437128	-0.8907860524289669	0.9277519159252519	1.1509781150737897	-0.5058170437011569	-0.45232290417405246	1.0385809443770306	-0.4997946592222412	0.9977090191981614	1.8510934617672388	0.6196568553907766	1.2159585567004698	0.1716092416509829	-0.8015504167171088	0.4523563686074349	1.1383727045559422	0.2395342049916726	1.352431459062328	-0.5622513062584545	0.7526334893516102	-0.18672557857256225	0.0852683228305362	1.4161268347297067	-0.6977301486663634	-0.8057574716012361	0.8902576746562076	-1.5397661921258365	-0.14961151854441473	0.9681493856811567	1.7307732144195254	0.18218178359401577
-0.12347725673002938	1.084795761329504	0.11010054067139854	-0.8248577743343365	1.1072708997313907	0.36818424377292314	-0.1523838767740789	0.4188333781704993	1.8389766457766665	0.8677024352799265	-0.6887938880747069	0.9654078083746793	1.268388071904759	-0.4430267008873147	-0.43627352906725314	1.0280204256792238	-0.5954110231912265	1.1242659275945663	1.807735043013605	0.5649147073831711	1.3356859999578405	0.23341872772969835	-0.7200099282503567	0.3574168745136043	1.1816188748767493	0.12951596033649124	1.351865901086245	-0.6461425407914214	0.7522065870600277	-0.1875513957737232	-0.04266410686057578	1.471734316277933	-0.6606274494761528	-0.8481249568210562	0.8680108005662358	-1.5665887490390782	-0.14727512304133167	0.9837958863782426	1.682433065766083	0.1392117497213882
-0.13849270762301258	1.0037916874642125	0.07202643731274658	-0.6384377469159531	1.1165760072260567	0.38477707110311743	-0.1804488472328234	0.46310788257526114	1.5960006233128792	0.830830068713469	-0.5086482560561816	1.0172183739872966	1.3819894741541878	-0.4124998349066472	-0.4184367727859903	1.008164687735952	-0.6959682863513114	1.2165902296214515	1.7025734219048752	0.4480961629091322	1.5205120632134168	0.2954943233547211	-0.6408782578695336	0.24491649695487916	1.243802705674888	0.034070056968171156	1.3677903038663	-0.728318145808864	0.7407461228564741	-0.18648152262995069	-0.18897857069146357	1.5646553880487981	-0.6435859964530909	-0.902073786173683	0.8512091171947288	-1.5696008685500147	-0.13471434566094453	0.9812524623075181	1.6234582996845408	0.11314960387236184
-0.14406081230756435	0.9146197892495076	0.035719902594577455	-0.5766871615867615	1.0915742270887294	0.37676543136245166	-0.18755187783295524	0.5853700245946929	1.364205368959687	0.768349133237025	-0.405644638519249	1.0913148082146478	1.5045867096266838	-0.41025951905138874	-0.4069234223426772	0.9671143077197831	-0.7926432295602963	1.255424255009957	1.5639825557719305	0.32504237812712705	1.659563563841979	0.3665372562954061	-0.5685950835495868	0.1193035285020615	1.3165571890471572	-0.044531158131936276	1.4180493367990148	-0.7968795792911558	0.7122152972217272	-0.20369881802323123	-0.35261180868363623	1.672379393752755	-0.6459956340763517	-0.9692867625159913	0.8506273814908981	-1.5449088351932887	-0.1334446313732767	0.9811913757031991	1.539909817420454	0.059751220999370705
-0.15517987585777832	0.8388299224436396	-0.0013990388555612688	-0.6551576423796253	1.0485267124167224	0.37386887373109395	-0.1690924506677161	0.7294478665662967	1.210456622570948	0.68443956219599	-0.38990747608622184	1.1953654743347426	1.600350016179231	-0.42019890730334464	-0.4059294640310244	0.9251736616069517	-0.8740917139210683	1.2269312278407987	1.4540702648471249	0.2040435880381702	1.7049170890666185	0.3931454389516801	-0.5095910179928393	-0.006441069147803513	1.3621637963505366	-0.10151942137876864	1.5062698048124088	-0.8515219636184138	0.669247151806553	-0.2402163979013808	-0.4641848708917301	1.7386721789628017	-0.6415720065503653	-1.035950667231283	0.8584790068599919	-1.486749215416877	-0.14159625770699022	0.9675135296634749	1.4394621961258829	-0.02741494133546734
-0.18561584761502284	0.7599426469234485	-0.04994618107522436	-0.8088850660188228	0.9876480833828989	0.3586673704316926	-0.13639073775176674	0.8580014650161765	1.1296702990246759	0.6087236104967808	-0.4178304679089299	1.2924869767633298	1.6388382586260302	-0.45239795675244643	-0.3956607412104173	0.893046972465199	-0.9190722728745098	1.1225977099572941	1.4031819659815563	0.10563468466656505	1.6986888543070524	0.3545207470949747	-0.4797296587596585	-0.11909243313843694	1.3826237676354693	-0.12176529996745633	1.6094939998308395	-0.878678244705833	0.618689313972575	-0.2633676581318706	-0.4904745920343312	1.7171741127485631	-0.6323791555979246	-1.0965620740580295	0.8589776374632752	-1.3994601959798234	-0.14695390653896254	0.8999378619678253	1.3646467296580163	-0.07363128970862694
-0.2155267286687587	0.7016929766497542	-0.10368182507510071	-0.9983698271635524	0.9027408149955509	0.3059299517596384	-0.11581519309792124	0.944169990112911	1.1115912079477324	0.5620815133580542	-0.4753219723410692	1.333572488915906	1.6485541680289426	-0.509890611485031	-0.36680979337480735	0.863040799026126	-0.9304345292647282	0.9502444877486029	1.4144733634766808	0.05953154365305522	1.6496520315105314	0.2841403160456162	-0.4799212995355557	-0.20666843509156463	1.4016498019611823	-0.10455043904583014	1.695087253757663	-0.8716771459074231	0.5623296161355482	-0.25189135310954885	-0.4519573811390808	1.6248195249359128	-0.6307107615956669	-1.15429848083776	0.8511982773990052	-1.3100700395180682	-0.15550856867281854	0.786872110701571	1.3335645127957905	-0.11132606251789035
-0.23347625781930598	0.6982184101011146	-0.15650383594509387	-1.1814560068403632	0.7866048414554878	0.23571826265795992	-0.1334173059025827	0.9495865253044181	1.1308015607037907	0.5493387620127429	-0.545498946110858	1.3599372741678797	1.6355757333751755	-0.5731231604350089	-0.3359643897164727	0.8493468240668387	-0.9265030332609147	0.7214450243161903	1.494646050632121	0.04385687717262633	1.5545973800322916	0.18458208203345625	-0.5031577436130729	-0.2602724898655802	1.415430420770067	-0.0668624648373807	1.74127229638592	-0.8498867109299489	0.5017610628197662	-0.2095391334871127	-0.3701432348406187	1.4914621201227523	-0.6260416418093481	-1.204434312780551	0.8398056520935512	-1.2569244967324231	-0.17742704944298465	0.6538004965209414	1.3277305425062855	-0.17985209643032057
-0.2578018883696001	0.7174746747794282	-0.20721047465356981	-1.3003410806257998	0.67229754938831	0.178242748309893	-0.20848363056619473	0.8735780542530506	1.1326764489412042	0.5847149024385189	-0.5860326108718189	1.4002136624487418	1.5898457769301397	-0.6259711864794377	-0.3065292733994528	0.873965836125716	-0.9105259925554892	0.4700351959092111	1.5915419169816136	0.028500872872926353	1.447666355011525	0.06109062070029757	-0.5483716583375616	-0.2887160107687071	1.4051904574350411	-0.02766814448484174	1.7476118067224768	-0.8175003928541684	0.4385451422729629	-0.14050535604571765	-0.2742544936640823	1.3340468497091718	-0.604841120880658	-1.2412678677595628	0.8131144617569227	-1.2561714668546888	-0.2102638609493473	0.5242774587184619	1.3509049669219746	-0.20384602578304004
-0.265941865887663	0.7589997523376574	-0.2534164319779089	-1.3432156923222685	0.6138120822820244	0.1333189836977098	-0.339326706780439	0.7597884401286635	1.1065361295354663	0.6753801612056601	-0.5972042010856828	1.4295685433254017	1.52930477489022	-0.6702708700643909	-0.2763726654132287	0.9056228573267097	-0.8776142722233662	0.27816740441929266	1.6177253637344784	0.0005087839893562401	1.342566062992193	-0.05592273636494686	-0.608504275130147	-0.3207754631436615	1.3650430733461865	-0.002093245717307095	1.7316479464092072	-0.7646567864842215	0.36877383620172705	-0.04053039322885922	-0.20188110689557254	1.2050442903247849	-0.579352827366165	-1.25965414126979	0.7613833432988868	-1.287875861365534	-0.25094926435322557	0.4110478842860797	1.4056782697753438	-0.1585765191392024
-0.2085033726059121	0.8492536220895573	-0.28659013945810086	-1.366004900341112	0.5991649904847334	0.1394348427414475	-0.4827276271496122	0.6207332941583881	1.054326689011487	0.7782376119156981	-0.6325948654241393	1.4471728145589435	1.4564405733933576	-0.7109245494143164	-0.2598829842122322	0.9168808679663902	-0.8465815947475758	0.21676854046347457	1.5595775759064483	-0.04313789816640744	1.2908408384116234	-0.1356613531261064	-0.6705932248433483	-0.3820217542403618	1.3414387035204594	0.004723795226748023	1.6908718739591848	-0.6972594311869387	0.29481373046409254	0.07087546885355597	-0.16923655285826805	1.1509592344142592	-0.5626569702435706	-1.2528365019010042	0.6863394375047305	-1.3300198213033074	-0.2904649548333817	0.33196016834018743	1.435106452010594	-0.1025906839828574
-0.11485290982832272	0.988945812210936	-0.2938888223025028	-1.3957910727558496	0.5972157689147609	0.202104091044618	-0.6102320072976657	0.45893268862874753	0.9927111636171082	0.8857024891541828	-0.7080315219994912	1.4584506028449287	1.366239940647184	-0.7412932754522598	-0.2576988916063633	0.9090612472512202	-0.8393553032119287	0.2779397723830173	1.4371827973597209	-0.08924354833094741	1.3079224817657251	-0.17511486534058066	-0.72271419253246	-0.4835504510805004	1.338807443454137	-0.007539548320997151	1.6257241984933113	-0.6271819244494096	0.2190027597575837	0.1372813881221838	-0.18481702058960095	1.122358875573907	-0.5513166578682241	-1.2357491895083943	0.5959319279050584	-1.3753375266769945	-0.3132258713361772	0.31148504923809106	1.4213144582880506	-0.020599426214727656
0.009327826710406172	1.1453908818853535	-0.27505811674199954	-1.3884901678251114	0.607555757242957	0.2698884214570966	-0.7081711168559652	0.3024264782885963	0.9353147960003121	1.0043599151852969	-0.803471727629448	1.4343100758082008	1.2733296373474756	-0.7645047048232085	-0.2542156780492989	0.8856865047368903	-0.8458128953972581	0.3919639112393698	1.239947855845915	-0.10958523572599059	1.3732394174540505	-0.18956794007438751	-0.7596715838287175	-0.6235884309509098	1.3145987105362535	-0.04732761094930871	1.5490845164785443	-0.5552612939189496	0.14218040308511132	0.159831022075539	-0.24026726481672983	1.0994764641867822	-0.5501058805065862	-1.2257591362946252	0.49992024391630974	-1.421639680866451	-0.3107349282706337	0.349092184187751	1.4008560950711038	0.11763946626624211
0.20931451501687973	1.2776483481977712	-0.22326394314312398	-1.3434626440068298	0.5980713096038432	0.3212263797005167	-0.7201403120661325	0.17516158149265487	0.8766553180238515	1.1067682821474825	-0.8992440292727254	1.3940236983437366	1.181576233692161	-0.7937635227446248	-0.24702255868865244	0.8435811243463306	-0.8568593897647873	0.49340650226218286	1.0207564684602617	-0.09013680609740007	1.4821228085036044	-0.19672795005471416	-0.7793360567777088	-0.7701343131812148	1.2919493484269056	-0.0945887630856455	1.4561653138847863	-0.48370651653234964	0.07448344103471903	0.18002239453691848	-0.2881164365464589	1.1054033025996008	-0.5673880589499737	-1.2312473105665152	0.40033504060402947	-1.45279675122226	-0.29151042363826357	0.4209855641431995	1.3904833963583374	0.25974862885738875
0.43236661618522626	1.3754029443796374	-0.1274830063280042	-1.294740343061847	0.5415409440722669	0.3340764640239002	-0.638251697068352	0.09395842137589325	0.8262627523178436	1.173686078690449	-0.9855231719045972	1.329670047855623	1.0813662007778313	-0.8325341653691505	-0.24823884978054336	0.7985420718183447	-0.884700800240774	0.5389394132896366	0.8832677029618828	-0.026720522981287687	1.6183143735915948	-0.19362611065557161	-0.7774276340510674	-0.8757590009177066	1.2993670501523336	-0.14056347362447538	1.3293455140037347	-0.42995936376165805	0.03710800215087904	0.17370248076720785	-0.3196062407931694	1.095652697468834	-0.5917561450629508	-1.2605997646274294	0.3018518831903104	-1.4688050644279445	-0.27006164624420337	0.5146479885467674	1.3748149164971646	0.36031456515880234
0.5784254176276911	1.3996141201062817	-0.0050483802777629315	-1.2405407803951924	0.4510359111762792	0.3036951544860064	-0.5380032724190622	0.07276339204621832	0.7926967152235589	1.2165714175538727	-1.0530463694237977	1.2237314260348626	0.9862888435719597	-0.8865360272919732	-0.2637018766727931	0.7619290023469562	-0.9343064963626262	0.4941381766644949	0.8293229573054244	0.06164173966874904	1.711117254666025	-0.18348900012593358	-0.7482529875981846	-0.9146244570694007	1.3020724302205238	-0.19433746541542846	1.1853156533853701	-0.41589341902613486	0.03456377909769006	0.11419539866704331	-0.35615023898414966	1.0537859924320467	-0.6237344912462266	-1.3146960298799037	0.21461320720715657	-1.4563598682047092	-0.2578311763992715	0.6246788462439159	1.348397005524457	0.40912709246719914
0.6389458718549335	1.3287202334371326	0.10776454687340423	-1.1691210868012676	0.3532955324526849	0.2514052376952018	-0.45965560722746723	0.08470569305979833	0.7471588179353825	1.2336495543111443	-1.0693669437721178	1.1122721154103925	0.9079029204685254	-0.9582114920729431	-0.2933898420340057	0.7239454838842492	-0.985972410271861	0.3794376454717824	0.8231587236319722	0.1467973073032603	1.704075014261869	-0.18296786893108227	-0.6937338485329169	-0.8685000378452479	1.281544040472328	-0.2602648484808362	1.038520477314182	-0.4518800646312635	0.04904694073493136	0.03844440708424488	-0.37027428781471194	1.0735244178510819	-0.6585276564533116	-1.372282458761514	0.14999718489905794	-1.4083569684865163	-0.2679919210449739	0.7128379229311356	1.323805349703876	0.3824366276825867
0.6244340793918466	1.2153748752792146	0.19916160199428634	-1.117755136412588	0.29478066532271974	0.1876999547336245	-0.4055723534102281	0.10523269135803118	0.7073747970663848	1.2182576406647996	-1.045333364718029	0.9972366770566199	0.8366733942804079	-1.0400284128104613	-0.3363284051507844	0.6856009520043916	-1.0304301501385544	0.25949182178604874	0.9066103313088825	0.1876939599308428	1.6069588389097824	-0.19255058457257987	-0.6201810540726521	-0.7416482063613978	1.2705742801958306	-0.3307955667213688	0.8834721005455052	-0.5290362753795369	0.06483086505927592	-0.024802974229426473	-0.3478716473376647	1.1994962880590208	-0.6890425827546067	-1.4194949926900982	0.12518127922260347	-1.3299941080879703	-0.3009832801137974	0.74623563551047	1.2916969855459564	0.27012461794645365
0.5239981587885099	1.1352712657433532	0.2656413899365564	-1.0932847573103868	0.28079213405585735	0.1128017004755921	-0.41950673048213954	0.12064227283704498	0.6956402644974817	1.16569325160127	-1.0370489155208709	0.8635647518304937	0.7680306820464206	-1.126817956191415	-0.38594349087412655	0.6451849742067098	-1.0735057841026563	0.1834854848738444	1.0316302998764524	0.16393731798483696	1.50507402512636	-0.216827536724225	-0.5342354894377115	-0.5776846842041609	1.2657792862288166	-0.3938568605296523	0.7313929031512638	-0.6250644107985838	0.075225506091899	-0.06391152010297142	-0.33994912414909295	1.4212004066804649	-0.7144665239290127	-1.4604720048544644	0.14037867282702443	-1.2343887001475509	-0.346499052430664	0.7414764337012762	1.2440851861968014	0.1260257787259491
0.36990011151396096	1.1080357556327847	0.2937122487424616	-1.0745037650948017	0.28783049972480845	0.06306661260682793	-0.486884394313395	0.10576861177504675	0.6885177987741995	1.0740153953449803	-1.0402172909993073	0.749571518299134	0.7049574689854399	-1.212969082766556	-0.4273082866641212	0.5712963931683847	-1.116682358385487	0.17790199621264305	1.0716550353441654	0.11092146588543261	1.4568013072452588	-0.265644778599382	-0.44334186643620627	-0.4146193377444227	1.2597099983835303	-0.432886252472254	0.5962607162729014	-0.7074950043708375	0.07408232478759469	-0.07223496288993249	-0.36354607757872476	1.732433774372965	-0.7420617607263569	-1.4883526419151825	0.19256506270544937	-1.1514929672166923	-0.3983421837753346	0.7069236289675518	1.1959997804034797	0.006064858614235816
0.2309568249108775	1.1110294459426708	0.28625004633219975	-1.0713282197151266	0.3316982750574821	0.038500115392558786	-0.5313107867239945	0.05756568608090884	0.7028444764027052	0.9608203822084167	-1.041937608185427	0.6974979041850129	0.6338985769631627	-1.2830016492536704	-0.4623169806190722	0.4876148850667761	-1.15594814237091	0.24026992226574534	1.045180661405157	0.0704463506307829	1.4267329991245918	-0.33319502374478616	-0.35908912865502274	-0.2570204744091182	1.257033126008366	-0.4393697715206583	0.47765137142835545	-0.7433624705427396	0.06358740469319053	-0.06426057685810171	-0.3944597432789507	2.0652537213981743	-0.7736039410490426	-1.4989604007093447	0.2794098927773144	-1.1124235731699603	-0.4639400481790104	0.64240506815167	1.1534110797045745	-0.04604197978004962
0.15452505075364617	1.1300641303933234	0.26003240927270344	-1.0699224947414723	0.37564543045409166	0.02098245084111656	-0.5253578856005519	0.009544724063246027	0.7554019974433356	0.8317303952656546	-1.0800807800216754	0.6895997896841692	0.5509771977317107	-1.3310556922195926	-0.4855638345527968	0.4460597872635231	-1.1916033688018097	0.3147381169899775	1.0208249219158252	0.04073549329209923	1.4155146914479981	-0.4071651616948497	-0.29387270794627984	-0.12077651257124786	1.273809903354309	-0.41925583565992025	0.3750650731969022	-0.7141745958610073	0.059054791100684755	-0.032910739671754195	-0.4386072866649555	2.314952769129629	-0.8010013539861192	-1.498169839246372	0.37580096961638765	-1.1253756870669869	-0.5467351168368954	0.5930026652408349	1.115242705817889	-0.03705789166634663
0.10313903154009156	1.1406976240845794	0.22670037332398113	-1.0651480955066273	0.367875004195513	0.028937135796896125	-0.44848637083966886	-0.0020785173532277294	0.8191060059376183	0.7113219744292122	-1.135744260452564	0.715425159021667	0.4833992426925627	-1.3671379558178083	-0.49123767991514866	0.44027656261985204	-1.2174518550362319	0.3688430001262997	0.9627763915983616	0.019493020677514697	1.4438302364565598	-0.48647412241770055	-0.25470878604976316	-0.01597644303978717	1.3065652426414593	-0.3863177996576513	0.2989251866028601	-0.6382877846573387	0.06585084637339213	-0.01022205058830617	-0.5102438095413946	2.4382373810607896	-0.8181548277493326	-1.4943898878140884	0.4539595100484455	-1.17742658154256	-0.635812089357154	0.5940494675057509	1.0832957984022986	0.005641615997903313
0.04345443598374034	1.118497171062134	0.18549603827601552	-1.0735792793013172	0.35612381473068494	0.05186008064730496	-0.28046181230420764	0.023538478580097836	0.9068671246849579	0.6425797751605952	-1.170799836921724	0.776355849262367	0.4390889625073135	-1.3867707368552598	-0.4953421174169962	0.458828446279823	-1.2250870842733947	0.361451462719829	0.908037585857372	0.004408004688986206	1.4412603489042903	-0.5662404589232672	-0.23290698611403077	0.05972970249725444	1.3245478954024121	-0.3436819731510977	0.25685030368450756	-0.5474813713824742	0.07629705949493175	-0.04661476463535259	-0.5872559770532753	2.4551327651145356	-0.8334849852100789	-1.4955007410594874	0.5066047846125012	-1.248369342658068	-0.7184647318300259	0.636085381268517	1.0599419776062429	0.07647584933342678
-0.0016862186991042582	1.0699310281845118	0.13886181542204393	-1.0887668079018165	0.3592901972810032	0.0695757308795423	-0.06247454256484345	0.044262396473420076	1.0218048934671542	0.6373462222529307	-1.188987329398981	0.8559163669196856	0.4103575816632278	-1.3735162668410137	-0.5037711454677897	0.5220268241889373	-1.226293191671536	0.2571472118124168	0.9589874928329477	-0.044605751518584494	1.3718359594461362	-0.6394094962599688	-0.22124351555874125	0.09519215676057813	1.319293927577676	-0.2900069384061069	0.2550253927733099	-0.45244270242068463	0.08157460326066826	-0.11869640349958992	-0.6461259620949467	2.3670197259390156	-0.8507981481135086	-1.5055289242473548	0.5250902495864002	-1.314327413314624	-0.7848565464565394	0.7161005029345204	1.038371356831026	0.11218967216521594
-0.03577853633465703	1.039473175827003	0.09396920572191148	-1.0766883376889949	0.3306604542215851	0.061056922340127794	0.13426702833740675	0.04042121804262776	1.0651883833151516	0.6799595199998667	-1.1784320615161445	0.939822179443615	0.4109377378270821	-1.337270006265158	-0.49882751070720016	0.6036298764034566	-1.2302143348221466	0.090123831138792	1.1045469207422098	-0.14820608836994076	1.2989278753327824	-0.7155001946571671	-0.21666543035675642	0.09781699780757969	1.3076057734369175	-0.2525975099566623	0.2845231869793542	-0.3691917108894723	0.07516820377088132	-0.2051205857819311	-0.6806547117220425	2.199428987426008	-0.8604271649265394	-1.5284272446925546	0.5041116315960841	-1.3712895319196146	-0.8224903930879084	0.821005639196563	1.0195060334717296	0.07700817509829891
-0.09534525438613925	1.0205587104360387	0.054036689519521175	-1.0331298597891265	0.32107310649959275	0.03818822014199172	0.2679990124497912	0.011992509409798773	1.008206020555281	0.7464282327949808	-1.1385296783660903	1.039044740156365	0.45567460342693034	-1.3133703752916137	-0.4813591293265279	0.6407196237848688	-1.229758809281218	-0.07397610381181627	1.27437652132135	-0.2620136516087445	1.262069949249383	-0.8025346481462471	-0.21280333638694177	0.07710088506052232	1.3124178720197466	-0.23243592811083125	0.33560096372628195	-0.3067610891815602	0.05282889392210431	-0.3088443613916893	-0.7024490685834877	2.0357186640267684	-0.8704589797201152	-1.5705176521005932	0.4671154087915984	-1.4012307345216186	-0.8182873054578487	0.916503438393525	1.0084695681516087	-0.0005586701650754144
-0.16807781811783706	0.9941364469057147	0.023017287430813625	-0.966582712894423	0.3530662122679831	0.019962688978391513	0.30251497160062313	-0.05906555258021003	0.9058940814225025	0.8029998306855017	-1.1059603342128703	1.1202534731079152	0.5182120252071745	-1.3051910260318285	-0.4586441302788633	0.6424510861933372	-1.2358876983773543	-0.18555482422132974	1.371104676704713	-0.35165307213272684	1.267103685304435	-0.8875067526514469	-0.2043684805700286	0.027743807614767392	1.3828717845647982	-0.18152069542544919	0.3932385553702173	-0.24441361591543426	0.006895353394260606	-0.4001042567694901	-0.7044222812877574	1.9176386234617042	-0.8932706925709859	-1.620226428333483	0.4219279136853477	-1.4037138964599025	-0.7779200882119783	0.9840346794678515	1.0091584502522148	-0.0959278852700737
-0.21477874231967853	0.9548436722793454	0.004806918001111384	-0.9039867929526956	0.3520430914439253	-0.016081553456763854	0.229241762184133	-0.14842467364801168	0.7570949345015905	0.8362385051960187	-1.085950801446314	1.156837193184125	0.5624438136761368	-1.3009886034798086	-0.42182843755119254	0.6686403313675876	-1.2692161210508952	-0.202721531642693	1.3541624464528583	-0.42388902111704974	1.310389449064081	-0.9557638512792289	-0.2065297626537564	-0.025782818219808556	1.5534931780961514	-0.09757946491916566	0.4395123774482085	-0.17624020849481215	-0.05970713432469268	-0.4512538417651205	-0.6764165079938241	1.81583083459635	-0.9213664475690073	-1.659561309613347	0.36718694528140544	-1.4095912028227053	-0.7060918358000815	1.0087247742679384	1.0172635787171542	-0.1974057566932761
-0.2082804769603405	0.8815736912540029	-0.003176989690701951	-0.8599597400616095	0.3279762320596161	-0.06951327807790704	0.07890082169183868	-0.20920054159063647	0.5901454982162386	0.8417203495988896	-1.065333921916658	1.1828057408199093	0.5852746650654866	-1.3148492766078301	-0.36990065496674573	0.7435523679186105	-1.3144192663482	-0.12678998811383652	1.2542888547863735	-0.46935232861807236	1.3687358766464324	-1.00245498875837	-0.21388663910624844	-0.04395926175324748	1.7831397500383361	0.0016891124839119587	0.470716709965805	-0.11510670247876698	-0.13051561240634987	-0.4739056386711967	-0.6464993394362308	1.7692764748053378	-0.9451362952611747	-1.6893052314083377	0.316539806395725	-1.4292250793909431	-0.6087329321385444	1.0024661739891036	1.033516890778321	-0.2624105865708561
-0.142144767046599	0.7813157099468618	-0.0025644402058948405	-0.8541753717578553	0.32152880686662966	-0.10291047908215831	-0.10024467383082405	-0.24527670994161724	0.5026638986716644	0.825128000549632	-1.018517359606389	1.2152772469802078	0.591980587782986	-1.3469282568411598	-0.3184480542067294	0.8588873922365801	-1.3592005328774852	-0.0154063808782731	1.0878750816398295	-0.47674177839954546	1.3978747836863032	-1.0245836607184737	-0.19539064255474006	-0.04486905179166226	2.028476956222164	0.12111927173282067	0.4886337181732219	-0.06369879253699787	-0.19575717000113096	-0.4703384489053565	-0.6296132873592155	1.8280810501927374	-0.9771408590644859	-1.7063366198389365	0.2791280580885026	-1.4521869806871188	-0.5075557945809187	1.0020746643886973	1.0587471977130054	-0.29255680550119556
-0.014920647654881092	0.7183185654337108	0.012811590082240035	-0.8973982486504994	0.30430039299024886	-0.1282634947543805	-0.23331857861008962	-0.2656641196661161	0.48444241101972746	0.811763440938063	-0.9444599486359089	1.2140818746759063	0.5780875540003189	-1.3723858591022822	-0.2781033735260626	1.0358330364251285	-1.413063839879043	0.0781861567792873	0.8686871169269548	-0.4755198218482458	1.379913639980575	-1.0220251283097082	-0.13863835611478323	-0.050997552348304574	2.2474017848171797	0.2430673380400976	0.49398679017940167	-0.0278950735037989	-0.2555234908226643	-0.4452971740495288	-0.6135753705673691	1.9198833161461295	-1.0227833521262533	-1.7096208816079415	0.23797296699141318	-1.4857904798164443	-0.4232788875300281	1.0097160432562005	1.0780358965299655	-0.26575289424210197
0.16219566147959327	0.7227407410410702	0.04557000977612182	-0.9567648004095073	0.2694790049438588	-0.14336736127969066	-0.26237066806851245	-0.2541281211082263	0.4776522039714295	0.8098267672754496	-0.9143199915350883	1.1713181796782943	0.5531647277377745	-1.3812826951392418	-0.24071659071581922	1.2487713678051087	-1.4662153882228988	0.09932666917676503	0.7143827600695134	-0.5034291087478472	1.3296542493193821	-1.0073170319273574	-0.05921656289267117	-0.0460924290348077	2.3716810725650754	0.3407709280866631	0.4919777441132	-0.012803631319577869	-0.299480101275395	-0.40327982188323386	-0.6091269875410769	1.9761280921473467	-1.0688763115686304	-1.7153022477485962	0.17885994764563784	-1.5277324073479965	-0.35679313222829345	1.0218833841709534	1.0740281813925874	-0.14705733865344542
0.3496680452236728	0.7639523061495243	0.08934912909921039	-1.005787875842096	0.2450240652469759	-0.10426654538897306	-0.2014892736174033	-0.2462463519984497	0.48213769608372276	0.8082247473672455	-0.9405555765874107	1.1191313548166906	0.541251050278848	-1.3781023251800129	-0.18966070138720822	1.4338941411413448	-1.5026962546967324	0.026838873168125044	0.6652331789752461	-0.556705912554305	1.305686305339782	-0.9944273507781054	0.015850726032668877	-0.030908614010707575	2.386371086781498	0.4151059949830712	0.4826164443579211	-0.010469931720108044	-0.31100073291601765	-0.3229939303435436	-0.6237208489202745	2.0152190257888827	-1.110884089125479	-1.7299899137712829	0.10802910912270217	-1.5589776372992479	-0.31011673802079054	1.051976866789413	1.03203148874889	-0.0277334641292017
0.4786088897317596	0.8162405254045557	0.13912656138581642	-1.0480577725161138	0.21009683711533828	-0.039869668610919735	-0.08274519725242765	-0.2545967398914765	0.45517464091135623	0.8111178830505255	-1.015489601358818	1.0792611933356189	0.5408995438972182	-1.3397504605519603	-0.1285257260211345	1.5973140496329674	-1.5299734346731593	-0.10285935732887377	0.6434136400145254	-0.6355058006314404	1.3258898630625997	-0.987295060542186	0.0672636875219385	-0.02010727695888769	2.3469392457876017	0.4727686321727562	0.4500508269444041	-0.025045853565253927	-0.2801577586282039	-0.16987152923340032	-0.6226699524299051	2.025245791849279	-1.151447514160373	-1.7530560061025144	0.029082876868066588	-1.5566230414376503	-0.2868346022877356	1.078083060144161	0.9679295741164846	0.041957577809629804
0.5044819304368827	0.8661337924116786	0.19103753467459203	-1.0920594970292963	0.1693807443211422	0.014931682980106737	0.08837052292116974	-0.2547712256086438	0.382805537131362	0.8191344597609861	-1.189352335828036	1.0795475499321925	0.534784015393524	-1.2461638281513288	-0.061980653002599195	1.7443376400136235	-1.5536297042418608	-0.25070636488945086	0.6270293054255103	-0.735191861876991	1.3724285306050332	-0.9851634121972879	0.07609247160041792	-0.015225382327222772	2.329820376125344	0.5120142635861641	0.39741118950771204	-0.05453029102269065	-0.1938776538717491	0.044474859154579674	-0.5950276656867584	1.9906088383292038	-1.181469072521001	-1.7883364001365867	-0.05383794715187181	-1.5115404283184752	-0.2737465449883652	1.081701053118128	0.9180358528090726	0.08196055004198673
0.4375725154457263	0.8785894298899756	0.22636295199760412	-1.1189234078433956	0.13751111865220716	0.06084266386365156	0.2825220384664653	-0.27195557609656335	0.31942851336484235	0.8088724643112633	-1.416320513868781	1.1229905094147	0.5093629373667279	-1.105305066946022	0.018407905185471102	1.8454213968157336	-1.5665060654130079	-0.3979355140658531	0.6102445181214509	-0.8074428657674897	1.4031050038624644	-0.9702889973484948	0.04341239595508458	-0.012910257037979456	2.3987947394023337	0.538542082055556	0.3395368526644861	-0.0773933408992085	-0.04840711661998931	0.27035147190103986	-0.5668092403971269	1.9582413611667249	-1.2040853449316076	-1.8309784211699145	-0.12422074078490072	-1.4466916992378986	-0.27158893980263876	1.077699880535253	0.8998665874055971	0.07675073886774617
0.32834721943386497	0.8330476213962772	0.22891697188341165	-1.1177266419874463	0.11184489797971542	0.07530917922475863	0.4217812852345415	-0.3305404019621818	0.2839664922442565	0.7617704881422835	-1.57409304689982	1.215290565891676	0.45714205725315116	-0.9447578828715641	0.10646476455861804	1.9211851446324606	-1.5702822686187776	-0.52699312297505	0.5599928363926185	-0.8209722081178132	1.3833536714977521	-0.9363766620409779	-0.0009444586327534484	-0.011322963779468374	2.5186524839618607	0.550970354013239	0.2868347408002044	-0.09334675526328143	0.13996280326172333	0.4608626758472589	-0.5434323570560664	1.9503849367712385	-1.2235412024179368	-1.866940070741211	-0.15785662691508534	-1.3921686627734713	-0.27849509460358035	1.065901835910245	0.9150650487502109	-0.0018851212513131266
0.21764952622481837	0.7663731879985409	0.19038605195981811	-1.0764857106657655	0.08546719673417247	0.05648969101877348	0.4957729482348956	-0.39016466417149936	0.27041772183099316	0.6847353529337581	-1.6555553014105555	1.3042375864064482	0.38369769959243466	-0.800499112897689	0.18893060842871728	1.995971001736713	-1.5621863374140843	-0.6208263002138154	0.4863677222617839	-0.7945056830600958	1.3201575167991635	-0.8997228440116098	-0.016536565093933066	-0.014625308046566098	2.624410323550608	0.5310616623959781	0.24839981532094363	-0.1097713441308101	0.35335378161584496	0.5600997951166881	-0.5224045364581846	1.9432826441451247	-1.2215176788351985	-1.8862262116401591	-0.15169600967886615	-1.3594063531173215	-0.27746477752050863	1.0396373727170354	0.9604989760417222	-0.09660420079101772
0.11476389674756207	0.713545161593144	0.11886570851120797	-0.9969324417175187	0.04376914314907034	0.016518280559080053	0.55014599845571	-0.42577470639233184	0.30001247666712794	0.6039413003934492	-1.6871822109313794	1.3220483007677521	0.3028239303510583	-0.6980683577743386	0.2648507136806286	2.0488016351028095	-1.5400855840391239	-0.6793309854227088	0.42837737738154874	-0.7273557832122914	1.2512040654725542	-0.8665450819308786	-0.004777274150694716	-0.0412376345319469	2.717453732049653	0.454249004274741	0.22740183139498202	-0.11604073664150019	0.5521068820659776	0.5347520314026971	-0.5180476432439951	1.9200922071057203	-1.204986277692827	-1.8863507695555473	-0.08850361387579397	-1.3685565844609104	-0.27317684024831357	1.006981029381023	1.0103424663626317	-0.16134286778616191
0.053857661595293	0.7282731750231971	0.03937443511410651	-0.9009030629429222	0.005472672303723988	-0.03516683065888486	0.5478517769274058	-0.4413313544043868	0.3781275459454681	0.5339986657219197	-1.6547714351448803	1.2443524307160287	0.22460181604683105	-0.6467402322905361	0.34108470050464096	2.0777107483519015	-1.515194736725973	-0.7154074112860551	0.36801512026605426	-0.6258229868091301	1.2039823816996023	-0.830714540310398	0.001757143971906141	-0.09604958076121965	2.731260007782261	0.3386415190605899	0.22357116254535098	-0.12602409288531385	0.6690838401916519	0.40899227446298586	-0.5324412161156166	1.8653769377916816	-1.1911409908940906	-1.8689965473442487	0.04357207048521548	-1.4400944228456523	-0.2777344781687239	0.9750716086159983	1.028447149069176	-0.20445252808892
0.043730912313342626	0.8389501415033267	-0.02924148937899717	-0.8405613686346228	-0.032853198565301944	-0.07039472117733711	0.46914488494387907	-0.42820753582027027	0.49943887994542563	0.4865620357985307	-1.5768904322372503	1.0967922105560834	0.14351646043981375	-0.6239534379509759	0.40994682985056025	2.094128096370663	-1.4822286639145348	-0.7285808024139101	0.3088987160418074	-0.5385923512733362	1.2033149594469492	-0.8006829692198609	-0.008130987728892789	-0.16458967795312848	2.597801242879915	0.22102190724521004	0.22261431736488513	-0.1718693720715771	0.6741207142091137	0.23059589399359465	-0.549678391255296	1.7739995348069517	-1.1723906257287158	-1.8406583505943501	0.21755079184823917	-1.54509984765008	-0.2856982231519946	0.9413129297384166	1.0104967472497468	-0.23877444994534613
0.037749164748067617	0.9816171640428756	-0.07873860240984439	-0.7845571590423299	-0.12372867175965545	-0.09380856203081263	0.38663743387596383	-0.40375710153886535	0.6416535037596969	0.4819697226654441	-1.476839776548492	0.9315378165101839	0.051926865583705406	-0.5970257199260108	0.45770478293897143	2.0725969757730427	-1.429734521749065	-0.7066045552546802	0.29195306311717484	-0.5000693555195305	1.281565540377097	-0.7733984248000565	-0.035040546677770006	-0.24847231949498835	2.393423890036189	0.12009671559121118	0.21544948695857946	-0.24690529755429846	0.6030142640581637	0.03250476652743985	-0.5707581385032906	1.662997003194829	-1.147486270115013	-1.8082427886142014	0.3957750998696549	-1.6296081665142323	-0.30182571584642603	0.9012317873138489	0.983938907100353	-0.27919630146809415
0.020871249278150407	1.117702782373605	-0.11169687935088732	-0.6908231645152565	-0.25775455970889505	-0.11857575705849036	0.3312953769306944	-0.3986047875762123	0.7835912453448136	0.519632303903603	-1.3526179164307557	0.7778841943533814	-0.03746154853307116	-0.5560147614462271	0.47644176900688484	1.9915582260843607	-1.3759618022130329	-0.6635658409675526	0.30605447496316196	-0.5156436559587846	1.3769570217772364	-0.7169554812385346	-0.08486182505611654	-0.3523393703062022	2.206963622259457	0.04386680451841754	0.21062580352303537	-0.3034185218217494	0.47537047887503175	-0.12237994551713953	-0.5982495906913494	1.567562158859387	-1.1336171491162443	-1.7878178324888487	0.549823050162306	-1.6719798720735646	-0.3300685253000344	0.8535064893579456	0.9715103258685917	-0.32425200514079455
0.025361310599988834	1.235918191067133	-0.13922267293725993	-0.6310386945208385	-0.40075333488521886	-0.12464550984779618	0.2740877556374094	-0.43918767273632503	0.9133751755568801	0.5707134211653324	-1.1894331159393847	0.6405295901062039	-0.12271037778657685	-0.520600199828402	0.46861652703575735	1.8640468851529879	-1.3289572604584179	-0.6301592137010881	0.33332290898670175	-0.5680497843580538	1.4262464670151815	-0.6177908675969535	-0.13808472720663625	-0.4494933320680049	2.0451625089504226	0.005152609092583783	0.22439319448733236	-0.32918345231661084	0.3251725001393059	-0.212972943842456	-0.6222026125788942	1.513693074957931	-1.1261927958061968	-1.7919612896742034	0.6625930583396679	-1.6907762324851032	-0.3611810708644331	0.7992643613867695	0.9812623131052911	-0.3686357566184922
0.03564880193403415	1.2641979569314656	-0.18154828500826256	-0.6090948211145303	-0.5575054411389669	-0.13382607874493674	0.25492194973845583	-0.5212557834796183	1.0218497220185412	0.6094382581916806	-1.046631830211552	0.5040840015667545	-0.21503711223911326	-0.49514259756727935	0.43442741274129204	1.7117342729618468	-1.2678831912010176	-0.6115389131337977	0.35932153140954676	-0.6323442703344434	1.4352254794702592	-0.4865212459831924	-0.15590731936506205	-0.5168139234637404	1.9155807902996453	-0.003529955421645167	0.25934599266036207	-0.33831869445420365	0.20612692822489032	-0.2601552008407554	-0.6479804853132449	1.5129531052875138	-1.110602845565099	-1.8123964137926492	0.7226888858310451	-1.7038422191929095	-0.3965967054228367	0.7356343329973419	1.0158894024435496	-0.42619675243974553
0.05101788534162492	1.162278123916869	-0.23434174484294723	-0.5287722026874592	-0.6949299718255948	-0.1770195027496234	0.28984845379435303	-0.5983635145491432	1.1068235596590645	0.635757156683607	-0.9745041663455017	0.38398071739920286	-0.2965627039939977	-0.4744848354195793	0.37307664379439875	1.5546408617319374	-1.1910701968618589	-0.6056595028254389	0.3494573884629117	-0.701438762230004	1.4324684641836012	-0.3426613164597745	-0.14481344778257724	-0.5740068095807802	1.8195811340337795	-0.010020804621602753	0.3023152463315898	-0.32442458983170563	0.13318393868532113	-0.25248162794749174	-0.684242595975044	1.5665531093088174	-1.0950653305640723	-1.8400914849794219	0.7352088498917487	-1.716496794455319	-0.4317759731210059	0.6701022898825367	1.0577138745620958	-0.49720551881293257
0.0868097822746561	1.0015758851876062	-0.27439625183256644	-0.4721506138837648	-0.7495610958274546	-0.24651790097391676	0.3286298537603091	-0.6404370062644893	1.121057943211185	0.6488518342351683	-0.957552310386275	0.2983867328466361	-0.35641775668724207	-0.4734774254140775	0.2984621986931021	1.42269922022505	-1.1171456485663183	-0.6284682328601887	0.3052912189336341	-0.7563339684504011	1.410225214155948	-0.2044728466420275	-0.13387395349178757	-0.6230928857384966	1.7289038640559127	-0.04063518258165127	0.33942834444814485	-0.2978337181484335	0.10208596906897824	-0.2027765135889442	-0.7223246120883999	1.6470929660679574	-1.0882797338148893	-1.8774893635750896	0.7255108459844098	-1.7500745803693072	-0.4571308643976521	0.616584871171687	1.084329121553206	-0.5539156660755788
0.10633672676308992	0.8342238823920527	-0.2950360548121841	-0.5357533368471638	-0.7237978550768197	-0.34160527040781774	0.3601512500741968	-0.6563027432612408	1.0538098421837327	0.6372684962196489	-0.9785431719129137	0.24675597253884402	-0.4121878274502844	-0.4935787692447855	0.2267424392011806	1.3327157497541555	-1.0412385288824162	-0.6783098931457043	0.221288560939442	-0.7767057656577969	1.3655671803441198	-0.06983527608281666	-0.1282391823449259	-0.6450246328347554	1.6175471135568116	-0.10004606091666624	0.3538073271772755	-0.29231266161382036	0.09086044438159754	-0.17988349860005468	-0.7465224310407604	1.7097213081733045	-1.0896287495367147	-1.917685982269576	0.7345656886788177	-1.822659313949923	-0.48237969362162875	0.582948365502743	1.0846018040513628	-0.595524342254435
0.09019179505072296	0.6724915313278126	-0.28633058459165667	-0.6371776601152452	-0.6547754194836836	-0.4621704136141675	0.3977493147255535	-0.6301523195640023	0.9533648803675344	0.6012597522452153	-1.0473289326539272	0.250178932786259	-0.46329958548590355	-0.5161254251528014	0.1678264321712093	1.2671164573717602	-0.948246613200374	-0.7319790235268713	0.08827322876210808	-0.7872667823403843	1.3191189578733076	0.0780384724307338	-0.12953275758223065	-0.6321056142892629	1.4705243883125803	-0.16639859277213298	0.33193470126504704	-0.3028919150237691	0.06402290233292551	-0.2001287903975924	-0.7440695149973579	1.7298952181352163	-1.0931442940414724	-1.9534620659669268	0.7722592716748523	-1.9061170643017245	-0.506964877430333	0.5739908479785549	1.0502725127045112	-0.6282274701865376
0.060283057224348194	0.5645159578359735	-0.25949520695002454	-0.7808845442462968	-0.5762126762064426	-0.5959599154445818	0.43173699918236774	-0.5553253660831701	0.8381001268575755	0.5541297083419952	-1.1332191340089366	0.3186214890952145	-0.5053711454153357	-0.5416620973852863	0.13247987957962176	1.2156948278279402	-0.8512610843953012	-0.7905259832567869	-0.014988808954747006	-0.8061004699667805	1.2848059689775926	0.22844303360864307	-0.14921586227332342	-0.5795933075613455	1.306317225712131	-0.2307463281779237	0.2730311804304611	-0.2957383774154176	0.03125743517496517	-0.2472996959567005	-0.7071274124888494	1.6956406412869363	-1.0996414969702648	-1.988473008184037	0.8228775044386033	-1.9616869959620256	-0.5104315913804327	0.5803771747936919	0.9829881062844127	-0.6415007077008079
0.011136710603309685	0.5418157706830586	-0.2523263015388441	-1.007611519051162	-0.5262796759886197	-0.6998725644032378	0.4616977211145009	-0.4707745728498905	0.7269833328377031	0.5080208981538428	-1.1984386024267248	0.4028436257665217	-0.5493299192189547	-0.5914703223084624	0.12483991492535981	1.1856606145118076	-0.7734956275614727	-0.8599342430032502	-0.03874215803512414	-0.8198556359097466	1.2556826559155876	0.37227801536209465	-0.19836905961347367	-0.4719477245054807	1.152119114133195	-0.2939175742594982	0.19710831026910142	-0.26148953424362303	0.018759798960989626	-0.32228730325388943	-0.6532992579033257	1.599217990549358	-1.0923053302003372	-2.021663879637519	0.8717830494780328	-1.9870769594493343	-0.48217363020501436	0.5817599533823606	0.9049542687527783	-0.6430060551506512
-0.0749374434522274	0.5804225894982646	-0.2805139600346491	-1.2307292000047512	-0.505152818972294	-0.7255754451826181	0.5167650752188809	-0.39518736017282763	0.6969323815668673	0.48270596092514395	-1.2433403769124423	0.46108722561844323	-0.5940155945690511	-0.6622145185378354	0.13567100889598133	1.1662009398320112	-0.7104027519295002	-0.9372023117736639	-0.03595610239370788	-0.8372139427308773	1.2195389340184384	0.5002767071358304	-0.26093977294386017	-0.31393848779114675	1.024735338614741	-0.3390786379759728	0.11549697906923373	-0.21068860792689362	0.005351055842831346	-0.3882306513754752	-0.6118345914397928	1.4762980526662992	-1.0481119565005308	-2.0535786679578427	0.895215074567113	-1.9957165998026547	-0.4281244081648257	0.5657358264040317	0.8275770219732845	-0.6600099363449681
-0.17395669076977133	0.6437780339540162	-0.36207388571730814	-1.3583905567338157	-0.5094070023987655	-0.6865017506180366	0.574663981683194	-0.29793899203594176	0.7505394181046714	0.4782431911808609	-1.2571238573932324	0.5124982238870047	-0.6298146425622168	-0.7292834253576016	0.15248547033477655	1.146730750198318	-0.6486686882804129	-1.0289445261649321	-0.020235766323654182	-0.8569735070871086	1.195639603541447	0.5781497850983989	-0.3197788144991404	-0.13043964421330553	0.937929413349838	-0.3615858683186827	0.021949744071802856	-0.16657558794451294	-0.0039032690015382704	-0.40846175387402434	-0.5906485181939491	1.3811393692604867	-0.9551085245546703	-2.081128845243041	0.8792805748534901	-1.9920065501611355	-0.3564052481499605	0.5246300950252094	0.7518215184722996	-0.6916135061397944
-0.23958445579889434	0.7061245812029715	-0.5078295165175315	-1.4165730068258253	-0.5272351767582144	-0.6212288550057806	0.6301086748547294	-0.20009986511378774	0.8301997539190505	0.4902000459674308	-1.2183135016743674	0.5333689581582053	-0.6463866327485668	-0.7692166894128949	0.16677580079792673	1.1443053008326083	-0.6125165248957721	-1.1370502320781366	0.02628520207699207	-0.8618462783861311	1.2005984885027434	0.5792059073603054	-0.38086963517121136	0.05209908051548484	0.882077141172827	-0.3826893746390414	-0.07845323732174915	-0.14728792106480798	0.00391563270133664	-0.3824357416683587	-0.5974558547539169	1.3391062595609742	-0.8037685046098637	-2.0980610957409844	0.8355709052308837	-1.987359804818044	-0.2810042197352952	0.4543360734373779	0.6890507249822109	-0.7237624916773175
-0.2788783862402234	0.7043590110910779	-0.6674401860885288	-1.4032882726153406	-0.528690477930366	-0.5361980733032232	0.7430990851237207	-0.15340997985280433	0.9186781294885786	0.523205542378101	-1.1302242861771006	0.49343553184765787	-0.6309886056231945	-0.7752728635157362	0.17211396725678216	1.1863510964844157	-0.6152212077950382	-1.2454811266145907	0.08143130587858212	-0.8708415848263966	1.256889629802394	0.5203374861631722	-0.45427603737211053	0.19824233226070453	0.8225074658251941	-0.40557777286249347	-0.1799215721121089	-0.148784593016962	0.00010216323760449397	-0.330789531208113	-0.6348084250680757	1.338879665977688	-0.6323100364178313	-2.109045070279584	0.7786402980907834	-1.9991033975942198	-0.2135972397475201	0.3659159903498879	0.6520986585544071	-0.7463077968174339
-0.29470612030312376	0.6285974311227831	-0.781208275148209	-1.3296206854824633	-0.5161572478356546	-0.45845207980087854	0.9279076853662508	-0.15588269173038122	0.9878116666478884	0.5713222750927085	-1.0313584054547833	0.45280619241287956	-0.591715446013533	-0.7507231016665487	0.17551435095454226	1.2777681056700132	-0.6421800375354746	-1.347808230692644	0.12807549049924175	-0.9122475951129398	1.3809521989064328	0.4286766073325651	-0.5315099317360644	0.29860572356227716	0.7545308718041229	-0.4242366736400113	-0.287910264266261	-0.17331061172920711	-0.03341109920963784	-0.29294667080438835	-0.6857212691544339	1.395839627976152	-0.5052308486858568	-2.118585189798993	0.7252109449693912	-2.0296066176171665	-0.1685511708067599	0.27985607152016573	0.6341913118662659	-0.7331916390370603
-0.27196004831807846	0.5426525896279474	-0.843083559759765	-1.2423644236042573	-0.504976418830215	-0.41515559475687425	1.1433441430116447	-0.20005749001104686	1.0193525080089336	0.6210777316756814	-0.9579831376467995	0.4435495489422451	-0.5513502277424973	-0.7031405500113412	0.18890881109732152	1.3947890275962291	-0.6879396486924368	-1.4418332692191265	0.18689069951901147	-0.951335149848352	1.5133170018261772	0.3278515810010056	-0.6014029197121841	0.3712766546732872	0.6926862825529962	-0.4568411877466305	-0.3938011309044774	-0.21629281290329444	-0.06886691033938261	-0.29472033317801605	-0.7283505761990581	1.466466015466539	-0.44124555527926645	-2.1177946283360205	0.7103965574805355	-2.0617114036239776	-0.1594328646215769	0.20658268963988102	0.6206217696553762	-0.6604331789613023
-0.1946795561257884	0.457594069043755	-0.8423308506470775	-1.1760863907247812	-0.4589124617286583	-0.38994632211317504	1.3557437758445725	-0.2971488210024818	1.0170451560993172	0.6673484710998381	-0.9532560052049396	0.4378024386435701	-0.5273044610923687	-0.6479819236926663	0.2139125299415558	1.5101520917912588	-0.7497565351671479	-1.5173940977174785	0.27821787725844993	-0.9604483863869973	1.593572968309855	0.25659243405394605	-0.6640002498170009	0.4276720227140995	0.6504834937969497	-0.5111612758282629	-0.48171251490768735	-0.2533964192430863	-0.08099208146674305	-0.31191208783311647	-0.7681832622304882	1.472803554749063	-0.44783571158818464	-2.1051964848939235	0.7447008976803391	-2.0826456342249857	-0.1754482345746155	0.14316368770173613	0.6140379224959412	-0.5267888686968101
-0.07102176706320679	0.3541231744355315	-0.7757757917935384	-1.1589675733091265	-0.3656908666446542	-0.36005590857834885	1.522455194426333	-0.41821698218586584	0.982411144692582	0.7246217623463785	-1.0263320874153377	0.45281618159648096	-0.5319320596699411	-0.6021271973375928	0.24877300204301483	1.6209797058717972	-0.8015363304616155	-1.5710144498051584	0.3858985855319002	-0.9617104893547668	1.621352080479836	0.23551434040686775	-0.7086658589882283	0.48556564073306746	0.6554808923844496	-0.5673432224042928	-0.5463866999749797	-0.2804418357414572	-0.046837033024101936	-0.32659801228675506	-0.8112823818237482	1.4308023097722002	-0.5245174833519572	-2.0926135934414662	0.8093530526408499	-2.0851398161127	-0.1958394217863463	0.09416667771047071	0.6187273438787105	-0.3935678010486502
0.04779875784501288	0.2601637289614733	-0.6764882687327626	-1.127702856834261	-0.2800897576984616	-0.31766798795991114	1.5929330760333364	-0.5121426437372576	0.9221536607078626	0.7991783007157957	-1.140142288737079	0.5084093180661634	-0.5657517513393658	-0.5741305704405105	0.28290326354271106	1.7044999846803086	-0.8126035305355506	-1.6169993730189298	0.4770888563602127	-0.9576255914789644	1.5843756401646576	0.2635500899001014	-0.7298953982737124	0.5723944534206036	0.7074903275415236	-0.6078203192785627	-0.5939922137989793	-0.3137566447505184	0.04620188049639874	-0.3287831643310644	-0.8496314492805391	1.3836850065477129	-0.6011063017356039	-2.0761795746050753	0.9102679375618863	-2.075229208258424	-0.22291554866059426	0.062396090137079675	0.6246402485755767	-0.3180604456297001
0.10524153758148654	0.20421000700417996	-0.5939679900442614	-1.0264684964004576	-0.20780979948160033	-0.27291237556977377	1.5828747258592437	-0.5712210149171504	0.8515486922736205	0.8947770035398734	-1.2309870035881132	0.5601000134755634	-0.6181057261022976	-0.5564013257506639	0.3054329852735109	1.7794155262159639	-0.783851068977706	-1.660548633444559	0.5369822073051006	-0.9293499685290764	1.4793439616479347	0.31404160433744105	-0.7262302684346815	0.6880268315796597	0.7775394308456021	-0.6211135491194697	-0.6347025236936432	-0.3541196700083353	0.17695431659474437	-0.3024932311642032	-0.8829658859550509	1.3094154191010587	-0.6109855776489732	-2.043115803065254	1.0551129012852414	-2.058967436215844	-0.2621979026248778	0.026352216925211745	0.619778606667656	-0.30819060234985773
0.09933051651913308	0.16120929941918813	-0.5734994932764972	-0.9364071166694183	-0.1478102311558043	-0.23883171714688706	1.5021543526133763	-0.5937795254938362	0.7831139531212228	1.0008406531228	-1.2780997596399923	0.5841240000369408	-0.670138908633451	-0.5294150373765417	0.3123318406603124	1.9155070695277647	-0.7279715438148772	-1.6980331260465775	0.5719071603333672	-0.895386100195623	1.3853153939132583	0.3679204715413154	-0.6989773530956553	0.7975461949699626	0.8418584878514066	-0.5837847523371047	-0.6691916958513957	-0.3900758278514758	0.3074402969003577	-0.25734004392133447	-0.914042749698487	1.223122209641303	-0.5770099255029943	-2.001787995139183	1.2219373574707202	-2.0183111694511546	-0.30436211407739966	-0.02577686986930359	0.6115945437953556	-0.37371466801448516
0.03125089938872948	0.13388657155943365	-0.614340451511441	-0.9404279966616288	-0.14548762928509712	-0.21079911445239752	1.3702486895860226	-0.5840282665572625	0.7111377584092666	1.0717397498149963	-1.298360608308521	0.5942596916644992	-0.7088933403789602	-0.49154637812903523	0.30496216291535927	2.1061046288600105	-0.6599662393381132	-1.7383435077846379	0.6069279481994215	-0.89531835311783	1.3779144920181907	0.4134723275253288	-0.6600130570073646	0.8699848392626539	0.8780917656877584	-0.4769881092893563	-0.6941814668876158	-0.443174422776234	0.4197986879519999	-0.23101605643689865	-0.9451715400920355	1.1777503851130642	-0.5327378989430818	-1.9689682554335914	1.4039953399130323	-1.948253677606544	-0.3553476579676315	-0.07602337858526968	0.5960552293280463	-0.4922138739357713
-0.1133290751744664	0.15944372930729464	-0.6787671604601402	-0.9900114624553359	-0.1783450957496743	-0.174537901408152	1.2234034182118552	-0.5588449922637537	0.6314114982546121	1.083405131976758	-1.3170806511494817	0.5951553884607584	-0.7349150506695119	-0.4681680232629886	0.28671779653699314	2.2881360057503577	-0.6002225117172894	-1.794340988708274	0.6694499118379296	-0.9421064923623559	1.4455237424527756	0.4290203321632117	-0.6270721369726162	0.8899111768274274	0.8657678899925145	-0.3247188710841412	-0.7163401599156541	-0.517603364633915	0.5122932294228318	-0.2460396862064762	-0.9712436638436899	1.1498156449236139	-0.4854627631791047	-1.9375491567765457	1.5922789783659046	-1.8616001419199688	-0.42186068636862367	-0.12097201270850466	0.5629817126437573	-0.5980070747151921
-0.27402397626697184	0.2009098759539117	-0.7475050757404719	-1.1025011208200914	-0.19473560895117972	-0.12119567716325878	1.0555418701534052	-0.5376773821182048	0.5534599213401534	1.0433114531420518	-1.3424545816807565	0.5811438935958549	-0.7549986919888425	-0.47837097808615114	0.2677628371551206	2.404487475611761	-0.5628487116547024	-1.8543610529015122	0.7548113709250484	-1.020434660045971	1.5504649758978772	0.40838021047776374	-0.6003462337673071	0.8582388691496703	0.82873924752073	-0.16565824746530539	-0.7346517434552217	-0.5778887565437394	0.5996821340909809	-0.280133733817301	-0.9969102651849425	1.118510325182787	-0.44050431165826326	-1.8993098767524408	1.7721220292153703	-1.753994009050001	-0.4917949735542857	-0.16535143074604272	0.5150075326062622	-0.6599357598039619
-0.38468737783823814	0.21225525505744028	-0.8034495316537844	-1.327011862558384	-0.187241542915191	-0.06229086892780798	0.8688616681377853	-0.5415285311614068	0.4707934356092463	0.9706721569269279	-1.3929391594174305	0.5473238476493669	-0.769250057519773	-0.5056530467235166	0.24985850914653004	2.417585603183519	-0.5448114531618932	-1.900414265726166	0.8497083963720996	-1.0993073135029579	1.6740035873456283	0.3720812051768052	-0.5719461354503417	0.7818823205213369	0.7823629325056416	-0.01534615972467333	-0.7294532134541342	-0.6279136307371289	0.6952222939239077	-0.30982342302193205	-1.024629205554446	1.0974689866598588	-0.3915154969119673	-1.867008704694587	1.9611247074512383	-1.6102167288334583	-0.5510291147978139	-0.1981243939630268	0.4690999988705844	-0.6844358349659043
-0.43694569058782495	0.21792912322743688	-0.7991357297734875	-1.562258670480602	-0.13590322156547197	-0.005813419381557166	0.7343508561907915	-0.5835197653243731	0.38557172244928994	0.8916118267401065	-1.4786947272535256	0.511855586408647	-0.7776827979955699	-0.5405726888909647	0.21863819138818602	2.3532060454532426	-0.5341221322298649	-1.9344550108079677	0.9606646024942412	-1.168825851922481	1.7848455820151163	0.3377807934475908	-0.5502454792574438	0.6811627560983413	0.7265049587900254	0.10868733469935972	-0.6947437367359309	-0.6503720248636201	0.7843159426423352	-0.3489944018110288	-1.0495960334679943	1.0964139102876846	-0.3063845012367604	-1.8485715912188954	2.1642986119630314	-1.4364211063689	-0.5968842856832215	-0.2170890079401516	0.4331130849691508	-0.6768741911091553
-0.45394791324469547	0.21347394630957545	-0.7191383243868205	-1.6816629760130646	-0.03542570063728615	0.05936183945660802	0.6847081285158371	-0.6504799056140423	0.34310326244430517	0.8547135514958881	-1.5576139041847796	0.4804296147986287	-0.7892961593226188	-0.5900031350620779	0.17027427248696853	2.2706636573572054	-0.5260287892384723	-1.9576637228493152	1.0937210067449132	-1.2195257576217835	1.8352047741346496	0.3045337320058421	-0.5370914693340658	0.5885112871649498	0.6714423497098414	0.19666747871120677	-0.6417522696280723	-0.600563336618875	0.8498268211458997	-0.4206304966870107	-1.0677233797524575	1.0853710136272416	-0.18892002979779743	-1.817536334301107	2.3472237780632272	-1.2411622957306807	-0.631636274826352	-0.23304649498649646	0.39942603266401	-0.6765294883597706
-0.43018595149041267	0.18112559030755568	-0.619458873477714	-1.6828534097745382	0.021627985315790934	0.11382959873615835	0.6998198034772736	-0.7250501158253275	0.3487437489982124	0.8281334071698747	-1.6015911951739565	0.45707157381067826	-0.7960873991230379	-0.6422830287196829	0.1153667947007025	2.192723314083678	-0.5140298323762735	-1.9675104343613223	1.2318771934350328	-1.228797070675279	1.8043131039826725	0.2838437147804617	-0.5317068958668476	0.5025845216218855	0.6186004899164017	0.2529630426363047	-0.5866925701541887	-0.511533528383512	0.8484630259056767	-0.5321867653387098	-1.0832395573455558	1.063419760246432	-0.04997379386976356	-1.7488286629741432	2.4944932427634168	-1.026813259362782	-0.6620639625649443	-0.25012297755740664	0.37308705609866305	-0.693847529021881
-0.37213020872861863	0.16932762180284766	-0.5503601769330252	-1.6126843048396076	0.019408283527964015	0.13046853232078454	0.757721728654124	-0.8050368612281197	0.3762737534969423	0.7715704455052741	-1.621280599351096	0.4433697436374189	-0.7889958431907408	-0.6727132536242412	0.059203790626032926	2.1333103195776943	-0.5042903857256148	-1.989070440082792	1.3591971981095208	-1.1884800319354791	1.707664747966557	0.2772464156115973	-0.5413687849849904	0.42044790266438764	0.5774439334944178	0.2777829357939063	-0.5454397191778175	-0.4522126583984088	0.7336606908626264	-0.6697349918785013	-1.0990722402345772	1.045734839175925	0.09445907490569586	-1.6450032855025936	2.5950901603432284	-0.807810131018839	-0.6931189315864659	-0.2720364085248253	0.3535077351455099	-0.7000609051626834
-0.30708754476911937	0.16140023557281052	-0.5063500537788013	-1.5059726826841313	0.014269159388729505	0.1268586838120418	0.8011942079029541	-0.8763840709780066	0.4656302412789298	0.6689548091210027	-1.6389205821847708	0.4423741550051458	-0.7848289568609357	-0.6890280243819441	-0.005418757763384549	2.081296347630977	-0.49971442460991844	-2.053750457247202	1.4888480429459308	-1.1317004532920305	1.5716821421819671	0.2807917709212516	-0.5679110324467315	0.35003015369106927	0.5579361191565614	0.2683013847604282	-0.5227549257069113	-0.40872879495887815	0.5444914036027161	-0.8043942771441278	-1.1137477006353802	1.0111828582495814	0.22741100952561802	-1.5204123241370797	2.628614035250937	-0.6011787325685962	-0.7288860860908584	-0.2944607456374551	0.33622468786104254	-0.6918273091109318
-0.24560906791139456	0.10901772685919986	-0.49327108405869424	-1.388645304139772	-0.007192857897546577	0.10936814058673561	0.7868673982012004	-0.9362351646196423	0.6306256801185386	0.5102339310459032	-1.649550646467004	0.4496229725718984	-0.7916406727612563	-0.7058552856947719	-0.07211205263541233	1.9790208960538074	-0.4887533412813134	-2.1348037215922444	1.6094904130302445	-1.0919454643828082	1.43571201157967	0.2939475616168109	-0.604485142191195	0.28620935035800266	0.5666452193760779	0.23044848214204233	-0.5246455991734672	-0.3720797334341842	0.3513338747999687	-0.8796855354396819	-1.13439225310148	0.9651524961199179	0.3688097846369708	-1.3834189531965069	2.6187642742034685	-0.42634723485759335	-0.7692260302374715	-0.32052251237087986	0.32903089300836263	-0.6540059998493618
-0.19033737749187685	0.06552435685313263	-0.5410758993603277	-1.2828328393998767	-0.03646352147318506	0.05279034213378055	0.7339644609860234	-0.990365619391279	0.8088534525380926	0.3498117164645171	-1.6606205135776886	0.47763597311810324	-0.7933504271029695	-0.7163510922637197	-0.12373031311403729	1.8097231283334352	-0.45734537287691673	-2.186134745772245	1.6863944476825492	-1.0654638844189142	1.331619090530463	0.31652529343630753	-0.6461989510781196	0.21682914917317447	0.5928751477295221	0.15912977260958958	-0.55618860885116	-0.36594060681562574	0.16896064281276565	-0.8519511316357372	-1.1653924632185597	0.9425710293355942	0.5075987148447921	-1.254872642517857	2.617810372179796	-0.29345766467814294	-0.7962476109132041	-0.35350094871148174	0.34287311771740836	-0.5853010695733263
-0.16139952166015298	0.05903724210289187	-0.6185089026665292	-1.1968936531726624	-0.018723547184775778	-0.023298538341634905	0.6794706622637193	-1.0390994801962274	0.956268188313234	0.2489103709254133	-1.691020762148409	0.5120686889921436	-0.8011757099483777	-0.7271397505784526	-0.16287178110165051	1.6200789248212377	-0.4071495641224979	-2.1986642634260645	1.71473417828565	-1.0448813185250523	1.273812214582265	0.35798571514584865	-0.6943779744741264	0.16218754661066842	0.6020232664216428	0.052490727820224944	-0.6044912057619598	-0.3752975781313154	0.026151798372281394	-0.7443792181401557	-1.209624078323794	0.9462248508660777	0.5845307457089032	-1.1623591573621528	2.6418855584818073	-0.19730125926621084	-0.7832050087792628	-0.38237269924356704	0.37561295713421694	-0.5074855147312828
-0.15830898780521707	0.07055941394125613	-0.6496554866397943	-1.0813740876011781	0.028119510544296532	-0.0916307195420665	0.6241950169942699	-1.0787949808518866	1.070976540391274	0.218027227034641	-1.7308303977632118	0.5100242360817229	-0.826910754840319	-0.7442832917767284	-0.19462613347919427	1.457664946919151	-0.351500389943434	-2.160210708726761	1.7197483939056433	-1.0462387692319373	1.2627747970489138	0.421935165492784	-0.7528257494452839	0.1388311070287217	0.5768025104013278	-0.07245903554790233	-0.6465562242970084	-0.36298052228803224	-0.027506095028757543	-0.5942762998548763	-1.2683555922984993	0.9756395303963631	0.580018931642797	-1.1106676224761483	2.688185939282343	-0.12595076002178304	-0.7400256319654789	-0.40406955043203735	0.42565019554592187	-0.4416080196653881
-0.16707693094012935	0.12975433603720576	-0.6214029394273786	-0.9325761995114858	0.05428259161697727	-0.16003341619045247	0.5549517888149991	-1.1012114102017359	1.1389392612673048	0.25725080610788326	-1.7586367072028612	0.48556405516975054	-0.8524956416663214	-0.7678315006553303	-0.19983133621653448	1.3678006459257634	-0.2942102885317057	-2.063132149027962	1.707587637524868	-1.070276436093232	1.2828005834240621	0.4952843811681311	-0.8148907440614976	0.13428989973059127	0.5472913465805631	-0.20275247939798233	-0.6892262583413554	-0.3372599376287904	-0.01935197474792882	-0.44748516395363536	-1.3275668096123376	1.0351345081078362	0.4928548787048389	-1.0968035638939864	2.7504099800007777	-0.09628872947201206	-0.6916249718160122	-0.42674656395343946	0.4808109945808816	-0.40061457244429405
-0.17931475917292009	0.24846004991534437	-0.5769749329381805	-0.782454903676325	0.05642879334560506	-0.23194290030826323	0.47425254655689253	-1.1083254421559747	1.1404687059616787	0.3691309538480902	-1.7637557727775586	0.45934244821606407	-0.877145453263522	-0.8134841593058116	-0.17740188221015582	1.362087520974742	-0.25467791857630756	-1.937108549973687	1.6707459877408357	-1.0972598462629986	1.316842237104913	0.5608554365628755	-0.878874808114125	0.1332755806239326	0.5222074274867742	-0.3249497708580527	-0.7519538717700376	-0.3429694639647861	0.004606125669600436	-0.3661946700455226	-1.3771839601435112	1.084528368739398	0.3012708120055708	-1.1113463360150992	2.7947266781839026	-0.12672950311485504	-0.6457334367982608	-0.444209002797091	0.5169414255866088	-0.3939779536871593
-0.1884320483677174	0.35539608212634854	-0.5190526689425647	-0.6323589362190676	0.02340374674605217	-0.3159240866893457	0.3712661496363237	-1.108656965018593	1.0891795692279338	0.49835264323613593	-1.7339957813856721	0.4326979658232518	-0.8996145602212919	-0.8675416630603339	-0.14609219539308865	1.4329337753520324	-0.2466881041169442	-1.8191984070694978	1.6161167075287461	-1.1178750311202426	1.348276577686617	0.6061356390517004	-0.9524994678653513	0.13901306503640448	0.4975767807121022	-0.42580532607229993	-0.8260649835312706	-0.3613674425173775	0.054768577488555716	-0.36804779249348907	-1.4171402810561613	1.1055944909354978	0.05254186730896908	-1.1462632242961002	2.7943328322726138	-0.20898975229523536	-0.6226361520712863	-0.44999557022437175	0.5308123537165138	-0.3991223149722762
-0.199128896127763	0.4216344267781557	-0.461566457122575	-0.46518214391301144	-0.020634548723964568	-0.4174934530698252	0.2089258268084908	-1.082608740098553	1.0353431159859736	0.6015577020394635	-1.6643393905556831	0.3950587220131603	-0.915691711326707	-0.8888993408804617	-0.1087010531165659	1.6071805813735338	-0.2619352686715631	-1.709021249626192	1.5481903435735358	-1.1381389348333752	1.3748362407874994	0.6098999803421704	-1.0308832068846876	0.14754186271567354	0.5060863270804348	-0.49695544211903986	-0.8994099615225778	-0.3793718517788469	0.1356622640693404	-0.39875627336553265	-1.449441130123675	1.115192853502494	-0.17540603837950966	-1.1907304000896026	2.7536077197392257	-0.3367917791543844	-0.6421182359744246	-0.4588198078845919	0.5271777830502968	-0.40629998614616636
-0.20546856266236807	0.44592574854459244	-0.45465710657783925	-0.32511938015285385	-0.04973763216462816	-0.5043061058995383	0.04196385508613894	-1.0463356521524834	1.0133929476480974	0.6649324868986521	-1.569153492683674	0.37334223686370727	-0.9397852555432701	-0.8805677087128683	-0.06884681239230667	1.8723116389164893	-0.2875223453626111	-1.5969579981680364	1.4566714961585205	-1.159526938207663	1.3954920238684223	0.5701360069903372	-1.1000575419511933	0.1516417250589988	0.5433430310964289	-0.5363550067150552	-0.9739781230435527	-0.4021129506074116	0.2087886210361667	-0.431096523621314	-1.4777782448992778	1.134573685922906	-0.3537406732808474	-1.2421296051741861	2.690169621899752	-0.4982377116241036	-0.6846521494391075	-0.46878525438003893	0.5141751334013634	-0.41329876095645235
-0.19297569037358703	0.42539421893899654	-0.503523501283228	-0.23897123480793359	-0.0682155470474014	-0.5443914259290038	-0.06177721996874112	-1.0383915667151462	1.0032458731930103	0.6888893776013932	-1.4607735099581196	0.3829684801275938	-0.9642712583412646	-0.8485795125207322	-0.04440546469808672	2.129241032419329	-0.3231387485939997	-1.4879775348582904	1.3432749243455555	-1.182633710037064	1.4070596366492087	0.5060202381769598	-1.1590243440237378	0.1641310129906011	0.5768709288645908	-0.5549882519621377	-1.0372088200207266	-0.393493228808894	0.24256260904403995	-0.4650713811206306	-1.510403017355587	1.205235478660682	-0.4711193415996943	-1.2819601761173285	2.609366171311148	-0.6577698462094347	-0.7149677144363066	-0.46901849414198293	0.5163709450970444	-0.40998263324085515
-0.16970024123031038	0.3809791694753192	-0.5590319050209152	-0.18082677728277857	-0.07543913286553543	-0.5522430498454656	-0.09978582952516266	-1.0454806721383612	0.977833358503905	0.6603315375396452	-1.3456798024227343	0.39979692476809325	-0.9773588988611683	-0.7751205806079292	-0.0356080617467026	2.3120645358366274	-0.36554921173981325	-1.3858357882954895	1.2205721052487952	-1.2113835625315015	1.4032796564145598	0.43848385290375963	-1.208318610268368	0.18914443187655477	0.6158780052323958	-0.5769457209383917	-1.0569474510115726	-0.3183242658193141	0.24160566028304326	-0.49072847155258215	-1.551308854156006	1.3221223623887577	-0.524040799351312	-1.2848504281539839	2.526000915666544	-0.7898292468651388	-0.7268315126134393	-0.4575869691428873	0.5580662518217269	-0.41982629656504755
-0.141206033462367	0.32187146512855563	-0.5944351888038603	-0.17376965798936336	-0.08688750208646087	-0.5255800741208596	-0.0612066832992018	-1.0531106832847963	0.9528612184078353	0.5907883283169262	-1.23213886813882	0.39562477575057303	-0.9983912661425679	-0.6632102144735063	-0.03600041371182868	2.415016449447876	-0.41378574302557725	-1.2996120248407728	1.0900108294533968	-1.2435232780666081	1.3832039693102405	0.3859715690991498	-1.2408363235896769	0.2307818440601847	0.6858330331494878	-0.6220774640486557	-1.0050838117281111	-0.22362373385412254	0.2067687142202903	-0.5164394813206921	-1.5986585409656064	1.4110532627789496	-0.5169787258817551	-1.2530042737870368	2.4420900569705206	-0.8947428387576476	-0.721101131424944	-0.4401245302992363	0.6598952252451162	-0.46012597496143187
-0.0849934662312561	0.26118205511412773	-0.6376173319341281	-0.23640040445070828	-0.14324146747595895	-0.4494044054018073	0.03988999957305337	-1.0802606608760954	0.937769818432143	0.5247039275752631	-1.091030972893325	0.3793690443032212	-1.0229898874900167	-0.5332308956241258	-0.0552736141320813	2.4158331108672555	-0.47379605661637647	-1.2439072136780611	0.9589601114507221	-1.2614787628327275	1.3580352890349796	0.3555131139447446	-1.2614270602888378	0.2834025513033177	0.7933383943207444	-0.6833502008780686	-0.8887465631712009	-0.1371937002319453	0.1300294459132937	-0.5520319189047578	-1.6418812954400859	1.4174722341304666	-0.4844950946577956	-1.2046249626510432	2.3438453750627204	-0.9756917139558272	-0.6989705265494398	-0.42475291932158415	0.82916288597572	-0.5208154754827949
-0.0005331623787470929	0.26168650371752644	-0.6903692629901812	-0.33171109050228714	-0.25065739399258435	-0.35209579935734264	0.13319538538668568	-1.1067824898855911	0.8934844836091864	0.47818489665589936	-0.893245358041125	0.36754185091915825	-1.0333951589229207	-0.3947149483851015	-0.09309852330338222	2.335688132259868	-0.5336562538357331	-1.2115672050958568	0.8398168720432402	-1.2538409070993473	1.342640914085948	0.33969068383723244	-1.2786268199255981	0.33184209581671387	0.9446030642872805	-0.7388651036627991	-0.7393011561190661	-0.059175517303820355	0.03254387228181407	-0.5993447174537562	-1.6662225308546617	1.3369252963218485	-0.4622601694477052	-1.1593595993997485	2.2454236431581016	-1.0408232884051136	-0.675403538446359	-0.41770852317810425	1.041291929903386	-0.591335549350525
0.06873380270979423	0.331606851726847	-0.7441853689986546	-0.41466786023134256	-0.37139447123854075	-0.2531816108056081	0.18326677024192878	-1.1044867563782845	0.8070207558784539	0.4325078977637588	-0.6773231122632575	0.34719055419523026	-1.032538575410405	-0.2671838701304864	-0.1323119224846018	2.2423433815263802	-0.5796953920291747	-1.175012751956333	0.7399877751228712	-1.2346985938963395	1.337600940439749	0.32628264346756936	-1.2934230848313164	0.3679239815955546	1.1247004149805562	-0.7819040885047539	-0.5800571283185186	-0.0280918581493597	-0.05259305117033673	-0.6463935950415588	-1.6662769302023985	1.186254725535759	-0.43087291142522927	-1.1372518404175218	2.1579175855471	-1.1008452796352386	-0.668706477406394	-0.41904687514545047	1.272480045281143	-0.6573352175427847
0.10224959218516813	0.3991228185424005	-0.8137460732056134	-0.4900546110144333	-0.47629081572580534	-0.1421848714601482	0.20546034481573616	-1.091457658612059	0.7259628240502498	0.3944717997545496	-0.4987063186483969	0.312105211659231	-1.0104107367843151	-0.1736148088346014	-0.1632401560022407	2.168927973413446	-0.6055930543163106	-1.1326211630294727	0.6700488795741066	-1.2140583175288022	1.33829643185256	0.30963970892560966	-1.3170348254282984	0.3885936369789485	1.2998972932426216	-0.8132808022262878	-0.43281147874312487	-0.05470213113571548	-0.10634262828500432	-0.6719059546238222	-1.6495961120282083	1.0419783424280145	-0.3865865843452971	-1.1543696567894104	2.0658732667931714	-1.1533479920374525	-0.6833430406747338	-0.42496116910903403	1.4974036390565169	-0.6783969918627658
0.1535070177570473	0.46781268911726387	-0.8889495002090622	-0.5520584801226625	-0.5711764521500879	0.014497741761925509	0.21692843374472073	-1.07077860847458	0.6693918291736938	0.3743817792075951	-0.376566790289859	0.2781786144209951	-0.9594115972981502	-0.12496334830727732	-0.1903712943907143	2.131007544674124	-0.6034681311964087	-1.1043785311002168	0.6461209741820434	-1.1963010556940024	1.3603463165546787	0.29281105209612357	-1.3582296072138351	0.38036294071652216	1.4413638691160389	-0.8285751634410946	-0.3344997466099723	-0.09149808824089825	-0.09754099177667501	-0.6657875288997553	-1.623902311013087	1.0114306949813003	-0.3547488599422114	-1.2026574559875685	1.9684343430341547	-1.188857942418212	-0.7163586424984534	-0.4249472857898707	1.6774135550434413	-0.6463090928884249
0.22942441734757651	0.5431193224479142	-0.9126079262854218	-0.605526685877348	-0.6521852773974903	0.20393749269143316	0.23560822692517808	-1.0477664350332585	0.6335659056947911	0.35252996857291186	-0.3192159030885852	0.24915004687531433	-0.9030033547548678	-0.12348151847360386	-0.2087638826225727	2.1215230562585026	-0.579765273788294	-1.0880540622130703	0.6625634942082871	-1.184856817849079	1.4091960116168114	0.2750454679056812	-1.3974893494983003	0.3479434437731731	1.5300456005820684	-0.8396326970584138	-0.28860734735306043	-0.09675029814706933	-0.01375353798449248	-0.6418359922062843	-1.580264143337708	1.1093297445349752	-0.3331169399929371	-1.267313182067014	1.876079283469484	-1.2068718864202028	-0.7659259852272807	-0.40829007945769363	1.812976223830867	-0.5663860516166004
0.27773061884300176	0.5519141716968777	-0.8609357434737751	-0.6669733306716955	-0.6894380474022024	0.36305560100054696	0.26272230293469095	-1.0414874418683224	0.635237746964158	0.32094944943908055	-0.3206759288048051	0.21143088959641138	-0.8521850874844933	-0.16282029348495336	-0.21373585391397693	2.1098584674014496	-0.5563807666161698	-1.0753912172237183	0.702451322764874	-1.1859959724164102	1.470929451191596	0.2613020186286936	-1.4193177662084628	0.30053370415432334	1.5662817291877231	-0.8589000004148097	-0.2688818688732857	-0.07514556135625158	0.11474118666575286	-0.6198312273341073	-1.5278157540265984	1.281749758791762	-0.2931326860188269	-1.334299920563005	1.8002187797308196	-1.2204998905489521	-0.8255934657145712	-0.3790323726528676	1.9329529350920887	-0.4270825076058862
0.3358528016529948	0.4817981730610058	-0.7504562145719389	-0.7293792877791454	-0.6572538414798925	0.45882100358785544	0.2863165601257798	-1.054406862898042	0.666053420582181	0.2829867593501931	-0.3592678790374323	0.17423116986478177	-0.8079703624321144	-0.2315291700811181	-0.21606816837333823	2.071033752626936	-0.5431912316356335	-1.0616617535501067	0.7532472094654326	-1.1967878309936988	1.5382205844777206	0.26334496379148914	-1.438205029344094	0.23001529755973324	1.56471380607128	-0.8525557542459072	-0.2612435480683989	-0.03747931722703815	0.25828063569921356	-0.614141318439509	-1.4821994282517008	1.4669723105041945	-0.23392614971870346	-1.3882106199415338	1.751461378566279	-1.2390427921235951	-0.890115557869746	-0.34689526545356414	2.0315743012345333	-0.2703649297623466
0.4340533361185378	0.40224851409429674	-0.6233599831203656	-0.786846211195376	-0.573269733836091	0.4701983999020375	0.27082754609718795	-1.075098376301033	0.6823657393397611	0.23519388510759423	-0.41208012072332584	0.14974768085773943	-0.78036516708257	-0.3112609863886441	-0.22781257052944798	2.0135099448378844	-0.5463902632753401	-1.0499387036819476	0.7963112783601448	-1.208876920653168	1.614141425114731	0.2747045150494757	-1.4519419466274925	0.14715858946544724	1.5392450331216365	-0.7873064101991292	-0.2565678303824116	0.0009574357960618455	0.3974364571748152	-0.631625372653783	-1.4311382223078788	1.602262841824762	-0.19675671476840267	-1.4229063543727645	1.7384644634937385	-1.2626475238032022	-0.9523679220978014	-0.32060303562202763	2.1101319761968362	-0.14643774636974158
0.47273858998926965	0.34051956279903434	-0.5487924655397045	-0.8448830231144395	-0.47847229748284803	0.3636576944407726	0.20427097207606254	-1.1088189874702492	0.6654205469155431	0.17588244454387772	-0.4762703906854173	0.12182791269181367	-0.7607046984945217	-0.38766600686404773	-0.24577357159966776	1.9524671324777754	-0.5759761295160211	-1.0411130844469447	0.8181445080119787	-1.2193877543151683	1.6932527936230657	0.2885006318408365	-1.4370977715278004	0.056930646336514165	1.4981226859312842	-0.6603115345477855	-0.23686865692478104	0.013038904387617272	0.46787247016985745	-0.6654810400415921	-1.3634184524684865	1.6532463980640633	-0.20454334791894033	-1.445873308771341	1.7664166833995405	-1.2799378244592734	-0.991747247081668	-0.3027740771524642	2.1914559433443843	-0.05406177286066318
0.42183908338672105	0.30570318021870774	-0.5416702800044845	-0.8980061297201878	-0.4038814974047525	0.16106952460038246	0.1541935497957449	-1.155259607420993	0.6202861065898483	0.13097191070215883	-0.575513245260693	0.08341617201654662	-0.7323487128152829	-0.46186292517622984	-0.26928853270956205	1.8928368289245754	-0.6271036950587042	-1.013660660872186	0.8249316681310548	-1.2362919047999847	1.7454395999484604	0.3102495433025637	-1.3955303549002416	-0.045724641572469846	1.4478835785111404	-0.4674002710583635	-0.18221010903858445	-0.022207720085613045	0.44969044371091893	-0.7183560437942875	-1.2757341220097032	1.6421185288098876	-0.22140604444176057	-1.4648239058982235	1.8412437932792265	-1.2815393904431374	-0.976877347297456	-0.29489390519535147	2.2599100141644692	0.006291751563198146
0.3404950321174829	0.323964691109012	-0.5871287193134644	-0.934289031067221	-0.3636799050249538	-0.03903704389853593	0.13654011887795062	-1.2017276465558635	0.5622674132008589	0.1391439394791843	-0.7252376857166666	0.05510349596229941	-0.6890690629917053	-0.5303960907249227	-0.29978953853184137	1.8640048253373986	-0.692898665376642	-0.9846310724746651	0.8260063873833946	-1.2855013747878459	1.769494870204109	0.3376117030067077	-1.3476387926680802	-0.1552014190460806	1.3942663094673868	-0.22255488381772834	-0.09819844456813225	-0.09543655276684425	0.3800337422817185	-0.7932443259985534	-1.1781960915176934	1.5979965095144593	-0.23084915449453974	-1.4756451925473373	1.9253967407464088	-1.2641095037609495	-0.9002399383831051	-0.2953742680384029	2.2942859485702165	0.023727602025730727
0.22924224302187007	0.39964848227397887	-0.6936162943693939	-0.9630968948854278	-0.3844774817760658	-0.17377850427633496	0.1296634917181118	-1.2452094872740627	0.5295267488468138	0.20466698553603208	-0.8740974797956165	0.028392419012144298	-0.6401789617953195	-0.5841724568034907	-0.33441459945422464	1.8530552533453808	-0.7698824817936494	-0.982683192621398	0.826889436960158	-1.3510956009974453	1.785179293141443	0.36871602820579563	-1.3023051024586558	-0.2679573121049572	1.3498342191166877	0.033850152421589154	-0.00851475969801151	-0.1768416488903999	0.28041079207627595	-0.8525414064736807	-1.0980337072323298	1.5303264601810036	-0.25709775899006154	-1.4830754534999702	1.9818973693228081	-1.2209113019943483	-0.7758988485225411	-0.29583797089845854	2.3197638225098056	0.04926178543582573
0.10539584995149746	0.4770271264569043	-0.8325534188281367	-0.9972490464413133	-0.4731655932086401	-0.22024547234567365	0.14002975057100286	-1.2822702536004897	0.5487080948931513	0.2920202516627626	-0.968439674282432	-0.02015168356281351	-0.6028749204594482	-0.6258774739207861	-0.3716727780092322	1.843304386097688	-0.8550631697340784	-0.9863838391539816	0.8416480019795511	-1.383408447953578	1.753030748373489	0.41379942050933066	-1.2644773426385327	-0.38652424706877303	1.316411799812723	0.2836323967329994	0.0631466968761191	-0.2512595042891764	0.1795014047639843	-0.859758083939498	-1.0570314352245593	1.4561878721496866	-0.27558833137508454	-1.50418420716082	2.024862706305731	-1.1538181765464763	-0.6155057517875587	-0.2988506511569036	2.3807155367029824	0.1354941960191672
0.007566093819451852	0.5381054804879708	-0.9402920483403252	-1.0461993027874288	-0.5634089658938771	-0.17865220658302913	0.1533483102853178	-1.3099960340584427	0.6127944645610273	0.3724947638440231	-1.0005123703436587	-0.08122888182966663	-0.5898350575059792	-0.6586915120360372	-0.40199504571406514	1.8516883093386955	-0.9372285891791534	-0.9963150997080348	0.8644943427737175	-1.3845501116719388	1.662613745912512	0.4550380842636158	-1.2502160748988609	-0.49576486627709315	1.2869918606096427	0.49842049753159506	0.10841435185712536	-0.31780874548023863	0.11186174503460919	-0.8415759162149641	-1.0705348369513978	1.402474571336739	-0.23686967342268722	-1.5359973155502145	2.0572231098057774	-1.0776225728692135	-0.44981864345220623	-0.31577719388084996	2.4584802796640672	0.2594039261080056
-0.05640495645941777	0.6429341432997328	-1.0073584302807583	-1.1121195723290156	-0.605189339545283	-0.09191278133388438	0.12478827097046548	-1.3329583544377166	0.6880114998408899	0.42358451733167246	-0.9708241834951927	-0.14776683379862118	-0.6018135759479252	-0.6782891508639942	-0.4239340597640361	1.9127521516065997	-0.9981680713449155	-1.0529889729680313	0.8681360666096717	-1.3720219205823305	1.5662242499289678	0.4727260531697189	-1.2729441385847622	-0.5869800283838809	1.2641771538807416	0.6477320195852775	0.11988334151164351	-0.36118174433072125	0.0693949949283407	-0.8189893900842371	-1.150242244873873	1.3846586508508945	-0.14933380696422593	-1.569345790896636	2.0636366556088794	-0.9883315959523303	-0.3235835883654079	-0.3367826557749857	2.524681131946756	0.3976384552630342
-0.07306211951112557	0.7623045978608542	-1.0614470688989983	-1.1964250781814418	-0.6169346490053749	-0.007196607014507826	0.060266309199441384	-1.3530566164023372	0.7428684618703032	0.4280904682055571	-0.8916925847896525	-0.23159606258160664	-0.6378754005564842	-0.6894438738609597	-0.4397698210231559	2.0041446258997695	-1.0384794935038344	-1.1272522988596159	0.829559121727117	-1.313749397076411	1.4829056261924634	0.4734356786265379	-1.325496298019642	-0.666820879286995	1.2541909090136492	0.7383400229287844	0.0915363920243727	-0.3658047976940423	0.052914847403630526	-0.7852529128079356	-1.2663428164322397	1.3868183709415869	-0.04948757618910539	-1.614135800470838	2.0611651821839088	-0.8664766684690426	-0.252870502678718	-0.35225700331444637	2.5745856170369894	0.529624701669728
-0.05313867796085815	0.8112148972622902	-1.0980858338462158	-1.2808762222068146	-0.6323167413946618	0.05315105577139419	0.039618315444701555	-1.370141260766161	0.7250636160489032	0.39846389518617975	-0.7809460439871924	-0.33485092374145686	-0.6940276918510071	-0.7028594123353878	-0.43896331976150754	2.1083127691785046	-1.074033779616006	-1.1760988819579867	0.7358258050246376	-1.1946751258269752	1.4072810711349018	0.45480246643615674	-1.385535756101722	-0.7256978448368452	1.243101416426442	0.765047430111218	0.03731187700354201	-0.3459461781807375	0.08484943090683357	-0.7574901304060134	-1.3649861427623557	1.387880528363239	0.0313055950802308	-1.6672559383863939	2.0781113961650624	-0.7266886099462525	-0.22624286677004282	-0.3525679896637052	2.565820309892303	0.6358498717173641
-0.034756216883336265	0.845180317478941	-1.0819493077994002	-1.3385647689297033	-0.6605936841699221	0.09867691382380274	0.11284322546059591	-1.396037433846955	0.622150446932819	0.3576167056399324	-0.6346951483191934	-0.427803606880392	-0.7601347803806173	-0.7085495217559974	-0.40885902537063323	2.209754034413133	-1.1056798636440706	-1.2193554726226916	0.6125000594822527	-1.0321247946917718	1.35335085808412	0.41603363190853493	-1.4314869554779257	-0.7469133742432883	1.2187758019671509	0.7160343717537746	-0.025570278430231734	-0.31830486451623125	0.13628399425238308	-0.7369355118905145	-1.417558166954685	1.4120977175769072	0.08126684518784252	-1.715703883475765	2.0963945182854555	-0.5924141994550667	-0.22732773005163004	-0.3086606044777208	2.477144679077353	0.7067844615495441
-0.01319749285642816	0.89119121602907	-1.025420853436588	-1.3743980915689464	-0.7007041364763137	0.14041934688019622	0.21859778177781566	-1.4421041558323398	0.50523231096877	0.30012103157594605	-0.48208356684651443	-0.4854911421785026	-0.8255354434636516	-0.7000158218838117	-0.360643328322908	2.240135241207886	-1.1400332187847015	-1.2165165759417196	0.49227525547687456	-0.8494460539990207	1.3114373643766566	0.37658289166850134	-1.4628894259506116	-0.7426354253392515	1.1861601503758288	0.6257269046239301	-0.10312734809224906	-0.28817741244231315	0.18527747872257558	-0.6929571986039365	-1.4125163364985371	1.4598381531554305	0.09582239114754058	-1.7652753918019009	2.112173647593706	-0.48107965036119593	-0.237430898154455	-0.21593391578576154	2.3595467638197856	0.7300933487294363
0.0074867944070858726	0.8524476774989239	-0.9777925354441368	-1.3898230737122916	-0.7531772987400734	0.18184717255340882	0.32204000429150836	-1.5018081829409338	0.4333985128318066	0.23404742611668308	-0.3788765031032234	-0.5200270796164245	-0.8730263445001523	-0.6865007138158168	-0.3073946274558699	2.169797209602312	-1.1892558593380451	-1.1337755826420097	0.3967861076392032	-0.6842360227726932	1.2594189730122114	0.3540661432867001	-1.4818804945065205	-0.7335375249551016	1.1549527788200034	0.5244315403165173	-0.19260716904075798	-0.27021734901646305	0.23998400459823976	-0.5944465714427453	-1.354318925210702	1.4991450588060364	0.07220746575558296	-1.816565290960736	2.1344349747446425	-0.41608031530507256	-0.24309158142262444	-0.12209656156073498	2.2480232100014126	0.7289676106365095
-0.0017762342482772198	0.7435409956036164	-0.9541834247924015	-1.3810341265797121	-0.8211031134499519	0.22492126272309507	0.4240966377506067	-1.5597474116530314	0.4102722542634292	0.18149599139203282	-0.3114221182714678	-0.5415637594610523	-0.8995190050884213	-0.6635059947367488	-0.2486508193439258	2.0537261385115118	-1.2400495453649334	-1.0325801349728665	0.35460508832125387	-0.553682385563923	1.202251450156508	0.3545567827627039	-1.4789260325447742	-0.7254926581473307	1.1277820965966932	0.41974598091595955	-0.2737943317585635	-0.27471845133183037	0.28184048498566927	-0.41774439327264395	-1.270628001415322	1.5345573872439178	0.01896662972353268	-1.861368010526304	2.1457408816843087	-0.41315635538957823	-0.23545208328608486	-0.06790719020237976	2.159103600109166	0.7279553190180638
-0.045253744498785074	0.6401526042716498	-0.9408604734978372	-1.3778395849166094	-0.8981429355005774	0.26098449008654595	0.47719579128070455	-1.609054582671531	0.44157313102587337	0.15526129610282888	-0.2722647072594025	-0.5451565358296906	-0.9109924463994815	-0.6179119064354242	-0.18869725933950984	1.9706404777974325	-1.2795430921208208	-0.9697959674820043	0.37592491705636466	-0.4813912352569544	1.161102061364465	0.37919131961719943	-1.4572280380293192	-0.7351132038726973	1.1031143898210871	0.33498743851154494	-0.34128644232296645	-0.2909822865452389	0.29777053022860916	-0.2046267981771134	-1.1916154215253028	1.5632002323811363	-0.04699928570573814	-1.9044675912488125	2.1496359816143054	-0.45371711592587155	-0.21903973822162723	-0.07660925465396236	2.1232243240359514	0.6918662501552991
-0.10442610871579494	0.5359250367583296	-0.9267796219932569	-1.4071825107180325	-0.9783726601204646	0.26843743050880403	0.4591801148584406	-1.6479075665785807	0.5057412468756898	0.1499802439526031	-0.2914604552005246	-0.5435582664534657	-0.9106511780678019	-0.5606008197852262	-0.13159479028167717	1.9082272164460048	-1.3085802571417462	-0.9521642403293935	0.4232467908870989	-0.5001044836339416	1.1516614671645624	0.4119394256596222	-1.4299325358512047	-0.7611177131834771	1.0865656740193543	0.27687766207714276	-0.39734244451053025	-0.3024678579706592	0.3273900999626945	-0.0342388580571269	-1.1350944992268095	1.541468491534134	-0.11105608171242506	-1.9493287767746648	2.1683093363807457	-0.5060875889349221	-0.21271540953818496	-0.16944145657156287	2.132631870222349	0.6097615459126873
-0.16630965554479799	0.42364043500942633	-0.9239400917543611	-1.4577126246358907	-1.0590786651239656	0.24020413000090596	0.36943077241368083	-1.6768622250160146	0.5365621944409338	0.14270422361480248	-0.3241375061688756	-0.5651781894947718	-0.9061123092564662	-0.5220088167256296	-0.07547756060293873	1.8423264953852108	-1.3290400832840414	-0.9888455170319845	0.45951685431717904	-0.5810697690494167	1.1687961300434078	0.44881500164424615	-1.4011544793373312	-0.7869170358047428	1.0795983938437412	0.2382257729395077	-0.4251501410438617	-0.3054223992688006	0.37553264496577354	0.07876188123165499	-1.1070911986305003	1.4711501296960259	-0.1678315296092587	-1.9898075572774794	2.195181189979434	-0.544069681304536	-0.22131552683747052	-0.3192535769993505	2.1665557257495727	0.5308027996739515
-0.23251823518882234	0.3421201263584142	-0.9046473785315874	-1.523218141989305	-1.153091120844957	0.2167441828929984	0.21442893976388425	-1.7031746711649085	0.5047523817715684	0.13739078561737583	-0.30881920357246917	-0.6009128289648624	-0.9054980262594435	-0.5150623733156005	-0.011227746580391162	1.7697803234611449	-1.3493316755617895	-1.09199534832686	0.47812592621199296	-0.6368406689790612	1.1682191528623762	0.48982913546883455	-1.3797492693406077	-0.8136338913583673	1.0832787370134287	0.21703430480051603	-0.43059199249977576	-0.3083630824933111	0.41907381359112533	0.1392366735228711	-1.1113269296610944	1.384616164554029	-0.22321744364421187	-2.0297067621739986	2.216868007957022	-0.5652610440589172	-0.24411886816133327	-0.4415211922070684	2.220489453542829	0.4433312045232037
-0.27228796210435147	0.32604377367068027	-0.8106729435869175	-1.612073257722681	-1.271667296350446	0.2245144428310512	0.06140436382598149	-1.729001049958836	0.42097836712404507	0.12352100678947339	-0.272725453079686	-0.6283564460457873	-0.9126475978081267	-0.5466025063366853	0.0491050869903137	1.662597893398436	-1.3764535627401724	-1.216832008906273	0.4823495044202327	-0.6345548323913119	1.1072903625454624	0.5198773384060164	-1.3750540703311303	-0.8404049471695988	1.1011787174646055	0.19306104414725653	-0.4223124867801439	-0.32301106632133836	0.4625147031546962	0.13431298677368	-1.137824357404145	1.2871101132463658	-0.2777191088579681	-2.0719522314767036	2.2264973598247777	-0.5757740758153804	-0.2801132984928739	-0.5069699354068935	2.2938015783432273	0.3548036844945945
-0.2503906081543644	0.4032644830104862	-0.6365557525303718	-1.7027931752792171	-1.3882560302551787	0.24569348641089536	-0.047833786759216824	-1.7531448879086458	0.3127411482873729	0.07494871315757337	-0.2384926370038884	-0.665119971426823	-0.9332329035750263	-0.6163861488398815	0.09193902291639226	1.518602609740284	-1.4082083517268673	-1.3241214913751194	0.4897869723671578	-0.5888657012976469	0.9822110660845788	0.5438854090369138	-1.3803561317976152	-0.853424623336363	1.1408642769264354	0.1529101390170843	-0.39378469026563734	-0.35721833527223956	0.5036749603417594	0.08429286997757614	-1.1705381469749327	1.2144089782590175	-0.32534699078242213	-2.1081299509012243	2.2101184284864894	-0.5747308539359829	-0.3174501713767699	-0.5145696643169068	2.3820000147864033	0.3502352822337664
-0.22129629672526868	0.5494437878821061	-0.46064503734669887	-1.7698532218264695	-1.4668246535371559	0.271306866814026	-0.1491266859463934	-1.767138642425498	0.22985051979953117	0.027684807752589313	-0.207742341283992	-0.7213390967355269	-0.9691309193843789	-0.7135543580914688	0.12085318301305045	1.4351909854553804	-1.439083148191313	-1.4022643175420755	0.4988639005748177	-0.5147177792289497	0.8253231735732143	0.5755912526896331	-1.3927036534557597	-0.8631884125996934	1.199108344548348	0.10534478559130789	-0.35394902235724146	-0.41669164406728354	0.5072277042448606	0.0381719725436556	-1.204925952837438	1.1830434695976306	-0.3720095876055701	-2.126989036090271	2.1648984139930674	-0.5753259312052164	-0.35614766887919275	-0.44136569903243866	2.478142122952189	0.419075475613991
-0.22914050886747792	0.72822131582098	-0.3004036494502429	-1.811255621557286	-1.5154934527367456	0.302550634523055	-0.1963514248790171	-1.7653563954572848	0.17601934050479306	0.023321354606388782	-0.20463679478104851	-0.779742523525071	-1.0131579468543346	-0.8115308381614238	0.14669609911602657	1.4957185650745084	-1.465568334897716	-1.4383342396329568	0.5002363923588568	-0.4350346699894788	0.6954191003606796	0.6024904926621801	-1.4087109815980496	-0.8794213897531995	1.253150378218192	0.07217584981512708	-0.3152115891233318	-0.49300805555351507	0.4677664608759743	0.01892276953514673	-1.2394596478597828	1.1603062197247982	-0.42478804015699456	-2.124637687687539	2.095541787688535	-0.5970021717345282	-0.397190652917784	-0.3287580972985743	2.5698567284505396	0.49773315236275784
-0.23167809006320902	0.9475220958206798	-0.15641818283916648	-1.8306001701812278	-1.5220643580291882	0.31608417626507335	-0.17025163628201742	-1.7461081282005821	0.12477239534882467	0.016075561059308848	-0.22680943941815207	-0.8342834659887393	-1.0640137536411933	-0.8887646290774004	0.17817144565170273	1.6429068897328925	-1.4924262243194242	-1.4077925241373244	0.49578007240170213	-0.38317553651461056	0.644592088905175	0.6251763314848644	-1.4076090471366416	-0.8942683888907371	1.286230705205842	0.07094804943004213	-0.2825703447711525	-0.5622845656351696	0.4087221492992651	0.015843691654528667	-1.2722179459878098	1.1531543597523404	-0.4851600688386952	-2.1105092612849616	2.017404926847925	-0.6324717156340436	-0.4228394875975419	-0.2282789631858051	2.6476896420361644	0.610677844360419
-0.2495311739824992	1.1661439917186107	-0.10385053573828862	-1.8360362732888071	-1.4410320127628418	0.28997989985887535	-0.13861854760425224	-1.709204399019606	0.10680933111076521	-0.023454604034101996	-0.2624394522346768	-0.8883083006330013	-1.1090202212230678	-0.9460903583148876	0.2106407504990317	1.8082159849414474	-1.5267045212743338	-1.334758411241624	0.48161020710015173	-0.40318099767171933	0.6766408322147883	0.6478344505631413	-1.3916336591236678	-0.9112291980749754	1.3020724302205238	0.10022833980749071	-0.274225076496162	-0.6133848263423294	0.3437957544700816	0.011022167858058833	-1.3024095839817116	1.1815529086825791	-0.5542935494522527	-2.0885311442146692	1.9430583812453173	-0.6742667105065261	-0.4253061879081897	-0.13161774184295505	2.707877127648982	0.7596243387020135
-0.3239804628305658	1.3548289845176824	-0.16055808295894672	-1.8464652328906503	-1.3032252817683756	0.23642341713750475	-0.13073668916951206	-1.660144000658244	0.12880960194725005	-0.0870409764283366	-0.3231382262729382	-0.9222149195040348	-1.135311533495646	-0.9884191496507061	0.24313403241089598	1.9500066332657398	-1.5696533327866997	-1.262777909485254	0.4511347286834836	-0.48169735168253636	0.7682710461537171	0.6452620582821726	-1.3855277710693923	-0.932986730057495	1.3144390674553068	0.14872828755624198	-0.3008819283107201	-0.6528997374939255	0.2825682244625952	0.007528762446961214	-1.3312115659107016	1.2554011736853112	-0.6259963568292876	-2.066059879479371	1.87030167234883	-0.7285877145647318	-0.41092720391061766	-0.032488066352862714	2.750067568383474	0.8661200349580271
-0.37330684054995034	1.5363503357012072	-0.25849592071421457	-1.860193213714449	-1.171771895891121	0.17397113944342507	-0.14491558195693988	-1.609513230842373	0.13626168937190658	-0.16723481126718923	-0.38595224248613386	-0.9353473662120143	-1.1344378865665474	-1.023215794084924	0.2744262813628463	2.0026795423233716	-1.619383263146987	-1.1837278070594304	0.4270562256891818	-0.5696681867719926	0.9135601379285646	0.6028314455183871	-1.3965870408451182	-0.9560063537528798	1.3217569922551429	0.21016595279559253	-0.3435322335884596	-0.6772760890109553	0.21010370930352446	-0.008005682086221055	-1.3580329170425482	1.351788419175501	-0.6834105612869855	-2.05651721796169	1.8015773674615052	-0.790545543578105	-0.3754358107431646	0.0528693565271947	2.763902617237305	0.9429887480707488
-0.3668021455085283	1.6927694757745158	-0.3592836709030362	-1.8703498932538285	-1.0453223940441732	0.11292374644320587	-0.18821297587861036	-1.5621303880189228	0.1268819742376175	-0.23992376578135474	-0.43356463848598104	-0.9483532832610427	-1.1006932739300912	-1.0626424246200086	0.2997722183099958	1.9401856663253958	-1.6647831126551473	-1.085289958915446	0.4307355989256957	-0.638165500722565	1.0637145507975143	0.5272286146227514	-1.430832182826944	-0.9744770272561899	1.3278690416399688	0.2622136938958729	-0.3985656280401992	-0.678074314052104	0.11566088891808798	-0.051379531235866395	-1.384327583580398	1.4247126072213956	-0.7231254888007311	-2.0641381287848146	1.7503376530762709	-0.8562281154989044	-0.32551694806834836	0.13448105989698245	2.7463325357442523	1.0448724088065184
-0.37732539185231173	1.7804091702873106	-0.45850370969853743	-1.8847174156196953	-0.9149391690288639	0.056882950247749454	-0.254386173407506	-1.5142490145749936	0.13074514057771688	-0.2685766043282255	-0.4795644241148393	-0.9644791553215761	-1.0446433631350724	-1.1051732836604182	0.3188775792784998	1.8008309823207114	-1.683583894071673	-0.9868325994540671	0.4535887850654189	-0.6823541595006715	1.1745191199201235	0.41708975417044175	-1.4995487093732511	-0.983741399860134	1.3604248270759356	0.2684956337765764	-0.4678300394715132	-0.654507274035128	0.017301454891087052	-0.11031336565687484	-1.4103502533795642	1.460025800966589	-0.7465545074324373	-2.0812839071377076	1.706848392633376	-0.9270937369684003	-0.28391638066715336	0.20938156678321085	2.7024988241656063	1.1475196515820638
-0.4094845184080088	1.801350859037725	-0.5176380949204455	-1.8900680354518493	-0.8019666380367507	0.006081994261828408	-0.324803680763764	-1.4699745101702317	0.11829071421301356	-0.24506447926037694	-0.5289839011241068	-0.9842610685802236	-0.9783212755565044	-1.135465868244457	0.3526002306810927	1.6521074743932793	-1.6694884844358804	-0.922890760464435	0.4944589207093356	-0.6885818723555498	1.2521241101666303	0.28118261931739025	-1.5882970203556863	-0.9749648295746585	1.4354399705051857	0.23704561853951503	-0.5359140130341425	-0.6182129791953893	-0.06828815689710387	-0.18347055338447998	-1.4383115181162587	1.43455880652011	-0.7507421763781043	-2.102814632511913	1.6552943241721578	-0.997753652715198	-0.2578705708759769	0.2674971408009593	2.623969852624162	1.2348996168880386
-0.43334935507563177	1.7829714863241972	-0.51972232049799	-1.867104694834918	-0.6952945321192245	-0.03375109743456948	-0.40606440355379814	-1.4362563916541184	0.07571413828997851	-0.16658709432317148	-0.5740771543922797	-1.0145216354367448	-0.8852881156573918	-1.1575586039465056	0.4165950159263083	1.5373963373399	-1.63203186154767	-0.8822291750132647	0.571544357018882	-0.6777699405700263	1.3069182295911728	0.14897607034267205	-1.6741707196996658	-0.9514728893486926	1.5277963436022977	0.18517380107650028	-0.5983456949637108	-0.5765389801720742	-0.12992253338381649	-0.25707328510033994	-1.4740691984626804	1.3151015018316365	-0.7391611385824319	-2.13210607861427	1.603259691433863	-1.0563246839370057	-0.24487948459618925	0.30581232502794975	2.537292697486491	1.3089845280500358
-0.46060692065612807	1.7305276894625101	-0.4989319756958359	-1.804464450231859	-0.5951992114988764	-0.05492200461657273	-0.485465599420891	-1.4103103655112759	0.024622774577058387	-0.057090544936950226	-0.5991668586058475	-1.055150974871523	-0.7753485226068833	-1.16063647579471	0.501911950742991	1.4708542040913541	-1.5869995383282138	-0.8513460114632199	0.6717704839815163	-0.6801611615010088	1.33693663698267	0.04102152574963357	-1.7450405432973717	-0.9197386385193841	1.6184935689652824	0.11276656403846419	-0.6530535647664258	-0.5417746166612047	-0.14533112750549487	-0.3049224391511235	-1.5172251901013012	1.1481091119994926	-0.7099451761828943	-2.1645546865719707	1.5526884311182472	-1.101388930473797	-0.24324006829636077	0.32671227369644434	2.482250300062572	1.3653848791708307
-0.47743339866937545	1.6690651058877335	-0.47929145895202757	-1.6972494265655462	-0.5109622636514286	-0.06540439716825654	-0.5222093684242085	-1.3844316410021986	-0.030753671253719743	0.05076080341146566	-0.5898562028089688	-1.0889443829950742	-0.674254604713504	-1.133187481662247	0.5984152760320482	1.4507531172238053	-1.5458857700460675	-0.8597976637814856	0.7652436775528562	-0.6917007470850474	1.3285533144820627	-0.03409066566999814	-1.789442646401741	-0.8810164259056543	1.7078879927569683	0.02023073083658511	-0.6901863916495891	-0.536400455707081	-0.1078382188635684	-0.3374613395927515	-1.5646638940253799	1.0254582539965855	-0.6645028904013978	-2.195922945263552	1.4956602658166354	-1.1310289211247073	-0.2452825203963318	0.3536375828818292	2.465483914353559	1.4063957796956914
-0.441592207507035	1.6232097849442604	-0.45535530916857364	-1.5776773205294725	-0.43937320599104357	-0.06993094650040665	-0.5089451455355648	-1.3594128818134479	-0.08924965686629827	0.14864594704792655	-0.5536726966369093	-1.1107274627018697	-0.5596874130854238	-1.0823454900764482	0.6916686192099772	1.4790138083158795	-1.5089105548317936	-0.9023225800438777	0.8639877872025508	-0.7131715524433039	1.279747282557955	-0.08309085785824182	-1.8067887982978674	-0.8350933219240453	1.7778515729819684	-0.06724729779389862	-0.6958452595381861	-0.5662091720874847	-0.011851100926702874	-0.3723982315635236	-1.617948055133536	0.9768326872333525	-0.611309722769412	-2.2283893472091654	1.4342455965122263	-1.1363552300159978	-0.23769453811394584	0.41122281410753764	2.4817766936184054	1.4524288683793045
-0.3630214924432663	1.6246736287887003	-0.4427305604647437	-1.4948155322175567	-0.3949291901942449	-0.05876509653008819	-0.47691056809034665	-1.3379137488052806	-0.1458786651622961	0.23876928263857322	-0.4797588947532704	-1.1312252674519516	-0.41792113542249787	-1.013390618013824	0.7541419507237592	1.5021361919366671	-1.4732035641348786	-0.929179908438089	0.9761419287970465	-0.7350814592316989	1.1773135607536602	-0.12065388350415931	-1.8073211337864703	-0.786324704418031	1.7994147919870165	-0.12996773955497956	-0.6637301156288747	-0.6177972369864582	0.12255149302047504	-0.4040176654306623	-1.6709849464792517	1.0238296126167192	-0.5526942746300881	-2.26320709755751	1.3744749628925557	-1.1184882186730771	-0.2145548285659041	0.5052267681625239	2.5157758956253833	1.5248208090759705
-0.27645225286727776	1.661135362421232	-0.4558666322554677	-1.4522701894338366	-0.39057798668963	-0.02415828438015705	-0.4348508463089448	-1.309470084253837	-0.20561139139842877	0.3090444120080321	-0.35737403420471203	-1.161046310230011	-0.27065702493621757	-0.9317523368412355	0.7662045939182489	1.452715908618021	-1.4382368024419736	-0.9340024557208852	1.0826623509987032	-0.7473236071039593	1.0129187272977416	-0.15346574495871784	-1.793235536758037	-0.7211643804326587	1.773689449800137	-0.1662446595895252	-0.5991282693724771	-0.6797677706498193	0.21784238775697434	-0.44201377026346866	-1.7167224344377447	1.1340355261626025	-0.49388100263049683	-2.291075024626861	1.3139021843893424	-1.0900200159782507	-0.1837059229609974	0.636329727685792	2.541662793312207	1.6081603345600475
-0.2205204484204924	1.6759435218910774	-0.4806255709655489	-1.4488476923696005	-0.4117548237462113	0.027985177249511183	-0.3733717467754617	-1.2645599533079646	-0.26660195404700343	0.3344586658348134	-0.22330298421444167	-1.1958020097071642	-0.11920896470354832	-0.8649089258657238	0.734951580162811	1.3385690740904785	-1.4045615591861342	-0.9472799072081795	1.1590392940431726	-0.7733159026171276	0.8068193594377604	-0.1814626868097817	-1.773225045741453	-0.6023148298398879	1.7311018071882358	-0.1851967664291531	-0.5148634190638951	-0.744997723231205	0.24557098089747303	-0.5003743570053203	-1.7534469395553063	1.229257939013714	-0.45119633379273233	-2.307463287494335	1.254073738525813	-1.0461238840810663	-0.15042971152214837	0.7860585481985994	2.5513753133452264	1.6613230978321933
-0.20322246038776762	1.6882459389991837	-0.5269016081038281	-1.4717192176166312	-0.44248666849873713	0.09085512336609018	-0.31574452443949996	-1.1963784129981205	-0.31873492233626444	0.31994764723233293	-0.12595995818383748	-1.2331249293698785	0.035341224664087026	-0.8288120196802187	0.6715213458007492	1.2020954874537317	-1.369636208906041	-0.9698935240689792	1.209246481025889	-0.8255438812933121	0.5879828304570645	-0.21375618904392982	-1.760201458012783	-0.452207216395362	1.6956752970645268	-0.19247194184525476	-0.4202935763306396	-0.7925059712531943	0.22239792227788707	-0.5655458072619028	-1.7687331562693358	1.3107891426997291	-0.4341095957896088	-2.3136530532896344	1.1962289752796935	-0.9928020221045368	-0.11584742166328806	0.9163979251678838	2.52593331868171	1.6709616848371318
-0.2128562673766284	1.690020938056935	-0.6061982153510963	-1.4591531761291638	-0.47921023807721286	0.15317993082732953	-0.2884644192404379	-1.1055785384371337	-0.35851103228442865	0.28821815320137734	-0.07670802510921851	-1.282611344931236	0.16575691761535735	-0.8170452365345625	0.589709421872527	1.0837637012749508	-1.3431510221996383	-0.9883642378695747	1.2563013863799273	-0.8745977839173529	0.4002562873184655	-0.25169065926490114	-1.7517453087763255	-0.30360172437596356	1.6651606624492388	-0.189316311601797	-0.3280944737180575	-0.8189000582909054	0.1357911942916306	-0.6210146148697916	-1.7550171025467989	1.3784981378053118	-0.4409500111988658	-2.3046467534076025	1.1378566753083617	-0.9541660794020614	-0.08626216965732494	1.000416996080595	2.460105610870184	1.6400344305632508
-0.25002197304822704	1.6146907323616404	-0.6800519570490369	-1.3781973482545002	-0.5143785464030252	0.20013779489973588	-0.27146001151814997	-0.9898695814239012	-0.38105979363199916	0.27303350897711864	-0.07602588194672225	-1.34336222986711	0.26284775797813714	-0.82518065803248	0.5110123366007784	1.0446025079757146	-1.3413755078753353	-1.0027863533107089	1.3018126663110183	-0.8949394713123959	0.31527534554147596	-0.29008804921746945	-1.7511943415456215	-0.17036974828229234	1.6452280834852915	-0.18467999074468425	-0.2549204783706821	-0.8409898276588106	-0.005943231629770928	-0.6625580444498536	-1.728351531365289	1.391576836190588	-0.4654253512119884	-2.2833397238814417	1.0821437385545416	-0.9299295372884527	-0.07092559684136873	1.0378519778726294	2.388634092932341	1.5577813732386265
-0.2966886056122891	1.4725611597359918	-0.7323652403808008	-1.2635674419568828	-0.5413795281505809	0.22680348275695567	-0.2725075047685735	-0.8448370533140805	-0.3859355578387181	0.2956129216455817	-0.0953772063985894	-1.4084883772203989	0.323914313248843	-0.8459145616340844	0.44215020725485876	1.1066722808331537	-1.3655468318908823	-1.0202717455828574	1.346546999521469	-0.8817488643510363	0.33608394960548316	-0.337319721712547	-1.7595120835550424	-0.07892229935718663	1.6462001958174863	-0.18694500757448304	-0.19967664374179478	-0.866732585235862	-0.13660111889843707	-0.6916886752743177	-1.7005683008575514	1.3614682138114902	-0.5070017297482533	-2.2604464874327883	1.04311686068451	-0.9120294660972412	-0.06310124769874895	1.0349947907888137	2.2954592008978105	1.458432804874912
-0.3003149463075395	1.3242768427015943	-0.7789215967748387	-1.1410065873281736	-0.5388834661401636	0.23555553470114282	-0.3044092588621533	-0.684013567800579	-0.3903946802149015	0.3596354234487882	-0.07808427885811484	-1.4762649879559278	0.34764611303382653	-0.8781106825657284	0.3802218090259742	1.2272577721306503	-1.405446728134985	-1.0365149173141908	1.4200386294139562	-0.8295108490707342	0.4288837118843409	-0.4025054726600342	-1.7759080166040124	-0.052391273258217755	1.6536549575438482	-0.2021330815917751	-0.15545461339098815	-0.8872342193656481	-0.2292532417520682	-0.7018510512102558	-1.6715388307471168	1.331370213006608	-0.5690731368922533	-2.227151394050104	1.0141818326331058	-0.9143069223128274	-0.051513210858556036	1.0041210656333743	2.162924743010964	1.380927046174721
-0.2554014737249882	1.1513240460664431	-0.7639634498216777	-1.0124334089945761	-0.5128850252000907	0.24266674641408334	-0.3431333032899016	-0.5250670500731826	-0.40280955197544	0.4328036885015269	-0.008347107916778118	-1.5442180742684146	0.34759492278407456	-0.9190864988360179	0.32286213145766957	1.3401182772980555	-1.4569625256727776	-1.040583026991047	1.5245328293309468	-0.7216800835838725	0.5727974148114323	-0.48150397224552693	-1.8006882335984777	-0.07368036015712742	1.6511918928663802	-0.22771164543508587	-0.12059388279546042	-0.9102358499784765	-0.27949878193649935	-0.7077708267484766	-1.6524669139701345	1.2950196455129341	-0.6376441303850499	-2.1738584002519694	0.9808892067008337	-0.9323649461125394	-0.040488818069690444	0.9695988042018092	2.0318828630087635	1.3301859288001485
-0.21938025146430212	0.9575262073759212	-0.6896373182668096	-0.9243286464565964	-0.5026626369666134	0.25745871768882633	-0.3742622669739477	-0.3689796054542345	-0.4218748711828937	0.47526369323837836	0.10203741831260298	-1.599135275981069	0.32988992173654885	-0.9673806802334841	0.2658773679893749	1.3900292584652554	-1.517436129444408	-1.0452332243035207	1.6123586128183356	-0.544539039212925	0.7293952593344951	-0.5669916639966968	-1.8381912687705533	-0.11939827744922268	1.650650246698882	-0.27171088013045	-0.09884949386618025	-0.9481487678183221	-0.2742584846794247	-0.7301076212169967	-1.650763225306924	1.2532803993667454	-0.6943385420017738	-2.108272302804524	0.9429246288117101	-0.935597464612081	-0.03936456031139798	0.9417405359686477	1.9235561526885145	1.2751469353731246
-0.2016429018225195	0.8029221393802599	-0.6069042045878239	-0.9188228903097819	-0.5115855441534416	0.2655679942035831	-0.36378733446971634	-0.23365346852514443	-0.4582914767506578	0.4765979901430552	0.24111982706244034	-1.6335679918551105	0.29757522340982967	-1.0247386231630076	0.20918032929550595	1.3708955473562845	-1.57911584061418	-1.0620812468740992	1.7104832186951842	-0.3617097494584125	0.8757166724440528	-0.6541369964634048	-1.8922872011223812	-0.1799399651970242	1.671694625690853	-0.3343873409822144	-0.09221076390274197	-0.9895206608364798	-0.22070373545621735	-0.7550580845592948	-1.6590071991866673	1.2296580183092025	-0.7433797919881404	-2.0350678365322272	0.9035400376828013	-0.9176863734714393	-0.05682540452509843	0.9292177820833134	1.8393259641790365	1.1875269871403624
-0.20487917513802087	0.7053325497509076	-0.5388411319602462	-0.9598327001830915	-0.5143579663864497	0.2528914863674719	-0.29196008835856546	-0.1567277011320944	-0.5227654815393497	0.44609052207981337	0.34786027271322306	-1.654095764155996	0.2763892853791749	-1.0885100193252306	0.1530238644202551	1.288240999752007	-1.638437689466984	-1.088932071495845	1.8595371955109399	-0.21937815731781368	0.9961333695230881	-0.7356746246365781	-1.9659837261645692	-0.24191408832445743	1.7255941208955654	-0.39849684646254036	-0.10101965819300944	-1.0110173046529758	-0.13736323976797404	-0.7624280064541934	-1.6681660711874382	1.231665495836125	-0.7827205225613796	-1.9526333745298552	0.8597219701029598	-0.8950771105570319	-0.0975259596507865	0.9344629000632235	1.8031524780420214	1.072675521706233
-0.24239637009686663	0.7082154499469631	-0.5068432080250453	-1.0020392759123502	-0.5198792908335212	0.2630972413925654	-0.23220467368384762	-0.13894012859339494	-0.6205049084306722	0.38954915098001336	0.36065344886600387	-1.6596564096941109	0.2849107556212087	-1.144248492100561	0.09791367145200768	1.110461169220917	-1.6948529747830647	-1.1328162762034222	2.0188865720433777	-0.1055856489851866	1.054975685601569	-0.807679432708186	-2.0546255700492835	-0.31287771132082465	1.8149115739160806	-0.45688883373172373	-0.13236866833239475	-1.0035893771867288	-0.07446534710281973	-0.7504721031260427	-1.6783041314474705	1.254321313639965	-0.8040092300301896	-1.868742347516926	0.803347805810002	-0.8761374908028996	-0.15275398564778345	0.9447726528739213	1.790845886348908	0.9428796649222096
-0.2891187265723212	0.7827300518255497	-0.5272935359521582	-1.0446226112629255	-0.5409943878403747	0.31809386653177363	-0.22913162432093476	-0.14865649038653506	-0.7433509610722254	0.33079690604463247	0.30364961695793	-1.6543255153788283	0.3126490456201075	-1.1810687420981563	0.055467728024776564	0.8824303740132713	-1.7554223424468223	-1.1978279857635465	2.1640215885281484	-0.053272359174003435	1.0483763141687994	-0.8740543606907336	-2.1417981679854536	-0.38124359339899516	1.9235971535786238	-0.5029111902556463	-0.19630960090744037	-0.9598505251923868	-0.04765072598255453	-0.7090251607791062	-1.6932169708202156	1.2586124296234393	-0.8150849827851783	-1.798478973246749	0.7395917406293055	-0.8615360578078111	-0.21336996392037216	0.9577729929384748	1.7811082508226377	0.8147113287143938
-0.3146767128553392	0.8415383871413246	-0.580510070219146	-1.0914452838651312	-0.5592900225763329	0.38985960762106187	-0.2559196793764259	-0.17825674597748972	-0.8638369223319431	0.29514656544588896	0.2187227932271477	-1.6476061245429499	0.36869895641512734	-1.1893915887133761	0.038047300773174815	0.6914682962792423	-1.8202544974168873	-1.2742505641135111	2.312404721479386	-0.10673985845869309	1.0121764539513334	-0.9390876530439826	-2.214065372240743	-0.43240089368671997	2.0234225422486114	-0.5286253619026829	-0.28658514877578734	-0.875501974229595	-0.05505991609015193	-0.6282511573541935	-1.7132754939493335	1.2222122947834213	-0.8265897511407475	-1.7502521820071486	0.6770497325696464	-0.8668256335343338	-0.284158808216111	0.980499986408865	1.7843553253072635	0.7069939011947389
-0.3213014286289922	0.8571998662113108	-0.6674817148671596	-1.0824410455203697	-0.5609423039071394	0.4911930184641543	-0.3347080765984577	-0.2378261698185539	-0.9612678233107804	0.26109392664238906	0.12462593093035206	-1.6334914081141654	0.4702058089898388	-1.170608077738702	0.04977862453044694	0.51345012679314	-1.8706703043018689	-1.351817806417315	2.41572494463347	-0.2219801469352629	0.9481163928789847	-1.001249179876667	-2.2689012509217292	-0.474131220597677	2.0940303963360045	-0.5502969549683797	-0.39647437877979935	-0.7622233087546084	-0.09540361520271268	-0.5238065653557925	-1.7341747342707463	1.1700886895782137	-0.8428303750427262	-1.7208946439496882	0.6071980889270716	-0.8983463622213413	-0.35414461125592694	0.9906681293640969	1.775719183556441	0.6499041445751756
-0.30663103734117186	0.8255846107497431	-0.7911232710463646	-0.9865256444463405	-0.5371135847146372	0.6307024079767165	-0.4611830757713113	-0.2864304126621777	-1.0096826588085464	0.2112477896872539	0.047412111905339005	-1.6022618904483086	0.6169034140455314	-1.1368217718274434	0.09463971227634359	0.37108115600448155	-1.8972176081274892	-1.412943511929603	2.413171630740968	-0.32778100923937015	0.8672647364408362	-1.06522912194245	-2.304684842465617	-0.5052499113584413	2.121431990872827	-0.5793573407992458	-0.5264507813180577	-0.6397733701505881	-0.15033648524639723	-0.4115805617918114	-1.75156027126789	1.1308313512739516	-0.8635828130108101	-1.693509696552249	0.5125630589952136	-0.9403103296517539	-0.41791214766496976	0.9749716487180227	1.7596596195860699	0.6503404771693334
-0.27529491009219853	0.7579884978943972	-0.8931594801427811	-0.8481123912971599	-0.47908969798012535	0.7470366243058022	-0.5715683371206624	-0.27589396799834953	-0.9695136397923443	0.1651735244027825	-0.005735217649851338	-1.5442513715470862	0.7866468695395316	-1.0950493988086178	0.16514100094323453	0.3849363602568651	-1.9072805814407399	-1.4343116563633556	2.3587511335683464	-0.3969733580250754	0.7963620378810126	-1.1249901189094886	-2.313625416996703	-0.5143555546365348	2.1004873888064477	-0.5930867146575411	-0.6706746414747294	-0.5310179799087783	-0.1832366128587491	-0.2989969878933072	-1.766539873476494	1.1170268453172127	-0.8917024022088637	-1.6710867297841425	0.3996810395953756	-0.9786707736184731	-0.49121920812551034	0.9477214698642147	1.7632870143970725	0.6667771259912456
-0.2543384329538042	0.6924879682559711	-0.9439829185411568	-0.6767405864008056	-0.38702352382673866	0.7638382858472459	-0.629826470376907	-0.24461615686948188	-0.8584258524821926	0.14358295960218664	-0.04966463894341407	-1.4464306262664004	0.9705529607982258	-1.0617667979001095	0.23983609617069615	0.5406207676644982	-1.9004140515538943	-1.4078055316822546	2.322724079905515	-0.4151220474204564	0.7382588763533662	-1.1552573078274853	-2.2977218942746918	-0.49992667177197025	2.0502739383100272	-0.5799804036812297	-0.8190218138523775	-0.443676085041678	-0.18180978506540624	-0.20005784390264753	-1.7819175800026266	1.1482082466921797	-0.9235639608119819	-1.6570167693418494	0.286762887543125	-1.016403080467668	-0.5685990514085455	0.9136767946118681	1.772823725977333	0.6635788080760714
-0.2443317044040841	0.6645075714226278	-0.9401285287744653	-0.41214768662992646	-0.2787843966470781	0.7040384738492977	-0.6418500024127443	-0.20766506727956036	-0.7372621890044506	0.15687627034991355	-0.07284853090035838	-1.3185257897061515	1.154827621855133	-1.05483499707737	0.2977821219535503	0.7037778023086816	-1.8668475132566857	-1.3480911447948711	2.287905229733372	-0.3852706776241286	0.6769215238163712	-1.1502455780387006	-2.2650471419842444	-0.46730198813910684	1.9899801675595281	-0.5461737447199606	-0.9635613342747703	-0.37545001694125807	-0.1667192188253767	-0.12242535127390497	-1.796835364770621	1.2210014353227374	-0.9535020994724966	-1.630808767144913	0.18146872514977314	-1.0572870928539158	-0.63585148383386	0.8703191888647522	1.7764762362815858	0.6091157736733359
-0.23620887270491098	0.6769019207528487	-0.898272711011726	-0.137021347698351	-0.1831990396592158	0.6329236445872807	-0.6316678850246253	-0.14698142750172447	-0.6312690347107309	0.18441071764011344	-0.08723636628827251	-1.203050827273917	1.3139746956504887	-1.0716915435647767	0.3342250803143513	0.8652173944829261	-1.8164575885047118	-1.276195192080546	2.2522135980027995	-0.29416089459694	0.5991637125867803	-1.127055239867809	-2.2133280875890278	-0.4202871361113988	1.9312315137710514	-0.49033631526690924	-1.089858321840722	-0.32151716598391	-0.15091523868867598	-0.0675780349617355	-1.8078388691991933	1.3120424884572777	-0.9741973353605029	-1.5877396904016834	0.08834404008873006	-1.0979617262009884	-0.6996523540308848	0.835302681270972	1.7862892182876098	0.49067765431523214
-0.24193343298683478	0.7185613607895528	-0.8337395845677852	0.04131259507428001	-0.12745659476225846	0.5488638063604033	-0.6242841141585304	-0.120078222567562	-0.5603212597070605	0.205599697935418	-0.1136454789871952	-1.1230874125446753	1.44790203973474	-1.106397403957801	0.35452275531021105	1.062036301537909	-1.768676582759877	-1.1982474790875397	2.244184007665255	-0.16626695747929426	0.5325774271001862	-1.080901865430164	-2.1469112503534853	-0.36145662792521155	1.881830532525879	-0.420300382256187	-1.186552295112056	-0.2725649066895639	-0.12189447820922636	-0.04245446217177115	-1.8174601356557265	1.4114356394507435	-0.9759443822228671	-1.5481404413014042	0.010091554760401456	-1.1445761122909692	-0.7589289200954801	0.8188287347517509	1.8038521239254481	0.3584165183742195
-0.2748791239841137	0.772975807335542	-0.7617468512622472	0.13192170097748732	-0.12861201569287564	0.467426600370907	-0.6170512789192971	-0.1426591670221687	-0.5505433615575115	0.2235155486069525	-0.14506295858970825	-1.0847023096923456	1.5721032363661291	-1.1592454300022292	0.36255507192959924	1.2498473980872948	-1.727821635807804	-1.1267970347870664	2.233939948040244	-0.03152554720251766	0.5105462551715071	-1.0084978930390953	-2.084785037156082	-0.3142907894655963	1.8478750193623241	-0.3522106044827198	-1.2489576720194813	-0.21663094989989157	-0.07532201680203474	-0.04281487036609253	-1.8282188430194826	1.5102800091096884	-0.9601375407614764	-1.5133048969651464	-0.052858752271511024	-1.1991469018695944	-0.796938529427734	0.8130421673244707	1.8398785050305633	0.2698410017602529
-0.31476244194978936	0.8498782897526438	-0.7198832468535141	0.1299904121623313	-0.17832451573309963	0.44817317094674075	-0.6108236749549665	-0.15428490109174495	-0.5910024476709221	0.2462784810762207	-0.1817640558455916	-1.095933481788191	1.73370402946626	-1.2216609225814659	0.35962551058999054	1.3565426352860823	-1.6939186297815005	-1.0841875694826293	2.1809603961072246	0.11655701909738089	0.5124050573331002	-0.9332803665907171	-2.041154820510187	-0.30218090333724745	1.8257673034204742	-0.29145097826199917	-1.2833613528552672	-0.155453098048227	-0.038766001108749566	-0.05387684785793497	-1.8199575602563685	1.6052120989322147	-0.9350806462675669	-1.4738251217837088	-0.11113349408133133	-1.2589191075792994	-0.8282631990974713	0.8131976604991002	1.9035068132188016	0.2282017822998053
-0.33604254641973413	0.9585351045827167	-0.745496121074196	0.039061535488090306	-0.2312210383378491	0.4654711527564787	-0.5908669663712557	-0.19576514136872025	-0.6386604717423341	0.26884062129284303	-0.2442070819177808	-1.1423632071675183	1.9306329202618397	-1.2955122758336217	0.34982543039439523	1.3861632604155774	-1.6740152694988626	-1.0804999304949747	2.1169837965380003	0.25245514799869395	0.5040591603793704	-0.871152103451321	-2.013220515745749	-0.3198153442946099	1.8038562905605056	-0.21894478417800137	-1.2987465026813818	-0.08735452422521242	-0.01779048650019512	-0.07320267308098448	-1.7814106769896252	1.6848562029324285	-0.9064510051888226	-1.4475103556592968	-0.16307056865811406	-1.316435896972279	-0.8657515891994653	0.8134669968908689	1.9829148270240395	0.24791965222978196
-0.33536742980093737	1.0855500769981372	-0.802349019020063	-0.09104400970868007	-0.24749689144700238	0.4531987526797992	-0.5260642643342681	-0.2713872511892171	-0.6814875601584133	0.3011984007594958	-0.3013485392007446	-1.2006634123931814	2.122586118781533	-1.3812153392377111	0.3338436270149235	1.348670439801424	-1.6727858681810144	-1.097091054053186	2.0666294346258236	0.30727507968821005	0.47228798987576653	-0.8154520490399069	-1.9901890208313435	-0.3588550155600419	1.7614282910295516	-0.1123240647675181	-1.294850071276392	-0.016606286723939597	-0.01339539847813202	-0.09199781852184441	-1.7413752297529943	1.7233700310415343	-0.8814560796149976	-1.4378838081985987	-0.201064052669167	-1.377060312104591	-0.9021672373973202	0.8080580557448307	2.0787842526916687	0.31541157789405927
-0.32129714217426947	1.2348786497862982	-0.8585348609591688	-0.20694350094871927	-0.23923548479297002	0.4176806639716881	-0.4397139922064429	-0.2634307024863686	-0.727980041893768	0.33135178356000783	-0.32430505010352384	-1.254505112004751	2.2636391456312497	-1.4662946284232778	0.30417309951882787	1.2180326525778364	-1.6810008571975412	-1.1227842071761618	2.007533566438246	0.29096308884632316	0.4079378808151158	-0.7562731667054153	-1.9729865995171405	-0.42168085702131075	1.690255984620239	0.011570156777013263	-1.2642014323515745	0.03481825290618703	-0.04582564705813888	-0.09309323240379713	-1.702123627663298	1.704456547886649	-0.8734072702641054	-1.415603193333793	-0.2333630306601131	-1.4488920158074727	-0.9407980673237795	0.7970208170099738	2.1772190465985326	0.3597691494161076
-0.299652689052911	1.3725176869471174	-0.9169424925550343	-0.28799114419328437	-0.2136868642151984	0.3733969626563222	-0.3810936134457285	-0.20192697983784447	-0.7614142303075031	0.33886098199765485	-0.337167038943749	-1.2963897588454396	2.34176229211929	-1.540596973363943	0.2584902523793059	1.0279748608790003	-1.6844224751811105	-1.148952135689083	1.9431188647534197	0.23867990884749268	0.31082794305417505	-0.6885870948124172	-1.956438950853919	-0.4794931746538671	1.6067398471305636	0.1313118474669141	-1.2195059116021867	0.05018962817775554	-0.11387788349884143	-0.09049942854860371	-1.6408254535544677	1.6325626525397567	-0.8778690325101433	-1.3823818179010319	-0.27060495550099983	-1.531978761195122	-0.9873168836244602	0.7773314937725224	2.2213254406753347	0.37190792218556845
-0.28482584216771867	1.4607867635959273	-0.9581052988243691	-0.3364949878788476	-0.17186239052827249	0.3364333072651463	-0.3437310083722763	-0.18706079673515313	-0.7520687958301568	0.3289509127541813	-0.3477552172423203	-1.330239772342732	2.413435467138591	-1.6088255730970196	0.19984671199178305	0.8740639756954268	-1.6847796486166118	-1.1651042546059067	1.8866344958955719	0.14416771702448777	0.2315419219937438	-0.5877066289920437	-1.9325131323186604	-0.49737925966440794	1.529911614424845	0.25950886797290834	-1.1858223307475755	0.026747310823459585	-0.1968688350288764	-0.09204606213840702	-1.5724232191707412	1.5322631272131484	-0.8841088260785874	-1.3596665213315045	-0.32148334336211565	-1.6237749399491501	-1.0342720695132648	0.7419262532421687	2.1948680624989465	0.3631550903467696
-0.2789726882441189	1.4774406392174584	-0.9514243565621037	-0.36620834120711204	-0.13602964166729545	0.3124227972366715	-0.34770665278382457	-0.16536474413189667	-0.7081209936294071	0.31693144532969	-0.34957127381966774	-1.3691376532866006	2.5036122111015464	-1.6696362381093521	0.13429559728490037	0.8245350378531725	-1.6936365145317205	-1.17247302880875	1.8270320721368283	0.04074552989621643	0.18907952026540725	-0.4340034182297024	-1.9037909710310899	-0.4851609730208434	1.4690419882752157	0.38538223043668174	-1.171880669011579	-0.030259260865256665	-0.28083679113226456	-0.08138138501825701	-1.5104821436795677	1.4328204088733396	-0.8882750442442255	-1.3394067950939115	-0.38937298397872755	-1.7166878069121103	-1.0812605891900513	0.7044301848458152	2.1292986854751477	0.3323630991770764
-0.2783618684461601	1.4195822701968677	-0.9246201255044445	-0.3408736312089479	-0.12260265085271746	0.2606970040295019	-0.4206085605582336	-0.1070466321482347	-0.6228676367861187	0.3199821921360143	-0.3623584662604964	-1.3990252906220024	2.5752478466043627	-1.7223671234554665	0.0697101043588559	0.8614425260336936	-1.7118420068890774	-1.1741379945597896	1.7558541690423723	-0.020048690394212015	0.15852156123975675	-0.24119042008353303	-1.8849542797668764	-0.43885846723597954	1.4200116070393842	0.4758253053702517	-1.181883153681603	-0.10341048833415498	-0.3620742916391561	-0.06795830817464148	-1.425910939529902	1.3572726919959641	-0.8853315205402419	-1.3188776170393566	-0.4556511082977711	-1.8014899910944027	-1.1291309390761728	0.6778019786905259	2.0393026973007036	0.2893887019785071
-0.2783983033113017	1.300230673527462	-0.8973746511738308	-0.2742631633694859	-0.1352799410634605	0.18245469025886285	-0.5092198483764536	-0.08436099626332703	-0.4429469273083101	0.3445738454438928	-0.4027305707987609	-1.4087147987153648	2.610064041802292	-1.7733350412919529	0.013019604864405416	0.9526948009415627	-1.734349109752253	-1.1787816880997988	1.7018923100220227	-0.041715209532759076	0.12114279629564259	-0.03610311911394613	-1.884600276666955	-0.3459205112266616	1.385571463094383	0.5173909297501043	-1.2153299893369238	-0.1746631597155979	-0.4503399218188767	-0.06946521172727568	-1.3341886938504766	1.2894751837719103	-0.8683043680371991	-1.3204307779842963	-0.5026452360246142	-1.8613760696148873	-1.1670041829121378	0.6540809395680403	1.9371328707546183	0.25861852743852226
-0.26917170952108016	1.1362848774230787	-0.8647745599484798	-0.20932120242442917	-0.16312764349299472	0.09024489352802442	-0.5751032495017737	-0.10008963733944758	-0.1683562282223702	0.39188093197847823	-0.4492958172070571	-1.3960918003710567	2.565142891303337	-1.8124951767383735	-0.034215212270504794	1.0507502510211684	-1.7661556630049629	-1.192891622462613	1.6482521822428189	-0.05332756049664987	0.06622080625260134	0.15455051094291897	-1.9061465555681576	-0.23676119240475363	1.3662831579928287	0.505461108098008	-1.2594172064492457	-0.24086317745115743	-0.5376715241660079	-0.08107773401989213	-1.2802344316861087	1.2502815749129474	-0.8374390789954294	-1.335835287520032	-0.5354862038017382	-1.8846722427104468	-1.1887438733649471	0.6297712477130292	1.8744158961786397	0.24270111440365755
-0.26939031871192876	0.982142827774455	-0.8704120916476411	-0.11767996512164743	-0.17956225673001994	-0.01997346375732332	-0.6397489784868241	-0.09445624132803224	0.09782252504451369	0.446960621841278	-0.5005253670817196	-1.351803090010297	2.343219507895561	-1.8293663658130686	-0.07320627867148595	1.126219580128763	-1.7970123419763033	-1.214887380939238	1.5688119470619033	-0.06379824774218007	0.022526480272874145	0.30190312826161836	-1.9473333523213654	-0.1348569652083334	1.3476391267536671	0.44379620816052306	-1.2815890519883557	-0.2991640932170145	-0.6189147549050008	-0.10958403568883943	-1.254740919178564	1.2799299290759967	-0.7958960683392098	-1.3434028163794192	-0.549346689266921	-1.8762860611940222	-1.1859256531083102	0.6066694046252283	1.8743836048301739	0.25457372429068215
-0.3022931451619829	0.9256139401198287	-0.9330894007965084	-0.020086559011498244	-0.1908342258088669	-0.1139000404325902	-0.7001896409074957	-0.05377365004382345	0.29810858171999355	0.4935487425680031	-0.5767548654906749	-1.2795047088311997	1.9713394068645549	-1.8219865018192771	-0.108384991811325	1.172509912170562	-1.8135846717408977	-1.2287371644034524	1.4708208254234019	-0.08190679072109086	-0.009035730927328638	0.3968931483955057	-2.0004338173095064	-0.041233763084975374	1.3203259060652257	0.3545039670207345	-1.2586017507628007	-0.3438231213004591	-0.7004043856243707	-0.16352607472550953	-1.2500452663898316	1.3238005711149672	-0.7373997912000478	-1.3398160568159005	-0.5364003599077574	-1.8537576112421035	-1.1521221617504778	0.5803271948447041	1.888455456906088	0.29098131594718174
-0.37461206601295743	0.9857965442943938	-1.0074778255193233	-0.015340654201794651	-0.21134368232791614	-0.15890788115579618	-0.7389046291976322	0.01019779917607309	0.4332719380984783	0.5155322556479692	-0.6633302018641564	-1.19958458056423	1.5433957443052622	-1.7750862947317494	-0.14758967205998663	1.2038760196470555	-1.8192994467089167	-1.2299241028783146	1.3354951891208153	-0.09704700803226518	-0.054286335898054705	0.45545942437860276	-2.055136612118342	0.025072509204101652	1.2995266932332805	0.28239360112058476	-1.1902284219565944	-0.3737454738846374	-0.773880286749405	-0.22814698018131785	-1.270064226356959	1.3578675001520897	-0.6571285889114179	-1.3188827010359034	-0.5057165114796203	-1.8234564236253774	-1.0942516754698386	0.547829121347154	1.8921546102692364	0.3447462181992652
-0.47945874852576564	1.0760622002286166	-1.0663344870341367	-0.07656884173672329	-0.2339905205684889	-0.14107289708855916	-0.7638573070304795	0.0930386323811088	0.4673759178094047	0.531753246982657	-0.7255637980180348	-1.1222916075844298	1.1251338643157127	-1.6670474286766097	-0.19485282572571114	1.2400509660393777	-1.8019454765275007	-1.2192416566045547	1.2213250932599882	-0.09885610592443525	-0.10607705518566002	0.4799830822554701	-2.098572526310897	0.062296471839675904	1.2887137252684275	0.31996429290419	-1.0880695803349711	-0.3794272840733709	-0.8286727661065958	-0.29229963877048865	-1.2789659378047926	1.4448440308864414	-0.5554280573737879	-1.2809382928114927	-0.4583682837591413	-1.7908263533623916	-1.0218991734833205	0.5142481489548633	1.8954519157403649	0.4127093830652327
-0.5914466646062906	1.1359949373379479	-1.1141418978844344	-0.15087597041166853	-0.26991146950050476	-0.05239158488805464	-0.7677665397662087	0.18622397596108917	0.402131916726304	0.5670365479797905	-0.7634167598246246	-1.0510887068736192	0.8547913300092678	-1.516263921806636	-0.24994340109570254	1.2802321098666805	-1.759762776152152	-1.203213109364566	1.2436546104646544	-0.10255710369274507	-0.15673877047578816	0.46751196924676314	-2.127872271603602	0.09978369286934505	1.2668226677935774	0.47097274504233305	-0.9588921928443183	-0.35384250853571325	-0.871660967334126	-0.3435485488590421	-1.2424441938924315	1.5625664784528828	-0.4480883541085266	-1.238728411484613	-0.3721449353087603	-1.7607529113672247	-0.9510951774657712	0.4846683491454472	1.8754312796915116	0.45515581782487163
-0.6503532686305041	1.146345562653467	-1.1314905451575428	-0.2838911130201252	-0.31670748719168945	0.08631772550348611	-0.7540042293089196	0.2733471871960419	0.31897231693014144	0.6066703477842441	-0.7889342994427407	-1.0027676960657592	0.7966221428745189	-1.3505801181111032	-0.31261944779146655	1.3005224659043855	-1.7119636529142113	-1.1961695237849725	1.3814069217669511	-0.11687682861731805	-0.2393213584570308	0.42254222789529655	-2.1492588498582235	0.12643473382444573	1.2323540161555495	0.615651611314679	-0.8031105635833944	-0.30595177768150644	-0.9026873090491974	-0.3566537854053037	-1.1787648119713054	1.6154300533285082	-0.3523058544389056	-1.2075838486410757	-0.23444701023246806	-1.727656329911691	-0.8970065609488767	0.4717901822895315	1.8074687549536292	0.4542875159624982
-0.6241630302759147	1.079682915438055	-1.116963259282679	-0.4564058609693838	-0.35549787843485714	0.24112625508954005	-0.7216074063592319	0.32682207420174836	0.2528818473179135	0.6459846072296491	-0.7927818262276978	-0.9826061938302579	0.8698480888029609	-1.1923933191076759	-0.3761499498779497	1.3164596310284902	-1.6655673412852685	-1.2072226850892367	1.5364539986172516	-0.13902259560247293	-0.3444122940896434	0.3496975115681572	-2.1769323102332465	0.13669406830018915	1.1920868997559846	0.6963932306681883	-0.642955724391132	-0.24411150991027739	-0.9204309727523494	-0.33632335781383155	-1.1072667601618327	1.6155752148428006	-0.27094066236879516	-1.1942078537273726	-0.058849546041393655	-1.6812366295949785	-0.8467907245265869	0.4829301575861969	1.741293018164192	0.42675929259710343
-0.5306025830474985	0.9592752768325641	-1.1034118997056441	-0.5824715298905162	-0.39432060970407223	0.41202044320703984	-0.6757380693558308	0.34799716230660405	0.17291034861743726	0.6914003602877024	-0.7824090615593888	-0.9753840140864428	0.9914112812304683	-1.077361153363181	-0.4318530302601659	1.445180191658085	-1.610453927259457	-1.231741907282281	1.7048460766295679	-0.18138459243120358	-0.42883497145904015	0.25856885183016404	-2.215140689927721	0.14804515082203062	1.139863656901214	0.7062522845066332	-0.5067812010103375	-0.1822767853685005	-0.9355014831800226	-0.29953050553529476	-1.0303881183216697	1.597068892032882	-0.20349702653752436	-1.19665834006276	0.12563293737775294	-1.6147826612140617	-0.790099042202756	0.5071204528964033	1.6995941235119023	0.37193410214121714
-0.4024868810734973	0.8777148951616558	-1.0982026335361161	-0.6646146254794146	-0.42892443757523174	0.5534120527534616	-0.6578159730222214	0.3513223615452009	0.08548148854508275	0.7206901204961905	-0.7796296273578145	-0.9676457265232216	1.1071114837197242	-1.022955156031174	-0.4736297956135429	1.712298575487684	-1.5627376268471402	-1.2645111648471759	1.8726426095784856	-0.2481054274529874	-0.5007107342376844	0.1697021232357819	-2.2554943816412654	0.14484346417620406	1.07641408453271	0.6210942488425937	-0.3987431869396664	-0.13630124029010593	-0.9477097426728586	-0.23553676709480115	-0.9726283745133527	1.545402014518985	-0.14740562018161635	-1.2145082519373371	0.3006522791302378	-1.5278793400070674	-0.7390619824583704	0.5444721347734578	1.6510602267676642	0.2739774347528651
-0.2818317535440396	0.829735704163688	-1.088513450371766	-0.6881288583157513	-0.4346692022022709	0.614942205358907	-0.6724929533782946	0.35052471255243434	0.011474824152664953	0.7268434314643606	-0.7943046809194113	-0.9772087049576328	1.166062175334018	-1.0058672566645979	-0.4992939735990724	2.024413952029679	-1.5425340338216176	-1.3086977949743752	1.9509259813603854	-0.3204919254990716	-0.5732570380645539	0.10928971227517914	-2.2942830070183162	0.11490556474189291	1.012032310602248	0.49909120639867066	-0.31445203160894075	-0.1149404055951944	-0.9583307278735023	-0.14460322559374808	-0.9429560030205746	1.4811202473605998	-0.08547721823780946	-1.2498318599420541	0.4453418724482211	-1.428405929816628	-0.6922795261981982	0.5941216607654007	1.6110333063803857	0.1556134919357675
-0.19997332770809922	0.7513882357938616	-1.0711673986473216	-0.6095032412082271	-0.44044924685772546	0.5992308211281424	-0.7065561056485403	0.35575429876126113	-0.0367580601659427	0.7183561804412466	-0.8015090701092837	-1.0056678890380337	1.1418730759845848	-0.9945631792772822	-0.5112323720046055	2.324650935652036	-1.5765768033661611	-1.3521299874956352	1.9365028382732514	-0.3847563016631089	-0.6412904446970857	0.07729281130618607	-2.3312137815401437	0.06994645105630518	0.9544923829980838	0.4505729332710377	-0.2750372440548389	-0.11841046723241097	-0.9805353772678881	-0.06954467180161392	-0.9256669012307828	1.4386162478708215	0.0006691143587711556	-1.2909664759993604	0.534369114725761	-1.312696460798946	-0.6356939059270367	0.6383011590069867	1.6031075742958127	0.046739783041595026
-0.18217811092756273	0.6494424731781544	-1.032631287626399	-0.48619836547859696	-0.461076303471494	0.5196975322334152	-0.7798021466521952	0.369094978165285	-0.06096284094121486	0.6715132910498738	-0.7575048524163243	-1.0286396815933965	1.0535596571125978	-0.9580006388159783	-0.5217212478723112	2.5694986471265526	-1.6607998523853191	-1.3780865434034444	1.8892973353169746	-0.437912666220158	-0.6926975521291953	0.06143988947982574	-2.3543304501327245	0.007589054678645996	0.9215289375518415	0.4449873577878445	-0.28281366622597875	-0.14335222815358756	-1.014045774599079	-0.03433818315004981	-0.9196434098177486	1.4153904055840287	0.09433990390553457	-1.3288676702531261	0.5767129700871994	-1.1871057704588015	-0.5796507172966682	0.673645312933022	1.6059312733227749	-0.03995077676561158
-0.2102993971346471	0.5382044844194789	-0.9684485602521576	-0.3518376527940065	-0.46955527030075694	0.41064810410454233	-0.8847718377097327	0.37659038604419065	-0.03774692527006367	0.5925220506704145	-0.6539058555401953	-1.0479720815899811	0.9881521686629302	-0.8862197474065253	-0.5380060341581862	2.6614974837611505	-1.7541489415028615	-1.388690944407624	1.8448573519654452	-0.47983305246772046	-0.7287258785901387	0.05065136495662387	-2.362656177174474	-0.07711046217430159	0.9175321589895628	0.42880238315937874	-0.31099620932485383	-0.17160329705786065	-1.0489801346075625	-0.03957119661720132	-0.9254740308160795	1.394522552773304	0.14768084357772016	-1.3737593597582571	0.5907324392229946	-1.0717930196206082	-0.5322288583761194	0.7063210929158632	1.6163003841079342	-0.11139587573295592
-0.2328975864317658	0.4121748368462095	-0.9100642885942719	-0.20085835815735895	-0.4752676949017479	0.32078430208449454	-0.9637594699592229	0.37213850760331085	0.03362012853775437	0.5148759024780318	-0.5401435239140674	-1.0813759115530774	0.9786444329423432	-0.7801576306354365	-0.5598752967476904	2.5495587895521012	-1.8537019779022619	-1.388040567161124	1.7859531534534434	-0.5132323618195673	-0.752456794106181	0.03259195147546704	-2.364298432156814	-0.16636667211326786	0.9363244302324608	0.4040887771992921	-0.34815205310239256	-0.2034519218767558	-1.079785862386715	-0.08562682327577222	-0.9354835107996433	1.3722207874433483	0.13649307008257955	-1.4219556470185786	0.5745883701253833	-0.9726061281153559	-0.48204332539744954	0.7258799129531792	1.6457034508499337	-0.17309330454682237
-0.24888606254676054	0.3132911243978588	-0.8813185871356127	-0.1052753920433153	-0.4919610283471548	0.2524222874253129	-0.993970745031947	0.35883521799582185	0.10204431979570756	0.4465741507313471	-0.4549683761372886	-1.1215890350044642	0.953892240845639	-0.6067718260257482	-0.5937810457340092	2.2809858371000025	-1.9443619134003434	-1.3727241830060528	1.6905119230346657	-0.5310272609198075	-0.7633694598166066	0.002405149816250257	-2.3605055418005185	-0.24805420322201588	0.9836186929629939	0.3371608284469352	-0.3869322319972854	-0.23956051852983823	-1.1021624187441537	-0.16455337997231378	-0.950403768265262	1.3382706957226085	0.08850052489763195	-1.4575766688212624	0.5379462473145334	-0.8935453375862267	-0.43161536486982116	0.7309889744052884	1.684836977262989	-0.21288247380804207
-0.2718335979037649	0.3194835845900405	-0.8702381898871236	-0.1059560921994763	-0.4822472605233389	0.18908043023396243	-0.998845965779594	0.34094793933302703	0.13387786522757178	0.40401267033993254	-0.3960617238285672	-1.1633804494648734	0.8939245696029404	-0.3913530103434855	-0.6373822477252231	1.9536272823911431	-1.9899739963991638	-1.3492715794972685	1.5824136486822808	-0.5301565855126186	-0.7634848552528133	-0.037483562385414504	-2.3568510586712597	-0.3191920413321218	1.0362667004438548	0.21878621102162227	-0.40613489816196013	-0.27822454396048746	-1.1190494127480903	-0.2504752610704439	-0.9702743663749256	1.2884378100234304	0.021898236327500247	-1.4815324605481228	0.4947388215604513	-0.8331413214425203	-0.39616336617907405	0.728723216717831	1.7171498532945262	-0.23343373899285869
-0.28960095272860475	0.43289494536896356	-0.8370930334422406	-0.14837479309367793	-0.4302591986502958	0.15062238977267572	-0.9867530033553995	0.3263709039902144	0.14348699706601725	0.4007309044902419	-0.39252235820912423	-1.208941115870879	0.8130234988950298	-0.20972342908993902	-0.6773585535052993	1.672580089631877	-1.987797309013247	-1.3316593636620522	1.4876364167824643	-0.5216079079555797	-0.7604284355911334	-0.08842690865658831	-2.3634041085359616	-0.38764696669064713	1.0648114534710298	0.12780070487314843	-0.3989766440111901	-0.32637026336950603	-1.1324610209822996	-0.3081263828628444	-0.9749354013969163	1.2533830745841723	-0.03205524228551428	-1.500167849889126	0.4322799186013399	-0.7846755838482566	-0.381432862235513	0.7128851262162905	1.7420751863825874	-0.2509132227148062
-0.29790810198084594	0.5793830482174297	-0.7536072106505676	-0.19752767646302316	-0.37164143143745154	0.11415776678240734	-0.9539426167881093	0.31229738457408496	0.1285353566917073	0.4252513089342784	-0.46048535855677575	-1.2471197755954466	0.7119500571015515	-0.07191325455825799	-0.7165719526865191	1.495816704644219	-1.9897384689887976	-1.3316788749794473	1.373305455301064	-0.517397552528309	-0.7488202784678966	-0.14405211975810345	-2.3761801602624315	-0.4593810076344386	1.0824662677621804	0.09504592265969788	-0.37068559269597323	-0.3843552150565751	-1.1469413175034897	-0.32481299847393574	-0.9508315449542831	1.2409558327508425	-0.011650783637901485	-1.5050408605788959	0.3570878689322946	-0.7457347558782104	-0.3881026501762201	0.6954976572961215	1.7556698440867282	-0.26190444076163266
-0.3235946819055394	0.6983174140326225	-0.6403244891911374	-0.2460378522430619	-0.3284586766565175	0.07686594334498217	-0.9102588276616712	0.3002179876398728	0.08099863340640073	0.4586886166409613	-0.5327955256373536	-1.2787355416938913	0.6250802032725681	0.025044101436363465	-0.7641620663231823	1.4384471161789985	-1.9894874122986266	-1.3561265556753763	1.2232725940707572	-0.5238510889758299	-0.722238783798002	-0.18758043440040617	-2.3912053294282485	-0.5297522992440932	1.0930169649511923	0.06328804105742113	-0.3404315291033065	-0.4528889323916047	-1.1759563477508377	-0.31818375798626425	-0.900111571282628	1.20786962906638	0.09759803904994366	-1.497325895819662	0.2921358129567654	-0.7207194706715303	-0.4068301783332263	0.7061933663795597	1.7531152396303156	-0.26587943069440756
-0.3709728659535394	0.7822491755867954	-0.549700907572258	-0.30085796016835714	-0.3037450167512528	0.0705520986204494	-0.8766364074218632	0.2977801729057298	0.02458585694650437	0.4913896860879438	-0.5763389975100303	-1.3108973831625463	0.5646961846652209	0.040940094197593244	-0.8136747045889633	1.465957740559712	-1.9571658045990705	-1.4028659164950876	1.1128948196481232	-0.5475525295991901	-0.6918180517775694	-0.21701880296063392	-2.4074176067336506	-0.5972200056247638	1.0844190447344781	0.021627124707382733	-0.33010023165649	-0.5248954829785776	-1.2191336466377265	-0.3072835385028969	-0.8324585642790941	1.1471000624489238	0.2600185785897454	-1.4992196845332137	0.23426214358871617	-0.6889195699322896	-0.42338494958269673	0.7595136419582901	1.7490967607101162	-0.29942468053323396
-0.42562087721093045	0.8234371683306041	-0.5066822840078501	-0.38024342861299243	-0.29682719117938894	0.09507791384551409	-0.8342053839983811	0.2988121312901218	-0.026141604408099338	0.5049939009687993	-0.6088784231034918	-1.3342021485046227	0.5141918842599912	-0.034396017405693965	-0.866585546819365	1.5391698595639585	-1.912987591768856	-1.457406552386564	1.0723464152453528	-0.5918591184756767	-0.672886962648594	-0.23106994140053932	-2.41432199802083	-0.6581449666227913	1.104243294464926	-0.03309978678542731	-0.3414771537335061	-0.5829164656570874	-1.2636690105327366	-0.2953446623335331	-0.7654385678674064	1.1028824489855467	0.4353286535069903	-1.5147945079532554	0.18170358739044976	-0.6382351491860679	-0.4169394071247757	0.8495775100347203	1.7337978373924972	-0.3582248609218945
-0.4780870830145602	0.8211152904130948	-0.48615928071813264	-0.47581373053808385	-0.3092310611699092	0.11660139826728924	-0.7795968741996621	0.2882432821359614	-0.07317466573370685	0.48740406782575424	-0.6281130651723001	-1.3430592246312014	0.47881942168142483	-0.1478174985483692	-0.9288300063534898	1.6079797178697497	-1.9019152152683194	-1.5077847739004422	1.1101874854806049	-0.6462023114696139	-0.6669207067171721	-0.2305294063846028	-2.4114766648342476	-0.6973240099792145	1.1845779734128725	-0.11752480729419176	-0.366835195079734	-0.6105854954688559	-1.3062073885402774	-0.29256923545128	-0.7194686463322204	1.1059662460330766	0.5992793486888622	-1.525160776911462	0.14207690749038174	-0.6001869371198725	-0.3642962648685438	0.9625821746966562	1.7160017164601833	-0.3788197593661281
-0.5260246494038482	0.8168840509593581	-0.5202647901688577	-0.5552340255023361	-0.3410918668317407	0.1179384796458095	-0.7571165219348164	0.26445340092669223	-0.12242542186615664	0.4586389583419205	-0.6783164084472432	-1.3362965473330508	0.42558156193944363	-0.2495190528247136	-0.9949260543452698	1.559547840217477	-1.9071977586151156	-1.5515161399550919	1.2706766120481674	-0.6942174255674984	-0.6727310228699366	-0.2212737837271075	-2.4114047995432863	-0.6974982250929533	1.2888049498861118	-0.22093492032457132	-0.3992331179770872	-0.6160040022585991	-1.34394669716258	-0.30990855881586615	-0.6997488827776448	1.146027283453055	0.7540729442183427	-1.521047823705386	0.10869033666183878	-0.5704698068229507	-0.26783131279378936	1.0752453097071737	1.7259474517876785	-0.3650491026945184
-0.5727384329698572	0.8309543954158223	-0.6337940887514097	-0.5889081039252902	-0.35240205594137125	0.08484232536167109	-0.7965016644082212	0.22549323293623988	-0.16783410744739446	0.44133412065424266	-0.7939277070664529	-1.3111870694869872	0.33104682138094227	-0.31711509278689354	-1.0576631335689421	1.4081815738771186	-1.9026243857127203	-1.5835959976386969	1.4877014475652497	-0.7336437156918746	-0.6928566107034257	-0.2082953993957528	-2.419411125291874	-0.6544245060827196	1.4063849297728415	-0.33497741818221083	-0.4409923406297188	-0.6081049002888965	-1.3763196434215683	-0.3228946052506198	-0.6985298428488165	1.2496407399352174	0.9049291299024944	-1.5096342514586116	0.08019251370461841	-0.5195943736199382	-0.1462599576800709	1.1546329053469941	1.7765228793404817	-0.3183484251418436
-0.5978956357363197	0.8556700197458644	-0.7419921303772045	-0.5039852188614614	-0.33290102023454043	0.022216471180318657	-0.8783691484182412	0.1656496172539112	-0.19712033637104284	0.42963419358879973	-0.8972813717525614	-1.2687030716302141	0.21856136657610598	-0.3501780548860622	-1.1143841493273468	1.287326198762917	-1.9127986521979021	-1.5914297915727877	1.674904535166291	-0.770076588638221	-0.723832488335878	-0.20055327478287924	-2.4316441948199694	-0.5797133224174769	1.5215845172918805	-0.4657656472621011	-0.4879796864333496	-0.6007185470435432	-1.4039107109916242	-0.30779719112629905	-0.6904540124075322	1.418594580472679	1.0411248991468056	-1.4938916561525368	0.059026005921761285	-0.459359330034162	-0.01307026228253964	1.1858703734645129	1.8563076255444884	-0.19772427948701035
-0.5898628195863196	0.8844471625042012	-0.7927013646343445	-0.28599336838613054	-0.33682004339106186	-0.025630972389357916	-0.9493481363064269	0.09382880341456931	-0.21712441818400832	0.43118871425444266	-0.9142541707036191	-1.212510584144447	0.1168463403190706	-0.3391873288667368	-1.1602130385872216	1.2065222830446143	-1.939824775484158	-1.5688031671670584	1.8169557234779465	-0.8069084165982359	-0.7603442281106585	-0.2067874453000123	-2.445186809650027	-0.48876916159872763	1.5788792787360193	-0.5904625204016585	-0.5272037625769121	-0.6037202057920299	-1.4122883103244221	-0.27309300365894645	-0.6599879049773224	1.5789166216968475	1.1715075070032506	-1.4771144675492602	0.047015512260064694	-0.4050860790901541	0.12008609932701	1.1825578135121397	1.9635974247862211	-0.06395343277021277
-0.5680747702317566	0.9157677634077084	-0.8425904055135222	-0.024240412987702763	-0.3649793860716027	-0.013399254301882569	-0.9683207446029964	0.027766018241762763	-0.2329436228763336	0.45415675708931647	-0.8682872954904953	-1.1554923241476305	0.049015846714479665	-0.27440559418155414	-1.1955966466421821	1.1358793177760107	-1.957895680749877	-1.5315885811223373	1.8860047241043916	-0.8500331953398923	-0.8027692042921173	-0.21644777622584987	-2.4478431637381552	-0.3777128337605499	1.5684340600112041	-0.6841528524730955	-0.5518943139862517	-0.6238144125570625	-1.3911609445651707	-0.22916577184872905	-0.6158749793580592	1.6661657728360904	1.27374669146161	-1.471293291503578	0.05364585397763759	-0.32844967743568054	0.24041501325231868	1.1623048275166568	2.0600193913053775	0.005183466774038778
-0.551985562430783	0.9483306279279955	-0.8747077246872873	0.21990298767318617	-0.36204232370598727	0.0520011115432137	-0.9257387855526525	-0.021471358489869842	-0.22951819415565833	0.4698336661910291	-0.7845332793022506	-1.1089460582929531	0.01033649400194019	-0.18246771710969412	-1.2203126407119904	1.0967812142001598	-1.9652073833244483	-1.4881693961460072	1.8554471015410479	-0.8970446490260319	-0.8544445281435165	-0.21306319543375593	-2.4274973013637524	-0.2580541507506362	1.5246633481387133	-0.749853000840368	-0.5797020105195827	-0.6697068091936713	-1.3450039249853574	-0.1839586652697016	-0.5623361303945906	1.687816081614099	1.2931930152679263	-1.4859962095159038	0.07464976482464211	-0.2202558139294326	0.34287701681942206	1.141030029230752	2.1079684558496217	0.05513918547912727
-0.5069820742990591	0.9967152635978529	-0.8377834493869811	0.35855686041245205	-0.33562346242729235	0.14323996479837203	-0.8209019178467534	-0.05964384809996559	-0.21254135804810823	0.4713795506307516	-0.6617235752051203	-1.0547880345340057	-0.0040104266618604875	-0.11047890096073358	-1.240898040482276	1.0477850340220496	-1.9860968528746656	-1.4389065716098766	1.7752059609300452	-0.9315178750184459	-0.9103146320407927	-0.2001430225656559	-2.387335250426106	-0.1615041347164619	1.461763974245616	-0.7788987263681283	-0.6000555214030309	-0.7277721377078004	-1.2648093267209897	-0.1712705941137172	-0.520646448447238	1.6825619429016598	1.2228606743927464	-1.510249415040731	0.10352698063218675	-0.10485857681227469	0.42589027027136905	1.1357821345870094	2.1110468977367036	0.05934106836086367
-0.4181345840380516	1.0683116067334166	-0.7692402002564817	0.34409752267668337	-0.3030776362137211	0.24684071850646055	-0.6733200806134987	-0.0989704360964705	-0.21473795706606272	0.4679855138440979	-0.5540915564735307	-0.9660108301404579	0.04589665416293034	-0.09300150877226196	-1.2650756404666057	0.9854348623940075	-2.0102474711838068	-1.3987815473870684	1.670379761753574	-0.9532671961409616	-0.9622644099026287	-0.17781754042026282	-2.330463188501213	-0.10406347599321546	1.395819978737316	-0.7606832997595514	-0.5900924942662215	-0.7816828157473383	-1.1300084816427387	-0.22238328693197618	-0.525035486730544	1.679262173845061	1.0887408639712446	-1.5245023993586968	0.13960904733065294	0.0033977330740779356	0.492924517902621	1.1498320535803106	2.0485416108895564	-0.048350179203141955
-0.31998763025653976	1.1443183392940173	-0.689432269922319	0.21640767152247692	-0.24975775326798164	0.34413847602047026	-0.5560400798290852	-0.14512689359354147	-0.2418064911828693	0.46151050346039907	-0.5597461642679071	-0.8561397997086116	0.18004240997945628	-0.120570572120497	-1.2924400103010154	1.0207651074898905	-2.016686945876031	-1.3914355363878528	1.5676687743540012	-0.9713682116667839	-1.0043463185710413	-0.14040142941970196	-2.261959596150347	-0.08914291936321041	1.3474281698252721	-0.7082140749449877	-0.5620118831281525	-0.8322481548123394	-0.9613247741466807	-0.3096701785928504	-0.5798230479943338	1.7009443473457195	0.9273761794928719	-1.527181665538675	0.16414673158353552	0.09791951265385537	0.5440646093553135	1.1713900715771473	1.9479110052870119	-0.17358636037821945
-0.24600770820058893	1.210292673461803	-0.6133463563729609	0.04584320867180243	-0.19221014691708313	0.430549733223366	-0.5155923505425715	-0.18977529596366274	-0.26878273122329144	0.45854611891327696	-0.6925995288760021	-0.73129498305826	0.3526695828761471	-0.17461636180518775	-1.3232832342262104	1.1043029112215654	-2.0026044773067415	-1.4135711259724748	1.512009269635688	-0.9888268845290895	-1.0288974773228197	-0.09648503835570103	-2.2049730820954045	-0.11580944610619874	1.3161438274982757	-0.6522153821577761	-0.525819460786616	-0.8777525253872787	-0.8435685044551651	-0.39014620673899386	-0.6563505667718327	1.7409168716472265	0.7750232060466943	-1.5269630536871777	0.15983610615080288	0.16952714405165467	0.5696831405914516	1.1878362514580423	1.8664471089627785	-0.2400441777943442
-0.20832762796228815	1.2604900239728434	-0.5540380693905351	-0.11555554742497479	-0.17215933076743944	0.5232992443443172	-0.5235587329283549	-0.22529560267280865	-0.2828035199129223	0.4709002400921779	-0.8354546680113998	-0.6063669232112298	0.5313883954933151	-0.2409560677779484	-1.3597392709858493	1.1686474191055165	-1.9700913418229316	-1.4442071461688504	1.4633696667853655	-1.0105360592351356	-1.040574247948666	-0.07461138804414208	-2.17818063695402	-0.17064074957033115	1.2807885866071325	-0.611133547780405	-0.45923816161392794	-0.9082042563841632	-0.8015859589614965	-0.4439208120475935	-0.7393046266751421	1.7650313856434683	0.6667897202802235	-1.5338594950024333	0.13420360252984148	0.2014078577533837	0.5612921170531424	1.1899354093155388	1.8152043268750133	-0.2812819712681667
-0.21346280071986562	1.2916762623978753	-0.505166483587818	-0.24183017546381222	-0.20154171443306113	0.6042645392590421	-0.5763862023301007	-0.25488838030445643	-0.30366198117584886	0.4905390178347998	-0.9222873039988052	-0.515265568766422	0.6759291846927938	-0.30331006149057	-1.4004632252328049	1.3012024329230967	-1.9323370744051367	-1.4874474774023922	1.3801816049123734	-1.0393386039011898	-1.0587786577090992	-0.08179911776887597	-2.177251711526408	-0.24367172524973507	1.2247795221184772	-0.5862183626526181	-0.3569379304982844	-0.9218821750580165	-0.8112213442406343	-0.46839451494386	-0.7822356028299428	1.7566580446361109	0.6360888872186766	-1.5488572848144533	0.08402618812551524	0.18695703073384262	0.523697664898479	1.1785677475845946	1.7859950082238094	-0.27118523503936287
-0.26985325582196157	1.2936398403727845	-0.47087928573058163	-0.3269366912674422	-0.23653950262152992	0.6320069437638731	-0.6797197511924526	-0.2729027842754738	-0.33085972699959354	0.49298306977022693	-0.9787885041029348	-0.4562061855870521	0.7502130624494414	-0.3361592418153157	-1.436666412948251	1.5921301773614582	-1.9216166949135005	-1.5438839629674166	1.3159551502303448	-1.0662065931236053	-1.0861991083881686	-0.10154389170997788	-2.1930487671506995	-0.33821633175242444	1.1441797216253868	-0.5814244435371215	-0.2475024621262462	-0.9176028019207461	-0.8865251894061356	-0.46021012728699134	-0.7518535671189631	1.7295659493345046	0.6727244360882549	-1.5655048315057951	0.01297855368810838	0.144816744112546	0.46619991097436253	1.1559990239526665	1.7904835056605688	-0.1724518956334102
-0.3857139837442819	1.259499984657762	-0.45080271681114714	-0.3881110559993255	-0.2477585516577531	0.6034563237401802	-0.7862923786072663	-0.278660812942009	-0.3250583850554169	0.4687239111602778	-0.968822631847343	-0.40252764264097224	0.74552062288885	-0.3203393905079904	-1.4631610692599646	1.8586036440186724	-1.9410490003754048	-1.5997383608968232	1.3026649118327789	-1.0913131583234084	-1.1227357985275344	-0.13009245647474094	-2.222713162253097	-0.4438874768525798	1.0369081235369455	-0.5995592384786174	-0.13995437909299574	-0.8989747793458793	-1.0223746669590121	-0.4323622090911348	-0.6831941721822994	1.6724360421485762	0.7079227826958886	-1.5755025107143836	-0.05834730217286932	0.08801992474900958	0.38614427361970316	1.1184807422456522	1.8158537417719391	-0.06052822190607695
-0.5388240032052897	1.1923847480411691	-0.3986218064612707	-0.46698679083864925	-0.26231450338163653	0.5235541848099995	-0.8631397436678523	-0.29076513640724533	-0.2990077227524519	0.44722618578832474	-0.8728768025574659	-0.3162643827871109	0.6701924640372637	-0.26502262424659107	-1.4805161045173785	1.966210177221918	-1.9696746394815137	-1.648997933546721	1.3171667763938109	-1.1288249662123806	-1.1713422275349614	-0.16349752045960936	-2.2522178567089135	-0.5552844920242922	0.9166512712750515	-0.6235434943592058	-0.047574429453177504	-0.8846122718346517	-1.1501731684088916	-0.38874146613908006	-0.5901564513666943	1.592112157398505	0.7051556320721437	-1.575426250766187	-0.1334273406194382	0.022190420169140683	0.2811822359539703	1.0754119095371337	1.8353648921005525	-0.003133032470602675
-0.6786460130264893	1.1075548793940306	-0.3343819770164112	-0.5819174716238731	-0.29495440967098324	0.449350236501057	-0.9321897742447396	-0.317678311953817	-0.2970669101747636	0.46066199426373533	-0.7647481357338832	-0.15396678708722714	0.5833840385079831	-0.19547326314002286	-1.4949306797694857	2.0616614237195554	-2.0055602168961792	-1.6851914273144373	1.3996531903472818	-1.1714328598419885	-1.2207096426622353	-0.1871480063876564	-2.2580016817925843	-0.6799876704386945	0.819596830367215	-0.6411944992982207	0.018286769738335467	-0.8859980791977573	-1.2114465402731924	-0.346085595518279	-0.48916406229340004	1.5317355890270608	0.6769740739540058	-1.5619714539060139	-0.21744659727269658	-0.04323134628180897	0.16425033805843584	1.034070161732535	1.816937295909349	-0.0023694504308270858
-0.7686358434710476	1.0118345782810088	-0.29661933949749153	-0.6821766895083854	-0.3127384839949122	0.41767795183907425	-0.9784243754651476	-0.3450177311808985	-0.3046033807549716	0.49281898147774256	-0.681493759493607	0.031628914498998996	0.5493971253560351	-0.1278362239334329	-1.5029368395911988	2.187532431842905	-2.0427295481080083	-1.686628761029202	1.5415914304572582	-1.2083098525205318	-1.2656140613243423	-0.2071727497472689	-2.232114206981824	-0.8122943707060628	0.7750564107830163	-0.6457795090944638	0.06407394890667405	-0.8920596006039819	-1.201593406174187	-0.33680863183925613	-0.42381560947580554	1.49296330261202	0.6384079548818145	-1.540435644535263	-0.30809980890876876	-0.11114362130399655	0.047994206955621586	0.9854035747373576	1.747299208978847	-0.0531105678053997
-0.7970807570096816	0.9206802441996791	-0.26745835025252207	-0.7477296975703688	-0.34179158739532034	0.411705835823859	-0.9784364503152967	-0.36517083151377233	-0.3051545082396685	0.5351796696165119	-0.6091835924130297	0.18385741312866713	0.566388875590351	-0.07938390259324249	-1.5088918705285583	2.2549963760498066	-2.0535586325582758	-1.6454858964156216	1.6626547892932841	-1.2335945674434197	-1.3077708210865109	-0.24500465691393442	-2.1814172367247258	-0.9418910580930457	0.8019049560751297	-0.6334208735765322	0.08042580829655913	-0.8950945187291832	-1.1289397933557574	-0.34475463927310895	-0.39708080276081276	1.4374018478853987	0.604205877835529	-1.5236787919181722	-0.3960358450834705	-0.1832324571602511	-0.06334367524770661	0.9273324273409319	1.6629219154374688	-0.1473235015358807
-0.7740689248318399	0.8660560036083508	-0.2603569291066178	-0.783274909910957	-0.4078446205967937	0.42905806028586985	-0.970415731103843	-0.3832625077309642	-0.33406364993694554	0.5763507176347679	-0.5693889160781065	0.3311845523379132	0.5866431510755213	-0.07128362330481879	-1.5248823928405888	2.2691950687961766	-2.0338545646997943	-1.5793165153567277	1.7215350290958387	-1.2355667601524989	-1.3443636495461926	-0.3042306628139179	-2.105165501337244	-1.070953485797896	0.9036432109471777	-0.6188485322896714	0.06935139397419136	-0.8916549448539547	-1.0037313568158805	-0.34460990842342065	-0.3881469462438621	1.3687298300508515	0.6001993488101071	-1.5133938669047091	-0.4685938243916928	-0.2529152707242329	-0.1571540456613712	0.8707495717588166	1.58443958695492	-0.2603336434226662
-0.6930163524837332	0.8493950562774264	-0.29736945306151447	-0.7758283668072729	-0.4645543262728172	0.4432750594465231	-0.9725741105679709	-0.39217374257203036	-0.3970345797673731	0.5859973819876739	-0.5632855298873505	0.45903611325228777	0.6149718352882253	-0.11429768772577442	-1.5491123064202679	2.395493685044694	-2.0058785671321693	-1.5110594233365693	1.7102367862551577	-1.1992819271168849	-1.3770267955837148	-0.38441833943447046	-2.0197895356751085	-1.2038834890277528	1.0371960512365104	-0.6054490152512497	0.08978381992406956	-0.8715690529331004	-0.8579427916824722	-0.36139301126763734	-0.40579706188681586	1.3145527204971166	0.6568127241467216	-1.502979299979312	-0.5213258173215362	-0.32448984227374217	-0.22319434034189523	0.8253899913883469	1.5092581518711066	-0.34108571662338993
-0.562605254005823	0.8486030248253623	-0.33967430074320154	-0.7208404583783656	-0.4730891531470718	0.4037430144702382	-0.9723024264396191	-0.39437475526144655	-0.46822231936964354	0.559652574817987	-0.5836690446508895	0.5254009193721516	0.6366218982499643	-0.19829635396939307	-1.5722632520958506	2.5752503269085296	-1.9881544824487485	-1.4593967067608542	1.6156717600675872	-1.11292196698828	-1.4095901401628965	-0.48519624220053836	-1.9496676434388895	-1.330324947132573	1.1535986634012563	-0.5896378783519743	0.14693476865835237	-0.8299865171957508	-0.7841545929078908	-0.38779929668620916	-0.4361988791787912	1.2835589669333078	0.7586157427444904	-1.4905133404474227	-0.5528587830813514	-0.39805535135365105	-0.2620312336849687	0.8251956249200602	1.4777453836960026	-0.33437492132524793
-0.42322474902104246	0.8538667338505395	-0.3155642491992294	-0.6144232786160191	-0.4550757586384397	0.32512913853153214	-0.9804197444522647	-0.3970518646934206	-0.5486711102937091	0.5206751281834716	-0.6448704504930962	0.5580655497487438	0.6204764934782137	-0.28702164738998787	-1.5944812719876886	2.623675194591538	-1.9697108744677236	-1.4249917504210123	1.4488883382610027	-0.9959026904318922	-1.4488776079977739	-0.5976108936686622	-1.8948424114676754	-1.4308586821009128	1.239406819410241	-0.5832936321830717	0.19831834128769668	-0.7905270383386791	-0.8158456415467678	-0.3791126078451291	-0.4541407731414241	1.2637992983658402	0.8505847704089513	-1.476486593975774	-0.55996246254552	-0.45220738285392664	-0.28128604176095895	0.8855575199784369	1.519031666673451	-0.2460699309196591
-0.2903768010333801	0.860393921620676	-0.20620859286909524	-0.4722519273953788	-0.4177259685555838	0.23982443143499793	-0.9995221573879359	-0.39162286623640136	-0.6340774116064347	0.47493983476636953	-0.7479279214375941	0.5596804677643041	0.5637201572366181	-0.3539002005749937	-1.6189291588813268	2.471692050955854	-1.9484616432687047	-1.4036236059872598	1.2281909748529622	-0.8918858345096619	-1.5070525018236023	-0.7010803836166491	-1.857669424298534	-1.4808042194864084	1.294891342347213	-0.5677243902850367	0.2587475534065991	-0.7750170823308	-0.9083631039460072	-0.34940305362191293	-0.4940773124730784	1.2444432496186	0.9111808405709553	-1.460726204681787	-0.5509509790340069	-0.4947333677052822	-0.29175588153158316	0.9916121950672039	1.5883576039021157	-0.10800557147635237
-0.17784879165781847	0.8590550113088528	-0.07230942836802812	-0.3567260297294182	-0.34853007282273685	0.14818418255302176	-0.9675539916185365	-0.3727285557202377	-0.7047614892490061	0.42492313234930956	-0.8557394515277348	0.5037843260587127	0.4795599739611693	-0.37242307349591847	-1.6464875249651605	2.220279503264614	-1.9297126261181934	-1.3995359849930082	1.000401833448591	-0.817426777713324	-1.580275584289844	-0.7733402133368017	-1.8450610582509739	-1.471988934731213	1.3260645046714075	-0.5261917515871716	0.3282881675704189	-0.7833263832799817	-1.0219019228106154	-0.32130540376384975	-0.5502199120350387	1.2075332792161895	0.9256791844505756	-1.4433338524963906	-0.5466620331927212	-0.5383246143348959	-0.30684396610985704	1.136895576783909	1.6652935355859089	0.03485844650268736
-0.10124341608432456	0.8499254344819329	0.015845786470970284	-0.2870065035022776	-0.2544588170543857	0.06835527120340809	-0.827352906538841	-0.3442923691281016	-0.7518736597829431	0.39213785969960513	-0.9301319503675112	0.42609178573485673	0.36187358978153983	-0.3358986037615668	-1.6759575170124144	1.9417839393178284	-1.9045991924611794	-1.410293224650116	0.8145438562493634	-0.7705708913910051	-1.652874907641457	-0.8152995904456686	-1.8334135577603419	-1.413007440113119	1.3595296855149115	-0.4892697782159846	0.3553987810169501	-0.8100613789290172	-1.1030677954162345	-0.29812292707558363	-0.6116268848393428	1.122128741465882	0.8592818700007208	-1.4164928927294211	-0.5451372352609415	-0.5621607649525386	-0.3281442566301806	1.2909976428331686	1.7527241555211184	0.08817828950873066
-0.06800410293855329	0.8529827701763594	0.07678148246599859	-0.27343682504037614	-0.15966432070351114	-0.0022279800663370986	-0.6492488668415267	-0.31678095683695445	-0.784564221638379	0.39038038772483663	-0.9642570596281785	0.3316240764163756	0.22209349380898752	-0.28890761263284587	-1.6990692274914843	1.5908052931703625	-1.8641428303574195	-1.4306988107590484	0.6753403316891302	-0.7514586880003494	-1.7212794509471934	-0.8325689912112259	-1.8123889676379696	-1.316964583632274	1.4108492345007502	-0.4589009603329533	0.33326968113882305	-0.8401029109464229	-1.104256818577353	-0.28499782551073743	-0.7052629984800524	0.989787467252769	0.7352844443329165	-1.3816395544052509	-0.5387851149669397	-0.5525807555811701	-0.3379080261644644	1.3892582225436354	1.8199547430271075	0.01293709697221651
-0.07317571056127224	0.8668221054593047	0.08689893115998035	-0.35728642009053607	-0.08215703827637662	-0.07834669400050313	-0.5274709843766227	-0.3077475819938703	-0.8110921761649325	0.4244114359635355	-0.9585126961545261	0.2627719635797627	0.0768804059960999	-0.26357886513986867	-1.7134271296819623	1.2198307096943233	-1.8183521606408484	-1.465903731112085	0.6245649810252406	-0.7322109904541081	-1.7695334560548552	-0.8318815415499324	-1.7931317313377595	-1.2039531750732475	1.466003068198618	-0.4132854272202078	0.2989646441360748	-0.8561311589081034	-1.0412987584751303	-0.28429403628088207	-0.8157480737334112	0.8451605721958796	0.58622059049119	-1.346898064005102	-0.5310996997989407	-0.5147309026047193	-0.32641089965513037	1.3958722357930513	1.843304975895555	-0.12527561555310363
-0.07905458321320699	0.8752256534551657	0.012515697534493886	-0.5319635783033224	-0.03051001667801958	-0.14260525201526053	-0.4665684589377527	-0.3176808046069192	-0.8368949629484643	0.48811007929473316	-0.8906334677741983	0.2864563178986926	-0.08701371029291619	-0.27924057650447054	-1.724556847092708	0.9370415395726914	-1.7657001374640333	-1.5053100884775108	0.6715753916331629	-0.6821584457203811	-1.7828881386990525	-0.8177001203113139	-1.7654023757364332	-1.0959746475777927	1.5181607433594284	-0.3702574376055825	0.2611709035715597	-0.8528578819164478	-0.9587318441206264	-0.2925408568533023	-0.8854633105556928	0.7506568858667529	0.42689849695558185	-1.3076623206578937	-0.5225109683206453	-0.45981114796080336	-0.305992439344142	1.3174481425031668	1.8501148624942512	-0.2633007050629364
-0.09622183437689408	0.8667608173112284	-0.07105318281444137	-0.707444912514551	-0.009744779952955288	-0.1868916654632403	-0.49995541959965617	-0.3290996484689966	-0.8745720419022813	0.5647868111275689	-0.7647750624376655	0.3560110033152715	-0.2411304888793188	-0.3595580963035673	-1.723815737825247	0.7445337636157181	-1.7080890976030143	-1.515891726278063	0.7570874483225205	-0.5896033917002794	-1.7648427875128494	-0.7624629856314967	-1.7032575307969293	-1.0019914008860407	1.5648107322275686	-0.34657371793865666	0.2167778905768211	-0.8294183361768782	-0.8698101023652521	-0.3324950849465931	-0.8948323618545375	0.7585416344601504	0.3004080139644037	-1.2602260908812657	-0.5191470183811028	-0.39729130152648773	-0.28838007791234255	1.1766462962123883	1.8689801858535475	-0.36784163129712544
-0.15831970394202297	0.8355557209944807	-0.12984495561264375	-0.8007704869479284	0.008647874861145807	-0.21774217394329223	-0.6507884102355206	-0.33215813382563686	-0.9319367658357454	0.6431152211676501	-0.6409212006049597	0.400199821840017	-0.33013326978129803	-0.47982352274524676	-1.6925910606006238	0.5396148370749632	-1.6648711119073725	-1.4934016810940978	0.8541133762375823	-0.4691214867233707	-1.7245105231609696	-0.6672318037212687	-1.6202318263169755	-0.910845924824749	1.5974263838188907	-0.3194008461326231	0.1708591862977658	-0.7828496655470742	-0.8065110934529732	-0.41098177337447517	-0.8526431949870563	0.8434009314006762	0.24558935389021808	-1.2252990346071717	-0.5370507476511706	-0.3338861858212745	-0.27712840929632865	1.0370939486463104	1.8814051791577016	-0.38927865164808234
-0.23953730479694654	0.7613687749844571	-0.20354555993938242	-0.8171484493099012	0.03536661638137536	-0.24914053321129787	-0.8305376482656321	-0.3039712125437404	-1.0012601650950468	0.7141438612486499	-0.5380073387473029	0.4132123983447794	-0.35083801946428533	-0.5979892021696447	-1.6417008309906218	0.37580587528912995	-1.6313848082224864	-1.45371891339891	0.9600485213941748	-0.3845580787317892	-1.6704836274474204	-0.5777358369288477	-1.5434131536341316	-0.8178034397471878	1.6139636965434128	-0.2930929322098136	0.13981926016856552	-0.7199700422535154	-0.7824183325810522	-0.47019655591546616	-0.7455086250147571	0.9500769417819359	0.26337681737428986	-1.2101614348901246	-0.5778698050808294	-0.28674284215864143	-0.2849436674058624	0.9543965697179493	1.8778746583920973	-0.33081008403098167
-0.3305751734211608	0.6740920948871918	-0.28160409047371365	-0.778522673006777	0.055161652325004584	-0.267848823980124	-0.949526240346124	-0.22885760395613275	-1.0684397048086134	0.75146315250648	-0.46643616009276306	0.385315938273924	-0.34061020756385413	-0.7066781991004284	-1.591133201885279	0.3351410435825389	-1.6061574931802405	-1.408036415604761	1.064316824907807	-0.3794770478973296	-1.6023597757432668	-0.498149678761927	-1.4712470931216775	-0.7220896562589615	1.6144255211704386	-0.2910954659116901	0.12653851211392161	-0.6531602692781889	-0.7641503526405872	-0.46168297652205226	-0.6250387967540787	1.068337549108681	0.34485403018455196	-1.1853820357227396	-0.6209688328776758	-0.2768873340515165	-0.32608362246403705	0.9636845102382248	1.8680939677345392	-0.2651682085659316
-0.46050833219751014	0.6064700524307366	-0.33879700529462226	-0.6989345775389127	0.039071019365033294	-0.2553730139574221	-1.0301952954788582	-0.13606859221943396	-1.1313948127973743	0.7619324173782892	-0.45985407694586955	0.28304001710701165	-0.27921262201141933	-0.8051671697255072	-1.5388523025322187	0.30224676280626295	-1.6090355863706556	-1.3690983298568153	1.1641116951003938	-0.41830616007671717	-1.5020250033596962	-0.4180673371701209	-1.4056207740867097	-0.6246569503151769	1.5929278698593508	-0.3150430710345144	0.11850232784911574	-0.586552824177876	-0.7628323992571788	-0.3996672263606279	-0.5569110318066607	1.1739053752466835	0.4581046150578123	-1.1437441040073348	-0.6486139252379772	-0.2956102281335206	-0.3911723890149009	1.0722020861465686	1.831080906537411	-0.24286288635260211
-0.5782186653325972	0.5377353943630485	-0.39350338449499794	-0.5973931105230263	-0.01433412364937776	-0.24124551517301812	-1.092118145755316	-0.05319535452406697	-1.1906977123349158	0.7840044517739381	-0.5129774716532524	0.13052849160863653	-0.18131638838587555	-0.8837070794276866	-1.483753008229669	0.21549488816656023	-1.6298344684553474	-1.3449368151493464	1.2664941059132642	-0.45824933531314194	-1.3652315107260897	-0.38095614335803735	-1.372434979727204	-0.5391792726208612	1.549886954928332	-0.34644910536225937	0.1076120486817522	-0.5358627624501954	-0.8040614192294637	-0.30191714562524813	-0.5494904662358419	1.2134601176290079	0.574284423115037	-1.1084916719542686	-0.639114650918904	-0.31937658573810424	-0.46118849549833624	1.2299526884719552	1.7646755423811054	-0.26722769841035543
-0.6406315893198316	0.48332330505352294	-0.4461151559231714	-0.5187833236516923	-0.10962548040044166	-0.23303860188417103	-1.1375920314163388	0.01270790085018644	-1.248552913360024	0.8069876080041721	-0.596366481412442	-0.006599691143575415	-0.11130860282517022	-0.948948591353752	-1.4381508112163117	0.14006761887455552	-1.6431922373004313	-1.3226483869117973	1.3789562880577932	-0.48540336775290494	-1.2238097254619393	-0.3998360612736411	-1.3717056801078176	-0.4711773065580573	1.4890971503191763	-0.3803180706117275	0.08927416012004134	-0.5236815157284962	-0.84361721142803	-0.18522151287972494	-0.5768607562403049	1.2167386435371743	0.6834331421627466	-1.0802780331197586	-0.5799438193292702	-0.34558202548325173	-0.5231590377007281	1.37505836370337	1.7197511008098338	-0.32625913507391957
[truncated: 97 more rows]
