# Supplementary material for: Obesity dysregulates feeding-evoked response dynamics in hypothalamic satiety neurons
Source: Sci Rep. 2025 Oct 14;15:35837. doi: 10.1038/s41598-025-19800-2 (PMC12521569; doi:10.1038/s41598-025-19800-2)
Supplement: Supplementary file 2 — Supplementary Material 2. [file 41598_2025_19800_MOESM2_ESM.zip › Fig 1/Fig 1ef NCD and HFD/matrix_MPK144_2.csv]

-0.3710987543843722	-0.40187408466199753	-0.2914341744123595	-0.9195406108915245	-1.1924753100931282	0.16249426445056236	-0.1180514471810469	-0.9928288221028536	-0.35556552108649087	-1.2959925596805135	0.711680359647388	0.40643435692067464	0.10372839634410955	0.1904191563328253	-0.6391375089783621	-0.18810331607875602	-1.1217853569364098	-0.22900490418785707	-0.7357326682309173	-1.4088188183459245	0.07378274045040761	0.11233776318041808	-0.6069054872565183	-1.2807730176215288	-0.6295285130811441	-0.21800575586108098	-0.1461013897512505	-0.954129290223514	-1.429248810368625	-0.34997329968070134	0.18942153730736525	-0.14768261762422394	-0.717888235166326	-0.0066368747166252375	0.10795772207854806	-1.0183837778726006	0.5167260346881665	0.05968925027333748	0.5538684312388098	0.5978578644983632	-0.5596087686490044	0.1400756446780696	0.5709566142128539	-1.2258103393807325	1.7039078256607934
-0.3626532653222907	-0.4277457006602634	-0.3294428768750791	-0.9331044251787475	-1.1565192149114512	0.12822658195423714	-0.06161145269377538	-0.996523058789795	-0.3436101606624303	-1.3312057832275503	0.7545433362157272	0.4179386582975305	0.10502066229993351	0.21902404768179076	-0.6659889800962271	-0.18013265409596071	-1.0918580399122106	-0.23379245301001128	-0.7766349271132353	-1.4163352758341687	0.04474345009501214	0.09074427266558421	-0.5233658054024146	-1.2578834249710693	-0.6471657915382888	-0.2222548613398369	-0.11815942348443008	-0.9421984296053356	-1.4637964299650383	-0.2971074562469519	0.2071682179160327	-0.11238876725930588	-0.7186213936482747	-0.0397246078260952	0.08743701575399543	-1.0260309284498494	0.5562008734215367	-0.17161397019973956	0.5130638416442073	0.6318207825661633	-0.5837116950581783	0.10468934346006613	0.5511249013503496	-1.2498603806343818	1.7137644186082888
-0.36414791846405753	-0.4757250416688296	-0.3677283977251453	-0.96643185039872	-1.1174831199335864	0.10290026398352763	-0.033748822023615656	-0.9758667222820923	-0.3155317130896596	-1.3620851525829891	0.7831290843987206	0.4564098163976212	0.07795889016371854	0.2310342671451887	-0.6733263006923877	-0.1533489499964578	-1.0287498333825076	-0.2486677558270355	-0.8355023953026913	-1.429036161692509	0.0401904641992346	0.07794159768511764	-0.4607841320974486	-1.2598263386616413	-0.6696833264049361	-0.23505019026739418	-0.08531012789376759	-0.923415524035911	-1.4559140260948975	-0.2629743556584773	0.21782459594700795	-0.07975778006354074	-0.722792433850823	-0.08553876836362728	0.07307545425291496	-1.0374719034964832	0.5957268832421533	-0.32971485233718134	0.47919706010410296	0.6322566702846805	-0.6265193809480193	0.06852028618598584	0.5337169774429896	-1.2597025564857682	1.6783119747685704
-0.3623602161289301	-0.5190065451605386	-0.40574094488768897	-0.9962755681763127	-1.0807706833385446	0.09880645182463986	-0.0346340145403446	-0.954573552489304	-0.27994625516975086	-1.3689821945361411	0.802700819745202	0.5121758076090731	0.04355532437715326	0.2327930931885226	-0.6727457547143672	-0.12459779014075048	-1.0147556562227795	-0.2745403642286309	-0.8935799596213879	-1.4464541064489205	0.06003211190611318	0.0652327100678362	-0.4130987242412048	-1.2915855047575204	-0.6946727826776998	-0.2401065057558875	-0.04647572504365456	-0.9420831184524531	-1.4246606284357473	-0.2643928501479108	0.2047290581759839	-0.056165794588475225	-0.7248738350842208	-0.12805271487076572	0.056211129141027466	-1.064677242641594	0.5937403485336732	-0.40493175449056923	0.5209652341507185	0.6244560963220493	-0.6800289883103207	0.03603113695602225	0.528730971930739	-1.2505449414219454	1.6265674693584966
-0.35272042224088845	-0.5484232665247235	-0.43289759762642743	-1.015624921132624	-1.0452540515424225	0.09371822018124643	-0.04666306311903403	-0.923359063384984	-0.2529556594630604	-1.3477302479337858	0.8158757559799321	0.5791290393819466	0.013625411027520606	0.2281880717402775	-0.6762026864792869	-0.07035322641740781	-1.001027175920267	-0.28240054369381346	-0.9360698781723704	-1.4633574629619064	0.10594902559328387	0.04087011265967664	-0.37304919412923665	-1.3390972172369557	-0.7119428496590803	-0.22933070224302207	-0.0273210886688691	-0.965906402637847	-1.3875069215014595	-0.28731338258129646	0.17522060582081447	-0.043156507536062996	-0.7280700765560877	-0.1592542270972102	0.04688246883855578	-1.1029979638675844	0.5659818612410275	-0.4085970871065553	0.5742159087872849	0.6348974233793638	-0.7263121606856137	0.017816785363340016	0.5232320007387575	-1.232867773613275	1.57595777591952
-0.33690814297490324	-0.5812904014539819	-0.479529192855016	-1.0550252301159042	-0.9758823488158385	0.06667285694682085	-0.042934488693837404	-0.8558414552301159	-0.21022571897167558	-1.3111236613015786	0.859505997977864	0.7389597301904902	-0.04454103036323384	0.23138847274677915	-0.6913495701142331	0.05785342475602443	-0.9589083273850972	-0.26865143111785494	-1.0038916840776748	-1.4869321573199066	0.19495939057319736	-0.006942965054382727	-0.3028188526650125	-1.4138890474463146	-0.7391133195454718	-0.2209297165803603	-0.016685484274489393	-0.9820130644723859	-1.3411112257961935	-0.3181116364720525	0.14015051055837074	-0.016106619621874298	-0.7394183813283653	-0.2250452593438806	0.030966456501075202	-1.1704499732729556	0.5192129495283698	-0.46203974900581446	0.6009427436678466	0.6510506957480814	-0.8037925171187161	-0.012248683834454576	0.5044424126533034	-1.2185531339498064	1.4754267860093289
-0.33132359658497457	-0.5420049784345046	-0.48807057798461073	-1.0998265010304173	-0.9209053768440384	0.04931677556012404	-0.058480383217369744	-0.7607909183555122	-0.181851878396514	-1.2369594624393465	0.8849696976509929	0.9704995650034179	-0.11407527691417525	0.22557336503561806	-0.693952757793828	0.20220395467150754	-0.9491059864126369	-0.2328349432455788	-1.034393594341172	-1.5108884564426945	0.3545114985504197	-0.04026295555241828	-0.2952944342512944	-1.518576456122904	-0.7559891508299285	-0.2030510651379621	-0.0342326263240348	-0.9869945062768828	-1.290706849439753	-0.3855827422562251	0.09785978506545752	-0.016659927665628453	-0.7673607809999432	-0.2935654793326183	0.0182649311762264	-1.2420004555367214	0.42049076394940466	-0.39447949328468324	0.6400377203146986	0.6402225183405831	-0.8757236468080286	-0.020939185218018457	0.4894514869130656	-1.200067409437334	1.3447940741452022
-0.3370832756091723	-0.45084142003098904	-0.4570115549242392	-1.1402247137246981	-0.888686257024834	0.025210028655318184	-0.08722162727068797	-0.6189539603809938	-0.18421394825927348	-1.1333261082587476	0.8547046436745742	1.2127206780659796	-0.15843411502014884	0.2113368099700927	-0.6826852872825965	0.3019450832984615	-0.9514702028340201	-0.1943592572710487	-1.0171696069564962	-1.5365176491808148	0.5472117884050888	-0.06273832724347073	-0.33982335041018585	-1.6231259064309325	-0.7541419658306312	-0.15878834942195738	-0.07189981860132741	-0.9572288540129767	-1.2570935505278529	-0.46255437642559344	0.056361786488060395	-0.027054916061603984	-0.8030367669957176	-0.353161548865844	0.012633713051909093	-1.303646057052813	0.2812103746184988	-0.2812140654342184	0.7114166304418139	0.6260489026934646	-0.9219035209272824	-0.011775211878583953	0.46656862075595146	-1.1826287615508708	1.2373540819403872
-0.3570741226599331	-0.37556532980229246	-0.4162546610271326	-1.1833863520802126	-0.8799092819958709	-0.025747985293053256	-0.11283718477506874	-0.4469546463977994	-0.22264189247946709	-1.0311145531446508	0.7974388558528583	1.3898608869078628	-0.18407267158368362	0.18661214337083992	-0.6559782208785936	0.3668362680481635	-0.9281527021428431	-0.16955991974530063	-0.9669222984636084	-1.5434597722250856	0.7343099703343047	-0.08534808082804171	-0.4091327819957032	-1.6970807892043527	-0.7358704130062581	-0.11755042065693229	-0.14369817426929538	-0.8882481848770052	-1.2499081795493328	-0.5176264249546221	0.028053185505017862	-0.026747158924841197	-0.8320072360891737	-0.4148177149527591	0.01589121631410049	-1.3439339024469006	0.14370196693740198	-0.18138167088503115	0.7567470691425846	0.5953297157309638	-0.9327220694630128	-0.002790699683713629	0.40889289098972553	-1.1776792578943733	1.1552554423548647
-0.3932961559397439	-0.2975496630888458	-0.38753321545991676	-1.2354922781592537	-0.8856335743000077	-0.08433786146603801	-0.13064032021626087	-0.32618208114019576	-0.28966280517477827	-0.9569187587476083	0.7502639226695992	1.4324938853958085	-0.2056338706034048	0.1448563231801223	-0.6133983444402374	0.4164279907213183	-0.927594946860334	-0.14767445476692287	-0.891758626600897	-1.5091307617685203	0.8798995882311429	-0.10148398669233534	-0.48761111392120127	-1.7328625913968652	-0.7038355833110462	-0.10504796792621537	-0.22148622348580135	-0.8144551969607641	-1.2566174918933624	-0.5539115755342239	0.0028473391913028554	-0.030535190916697534	-0.8535143165911055	-0.49167222869146565	0.006032674028403675	-1.359079687511756	0.02455813145370702	-0.1322693432503365	0.7743365538595187	0.5232992702459933	-0.9166297561995973	-0.013405635468558585	0.31824213933074524	-1.1860765368884867	1.082039209704884
-0.44152529966505566	-0.22176768515699932	-0.37544547921241644	-1.2800632636019977	-0.9201186451887808	-0.15367290276502996	-0.15435749863408837	-0.26733506379761957	-0.36276451709386326	-0.907452789447259	0.6767966932155112	1.3127810664382515	-0.2158231292118805	0.07533859308202084	-0.5661272662164641	0.4551817175630811	-0.9126604248182162	-0.14258096586459523	-0.8069125863374784	-1.4436065254389505	0.9676184126929697	-0.11322896418589531	-0.5513293069574287	-1.7213108773359997	-0.6528202124010256	-0.10978319987923708	-0.2577224935677312	-0.7572762399517419	-1.2512918639916357	-0.5839971974862534	-0.04449388176335935	-0.029415478780815928	-0.8743524929499564	-0.5695362484336892	-0.011846443516303531	-1.3462901673306469	-0.07812908237136502	-0.12683588860401235	0.7793831668295313	0.4380468972993336	-0.8838542192188644	-0.043914030044425706	0.21657464002866766	-1.1889697749340384	1.0275139977553376
-0.4961232294750652	-0.23427997434823897	-0.3910211271404935	-1.2996559515401451	-0.9930757135317714	-0.2567418620354811	-0.18636797396878674	-0.2415695738065382	-0.4084849089258219	-0.8790294463311412	0.6073823274824999	1.077392447074181	-0.2209384347714114	-0.018180052799483627	-0.5308027509420774	0.45814638292763926	-0.8889058770773117	-0.15563881923238046	-0.7499905116173997	-1.3687965731662115	1.057936615232207	-0.1471939877728221	-0.587358078759686	-1.6583788682106266	-0.5896820938105917	-0.1404739846211435	-0.2621436762482755	-0.7416584974054214	-1.2034279500678489	-0.6081639127140444	-0.10284001754518549	0.01815591693367921	-0.88749332902192	-0.6371907583322016	-0.020383213770042947	-1.321553670169283	-0.1547058834209094	-0.1322419608295118	0.7461878965875416	0.37919842290185485	-0.8309566262552478	-0.09845494470295986	0.1227928127237548	-1.1850639035725439	0.986610701561799
-0.5458319665963821	-0.31562412271882023	-0.41476599325517666	-1.2896953372678763	-1.052264977907761	-0.37488821341193346	-0.21589512543222805	-0.2781570042099545	-0.4155163365391098	-0.8815160149207795	0.6412120991481175	0.8076651401539197	-0.23793431662239942	-0.10702151132769436	-0.5309081273548946	0.46168714564342894	-0.9050474814472483	-0.1651378452891888	-0.722854251405219	-1.2931347557114727	1.1176530485873857	-0.2081764910517426	-0.6087034541625653	-1.5694968899588748	-0.5428411702397743	-0.201992389705119	-0.2663859936543993	-0.7820081760218447	-1.1223422620904355	-0.6152828473143778	-0.14838773869098826	0.0882230497406935	-0.8972105621152553	-0.6960003522580361	-0.034754551691477495	-1.3037174590189866	-0.19696150523838518	-0.1468954677446508	0.6644964915250984	0.3537643745263754	-0.7644414352374154	-0.17132762436258792	0.06626733797460349	-1.1786298932521975	0.9427034913271186
-0.5806864261694746	-0.3850111612236701	-0.42389484851792	-1.2488549764677983	-1.0594930749904365	-0.4915206144996784	-0.2377605768015459	-0.35446472259934	-0.39590438949306406	-0.9020183574597403	0.7330987055383911	0.5885167095046089	-0.2605251931557203	-0.19372936918490363	-0.5797754630913434	0.47909896467449264	-0.9180964576462556	-0.16623592211748264	-0.7108087670110342	-1.194148792481674	1.0624916382581395	-0.27162490207673706	-0.6278123341457285	-1.4888878152085148	-0.5197465887683552	-0.26446504305339164	-0.2730911483006187	-0.8068692605831755	-1.0200030031134	-0.6133591103191629	-0.1711042072700062	0.1639804155657251	-0.9163715354749513	-0.741046623054521	-0.053826392519460156	-1.298939239442614	-0.22555444676092243	-0.1919278146765991	0.5426206169953944	0.31932924476351526	-0.7028001447303417	-0.23140892456925508	0.06510141190825025	-1.1605058234954189	0.8997808973614795
-0.605424107553792	-0.4528494050681074	-0.42114204344374373	-1.1811571887134842	-1.047421661155084	-0.6085217983500575	-0.25510436909892265	-0.40259845354978496	-0.35352569813543183	-0.9102647920454524	0.7820610041922181	0.481275394285095	-0.2827232208384706	-0.2787303465053115	-0.6648181310649255	0.441097584145297	-0.9328436738099185	-0.18354386200441816	-0.716729748232331	-1.085183286463637	0.9649375494093709	-0.3158902978018949	-0.6493404297626368	-1.4252016336683393	-0.5240513882331547	-0.3062683189033022	-0.272178476772166	-0.7720637421973127	-0.904730076375029	-0.6147068339338524	-0.15377899911642118	0.2952617524796847	-0.9459153509767635	-0.758196486672414	-0.04685384952247584	-1.3067249098342408	-0.2613186506533557	-0.2522278171050195	0.3996812146044294	0.2836046138333752	-0.6497337202084669	-0.27031762803960424	0.11291064904845335	-1.1336917066089653	0.860479688656549
-0.6218093208556119	-0.5131564078753958	-0.4006421039807434	-1.1197016724806017	-1.030297954971127	-0.7150922529036225	-0.2636704010074343	-0.42571278544788427	-0.3034936426249307	-0.8955981447861128	0.80512903333967	0.4787442477332511	-0.313195885889549	-0.344767379038171	-0.7563004687106696	0.3527363511413043	-0.9564275650837866	-0.2171741186010844	-0.7389023341807007	-1.0211353594766308	0.8709484383313457	-0.3379558047177145	-0.6913002997122787	-1.3761896239308	-0.5625529550859744	-0.3065095816720115	-0.2727104863063391	-0.7069144783010962	-0.7922868065668978	-0.5961562491661796	-0.09633678723826074	0.45441802835532413	-0.9786652932333446	-0.7535011099118682	-0.02093069330990662	-1.334009029148697	-0.2836307067240943	-0.3207777517502125	0.2736220987737165	0.28459262599534796	-0.6021587642657144	-0.3081877478648176	0.1877994593426718	-1.1135974795164063	0.8316671464786035
-0.6184137240240856	-0.5175407679693612	-0.3670763366349487	-1.0721062711752851	-0.978533470591627	-0.798382810325445	-0.25863198089869915	-0.4445751233553275	-0.26581975617811476	-0.8684133466345921	0.826499816283978	0.5452829642084727	-0.3680169091738682	-0.4061899771786487	-0.8268987624680868	0.280140193141567	-0.943128847713506	-0.25289138266357464	-0.7593713660157502	-0.9726252992255786	0.6962523047840066	-0.3452527415357956	-0.7222311775431245	-1.3327419350585654	-0.611117070170766	-0.24852729657120548	-0.287317817050669	-0.5974488321293208	-0.7031570624104351	-0.5647192112059946	-0.0338046229025558	0.5826970961798	-1.0095897532472307	-0.7411082498745029	0.00044838272178970016	-1.371763532782927	-0.28795978070518713	-0.4369222455615798	0.18579116184279942	0.28195550529831814	-0.5693076973773402	-0.3493530797700023	0.2611148962892834	-1.0986180839686626	0.8063299659621445
-0.6002735355900952	-0.45380929455613545	-0.33952983133402914	-1.031333460780259	-0.9206308402768391	-0.8303271614171759	-0.22735358369945824	-0.4588051782014002	-0.25525650241259773	-0.837279106631677	0.8171399290368461	0.6230316161245362	-0.45671804438158026	-0.4887310384313138	-0.8653260276754245	0.20393487730671583	-0.9614640120377895	-0.2992090570714932	-0.7664381004460056	-0.8885411947904214	0.513183566300808	-0.3523481055135986	-0.7108659802305144	-1.2899518477431398	-0.6414064531110484	-0.16896819788674322	-0.31879810534865244	-0.4639031422717343	-0.6418211340451877	-0.5405229568304849	0.005838896872480582	0.6735967679359767	-1.0416081845690135	-0.7291996005655689	0.02677041688483115	-1.3955146828110876	-0.2956354437922314	-0.5439053637201826	0.138302293969518	0.24947460547347652	-0.5640605902641171	-0.38739502409532955	0.30258362689122525	-1.0831874810590525	0.7720519690704556
-0.59290357353239	-0.32864229961320945	-0.3206538930768003	-0.9948224668494466	-0.8801715258809562	-0.8303931541220683	-0.16944046139549424	-0.4724847193451046	-0.2668477238264371	-0.7815698596526434	0.7943672908215049	0.6832745060499174	-0.5675096907445187	-0.5706822218514083	-0.8617549381299531	0.11889606875297751	-1.0628131416931752	-0.33657012891609833	-0.7663024191449447	-0.8067775556926609	0.434085876653715	-0.3688871570584489	-0.6892647965279945	-1.2370034258893186	-0.6455491072488865	-0.11465886836926953	-0.3522229802198208	-0.3846121185860852	-0.5890765068313469	-0.5091597667395991	0.009996229429417625	0.7252803228395568	-1.0687828272684832	-0.719503647555042	0.06104263608032885	-1.3943094176220683	-0.30417078114502427	-0.5881084144786092	0.1417900414260503	0.26610372193490817	-0.5782557699650035	-0.42151173317359936	0.3072316601073601	-1.0668027984606119	0.7291001703849724
-0.595984114987796	-0.15588554043140807	-0.30235004615342237	-0.933772253046879	-0.8122052864760029	-0.8322254221637863	-0.09845041396600981	-0.4893043616727099	-0.29174452022435815	-0.7167073862388171	0.7842238666103843	0.7188987917756362	-0.6933701919651223	-0.6342049524170681	-0.8146516816006661	0.052731682551238654	-1.188715990837538	-0.36436933295769736	-0.7632156695458091	-0.744479614192661	0.410451092598766	-0.40554989715776896	-0.6701595709491122	-1.1648466005194813	-0.6257546600791378	-0.09079545988814644	-0.38194213350812667	-0.3759806944223678	-0.5487138532603675	-0.4583044315474895	-0.023538629996642392	0.696436276298283	-1.077488466411444	-0.7178162465317206	0.09847459433447084	-1.3614616571033242	-0.292617811675724	-0.6301247833455355	0.19743297506214894	0.3237680346970818	-0.6217432250236199	-0.46116119115555226	0.292062084405342	-1.040295227033746	0.6880258179752019
-0.5975897305342499	-0.04169760579479078	-0.291215795462341	-0.8422199608902041	-0.7062054886122111	-0.8007119646157644	-0.027941241390208392	-0.5012019768850664	-0.3334754952894741	-0.6869507115536685	0.7741405219108798	0.7214940179870206	-0.824978692157228	-0.7055718030967043	-0.7459228434632283	-0.025059873935634303	-1.3479717734053935	-0.39245628604767485	-0.7561300904904058	-0.6165225255876614	0.41887666291864784	-0.4733892365534967	-0.6350261281955968	-1.1036666626748357	-0.5961774448494284	-0.10863810196208046	-0.44214176407329714	-0.3850395385927672	-0.5375509456534913	-0.40213943455285	-0.08125345384574965	0.5824417232365283	-1.0665849993697871	-0.7182857842077756	0.12995466787666082	-1.2851558038923616	-0.2629458912278081	-0.6983891584592794	0.2875422538973826	0.34931831979749906	-0.6891381173186901	-0.5062441216633449	0.25547645275871866	-1.0106223154118066	0.6470766286504788
-0.5935593554634273	-0.03464371520574239	-0.3011289694892351	-0.7404184300033088	-0.5895971060845603	-0.7245796747128577	0.026530395953444707	-0.5133458745432182	-0.3882606927475464	-0.6834246498687433	0.7392418356010994	0.7148097085012164	-0.935203809125133	-0.7784614589611337	-0.6825486882289454	-0.09411000805655743	-1.5204471886392923	-0.42800817709385586	-0.7398483343630973	-0.4616064094581597	0.45819327490455697	-0.5515121503507654	-0.616604276217183	-1.098093144584959	-0.5808404045110299	-0.19044778617554506	-0.534408727939676	-0.3892553143421281	-0.5464091955719017	-0.339870911160726	-0.14996601852278535	0.435559718698373	-1.0387908789417497	-0.7137752879071763	0.1613995463055738	-1.1710326133169362	-0.23040985192512659	-0.7288931752569974	0.3841645071087146	0.35612906539933104	-0.7453723550257705	-0.5527627413276494	0.19617720228719446	-0.9821755856282198	0.5976580705708722
-0.5801076577748232	-0.06379581838674123	-0.3335382511278894	-0.6296541885551451	-0.45856940743789903	-0.6531716860954817	0.05963539987301751	-0.5360002377557863	-0.44754767956206354	-0.6791434549018315	0.6728639885176659	0.7427724699331409	-1.0129630700316985	-0.8367673267096587	-0.6382359552242619	-0.12052893818633148	-1.62126769948215	-0.4557048498653432	-0.7163980828297376	-0.3784782442317642	0.5332981894484177	-0.5992042843606575	-0.6259960952182786	-1.135024599848815	-0.5824332438994082	-0.3031967197733184	-0.6145403708799971	-0.3966598278391825	-0.5638898906645357	-0.26688336953998787	-0.22283232875713987	0.2919910143985565	-1.0017606091883076	-0.7089419844542894	0.19991082136687655	-1.0360000709670805	-0.19027271311967497	-0.7282438207060332	0.46813768015352597	0.34869354740095815	-0.7809647132679622	-0.5976623923686539	0.14516793688423119	-0.9438298485316384	0.5575433018131333
-0.5569055796311552	-0.12454385149934008	-0.3725696437438636	-0.5170660861705674	-0.3227147822813782	-0.5771364442880043	0.07040843204283344	-0.5621749912229697	-0.5034639636802012	-0.6925146852339135	0.5900568983203174	0.8350471796712593	-1.0712618394563296	-0.8859447304108787	-0.6152599944000087	-0.13368710691172492	-1.6484104024466568	-0.4727184257832476	-0.6879954638076551	-0.35179674744528955	0.6608877252982353	-0.6105931498363928	-0.6385197386878326	-1.1876787105163726	-0.594355694411223	-0.3983658796869448	-0.6602886045298205	-0.3801226710338845	-0.6080476658730862	-0.20726598465566365	-0.28745930086959304	0.13497594243188332	-0.9678969250580245	-0.7018138156096864	0.24040475447611626	-0.8894089783329575	-0.13685009803384807	-0.7410509701027669	0.5101893621589119	0.30466525543306466	-0.8098526814730219	-0.635761611527353	0.14090854569021377	-0.9004416108413806	0.540249935562397
-0.5259904791313386	-0.2460010032858338	-0.42066530066553376	-0.45459117291598544	-0.221238691435315	-0.48042607623012434	0.0729563510436894	-0.5788135435169006	-0.5398714197640373	-0.7280407045755795	0.5465843650403771	0.9941649842674163	-1.1060393008594456	-0.9418199668067532	-0.5926391911152502	-0.13968483276016525	-1.633921252159976	-0.4771405002393589	-0.6545613298712306	-0.35839966625419367	0.7856334274520768	-0.6034037185331266	-0.6678865314865894	-1.2617301641477852	-0.6131041452560684	-0.47223909909093476	-0.6874761262417154	-0.331811910422497	-0.6790604870422223	-0.16775368218773687	-0.3369778305922109	-0.02146945143056942	-0.934244126962998	-0.6961734942760811	0.28731984047433495	-0.7441802352134366	-0.09697173872675974	-0.7284237623285895	0.49700238773828814	0.241933747943128	-0.8206001430368547	-0.6524858628718209	0.16194536224226835	-0.8747262355460353	0.5283385819687055
-0.4987696946344822	-0.32157543754459317	-0.4916815200595635	-0.442754499667034	-0.13864416031542398	-0.4158580373786528	0.09089226536239117	-0.5876724679642134	-0.5530255386996206	-0.7656330718938952	0.604320775703083	1.13646588321295	-1.1138259786028546	-0.9966493205207636	-0.563551398347599	-0.13236392441095068	-1.5967098176403178	-0.4548978295457534	-0.6063906990695803	-0.42051258726217566	0.8750064015995287	-0.5767154744802535	-0.7145752005753047	-1.3610969784101943	-0.6244416008627703	-0.5350538414396161	-0.6961946617974364	-0.280945854663248	-0.7529830497716998	-0.13244332348286894	-0.36349293176639375	-0.13342102094615468	-0.8977872036179114	-0.7085780927553476	0.3552385879626282	-0.6198465634751115	-0.08298887362876191	-0.682554295674314	0.44670070978464	0.1926421117741396	-0.8049965527052386	-0.6404237829637902	0.1894793958253735	-0.863091285405709	0.5066728519469752
-0.4981652550610357	-0.29605275434670547	-0.5733737019256222	-0.4545113406191052	-0.07439440846942065	-0.39876592681152495	0.13496408684057762	-0.6035685511200831	-0.5412441916078782	-0.8104386998095986	0.7409390818042432	1.207842613983469	-1.1075362617426716	-1.053369630123583	-0.5382103224801156	-0.12709750022297833	-1.5298166449148796	-0.4148610222972634	-0.5343853863815646	-0.5023378998572756	0.9507754205738246	-0.5219716506079523	-0.7545214937663463	-1.4522322766817806	-0.6189509149870626	-0.5751106629190207	-0.6754921528555518	-0.2412911179281932	-0.8358172521729891	-0.08498868267193502	-0.36834255524954995	-0.2178676148665936	-0.8666782183231753	-0.7320491073371255	0.43494378783056886	-0.524062253891848	-0.08714250388215097	-0.6581448233970943	0.3796626405489073	0.1560892941788165	-0.7905125821810162	-0.5991782662918854	0.24280170810190865	-0.85341960393915	0.48909995480629903
-0.5327256629497482	-0.27294536064436914	-0.6569667033847996	-0.4928861116347722	-0.05138660511385219	-0.4088511648886076	0.18727537596096933	-0.6240244813238544	-0.490538640051925	-0.8640879179189447	0.8753419559145741	1.2118996574281176	-1.0859254397102471	-1.1217285222101796	-0.5026321232489469	-0.11330799193459076	-1.457953622881111	-0.3666051761381995	-0.44652420609457055	-0.5393381436673551	0.9517084261846819	-0.4569845669021654	-0.7973730383604505	-1.5095539788189956	-0.6051208723933577	-0.5927264459716313	-0.6473139927007135	-0.22067040882883832	-0.9311179619933576	-0.031788677629612155	-0.36111116402022747	-0.2990663887905575	-0.8284024029239958	-0.7468043288071403	0.5202176367325565	-0.4518348809887513	-0.11217393773229953	-0.6660348723687533	0.2997219613708345	0.13340497082764952	-0.7620378070001144	-0.529696256767848	0.29550031261714194	-0.8584207725607464	0.4591526006572554
-0.590714522104231	-0.27625049363828147	-0.7391140977100518	-0.5534327678724045	-0.06747362843957987	-0.4243982697764895	0.2408965107649003	-0.6480985904004241	-0.3913768203836826	-0.9186723638587017	0.9791543453605686	1.143867083889862	-1.0394617588154285	-1.1959318067230296	-0.45193436019356203	-0.08425584971083096	-1.399997021734387	-0.3005585008845774	-0.3337428935127237	-0.5313552803554819	0.8593816133129	-0.407958692599097	-0.8629878672182999	-1.5286428184155922	-0.5962823624139322	-0.6052937155655831	-0.655041889813491	-0.2272077824562214	-1.0097699670449198	0.013834536022729688	-0.34590587264071415	-0.3466639766017983	-0.771950847361087	-0.761365865985782	0.618650547431994	-0.4012394477577675	-0.15444271782935343	-0.6754113956137049	0.22694178532061354	0.1371826643881322	-0.6732723937782006	-0.468095264315724	0.3029879399626215	-0.88983651567203	0.40112699442921207
-0.667137621377084	-0.2563496496851406	-0.8079034669658653	-0.6063922854334709	-0.11715655198121215	-0.4248912741012738	0.2843367354203398	-0.6905171198881306	-0.276495796362727	-0.9672694559517439	1.0297087510722118	1.0282553631428886	-0.9841279643998391	-1.2524764080352964	-0.398465587764096	-0.07034270409135732	-1.3338322607584945	-0.23534199817282841	-0.19621105026235042	-0.49008800144823017	0.7702734660855606	-0.38404879419472976	-0.9310548013484196	-1.5008855946610615	-0.5940473003579841	-0.6287826266146798	-0.7194012845812063	-0.23934159070347114	-1.0691749659955057	0.055189342829643426	-0.3416265820967751	-0.3331979648623823	-0.7258425928086831	-0.7775883926934675	0.7033143477038472	-0.37828514367211014	-0.19310174322890034	-0.6838647400994537	0.19152299042313303	0.16670316012471117	-0.5310495776889725	-0.4410615429643923	0.2844459544557748	-0.933200643045242	0.33115665778479725
-0.7524009411295405	-0.24376212591240703	-0.8535631220788789	-0.638942369249848	-0.17604259686507134	-0.4025740940761967	0.30039580236235486	-0.7485093922717675	-0.18386914406375482	-0.9948049645396683	0.9938437859506115	0.9365253305108631	-0.9289513095244775	-1.2649893484411108	-0.36065887254334844	-0.08861209269548748	-1.2652699845383824	-0.200861724272332	-0.0654745788401105	-0.4257972350654491	0.6831535578892178	-0.3892157780005354	-0.9816609918259186	-1.4208145575480917	-0.5767931299772856	-0.6600747678099352	-0.8135761447080695	-0.21920672592825854	-1.1175238368460163	0.09034831340244961	-0.3640130467109627	-0.27054319543441924	-0.6930432241375885	-0.7765348675328199	0.7533226931022976	-0.37578893093466265	-0.21100577564107964	-0.6987177475091657	0.18504770290560166	0.222950837801704	-0.37495591620814295	-0.44269578487659167	0.25105408265220047	-0.9666347641263991	0.2583826680353172
-0.8434309411367746	-0.2675570080318445	-0.8820846432552332	-0.6767951598628367	-0.22962230063664935	-0.3486968734172918	0.2889875847514799	-0.7897906763480034	-0.12926762734535147	-0.9792125681103618	0.9047033139037726	0.889819268663383	-0.8705987818360843	-1.2410260844342549	-0.3388849833912321	-0.12092352541320225	-1.209506943346005	-0.1920109604394562	0.036079106078946585	-0.34671253850837	0.5586686083951788	-0.4251662940642049	-1.024212875269015	-1.295750697835	-0.5284293120610927	-0.6926380397119714	-0.9176849069988947	-0.17647087518820037	-1.1494464602335577	0.11839573416185281	-0.3971533361790739	-0.17173678447311508	-0.6591795400073048	-0.7695622330434093	0.7666303564891391	-0.379741743782062	-0.21931303614785747	-0.6986551591187109	0.19682313316896421	0.36437824047226997	-0.21677407492780915	-0.4730285366301198	0.20017958827303656	-0.9845211750437212	0.17977607852262206
-0.9314877518908375	-0.2888224516355328	-0.9097388001512321	-0.7158147301994573	-0.2824644434814236	-0.26468427816547085	0.25534787670355863	-0.8165485397236159	-0.10869216203332313	-0.927478039410572	0.7910053414840087	0.8570665526808169	-0.8154055859564879	-1.189150303413827	-0.3272350355297753	-0.13610461132168836	-1.1682538642045817	-0.20176796840170724	0.10935831542692338	-0.27619660348788966	0.4548075645874274	-0.48139839740722934	-1.0508352104530545	-1.1553274730887515	-0.45748914185572725	-0.722309759326345	-1.0277237410801177	-0.10522088256351374	-1.169311897644759	0.15674493268833548	-0.41765303899434103	-0.05630494010243694	-0.6319884218363309	-0.7762648833690882	0.7273135043906075	-0.39752368943806554	-0.2173699968635375	-0.6869237476829121	0.22571524937813967	0.5802625302608859	-0.06901980383776621	-0.5460692224676376	0.17610572237072278	-0.983115887993025	0.10521642875979795
-1.0015047251825628	-0.30142035259192057	-0.9514184220061631	-0.7358280729327039	-0.3417438541929122	-0.17448001442521724	0.20238704766886412	-0.8505065428380914	-0.12982833697170934	-0.8810168054707639	0.6547124660707666	0.8091269573871849	-0.7675441902038511	-1.1253932951274297	-0.3417028267265662	-0.10714717003237753	-1.1463265893668233	-0.23779613373485886	0.15880284288853425	-0.23147946332321298	0.37473205246607366	-0.5408455875526959	-1.0349495150453645	-1.0185831381708041	-0.37074139193176386	-0.7373544734706233	-1.108089284763911	-0.011625125992359726	-1.1831843352367246	0.21540229527178498	-0.41775347498363724	0.04788067272802844	-0.6168309880522205	-0.7919855916854902	0.6379687540529153	-0.4228742435085264	-0.19934753993515797	-0.6907846690190682	0.25180825981915483	0.7558962216420907	0.04352864441977968	-0.6455556080338732	0.18251518152581095	-0.9511249416036375	0.038984296255469966
-1.0544270271403142	-0.33625655811959315	-1.0115864363760367	-0.7410540179053928	-0.38590736346563065	-0.10624355756649298	0.1469357175262907	-0.8573698551143212	-0.18240936555375525	-0.8477846219563879	0.5496258903159228	0.7389757501053752	-0.7123882115837821	-1.0739944366099308	-0.40224743013520214	-0.05728712804495053	-1.1564244573919562	-0.2856650070357592	0.1840320270358038	-0.21992339175923567	0.2728592476893194	-0.5741118252933232	-0.9940019150814436	-0.8864650072119454	-0.2640084356298627	-0.7287554362814092	-1.1157162835167584	0.06480925606589538	-1.1841320033595886	0.2850629903806457	-0.3890503040426451	0.12427319689914448	-0.6098157322856181	-0.8206244553143434	0.5227438637522147	-0.4303714499568095	-0.1801890848698959	-0.7034001414700349	0.2585199467222469	0.8800951622382638	0.11135005854623832	-0.7475468129795544	0.1971394047129217	-0.8835816105640278	-0.03327235274247941
-1.0894168438379621	-0.35818614147716044	-1.08158765501646	-0.7390182943349506	-0.4222322391107083	-0.09244331839635037	0.09666635222489503	-0.8358382501105288	-0.22510063641573624	-0.8065777254556756	0.49275061931970915	0.6589362503607441	-0.6404513841677739	-1.0370789614708777	-0.46524691367946786	-0.01280399466901978	-1.1591924220402314	-0.3265452166674267	0.19631118478181533	-0.2483548740327169	0.17877235436386846	-0.5520530374721795	-0.9664513612101363	-0.7400727837192784	-0.15969494195182599	-0.7039737889044528	-1.0601579775083418	0.09138617058210795	-1.1807150591419397	0.33406105165990885	-0.34225789402949425	0.1947855953508363	-0.6162016250407499	-0.8672554157675126	0.39232250565214205	-0.40467245429141874	-0.17318010794812597	-0.6995509554570888	0.25348361198638913	0.9778066591392067	0.1480709224673114	-0.8387894408625239	0.233364602226129	-0.7901575763407556	-0.11381897007341135
-1.0994846134126737	-0.3305802386606604	-1.1492974325616188	-0.7347656892896077	-0.4639372119607481	-0.1439913847649362	0.044111037059350974	-0.8345126710640379	-0.25242395205875684	-0.7816140934013796	0.4347463541677171	0.547089209611767	-0.5571178048341692	-0.9800825388400461	-0.4695673466049726	0.023674279164453423	-1.1647616501596159	-0.36126362771140874	0.2039847161418153	-0.3159760092718275	0.10164253244622612	-0.5024627592163317	-0.9508689813577345	-0.5748032567951425	-0.09150806298465561	-0.6954287657679348	-0.9814985333651729	0.052457125369189964	-1.187215261618483	0.34268279040045746	-0.28990204760925964	0.23698433722035697	-0.6399823206102992	-0.9125951476115318	0.27374625845384465	-0.3469196879711404	-0.16763608615268377	-0.6982874523247908	0.2364388736796598	0.9886421013420135	0.16618921442981985	-0.8964041049119933	0.2852765200675591	-0.6803833028291092	-0.19623051737155217
-1.0941940168373674	-0.23543962462161297	-1.191905933894093	-0.7229382274595273	-0.49649233175771873	-0.24602775230001245	-0.0025051148013813087	-0.836754565680917	-0.2786999652387534	-0.79789843204305	0.4092776478686204	0.4199111103177585	-0.4638348114534899	-0.8919020781667728	-0.41890080619042314	0.02535522075092416	-1.1917503460685044	-0.38922158984866495	0.20402994324216905	-0.39772037540166943	0.03908633965538105	-0.46248414589442993	-0.9399240405373916	-0.4042637201919653	-0.052927013128423205	-0.7064620362653182	-0.8910385673993477	-0.02842057978011329	-1.2029340948488927	0.3177074410038535	-0.24854035501733568	0.24221620854532397	-0.6801231593837843	-0.94209385210966	0.1842959227763218	-0.25950083274483743	-0.1696449168348932	-0.7113449552833423	0.20218837139777573	0.9837746884852383	0.15751660385826044	-0.9155797191247601	0.3064293023842778	-0.5613678892267299	-0.2688543114189748
-1.0868730633937258	-0.10000181215678876	-1.203249336255615	-0.6750756950069577	-0.5058183799210795	-0.3871977938362722	-0.049630850462284715	-0.7957268076518241	-0.30652276359490865	-0.8261859143594801	0.43487902975586845	0.2859686019635202	-0.3606809737958496	-0.7897569919252586	-0.32181790734495036	-0.018228253747740716	-1.2018648635050562	-0.40986675720472227	0.18432977211313142	-0.46497146965674296	0.025677948977077546	-0.4260767313927956	-0.9494583813054301	-0.23119494683183114	-0.03406728607880082	-0.7192057517647438	-0.8072012028761641	-0.12559866950079693	-1.2336999402460846	0.26819982942643367	-0.2268641163274565	0.2512131937774943	-0.7414844054550243	-0.948303487875482	0.11249789169127675	-0.14814518237832056	-0.19644833233485143	-0.7031928174266555	0.16882179725320554	1.1038399605508058	0.12175541405781101	-0.8976641512461656	0.3036085135140682	-0.4338518667000385	-0.3254405421689713
-1.0871484451298907	0.010367318895025684	-1.1842749736828844	-0.5863728017543105	-0.5042735995354966	-0.5483791526501933	-0.09400411587860102	-0.7347610369152668	-0.3263892857011973	-0.8437625103749273	0.4458835936334805	0.15652768969199246	-0.2567662499434203	-0.6837003044535752	-0.1868424310164344	-0.050742241241915974	-1.15755245501554	-0.42220027676107214	0.1637552103772566	-0.524914254477093	0.015023758267942467	-0.4020122938108813	-0.9776813455643646	-0.06299610388191049	-0.04608829551484655	-0.7429107190246252	-0.7645349554932765	-0.2184472098012759	-1.2862532541769056	0.21677586564072898	-0.21956457210539732	0.2622760806404872	-0.8183490702119693	-0.9310919974376066	0.04951819176618731	-0.025822190007458844	-0.23373451056511518	-0.6680064066680673	0.13411562659045823	1.292434046762589	0.07442037664521418	-0.8469301038457214	0.3146973479838488	-0.30189265717482133	-0.3574697756326392
-1.1054099882272763	0.05784293411370326	-1.1174387119377995	-0.49421255595216385	-0.5181479400808133	-0.6770532814188895	-0.11933976115471849	-0.7086333668568388	-0.33253453430731095	-0.8315097619751601	0.4236942273434085	0.08809461828160917	-0.16683280992023458	-0.5954403566964805	-0.04339391053139582	-0.048516769282363134	-1.1051151337539458	-0.4233578878752377	0.14952751839100914	-0.5794644628738258	-0.03578634205084321	-0.4154572022574574	-1.0071650793001	0.0821958818042725	-0.09322807517849319	-0.7771808349918577	-0.7644065393988211	-0.2845066630642398	-1.3692476258383965	0.19551137167635238	-0.19325034290980597	0.23317338714384914	-0.9019554979085418	-0.9041698809368282	0.010807477729647753	0.08817247702885297	-0.28309121726140585	-0.6179317825301357	0.08801432032807649	1.434878520776362	0.03956110280072065	-0.7914040620531978	0.33238055999020893	-0.18276358064922416	-0.35998138153926024
-1.1274428608640068	0.035635761093381846	-1.011297314949252	-0.4117058771265943	-0.5269535980347072	-0.7532166267123344	-0.1289141948086395	-0.7084595204245125	-0.3316354654236685	-0.7817246777732182	0.39097842995566556	0.07877102781848669	-0.10446908870496621	-0.5466060025149113	0.07280114733503282	-0.030226336026133293	-1.0964491151107771	-0.4078458989454222	0.11555819710040036	-0.6026344249055358	-0.09109850001153837	-0.4520057177472866	-1.0408952308098713	0.1937628144597849	-0.1580448748009908	-0.7928305065263316	-0.7790322152995006	-0.3169659838594664	-1.4817531836921614	0.19312239310456042	-0.14040307754194428	0.19405876466614255	-0.9859672222041244	-0.884009106971235	-0.011087793296777688	0.18152340760490218	-0.35762409888320035	-0.5493192594944887	0.050022540813841034	1.5061025739820757	0.036913113097519656	-0.7466265973233861	0.3499164641333472	-0.08565755657988719	-0.34812843738525745
-1.1467242498826131	-0.059136462925935954	-0.9133497422261854	-0.35682117302153477	-0.5352593535826571	-0.7968610961891031	-0.12801345161256172	-0.6941389205616038	-0.331052198513492	-0.7096236673341556	0.340051030609408	0.06376437254987832	-0.07774709636406922	-0.5380715998309054	0.15256718900754693	-0.010073451059071885	-1.077327266096984	-0.380192223158175	0.06237489600955537	-0.5961702714656458	-0.15025675970432606	-0.48264142992227954	-1.0984813334632815	0.2777196789538982	-0.22077604041395524	-0.7972848654053339	-0.7811785985925448	-0.3256988818377199	-1.6097417700321484	0.17298407914697936	-0.0813538898350455	0.18059275292672616	-1.0601595654830445	-0.8769190880628109	-0.018858092194707222	0.26004843392455645	-0.4382624222290888	-0.4839926269576985	0.031761544798792604	1.4772577042091988	0.06077612097653803	-0.7009861917707775	0.3744824009830201	-0.0051222089833473485	-0.34546246367374495
-1.1697022886477064	-0.17973749706094513	-0.8362958062281238	-0.3750106548183668	-0.5649011077187532	-0.8348690122832989	-0.11176059928174902	-0.6928350723191539	-0.32191005362857	-0.5862873376453188	0.2755656881418698	0.04581405792113506	-0.0773253007560891	-0.5198606905742988	0.2376176626413379	-0.0015635198662192304	-1.0279659235949008	-0.36025485231192145	0.0028447251690840447	-0.5977468002413853	-0.23861524303473206	-0.5039644768764063	-1.1739192010273347	0.3238989435236459	-0.2644885129704727	-0.8100321818416063	-0.7691487623155036	-0.2890791346465159	-1.7394121336042594	0.1364921545333434	-0.02972261733759062	0.15590015371965638	-1.1255605971671803	-0.8808749429835705	-0.012237500330492309	0.317435622178023	-0.5112952599790151	-0.4335776784466715	0.018605405080633956	1.3017802059271297	0.10513439144090479	-0.6636582737014812	0.3936951073990051	0.05636943247764943	-0.35862962022074696
-1.1764934823107596	-0.24118599007021282	-0.7781331872865886	-0.4608242330185465	-0.6150429580592857	-0.8729351572347527	-0.08398469355410744	-0.7109404538858412	-0.30826934185632054	-0.4328183464070808	0.2286160531271698	0.026826453803582173	-0.09175732695072436	-0.4540412016392666	0.31388286571025803	-0.007298187563411768	-0.9985505759718111	-0.3613231619972802	-0.06908144009331267	-0.609773132222576	-0.28922977885866474	-0.5260602197182672	-1.2490610618446614	0.3193279229119821	-0.2790275439546134	-0.8110008338532889	-0.7350909795502322	-0.2296277791847022	-1.8421073242706334	0.0769338479444577	-0.0031250151722006817	0.11855022376019546	-1.1826481059301615	-0.8879121389034385	-0.012925760323464494	0.34483112855971093	-0.5834070181584969	-0.40206051207847276	0.007350738681115185	1.0278284072367119	0.17711883635914116	-0.6408857999529867	0.3848440987662576	0.07000553893281572	-0.38411282433642757
-1.1694339081421217	-0.24015864888843153	-0.7634310551585857	-0.5597272374341034	-0.6686800276807257	-0.9105704086424969	-0.03728959209053225	-0.674490651908017	-0.3037901097836945	-0.34258149898641344	0.19637838851936884	-0.04786239436942892	-0.12402882621230868	-0.36622052460855425	0.3701226475138064	-0.015492448974767568	-0.9875411526715319	-0.3814556730027787	-0.12711534769708485	-0.6304838635478763	-0.2596099064091758	-0.5609860738438542	-1.3254198392874215	0.27084475358726084	-0.2784489076897734	-0.8055022032888293	-0.6790602857657827	-0.19558792685397516	-1.8970097873510887	-0.007448419908970905	-0.018158130570063512	0.10579794665710134	-1.230189726503454	-0.8999675187361393	-0.029725561061010642	0.3527824515128615	-0.6433912286604482	-0.4160881350890679	0.0032942622680163388	0.8074871655262579	0.24802364789167677	-0.6180293231155473	0.3224043700192329	0.03707429017862399	-0.4202557511953243
-1.1709741788698245	-0.18749963043440296	-0.7825807360433022	-0.6387274361428629	-0.7237635362308419	-0.9536947003277605	0.045797687665551326	-0.5764086678697162	-0.30266869053097956	-0.34034453512178353	0.1622407093567203	-0.16786357179491757	-0.15176809031362928	-0.2610842138969102	0.42107409452597294	-0.01975136044346258	-0.9653849484267738	-0.4240392247024327	-0.11570681163288077	-0.6756674095361824	-0.18179968301986021	-0.606585209862188	-1.3985298513247444	0.19598394419362164	-0.26944825238338704	-0.815854896722243	-0.6199109154016964	-0.1590419788006155	-1.9054453683884098	-0.1010395170638684	-0.07580121442681646	0.09852636579805822	-1.276818605955399	-0.9200813389341269	-0.07152562392964035	0.3447168854138325	-0.6663919013624247	-0.4599938909928364	-0.008457185448984713	0.6852497196634124	0.28924076278529964	-0.5992088128696837	0.20442017420791872	-0.007495353046900704	-0.46833923636775765
-1.1888576555158648	-0.12040854381307924	-0.8018288412435203	-0.6938393552467348	-0.7940571901159301	-1.0014074259649535	0.13756942373441136	-0.4530284061272125	-0.29616574785287897	-0.37196850591427155	0.15524144625348912	-0.28931855649622806	-0.16104759368920502	-0.16353264439414064	0.453163163643861	-0.017615328255333827	-0.947599214679291	-0.48608056550104306	-0.022196012726711834	-0.7353750641479262	-0.06806670648238247	-0.6389410102742248	-1.4539671642611733	0.11253752566318465	-0.2606669701664182	-0.8234564744050029	-0.5596516630783859	-0.1070812358300077	-1.8698077079933977	-0.1974626800063462	-0.15294322820549272	0.07762834660703091	-1.3367794369487596	-0.9371754449529883	-0.1513911570913987	0.32403887600980635	-0.6760106037337893	-0.4915423515562624	-0.03431379650443932	0.549870259087273	0.31951492694237044	-0.606528536574557	0.06452158308492885	-0.05591575833781506	-0.5271617142372704
-1.210428446934284	-0.09863980680215426	-0.8156482302918715	-0.7298682849233096	-0.8726443068668548	-1.0416746217207589	0.2261185805599355	-0.27791434356483186	-0.29206676713605867	-0.4047172777460369	0.20174298824405557	-0.40274355886138674	-0.144870491547826	-0.12629922091980075	0.4554072909538564	-0.0073008181449243734	-0.9431746335949068	-0.5377530181770582	0.18742782848735495	-0.7959268747545034	0.09090685653090244	-0.6598541924531189	-1.480677205147947	0.03589705331510451	-0.2775745946522394	-0.8200211806535329	-0.494040211389728	-0.08998751052679986	-1.799662470317024	-0.2836136043294642	-0.2337834385900376	0.07166637058527621	-1.3807953066200966	-0.9482829456021543	-0.2592016101950814	0.31572483106849175	-0.6879890242427706	-0.5151538218551883	-0.07275439224343468	0.39884969421167404	0.31867076915108167	-0.6343641055930891	-0.07368453471593452	-0.12086550812944755	-0.5866851053830494
-1.2332897985230362	-0.1324668312194403	-0.8344749563913494	-0.7631767755600473	-0.933345571142792	-1.0663287198837896	0.3233342506066813	-0.11468703081278671	-0.2927692654035641	-0.45972826340574446	0.2625084076173871	-0.49861874446992943	-0.08659239837848817	-0.10871584127231174	0.4391598092294863	0.007843439622386518	-0.9468749652826001	-0.5639150293571946	0.5065992446079834	-0.8495751082526477	0.2110690158366464	-0.6749251218112746	-1.468884442534509	-0.013551824589546412	-0.3307709791758879	-0.836419847052059	-0.4225307919342856	-0.08837007942237715	-1.716503480249214	-0.3490428165275459	-0.30521853597692195	0.06608090595424186	-1.3792103662613666	-0.9688164150981151	-0.3803783852077333	0.3137569928807328	-0.6965989251798376	-0.5471756071214257	-0.1133979561696109	0.2856242269291721	0.264102632347861	-0.6683013535267948	-0.20303964388405044	-0.1768909962829553	-0.6448275304904708
-1.2391825009282629	-0.19930627113714577	-0.8621383405669263	-0.8013949524549104	-0.9677118127711358	-1.082663855306563	0.39631239258049505	-0.04444220675079301	-0.296600781183674	-0.5192574105434472	0.30454153593153394	-0.569959430431957	-0.003688885154981536	-0.05738810277717978	0.4108642909730168	0.01540899205226103	-0.9432120947705979	-0.5851290798893563	0.7981406713375712	-0.8746646578890485	0.2472769672064678	-0.651714009253206	-1.4287225394909133	-0.018067661853785798	-0.38702586967083413	-0.8646836003594883	-0.332648698393511	-0.06028028258035425	-1.6295449193977158	-0.40343915705249744	-0.36676427541775375	0.032623776373620524	-1.3700500041048826	-1.000196204910937	-0.5078277115199721	0.30258686929245293	-0.711217773790762	-0.5594546669737	-0.14444164939519344	0.14879907208661686	0.188790428557648	-0.7064960307411126	-0.28503997634105344	-0.2048210764155507	-0.7157365902727422
-1.2141881077559948	-0.2797320387543169	-0.8997856412461648	-0.8429138877784691	-1.0020329812317301	-1.087403684287363	0.4220607289623851	-0.026633812839330445	-0.30616184705380495	-0.545285812120879	0.3722110925147054	-0.6296336133789177	0.07365271539466163	-0.0250870620305085	0.3754929417373779	-0.0008348487872643223	-0.9129809259880173	-0.6090387105873594	0.971330314291756	-0.8642688189937694	0.2473828979745128	-0.5733055339322093	-1.385808870024039	0.018247579363829876	-0.4266401985714238	-0.8660375526137362	-0.2196241901161947	-0.06092910000056949	-1.5318683655510144	-0.4587438263698146	-0.4377725198501293	-0.017658501354061145	-1.3610675770406462	-1.0207326090173736	-0.6214101632010799	0.30299814461761587	-0.7319332919393964	-0.5448754837722263	-0.165878619764079	-0.025378027835209805	0.10285960834016838	-0.7460805772452448	-0.2942796269959187	-0.23526551818297073	-0.7905966314396806
-1.1586613480223096	-0.3261569641279913	-0.9459743270549982	-0.8853846697186757	-1.0290113209099245	-1.0813478831325325	0.4254232643198531	-0.06498143837005357	-0.3326312083808213	-0.5640567193521882	0.4501592522101324	-0.6816302521171982	0.14554405504902412	-0.035642110055874775	0.3670238004109587	-0.038265393128253083	-0.8693178445438102	-0.6169700004495547	1.0969448165989464	-0.8563938843022401	0.21973904177509382	-0.4614292480303062	-1.3608492887876642	0.07410232418200953	-0.4631133591771671	-0.8489979194565498	-0.08460842566334911	-0.0893694427473532	-1.4188378084554756	-0.5014242024306282	-0.5206214500205977	-0.04385714612401226	-1.3194670114918652	-1.0317960905094092	-0.7140906281638013	0.3110951275817615	-0.7077703045413817	-0.5345562228960553	-0.17582795042593685	-0.13783342681499838	-0.00045197650637820443	-0.7703651065947462	-0.2515196019333916	-0.2694470590925617	-0.8466488330268074
-1.0824599543845046	-0.3049356235548339	-0.9992557150996421	-0.9163135438137957	-1.0285401014289113	-1.0705600168445366	0.4138643247399133	-0.19498959534501173	-0.3678366834840171	-0.6297343575641422	0.4756855347078609	-0.7402230908094148	0.19375694714164537	-0.06807284025509763	0.3967165318447826	-0.09704310644296621	-0.8446892027034508	-0.6155709447315778	1.139311302855214	-0.8609500139181915	0.16337572465456862	-0.33339353943274375	-1.3630711665902577	0.14380349059145722	-0.48774673159464454	-0.8253865765546753	0.08471736745459155	-0.10735798259692453	-1.2959790875880786	-0.5346446664343604	-0.5943737491605295	-0.02936964261151121	-1.2716057667713858	-1.0407437178487242	-0.7724050202956201	0.30510307458042873	-0.596310904331116	-0.5446329537592156	-0.17675641757792163	-0.16488389214664642	-0.08783119377628044	-0.7759704036207006	-0.18105943016540352	-0.28808777850033146	-0.8858749438807093
-1.0037404514812582	-0.24124565887622568	-1.0575198341165382	-0.9287029021949937	-1.020865370229449	-1.0604087860625613	0.37334164677136916	-0.3537331188632981	-0.3994555504599949	-0.7003946116158156	0.4723561284391565	-0.822965951190905	0.1897871061253561	-0.14994872012209778	0.473453977356328	-0.1702758651687222	-0.8381001981347014	-0.6231251841165886	1.0234357028241727	-0.8674642770746692	0.1281578185399362	-0.19071356398894865	-1.3929715024139793	0.23211983953210752	-0.4943597174785312	-0.770357059667921	0.2581066127042357	-0.14449432375303903	-1.1740057467979113	-0.5674183508288395	-0.6484262463999452	0.03407416373091758	-1.2638095736554715	-1.0351386118408228	-0.7686704277201184	0.2955437793490373	-0.4002218359696988	-0.5600336095854039	-0.17132608386612952	-0.15752828689666815	-0.1417106755392386	-0.7739810577415985	-0.1042305439704524	-0.3066906102670283	-0.9124428947334685
-0.9284515515624407	-0.17718989847380123	-1.1179831214329154	-0.9242200116778815	-1.0318181499924826	-1.0586502745733708	0.3170218709975184	-0.4741688566582695	-0.43401975420890854	-0.7101987060677184	0.47909504699205313	-0.9176076033532959	0.16753118492778413	-0.234330534894843	0.5623721556235204	-0.2418224211449826	-0.8502168072942897	-0.6242563355481441	0.8613380062317167	-0.9012266622744278	0.11369419444149265	-0.057386568334076224	-1.438706371985462	0.329619617206654	-0.49960559570372987	-0.6858718793775775	0.3968968930762594	-0.19490835979299143	-1.0508756280173934	-0.5864046380253706	-0.6875639992288833	0.10587652294733826	-1.2656713019354766	-1.0189806465635949	-0.7199838543536253	0.2849620079620319	-0.16897823066961934	-0.5722461692728205	-0.1535378866222024	-0.12870521150971717	-0.1883392861685984	-0.7610369453996474	-0.05530239391173295	-0.3345001388143921	-0.9232236084588974
-0.8559888150546057	-0.139178274747896	-1.1772407108844025	-0.9056927778557873	-1.030715906162982	-1.0652301354435234	0.2523154942307087	-0.5859340036409482	-0.4640241641572711	-0.6857816767656557	0.47917014638157285	-1.0101626616019037	0.16207265353038586	-0.23794928897409068	0.650330237685045	-0.3049958361670392	-0.8935843616858236	-0.6035979383507823	0.7516735946492409	-0.9672095952404597	0.07926262056657905	0.044646243867560206	-1.4980575519063934	0.4285817535879507	-0.5175941890359559	-0.6117501953311862	0.497831943318395	-0.2290589108304853	-0.9343079997590532	-0.5784475301085045	-0.7141831233919803	0.15238059071944327	-1.2391424977189827	-1.0162866741472318	-0.6494489367784098	0.25384503110334855	0.04477363497838512	-0.5900408310338898	-0.1063573657735654	-0.06180734391028703	-0.24502226038578573	-0.7442057810328861	-0.0604236928160919	-0.35077460282062123	-0.9215047020909115
-0.7895051294624892	-0.14709087728434223	-1.2269572932519839	-0.8843529908051485	-0.9941533719970455	-1.0583203110489094	0.18297979984262505	-0.7154061341162322	-0.46452686933952236	-0.6330044954170971	0.4632040161696954	-1.09116335623964	0.17169538274382853	-0.19103517539642254	0.7648158559657732	-0.3645969214951567	-0.956032141562605	-0.5689853660372386	0.6386246883903015	-1.0358560523728384	0.02219853067283305	0.10407999582367466	-1.5630218968022989	0.547846763209183	-0.5329757398562652	-0.5605052630700034	0.5407871269138071	-0.2756015670976837	-0.8457299497210649	-0.558659993530089	-0.7447228381372443	0.17597639587528438	-1.1981020982013528	-1.0270126754346036	-0.5551690494456565	0.20863045004324654	0.20083521686416597	-0.5855618493419963	-0.013890945238828712	0.03102584294091777	-0.3152784032997518	-0.738146103662185	-0.0829429906299346	-0.3660605438279537	-0.9142243826439795
-0.7376166758871199	-0.18551758835642146	-1.2590620746645562	-0.8685431255499345	-0.9515305455492058	-1.0376723582652279	0.11612025208917631	-0.8413578743369008	-0.4402004499753095	-0.5390393748887131	0.45441738759589645	-1.132839164813202	0.1858544823685934	-0.1312985401391083	0.8422714222165169	-0.42231187987883045	-1.00941431692218	-0.5280621594213304	0.5196774144602425	-1.1018582583067886	-0.0793768531013339	0.1192517116019693	-1.6199684787066075	0.6849819801713867	-0.5396745673838366	-0.5279707986627383	0.5133198415675633	-0.33546189278171823	-0.7873304577928597	-0.5414312856228519	-0.8101317761663598	0.14238175778674794	-1.1447413410926817	-1.0587857030511207	-0.45736965078520475	0.16556364012566208	0.2582667211280259	-0.5439796874338481	0.12761978260461715	0.13676130626023228	-0.4103883287635641	-0.74105948351968	-0.06833130428224703	-0.4007931776986027	-0.905621506598378
-0.6988415271889659	-0.21943800742659664	-1.2544791924740282	-0.859752361474254	-0.9099607922024134	-1.0075641571390317	0.047914972469078755	-0.9592511080590939	-0.41862601923701204	-0.4546603396220342	0.45545375917126807	-1.1480861188050866	0.19692868470361707	-0.05606192353657787	0.8436803438841837	-0.48024517652803916	-1.0503635443052222	-0.4732542343560904	0.4513995686263722	-1.157375969693034	-0.2111302829873794	0.10040465103592977	-1.6769077518023559	0.821050319083384	-0.5445007753510192	-0.524441880553262	0.4564590294582402	-0.36940642122606315	-0.7565112226422674	-0.5256573807407858	-0.9118913683214454	0.044881677650638406	-1.0549269557332255	-1.1067665843229468	-0.3743913053825046	0.12393343776750083	0.2688415918153767	-0.49471871237182413	0.28907371078644906	0.25829769937579555	-0.5274819002868405	-0.751609507826704	-0.017224878373754714	-0.4363007860457387	-0.9056173344955429
-0.6817841957514211	-0.1931992985565581	-1.2026557146027472	-0.8756911865936592	-0.840716113857668	-0.9594438295010324	-0.02323297416609229	-1.084192365891864	-0.4053977835117378	-0.4244265723612363	0.45283529379001647	-1.1744508937272233	0.1978591161918105	-0.02778125581898951	0.8332090507142379	-0.5247335710669949	-1.0861015059143706	-0.4111335145096522	0.44290441160994815	-1.1847011836079886	-0.3355011531927542	0.058786578613096864	-1.741970765613837	0.9679253968660152	-0.5438776286042681	-0.5568071009287456	0.38728403114843796	-0.3816048037189259	-0.7490544537506267	-0.5301251768333184	-1.0328736914278895	-0.06046620947292016	-0.9413549404643267	-1.1349505833281224	-0.30041117727428646	0.08323717312689746	0.28046473877575767	-0.4610813642769826	0.4446176543292646	0.3432812748960362	-0.6515730956063288	-0.7630071996676258	0.07377377057921795	-0.4618198344737074	-0.9195062648329856
-0.6904680554147273	-0.12337901263413882	-1.1265029762434946	-0.9251749287674856	-0.7714345574665821	-0.9071077325975552	-0.06390637410370101	-1.1966130587964408	-0.4030453810563297	-0.4170079407875763	0.442907154495519	-1.206054180816784	0.17588852731728508	-0.054635339558516294	0.8118371530628685	-0.5444734547365977	-1.1169861640951158	-0.3684110494762985	0.46873662376193276	-1.1918668730801145	-0.43865327570666696	0.011138118718598756	-1.7979854744265975	1.1040259260640095	-0.5439952634493179	-0.6070689774308606	0.3161506873981872	-0.35145785590949064	-0.7575345262491153	-0.561133897151574	-1.1540568865129264	-0.13901958162556172	-0.8512703573721971	-1.1240220939179522	-0.22907459322998344	0.053251203412412476	0.27484176730284865	-0.4429659370148341	0.5861181039385557	0.3581668404833996	-0.7861762768952368	-0.7586314023980456	0.21529901661736206	-0.48106331180763356	-0.946591556437275
-0.7147599917854217	-0.0720949710143125	-1.0448938398936403	-0.9799306730083547	-0.7128435369534439	-0.8788550910559806	-0.05595758454469237	-1.2643479749917177	-0.43667184629219696	-0.40772517266005803	0.4361582226906867	-1.230516590846317	0.13762091402068033	-0.03199407126153609	0.7374609197644493	-0.5497661847396945	-1.1434670529557491	-0.35332572292856124	0.49574097159808234	-1.178637907900805	-0.5307926726042156	-0.018452774234284694	-1.817799654435913	1.1786614034556657	-0.5625847482873392	-0.6613639032009486	0.283505481671928	-0.2851677803407628	-0.7753311107160379	-0.6136988105179338	-1.259683264255914	-0.2164597896665088	-0.7587474044974065	-1.0534036274393452	-0.1562011559059191	0.03188202297582046	0.25123142764710116	-0.44531691343127733	0.685066664146927	0.34639060728812593	-0.926355342542396	-0.7499218094033582	0.35494060253217674	-0.4873354385706688	-0.9965566599882558
-0.7408162382623938	-0.03327392696336766	-0.9585941697581777	-1.0178632959182234	-0.6424433464900395	-0.8632497573108404	-0.02065634621874778	-1.2892188802164515	-0.5126770028856963	-0.40340922260485385	0.42787476002666935	-1.2551311900672577	0.1055809888183794	0.04371528431319691	0.6602043978490268	-0.5389992146091395	-1.1569447514987758	-0.3594081424684188	0.504888152644605	-1.153586904200242	-0.6010369945989369	-0.015348552493995587	-1.8000904112922125	1.1798662398744346	-0.594212625005081	-0.713894369916298	0.2895135203768164	-0.19820164631929732	-0.7858399938437556	-0.6749814648549294	-1.3320258725460818	-0.2962769304871338	-0.6403711417378046	-0.9206389149244416	-0.08580310821566987	0.004032400089265137	0.23273088656072893	-0.4751833110012404	0.7440123370247715	0.3100920575286041	-1.0463679228492349	-0.7438201304881846	0.438937426667317	-0.471860059357973	-1.074808620759983
-0.7687511482784581	-0.006882154634427112	-0.8646604636516478	-1.038877612835428	-0.5773249117746897	-0.8432694954237169	0.03404855131512398	-1.2754379286538904	-0.5952495515396367	-0.37709330166064065	0.4160516128032925	-1.2550591004502745	0.07901200076665188	0.09936042651906087	0.6238690495776147	-0.5121094103886332	-1.1458728929056785	-0.3834004596745768	0.49074714593403534	-1.1410748934275037	-0.6487506570825622	0.011547983493831687	-1.7404395702202726	1.1127173032833706	-0.6210333696764594	-0.763011148501256	0.2958380130287563	-0.10037166421432117	-0.7803186035128925	-0.7219782488762153	-1.3723545092481024	-0.3663898994634527	-0.5407340802673843	-0.7844788580895681	-0.03603330747387448	-0.02174656577824054	0.18703656768025753	-0.5115197834344286	0.7946703270957867	0.243535635308679	-1.1477246159685859	-0.7268285965879829	0.48161596227359355	-0.4428484592893024	-1.155497089587303
-0.8045764451587084	-0.04409473521894656	-0.7580084905264376	-1.0333630434047882	-0.5085760382751843	-0.8120976471716086	0.0971723474067541	-1.2255186499714228	-0.6558545282230059	-0.32656572239063697	0.41227161019746983	-1.1885964785707572	0.06338902226712985	0.15272136094773525	0.5774917194477351	-0.48579570351935863	-1.11469270767226	-0.4049485636996829	0.4680318347814222	-1.1320320168801086	-0.6950831453212942	0.05310894361191924	-1.6362049969252337	0.9632256151103606	-0.6448305808980415	-0.801800440210726	0.31191295628115007	-0.04901053923869928	-0.7613563427633874	-0.7393509601285841	-1.3885928565175192	-0.4199363672480761	-0.46047546838051956	-0.6912198717937053	-0.004189551094488575	-0.034713162835461456	0.12463561982918528	-0.5336760736552898	0.8396341754450362	0.2136155758301263	-1.2496500048631214	-0.7047281475510467	0.5045239021095537	-0.4051364790979366	-1.1937511004806691
-0.8437156578470468	-0.11028560115825523	-0.6539893678408863	-0.9911870268684467	-0.42226501959634427	-0.7629524916458685	0.13435402172769678	-1.1531116109073667	-0.6929677050434642	-0.24949789387926002	0.41034405919979894	-1.07243607573897	0.05821995844383669	0.1918373732494294	0.4995326881135311	-0.4688021469487783	-1.0728152756026534	-0.4070653383084421	0.41860615194495854	-1.1056665967674986	-0.7451150619209799	0.08418139694084927	-1.5040288485008648	0.7748802517382071	-0.6566512931654886	-0.8252965531335155	0.3417330079293852	-0.042506990216161875	-0.715525688614946	-0.7342148408189043	-1.3807767843505079	-0.4531512199337991	-0.38052000516933654	-0.6438141741750462	0.02336040146510519	-0.050444444022944304	0.10629297809774599	-0.5522804727178628	0.8651790133977947	0.2243674728868843	-1.3352964771930096	-0.6843726717708283	0.4965943511744079	-0.36855079514573263	-1.159089270128168
-0.8871652948294262	-0.13150175313958565	-0.5637711796445297	-0.9209069713573579	-0.3619530235873312	-0.7002322485313839	0.12088234858795954	-1.0730951686283454	-0.7088286980373252	-0.16090401426877282	0.4029692991489694	-0.931236545941786	0.03475240868608552	0.18184291834154218	0.4227132831697948	-0.46047898704331136	-1.0235912907447706	-0.4055009095741557	0.3441397312126992	-1.068562278930659	-0.80671787779942	0.0726648686662714	-1.3643173184499358	0.6078724493701986	-0.6425446497199094	-0.8430383689757504	0.34597991162459685	-0.01998287835323722	-0.6217821799354338	-0.7163067325141245	-1.3528197093300016	-0.4692822775170968	-0.32821038314265055	-0.6467135693246833	0.02792403448668749	-0.08224687975689864	0.13684211718418132	-0.5735566136979593	0.8721682126230667	0.214763413488888	-1.3934056337839005	-0.6573313137750469	0.45540456524963124	-0.34893877439409926	-1.0693515102519109
-0.9376511685451749	-0.12983880945897486	-0.4723288390241261	-0.8573973087162916	-0.30958210022357013	-0.6379079616462537	0.07583442292916327	-1.0020644138202082	-0.7064021787922263	-0.0991410628199209	0.3962779435427688	-0.7774854128321347	-0.01489128027282354	0.1481236606782641	0.35078022151669297	-0.4664556682396516	-0.98336631275842	-0.41627992277719816	0.2860869789837795	-1.0127901643678885	-0.8936992611452412	0.013483082760505022	-1.2397240589077743	0.4744069250117248	-0.6109072350417584	-0.8744889513922475	0.32330071208591316	0.004773657429480577	-0.4946878719649096	-0.6869263577138907	-1.3207806287445307	-0.46862420108635944	-0.3156395983847414	-0.6751763563250159	0.0024740570192874566	-0.1094853018130034	0.21249783866328067	-0.5918598061314713	0.8557504465997813	0.19161414323796952	-1.44886680067159	-0.6355936053494636	0.3872919166636288	-0.34418904193598515	-0.9524909098458499
-0.968514926687401	-0.10832690774349554	-0.4095310499744526	-0.8096882999115692	-0.15926718334099427	-0.5811270619720841	0.019679723597621247	-0.9459518559861033	-0.7009110914168628	-0.038897856595485746	0.39031254870192444	-0.6563948811944601	-0.07495580189949172	0.11077728187428333	0.27944039003945165	-0.47341092575863186	-0.9609520426366798	-0.44171098522524826	0.2536289966299877	-0.8962079814284312	-1.001068243079404	-0.07223240802058754	-1.136878159239356	0.3816759082771137	-0.5744467917165609	-0.9193530235616022	0.29195801246056113	0.007824021793715625	-0.3437505899548267	-0.6647535349571477	-1.2936342156376295	-0.4686242010863599	-0.3079257826263495	-0.690451003849166	-0.026741797568750243	-0.12091818463680411	0.30470228975804664	-0.6116807670335023	0.8166965828895488	0.17678306361542112	-1.509126338162396	-0.6318669228580938	0.3002674458077965	-0.3504129480649284	-0.8239609378105222
-0.9708976788282866	-0.04689398050970976	-0.3885974283712749	-0.7538363968250773	0.06259524100223621	-0.5238686856683982	-0.042062454444249	-0.9086799052554013	-0.7106107234590249	0.00023953237509610534	0.37772839433141564	-0.5947983084612887	-0.1528308498356989	0.05291486838286853	0.22393434029551917	-0.48056873805407296	-0.9449519582637983	-0.48061664104218255	0.21995365149167762	-0.7288492372106978	-1.1185454648412394	-0.15957056016592172	-1.0365209088860141	0.33300879446097736	-0.541076647564026	-0.9634825046142899	0.24828736776746715	0.04537548310020532	-0.16810719955853895	-0.660459281357465	-1.2634029828594888	-0.4914244213035479	-0.30236366344644094	-0.66914573179819	-0.05958665939245951	-0.125407940269833	0.3847835792684758	-0.6352296489419735	0.7614784829318492	0.15424403617042604	-1.5562436717235548	-0.6555443389738573	0.21731117934477834	-0.3677172670421335	-0.6961193627429563
-0.9736468287028837	0.03418814397359947	-0.37706332889846916	-0.6614059494027211	0.24694859465679864	-0.4820099011475409	-0.10530826355845573	-0.8800676799349711	-0.7489709958277613	-0.06903051814488709	0.35745656578707846	-0.5686417924326576	-0.2528584376930119	-0.0025252808173504226	0.20000999175591136	-0.5001297421808277	-0.9230912810717135	-0.5249101497304749	0.21183161805317058	-0.5527868206809364	-1.2371594052294033	-0.22927780788156332	-0.9223353927349504	0.30061157091050156	-0.5125867598209937	-1.0047456399372396	0.20150721907291197	0.09046060639497665	0.017003973774151894	-0.6664224968032832	-1.217388951763383	-0.538714251978026	-0.3005612468638522	-0.6090507784841562	-0.1136893696354661	-0.11079338583331313	0.44268439550394395	-0.6554378755099414	0.6993225749196516	0.14000866976318424	-1.5798356605222117	-0.6942468530440686	0.15926874702542526	-0.390687510525211	-0.5939403922129725
-0.983051815115978	0.10679210941129957	-0.37041046032255454	-0.49016567259493476	0.36705629402606205	-0.43958047382555554	-0.15139688852746105	-0.8573517461109533	-0.7935957481599408	-0.2280855999377382	0.32866095653226146	-0.5758507541309481	-0.35385780954910395	0.00023584946276876683	0.18923037500772252	-0.5189068330168656	-0.8995698250906641	-0.5690482077834365	0.23315619586990916	-0.3688957245826496	-1.3406578398696165	-0.27051625145520586	-0.8011407291737305	0.26578628007334754	-0.4794359887578761	-1.046332859576366	0.14746697475252474	0.09014388509506117	0.18079038976935377	-0.6814136142707896	-1.145846244387967	-0.6102023060334976	-0.30502280454726227	-0.5442927291248054	-0.16464407252425423	-0.08426327128165595	0.4720010424032597	-0.6701696179131479	0.6468761721056997	0.1533795255286999	-1.5820971148157177	-0.7117691337335125	0.1375800148233671	-0.4132513229495087	-0.5067768197858598
-0.986153360263125	0.1720645945971971	-0.38189534763760935	-0.22986632767149776	0.4166654614750138	-0.35020694178218204	-0.17087590871992075	-0.8467869535464352	-0.8131625806383491	-0.3961643664726561	0.2962305368246934	-0.6280075920180799	-0.4593728755612241	0.11081075012010178	0.17357222062910807	-0.5290529859104767	-0.8637402917187161	-0.6005947643746053	0.24979976880004653	-0.18062195557967878	-1.4193318064445295	-0.2842198450468058	-0.6710147015507679	0.23474564714705762	-0.4413986026449826	-1.0931198320217	0.09123907053730394	0.07184784883780462	0.2983501776117249	-0.7149848556536882	-1.0451232951224025	-0.697569318741089	-0.3098567078866734	-0.4812220807887755	-0.18693040036486838	-0.07062549574239818	0.4755800944484186	-0.6732912138870614	0.6101417632364026	0.1711492148535856	-1.5528092823937318	-0.6834906393369076	0.1573568790133944	-0.4354707022731456	-0.40839446283565206
-0.9996050579517293	0.21769566542131277	-0.37635590413080294	0.07671118565873467	0.3530918071452467	-0.18777172157530528	-0.1732408081869125	-0.8444726229160867	-0.8035660676079308	-0.5816649109024463	0.26636601292571316	-0.7009622844047803	-0.5610132113314037	0.2914556069315607	0.15664174363647831	-0.5433238906156468	-0.8097545751952305	-0.6193910614083243	0.26365056828334704	-0.045676488807403916	-1.4556212430205395	-0.28113914013788205	-0.5425952807268376	0.20124015803580622	-0.39840147711917434	-1.1373213318113158	0.0678168921664124	0.058859200577191115	0.3727221040989924	-0.7594338881841911	-0.9273549236734345	-0.7902369570276043	-0.3091317871404772	-0.4005731157054531	-0.21016308569581862	-0.0677665610167864	0.47927757100977786	-0.6593926794317789	0.5833806675753247	0.17733882045653035	-1.4881379097095047	-0.619549015361003	0.19747163095763504	-0.45115274134623773	-0.31416334820618796
-1.02898922269795	0.23914789833077982	-0.3464318364585557	0.32854830711288247	0.21421318218883184	-0.02834499232675891	-0.16304195494686605	-0.831966545190587	-0.7683895947267876	-0.7504924916123887	0.2407846575423369	-0.7647535854772091	-0.6422336773740461	0.4550818607437372	0.13259640736363576	-0.552783461734502	-0.7477854658967213	-0.6457482127477061	0.2712336454426398	-0.020544538641582656	-1.4412431783885942	-0.27491725846795234	-0.446590425871669	0.17300467860359597	-0.34701412575318463	-1.1771692989536284	0.0868408193021984	0.04119045699161209	0.4080928157270004	-0.7940094605895436	-0.8104079751369244	-0.8863848701692139	-0.31329349124250566	-0.3446042247197488	-0.24736823099773125	-0.061834485667040265	0.49287884600002024	-0.651150570763814	0.5611762557228801	0.174716229350119	-1.4010696979416557	-0.5426212774986752	0.22373004112943362	-0.4672343228160967	-0.2601179280826564
-1.047687175834851	0.23784556178215843	-0.3112482194267092	0.4490950754018132	0.08927855630970911	0.08622998913787015	-0.1514866039852369	-0.8121589173073674	-0.7128567844335725	-0.8138510175692039	0.2181772379839387	-0.802892997839888	-0.699936970646234	0.556469727923582	0.0813093169624957	-0.544865411381956	-0.6913439611890524	-0.6689930439201465	0.25667805697882823	-0.07175666899481872	-1.3995227528201266	-0.2759721563320766	-0.3826018069186784	0.1623772856120917	-0.2904985310070468	-1.2222998404496164	0.12930985625431454	0.034585434154538845	0.41240848746022907	-0.8134979132973019	-0.6980990171061258	-0.9671121863517541	-0.3270867559860461	-0.3139316760314845	-0.28444041698281997	-0.05512841300396677	0.4963219291562083	-0.6644114859913419	0.5358952257800957	0.14835955197044468	-1.302192162967248	-0.4758044568875236	0.22557922494434895	-0.490400893166551	-0.2475056612126983
-1.0422425521867738	0.21980223370314747	-0.2427448958378214	0.4273315630831189	0.043033486199122374	0.19172515079407096	-0.1377996137468357	-0.78822243665639	-0.6573658662388782	-0.8084545002234581	0.19814823079904845	-0.817330946130076	-0.7463675695325832	0.5343597680289887	-0.007671306586365945	-0.5262408942736422	-0.6481387385588453	-0.6703887921777973	0.20752750566951583	-0.15997289775171789	-1.3392196259803915	-0.29034429984393295	-0.3304826930690185	0.15908467921576216	-0.22048036364126178	-1.265928791280654	0.18428570354859267	0.0770629879121418	0.39402461570589814	-0.8227547437138136	-0.6009702414575164	-1.0063970574583083	-0.34944397081760925	-0.25448527163250156	-0.3288762027790816	-0.03868882431203656	0.48421631194464193	-0.694496942927896	0.5015864801713346	0.10363747205057794	-1.20067996709687	-0.4559644546076475	0.19669434691339904	-0.5186822950618206	-0.262262388939804
-1.0198899566868689	0.19436256797449433	-0.1440068528308857	0.3000850228021743	0.12707855380839375	0.2693480994427826	-0.11905267168983305	-0.7236747050537686	-0.6172976852381332	-0.7996045909228525	0.17810170042327017	-0.8277278708904993	-0.7855780200705571	0.38739233357353464	-0.12364000030674327	-0.4960102515322943	-0.6232020826072494	-0.6510037672060167	0.12016759241144111	-0.28578683232417224	-1.2733918021610817	-0.30361787137627144	-0.2688073120256369	0.18123619459441961	-0.14343589877384716	-1.2806674257929878	0.22363606392107171	0.1415665093522201	0.3696477441323315	-0.8223633500065338	-0.523630942699865	-1.005974709898283	-0.37658566257406967	-0.18857685496681778	-0.3921961221325159	-0.010662124549369453	0.45562775651529697	-0.7454986575994329	0.4560778854118805	0.06208284288526952	-1.11272761111604	-0.4881300010290623	0.1360254467348949	-0.5589981894941831	-0.3016428675985973
-0.9690166815456674	0.13707013701879617	-0.02769084222739395	0.14253905538227957	0.2976518108138428	0.28647902924808155	-0.1055845871684066	-0.6563852703413289	-0.606779546040254	-0.7824576941808371	0.15142389395290717	-0.8532195604513984	-0.8253591352546223	0.20440469955470153	-0.2549741361479093	-0.4523767959848928	-0.6078013770454221	-0.6272727393656268	0.013620081828336733	-0.42393546636451396	-1.232608456463781	-0.2996300886860955	-0.18923265881596477	0.26104511080712395	-0.07947433626806387	-1.2692272494319603	0.21469280020005366	0.17868132575979717	0.3359543605903317	-0.8191103513639545	-0.45522685998995316	-0.9800347120836961	-0.403628501501503	-0.16814022761654282	-0.46557402274688336	0.011589584189134597	0.3998015623599267	-0.820620373242338	0.40525201751633705	0.011410895607642507	-1.0411785739006791	-0.5359964884387088	0.05743826881084637	-0.6191982068277012	-0.3381904884324814
-0.8785211088060756	0.05699719364587356	0.08402075586655386	0.07917984591610325	0.437272094257766	0.3202478845338962	-0.09142748793125607	-0.600109731476918	-0.6191506049804067	-0.7640343378324508	0.12539694885838104	-0.8975186300873933	-0.872840087909865	0.04321744415663088	-0.37687122879677915	-0.4046817225822319	-0.5843756551800278	-0.6191992287094052	-0.09789864086863762	-0.4786398585045958	-1.222655038527866	-0.27104370038726694	-0.10254653487628003	0.37637370831207395	-0.006597960099580152	-1.2295305216371966	0.1637758187483914	0.174348701375516	0.3030039844498251	-0.8193318949718484	-0.3917010967601402	-0.9303744966537255	-0.38695202924468025	-0.15349945595506648	-0.5286358446029531	0.021443055521163802	0.3280933247541647	-0.9078998837310124	0.3611207061336274	-0.05921744438276436	-0.9776179351523588	-0.5631180312012102	-0.030999730689946402	-0.6921456932166807	-0.34467810834077944
-0.7472270317305746	-0.007341345011132597	0.17206438184230438	0.16292085487035748	0.5117042844543641	0.4296676711692853	-0.06602007028891708	-0.5202055650187745	-0.6255117590173593	-0.7444135107147216	0.10444672249538303	-0.9544934573762154	-0.9076092788108646	-0.048259638729875584	-0.4756752757182661	-0.36139813437598917	-0.5416449407752396	-0.631264843979334	-0.21136212888081776	-0.4688568999891273	-1.2080162212361172	-0.2195116037700698	-0.024444606591682773	0.48851546750325864	0.07939629095203667	-1.1424058546384388	0.08279571232684492	0.11031257447511941	0.2798328314738925	-0.8295118237545864	-0.343595844886903	-0.877387884937043	-0.30709871395682564	-0.13794895504623383	-0.5848776356195722	0.011689546941778319	0.2836095675948501	-0.9887679959725132	0.3361137624349707	-0.13264273056699016	-0.9271417421690182	-0.5641413415574468	-0.12207986909916939	-0.7663606934160921	-0.3178973802434394
-0.5880423857660192	-0.059011936722083894	0.2088197121623118	0.25042012272388947	0.5565111107576837	0.5451510228071389	-0.040418867257780274	-0.4403158857633255	-0.6185544481937616	-0.6973014087578034	0.08617754433823632	-1.0052765875619507	-0.9223721250901905	-0.048757478886442766	-0.568543118051051	-0.3230311030165595	-0.47600463625902023	-0.6694461659848333	-0.301277373308873	-0.489016424431956	-1.1730590677812884	-0.15338563351670953	0.03381025204507444	0.5832744722557209	0.13411874914119748	-1.0204673302086413	0.018904119046074773	-0.036852131278834854	0.226122739552721	-0.8484759565903286	-0.30989598347842795	-0.8564702216734567	-0.18264300221207538	-0.1717145831755076	-0.6479707420207766	-0.026282018669620672	0.2703679522464008	-1.0620472658714166	0.33738483739211594	-0.20731392914664376	-0.8926556749269897	-0.5333007529480254	-0.2114299236679972	-0.8402725924869221	-0.28062798561911445
-0.40716792746317615	-0.11256339297038687	0.16695246895595656	0.2689227927623281	0.5266398932221371	0.6335657196676641	-0.01679499291604089	-0.36992256787371947	-0.6030704840865893	-0.6381292911634663	0.08395460240845462	-1.0285935736771992	-0.9156482068688504	-0.028454804266109718	-0.6596859094777174	-0.29164037382821045	-0.4002373272476854	-0.7368885894961066	-0.3461652704098551	-0.5051710261413049	-1.1290611306998546	-0.08906709973118013	0.06404313865832918	0.619065471672804	0.16807070887870892	-0.8920075091500053	0.016413764071452442	-0.21204205962919792	0.13851015422206375	-0.8500119922717279	-0.280084429655561	-0.8757901670355516	-0.04381079403252601	-0.22212238731044076	-0.7285245351755065	-0.09871502923529876	0.2754558203498131	-1.1346850047681623	0.3581160356823706	-0.2864130204669021	-0.8793268676961103	-0.47858419546715203	-0.3056380035132974	-0.910409504774508	-0.2625335756240741
-0.229777748245879	-0.12735347397375735	0.06961697244491388	0.2516513823796167	0.4073148279474257	0.6945352151405918	0.0019806580874500907	-0.24815400743091023	-0.5898809179907188	-0.5943663158965313	0.1064543795085415	-1.0218171496808064	-0.8929539490590639	-0.012641058116333804	-0.7436201737016672	-0.26351945745986605	-0.2890192589741673	-0.8135389825554835	-0.3586027230071039	-0.4665557076196496	-1.0790169913192407	-0.040897909999295906	0.07798103658446907	0.5498471595533212	0.19454172833507397	-0.769345196414081	0.06667490618357327	-0.33512057176918775	0.0651570821955272	-0.8257381976334554	-0.2504271168162563	-0.9257352215176319	0.08941975383550399	-0.23626427519110899	-0.8264060557669378	-0.20545811258696683	0.31578594725573905	-1.2080777161247642	0.3819204259849143	-0.3521230940333726	-0.8827523711544462	-0.4259791701765727	-0.39810659688863465	-0.9649160429541009	-0.2692464890854576
-0.0909666832704827	-0.08268748122949646	-0.04794472090164085	0.1522141156695544	0.3345462473968404	0.7550155882125525	0.010026340340857103	-0.10485746378498292	-0.5962259596820866	-0.549999865914703	0.1398911310356729	-1.017455727853341	-0.866194739458639	0.01556848957888734	-0.8184920664233376	-0.23934178277871992	-0.10269153344033317	-0.8749089089078776	-0.3535599013176737	-0.4167890498603068	-1.0083122779095541	-0.023209893264857936	0.09995862392788869	0.40162468837107523	0.1786578449332004	-0.6722315306033966	0.12584720799309868	-0.41043259193939285	0.004243822711369622	-0.7871563783186837	-0.23016056897614107	-0.9906457852778235	0.17973169843439463	-0.21046611450238606	-0.9354405166990312	-0.32718418452061304	0.41911791678012256	-1.2693165444100005	0.395552790552246	-0.4031074275092701	-0.8860090430545245	-0.38766230665106255	-0.4736222491540108	-1.0023042560308455	-0.27184153704877667
0.005043525422990983	-0.029644506980256703	-0.13474573989418775	-0.03704983739538955	0.38674917077171805	0.8525955072054849	0.010995267284844155	-9.325750412608746e-05	-0.6210099696609135	-0.5101452583039082	0.17379850540379418	-1.052835709877062	-0.8456880294588698	0.020680764127835826	-0.8729170322283671	-0.219957027613301	0.13403812280922084	-0.9194306323586773	-0.34129958819680994	-0.37088084027826207	-0.9393513479123003	-0.031423986506206356	0.12454180152336385	0.2254058655954581	0.12219947794951921	-0.6236981037875562	0.16390423484284672	-0.44576392918239705	-0.06611497397860704	-0.7265235852315107	-0.22027838502932426	-1.0616165454225666	0.20074780988549407	-0.14122691494718992	-1.0495704479200028	-0.4330561638849565	0.563003703963255	-1.3196532574329596	0.389992265874493	-0.4395585379702725	-0.8897677666936323	-0.361422796322482	-0.5331691022041427	-1.0441907654022218	-0.278704646212217
0.06445830187236237	0.010753868986150703	-0.14327789774420424	-0.12870038468668615	0.4845620423479902	0.9774420590904226	0.003574004617561408	0.10482668620569047	-0.6500379714668256	-0.46807580370285135	0.20666950819654453	-1.1150210144822608	-0.8269636126653721	-0.0017722452864090868	-0.8884346847232256	-0.21131293676331228	0.36737129912946387	-0.9498559598992686	-0.3352014674991281	-0.28550930158614496	-0.9054575763982294	-0.04848040834110483	0.15027611646722228	0.07437364230684708	0.05704884971269125	-0.6049984387441774	0.14958584031104236	-0.44975523255414807	-0.11173651825956137	-0.6410188297647512	-0.21643670843874627	-1.1251585721277921	0.169418053272598	-0.04295854856991997	-1.1627383793780701	-0.4982175982154618	0.7260567183980345	-1.370666707427707	0.36667780473332867	-0.4477568594760505	-0.8893234731192694	-0.34353395669946074	-0.5763898561154704	-1.0998787091170814	-0.29266033019501897
0.07986100914938983	0.047849706254559046	-0.09710459073466796	-0.045444510459626164	0.5691029148025024	1.1266049817662953	-0.018230440240468625	0.1504070476813378	-0.6885722571678797	-0.426954215146129	0.22750207884929502	-1.1830575929992384	-0.8262192674748174	-0.037240218793763005	-0.8617159098289097	-0.2171081078352918	0.553041372912279	-0.9681859050269951	-0.3536993515437644	-0.1989081475408227	-0.900495127341355	-0.07251796954431507	0.1667867150068912	-0.011891725554525093	-0.012886655329544883	-0.5958952703964667	0.07476053384519224	-0.4445124188031192	-0.12080832719157522	-0.567861438044628	-0.22905218609426586	-1.1764459715680928	0.10014528578491202	0.04526171153978244	-1.270482352823341	-0.5203322151789116	0.8841490614319873	-1.4047695566765537	0.35312766603923573	-0.441592680656686	-0.872018238397844	-0.33782556497343824	-0.5956809177778506	-1.152308315699689	-0.28569709056354037
0.059795482305770906	0.07315965718753278	-0.04316191432025014	0.0889470203920864	0.5955936447568654	1.3162913071699092	-0.046885557454321033	0.10652168892087495	-0.7260753527514949	-0.40769673667872797	0.22577228957735912	-1.2597208956818369	-0.8534540309469847	-0.10778709745081816	-0.8042311252220757	-0.23772660573006082	0.6334788418264161	-0.9724293766254931	-0.40183229309512036	-0.17325582724119942	-0.9149546771794886	-0.10528027518424635	0.1495196547811412	-0.022404153238895004	-0.06998406566065958	-0.5957692376068424	-0.007737634264382473	-0.46071747948811764	-0.13380428299854494	-0.5208388072690879	-0.2574325270696626	-1.2126499972949258	0.005388258974115323	0.11570703600034368	-1.3417876523225085	-0.5142801845259928	0.9918627380557753	-1.4206552725287636	0.37565070315047955	-0.43924251937434733	-0.8525404080977854	-0.3414071512202675	-0.5960319492816988	-1.2015725820872225	-0.27299720953404905
0.023676133741140814	0.0648008357539488	0.02831566905269182	0.26225372549988407	0.5302785271277012	1.47456122312093	-0.07356334597877633	0.039666870289251824	-0.7461481128812715	-0.4218894509159005	0.20774593277965936	-1.3437333343179705	-0.8961050103657421	-0.21641247278915804	-0.7366184964944791	-0.2696013619167049	0.6175661668634808	-0.9613229248501585	-0.45541133131405964	-0.20893394545206445	-0.9620001609723692	-0.1407234995998818	0.09374979105517986	0.04436309853248251	-0.06901755233916833	-0.5950310455533294	-0.06023229916221486	-0.5008980350803139	-0.16747542080996153	-0.4900405533783318	-0.2950673270587756	-1.2240140932704946	-0.08876576557961784	0.15169416425945104	-1.363420915283427	-0.4886811516132458	1.0057666534763068	-1.441501118324485	0.44053719536980507	-0.4285923294519097	-0.8491637769326295	-0.34783720584677064	-0.5863879855554365	-1.2552765911422754	-0.29183008173087027
-0.03072809535614309	0.024905753194777926	0.10161102650254797	0.4463500725783212	0.46068965368378	1.5164238895656041	-0.10203185504045295	-0.056821521452720944	-0.7572269617055083	-0.4882716695541439	0.19133170954364814	-1.420160343256014	-0.9556815723674912	-0.34881285325161837	-0.6827906636954137	-0.30280719234866094	0.6248253102418125	-0.9441241311539873	-0.5006535073678121	-0.26140652790717545	-1.042967936101486	-0.16430416236512785	0.018180364937025722	0.15162573008888297	-0.002429871400649353	-0.5781426517436922	-0.07123480668361115	-0.5426314475313196	-0.2063743053085368	-0.47002778079855745	-0.34262735499011876	-1.2069139281076036	-0.16603572693557234	0.18972965063034591	-1.333559816951978	-0.4569843907892289	0.8803287742612362	-1.4636808791917666	0.53355521447085	-0.4165146072513283	-0.863918766537213	-0.3647523733024768	-0.5687235788082107	-1.300163112820408	-0.33970078965872263
-0.08534702885789433	-0.02809052372801716	0.13352203504397675	0.5009860683738696	0.4410992159557357	1.473416055594856	-0.1367014965436498	-0.18621397231318904	-0.768927747069326	-0.595601701307648	0.17543316878233856	-1.4900432169634976	-1.0328412218705545	-0.48689028491123426	-0.6517592615358021	-0.3332430204479821	0.6888298100861947	-0.9259760963442012	-0.5436154837787356	-0.3087833376446149	-1.1268447330915294	-0.18124635959053575	-0.05244099778522086	0.22713954242704607	0.10763183308415045	-0.527895178988963	-0.01723125267592519	-0.574066805288955	-0.23930243571845958	-0.46176789661756956	-0.3929135026309293	-1.1541073870560485	-0.2393581653190558	0.266364068583402	-1.245118407855062	-0.44207851633071893	0.6371330650113308	-1.48520737373368	0.6351247243886978	-0.4323046398546147	-0.9014171442134206	-0.40262249312768983	-0.5457059416272976	-1.3275558773159726	-0.39299940337480344
-0.13031826661976184	-0.08261743523982949	0.16809972738351855	0.4095995817568682	0.44961394709961267	1.4014840072621582	-0.17414155138298865	-0.284375635966306	-0.7828327013091695	-0.7153361400280128	0.16853403819846707	-1.5585884277780764	-1.1005394169514626	-0.6128731292377807	-0.6444375522600593	-0.3534721922789049	0.7904536550299804	-0.9038061897777719	-0.5782632115746493	-0.355111697927284	-1.1916784373953406	-0.20710815499826696	-0.10453818520919664	0.2453178567911382	0.2168128658911444	-0.4323515216433115	0.07241694012137648	-0.6126852791301116	-0.2645913822459558	-0.47181859162903567	-0.42160232557345034	-1.064576252354838	-0.30799497960666883	0.30763936491907373	-1.1079278563013824	-0.44649115784027976	0.3543923395369742	-1.5159539205444081	0.7261179313612448	-0.4755773931104118	-0.9598328633706219	-0.45049279885956095	-0.5183944369439538	-1.3574251158052886	-0.44103699541605224
-0.16966518248198753	-0.1408023039898021	0.22790787784984054	0.2543165529062287	0.4981454560832903	1.2937839128777877	-0.20827648875783727	-0.35303411133331847	-0.7923454301425455	-0.8322364592758167	0.2074230054047248	-1.6165324599174469	-1.1417223822444047	-0.7224439825205259	-0.6627106028085826	-0.36863486411680335	0.9581423644811492	-0.8754215652584373	-0.5991166737627049	-0.39356126892484034	-1.235105978033455	-0.23832842841006813	-0.1379686755679604	0.21632820494412663	0.277150003441336	-0.3193253159083657	0.12422366165605245	-0.6700210593070526	-0.29965510279190927	-0.4978278111958126	-0.4321301694514574	-0.9516653972959395	-0.371778119989066	0.314981760328377	-0.955302292291675	-0.4500783926208675	0.09524879543878777	-1.5488284726305872	0.7854336206686627	-0.49624936816109083	-1.0285339787743184	-0.4941591318219663	-0.4944114631274578	-1.3996181706362527	-0.4820112173577845
-0.1937470819352679	-0.20363355672101235	0.28063870487964887	0.060996505065184656	0.551536672062463	1.1820504996473482	-0.23076994833159184	-0.4033880060966023	-0.793144602483561	-0.9556991711038979	0.27859469685249566	-1.6470023380288885	-1.1687462479125823	-0.817719711307561	-0.6937966445896554	-0.3832056551143953	1.1569654732843353	-0.8434880358091043	-0.6191975063197189	-0.41585238361946397	-1.254988368343428	-0.2609314628999632	-0.1664182128922905	0.15517126016090813	0.27418369775399637	-0.209143850282079	0.1261774208074138	-0.7218280540738179	-0.35422387991360904	-0.5400207913192595	-0.4393543866815445	-0.8460032050114314	-0.45137112282715003	0.3275888469304421	-0.81996535003725	-0.4528602132230116	-0.10742379880471742	-1.5788787235975112	0.7972809985711091	-0.5054938201913103	-1.0872162740761366	-0.5309792130353689	-0.472073949485251	-1.4442257015028506	-0.5152336722322386
-0.20476935261245002	-0.2626849203061239	0.3243944646396849	-0.08146729919028728	0.5171827231162329	1.1267292033284453	-0.2274899511952791	-0.43066016516784755	-0.7900316973165415	-1.073733770051422	0.3452053520434399	-1.6471585321990183	-1.1915852395094217	-0.8926383795748059	-0.7227439354735494	-0.3873935408822536	1.3271391073896694	-0.8143294655734424	-0.6326299551247481	-0.4364050766078319	-1.2458579509900167	-0.29468819455193557	-0.19268972526539468	0.0895812531345874	0.21772215145017845	-0.09724473778005709	0.09613264099388145	-0.7692040256058423	-0.4129437103622185	-0.6054721578781306	-0.4261004230940707	-0.7774028296221802	-0.5485895850807139	0.2763652210833646	-0.7125615960203238	-0.4671834476375409	-0.19772907154708969	-1.6169402885425987	0.7737095815760746	-0.5162856736222659	-1.1101995806779168	-0.5524649121941179	-0.4413931692069344	-1.493200644085829	-0.5386224807247908
-0.21260606337551957	-0.31724815196072653	0.3566038218874773	-0.06496043657385056	0.3927561947644636	1.1288836710469916	-0.2038624882352285	-0.4788699539324354	-0.7776316361543356	-1.1838631661891947	0.40098667526565074	-1.6375585982041283	-1.2066582296181447	-0.9536760928883575	-0.7484284603902147	-0.38406848585048686	1.4548775541428882	-0.7966808572729096	-0.6362933502533922	-0.4504704885948077	-1.209018489272235	-0.34917669282655023	-0.2348980947061164	0.04935259286211609	0.12964544570916448	-0.008402423905564121	0.026122938070117608	-0.8171826900969295	-0.4505211984641243	-0.6888833262502898	-0.38581483038746267	-0.7381867127695836	-0.6564643823033682	0.16237027716874192	-0.6317770793452222	-0.4917685726306148	-0.16553953360662282	-1.6610142507457133	0.7259980186294392	-0.5015127123621863	-1.1181035633658287	-0.5418385214425988	-0.4020933118251982	-1.5486819279402921	-0.5646188534891666
-0.2168651453119706	-0.3707762595458074	0.3744862897101154	0.04759696108115837	0.24041708289388214	1.1576254349895327	-0.18594810562639294	-0.517710144354751	-0.7590541016948461	-1.277417544765034	0.4218417757352572	-1.6178500979167463	-1.2206601897026812	-1.0042591629140023	-0.7828553247406029	-0.3814799936422131	1.49210147572111	-0.7892489939199681	-0.635769469674296	-0.44543638937447627	-1.1518973597341575	-0.3991499594789273	-0.2930140859802115	0.03695473414074128	0.06695879057811112	0.0491405468999806	-0.06755660283527384	-0.858095087139416	-0.4910885127564731	-0.7523371079446483	-0.35266377992049847	-0.722582771133294	-0.7735852141343297	0.07895984362812361	-0.5630605759559837	-0.5264527917193573	-0.07325613283438967	-1.7097784304585055	0.6635988590755776	-0.4743968638727609	-1.1318944359140453	-0.5013604875378713	-0.36118247057758707	-1.6040977695056298	-0.5968316594775711
-0.22709627693355988	-0.4161297407071693	0.38534679777370917	0.13402463387272312	0.11536362775433055	1.2040493619194166	-0.1846669688893432	-0.5146243701809528	-0.7536403535782907	-1.332687613810193	0.3860243735603529	-1.565200647646898	-1.2470430914567703	-1.0514786742347746	-0.8161269513801065	-0.3750745276593395	1.4227441901057793	-0.7832558758089181	-0.611000094380622	-0.4264640797554313	-1.10215878987675	-0.4424545246654237	-0.34770590044340094	0.030056815712676828	0.08414301591580728	0.11835055308787601	-0.16075916967554435	-0.875050439059166	-0.5257740558825047	-0.7780213968865135	-0.3371571805730963	-0.7292486597550913	-0.8713407767589395	0.011457933474329395	-0.500123892280455	-0.5690512047388399	0.019724656755466308	-1.7516735343189254	0.6027448607229896	-0.45568638355540925	-1.1392208369552854	-0.44628882609009474	-0.30924234484745483	-1.6483057579754612	-0.6206251619451102
-0.23547674993837936	-0.45118386709158304	0.38978511925084447	0.15467970545396714	0.041513291177766726	1.2586641481035896	-0.20899780103836263	-0.513458150364095	-0.7677418784342713	-1.3489371973635715	0.31459984750119935	-1.4918815021965617	-1.274625216017863	-1.0991374562819292	-0.8172626749404699	-0.3722124549737683	1.2936779527919602	-0.7747623176912705	-0.563330730607891	-0.39710749502185844	-1.0680816766487555	-0.5039711959710824	-0.3839247012682489	-0.002556542615211127	0.14178091067012386	0.20183467293491875	-0.24900395801200953	-0.8684208165094777	-0.5033014188468987	-0.7744656219798116	-0.310358706429114	-0.7182348830734971	-0.9381323382380524	-0.06708691589817353	-0.42479461816328595	-0.6104672011984785	0.12314434814370254	-1.7627516794293556	0.55818528958383	-0.4119232566162805	-1.1570370092872282	-0.3875363020176456	-0.2510337994057449	-1.670649133215336	-0.6329996189534777
-0.23245921955819804	-0.4731342048164592	0.3760764575574324	0.10512841287508853	0.014018658850809851	1.3435657039095488	-0.2574800344208478	-0.46942429777602024	-0.7926708995233627	-1.3320177884721967	0.2429049636397747	-1.4202084030006688	-1.2868490181471868	-1.1400942221037025	-0.7812239417569892	-0.38699106191084565	1.1058684296419066	-0.763004296231677	-0.5189855587111523	-0.3755988628247291	-1.0312177693691171	-0.577017833740671	-0.39416434206243933	-0.052423894237831295	0.20100210685240966	0.2732628562201992	-0.33244231538456404	-0.8477478330208165	-0.4634771119560436	-0.749276113762243	-0.2804933476119814	-0.6805510038805285	-0.9798053958614539	-0.11305171977344017	-0.32183326955554337	-0.6573354517951734	0.2377968241981787	-1.7417884804015322	0.5518710277347241	-0.3587231605712538	-1.2046563945874167	-0.33186516398058136	-0.19864548166623477	-1.6645871106437031	-0.6349146141547048
-0.22933200323225594	-0.47795700091982096	0.36038393075469777	-0.024169203341082947	0.031789779626072226	1.452232397324401	-0.304135661083001	-0.34132482975598205	-0.8078841762247073	-1.2924064664794481	0.1954822024711006	-1.3302766058144944	-1.2783221304642818	-1.1591920398745292	-0.7021799236537787	-0.39656637861624977	0.9590788938734223	-0.7293145053491392	-0.46374065562918754	-0.36796676752897345	-0.9925163706899301	-0.6265039660290418	-0.38778375218854294	-0.09451039387359447	0.27596093771029107	0.3458973533490254	-0.41438095622544	-0.8232034697594013	-0.4446839187589739	-0.6980995403386872	-0.2699583297347388	-0.6637029376488157	-0.9797856252956484	-0.11770307737685584	-0.19754368230194913	-0.689332100877122	0.3135972867526335	-1.6950818940249293	0.626148399893496	-0.3485924035133829	-1.2235655291122909	-0.28990943937487035	-0.14297878041756956	-1.6200519107282445	-0.6114048146799401
-0.22258048320915852	-0.4750176636497246	0.3628906750401206	-0.1878223414723042	0.04850782730028784	1.4963815168974057	-0.33328600762378063	-0.20412377664350853	-0.7984068945516184	-1.2543559639063704	0.18252004784000936	-1.2287503952302363	-1.2679964085708706	-1.1563472389798608	-0.5636138436292696	-0.3931124250903718	0.9791830581608882	-0.6575360013502356	-0.3993636472008176	-0.36653285871583136	-0.9454219957733369	-0.6344358572940003	-0.382821071175513	-0.11469370319411029	0.3942570813485842	0.4322694245468853	-0.46651789057443144	-0.8047260106216108	-0.37808020139151777	-0.6266517267928132	-0.259839403813152	-0.646737006981747	-0.9169382916947052	-0.10217605335182618	-0.053928067291149503	-0.6746347201598403	0.3489404256985772	-1.6219708304253722	0.7691460456113384	-0.35311837099065335	-1.1656607475656067	-0.2635591977017716	-0.0627430081093755	-1.5298896579682317	-0.5618485772067808
-0.20051493816305296	-0.4870370366173825	0.37314218265155047	-0.28023129558396176	0.06016538750448923	1.4745107581113062	-0.3072362273037611	-0.08034511682692258	-0.7569401619540963	-1.2034745146464811	0.19494399017954306	-1.1459835049764184	-1.2405383415415367	-1.1336976036214246	-0.3996364367953983	-0.38333718419001933	1.0972606839387011	-0.560270208077737	-0.36090553620011007	-0.3714667385029867	-0.8566194180692047	-0.6060275250040844	-0.37851983733726813	-0.1142292433532877	0.5266026406699991	0.5042845605381299	-0.46062450909673486	-0.785947205004289	-0.25184902776763823	-0.5480222079577033	-0.23481290748032335	-0.5866687071074281	-0.8030104062413097	-0.0782002857682899	0.1111917619318871	-0.6186441543647394	0.37646754657531384	-1.512292499702826	0.9252141790960493	-0.37805114848983823	-1.044453017543732	-0.24223004975423792	0.037040831069373045	-1.4147594497413079	-0.5050245365951942
-0.17895581546226738	-0.5197537023836529	0.42875192090977166	-0.28175732064355413	0.11927270066638943	1.4623059896300323	-0.16923949877007466	0.09068355457578157	-0.6757564974895818	-1.0745900090448048	0.2217494656120897	-1.0700771432721403	-1.1660914167329373	-1.0268669629651623	-0.2426216788676705	-0.35981715488699173	1.2090864557289835	-0.45914130114425256	-0.31734430070950087	-0.367785601630539	-0.7234929624588842	-0.5406238574283888	-0.3412339504624905	-0.10390995738490443	0.6410136551015093	0.5409673041924531	-0.41673830881651924	-0.757051767574132	-0.12348671315384548	-0.4638984076468177	-0.21523865056642774	-0.5209920245174229	-0.6556900351426587	-0.030832738085810246	0.28463719072900034	-0.5419527305364364	0.3979506310326518	-1.371640739254154	1.0886209717672954	-0.43807288732965943	-0.867117680272624	-0.21595999284785897	0.1613341913203903	-1.2941458665518621	-0.44865942729544833
-0.1586102393954299	-0.5367178033626111	0.5423028233996492	-0.23538396757509455	0.2189376696810795	1.4815758594586086	0.020447687916189016	0.27893026638017215	-0.5546077710360665	-0.8898540765574442	0.250595141126587	-0.9819916412764726	-1.0606466499888128	-0.8718504153900859	-0.07292662593093999	-0.3211686513057276	1.2912804375477402	-0.3495783703789916	-0.20725776952372477	-0.30359505468093456	-0.5603229113268957	-0.4358496545989648	-0.27297698730978104	-0.07825429944479045	0.7317450931564873	0.5652880316530691	-0.3721733377513231	-0.7231164640220176	0.05292193037452011	-0.394411255030808	-0.20586940756494404	-0.45125229291973057	-0.5069659538718267	0.015713118663573826	0.4528581004885533	-0.43818853721355266	0.419030194916271	-1.2081989811312701	1.235102938863619	-0.475711791823621	-0.6386974678212988	-0.18350425393736158	0.3103188568153114	-1.1583255619682356	-0.3789853099523133
-0.14871516684170322	-0.5116802535005639	0.6359166504807999	-0.12145099803538266	0.26521142271659714	1.4645186862058357	0.17582409493036144	0.4343055152721288	-0.41800730516654855	-0.7382871365148373	0.27680983469491244	-0.8882270794540406	-0.9224300186050103	-0.7607567569225484	0.07232500206230526	-0.24603135156494055	1.2969995103698893	-0.22252558940885564	-0.08951278267806692	-0.15854284353215917	-0.3625338703457601	-0.3225254037943951	-0.1951601025590688	-0.033900683952336794	0.7751905028215396	0.5844270109917092	-0.3427064303628401	-0.6780282657631691	0.26596484302804485	-0.3477209396671093	-0.17918930440834585	-0.335244222420645	-0.3993349936274388	0.013779210360324246	0.6332721617145094	-0.315511391090467	0.4811065718710914	-1.0215995185402547	1.3229612844189487	-0.43742268814953766	-0.39096381369242905	-0.1331711303705177	0.4304092416497154	-1.0093203582913088	-0.293440513425149
-0.16654963487368013	-0.4317344306274073	0.6761137560834927	0.04769521621577988	0.2752053732747858	1.4042013539341975	0.31463902843897024	0.5771239812291578	-0.2920603221978236	-0.5818544841113126	0.2987138233048098	-0.7675370456884931	-0.7436796563444708	-0.6475922507449209	0.21848208663975707	-0.14043717907273234	1.2504893795731715	-0.09341887557615722	-0.015509939724432698	0.016883565056289452	-0.12708644132464894	-0.22905943730459516	-0.0959612983626715	0.02312210838632844	0.7464876006293631	0.5771531185619718	-0.3403582503499365	-0.6058373341309666	0.4246925798885231	-0.3064362883360291	-0.12006120270985707	-0.18974385098582797	-0.3358648872036266	-0.014844980216152773	0.8491277020103876	-0.19470212040249651	0.6074567584702228	-0.8265036819450527	1.348574643932739	-0.341541919666367	-0.1570077033045455	-0.058240375031741655	0.4994652874023101	-0.859553957461921	-0.21064930476903027
-0.1842767507034225	-0.30066281818515284	0.6900561755262202	0.2026128587845455	0.3157138583991217	1.368297440548924	0.4427024614876295	0.7049844104047464	-0.18352111739911858	-0.3804613856715102	0.30686961700664367	-0.6157243222799375	-0.5540039607870181	-0.46445819315062675	0.41003298816079414	-0.05586398344670238	1.2161041826417516	0.03137821745151999	0.0750912490589855	0.20104833729902022	0.16592621160826654	-0.15056361375281152	0.024480557916748413	0.09597332421125848	0.6601627002835523	0.55662417760062	-0.3625696484016748	-0.5336833020676863	0.5297324705584135	-0.2475869212924049	-0.040537421185014785	-0.05774550542345332	-0.30369158644970173	-0.02921283310342282	1.0992671932061893	-0.07621769773315548	0.7905805353543249	-0.662565128472937	1.3527373287654376	-0.20411015441554187	0.050246363264142876	0.027603145225411057	0.5249558161594405	-0.7101009907541349	-0.10840775269652245
-0.17223230036149215	-0.16451935723183214	0.6562074382733596	0.3351621058621022	0.30066351793162394	1.347719362393952	0.5232669425710347	0.7593766129189514	-0.06573342623463126	-0.26742835988459207	0.2999104069111558	-0.5018988220426515	-0.3891025543218455	-0.31437821183394626	0.5586683698545021	0.00017266393201276862	1.1679624095260508	0.1724215556014262	0.1854001468215	0.36004646803367624	0.44039690587300806	-0.07319323855924918	0.11994090653411038	0.16297510520919062	0.5759075373465918	0.5642113515359946	-0.3781538587216848	-0.49355502086479663	0.6050298194379611	-0.16206739625178568	0.05282859186460724	0.061998212873997136	-0.281785799537361	-0.03423395162673154	1.3545217075315792	0.03152501314495022	0.9778053093735046	-0.5483726100888666	1.3633684489595645	-0.008610880262914589	0.223352025707318	0.1237064973005058	0.500502710864576	-0.5710602366793286	0.03666460707925593
-0.15976310869767968	-0.06120152247315234	0.5672410843397849	0.43416950635819457	0.22228537677662716	1.2781708152850144	0.5726678622411526	0.7915418247000574	0.04857722075261576	-0.27447100459399937	0.2951065492948823	-0.41743782578973565	-0.26001242202444896	-0.25083874714537646	0.647668507553885	0.0917958180114726	1.1343097866970315	0.33558849587319506	0.22360573984523283	0.4557521721237333	0.6104198628454415	-0.0013862737573731797	0.16681229583685478	0.20925553924921686	0.5308692882931608	0.599313283914746	-0.34870529648955334	-0.460877377620114	0.6203215346411637	-0.03810267045459638	0.17192415317213133	0.18176812326819286	-0.23952292003410003	-0.02625768035475426	1.5924524049884095	0.12747211921109067	1.1508147553554786	-0.4717409495262485	1.3702445876091331	0.25115640558742197	0.36428639043089445	0.23523205284142348	0.4364394614122527	-0.4612928518296955	0.2095106554270852
-0.14171627000476192	-0.01042855714830319	0.5121203918992112	0.43375806298196606	0.21281591398860983	1.2614824247948753	0.6177444968464382	0.8614715521034583	0.12194962007752823	-0.2697695890140991	0.2993897178104861	-0.28188531598954625	-0.16507119296925665	-0.20948454590449456	0.752884904336803	0.18143814421203983	1.1742975105706723	0.4968007270921878	0.22897268908719753	0.47588471441147595	0.7078720951864743	0.06039244224064775	0.18406473844548205	0.25976669659178925	0.5238048389498935	0.6553474621816472	-0.268115024640462	-0.40985757365702247	0.619240392134798	0.11644984280584932	0.3140518390250323	0.2943417550814897	-0.14923074600101432	0.024458257880089596	1.8124531475146881	0.2161333686488233	1.3520925719637376	-0.42554289382208765	1.3642866378773946	0.5142400704961441	0.4751598519130938	0.35287837890863893	0.3773815450996243	-0.3831823132618086	0.3944641462018474
-0.08086857502992126	-0.05062198373753666	0.5563313641184406	0.3640030583465118	0.3306207842419645	1.4207267036240134	0.6611273036089014	0.9226980924885059	0.21374809781343185	-0.24334940280500886	0.32668834590087825	-0.16005386328843632	-0.08689427170576942	-0.23239356016803203	0.7863555753116283	0.1953539204130255	1.2137857521017676	0.6315202010984248	0.29988124459163773	0.4522020914331315	0.7823210538205179	0.11972204822928507	0.17591541689978424	0.3138509756800988	0.5035207764791256	0.7498900590839991	-0.1602409190086344	-0.35094741187273437	0.6635093959962669	0.2583928323836515	0.4496440115744482	0.39074831517846303	-0.022194975418664088	0.09482141324734177	1.975582497553504	0.2860244692187025	1.5334531393844155	-0.40524469644284195	1.3666609099671556	0.7357037230817807	0.5722468837828201	0.4835184555067267	0.32668256647238436	-0.320233719785016	0.588767319429661
-0.03360326738118738	-0.14217209223217722	0.6586711219207515	0.31197082361843675	0.4856233105704472	1.622206313584277	0.7317620778255898	0.950832240120038	0.33157445860732304	-0.28428773725982637	0.3935968953369171	-0.11307546288790996	-0.005231333799853077	-0.33467670292355234	0.6963836329162639	0.17508528985941554	1.2173528884981155	0.7154833889390002	0.388281381157846	0.3952697442016624	0.803234231988774	0.18710448918704808	0.1385345155137117	0.3659946403839796	0.458695541874839	0.8477563206955818	-0.049449933517028845	-0.2840300436323292	0.7343442513207334	0.3558978666113457	0.5794467667408647	0.47643575968223234	0.1154048674923509	0.14588657012875167	2.0396376037176127	0.3374453091786596	1.6283638099790134	-0.3834326423694798	1.3628922241103913	0.9177667583111143	0.6780287409028232	0.641833731589907	0.3041162555107052	-0.2541542294232161	0.771100729624094
-0.04069084647214692	-0.19019510388862207	0.725147519762285	0.2793808236536192	0.6072716927645889	1.7166612839043633	0.8152333397409569	0.9722588129042995	0.37548704526464594	-0.3343919363633607	0.4648136464183999	-0.05991738032045989	0.06915769749392461	-0.3736337410576026	0.6065092612735079	0.15762612036112772	1.2589847417493032	0.7471655514035428	0.4463944361872366	0.31066141503912004	0.7813961967302794	0.25946577929969045	0.09693277718356708	0.44014266487338577	0.43074613855500904	0.8892535169135476	0.050599962931180256	-0.1830359234922747	0.8006632233367185	0.41315950446506144	0.7302406436701762	0.5509228088150937	0.24321169014111005	0.1866512442417141	2.0422498632363935	0.3977999631463231	1.6787687929483337	-0.33129651312095715	1.3372069169575174	1.032619539742747	0.799467503583366	0.819824822097298	0.32996094998153996	-0.1828118012833169	0.9219556239290693
-0.04160567393466158	-0.18922224292102602	0.7103900239568125	0.2629015952937951	0.6779054441881478	1.726641710038382	0.8644727715870772	1.0005704287688324	0.3580309300578712	-0.3306447059347573	0.5154857078402909	-0.004872952775290024	0.13168682875153856	-0.32097145626041296	0.5286204808811824	0.10016895896567686	1.2900400563970844	0.7383809367771909	0.4891905798968634	0.22111920608942254	0.7820399298591681	0.338153097049739	0.08890405097912875	0.5366031561714373	0.4115303276501002	0.891932613927273	0.12803486788793247	-0.04739003317019972	0.8546847554860607	0.4515456269261941	0.8951816470917737	0.6073078450845387	0.34682922552700973	0.21013399726539253	2.0172926173548698	0.4658517490675571	1.6783696584678072	-0.25951154104415297	1.3161536673304115	1.057752099112919	0.9175829503276761	1.001546413418284	0.37207846202363026	-0.11041885218640149	1.0553460957670768
-0.0222869450196259	-0.1862906885386709	0.6396444714304115	0.274514124016891	0.683043785311546	1.6794763356594147	0.8933934465559487	0.9621250146199255	0.33494193883458534	-0.33803490152708715	0.5480813462048024	-0.019963712597044613	0.19070926711143046	-0.2807133400701242	0.4168356210326586	-0.007174550232326252	1.2228763307361006	0.7051905724039073	0.5031808296062547	0.13044374662611344	0.7717768681397372	0.4317836813591002	0.13659768124500385	0.6146829941648394	0.38443298212684807	0.8713028467342214	0.19237591749929703	0.07913551369993864	0.9078209075581734	0.4969916056922209	1.0537629001911544	0.6493658044340505	0.4320172984880113	0.20815900441548774	1.9564832827485272	0.5323098431037847	1.5820773685175413	-0.20116351404302937	1.2923355727156611	1.0668912116111635	1.0030250476133566	1.176941044812835	0.41512996860274515	-0.04363327396824647	1.1859996681453782
-0.028576383824412327	-0.18132520616006156	0.5228701726078666	0.3024032298846537	0.6276201792229588	1.555743895910013	0.9273417757786216	0.8590811636589682	0.2671282987364927	-0.37862252554550047	0.55584411976815	-0.05347336955793157	0.2521301510853307	-0.2518804462965118	0.3288736361410297	-0.09212918017766514	1.1091983119255449	0.6787904240802849	0.45766729095038017	0.0599740667286379	0.6967982556654685	0.540092127988074	0.23821570107514659	0.6699537152227766	0.3979037615451303	0.8218835894541655	0.2670223586907273	0.17091704146575137	0.9583498600058817	0.5826809808322253	1.2175309547377575	0.6959320784359273	0.4841061491965368	0.22378287058620358	1.895161663715598	0.6056339502073158	1.4530692094436968	-0.16273424230402195	1.2579446012336621	1.1304109493920849	1.0523549631748417	1.331808375927054	0.47216005113867865	0.012099446049699248	1.3204456820006203
-0.03675148739887141	-0.1845110015419486	0.3633335844598768	0.32705605725581577	0.5569454521923556	1.4296007814701313	0.9161668183579662	0.7680001203224898	0.1713661839866822	-0.4044708325745086	0.5372895639308288	-0.041302239223983794	0.3183313852830123	-0.2541688376044292	0.30110890277875113	-0.12828915364812885	1.0052643611474852	0.6829412867896493	0.3845727589288478	0.03767524284684725	0.5707202703904463	0.6504969321559436	0.3787713985148901	0.7305174390211819	0.46379835069389586	0.8018947890197742	0.36424251477182445	0.22926140985989957	0.9710254772924468	0.7031416252312216	1.3948901508359	0.7628954477785683	0.4984200388396184	0.25581120931407547	1.8880600719699303	0.6706383002122377	1.3901550886890912	-0.14051927546710966	1.2297685353372723	1.2374250166857164	1.0642398162890427	1.4401494507325185	0.5310142438106806	0.06293088304524011	1.4466017275228795
-0.026644044184203762	-0.2266683101377688	0.22767719586038418	0.35972281904455594	0.5617027201702391	1.401891609262965	0.8478574688068475	0.7064548614781769	0.11418669197468145	-0.3983444583746256	0.5381907566050644	0.011459350450060215	0.4025416378410478	-0.3551006999349819	0.31328963553439815	-0.1262609753020117	0.920006887627782	0.7279293621464407	0.30404967567423113	0.08465117485158097	0.47284838923754346	0.7427366638673829	0.5457849829460466	0.8069325793672781	0.5345477616910723	0.8712020205025228	0.4879851806470997	0.24927942600019165	0.9730498387755594	0.8285168453320038	1.5647453437337733	0.8604577341444491	0.4939288253075006	0.2543908578440104	1.9095173593644639	0.7051911396832196	1.3935893996588944	-0.14670379079888565	1.2064780567424687	1.3864513952490995	1.0302291431715822	1.490891134777412	0.5688629620291865	0.10215492454850753	1.5502951713819386
-0.03399066880664079	-0.2984057807403303	0.18440125463841706	0.4111655229649015	0.6512999825340602	1.4561143211416012	0.8115908921552265	0.6288106986402797	0.08866151409894572	-0.3746794028010685	0.576283670282414	0.10062619670047139	0.5160253326431576	-0.4950314357068598	0.3496640121068525	-0.10643428244249734	0.8868162859656177	0.8096368620445574	0.24925327467077318	0.18388383207073736	0.41789069192376793	0.8060305357148305	0.7287171524234184	0.8811265899795387	0.6146062220478734	1.0036804870817462	0.6371909235372938	0.22596504836951636	1.0002430198410157	0.9398055843641803	1.705187139766346	0.9888841325131205	0.48152279526463637	0.2421623359932644	1.920697673682119	0.7145505094093236	1.4399986517297592	-0.1745869187463252	1.206529447913243	1.5609881025387025	0.989211960386422	1.5100972955679766	0.6039786492534445	0.12591736416310534	1.6140782795221686
-0.05317870808417454	-0.34918134036109316	0.22476445127351846	0.4716108535949548	0.7852369492808916	1.5170217058334539	0.8511374659431606	0.6004157813602576	0.07428930183713747	-0.32730505790521774	0.6276491494008694	0.2102664941740276	0.6115744436039694	-0.5639551044416625	0.40679363917419076	-0.07387557506261008	0.9499009058291448	0.911179201518815	0.2624859704492407	0.3093739807821595	0.37474834950731284	0.8380537409404074	0.904398983808116	0.9505196493658665	0.7259714477886317	1.1378117836734691	0.7935787951388281	0.18613503868208142	1.02304489368926	1.0189778850386306	1.802631571381315	1.1244937134143178	0.4613897690861767	0.2534400440500004	1.9122273830867915	0.7046484847402958	1.537773441179123	-0.18270776240778466	1.2435516473388746	1.7169233014405827	0.9819522033813362	1.5285245186246894	0.6518819126893212	0.14490940533354948	1.6259646004988508
-0.029934622557023637	-0.35160700704029896	0.29686641389792207	0.5263297521603406	0.9297251348417189	1.5604487875764592	0.9200353488972939	0.6768575063745613	0.0744439803547535	-0.2716558424423251	0.6821012134285824	0.3212003997745553	0.6801658529135415	-0.569766028622096	0.46972287177657907	-0.028590114325374904	1.1030213802893958	1.0252105111847543	0.3350151637163535	0.4479157833680404	0.3365562333668034	0.845985632205366	1.0701444899539108	1.0280062663744556	0.8483879903238083	1.2456634431601317	0.9319012740239068	0.1539770643663863	1.0458912589986717	1.0567436853976586	1.8715234860392367	1.2371688396025045	0.45402193822937864	0.2844001845648486	1.8629503139308734	0.6995103992544062	1.6845759803353322	-0.13268399133709766	1.2935107174873617	1.8272028942254395	0.9928240671459904	1.5527174082407962	0.7077492033687569	0.1494387006072407	1.6019207718612158
0.04477317522361481	-0.3194299548240553	0.3946786531871743	0.5783190002670191	1.0716933205693004	1.593969199737972	1.0001512526918155	0.8168582114076287	0.08806857978141847	-0.22448054941578519	0.7289331927330351	0.4246610150811875	0.7412517815516916	-0.5338671514498139	0.522867709307385	0.023182360421620467	1.3037716584642385	1.1603632624937215	0.43894327140397643	0.5946139059770619	0.3022631843424099	0.8461737668562929	1.2375015883874423	1.1036074523460406	0.9702163586337349	1.316234603475968	1.0426051200228463	0.1421569024549756	1.1070225266425495	1.0709889393852545	1.9182369820607987	1.3104052161157558	0.4565196197094565	0.3419831113119901	1.7471427489770321	0.7340318218602718	1.822737915902125	-0.008739419365349787	1.375750295038061	1.8931745004230205	1.027159074572736	1.5763451861676376	0.758094016282293	0.13579226115905438	1.5875103286694079
0.15340193516661693	-0.2619896490012831	0.516331107146751	0.6321443912019395	1.2070644335626945	1.6097958031406925	1.1000081458155049	0.9784050086471823	0.11547245715236372	-0.18778549528610605	0.7502413928527436	0.5105237538865488	0.7956510092280298	-0.47297586171172235	0.5747168072435498	0.07292665682249841	1.5393525053259374	1.2975203347603583	0.5557611026923851	0.7405295460885891	0.27796429585702465	0.8394143576122872	1.390040077463214	1.164267747002439	1.075652152319951	1.3427447005391984	1.1430402647544222	0.14455537443491887	1.1906531261987336	1.0692350524894256	1.9455591581489684	1.3429652663828342	0.45415044690711426	0.4360608539304729	1.5844826671152428	0.8113201661257904	1.9035516829757184	0.2092950623313928	1.474321986660756	1.9143477463499945	1.1163287949473195	1.5985258199712942	0.8039287012133485	0.14700011425456092	1.5923833447805926
0.2942270208056612	-0.17893326532773296	0.6341357855221993	0.6632360003637764	1.3443818878907083	1.6020591289730146	1.2159420489727648	1.1064356624544243	0.14840286905895958	-0.16202881530804986	0.7462611252082024	0.5765778679364961	0.8491694284288794	-0.4154021118405017	0.629485222097762	0.1197325936739432	1.7861217566606609	1.4153849909443477	0.6660021598043695	0.8712850696353659	0.27573974972808124	0.8304913998826258	1.5039295868675508	1.2152157725121213	1.1541559251300118	1.3434216766663227	1.2406181513843602	0.15089287539730623	1.2951546701885006	1.0516297204487675	1.9781649846740392	1.3329566114138587	0.4640093690553876	0.5552089738397944	1.4294833882434104	0.9262316344077781	1.9718036791457152	0.49377494404429834	1.5452692109533686	1.8875878728306916	1.2289749877912257	1.6113973841909754	0.8434824295934034	0.2076203399708852	1.585086336922321
0.4502284405996309	-0.08286648764753417	0.7137518294831526	0.6786067879861503	1.4953278291217718	1.5954288030932386	1.3312084691241661	1.181135301344788	0.17566495778875718	-0.13461021019892694	0.7420655726470382	0.6307051553544942	0.9163300408721637	-0.3752946027564018	0.6881720783767321	0.1777132407903767	1.9630425647432173	1.5149891586674602	0.7475805420672381	0.9727996462560817	0.30462625532187365	0.845616081998189	1.5729795557491468	1.251084948338056	1.2337597427072957	1.3566551195768592	1.3303626562525037	0.16869076747411238	1.458189180489974	1.0290802735586049	2.0309082270529877	1.3022954881608475	0.49600473471706436	0.641903236502319	1.290333642050646	1.07577876844151	2.0328975712253934	0.7796200350239904	1.592148236933464	1.822350010959281	1.324684709580428	1.6036118251746807	0.8691328030531789	0.3262672101555573	1.5900010740618546
0.5820429424816134	0.014775027652213113	0.7500488715841073	0.6817724456047414	1.6367223563507285	1.6039729174148938	1.435342995274645	1.2100155399150556	0.19302762139113905	-0.09766239179075846	0.7368636882663105	0.6750202449053742	0.9953381475984371	-0.34613121005532077	0.7427882828568748	0.24874946395321743	2.0404498407792446	1.5904190988664746	0.793128001048377	1.0528287182411702	0.35008277759408063	0.8785094099843015	1.5919312963482446	1.2617307357787018	1.3105911931255656	1.3866509235074091	1.411104275641489	0.19293378425599636	1.6030355814662531	0.9987731079986808	2.069841520903715	1.2726427606325488	0.5305603886505356	0.6552058257870393	1.1747802640260272	1.237472804960784	2.054713998765369	1.0227329024209344	1.6046362914315604	1.7393206653770594	1.4131346743645443	1.5773684965238757	0.8915862824600499	0.5320281001593931	1.6391275849430176
0.6922119731523181	0.10907768411117118	0.7645480035613886	0.6647528140044979	1.7511016658551501	1.6172335691744462	1.522219855967213	1.1988241758340266	0.20466073490349918	-0.061731949603509195	0.7365758072731523	0.725178598410591	1.0572676674525492	-0.31630263596857483	0.8026069598661035	0.3177995980741402	2.093249286739183	1.6443340096436443	0.8106158131851157	1.1160748897627637	0.39381588775540155	0.8994830640152793	1.5613000796684062	1.2561204287905432	1.3658573150580655	1.4350691203441648	1.474170336886473	0.2010117148858807	1.679627631865769	0.9711946212093204	2.092163419524784	1.2396047045998604	0.5409366406040492	0.6370229792818265	1.1241305854523067	1.3849007286384676	2.0912896298984327	1.1962122736629444	1.5620912541867433	1.6588231009598922	1.4886201526487581	1.5496283855609632	0.936891285925477	0.8198983970297891	1.6835604801348982
0.8098909904923373	0.18581176864330545	0.7695184314942031	0.6422032606088302	1.8445547328418717	1.6418372023278534	1.5784391504283546	1.156065197083014	0.21014215487151106	-0.027735154146703155	0.761353599188668	0.8089347184085632	1.0886418172344101	-0.2980164231588741	0.843926222180758	0.3733022374058235	2.1277760036676576	1.684420428797027	0.819054436326098	1.148657769325906	0.42289388358373686	0.9189583599335197	1.5054498190482721	1.2425913114469664	1.4310619917372138	1.5020249400662107	1.5020091116488217	0.19687588820251758	1.703225902868907	0.9616904004306598	2.1188363486821467	1.2060460806443491	0.5363828202802141	0.6023887064518518	1.1533972774261896	1.507092341391569	2.20406924415967	1.2728986990672098	1.5203410670498985	1.5866146679898603	1.5361595651055617	1.5428317720008824	1.0282346979625865	1.1402384022994911	1.703219428693033
0.9326879073866781	0.23011196566374997	0.7707210535992348	0.6227702372644425	1.9116768747417052	1.677259757159795	1.606746171666034	1.1196878311186593	0.2106480825228796	0.012703970858098237	0.7941419926529462	0.9139773003100986	1.11311423299941	-0.2980164231588742	0.8413815769527279	0.41458921424409895	2.106119281765445	1.7042817280557785	0.8210821179919525	1.1580552684830034	0.4234153889033424	0.9532089450441739	1.4524280673413084	1.2180485176799136	1.5162518747943001	1.5488983349958585	1.5087096800059532	0.19624244560268692	1.6985009096929395	0.9598405113047435	2.126817422831573	1.1901900400768815	0.5366629032957905	0.5422908185273425	1.2467972869270187	1.5990866346103103	2.3188708473826933	1.2829480475095465	1.5079934817519178	1.5317436690238513	1.5570280342933756	1.559277285822942	1.1790278025442982	1.4497115432433412	1.7515031748015422
1.059781246113899	0.23970826624811567	0.7658336711826249	0.5939231438341187	1.9458382383348254	1.7059627018641645	1.6185742576193038	1.0955666386333345	0.2248591713288378	0.044656535212622396	0.8088539630598452	1.0095481075358248	1.1651935848318544	-0.3002378779751515	0.8268123121732238	0.44130276950326996	2.062414576792692	1.71366499300117	0.8119763951207535	1.176857975984364	0.40607533702644805	0.9794268524697299	1.4172836613749513	1.1984722251810669	1.5790974959321777	1.5738420245309028	1.5207624477284327	0.18689455480906375	1.6310741002938882	0.9599660526825502	2.1310823653770408	1.1876952428618472	0.5405082783449334	0.49840371886861695	1.410939474114583	1.6687892339894899	2.3697100535780815	1.2733915826420392	1.471557141673111	1.4955431940009964	1.5546732783492536	1.595081693324558	1.3450218249265848	1.7030179784624118	1.7924899130517793
1.182088076867607	0.22550968471304333	0.7601373639229889	0.5696879007850981	1.9561558961886667	1.7209741012652728	1.631999278720997	1.0650384807566373	0.26472111430609474	0.04625210972058547	0.8231303570075305	1.1107699397372663	1.2377134826471297	-0.29876945868981525	0.8385559279571844	0.4557209867731383	2.0304227327526365	1.7272255803385357	0.8121648413722271	1.192950904196374	0.40684129796461865	0.9892535284333064	1.3872079141457623	1.1846258035897992	1.614283031882645	1.602257017185881	1.5389012210702924	0.16765142961613727	1.5056660187016042	0.970777380747786	2.167676935477016	1.1931792131179917	0.5281121335849719	0.48586412830748493	1.6189660569904027	1.7345418765999163	2.3849692717951254	1.249181610859393	1.4353948878384322	1.4741120478405665	1.547924458954685	1.6322301502492906	1.4697978534953933	1.8601208043358768	1.765037476398017
1.2843783893917595	0.20148909884912344	0.7451491861280606	0.5642715864890798	1.9409334581715822	1.7256984025508042	1.6454817177156673	1.0215841162763184	0.3134287350095096	0.02985718670707509	0.8390539308986795	1.219745410743092	1.3300701797906753	-0.3079146568600294	0.8690292254118754	0.45933803635278975	1.9804411996752265	1.7356463743290065	0.8260684058059404	1.1903529081209505	0.45544314919569795	1.0057085912947072	1.357694945175782	1.1720623948261506	1.6489408006904562	1.6140752919157813	1.5707896890970814	0.1502778825819362	1.4055468836368175	0.9754593356612828	2.223354343543259	1.216182422084959	0.5393780609997268	0.48230444580089654	1.816801699288466	1.8017282706911195	2.3652757133603663	1.2317859500874706	1.4627966600951599	1.471638385037981	1.55153212277851	1.6568621469212457	1.5428876273323886	1.9177272404214178	1.7406139864024053
1.3660337416517485	0.18593888914307102	0.7253812775116011	0.567111773974237	1.9024122899889115	1.712181543819317	1.659674703135929	0.9819833477125728	0.36286463373336664	-0.0006514617065794287	0.8429490859017656	1.2972978187018132	1.4491075167645313	-0.31662895136531566	0.9135449055819841	0.45538164175802925	1.8942555214689591	1.7430087810150983	0.8588354400121488	1.1802191815893641	0.5592512276194268	1.0378057065617199	1.333480862412646	1.1706736139159664	1.6611589279749637	1.60415110996709	1.6184366464292126	0.14478292177660557	1.4063966705451132	0.9836601415468322	2.2783000036874865	1.252514134283428	0.5787807986498124	0.48885449638185746	1.9971766548330034	1.8697172228821206	2.2958570164011394	1.2621882607506998	1.5160002261585166	1.4970288446416093	1.5634925058003517	1.6829145594608133	1.5504034625665706	1.8976399019908725	1.8206641234959817
1.4303120396110178	0.18243918395563954	0.7100424630926989	0.5762802062236191	1.8554542443157476	1.6895965110508526	1.6696690051322445	0.9616143407249658	0.4141276724465607	-0.04703370680935968	0.8577636921410084	1.3445085078681736	1.576952938493279	-0.30734988021182313	0.9875269530398649	0.44584578377531175	1.8139720596104412	1.7620266778906721	0.9307389917243689	1.167957719399567	0.7202089554033992	1.0792860375436961	1.3100707485912382	1.1809745054352092	1.637695545367712	1.6042663399461752	1.6742976475174174	0.15512402596705105	1.4896312960969078	1.0338803850629787	2.3340634997445546	1.2991131484062373	0.5806326416469137	0.506136417471141	2.156438452979492	1.9272529272252292	2.2333771188726006	1.3457515855561435	1.5463312951493657	1.5621577345833904	1.6366010134617255	1.7376234802972372	1.482541550769031	1.8352079581650718	1.9440415485301852
1.4806345512798889	0.19180459220369533	0.7057948387268469	0.5905394826355852	1.8185966857790903	1.6819025380451638	1.6760136823062066	0.9451206604579735	0.46289652006319865	-0.07910317464268503	0.8933858359031616	1.392884645842424	1.6873145187461198	-0.30221250447851017	1.0673242173532131	0.4362599447438574	1.7683651593831606	1.802572834029395	1.030027552700715	1.152847712551405	0.9147141425751414	1.1389851937395103	1.2913565442703778	1.1993183698415746	1.6049262927209722	1.5998803988672547	1.7217428081296897	0.17959459009062187	1.6059364247343613	1.1260905270620016	2.3667016092661846	1.3419666926944018	0.5417900700279804	0.5209562003716137	2.2528339576770064	1.961979987493676	2.2330262314171927	1.4777935305429306	1.6321956632786616	1.6628005763913616	1.821991393236028	1.821897670120012	1.4310778249369789	1.7623224697342112	2.0300536205748605
1.534915091970251	0.21021631030243598	0.7148160423945104	0.5915281749277157	1.8024727844070227	1.6956833675962204	1.691207892235255	0.9304523677304111	0.5066866528940758	-0.07202261529150415	0.9301394771340774	1.4431391188369518	1.776251363264174	-0.2994304565447535	1.1383245026113775	0.43580222356068693	1.745255776334711	1.87009132912817	1.1460426029578468	1.140351120153001	1.0968213556253166	1.2148941658410544	1.300021136819638	1.2273285172718011	1.5815869035990437	1.5565431239207759	1.7630973768334948	0.22119577908632274	1.7941575512026469	1.23620508497234	2.3667482402612148	1.3654118932939547	0.49812348035253856	0.5368970044736661	2.2896245827558794	1.964773232410408	2.2844224714480394	1.6557245010560107	1.7806647556449149	1.772945770463009	2.072932846971796	1.9173595440613453	1.4543744067950573	1.6948066933426553	2.1051890205289037
1.6000102001639083	0.2269547075369116	0.7431437906997216	0.5777755265536426	1.8159578566854155	1.7313698932477313	1.7244169660858486	0.9289348332482257	0.5461554546390597	-0.03943182113379435	0.9686779805225768	1.4971382469358687	1.8518148058586046	-0.27193210907319915	1.2056170992704185	0.45020728792299314	1.7224835438674795	1.9491528607653374	1.2656607455431508	1.1323412746860417	1.2439999350428288	1.2936453149905245	1.3204309847266882	1.2549109937594882	1.586603870774415	1.4974949615134343	1.8146885427810493	0.2983066532414847	2.0330589010866094	1.3382443783749352	2.345204720557191	1.3911783684676007	0.4382812727540103	0.5621229161196972	2.308751171537849	1.9350414536955032	2.35955624783722	1.822326972896842	1.884536590013441	1.867940233918528	2.3325913406365593	2.0193660222959258	1.5034749383958446	1.6399109457593155	2.1490419934267297
1.6506967758229638	0.2336817168408481	0.7888065215725948	0.5615081608278463	1.8687918044087812	1.7938261655426462	1.764882226161415	0.925345628780815	0.5954398973144167	0.0028935572992332933	1.0110715859064185	1.5693359983442483	1.9130371977816896	-0.21617819506842118	1.2629340621827652	0.46176343250729046	1.7146999440294746	2.0200714250794327	1.3571664763336417	1.1226816631652525	1.3378464470100244	1.3553769973258136	1.3089525008813805	1.2844064929578922	1.635950098612782	1.4457422971569078	1.889912856397529	0.409008434972154	2.197739595451273	1.395705405475756	2.3106332182416103	1.423509237888154	0.39093735783877126	0.6278611253778118	2.302255717854174	1.8931542042591154	2.423255479273301	1.9364529911160553	1.9814740424055208	1.9329419899424078	2.580724858982355	2.1120099744353835	1.5444045849025905	1.6089946306439906	2.098526172301539
1.6877612905159574	0.23449373146180147	0.8352627984891973	0.5443503579445415	1.9381880924995918	1.8826445824801603	1.8044144454761046	0.8896238087383583	0.6775451879463923	0.06296614763568817	1.0460954378653988	1.6667410858243172	1.9542449745809833	-0.13538166612910413	1.3011622830547813	0.4736825973403091	1.7219632497606603	2.079962916666021	1.4120872518630718	1.0972798914485709	1.3658366153357446	1.385334080938536	1.2646355401707627	1.3209102772792085	1.7300675126131153	1.3834496906509557	1.9760479517536518	0.5395252852140436	2.2245857431196248	1.394911540880802	2.282317443259332	1.43649724386196	0.4070866150074511	0.7557015615150935	2.2549847701550436	1.849353382129261	2.4439709974219346	2.0012358870107727	2.1338420115945	1.9497200347076664	2.7608370310932293	2.147008715947573	1.5591447738543653	1.5949762034470905	2.005108617724884
1.7119738796067399	0.24808524775309398	0.8828448035143452	0.5354766910990238	1.9930462352109621	1.9939859214050628	1.8425829898325905	0.8540830787295753	0.7868674527405273	0.11304507031137359	1.0898258123826898	1.7633932373047867	1.984246221011377	-0.04486261177918377	1.3408384538955076	0.48618838185060936	1.7214887415352422	2.118845420260672	1.4682517726522275	1.0326537754240068	1.3383149869456084	1.3841380820862168	1.2088583676362408	1.3381504747370843	1.8441097259087926	1.3136887411255602	2.0708190294619166	0.6799957941726957	2.1840940643112594	1.3393447116274764	2.26925000365198	1.4342119834208922	0.4457907926657466	0.9258942960324965	2.2037015795423383	1.7911293628322338	2.3975003400463737	2.0143246841645515	2.2654822085712754	1.921972149026392	2.8504110586204825	2.09592338290245	1.5334693267157433	1.582242511715656	1.9551768909965823
1.710739329281051	0.28212241013938116	0.9205074829928803	0.5377119954116665	2.0414630124949142	2.1118566561904943	1.8583693217829649	0.8368288203211544	0.9080935184528508	0.1384194443182144	1.1495773899975066	1.837925891307668	2.016261334707326	0.04584051792274408	1.3925080216468733	0.48272653658019404	1.7195740592221498	2.1219279732846785	1.5304729559637404	0.9444298374799404	1.2787574497424967	1.3591464094390213	1.1404259930780627	1.326479196756799	1.9603329528180986	1.2883057372952542	2.165360792715796	0.8180340065465599	2.1090859099293	1.2414999772010114	2.261749587451328	1.4296512845750358	0.479242590008418	1.106143940648894	2.1670517349165737	1.7168656058538514	2.2883743414145696	1.9856357306900114	2.330293327073466	1.8621247652739779	2.8824979405609534	1.9938290832567003	1.4720074714437246	1.574575430894943	1.9472832724329165
1.6966155134567216	0.3277275380043614	0.9312480364219565	0.544196834296695	2.0706991081212687	2.2125188226942827	1.8573106793812006	0.8135008021833201	1.0432793203800066	0.16298497263388995	1.2103978822564858	1.8909598195347588	2.050629406255638	0.15500138519419873	1.4392990517678128	0.4653646985978671	1.7189913298225137	2.1029233062504096	1.6006164196871986	0.8631672955480625	1.203241034907385	1.3218453553454856	1.0629599311382865	1.2955489305253587	2.082933895921191	1.3294716473233508	2.2261841585968933	0.9309774370892526	1.9961087425871615	1.1282542696324358	2.265107019093514	1.406612061475043	0.5310974890215805	1.2776836613744789	2.112511041041676	1.6473429394294308	2.1487474507214475	1.9518027938749996	2.3408216649260445	1.7866144828361787	2.9052591003755515	1.8852780007288739	1.3960436271689711	1.573604129551079	1.9706845972339728
1.6921837344992858	0.38690083349741144	0.9085827620179284	0.5473041529291046	2.0820821317582707	2.2949514749525037	1.8838556890281475	0.8015379945588414	1.1711597848189301	0.19733247852710017	1.266679868075494	1.9153060851813746	2.101774191348831	0.2668606297848607	1.4866716035742995	0.4494575721919383	1.6970182691033557	2.0819639301633646	1.6960757528336035	0.7956579435228796	1.1108286625691053	1.2858679629031122	1.0105448105418993	1.2517149582211522	2.1923374811377387	1.4145257756354266	2.248987187940945	0.9989218433313253	1.8862192826500341	1.0339579253257423	2.2836697421152117	1.3559041621752423	0.5966500950435576	1.3981230098929507	2.041119709043387	1.5796995727547127	2.018515571646869	1.9066022406437049	2.249030181767474	1.7099055091724569	2.941069162469181	1.786123809196193	1.3414237520121395	1.5549289668332429	1.9910820079938882
1.693497632104887	0.4519657750102223	0.8685025352898934	0.5546671470798146	2.1147642759370795	2.3528581325336613	1.9501195261419597	0.8183322842817322	1.2642182479795798	0.21711444287236623	1.3136995958537456	1.8852006601335685	2.1862284237193252	0.35923298824704303	1.5465878513361369	0.4323167030566594	1.6472406913158175	2.0681089788569684	1.7951419472332106	0.7409458421956303	1.018029235501431	1.2676726545206403	0.9880921506420035	1.204703344827751	2.2562036640394276	1.5428775685886706	2.243020425837846	1.0235061811257393	1.8178537034203532	0.9782027840057065	2.308014708520674	1.291815375450449	0.6529270106085192	1.4228676454210258	1.9806310410246795	1.514463880379386	1.934811369159355	1.8249674206191375	2.0729914393199644	1.6330875635791056	2.974799930634794	1.7202844790745815	1.3344031219351729	1.5237681042164486	1.9906814861217363
1.6906761361809584	0.5110041671157657	0.8184107102194631	0.5709375832785679	2.167110613936613	2.3666273163132665	2.0297222575179994	0.8290528142752098	1.3134511311490658	0.2242739910605746	1.3425452713682429	1.811917559491724	2.2999436925807193	0.45790992751549775	1.6018363142931833	0.41300560417358956	1.6076983391976132	2.06168919836384	1.8619272987554105	0.7174675126772228	0.9503150291588593	1.2761084778862952	0.9664726949180809	1.1638078857739005	2.29652062269018	1.701945352841745	2.218905717814711	1.0177744480864912	1.7743277069603784	0.9607673020644347	2.3317427109918896	1.217740851841333	0.7225325826205953	1.369736522764977	1.9372159135134495	1.4595015028971925	1.9145081437708256	1.722095577358509	1.8954966137005225	1.556218764418594	2.967033678954935	1.7088791505892105	1.334070895690459	1.512222706682294	1.9817573581578458
1.686685434750092	0.5678581620620673	0.7751962841946844	0.5895661427082406	2.2103972452185765	2.3499001065849554	2.1128059486557715	0.8033923565036591	1.3279586871137876	0.23037508883260932	1.367671023788533	1.7305924615775645	2.4279090365901674	0.5616196542490796	1.647128657654056	0.4108906166375606	1.618520456619438	2.0541283440581766	1.8839265141524244	0.7291353674551277	0.9169549857453235	1.3046881470904477	0.9449957609611008	1.1348412269883155	2.3359282957818985	1.853627615622844	2.1992993319647867	0.9937067042569883	1.7355311528224875	0.9833130565611323	2.341987181900097	1.1303149069160638	0.8344372801732423	1.262632044246455	1.903248718633019	1.4164575416087837	1.9453862398467063	1.603087664683852	1.7527696281487568	1.4912024788040958	2.9123144823364315	1.7449813872243578	1.3079033776044784	1.5050584981885469	1.9451888768097878
1.6718848333029839	0.6242581552234906	0.7615183800998665	0.6086153569330119	2.2592975346656554	2.3304012032511645	2.1762024797390422	0.7490617246009028	1.3348354362094603	0.22497225237990137	1.3862380961907739	1.6367958599253623	2.5490264048465177	0.6359860964602996	1.683171293667641	0.4217207207244152	1.7108289558747458	2.0442621899051625	1.8674751563987897	0.75784823506022	0.9157286333921881	1.336133510173893	0.9612395879882876	1.1352183131957168	2.3345580088030737	1.9793759312361374	2.183398667697725	0.9566933616639473	1.6895981683133612	1.0286851874578604	2.3322341299395175	1.0340065671818865	0.9688145208579831	1.1263428645506663	1.8808176997711559	1.3800139780735108	1.9895498122029616	1.4756224957490436	1.6622012548546088	1.4425101882480678	2.8168224643986672	1.7939742796903093	1.267381178378985	1.4805004181114223	1.8691314421292275
1.6413127931016107	0.6659484905548647	0.7773769979350096	0.6375637759709144	2.305628653551036	2.3052463369157152	2.1935857468378406	0.6626564259338765	1.345933619848399	0.21849200819013254	1.4021116038222436	1.5430833628263065	2.6605541258978933	0.6852513543067968	1.7088128874531587	0.4312749927777201	1.9256105255222689	2.021427483813169	1.8270232840574931	0.8021066785884343	0.9469863584860632	1.3615316880489834	1.0033346708963113	1.1714277863307694	2.2958529654615183	2.0523525173653723	2.1556332735607806	0.909953907695831	1.6299039748651882	1.0782703392980433	2.3090872214063736	0.9458472435477352	1.0822514372605456	1.00599448895693	1.8616520053077679	1.3442130322338053	2.0079275426799414	1.376255602353862	1.6246582915651337	1.4037452404812698	2.655517239290564	1.8228369773873034	1.2051577101120095	1.447059408368252	1.7973462407516236
1.600514288765702	0.6938449545136863	0.8107674469688169	0.6905417163697225	2.318855579505048	2.2853398315811186	2.1792851028682465	0.5386025092661073	1.360831094576278	0.22240985450671608	1.4268167996612238	1.483697538347278	2.738470526344687	0.7191254026069904	1.7327801671239143	0.4346368759506617	2.2662075349042095	1.9653858760462615	1.7968869595218542	0.8696584311430383	0.9939299857712076	1.3791457947419858	1.0167792242445728	1.2391423522329346	2.2506621090415364	2.038175629001077	2.1116874515224255	0.8498598847419554	1.5522485785437734	1.1225347521553006	2.2607308795598966	0.8712325079432379	1.167133066451564	0.8992832482421044	1.8258937702183533	1.3114109689734126	2.0039625144338338	1.3142383309623489	1.6232330430956665	1.3802145684766487	2.4854283302173106	1.8361820135628544	1.1055932656231662	1.4053657815332454	1.7493587139443938
1.5676341762163015	0.7204961564339856	0.8543140550584125	0.7627070422763641	2.318941628279842	2.292036150165787	2.1490438163609027	0.4024191821428792	1.3959785652353678	0.23809703754045614	1.4485380464232898	1.4547936069158545	2.7571453201254807	0.7397962279313398	1.7408004829883343	0.42587967009563654	2.648194981071774	1.875386573110395	1.8014963548328957	0.9550376790223233	1.0241609972671089	1.3871784724270835	1.000235736066378	1.311230198418492	2.180793369722166	1.9737152585135889	2.0514465443554655	0.7830501402442401	1.4592881195808056	1.1738184049893388	2.189948616103437	0.8008477959631813	1.224655527662263	0.8068430182688612	1.7766792701527057	1.2872885287211466	2.0002474934997045	1.2807887480388704	1.621722142674909	1.387777220392922	2.375159107996244	1.84134820353296	1.0107019280293037	1.345382757053144	1.7193988434868461
1.551487004754217	0.7467997227018638	0.8970271322261063	0.842324406049466	2.31953577458199	2.3260534485759012	2.120302572307585	0.28773848561805593	1.4519141841682077	0.26182844373711717	1.4624389434233769	1.4280563689726395	2.7337356638825505	0.7641945791338506	1.7217468664189433	0.4038853780698437	2.958390165204097	1.7741220603035361	1.8437158530130133	1.0402627431582596	1.0134456926533324	1.3913611088628624	0.9621495346541524	1.3655168164473586	2.076371779159489	1.9041847689463638	1.9870550455641358	0.7291644697615238	1.368214098571332	1.2368032527136543	2.131394434343783	0.7287605976946504	1.2443733719588106	0.7757948394397531	1.726733493844525	1.2690210496951586	1.9940236272594096	1.285365524090849	1.6163500522899938	1.4294335566925507	2.3066090524078304	1.8335397345833173	0.9721918915312265	1.275183846807439	1.7375015976875556
1.5428544874485008	0.7746780265892906	0.9345052661130762	0.9301276507257338	2.3085625070154334	2.3864367735524326	2.1192618729973765	0.21339378319369245	1.5075565584114012	0.2823244671691154	1.478738014262125	1.4269309699519621	2.6821029191644383	0.787998868973063	1.6968351018629373	0.3987031324902707	3.087306557815152	1.690132412780351	1.9169536041856658	1.1136773325536935	0.9749398584689981	1.4075810034106053	0.8891345371281251	1.3996431182171352	1.9648412287716337	1.8277332787603484	1.9513049221255023	0.699761663258686	1.3049472407914235	1.3150192234806952	2.076861279155593	0.6446675970802798	1.2275156695154394	0.7793427835044409	1.6916322342029464	1.2462038373845556	1.9740669032330953	1.30633654666748	1.6069283376480832	1.4884309593938565	2.2511434425843975	1.8275526053348865	0.9855906386647234	1.2147082829933922	1.7976841810812516
1.5254564294560402	0.814202124832818	0.9817427860339695	1.0100428503756578	2.288476264442149	2.4696923936599005	2.147536596670256	0.19455679789096378	1.5652355331365368	0.280589872307983	1.4984566106370008	1.471914890949295	2.598107699661452	0.8060591711234819	1.6628882856153826	0.40403269063454195	2.9766171083541613	1.6286467253165398	2.0018184890742314	1.167175236902073	0.9427817218467414	1.445375910962823	0.8069835289006424	1.394474278008372	1.8509675194431896	1.7814684421577422	1.9485990115637584	0.6765610592988544	1.2954972544394876	1.4036292818514375	2.0155379336910597	0.5459626804938653	1.1899911356168633	0.7593874322721219	1.6895127062700432	1.2268853214164843	1.9488468673756643	1.303570922164275	1.599435504949226	1.5534908337802058	2.219078775322645	1.8241313886214976	1.039608745529244	1.1736105254225295	1.8678798112787518
1.5012765127746328	0.8727398178270391	1.0463521976408385	1.0474657747746774	2.271045241205356	2.5686775690746586	2.1814633941830626	0.23704414159146556	1.630609764113062	0.2522802731171855	1.5059790661538859	1.5298589230886652	2.50422509487727	0.8406067678707962	1.605387889688132	0.4033224336261741	2.6746425711095703	1.5822595942417714	2.082782536557297	1.2006909281124736	0.9238201143666981	1.484605345228356	0.7550032824136446	1.3581314451170434	1.7267546610308997	1.7963115038386221	1.9601151834629764	0.6502239919806356	1.3303607634101882	1.5049448661349119	1.9745528760589959	0.4410797030875438	1.1552213005538348	0.7421231188456905	1.7240938603487503	1.2206733503593354	1.910959794378014	1.2844149629108221	1.5822811321448451	1.6107156264262081	2.2063097779954632	1.8029435185962803	1.1151149951650523	1.1411821489953022	1.9568415600277145
1.4722774157103378	0.9208328754731507	1.1217144657162215	1.0337315492383454	2.2589533395664816	2.6851546932097152	2.2087117730189783	0.3183463231095692	1.6829587749186838	0.20466580215677008	1.507678815670014	1.6013077434761662	2.4357039848356936	0.9053469058781453	1.5450813589158603	0.4157808676692499	2.308405468143614	1.5563456425860989	2.142682062050656	1.2121853261791116	0.9229115543176972	1.5004388918322324	0.7323861743211229	1.315189603596201	1.6069324437270942	1.8457559676766035	1.9827668652671342	0.623321131272277	1.4035759119071063	1.6032659193183494	1.9494438787349586	0.3396246163428239	1.1340272540104874	0.7448288297039548	1.7757876606163543	1.2211931566730831	1.8255932625705058	1.2607839337398783	1.544659369060183	1.6387468391245192	2.225903124624856	1.7841306449948668	1.1642374662348307	1.104420804161761	2.0523201334048187
1.4371732455798756	0.9467550802417316	1.1878433026936417	0.9904255986538555	2.256080949512652	2.814333472074648	2.2354685111462773	0.4181341752650747	1.7116323051217268	0.1464099550719565	1.5034457134140895	1.7078882372066697	2.3957491891071663	1.0019990162745127	1.500850585343368	0.4292284003610156	1.9881040912804493	1.545950294780894	2.170662561469438	1.2071974820817846	0.9516106439372557	1.4870947698057961	0.7322071085113745	1.270274957404931	1.4998275069692242	1.8912285981730002	1.990329655972754	0.5840507650468287	1.4998509847270385	1.668373893284984	1.921092233756503	0.2669317258370468	1.1224186367884383	0.7100331532978365	1.8295814359761515	1.2174602618815	1.7024449240019706	1.2206139223913575	1.4935799713888218	1.6257319583291259	2.2679821690527424	1.789972677998756	1.1704745438478503	1.0684344338047063	2.1217272361665196
1.3997399994096444	0.9604218311145181	1.2335552457242656	0.9284849476937789	2.2650054367269754	2.935651355209752	2.2623508509144634	0.5189723496158872	1.7209259060551472	0.08888396484128105	1.4893545646272193	1.8241527694852109	2.407815851696262	1.136863496335444	1.4684024558558808	0.41374479757859517	1.814717120771404	1.5381446884110939	2.170628641144172	1.1973374316946417	0.9874600603998477	1.4409715444027387	0.7419351327062838	1.2067359314578876	1.3955553444529616	1.9192834971433381	1.9555151355080114	0.5273053779726428	1.585132217492529	1.7224231488242345	1.9087816510684896	0.24330645457236671	1.1198451681394404	0.6717863749727165	1.8912002581878653	1.201560472053846	1.5825422943959562	1.1686147052469535	1.4483454628734957	1.5871667924333148	2.3037033724315	1.7967960198144102	1.1610531090213494	1.0317316425982774	2.210885073748723
1.35826937693801	0.9538842054122739	1.244123556601215	0.8526565475495241	2.278801923618907	3.0294852177190865	2.2767770965249436	0.6013212315286244	1.7096343742691882	0.04873235920326158	1.4717262345939741	1.9099394136948677	2.4934817126269366	1.3467888847083522	1.4519442213058762	0.38997749361339495	1.7860301848978601	1.5554030163931363	2.1419772730701454	1.1883292464895	0.9968675274543	1.3648878758396203	0.7437915700808191	1.1175826350812987	1.304369263618467	1.9207058671976678	1.8917748897671356	0.47446827024013255	1.655059447009183	1.7746668239591474	1.9126735456537152	0.2515504170230959	1.112523468602855	0.6787384671887995	1.9627753868888231	1.169395314331727	1.4784778473084088	1.1029242776906474	1.4056976432871306	1.5262260569869535	2.343498747887163	1.8229171621540232	1.1376593666577413	0.9805316621850297	2.318204074971326
1.3158792595168083	0.9264806576770338	1.2279019991026614	0.787897202414989	2.2964378248909223	3.095497332230556	2.2776563080111547	0.6694291931932693	1.6808545025852843	0.03060916043558113	1.4595776566826788	1.9737547446396242	2.6307017485056092	1.6402217299319677	1.4709549067441197	0.37054275739923914	1.8065089609422356	1.6148446933753635	2.061099910862758	1.1897323185539725	0.9783174202655077	1.2790413627123474	0.744891545769274	0.9987728880763183	1.2490522725637834	1.9150884057172768	1.8276264642974547	0.44333733392610586	1.7195320233867246	1.8051069156838087	1.9181329590718845	0.2605637723157323	1.0810388425578161	0.6887161428049594	2.041428643926596	1.1258543953587463	1.394992949480525	1.0253146735271792	1.3450389313834845	1.4391320584295593	2.343640921830958	1.8828380928272508	1.1076116967702943	0.9112558326490963	2.3873149584317472
1.2715194625589679	0.8977721790972586	1.1978733555951941	0.7610090707311843	2.3263950912012623	3.1373638805990476	2.268788832164513	0.7306521117776433	1.6548491768111162	0.03668498177976685	1.4585813381150516	2.019115133636757	2.7842518908148306	1.952923917686236	1.5122507520781483	0.33924146798231447	1.840502896705328	1.689315470079783	1.9467733390188293	1.2078681813653507	0.947133031857202	1.2060249608688	0.7440546871890209	0.8690092466075721	1.2160286743061248	1.923723452274955	1.767380970841407	0.427944063757396	1.7560194706900318	1.81627640591514	1.9343820673401546	0.26636204773282585	1.0345813080095176	0.6902245325892847	2.1255449646585847	1.0799115142436677	1.356619020138497	0.9486321598973178	1.274509688613167	1.3521034430299423	2.2693461503260357	1.9188448714067785	1.0900319136891745	0.8350293431418242	2.449183071370751
1.218571489422421	0.8695799654042877	1.169207273705447	0.7641470940931631	2.3708249419197713	3.1608456377692846	2.2347579647206857	0.782400399800214	1.6363973186471892	0.07290926244075988	1.4722444203816594	2.02988852639698	2.926285358925754	2.234864604001536	1.5463263617191458	0.3084242055636848	1.8944261779359952	1.7523821235795112	1.8328990381784365	1.237510006024118	0.9094664952966085	1.1601402633267388	0.7308549789275591	0.7551614022585132	1.189707082896175	1.9244436396442364	1.729305598835309	0.4200813806128905	1.761238319084957	1.8185398431091258	1.9617114174275598	0.25281418569107916	0.9729597494885072	0.6930799085817915	2.211722154801349	1.0361992305518692	1.364290297132348	0.8746331235081884	1.1930752394045947	1.2801601750886755	2.2060743024010514	1.8987146766378202	1.0737246198095054	0.7599015952256611	2.5118647443625637
1.1529279514999609	0.8433360679424222	1.1581222351721163	0.7765825095687148	2.4208151825142386	3.176614012314747	2.18708317045819	0.8175753279409758	1.6155801681513857	0.14349368720888675	1.4967793909377287	2.001745540922598	3.0229303114171033	2.4886543120517985	1.5668474424077687	0.27791735176352683	1.9172858198131728	1.7980515357634972	1.7193601716656661	1.266184327693373	0.8753201196433542	1.1389784746448346	0.712279641969361	0.658884855451877	1.1769770850696926	1.921469265809106	1.742926877425783	0.41029991988443115	1.7490165147022978	1.8069494200227951	1.9973913026250159	0.20179198123032954	0.8868820010662641	0.662199002549778	2.2736381801918455	0.9988417218495679	1.4009097891973377	0.8069437792317441	1.1090369708768038	1.219273925607129	2.197490550544365	1.847858442926184	1.0553424790053039	0.6911424153407191	2.5101333216860726
1.0842855531455344	0.8414889292519472	1.1763153547405554	0.8137321618745673	2.464904935694276	3.193123834309294	2.1471741462208387	0.8310737790510065	1.6080138106646757	0.23831504673065282	1.5160448876625026	1.9602499563914937	3.0378751087430094	2.647034418331748	1.5775607110441847	0.24371453093834336	1.8771107900610773	1.813871118503648	1.6348420278798117	1.2798180251989724	0.8670045543518266	1.1380478800322158	0.7232245827897043	0.5870591301665863	1.1707265416813655	1.9312097999786304	1.807997147002092	0.40174229485855795	1.729667178240637	1.7800872575656257	2.037845484313657	0.13021225483624763	0.8044288563750044	0.6087450727414409	2.306987505305858	0.9630122152233925	1.4559991196963509	0.749788843423658	1.0271160185849033	1.1821726159660053	2.217412674418786	1.787448767008187	1.0419343292422392	0.6433213236449549	2.460643837858272
1.0126466281026671	0.8560507122149217	1.2132275488133926	0.8873866671653181	2.5016969332596632	3.2052432004665894	2.129783701885419	0.8173326672958527	1.6239231406952919	0.3499673476463235	1.5226010643675676	1.93461809257535	2.9735057907643023	2.6608149685479807	1.5468025069918756	0.2193211485731744	1.8579473175187389	1.820992080585928	1.616626813212385	1.2662575649714631	0.8960784759198527	1.1526652704997449	0.772138784085294	0.539385316604091	1.1585561041989052	1.9359738394264236	1.9178433569416313	0.4042176409404218	1.7129695328645476	1.7317390575361855	2.076617363181587	0.05443197092656341	0.7524421535898067	0.5595228512385453	2.3290313779216745	0.9175605796355926	1.5231589786613906	0.6910848449518252	0.9414572151387034	1.1696989624211038	2.29445318021327	1.7322549192492176	1.0390101114467882	0.6250284816688528	2.407169995823124
0.9367626235845103	0.874143331916291	1.243385374234955	0.9738726789430647	2.5210702002703704	3.207603410147447	2.1506838149290606	0.7762433386553114	1.6466351030318893	0.475644906464667	1.5109231092972621	1.9333645342355914	2.8463054682007005	2.5978026287310705	1.481379365952814	0.2006913703018353	1.834550732123325	1.8648192373682284	1.6538977128288093	1.2282821089847045	0.9684251162342352	1.17017523122527	0.8341138262796832	0.5118580234638281	1.1437245757622077	1.94769488886147	2.0611740635104803	0.41212952351015586	1.678533141921053	1.6634371632224094	2.112013875409244	-0.018467182341086436	0.7226808618641355	0.5049479002286282	2.3578639968318074	0.8723345742609027	1.6015121474539373	0.6236380306883919	0.8591662464172302	1.1502656349705442	2.4059886391212695	1.701349419161975	1.051377703537731	0.6388815809774362	2.3348048721514663
0.8637981322184076	0.8951597231122745	1.2608403114371347	1.059827498899263	2.513965030008829	3.2000297767800916	2.172366246764514	0.7102831047900355	1.6633468278726375	0.6024093516805143	1.4894221540777866	1.9670464052814935	2.6977093566597246	2.5055892444365315	1.423094501174592	0.17733443705258115	1.7242567061835163	1.9518252887088963	1.7291216874919921	1.1841547216383366	1.0890272956533962	1.1751843163061904	0.9110536540030557	0.4985864284082321	1.1296115736763555	1.9933439652633396	2.2108980570675842	0.4162284506245969	1.638335106756393	1.5879166396847477	2.143920237008859	-0.07138831381590453	0.7192836196399142	0.46182673390396706	2.4053109200973224	0.8374875586892834	1.6854926738125855	0.5541336230887703	0.7866293219086729	1.1286782957109787	2.4997479121190196	1.7025674639516744	1.0665629502890277	0.6805235428473434	2.244057463389159
0.8052678445657019	0.9024652604049411	1.2630548585359134	1.1540664548932489	2.49915234806219	3.1800456329691507	2.1622499317456225	0.6438230624318211	1.673149578926544	0.7099668712846584	1.4763072973546723	2.0331445740973755	2.564277210750762	2.3760294813380125	1.380705863411348	0.15130220240514095	1.5878980266685292	2.0512806207173306	1.8233749646289668	1.1609539228579564	1.2635767558295963	1.166496526890187	1.00602431244682	0.5075077362418619	1.1153364262635428	2.053126718787348	2.344863561319346	0.4254348930706855	1.605068841241599	1.497331150810282	2.1689216243443643	-0.10451476817511045	0.7503332932372343	0.43735795176057357	2.4752045044972686	0.8121112999109998	1.7636002213863455	0.48202788551088754	0.7149831776935327	1.113095309773988	2.5821688130990337	1.7487577079046492	1.059047115054846	0.7346167613061427	2.1608657328608887
0.7572067303743213	0.8876181048914719	1.251646865217343	1.253703302345511	2.4975665920695627	3.1674681998014265	2.1413569959386027	0.5739983672479505	1.667726163402638	0.7811832067490089	1.4810610887112658	2.1044091654636987	2.454990795773166	2.2466412429993188	1.3519381027122535	0.1350951897067904	1.515585470526469	2.15685475432921	1.904203330810971	1.1585872023975559	1.4542236184883173	1.1668056052452809	1.0841700935827845	0.5350304307698382	1.1109585024356043	2.106247739145508	2.4663818769870858	0.4353209025777577	1.5311017870509538	1.4043086822489799	2.181465362007529	-0.13967765805629917	0.8049395959916421	0.4412756567451542	2.5461539422955246	0.8059650186627307	1.8316109824307492	0.42540103924726014	0.6381739338546255	1.0968076386920607	2.6379187708100584	1.8012443652062604	1.0224708860377905	0.7888925293082925	2.095797617047503
0.7120674630785223	0.8722391187157168	1.2208308271858652	1.326144970818276	2.4945917629981214	3.163760962556001	2.1150344806269423	0.48785746003008823	1.6553486595242508	0.818721861658146	1.5289820091637536	2.1594135432216555	2.4039907444670257	2.175533771224785	1.3381728209342445	0.13995124317881685	1.4497495354260859	2.2498406939396234	1.9551742729095167	1.164507858142142	1.6200500873420474	1.1869192151577361	1.1410728226357256	0.5621530460289877	1.1179053169338213	2.145386321729079	2.571284067290083	0.42352841534303876	1.4087858620097982	1.3378677542415147	2.1966311963912477	-0.16850533453710595	0.8629431409702721	0.47572798372565794	2.5844579572453075	0.820199714639204	1.8774149536410356	0.39215095681835493	0.5642837085156849	1.1073415918895606	2.660715474110606	1.8247766850774827	0.9600938414878811	0.8355459927928157	2.0365746173058374
0.6726948760375018	0.8664771874916359	1.1743776260291225	1.351850970413664	2.4737720570587376	3.156691979284881	2.0920170827797726	0.41956840833176967	1.6359107258105225	0.8218814151392617	1.6161698970830816	2.1813167718482944	2.402870091430135	2.180507989259728	1.33038277204598	0.16040927560132495	1.365074791306019	2.3039176702727757	1.9779197354623654	1.1851800435316049	1.7508134719729036	1.2149042444830678	1.2067680483877479	0.5665309249246664	1.1417533972775873	2.148256268395664	2.6365653061644263	0.3987841794166288	1.2898512880173574	1.2953535358866213	2.2287742999656324	-0.19322412584092144	0.9108373366337605	0.49000486368819196	2.576316154373899	0.8361480578038563	1.8981304717896692	0.37333532193799773	0.4976156557095253	1.1528918584746102	2.692184787982712	1.8658427406048232	0.8852238364527979	0.8623945529893351	1.9831883894302234
0.6296093030453068	0.8615635910312985	1.1248332862136676	1.3456056284192752	2.445310400405527	3.158205929573589	2.1036083199245126	0.39325964823966814	1.611097713609643	0.792393302500008	1.699237331830765	2.143009150379323	2.3896951815573244	2.2329694645819993	1.331561426737491	0.18544451985553734	1.3170870252459372	2.3518130032562854	1.9775051537091237	1.1957570483253184	1.8468967528499711	1.2491817059724262	1.2664481246939316	0.5419513422593308	1.1952009480920185	2.110691295213972	2.6520256866790684	0.37553745099564473	1.1729855669691962	1.2560000063376855	2.263736785239545	-0.22700210860667794	0.9396562313893758	0.468535253450597	2.520848655849374	0.8614557706946128	1.917052077822531	0.3685786042634622	0.4461456851402802	1.1933749303318968	2.7176516956651793	1.9479137585039088	0.8133470018299928	0.8519065650742095	1.969854348769824
0.5752097414350769	0.8605751642882211	1.0636994832479378	1.316912058636798	2.4093993783916	3.1852124735698424	2.1557724756941505	0.40649008609986215	1.6201786315813416	0.7535213160218407	1.7760564973704132	2.041070426986774	2.3471351776618574	2.3186690915338923	1.3477113377092524	0.22394834145361533	1.2891950987676126	2.4086153268982167	1.962346537240597	1.1684703803462009	1.8733020339153268	1.2869195012198988	1.2963338429005304	0.5016215125165815	1.2663350568257095	2.045377502693886	2.6338089464227177	0.35539028636412495	1.0437289739859403	1.2242158833918002	2.271793186380943	-0.2552339148865193	0.9541381708418031	0.43831170016505927	2.4414171957513653	0.8973395428150808	1.952268020065889	0.3761400641852349	0.4120562085268219	1.220897607358605	2.7122268711222115	2.035460250473306	0.755583514187805	0.8135401619915881	1.9888958261083907
0.5229105489989869	0.8564424508978734	0.9872360931428847	1.2670076616678732	2.3743037709578614	3.223686220522102	2.2423550696852113	0.47129134374962645	1.6924296116535391	0.7212117221239506	1.85028223065865	1.9015489832738033	2.3109806776562154	2.453613058678645	1.3666283552249907	0.27056750701767474	1.2511220572070634	2.4743180262779156	1.9437883503954883	1.1329965555952726	1.8631978683479633	1.3045302483655632	1.282045122163455	0.456978184450149	1.338448396161437	1.9693257164978224	2.5939586805396795	0.35749356179269015	0.9264628297872737	1.1907886453540328	2.2447794922598967	-0.2619325436292488	0.970330264236394	0.371684303932916	2.3543992334580954	0.9170036442994345	2.0230990390331325	0.39085224771642485	0.39970519715079017	1.2383367484969485	2.743554011050522	2.134560985494841	0.7267519177244036	0.7724527374137456	2.011946694271314
0.4827608253635347	0.8414655805887243	0.9165459042939531	1.2186016555019283	2.3654366495934	3.2797606100615426	2.3361220775350233	0.5843023901639791	1.8156664980948691	0.6586146485560841	1.9017503456094489	1.7502408871841275	2.273792364885914	2.5964220635910107	1.3895730934084094	0.3039074971067669	1.2230386624974288	2.565263262867071	1.9308948578696732	1.0996234843474693	1.8762721696808942	1.301872846421225	1.2191382068775178	0.4255604653164583	1.4182048211052725	1.9105152159223429	2.5181198041854476	0.3937197135820576	0.8286839455798866	1.150537864193125	2.1818204749696832	-0.23567169262952653	0.9828944588057015	0.28513970640463343	2.261280784863483	0.9208507822368963	2.136448845409407	0.41611839858798927	0.4148004970461569	1.2404762307153365	2.818102029892831	2.2601761500451394	0.7233356289815942	0.7404962343344245	2.0492035725871345
0.45213044157399107	0.8510022123670774	0.8637658651063939	1.185858131889265	2.3716485516213686	3.3734508413896407	2.4039864384155702	0.7074653438660745	1.9270704779385845	0.5542609161817912	1.9280351319413256	1.6022449084969446	2.23700930671936	2.6925135808698997	1.411077687283326	0.33727379301098387	1.2374112669041826	2.6387881059182017	1.9294212081831503	1.0432192164369691	1.8874193458874688	1.3042614845785252	1.1217154431614833	0.43203991002655295	1.506570844978706	1.8653558669315835	2.4127222946609783	0.4531649191157176	0.7320618393628499	1.1332020768754052	2.0792394599021398	-0.17186119693265703	0.9844629236929265	0.24067742309274145	2.1726164733824795	0.9264629767781827	2.2692685194676185	0.46490213717279866	0.43327733597845686	1.2537453793465319	2.884932669348461	2.3297879825248193	0.7236741236460198	0.717701651732684	2.095334513632826
0.4426671115727266	0.9334229935417984	0.8420048641010339	1.1578769118327952	2.3626503083143646	3.4709143026680565	2.4677848947496797	0.8120049985051756	2.000368760473806	0.44416943468579195	1.9391198018344258	1.491627396215398	2.2503785733919264	2.7516812559482804	1.3909351811148234	0.37372313044781985	1.2757590237531313	2.6513200730941238	1.9355042531807143	0.9810831678674855	1.8690444318919817	1.3297671679684306	1.01230623340514	0.4811392933975146	1.5886195597409458	1.827571236602261	2.328531785878042	0.5240120914463363	0.6147111613879658	1.1568149330834594	1.9510113975679022	-0.07700979257996313	0.9797278731825422	0.23822115412488082	2.1095820255034026	0.9178033463205846	2.3826402563098563	0.542589976824335	0.4288542692138367	1.290592421151854	2.9343247860103565	2.287347330996563	0.7218907582380761	0.7171333371165934	2.133033634849148
0.45571973911824415	1.090707371894955	0.8719719924113132	1.1367950445105381	2.3390688464601714	3.5161814163004146	2.522224234528533	0.8886531661578673	2.0357611387857886	0.34345866747522524	1.9301779678556197	1.425324973484731	2.318407588557524	2.786814546997438	1.3276273739923148	0.3910270956368723	1.3118799218248969	2.632566773044645	1.9710414472835833	0.9343269476970238	1.8369392606537467	1.3859488781013853	0.9228500710207743	0.5642178229451209	1.664818325452056	1.7975430242400932	2.291034286296995	0.5858649938521697	0.5033668306706677	1.2118205185301194	1.8345558679790195	0.03775742733579161	0.9647582597735826	0.25662996563669527	2.0703785798809853	0.8856581811489939	2.4485193760626585	0.6358232079549851	0.40187047847940455	1.3299894061105018	2.9613245065243747	2.1965018086249692	0.7173461539471824	0.7387568471760869	2.1466680669136613
0.47864643552574726	1.3148260015739899	0.9520586276307575	1.1268528530760105	2.3068784095658983	3.5050674684117746	2.558049411127894	0.9389128941036405	2.000542773806124	0.2604034851171339	1.9023461340996382	1.4383291393927031	2.4006205148542388	2.7732055215410307	1.2543439331231108	0.38283546480702924	1.3542942974127392	2.593611505322818	2.0411773731569824	0.898012821544846	1.7984171294281737	1.4677001030236672	0.8840878048166413	0.6640950831712071	1.7450134965747264	1.7695061299539874	2.2663967413178616	0.6325675482513644	0.43632709698377214	1.2985806877749457	1.7491458200814995	0.1604477565171401	0.9264330179598893	0.29926398662244996	2.0590379322695136	0.8507254832179661	2.4551029019447457	0.725054693870956	0.3660439802937831	1.3608538889791753	2.9302417280619637	2.1192762416291098	0.7083321664019337	0.7605112418138312	2.1456000085879223
0.5065906805159186	1.5878886179587934	1.0520854140187885	1.1089857709396553	2.2497256328600277	3.4599828051988246	2.5978184792511136	0.9760942998175063	1.8820203596829614	0.22862153665059	1.8629715241744869	1.5456505541866425	2.4778421931231813	2.722940399850672	1.183257785602651	0.35592724651593544	1.3816742544899552	2.5236487970429904	2.130282298703702	0.9105980695956749	1.734381980145009	1.554265559281267	0.8775244947287157	0.764827685282373	1.8475751848575606	1.7327441656890432	2.24788189227081	0.6742825109179087	0.4078570109828138	1.405043468548495	1.676254400849821	0.2747336966551909	0.8724099468967388	0.3560310916574475	2.1094999035724227	0.8239897310037272	2.4206983869420178	0.8106052000733273	0.3205696463148449	1.36498755750978	2.838321830462075	2.070038976540773	0.7033989200889218	0.7691151806683413	2.16715309183311
0.5258300621510419	1.8238735571465843	1.1593648421553193	1.0930561572391206	2.1667459310339177	3.3776355552645816	2.6268324582960725	1.0181941108459474	1.7646838141948535	0.25700696512493426	1.822042356886278	1.6904545648329712	2.5533312011985556	2.6584261725026055	1.1190640360464568	0.3102761349484663	1.3564379091328318	2.4622689483096165	2.233810900338201	1.0169617249447034	1.6863586738778682	1.623623414073759	0.8751016246906896	0.8674595142673998	1.9480226252496338	1.69235605801977	2.268983408363325	0.7095062244182226	0.4104909054839182	1.5001262926632128	1.607731947152525	0.3744961191477154	0.8046792835418717	0.38166784877002674	2.1980781825543043	0.7983364325966876	2.365815202823056	0.8774183068834096	0.2773565238499651	1.3279262042428537	2.7074151717118635	2.0999860777495996	0.7086487215973676	0.7677030049556313	2.2308903068421566
0.5199000198493865	1.9316743352439456	1.250970198048273	1.1157623047555916	2.0899453507501393	3.250766521070883	2.6287739008023583	1.0782906494208713	1.710543110560181	0.2915250869061245	1.802393853274954	1.8050330010698563	2.6012132732064863	2.604308019012261	1.058550655278656	0.25546007739153875	1.2835301365325722	2.4269055825020285	2.325082957776865	1.1911084084633585	1.6946090510044445	1.669864223633646	0.8807403704956277	0.9481881529371796	2.007027627662638	1.6494400926843205	2.308893296004503	0.7433984784732615	0.4541681729118617	1.5832236075908557	1.5542856528485038	0.45773460260575566	0.7166112981618895	0.3809694114768954	2.2783152196895413	0.775427825769382	2.2762906546689656	0.8946927026488268	0.2533123080838089	1.2773051105323876	2.557937041553294	2.2392250159978575	0.7182958195334856	0.764355115217207	2.308866908826779
0.4971390192322877	1.9173797647600703	1.29692820186765	1.1614263785710013	2.0466177438611317	3.1212267232909516	2.642084086118098	1.1472787086491698	1.6854400761387716	0.31232758702579116	1.8050749014808047	1.8812677710292784	2.609570615595986	2.575717770020842	1.005971728112979	0.20881723659386697	1.1967284301038317	2.3797378907902793	2.3601000402256664	1.3803149891135877	1.7448039380165075	1.7103266117722158	0.875806924716842	0.9858829778404085	2.0379465159899444	1.6045472130201954	2.3109433672267055	0.7858391326619424	0.5164250745232721	1.6677498787894158	1.5119303613624715	0.5188505863499043	0.6324051633025539	0.36698599256189557	2.3470356336469225	0.7759362077685413	2.14199286720485	0.8713863507533659	0.2512121222381757	1.2250421730821732	2.441007858652532	2.4291369084909626	0.7216494240791795	0.7559061712579943	2.3710187247585566
0.464683648004769	1.8181245974020712	1.2928066836560337	1.1886338394423261	2.017307892142097	3.018809927221789	2.679646153980013	1.2083857296119929	1.6912050733890798	0.3483054225152567	1.818672897609829	1.8863060342606393	2.5988189628435356	2.572425331338336	0.9694529468266637	0.17955990901213434	1.1218768387204983	2.3051348156728118	2.3450808739832305	1.569070582314522	1.7978793270673308	1.7519849987631049	0.8482892604840601	1.0030082099911493	2.0561131512498134	1.5544977917920184	2.2842878550489845	0.8077513266735744	0.5774851558292816	1.7625668505746614	1.4758415582085953	0.564768605957323	0.5723487745744678	0.3161350622451863	2.386704436878224	0.7950376617594426	1.9843786083288903	0.8238465564288384	0.2613944262075421	1.1906433672958558	2.377558293297802	2.617342010949599	0.7150487781228881	0.7426351638895288	2.4185723528709553
0.42183378310878306	1.657296410830952	1.2488756055840111	1.200534992623373	1.9975904300322136	2.908112987650541	2.737684877924864	1.259648696344318	1.7444886002386315	0.39941751917926727	1.8268962807622302	1.7767738712125578	2.5809753545255267	2.5812944164805383	0.9465004029830361	0.15601094331246973	1.0867965288623689	2.205672868743725	2.2959416294490067	1.7312718803172455	1.8401986689012833	1.787481975936148	0.8206583097185798	1.023642183315633	2.0440126588103555	1.4909664630109023	2.2479094100053354	0.7902240314355307	0.6503666183674441	1.8767615032637175	1.4577379711379643	0.5982519276346905	0.5410684443760847	0.23810083509539265	2.3716135544186825	0.8044912820808966	1.8360584809280425	0.7547294144951533	0.2757257106974008	1.1807923048573672	2.363949581115075	2.787883554796475	0.7047027513889295	0.7271528960148196	2.4364957066497643
0.3780947619290778	1.4867707461348372	1.1845122547658957	1.2050424469241412	2.0030237955263326	2.779710593549049	2.8296898741839436	1.28378799783301	1.8504530522128557	0.44204305519300047	1.8177141287369611	1.5957087832238273	2.563375726019978	2.589494136706348	0.9422033870381569	0.1400459441132667	1.1154709776773486	2.0944396705137405	2.2092978119465303	1.8129507183561642	1.8586835879251242	1.812423255373274	0.806252648044526	1.0306964545613995	2.0080259341854942	1.4146266018671256	2.1782666102085875	0.7481431480438416	0.7369292052145534	2.000161292860776	1.460065933889864	0.6019581093242163	0.5446699824469612	0.16843318241079608	2.3214448757264146	0.7853898280899952	1.727651801579824	0.6729224763968362	0.2839003329285273	1.165986652018399	2.4041759213378695	2.936664480284419	0.6896616782909991	0.7172745546878643	2.4061853795540835
0.3549883672700086	1.3972960743710683	1.1242150584819262	1.1765484578838636	2.0310920863519146	2.6739631068447305	2.9452254407086755	1.2652987053949354	1.9823390457642063	0.49544266857733843	1.7668518155282875	1.3967774851595003	2.552793618560932	2.5874107384040763	0.9721615109190755	0.1560425102906195	1.2015525970622525	1.9885579430915254	2.1161488298431896	1.8160922121268919	1.8394041881409458	1.812554277719455	0.7881523836428035	1.0348903889656624	1.9695656984944485	1.3468245619861747	2.086985698496064	0.6879076767424308	0.8222104379800443	2.086035287674026	1.4789227908802158	0.5757594645542652	0.5877335698653392	0.10210511644713818	2.263107020185745	0.7406322196134075	1.6878874806957431	0.6101111148014324	0.2773393934597061	1.1383223114831726	2.479808016501624	3.0787900701345983	0.6713046111656438	0.7117842910633289	2.340808528130914
0.34702796810001774	1.3997710326726325	1.0710382462725028	1.125486492610177	2.0925473017974734	2.607062031779123	3.068641613044505	1.2096931996551168	2.0620113722128495	0.5617806534668458	1.6561252756205178	1.2087076893872646	2.5578468953545843	2.5570508559149427	1.022429962662983	0.2032561872764979	1.3219528157329035	1.9113948936815894	2.0528949610736023	1.7857527060294722	1.8009268737787774	1.76984435241178	0.7621074443350959	1.0313310630567816	1.9144108527667254	1.2956264419039942	2.0015706505267103	0.61009263581367	0.8924313111404027	2.1127054456710206	1.516715418852509	0.530905498877143	0.6477240567074077	0.029185915355864216	2.1974564022197454	0.6692159730460496	1.72827024071998	0.579122037977693	0.25898931941531583	1.1163826296511399	2.5503662790461563	3.2100334416441987	0.6599744425369674	0.7074065463539281	2.2964340423787233
0.33691585739829627	1.410581463744558	1.012626490782355	1.0966056239773274	2.1749656378070723	2.5548074552758067	3.191799404861938	1.1422335403110244	2.067624913414659	0.5851992638688763	1.5349048476838698	1.0543918542779136	2.589340967417146	2.4896458088342053	1.0762734067824662	0.23971604703938332	1.41818641373005	1.8773842791474116	2.017146707169084	1.7379673093721588	1.7545169745941664	1.688237588025031	0.7271238321570846	1.0030449988894323	1.828823554692579	1.2501214029759802	1.9195219387477298	0.5263859637136645	0.9299109180277412	2.0791489738619813	1.5548882687842802	0.4699597637618417	0.6976348500830427	-0.02597008852817076	2.1366196936364092	0.5749054000446203	1.8209264594135834	0.5728123458650082	0.22823341674606795	1.0982714949467494	2.6008913443226764	3.285353665849901	0.6636289312288175	0.6970322213620206	2.2712846064898358
0.31439989985151395	1.4123403963739711	0.950477687063018	1.1468324206067297	2.2433498284038804	2.512541068754144	3.2790638363321007	1.0845418773832862	2.049998007344683	0.5595373704952539	1.4518223930582832	0.9748049171287858	2.6400101986385964	2.4023020543064226	1.136361379068895	0.2390952298024392	1.4723094878977354	1.8921818566467714	2.005674099379379	1.6709205085770222	1.6882776504836048	1.5887849081789593	0.6795581060410301	0.9651708281070734	1.7207107734514433	1.228267317255151	1.8827949357334162	0.4450962133780636	0.9195844498908097	1.9866729795334845	1.5863032114362685	0.40853929689302343	0.7200118354804113	-0.06531441117106794	2.082673406119078	0.4779900833171585	1.9358289427800373	0.5868125864547789	0.18616460435042376	1.0837346395342002	2.6222307646993137	3.2967169927907998	0.6822524061919143	0.6738036530534472	2.2226170269205134
0.2698907433079574	1.3990991100310133	0.8808701656846003	1.3246864961637352	2.2995970441940647	2.4978751605727654	3.3129762793716635	1.0498703795361366	1.998135589375727	0.5226211476218968	1.4026823591825932	0.9592335598604788	2.6883223367566242	2.31364467113022	1.188288533607147	0.20756771037544147	1.4879557722779808	1.9413836364591248	2.0177384283987108	1.5970896230745473	1.6105285409989307	1.4923625400317413	0.6341448240462382	0.9415339609602402	1.6087096836833887	1.2367475235284335	1.9383761731872717	0.36329601900570513	0.8800448883514248	1.8690037845939558	1.6275106630446305	0.36963093717718987	0.7097772725818359	-0.09277356138883348	2.033982922184443	0.39721161094504864	2.036209071585804	0.615196421525854	0.1491184223784313	1.0928592224418276	2.596888259217668	3.26957254009495	0.7149234097286572	0.6402042040839733	2.1658430515429457
0.20342106017700226	1.3314839756351449	0.7969265276014499	1.6030217992361586	2.320982213510665	2.521811102829615	3.3038611888615583	1.0329384613876536	1.9102685239625607	0.4766875591134352	1.3917604046334522	0.9937284415867988	2.7064430068955607	2.2381152073767674	1.2343341231781568	0.16101693993070618	1.4644634527669123	2.0007657791554805	2.0320528056606366	1.5312261825096105	1.5370248107566729	1.4132519193171074	0.6022564922938798	0.9433826030989614	1.5106054022319046	1.2598907446402752	2.0627563332457375	0.28200626867010387	0.8170672250691041	1.7704796497699484	1.6622112973464496	0.3438644620035437	0.6692739734352521	-0.09660909728010417	1.9963241509780716	0.3375138550661874	2.109369106038316	0.6484621510523729	0.12992210705529467	1.116840311755583	2.5432131524989168	3.220732380517989	0.7507066836521981	0.6011971554341226	2.120233623351619
0.12808315164412132	1.2232032527937693	0.7222440024549973	1.866496013197058	2.247230218391008	2.5934403611045704	3.253979394337758	1.0322322102563266	1.8751468330564063	0.4191362924549111	1.4373432307588951	1.0753699328199393	2.7017867142035383	2.1990786821588952	1.2780145977059374	0.1131429869851966	1.41380345617421	2.063326391225302	2.0282574981559605	1.4819413489482316	1.4621439805298304	1.3560018731306769	0.5847847854284172	0.9806267639982232	1.436911940788344	1.2952483435351216	2.236223545409873	0.20973231300782658	0.7481988923282313	1.7150198999271045	1.664872851062798	0.33395402739736496	0.599450925199317	-0.06459543160460893	1.975543391872084	0.2930218619037669	2.1670243010549983	0.6794551396505157	0.12235732671735353	1.1338254031871364	2.479652513750595	3.1694599496838536	0.7657352199107053	0.5585391159172659	2.0650784238739996
0.06464033386745426	1.1541612556454273	0.6947251789928127	2.0365940740648676	2.1080893495495068	2.751807325151022	3.1455062286492024	1.0423660085407014	1.903436889434526	0.3827224385850511	1.512690448263958	1.147819997887759	2.674080532110686	2.1903392864692437	1.2925448341843981	0.09758572792042712	1.3483962434178454	2.1096870626174615	2.0028624813073947	1.4430138083462951	1.3960146614476237	1.3246237009939912	0.583089141842227	1.0583065227227983	1.3832927066865428	1.3499717807899316	2.4245319890618107	0.1477225874340738	0.7060298854338593	1.7161866962620138	1.643365201354952	0.35217717870823106	0.5214824038515734	-0.011660927850407354	1.975304847215429	0.25530734337059446	2.212126497354469	0.7125252804568639	0.12145626818978177	1.1485184516988207	2.400617129807224	3.132876604448386	0.7544865407382788	0.5150578812898294	2.002417611396362
0.014901258080288183	1.1180927595588	0.72349276095792	2.1193279678892503	1.971849553686767	3.008654814515995	3.0167466036481967	1.0324386528947143	1.930421845820262	0.366735097970605	1.5762320417365323	1.1719339747685407	2.617518568130682	2.1807422669804644	1.2763090609503407	0.15075767203205861	1.2787018072212963	2.1236147780510337	1.9571378828498698	1.393065984688517	1.3656329023202738	1.318062505042926	0.6030933508741327	1.1552038821879609	1.3320611420072415	1.4017820601360005	2.5688533340736024	0.08883702536240021	0.7091665334461549	1.755510686663231	1.5903601080039098	0.38754960536338623	0.45677663706492605	0.04927332405957385	1.998740882089758	0.21479957992069093	2.2416624489134156	0.742078736074556	0.1383571112183438	1.1815805351483513	2.3107009962277116	3.1057016051747377	0.7268177361313753	0.48817832211425005	1.9641343957831516
-0.011829440275935863	1.0966145836901973	0.7770540431497708	2.11321465623201	1.859334634302876	3.2947953010055526	2.960480657149012	1.0008746600254042	1.959704422686417	0.3532248472853543	1.6243306974108829	1.1672401397072092	2.555919868361261	2.173002735134675	1.251280211491204	0.24589528301218336	1.2046493875860356	2.123674312336905	1.8930850019740348	1.340982716185361	1.3551416820235151	1.3165843042142167	0.6367321422768893	1.2576287736201452	1.283589227206408	1.4260271679228422	2.650856182961705	0.034668458184614434	0.756794642625755	1.8005985032631617	1.4948885261786866	0.4427690933276448	0.4106354315695132	0.12257402451264203	2.042457123347913	0.1707902640496081	2.2642683732280586	0.7688313612194124	0.1656800836798848	1.2190814085314492	2.228990964966677	3.0832842353931458	0.6859257001428988	0.47866163554298813	1.9349630527614028
0.00017066893898507184	1.1024699095671675	0.831562659378321	2.021023705700294	1.7885902487402963	3.5187046667815935	2.9664054659805794	0.9671520739547044	2.020344846530073	0.3574270534152385	1.66042596732701	1.1480843264833622	2.5024758836794683	2.175650910085153	1.1838197931376766	0.3324650900061815	1.141248428905563	2.1174199048600864	1.829770830403976	1.3138155406073382	1.338274244342514	1.3180860218742922	0.6764628256153764	1.3381458761247977	1.2549149388954601	1.4297757431799496	2.6796489058542945	-0.004651107466063504	0.8596500025523316	1.8531892633837757	1.389319540429583	0.5363796470970081	0.38642966883514884	0.18764607719285423	2.1008849219558465	0.1248016856761784	2.291944621273344	0.7845684296442929	0.19172512902817754	1.2558158460094884	2.1509730133085956	3.0314161462919467	0.6374269368344226	0.4695307140444666	1.8936467183872068
0.045732343813139016	1.1162923181947693	0.8884426864584795	1.93476490892136	1.7772195177854073	3.6761943160453585	3.006867137437835	0.933078173218678	2.1119467536498395	0.3685644794361715	1.6749176461913184	1.143907133677075	2.459725658235304	2.1814492836734045	1.063948269312959	0.38054159772815155	1.0819265760225476	2.081543882701939	1.7710924366201646	1.3151800667359737	1.313046424506581	1.324942857991099	0.7150533348183221	1.3789677573820827	1.2471128872805286	1.4402472675292946	2.655639682480177	-0.021781732338193867	1.004180514154323	1.8923950971941168	1.3063127822759346	0.623530575006447	0.3918435087715169	0.22742472218610188	2.157517769786654	0.09302495465004657	2.3207612535487034	0.7745308165251666	0.21526228524269603	1.2924122523766637	2.053881538503126	2.9370883140513677	0.6091845718239098	0.4655800663798857	1.8484878773020514
0.08884592172765604	1.1117964033765193	0.9333641592052333	1.9140852735564606	1.7965886872354109	3.7626874606163705	3.0979929222107034	0.8908515991666656	2.2052146773030943	0.3671774354579619	1.6635651218089316	1.1761592273194825	2.4066166288892594	2.1923724824027864	0.94159454554188	0.39196358265531267	1.0219512337413676	2.0226512441338587	1.703602296117453	1.342250877474403	1.2750498728609236	1.335750521777364	0.7399471367776466	1.3762499775214259	1.2542218471057065	1.4640782675787993	2.5889550391449965	-0.016975563486077944	1.1516207673166559	1.8815468451942317	1.2531929049371253	0.642290664300601	0.3992640611371291	0.2542382580992931	2.1714941403257577	0.09795169031606099	2.331020325526187	0.7423838544780208	0.22902141469793733	1.2976320078059074	1.9589315587260845	2.8461969718130766	0.6081032694236627	0.48788210964768125	1.8085483368633786
0.11340623860393499	1.0737173279568613	0.9533135376533985	1.912454852416333	1.813339515395262	3.7502031936202584	3.219471240658558	0.8539816683107183	2.267247207805293	0.36936700602037487	1.6345316978206352	1.2267140737181053	2.3323351141230058	2.2058267172222785	0.8194320604459152	0.3825066421179698	0.9621423855743693	1.9579903947569082	1.6358860201129737	1.3852681418686619	1.2259713331736426	1.3571575574149402	0.7669787652411111	1.315580485640457	1.277688409033094	1.5043043330899846	2.4935006043626644	0.002332135952461928	1.3009875007475329	1.8264747966652028	1.2241417950332147	0.6024393891019197	0.3846667933841705	0.2660676729253927	2.137092872381578	0.1485585478616326	2.297032489376755	0.6912882572208014	0.22399193211818308	1.2571453035509663	1.8813890011925711	2.797666096336321	0.620696524624222	0.5453025518588656	1.774942048528112
0.12705163700526584	1.0444043784292196	0.9622824534034521	1.8630540130123436	1.8394368795219962	3.6864736503133018	3.302806135078105	0.8331997760463352	2.264785241399907	0.3811584596118987	1.5973449834434896	1.2898645781951306	2.257855107305937	2.211491217827251	0.6905840273812144	0.36750180517081976	0.9248435416447659	1.8711794835754856	1.567645863529398	1.419824573346666	1.1700154420840596	1.3962526097869545	0.8002009545558817	1.1869573000184839	1.3086327319214919	1.575044737437602	2.364772642249058	0.02409365672432822	1.4741393693184521	1.7612597432880854	1.2181873756678003	0.5267114893857274	0.3611661808301972	0.25645682361865074	2.0930676962402144	0.2440629617374935	2.2398641507044514	0.6244555915387027	0.21576934479433368	1.1886600781766024	1.811857056804816	2.776493499600003	0.6403386177904504	0.625180032233143	1.7394457976086275
0.1164331039582239	1.055264101123503	0.9689660795779604	1.784502103355295	1.9051699483430162	3.643593919828521	3.3531006207076794	0.8366187558820932	2.1912098265206237	0.3833227537464631	1.5557874845963002	1.3435473129750677	2.21075046249703	2.1992669410416306	0.5917682719694143	0.34818281454321276	0.9241567534237657	1.77003403934037	1.495188279837846	1.4208691682078531	1.1074429522519769	1.455226103757766	0.8249412715354214	1.0142748100903218	1.3187843011172844	1.6615896536040888	2.197409780860654	0.03514815258060315	1.6909195647100304	1.7037839466134046	1.2195863055187108	0.4205549212751431	0.3286930264948912	0.2443280785240661	2.060578696117417	0.3732662475688939	2.184380071818104	0.5587064873663452	0.22507114670443826	1.09876186863008	1.753916731772183	2.757386615187282	0.6724047188250257	0.717536323844366	1.706436119978754
0.08101154470811345	1.0798502434965855	0.9528091130364548	1.7557563355325498	1.9950376497133315	3.588090173090209	3.378350139144331	0.8485851853072454	2.0513965589414593	0.37199891407014396	1.5237000187675385	1.338805418169081	2.168293839878028	2.1746803309563845	0.5302518638647973	0.31629753603051874	0.937197404917064	1.6889748016661863	1.4358503241738776	1.386567139906374	1.0392479831928938	1.5277822476160108	0.8543774980155092	0.8351818546363446	1.2960648794219702	1.739888424392309	2.0089362308015595	0.032651281750201065	1.9267421054812162	1.6602690896295218	1.2135780811590304	0.3484873670791715	0.27319045809064	0.2283520590963098	2.040857700977882	0.5072677455271957	2.1419095314341905	0.4999633711504787	0.24119084393723447	0.9955145977039679	1.7214566432292482	2.7547710644633185	0.7104007449067538	0.8126894122329558	1.6833351865818116
0.04100884691485056	1.099935282459591	0.9075954431030564	1.7926971956773314	2.097374228307333	3.4817293424227733	3.356890201644164	0.8296250587816179	1.865495538050999	0.3511616588621852	1.4985592464693442	1.276375809861885	2.1311303386140796	2.1572642925379943	0.47873450648750093	0.28274709942042897	0.9686564677917364	1.6197761167217077	1.3878794463987894	1.3309607728677029	0.971920831579717	1.611142695713183	0.8899311972612916	0.6653321098759736	1.2475452748190894	1.8029012182675423	1.852883158303427	0.03249445858228198	2.163556805836432	1.6499710042559073	1.2159239789090193	0.3596157341840278	0.21729247837028165	0.19745354540144397	2.060742939979377	0.6257093270168322	2.1221107067628098	0.4464698561839754	0.2554433286319061	0.8992270006835146	1.7082744528779081	2.7450610710457424	0.7400127596242468	0.8921983491895256	1.6596543308908156
0.009944386829317964	1.1299927949144324	0.8543017520189744	1.847888947078084	2.2222637810187065	3.369584445267711	3.309771643219883	0.7695574946120816	1.6783184193902076	0.3179357944547713	1.485539515639621	1.1748175594478565	2.098771999080264	2.158690876516056	0.4373020620998206	0.24046313218892612	1.019220730268784	1.5501606917761301	1.3126705474357245	1.2631314895750714	0.9075434444305609	1.6950944241418384	0.9081337849828701	0.506560422111075	1.1865086868388712	1.8568036419213723	1.7413537802687018	0.03413956436339656	2.3789666642240577	1.6685548205647645	1.2448423698270743	0.3854509636116319	0.20261283325980067	0.15532427741744811	2.116785292020759	0.7216878499480897	2.1347338829711027	0.4113460338158414	0.2696478482338557	0.8235859519301597	1.7038226312627942	2.6959498105908226	0.7625508626972244	0.9258735734411451	1.626231615080285
-0.013411718387120913	1.143594688389379	0.8222154251655587	1.9108981226271708	2.363113332673969	3.259264052306731	3.255317948967786	0.6780889186035413	1.5155579492289049	0.2697841994025668	1.4888914517251812	1.0488449587489508	2.044352095148632	2.165706657545996	0.4123746862233971	0.18277447962037724	1.041967988618888	1.4963119302054841	1.2124246795018936	1.1801844902471106	0.8520316477147046	1.7810484427839266	0.9207707149851221	0.3645184858403744	1.1376234604202942	1.9002129356047797	1.6436795815679222	0.02773748915539519	2.5091442304534763	1.684376726561874	1.288998335121202	0.3880767213103945	0.238226212463859	0.10427085897794	2.164779694826138	0.7815226976020051	2.160177609581355	0.38281355131743683	0.2778156183088794	0.7733099359968529	1.7139169812723138	2.6225463841419527	0.7771249385266423	0.9071605230822362	1.5974149007995044
-0.027768908564132305	1.11075609071517	0.816752875655238	1.987343687835768	2.4785948860078917	3.1324532469702904	3.2047686714381265	0.5467117209740107	1.3501357195769628	0.21471002267323697	1.4827282951586023	0.9327045808107688	1.9853296567887402	2.1593518743709934	0.4210428718851372	0.12590393790220772	1.0133726245081438	1.4645305439311562	1.1204440641576892	1.0928008537042937	0.8050269065249184	1.8689879539027578	0.9396164778600837	0.2503533372436242	1.118337704472383	1.9495493713373684	1.5448955009079186	0.0010099013994166795	2.5336501272644276	1.6883423571431802	1.3556268530203426	0.40068821589348	0.3137794296890478	0.05072595624486746	2.179624211492741	0.8055880162813315	2.166590077828931	0.3317961895482865	0.26720848066111375	0.7430956523083012	1.7292984248167484	2.5794642544799364	0.7815034296951793	0.8853441304863727	1.5901012045298928
-0.024702369569887698	1.060460475838421	0.8153103442811723	2.031500159429327	2.5465201498058	2.993402735838221	3.1357380096064835	0.3795619980925956	1.1750493050431456	0.15325986701901545	1.4531591621917326	0.8406621598384836	1.947301888053536	2.1376937357949646	0.4713542547601923	0.09909042054556291	0.9723692865379933	1.454958753747172	1.0481259306922275	1.0092332648093545	0.7585681162165946	1.953117738340326	0.9412134525306983	0.17290350913331792	1.1195871772860215	2.015831815869137	1.4380624828989992	-0.04667356654029299	2.4822624896161907	1.6888260606870822	1.4469159932913052	0.4105495403182605	0.43369120639286596	-2.5197315680516862e-05	2.1660154343589735	0.8050310809451732	2.155190621621373	0.27362028062091287	0.254884877909494	0.7359652557128905	1.741232150224129	2.563950411280719	0.7784977224434778	0.8980020469356624	1.6162352566878209
-0.002737175495435051	1.0204304898917438	0.8036040022562396	2.0273212457349503	2.584586488750275	2.8610097240526478	3.0542584308537575	0.22504873776092546	1.0217628940858159	0.07186029068502901	1.4288569997431741	0.7742676225972281	1.933829240104504	2.1201145396782026	0.5458631842821594	0.08644784579661394	0.9323482638415159	1.4763051026923808	1.0219695909877085	0.9239041266466581	0.7182084935914739	2.0121113895951654	0.9364517637531	0.13486378830868626	1.1289216612067385	2.1127150217216517	1.3244325844621057	-0.10557450343235071	2.348832597575442	1.6714459646477842	1.5455010907847087	0.39354432150607305	0.5833708650109565	-0.052587005539513954	2.131543776188239	0.7769586839241546	2.158440716677087	0.21614849108615114	0.2651185730496348	0.737825043311897	1.751575304635292	2.5578334590766465	0.7762285545078865	0.9482238373430334	1.67705617181526
0.032726391138158166	1.0070179800184886	0.8196502414428073	2.008763307183287	2.6012840486209683	2.7361592902438927	3.00334311425637	0.11626795453318825	0.8853622213015517	-0.010660927134753357	1.4189088339448048	0.7401692337643143	1.9356611563234793	2.115558674716006	0.6314600541305576	0.06409053352209992	0.8896716600238369	1.535793084119175	1.0620031126507339	0.8573006041136486	0.6789978123736101	2.037459174260186	0.9342262315462259	0.13546620651807	1.1395692043438235	2.215262501233561	1.2293083624940881	-0.15671115603036262	2.1443498420505067	1.64192158650242	1.6525192243793712	0.4065945337096502	0.7093785661714277	-0.09767142627217822	2.078023740598374	0.7316898373697598	2.196253226090463	0.1402757147577931	0.2962513443045593	0.7189365755094842	1.7591549530139186	2.578020928678976	0.7868629285485779	1.0045420936321032	1.7755595197476803
0.06414324649624156	1.0294923655179102	0.8915369008770513	2.0125737641228327	2.5716300018027587	2.6186379286020096	2.9878869351906134	0.032499326756449974	0.7682415812442833	-0.07313161856337516	1.3916127091673967	0.7190189411372746	1.946367321314284	2.1139689330395735	0.7317549821519027	0.05681171447708484	0.8602563124007478	1.6288352505551331	1.1544096165232682	0.8379543989169835	0.6356150885988996	2.033078324531467	0.9091095109257863	0.1853243609161194	1.1369526238714978	2.307748963196615	1.1785564874495826	-0.16803317376132404	1.9328329865150207	1.6098199177185528	1.7625181546563582	0.45723695276758675	0.7705454016789152	-0.1245759351101049	2.0079502700639016	0.700401495792259	2.2617419835491233	0.04757448494600579	0.348122166005842	0.6806147802565119	1.742809392413117	2.60104159337208	0.8148514225607724	1.035127752970794	1.9029880566345887
0.08433712923383561	1.0729390391827842	0.979374450942221	2.0509024780441454	2.4793980079059676	2.5157553016747847	2.9756784556963707	-0.005236214460456775	0.6954653387060147	-0.11970027732154084	1.3726851596954612	0.6848284377937712	1.9446263806185988	2.117658807141188	0.8231865830062908	0.06788120148157382	0.8206889861654165	1.7445070605428605	1.2699233997514803	0.8413965509872412	0.5972844476078703	1.9896326583567752	0.8616863065766737	0.28682493127894365	1.1212467823972674	2.40177662612993	1.2006624008523037	-0.12368296688091937	1.7243326520466773	1.5555306566040836	1.8535920749502572	0.48894903390252165	0.7792938770477879	-0.13575093180020342	1.9284327774667713	0.6924330363672269	2.338007371981994	-0.04386324173348363	0.416551222930526	0.6364666191660263	1.6980956870892594	2.5968834404693113	0.8501771018453679	1.0187637363583932	2.022226755656553
0.11090679928670848	1.1141182982191817	1.0351533559927093	2.095200191393723	2.3560286502159498	2.4276162214052808	2.962070415060814	0.03208644147967417	0.6715191706976074	-0.14165285490833343	1.4030528495042234	0.6403972038599742	1.914802949983726	2.121168789421522	0.8662074792464372	0.06956214306804452	0.7569592016094341	1.8600631094191713	1.3879284424241718	0.8377192687083772	0.596836278973834	1.9153631453561637	0.813970749885115	0.4005302186471562	1.113683179792572	2.4918108501005833	1.3106691309099125	-0.04642756941414524	1.5272621739522156	1.4874872298328512	1.9293925508719068	0.5059280606179635	0.7432686110561189	-0.13692184137986446	1.854225836406324	0.7166268785856669	2.4099042115950375	-0.12503256060404616	0.47800135886409356	0.581246910025203	1.6387025220684603	2.5566994173758912	0.8811274241712821	0.9524086995160641	2.112723838248766
0.18617702925731092	1.134343429161521	1.0524760355209335	2.1191529509307054	2.230315487802979	2.312078522833986	2.961065601933716	0.10497518003330208	0.6708295623065698	-0.12645856221764779	1.4293877020957801	0.5870428773351821	1.862413454321884	2.103284195561657	0.8793717251883777	0.052600153475614066	0.6951524240722529	1.94570648710545	1.4916605660102622	0.8234688362293827	0.6416286968156049	1.8365649625439615	0.7784682122992609	0.49437869816711366	1.119040334222547	2.568510804929	1.4673367661457972	0.03679940828987097	1.3902952107486657	1.4386257871117896	1.9898012114339216	0.5400334445930424	0.666519274599706	-0.12992866461712643	1.7788691883121621	0.7750850963317457	2.4564845213004136	-0.20834944362207547	0.5217420973489202	0.5329142268369521	1.5726582822394526	2.477434866312007	0.9037219430216636	0.8740846124257675	2.183541111768668
0.290584047160291	1.1300161435776548	0.999812875208032	2.120857063421799	2.1109535444819274	2.129096279862675	2.9326329790551497	0.18073962832166704	0.6839127869215791	-0.08720426976826517	1.4051331025939175	0.5146769168205091	1.8188816664276373	2.0601185255157874	0.9110041631840586	0.03207109535226897	0.6546485684446478	1.9827235830761318	1.5691006685907731	0.7968991226568359	0.7157313433233475	1.7722565074004457	0.7540165932578873	0.5765972872173558	1.1315763935207035	2.6456788815474495	1.6144052983211226	0.11508491872238964	1.3313974144553864	1.4062656507853788	2.0221236649891923	0.5698007625446042	0.5817134325776081	-0.12243366946310555	1.7053505072446868	0.8491232230970184	2.4738095894111702	-0.29846890232761825	0.5611694035667772	0.5237860115316707	1.511661217415205	2.3750160092771524	0.9064048266582189	0.83649662815064	2.2304605802501594
0.37865486037551455	1.0985732771049563	0.8414543030861982	2.0810668043729894	2.001413454169478	1.906328199688892	2.85009834651897	0.26454809590581385	0.7108461838014426	-0.03829438188059266	1.3840126509480086	0.43974776992422165	1.7938964795313672	2.0179861875595995	1.0082431752337047	-0.006035508437425005	0.6673770434738552	1.9644035603293841	1.6246470856750956	0.7594710189589644	0.8144791904427751	1.7226091168398523	0.7426221607110326	0.6495818627985616	1.1545406228665267	2.73753878049923	1.7406062151474049	0.16957943209232193	1.3214179797155596	1.380813982631802	2.0295738631951963	0.6054383841793098	0.5189385910512845	-0.11999794276857226	1.6620566073458556	0.9259945798800798	2.4591030189363936	-0.35578422088624395	0.5942139263744963	0.5391038324398966	1.4603008802188828	2.2803292547474454	0.8804159585340177	0.8582406897953652	2.2398060906003763
0.45417480090348733	1.0453409192540248	0.6431446861504247	1.997454755282926	1.9514437013785337	1.7043672311752949	2.748762942651122	0.317310488116957	0.7359073261243314	0.01374346395338442	1.3743924191505414	0.38417468518784403	1.7844887833729737	1.9835013437731965	1.1689734274207642	-0.06717548395033911	0.7302826821646367	1.8940174971278048	1.6760175338267653	0.7202967843676699	0.9309256243463271	1.6855633883440024	0.7511807755361557	0.7045030893228091	1.1821593768921623	2.8191864225546075	1.8195545955030998	0.18732197481574522	1.3425202797472124	1.3805850542369782	2.0176219804689546	0.6839983043561383	0.4735190112077673	-0.12751641480639592	1.6538209508390416	0.9885227096980834	2.358924650417486	-0.35282300766286956	0.6204987971864012	0.5583700695983577	1.4214696218195875	2.2069678298430473	0.8389221542532299	0.9153649195399811	2.234019383968345
0.5244741571619584	0.9862713955975184	0.5085125255841175	1.8867703461316427	1.9651131638886277	1.5511593438819011	2.66295190159694	0.3220876432052667	0.7444339794079065	0.05694403870068084	1.3254876966953462	0.33257453934296904	1.8070010901361804	1.9426491662196093	1.3486831424052323	-0.1296886230127649	0.7946701184716374	1.7876164984343785	1.7219758056361176	0.6906087045858975	1.0566165548919542	1.6666189009051622	0.782495365816463	0.7445386078792942	1.205034585274164	2.883286699357454	1.8189262738980851	0.18824138907472304	1.4341237491445775	1.4091309481141434	1.990439697365876	0.7573787374014914	0.4056631342694653	-0.14267367791153276	1.6557957877506944	1.017783235436239	2.1601118181834664	-0.2963800147962022	0.6448410817430463	0.5801027047640952	1.3900225226261993	2.166844899905224	0.8053234245991744	0.9905339994282235	2.219429540354636
0.5459586000698856	0.9294744751613161	0.4605060656983702	1.7748608182705456	1.9799709190030157	1.4713042890383001	2.582792934382685	0.32003770402408116	0.7526899452856536	0.08435316514936064	1.2659964636308643	0.27595215018161817	1.8494246307467133	1.890777568729908	1.4745962472314693	-0.1788068410136745	0.8377837693390443	1.6671852530372686	1.7526096282756463	0.6623314060557651	1.1890381634687441	1.6693972465536675	0.8279415374497804	0.7737305986668627	1.2278303106527535	2.9204195601175775	1.7729212080593506	0.19694353741220832	1.586418020720264	1.4404165979422667	1.97199893233118	0.8229932137617256	0.3211044243199342	-0.16438979542905666	1.6667883947975384	1.022424363237557	1.9411229572635018	-0.1838578240823836	0.6646506650374201	0.5887841351578967	1.3590508175573792	2.1740080723988813	0.7767707728129383	1.0612908912969994	2.1834242928892915
0.5172605559205505	0.880870341220227	0.4617394454019956	1.6788686222181552	1.9880922843192643	1.4927363904330557	2.4928944570722007	0.3579652006766819	0.7682480261825168	0.08746216577477847	1.2458598139876629	0.23169713531155645	1.8681573180423285	1.8510382103498226	1.50149064948048	-0.21661092792943432	0.8586288324346197	1.5411511698475977	1.7960201067650765	0.6235888859458467	1.3342855434995906	1.6688597189795917	0.8816722435871768	0.7857513711808363	1.2580847210715338	2.935496682693474	1.7346486256224811	0.22147867578139313	1.7461957560642911	1.4587197923477913	1.9875808586705535	0.9253093656869623	0.2875010526394213	-0.1927234595684742	1.676725148446073	1.0054421196027035	1.7470646500502567	-0.02329904369480641	0.6648151167838974	0.5798920257001455	1.323294070692673	2.2022407469287897	0.748371697309636	1.1249352396371264	2.1239009017435126
0.5054168075219271	0.8465374290997911	0.4940902876033214	1.5869079571582092	2.027469842689169	1.5904327671405034	2.4032723033716676	0.47723834045546776	0.7904895080280328	0.06812569847034947	1.2380519807906034	0.1927246873748531	1.854589559318948	1.8448005660351896	1.4151834645530923	-0.24744397383713915	0.8337962353043873	1.4189041287314108	1.8570276962171	0.5757186882296917	1.4762205498988779	1.6526667008105522	0.9427483023285431	0.7833876844661528	1.2893596932541258	2.936587766557934	1.7061402526533285	0.26225269944042134	1.8971374872204916	1.4805566072992282	2.0300150641481753	1.016045336838478	0.33096993665680935	-0.21865661233906297	1.6689548495481432	0.9530130838803681	1.5743052113802602	0.14108154028489403	0.6496478692494472	0.5706875300441234	1.294672678632231	2.2210459838857552	0.7320173902821301	1.188982574705027	2.0556202667472396
0.4839160284093123	0.8125002667135046	0.5189947151850036	1.4932738843367381	2.064585547550208	1.6953495221479418	2.327997445678772	0.6431276767025145	0.8248088041240547	0.040688136040340064	1.2192921532885954	0.14289474212478034	1.8204282503235683	1.8672368413265246	1.2284525582109154	-0.27769829181209954	0.7721268154114067	1.3185260152919709	1.8992283497720706	0.5201007574102693	1.604433447576037	1.641613790068615	1.0126460930032342	0.7621053068094321	1.3126386752934611	2.9328643978587516	1.6912944348764387	0.31674106288219955	2.023608914734673	1.5126693532634896	2.0833214654671055	1.0601266356616001	0.42173989936352446	-0.23654306318626678	1.6597767461191342	0.8742738516621913	1.4980485951337754	0.2796092072325198	0.6513163692605783	0.5675309764825278	1.281597118738738	2.229194283513402	0.7251315312289619	1.2326739135238667	1.9939649310528182
0.37890923841993845	0.7643345687818125	0.5050861291007296	1.4088297370753478	2.068871596047078	1.7688925688647772	2.2729731611152153	0.7822989893813572	0.8724207853276906	0.008255319556686461	1.2013984720790474	0.09744223861705836	1.7490372760472996	1.9028386878171581	1.0138476392635378	-0.31228780811961643	0.7161889553991385	1.2455965150995536	1.9163053490805972	0.4470523544052883	1.7058621579790647	1.6456654041582126	1.0820724655257299	0.7085682625830828	1.326179399754746	2.912799977750585	1.7056449334318569	0.36510717284697014	2.092370467968744	1.5404915380215336	2.1269142718212506	1.0843575991635261	0.5466997605363118	-0.2527245053472972	1.6625454283635908	0.7789465146624421	1.5309662245442128	0.3894987737728492	0.6908327535077776	0.5701245084077055	1.2755858266776117	2.232100026726448	0.7122844050300834	1.255978257114585	1.940336721212778
0.23041080406470268	0.7123760102244527	0.49419793919840116	1.3355958865796953	2.0800169611632215	1.824035296688089	2.225553158752805	0.8732206734882032	0.9089088031394519	-0.027166434520103193	1.1786909200012896	0.05770083476587125	1.6550140727271245	1.9266931800251001	0.8416899005309695	-0.3447018335163177	0.6658119988005458	1.186330133514614	1.9181031263196537	0.3574407627710845	1.7532295083363891	1.648725951783108	1.128874421147143	0.6296606743783124	1.3225327195581988	2.8824440801353957	1.7214171816044626	0.38648432310922953	2.116022128725283	1.562280351857926	2.139440074486327	1.0409114586864887	0.7009991413642553	-0.27350741673366263	1.6691894836366568	0.6707953845378204	1.5914679940428902	0.4565074693031012	0.7679195096688646	0.5872803225290124	1.2750571173241194	2.2293813813024155	0.6845497820162081	1.2758176037126552	1.8750933770803258
0.10235829674795757	0.6600283072800555	0.515709803655149	1.2827591879369056	2.1059381301796636	1.8805444616950555	2.174903399910436	0.9206264225032808	0.9148800384132482	-0.056468133503970876	1.1333609284872301	0.004887180368450733	1.5927785442946734	1.9352108485861965	0.7213968710549836	-0.37016849313857614	0.6140115175256978	1.1389342270403582	1.907602901187552	0.2629415464727305	1.7797284973888612	1.6441603269508	1.1636168426426354	0.5600836705005697	1.2894868660595857	2.8417318881499454	1.6942159010253057	0.3751530804860377	2.116604966866574	1.5835743849700217	2.1048004191780096	0.9005512862380286	0.8279031081745698	-0.3028153715508938	1.6942953311075712	0.5606107264165597	1.6515969456201973	0.48157020790568933	0.872661567862498	0.6011124927966256	1.2840984915623994	2.201984919339731	0.6549691093972729	1.2746361981773886	1.8025780577066108
-0.02634299126924397	0.6036412855981997	0.5829489899418171	1.2704588732714583	2.09999666715819	1.8929277986719206	2.1373736296133203	0.9012099490927966	0.9012103244189454	-0.07780143860846474	1.0748259609826323	-0.051554984750442734	1.5741740497818761	1.9217482467052496	0.6122464215268895	-0.3942093775810736	0.5765212053647855	1.1173728931739473	1.8772630547003217	0.1637358714086598	1.8395386387311572	1.6431323054653801	1.1961520039526568	0.512745555634907	1.2463466711276356	2.7831626503431752	1.6214039754689566	0.3376354437843931	2.0971799949209284	1.5848187215676937	2.0432726147352662	0.7198978469583022	0.8972285971710695	-0.3472218972637539	1.7431539694723075	0.454184667794705	1.7249148794276425	0.4672492018148394	0.9826318211628788	0.5903751253304851	1.3121867313336069	2.160502666689891	0.6362672791877811	1.239562575537086	1.746154538967176
-0.13694609823593756	0.551674944153099	0.6937101782392057	1.2929807924105134	2.07921793682585	1.840339376720325	2.105603591705463	0.8532174683686164	0.8619252034136305	-0.0845091706488738	1.0225818190067968	-0.10781692582687885	1.5646505665938402	1.8654337395829927	0.5023934625800143	-0.4135520434422929	0.576529530070494	1.1134304004651323	1.8345347516412254	0.06348174688981931	1.918717813584438	1.647056256756135	1.2049335374388952	0.4734550122686526	1.2041602722366305	2.7158575397470277	1.5220695401184285	0.2803703877812194	2.0682694434544144	1.5466467579275256	1.9764145288605917	0.5330205106893635	0.9262188368303317	-0.40466983192902983	1.7985510777702782	0.3593200155357644	1.7984170291491772	0.4240945065965237	1.0550591111737846	0.5625763860820496	1.3789951561105178	2.109447880222566	0.6217339480864885	1.204726611736239	1.689347186766928
-0.18804107901218678	0.5011614084196088	0.8046528363682999	1.327440710406099	2.105827496040643	1.7597234648085536	2.0642339998155084	0.794855772316285	0.7942630193640373	-0.05087256428891483	0.9779677750061573	-0.17443974685524663	1.5454423254264824	1.775575683088011	0.3933600979550504	-0.43016416569356447	0.5897782992065196	1.102664617103395	1.794109261775135	-0.01068834284802241	1.9813351202799243	1.640915004222317	1.1929799810371118	0.4481718419236536	1.149278848040645	2.6476665986866648	1.398070042054242	0.20576868431276693	2.0186125236455847	1.4711631583245135	1.911891579737052	0.36692987720028253	0.8960061171854384	-0.48106361182310736	1.8576905997800353	0.28654713161109757	1.8637654316256742	0.35877960938294395	1.0695959603467395	0.5282611254417817	1.486420899455663	2.0316113816707446	0.6118893949294553	1.1903086421425724	1.622284805798452
-0.19572142895895922	0.4480821140275795	0.8514043862314058	1.3696934887663637	2.166250126188676	1.6690067871244292	2.030651709660564	0.7055421677084606	0.7227145375593448	0.011279012238114639	0.936833336053262	-0.24240423575524123	1.5099370598370456	1.6959547262831087	0.28861594361475673	-0.45579129078808345	0.6003922989856163	1.0986824348706663	1.7548672143682977	-0.029556578440306912	2.017596037033768	1.6223098310646116	1.1869063611227844	0.4481488488622257	1.1036460661216918	2.571812864017153	1.2599998090689872	0.12046303089279983	1.9371175142254315	1.3640209771534226	1.866824516540024	0.2662801974304948	0.8044980533553229	-0.5585549360349624	1.9243853394399175	0.22813461112336997	1.931008626361373	0.28668951890267425	1.009804046190149	0.475013808227249	1.6101744316586355	1.9376959282304402	0.6193143380778188	1.174702378351625	1.5737215288000037
-0.16172812074726411	0.4027416043457855	0.8230920167254918	1.4255975898931226	2.2054637821304017	1.5815664531420208	2.0200688742612343	0.5655957896854956	0.6733398657487113	0.07651431296271263	0.9045005455520695	-0.30565886967901973	1.4640729903457292	1.652650999723233	0.19437430508524345	-0.4858877738722952	0.625104187883067	1.113645385386335	1.704227937672345	0.008638589380723632	2.0111627800051934	1.6093117424139867	1.1665001676200148	0.45109655933715187	1.096994928396167	2.488894091254995	1.1210031456880167	0.04075381209269987	1.8319485983181554	1.2380771284590457	1.8405102873444334	0.2457030314246036	0.6743253529985223	-0.6052944770757189	2.00999940777025	0.18097504050468438	1.9742204164948347	0.22535289625735305	0.8936188873041582	0.40136331338845616	1.7189552704055864	1.8508252792948259	0.629998859476203	1.1652373567454624	1.5322675150322564
-0.0703410579804262	0.3732704027674149	0.760921682687139	1.507705107234292	2.19438397798553	1.564699494156291	2.007038601173758	0.41328096236262224	0.6288730144032648	0.1308112395356878	0.872310443890964	-0.37011900219790084	1.4277406745445655	1.664072038609183	0.11015123143357253	-0.5166182271010131	0.6222155150020108	1.1178954719054848	1.6595134111227186	0.08995509562277344	1.9624468494854503	1.5994682687137198	1.1213865467762303	0.4369972140701882	1.1027145253217017	2.4139369898602387	0.987537546946814	-0.027882461066663845	1.7265839199817432	1.1107523246087951	1.8303016864324035	0.29229222351113293	0.4956356841553644	-0.6154482293203992	2.1115255778699202	0.1490155204451466	1.9911200335659096	0.17110832060539694	0.7629071574793679	0.3339896016963114	1.788767119745189	1.771007071508351	0.6244732475004472	1.1881146032913614	1.4691269107286031
0.035018127281497356	0.35159246611346573	0.7556006181303516	1.6221969028521646	2.1185381293458923	1.679181309449308	1.987082294745927	0.2913132028827726	0.5805617574012405	0.1448838907405778	0.8450468621823479	-0.42790684016714164	1.4208802930382907	1.7250177142467311	0.031157950121718413	-0.5506500601278858	0.5736908054236923	1.0954609685129604	1.641377343880911	0.20197729435269526	1.8802608705238164	1.5719065423529734	1.0844149386695825	0.4363258166765229	1.1106564670226389	2.340726342835988	0.8649368670543769	-0.08905272144743673	1.623127925329408	0.9877328515386214	1.8487352774678645	0.37900115978798765	0.3002991989040916	-0.6053473000642752	2.203506051135244	0.1158792959830591	2.0041598886274996	0.11981322285360507	0.6255180015320011	0.2927037699574215	1.8234753337743999	1.7005055699503018	0.6047810069765259	1.2315235069676593	1.383832440371534
0.12946006032494617	0.3379672239752966	0.8796583162999905	1.7475336089539009	1.969542627010154	1.8502771016923547	1.9758929828520269	0.2065377145188096	0.5315286673170085	0.10507035732503756	0.8367558895793789	-0.4829392527761479	1.4486567743991396	1.814055798719132	-0.0304482230752983	-0.5773530930610067	0.5404835543501093	1.0683629460605124	1.6401788257215393	0.318686678880415	1.778709932311506	1.532045513187901	1.065569175794621	0.47723507156722966	1.1470914757867443	2.2673428508431095	0.7646072069718176	-0.14395620503958978	1.5303009407499413	0.9026453365333966	1.8890567401706506	0.4616535950813415	0.17999201088416608	-0.5739499025886016	2.28187383669866	0.06716887465907229	2.0233753629042655	0.07610696744441002	0.49763621217783544	0.26637251936132705	1.8377504863186716	1.652463439718316	0.5801555201395932	1.260004680061312	1.2930015895525282
0.19818413970281218	0.3342132777883329	1.0686114717434239	1.871037242700352	1.7684917134848992	2.015476251657077	1.9478120445679443	0.21229999939030422	0.47380780049335175	0.029711847246944277	0.8280944266547794	-0.545412915849278	1.4877886551669992	1.9260907516003463	-0.0783593654361839	-0.5982320185255108	0.5649457020762872	1.0403818317009725	1.6490659509410293	0.4011133080745749	1.7069744310435364	1.4988935000567647	1.0522159825533746	0.5521878532065774	1.203146069113092	2.1961631322002306	0.6781740028249947	-0.1864768082942686	1.4746109788068256	0.898096307784636	1.9360320871643055	0.5273368256955329	0.12758683112275457	-0.5198474238652141	2.3662208809510203	0.010158688787005418	2.045178632164664	0.044754095601154294	0.3905986816896275	0.25131623108421175	1.830321897755328	1.6220505031980679	0.559635848213744	1.2627876995146525	1.2247751918931091
0.19786908432669137	0.3266794424552705	1.2426164342701005	1.9765755391758268	1.5672441170458296	2.151071850591839	1.889385749845498	0.2835879020462565	0.41314804183499343	-0.05683464170778028	0.8135852245995832	-0.6060202588382946	1.5132948836966573	2.010857451200017	-0.11919857964800432	-0.62036047020844	0.5794598264800956	0.9992899446084291	1.6599204550259017	0.435157078605945	1.662096453735268	1.4729477159655846	1.0439643376878205	0.6597447959492417	1.252288820462724	2.13475995709534	0.6071461437237614	-0.21274007647464316	1.4612635404566336	0.9652166361896428	1.9795065225310666	0.5760410295942825	0.10833359512263348	-0.47463681488211007	2.433459189582625	-0.0438868874495123	2.088013218283563	0.017117409441128672	0.2843046101386176	0.2683267492993463	1.8067032513422094	1.5983616321156298	0.5482931427456442	1.242886354958464	1.1825493391009008
0.12664789937512588	0.30313880133536486	1.3671724055369652	2.023179177716056	1.414241200341125	2.2224720753615808	1.8138202140694062	0.32912842371449563	0.3579729256137646	-0.12361180453116308	0.8081980950580402	-0.6580969971510011	1.5185921403027685	2.012869729479922	-0.13827561319802065	-0.6319008313036625	0.575372395976929	0.9536469921070525	1.6620612044426402	0.43790154923754965	1.5935348012483377	1.4680091813787612	1.049113393319161	0.7947784470970293	1.2863615943654216	2.07262579181063	0.5596826379551381	-0.22713705828245398	1.4604671433017393	1.062009038478611	1.9995937203902963	0.6000657303343353	0.1146173399544376	-0.4629423921378761	2.4663470676558945	-0.092877204480902	2.1410761737275967	0.0022839609034338106	0.18667508998011353	0.3058203578871356	1.7722349558431554	1.5773837698127746	0.5496095108850756	1.2008896269948757	1.1499777322686937
0.03891081148423796	0.263651023234628	1.403998478333739	1.9957813475214017	1.3050616953706682	2.2352125493296278	1.7421662722523752	0.38751547237154094	0.3107959777409233	-0.15171919229916964	0.8046659204376324	-0.7086678634645087	1.5087543780342771	1.9705616832331814	-0.12374927954966478	-0.63462085258756	0.5819863746628053	0.9096180802448552	1.6488548911393788	0.4245184003148917	1.512901115464594	1.4854956252729212	1.0484300197186918	0.9170647449897544	1.309189112945376	1.9980143803531276	0.5128336949242672	-0.21016940650639673	1.4863033348015937	1.1846851189565484	1.9880364076220034	0.5864098258935119	0.11527965390891744	-0.4812132769573497	2.483009998508475	-0.12236050435352072	2.16151975409829	0.0017441360357644711	0.12808230314158456	0.3318610166708852	1.70411142208613	1.5693385648851959	0.5615853267440449	1.1429387578086732	1.1329513805993923
-0.039958051004725076	0.21974515919304868	1.3123408345231764	1.9345837510169013	1.220733896072788	2.222871913514752	1.6783821703915092	0.5423039895543955	0.2683238347788981	-0.1664648283955374	0.7893181085328003	-0.759523083267227	1.4926268989056022	1.9125068273283035	-0.08745686240940109	-0.6380905896025132	0.5737365913050916	0.8724025366546023	1.624560400399418	0.4026397271337256	1.4487396641118377	1.5120797233583163	1.0207296352718809	0.991093205559741	1.3125115024880014	1.9200540976284688	0.4656637116572576	-0.15202491077724395	1.5342962739627666	1.3160383240770084	1.9571702759115268	0.5456942115022205	0.09725219298872874	-0.5249477768713573	2.4858881766609042	-0.12126377015308624	2.155379223628654	0.001176928747271248	0.08374200099772727	0.34483957348973565	1.6103610349598676	1.5819352099046935	0.5705178248330433	1.0668844848517327	1.1231552831430036
-0.1170719383615179	0.17622325094668098	1.1598508122131064	1.8680926591346594	1.1399299989807474	2.147422842203672	1.6160550475649358	0.6991352023170879	0.24143232999755576	-0.16887872725510994	0.7775500341950714	-0.798759859799534	1.4925938168971336	1.8258910071470988	-0.02758354577871151	-0.6423310870006205	0.5311390721916486	0.8588154896346272	1.5949366496677873	0.3996177257640926	1.3932604614784565	1.5556765691632166	0.9635637891107371	1.0146564949100085	1.278988750968915	1.853076672285344	0.43672422751386064	-0.06991721999720032	1.556488614793018	1.3998261165825876	1.9083153411181868	0.4907170004328604	0.062479062831398924	-0.5969748563781277	2.463504084616743	-0.1066492157165669	2.1237598778032254	-0.010108540406539576	0.054846458710500236	0.3537643745263756	1.5376257339009585	1.6157311799160827	0.5700226196758285	0.9843720912573989	1.092648867214082
-0.1734878543789228	0.12465902536818682	1.0508335797560062	1.7913369761574132	1.0377614203756294	1.990822153494046	1.5593692327233561	0.7664717204382833	0.22833621550607855	-0.15404778321475165	0.7645978928159158	-0.818616544299603	1.5109750078527635	1.7353259339591773	0.05662781938264638	-0.6572859428990335	0.48238543320632987	0.8684104320408949	1.572093195064172	0.42231357278500575	1.3508963027810998	1.6006911439447424	0.8776195092400106	0.9951353857585868	1.2139589368972732	1.8140065075018548	0.4272581268368447	0.009727424557286502	1.5485780329974712	1.4326219553378563	1.85654417563564	0.40684335862873516	0.02839790247725673	-0.6846404751079908	2.420773306530344	-0.09379114964793074	2.048893653098793	-0.036567782471141196	0.07412842598492704	0.35073132248502625	1.5288109493856035	1.659645703823098	0.5700947065025119	0.9117173730039813	1.0482410046392119
-0.21020930877347338	0.07985553494050564	0.9745239776439234	1.716266982833519	0.9178012331917262	1.7999207859356492	1.5184302750307288	0.8035770683380065	0.2200448024680445	-0.1535011804625182	0.7336269045780132	-0.8236187627224723	1.5173929174957639	1.6411881255300103	0.12630114240533527	-0.6861855113950698	0.44008344114556036	0.8765963963482066	1.5508553025231115	0.43904250893832825	1.3357033860872698	1.6181339137235085	0.766339244492009	0.9558126521063347	1.1533293018945252	1.812955033942704	0.44971259821023113	0.06434801145436939	1.5246816692045113	1.4378023833691156	1.8205486344718245	0.3004936238046506	0.014275128303626964	-0.7736560146565107	2.3604097766921766	-0.07339874810860123	1.9393027285885736	-0.08040312643564831	0.12539968402717877	0.33357914076137385	1.5869778641411618	1.6972294494814537	0.573094145334502	0.8418870061759837	1.0023687339692855
-0.25978969000081514	0.05898442431568236	0.8850285930145294	1.6577714025311139	0.8132396791352017	1.5877154204684643	1.474476877956807	0.82349335024143	0.2028658196053316	-0.16740637533290892	0.6985680062372576	-0.8206550784687308	1.4972128923296268	1.5034579269207733	0.16349511329970107	-0.7219114389159756	0.4189345262916021	0.8728225841160275	1.5018630460650368	0.4472566478652246	1.35138113975792	1.6245036154763084	0.6422320207191654	0.9396531285355223	1.1195871772860215	1.847250356467861	0.5280005529372962	0.06509215276096683	1.4662198892306715	1.4046557672346816	1.7922759034849591	0.1977878644403209	0.022156993871364383	-0.8505134630056922	2.2898162005948324	-0.0412364464651293	1.8269310209942482	-0.1400498625387007	0.17268298721736342	0.31186829998156224	1.6807238083316807	1.718970976229262	0.5823431986189347	0.7722150785742896	0.9519113222837831
-0.3295919588880732	0.048477525865646645	0.7936262372722979	1.6167191790970072	0.7451955860768648	1.401456833795438	1.4067847707551908	0.7795971260789467	0.17283562990403317	-0.19576336782592313	0.6718276169422948	-0.8091247447301869	1.4654293526929607	1.321850858042	0.17868883089589851	-0.7643558716197387	0.4388763588177408	0.8556833247057284	1.4315273671650766	0.45999993425298624	1.3919892922619155	1.6313268561197354	0.5168128658095925	0.9645454168362637	1.125802748152848	1.8954056849148295	0.6520138098687458	0.020769620557253666	1.3663499063484208	1.3167620331961298	1.7642506754717164	0.11016220477736491	0.0493415218537361	-0.8948906426137994	2.216199755323809	-0.007157716049543628	1.7257482371342365	-0.21176833445064727	0.2265375081105244	0.2951011524092665	1.7808586941215345	1.712655471269502	0.6070689801712527	0.7240908857499435	0.9102820801969684
-0.3867826777563828	0.039270369668319545	0.717212059324995	1.5857964459478011	0.7197087584950956	1.307716137457716	1.3330314872261866	0.7197034083417371	0.13513918617339807	-0.24993391225965347	0.6469572024463714	-0.7974862765661691	1.4224682294448054	1.1378884613636706	0.16084509165885308	-0.8013313253590695	0.4351677024243389	0.811968621574519	1.3642181350637796	0.4616497003068165	1.4268527377296278	1.6343336509872226	0.39210997413901366	1.0072205388445545	1.1741951799502697	1.9298198383559175	0.798343949500951	-0.04652904322868099	1.2628227253582185	1.188185507961277	1.7303463550850318	0.0326630645187398	0.09999371144707214	-0.9079966129966726	2.1267415985100024	0.040607343242298435	1.6522987205310138	-0.2846759857812281	0.29542565949412325	0.2885955282103969	1.8636350299610402	1.6778400092241004	0.637445742093558	0.7023950447393116	0.893685455119663
-0.41412948440368735	0.061557965861962605	0.6373007424175376	1.570873947377139	0.739860562039652	1.2878717429041944	1.2660068630304295	0.7472834204702281	0.08327676820444256	-0.3019780772005933	0.6108218795225004	-0.7889756967834649	1.3718858384955872	0.9763372387923109	0.10068686843054694	-0.8173541973515471	0.4184891545361655	0.7487564398204384	1.3053136057782002	0.44128588240405053	1.4300021409488104	1.6605179629393991	0.288492995167393	1.0210899534972488	1.2426459424887681	1.9337556623290375	0.9617350845394055	-0.1418929041440237	1.1881527060811305	1.038669419386959	1.6808457603605027	-0.02938928668407015	0.1570680398328497	-0.9137924686854711	2.0337521986640708	0.10994436455466679	1.6142011150601192	-0.3424137759754212	0.35020179538316587	0.2970771767332115	1.9073224171281198	1.6527154489851508	0.642723751490706	0.6821423784204486	0.8956254829379
-0.415347698524689	0.11214673617694663	0.5655309618579512	1.5896406780898733	0.784814900528332	1.2986557272683734	1.2057539615876518	0.7789524455590684	0.016207518472376753	-0.33071737566482284	0.5656821397952237	-0.7815424562767832	1.3318772845032976	0.8651640932409516	0.02544810967906831	-0.827126807670387	0.45305749499318554	0.7063746432006822	1.2655702913424434	0.426642281379518	1.390514410029906	1.7043096624899021	0.21449130848560888	0.9960735026648022	1.3069317956484727	1.9073067811921962	1.1132018679498366	-0.2552852794419367	1.140115275458791	0.9032767358158947	1.6023406867270928	-0.07554303516220107	0.22165188813036374	-0.9249117077765383	1.9553179334422435	0.18100931344844867	1.6043938106814732	-0.39169430990946213	0.3841508027965085	0.33296889795545004	1.9117786816789768	1.6565643177877132	0.6269336022372416	0.6669046580472084	0.9140077680285502
-0.3706588437295671	0.15332340091743019	0.5142764995606617	1.6408285327547933	0.8100394842250157	1.2938654332779502	1.156313567116112	0.7022463290956014	-0.03772694713880807	-0.34388323502063206	0.5152253632899559	-0.7729237420686053	1.2972238806319394	0.8200739990604531	-0.05045022736004352	-0.8375123434816336	0.4899692401073164	0.6934557031665969	1.2674622917072373	0.4137178290933223	1.324136561068825	1.7436566809122644	0.16899397519236287	0.9328563795777347	1.35198276198245	1.8583448428916338	1.2294138471431055	-0.35626709972568377	1.1027513463704879	0.8097077930217871	1.504049723202342	-0.11939842715089166	0.30322524264328504	-0.9445853364032246	1.884818210980305	0.24183522039286132	1.6291533067536812	-0.4436778799562527	0.416397049418204	0.40548245232844354	1.9018265056132528	1.668496574740102	0.6081408799419321	0.6709620799729941	0.9599801691665153
-0.2899673275461555	0.20167848245081443	0.4826576882058767	1.7016423201396784	0.7875274857146874	1.2434392428925345	1.120768302745015	0.5607461985837165	-0.06653582104476419	-0.3148248216548097	0.45342857896722133	-0.7615295776065854	1.2469433630100013	0.8280770933420722	-0.13628516984480607	-0.8386329712059476	0.4772449274309635	0.6965878680954958	1.3118036946789462	0.38106942143925726	1.2634952706234077	1.77188359764593	0.15466505600820113	0.8411554519950475	1.3647254770894774	1.8078525064313495	1.2987952284618538	-0.44117608277973674	1.1035610909637332	0.7571908807704719	1.40667344458011	-0.17292852487504826	0.3973034800280978	-0.9706505466452038	1.8208921535648788	0.29835987289494453	1.6672509122245756	-0.4906465552178835	0.4442270814313821	0.4998012898202614	1.8881644782016014	1.680375375181344	0.5753194343321117	0.6810505254913529	1.0169585775829943
-0.22098186889328525	0.26862169420506327	0.4803293379922998	1.7600857024018157	0.7355909037856001	1.1702960343288704	1.097707841478113	0.3982070279596313	-0.10448361736652512	-0.2210429552283303	0.38545111488701955	-0.7591906700333626	1.1742621904034392	0.8496431942420969	-0.21955595295101707	-0.8313225851827832	0.45657468315527944	0.7176630052939573	1.3678061516918345	0.3443621267415401	1.2096009552503912	1.7596750026197294	0.18003393052400102	0.7575756737083353	1.359924703683387	1.777366975089689	1.3206993451447164	-0.5254423983417288	1.1366849838027921	0.7345897403718006	1.3088165080091032	-0.23435226575595963	0.4999193067465256	-0.9955947356856022	1.7895997872934992	0.3435030519888725	1.6862119930961703	-0.5225627225752285	0.4663287109422788	0.6008618573584784	1.8724364856691635	1.6903526511546534	0.5337190669162271	0.6775820841676972	1.0583041166770353
-0.17595928877382766	0.3136820199281894	0.4911560126974403	1.8034745557561425	0.6658463230349094	1.1336856108088664	1.0726413425753245	0.23597571039279122	-0.16125707826978428	-0.10370029849317057	0.33051841476638066	-0.7737848124936798	1.0758308094547593	0.8572614036967904	-0.2830667072389522	-0.8160757347364855	0.4408534764236524	0.7474599153725734	1.4078321355048007	0.32708969289291356	1.1626980705683407	1.695070907310472	0.2497563097932241	0.7200877863579487	1.3562748441667034	1.7615552613971264	1.3065093667073675	-0.6001671003732556	1.1621340995904903	0.7190410714910938	1.225454636893301	-0.2961623400638713	0.5945247592194813	-1.0120989849989201	1.7990555410605826	0.3704958512813382	1.684966342629473	-0.5301163589481948	0.4831713106439631	0.6955766261946159	1.8598185481572642	1.682609093682831	0.5146035210057711	0.6644040737364099	1.083637125090659
-0.1464327656724705	0.30694722773651256	0.48698528232807325	1.8148475875885979	0.5879353038002215	1.1565501420921689	1.0258708801272163	0.11833600271774121	-0.21406045722090333	0.01537379354964118	0.29275593840291736	-0.8019998875850444	0.9576122521905128	0.8430248486312643	-0.33579784477869806	-0.8068713300243399	0.4214693991800226	0.7719218919450502	1.437403121286019	0.31909526580028863	1.1507890076839034	1.5968444622427609	0.34307883190644545	0.7239552192899501	1.348828876407058	1.7591534365205745	1.2626277527162395	-0.6497724208609965	1.1880948671816132	0.7042899595988057	1.1784936378981172	-0.35770721939223177	0.6869818102082543	-1.0160254938149262	1.8250608192041309	0.3921563517399206	1.6719835067793867	-0.5184631830004646	0.4889476782389671	0.7677523675857586	1.8533451907788006	1.6608675669350226	0.5161894311928003	0.6402524247180652	1.1045310160879294
-0.12989819278493364	0.27604397481384135	0.46364949227469265	1.814614231643872	0.5201329668234471	1.2283502050150819	0.9519704632474582	0.06051033316508399	-0.2567066135152464	0.15286492283387715	0.2581376231473434	-0.846086693348812	0.8518573416169912	0.8252406595088579	-0.3820815069860736	-0.8169648712877015	0.4043454795364127	0.7997839377328468	1.4625531580076694	0.3118293568949858	1.1616632084497474	1.4757966121081867	0.4333097279982949	0.7630480223279332	1.3484855098323174	1.7728874096527616	1.1924712885416695	-0.6548092120188764	1.2550500670922908	0.6965248561421145	1.1611469077468255	-0.4104089920568034	0.7708090092229869	-1.00379697196418	1.852524739264603	0.39932225306515534	1.649303018880469	-0.5008680217339688	0.5056498087405362	0.8075016951168749	1.8445126345204717	1.6427305363673923	0.509645201013913	0.597098401536257	1.1189748361024165
-0.11775105772782321	0.2372255250588106	0.4193093381413682	1.8221184675506001	0.48407853018486413	1.3515896404396996	0.862628221775189	0.025943867537465037	-0.28790011456778064	0.2731270069855877	0.23152490281456384	-0.8861164556679304	0.7783946065603472	0.8330973302150163	-0.43917600858247263	-0.8449647809064716	0.3937772656387165	0.8285423052690397	1.4576196351440935	0.3146740469597675	1.150503809462244	1.345516725888857	0.500704251740787	0.8455425281152973	1.3724289697801781	1.7983676387779197	1.102369053124685	-0.6120518365302805	1.3495944220728142	0.685340596336923	1.173708580408079	-0.45581626577768014	0.8048835793885278	-0.9770685397547739	1.8789367164949078	0.36786825892613056	1.6369737109160802	-0.48745845907911145	0.5244247164633258	0.8225507185986812	1.8206585125129404	1.6305157235703713	0.4855086509144836	0.5394747437956827	1.1211777063992527
-0.10034833224830897	0.18661859467243136	0.3408405526079762	1.8358219883573632	0.48656574953247417	1.513958867941683	0.7663671241991865	-0.0016180355876580844	-0.28979814887769206	0.3192691260238032	0.20801128395596208	-0.8919156648563327	0.725397228992886	0.8560649139087377	-0.5213032624681128	-0.8953903979190805	0.38773352929391297	0.8370060962437519	1.4256629198192217	0.3055348055727796	1.1203013177885088	1.231130858125487	0.5492347405869151	0.9755544946474538	1.4014116521443654	1.8372469539085496	1.0168852108190163	-0.5438429833775984	1.454047025455297	0.6798832387957963	1.2247121279724325	-0.49839806706210704	0.7845890935893243	-0.9495859126532048	1.8967376226767771	0.2974345034133279	1.6564918256231347	-0.49627168680997336	0.525702643576574	0.817966632758942	1.7853638309655715	1.6252808038002193	0.4477570932015073	0.4673986731513754	1.1040553963647475
-0.09194685555174814	0.13767979655848933	0.24945357566504156	1.8673588160979544	0.5082090651734561	1.6901826815472503	0.6913004063683329	-0.03494584538494923	-0.25001676762835967	0.2870764356047142	0.17445187009261537	-0.8817149840532515	0.6942050302576052	0.8798566531557676	-0.6286779242987317	-0.9713484390917596	0.3737854848783228	0.8341186833789912	1.3838316209171393	0.2661023132113764	1.0735654777791441	1.1422809096780648	0.5669366749220541	1.158160789887458	1.4253169602505875	1.882611556299554	0.9468434038716381	-0.44706771395098155	1.5731373195618235	0.6865000078849028	1.2964090763314111	-0.5279493002155162	0.7436574321836238	-0.9192449749486539	1.8890572668461107	0.19208804252002543	1.681049561408484	-0.5420942121714083	0.4890230519561035	0.7942325464856792	1.7486651817232164	1.623635106921346	0.397995243321148	0.38512393839649806	1.074078837495859
-0.09595155944377501	0.10433790547704465	0.16452569442687864	1.9118929558652151	0.5231733568661598	1.8585921825087959	0.6650855496060049	-0.05207696257047288	-0.19181253043715302	0.18736724684766154	0.14097506555774	-0.8790837130333754	0.7053991548733285	0.9078821254989815	-0.7482645415258328	-1.0512891806743236	0.3294189658016974	0.8276525984412961	1.3363017073704988	0.20926247622591662	0.997173096977507	1.0768806016497072	0.532855700601347	1.3504609598250352	1.4531137562038663	1.9148687485696456	0.8854192341200511	-0.3213908571660537	1.6954087531418118	0.6715495067455105	1.374713277986228	-0.5349556860950087	0.6703152232343347	-0.8800356443876227	1.8614017289466864	0.05994870783954507	1.6935060660754595	-0.6065837249858704	0.4080237146600849	0.7561032683083859	1.719994917369594	1.6227988943541227	0.33371573338877514	0.2949100206713863	1.0383239162006097
-0.11537063933046436	0.09088907546099971	0.08777625865489957	1.9310373547516513	0.5396496484588118	2.020662501876855	0.6868828172274127	-0.02741249998412736	-0.141474340360537	0.04114311174162148	0.10584357114044851	-0.8644895705730582	0.7530124355624472	0.9141908898359823	-0.8577662457633171	-1.123322394230392	0.260960748402949	0.8027110401215222	1.283728972134428	0.1591797417927088	0.9081016180929524	1.0249621570886425	0.48134321786226364	1.5057836883759026	1.4771398784752754	1.9232121192427645	0.8216285391992102	-0.21278005100764252	1.8045996971386127	0.6191027499700281	1.4568591562316233	-0.5205794989936772	0.5629676410998241	-0.8488671465290256	1.8218111370782222	-0.06371092933809605	1.6708211920833498	-0.6666646680477002	0.30425808871115817	0.7083408715518615	1.7109579860670578	1.6270830518903083	0.2741845513879223	0.2054331897816885	0.9824761476523935
-0.14364860964497125	0.08537360234870923	0.03234183870866573	1.927684398282688	0.555474427899454	2.171642164899177	0.7470388259757916	0.05977148582769507	-0.09735551567972626	-0.0917413885671468	0.057659802824642246	-0.8444847018603019	0.8039173760942397	0.8664526207050063	-0.9401237666251129	-1.1850963398878132	0.1941008745003461	0.7658990066910641	1.2223331834043691	0.11908425933490592	0.8242533409250757	0.9775186295817606	0.44793099952490295	1.6049665581468973	1.5014807534401957	1.9148039317064096	0.7495320747405425	-0.12383979004883898	1.888145762918579	0.5597475250217121	1.5324336511773569	-0.4875709090698269	0.4758947741987109	-0.8430977023345051	1.7782747819545943	-0.14649151284172862	1.561054823845426	-0.7252513132874316	0.2175269228348061	0.661995109880518	1.7135215599911309	1.6394658708652188	0.25087856690027627	0.12593458581813807	0.9223644900068914
-0.15280388550069493	0.0775673659447199	-0.0015499591822265026	1.9290169835459938	0.5585762813527332	2.2756738412762942	0.8259848402009065	0.19562160728896352	-0.06437676673637513	-0.1724679800096558	0.0019060160452553487	-0.8462589074338254	0.8392985841519176	0.7835936111170552	-0.9899004617758731	-1.223608053230428	0.14972603071801116	0.7528014637993649	1.1613369007274335	0.09484657488050648	0.7466142364687555	0.9293259230185102	0.4117158531043363	1.631900630302345	1.532596759615964	1.8995863725935043	0.6741472410059923	-0.04894596499308538	1.9455397478244023	0.5007024611244477	1.6000342459728991	-0.44132548825308626	0.4276974298595402	-0.8576093511350666	1.7408545554048782	-0.17687162140949492	1.3579523924690469	-0.7825157787788128	0.14492832892132004	0.624599576029395	1.717977824541989	1.6549415308421884	0.26867774467130084	0.06713985553531672	0.880547503292506
-0.13176285386286446	0.06707862756608034	-0.02232979279243345	1.9144015322710242	0.5662100369451505	2.3089807476278614	0.8794983164555049	0.3123160249882376	-0.053449373960637404	-0.21815512334659043	-0.05839378711305428	-0.8462749273487106	0.8632623640367056	0.6884182870674797	-1.0124549169488577	-1.2433426757370056	0.13676446392894942	0.7655021114519216	1.136812505560675	0.09983056438424964	0.693551070198861	0.8620005943654923	0.3658713514044355	1.5723348053698671	1.5608132258272587	1.88243511039408	0.6089669004915783	-0.010797960655686856	1.9669267932075265	0.43304673566702967	1.6514072544978784	-0.41593225045806725	0.3814936175724107	-0.8791112420878905	1.7163040086101113	-0.154465684424055	1.1313712042326969	-0.8410320120792824	0.08560578745779877	0.5928705825189957	1.7172180825298284	1.669695527918678	0.3099333490030493	0.040900941926966736	0.8569459175553737
-0.0851976692721775	0.06850808461446764	-0.020552003593691442	1.9201924442677878	0.5875829135796378	2.2773353046700553	0.8956578647102298	0.39117711285242135	-0.054896262594169555	-0.2444584060768798	-0.12068372409363448	-0.8279040899542341	0.8701268807940398	0.5832945269480181	-1.015865990460051	-1.2517131861096968	0.14251683557393474	0.7714522325787312	1.151861823203347	0.1292334042408271	0.6730982834455694	0.7921656838510073	0.33264916208966483	1.451138378588777	1.5822482021874333	1.8645492570779887	0.5641542698156472	0.00578224564668728	1.9515861373970398	0.368917245968594	1.6995627243657634	-0.429159259314678	0.33989964221223085	-0.9003519527084087	1.7142548709037624	-0.09437093361326539	0.9597039027676569	-0.8958750892149588	0.06125665074505021	0.5613849596514349	1.6999706059730706	1.6690845963627159	0.36108365384952296	0.04998708712240228	0.839635862893298
-0.02480272054154071	0.08748535922237069	0.005748818964165283	2.0307755278114925	0.6236619355824479	2.2032720801617156	0.8819852289450731	0.4432079013275227	-0.050159232992184014	-0.2533177940379289	-0.16557313252251232	-0.8140268386850249	0.8417631937828656	0.487956045200071	-1.0069128982006939	-1.2435952115622029	0.17909975481255588	0.7641361303372062	1.1895397667229541	0.15739506496344807	0.6600362048935672	0.7643519914399131	0.2920341129152771	1.317493508351173	1.5915445342665122	1.8614560523269272	0.5373107197853304	0.016071075447827023	1.9182397872521446	0.31702065581938166	1.7506667079194131	-0.47924182230467344	0.3247619789939255	-0.9101564863065231	1.7502477400816907	-0.02902956632800129	0.8882281281011025	-0.9499553703419725	0.06254828217050529	0.5387878138439713	1.6645159787389314	1.6290723977694093	0.4080090438103931	0.08332132260436753	0.8131179772745571
0.026943374678691623	0.11000125345640917	0.029401412283065403	2.170844363160562	0.6664445668977617	2.102621559429379	0.8245458042581703	0.44709047164948557	-0.04065617156615899	-0.24509031677310383	-0.1850639274158453	-0.8262139889338573	0.782455423099928	0.42608580927175527	-0.9697969839084145	-1.2147377323703659	0.251025212139143	0.7549083160271455	1.2702475273040148	0.16887019006216758	0.6515169265865682	0.7780421468421614	0.24878789265887039	1.2044366253151984	1.5719980740674093	1.8615064654427769	0.5319218301072812	0.0093738036884481	1.870131170291938	0.26704780266538364	1.769466172915881	-0.5444077590081363	0.3090344938957602	-0.9053701366212421	1.812457058082829	0.025961371940662087	0.9137157156432814	-1.009050546254145	0.06715635714991271	0.5147304441794756	1.6225968799978154	1.5583570701667735	0.43800343213029225	0.11648678586700889	0.7708128545284855
0.04706957885400783	0.13000068065426634	0.0387671010549833	2.2398900885429662	0.6954757844888927	1.9996496482543573	0.7505018426459704	0.4201587618415467	-0.02862991682152513	-0.22038576810425953	-0.18287853518082364	-0.8611814581492876	0.7298591648851545	0.3856896365674605	-0.9081673937307715	-1.1731429774951312	0.3308300034193892	0.7344979783542472	1.3814006642731314	0.16208225076124558	0.6593109865584899	0.8249279894909393	0.2502350367539808	1.1017128240844645	1.5437529939748862	1.8370056911398405	0.5179428209679671	0.021978081439455694	1.7940819157186627	0.22344432823834381	1.751402042841045	-0.5943462654660299	0.28477600965258193	-0.8940396055759505	1.8750417906255883	0.07731366601309192	1.0127975608640394	-1.0703441393810291	0.09802189431681213	0.4785190719636578	1.5859026736912039	1.4780806637133277	0.4424195338170985	0.14340767701466742	0.7179940326384202
0.040588773080022386	0.14056984220622729	0.03804429748802103	2.272305071549238	0.7203766608899238	1.8987196290071826	0.6907513477667415	0.42369363929885573	-0.011699064080820536	-0.16323576473783658	-0.1601734864160498	-0.9113117768034552	0.7011729282914062	0.33803085452030546	-0.8384394310866217	-1.1126606473603353	0.39073874805489656	0.6971865184145349	1.469608585662837	0.13162325226273047	0.6716193269532498	0.906302945111368	0.31608740189006773	1.0036014309759629	1.5292171423108816	1.7965887759757955	0.46294404222825036	0.08609723236992739	1.7025674292436321	0.1965563190269199	1.7112204731233511	-0.6206005684415657	0.2735397380865348	-0.8910169567863496	1.9177295524624263	0.12359642048715917	1.1425250392214703	-1.1152161035624377	0.16918153544862452	0.4447014498020305	1.5590451271209815	1.4031346350856526	0.41800090483064806	0.1636396773474907	0.6721384503798332
0.012679534242753468	0.12564485781535004	0.030920837653616175	2.233116625199986	0.769752267378721	1.7769359150140147	0.6457536627642997	0.4682888709913187	0.007903215557874651	-0.055968924053954726	-0.1331977857005921	-0.9588388592887963	0.6953587653029656	0.26974308245607587	-0.7724191570415957	-1.0274298063561864	0.4307764201627924	0.6638274735646161	1.521815735171049	0.09384823514232461	0.6683273246232379	0.989391269874164	0.43379576376761264	0.9400716022534906	1.527137866941621	1.7485018653289095	0.38825173814594305	0.17368143417083984	1.605616086213957	0.17999962673029452	1.6225857125695016	-0.6153490530440401	0.2841631221126156	-0.9051294985622647	1.9286556798508587	0.1660491734956459	1.2206852199135427	-1.1345363573408336	0.20155797303628104	0.4134047116124947	1.5388475412304554	1.3581509809557035	0.37600249276307807	0.16929871319134984	0.6517535559284221
-0.023206439969194265	0.08775776029329677	0.01978351120267487	2.049060194269989	0.8234794833356593	1.6511965206511205	0.627082081691829	0.5398302996944149	0.004832202489376445	0.06090295921251902	-0.1220580429218443	-0.9932095866747573	0.7181067813765141	0.18049582144730222	-0.7203515006195872	-0.9400208438597095	0.4532239891073687	0.6492250362245018	1.5412294679978469	0.061920636488414525	0.6358269501349886	1.0334550927590431	0.5847665134070145	0.8942878183402854	1.5370509871271776	1.6770844848541675	0.3042859575283029	0.25723128310292526	1.4899827786401305	0.1717102034015877	1.488396056870614	-0.573988458270384	0.30383813018325123	-0.9284978017774053	1.9263132495338682	0.22587830899226757	1.2225186068680478	-1.1403101363602526	0.15680654152623105	0.3722205870079264	1.522084344669753	1.3571849454328384	0.33392572544911336	0.16048122581443003	0.6613911134770836
-0.052193868315854895	0.05357272303993542	-0.00016586724549001592	1.822953636194884	0.8671594804452505	1.5476035016653473	0.6533077043090902	0.610459034627796	-0.034575372342384	0.13810664852358448	-0.1294903791713054	-1.0249009832961868	0.7790810582360813	0.08428716530804531	-0.6934141672394283	-0.8877064693211446	0.4571033019678078	0.6488744454299258	1.5230067154803617	0.021289365522475324	0.5749371298106966	1.0291246362403932	0.7420411104304202	0.8385066513186722	1.5369619661633558	1.5850337362495277	0.21583019989380295	0.32255889491559897	1.3698825283651064	0.16083979704091309	1.3508597305283936	-0.5045073736280565	0.3128139670588858	-0.949371686088506	1.9216909579901582	0.29975363927466275	1.1903071384616182	-1.137024245861396	0.063171828375897	0.3356314454360601	1.517525892596792	1.3760360022565004	0.2962305835135413	0.1545810868001084	0.705064685953008
-0.07551263363586458	0.03258746339491467	-0.024070672872861805	1.6627670620320327	0.9068607461108076	1.5017773910033125	0.6954380832809911	0.6561154539175861	-0.07908733825546829	0.17501655228997945	-0.14744664320545323	-1.0614384041703562	0.8494423549987491	-0.00030800953179999926	-0.694015203075497	-0.8858177117951886	0.4734238875104901	0.6575962183100803	1.4881027007824439	-0.028619912199465036	0.5024030735220807	0.9936948500141097	0.8631297962675036	0.7978181298176632	1.508160505046948	1.4945998082889245	0.1355563819917625	0.3569185435103185	1.2786216432187298	0.12724270890376044	1.2277216206516997	-0.4327050144116355	0.32230713373976	-0.9638598580052644	1.919665283692661	0.3635270193827431	1.1524288376503542	-1.132357498998139	-0.0621404024395662	0.3186063976303082	1.513833812993838	1.391641485189112	0.2576421917690697	0.14988301930709322	0.7641583505067908
-0.09294103029417425	0.024776038399098643	-0.04859370623197652	1.5700142149491996	0.9224232816663639	1.531062624280262	0.7427360726208251	0.6912831384570008	-0.11710602889780333	0.18152839201455873	-0.17515581462521973	-1.088772383943041	0.9005333818281794	-0.03841160739745024	-0.7059461547044662	-0.9135466715181743	0.512142093763494	0.6725856285083587	1.4429924371047225	-0.07147142906962341	0.428267832931862	0.951099149315926	0.9372593870991087	0.7711231855010539	1.4586330559608016	1.4042451009389414	0.057873817424274186	0.35084856442261725	1.236390348278724	0.06817918303917182	1.1240178747038096	-0.37845136001487695	0.326676428782745	-0.9602150717948907	1.9402114087101352	0.41455372048941913	1.1165856840804542	-1.1472418006030782	-0.19286583657656312	0.30471247660257145	1.510661556872889	1.397991355048895	0.21948005256498465	0.12452585443643507	0.7986491246430603
-0.11892726446534133	0.03656451903044659	-0.0901410704129525	1.5599553455423085	0.9000260148557608	1.6361734754785597	0.7923415435346743	0.7049300833946441	-0.16372548961340422	0.15727565949351385	-0.2148758817421617	-1.0921886307922861	0.9433497712892823	-0.00035821190053001996	-0.706617441482413	-0.941299306474772	0.5756928971467302	0.6848563063185115	1.393118252189752	-0.11427283622319359	0.3697166380251776	0.9164286207880246	0.9855377220498769	0.7313038017219813	1.39001378945507	1.3216468115561129	-0.017804538811889238	0.3102590386081999	1.2466322826394374	3.60616443872197e-05	1.0592043786112353	-0.35654821911123086	0.3085105739019188	-0.9159846227105506	1.978374643206811	0.4671512648519256	1.0965456242834795	-1.194054004888573	-0.2609728421643961	0.29522102153185853	1.5260652150960423	1.388330999820241	0.19043219562153357	0.07902279750811872	0.7945103986308215
-0.14741293795373558	0.05562481110758479	-0.15199460118578556	1.615398875725529	0.8662293341653375	1.7507562207908236	0.8011408356334053	0.6835469722184644	-0.19587284152456974	0.10635313603837085	-0.2567187582695257	-1.059107506554575	0.9883743848156963	0.08975922349955379	-0.6968564633914572	-0.9435326701788623	0.6347483594470551	0.6974775749232401	1.352477933596982	-0.15018223004908168	0.34555220013000365	0.8987271658642346	1.0237627908247642	0.6902979759732819	1.3042293735324615	1.2574060982162565	-0.06935901444674201	0.26439287443790843	1.291128192952859	-0.07759651095519875	1.0274056270001517	-0.36235959057669725	0.28978125789563947	-0.840708929407578	1.9850421618887282	0.5269232787756083	1.0979272436391476	-1.2511659111782218	-0.2741118514922968	0.2919990848124857	1.5576322735545083	1.364267933159776	0.17354820712839908	0.024433595384367394	0.7607956356218472
-0.15093455693571053	0.0505062652700742	-0.21213493371692466	1.6876225406183525	0.8357885556918709	1.8137132612581575	0.768294212232229	0.6387163234822256	-0.1887221825539529	0.046451161589895665	-0.286120169266468	-0.9791160665545992	1.0265592930911278	0.19962710746394804	-0.6768934874077549	-0.900251712554132	0.6270688184304138	0.7110017801970177	1.327915849179929	-0.15177032260557194	0.3505187234471878	0.9128607815150953	1.051221984589057	0.66668870050016	1.2234142349831771	1.1956140219319544	-0.09582648877186731	0.23385540619071338	1.349082770269391	-0.16007719617420219	0.9977232051635226	-0.3894062044787926	0.26912431172333723	-0.7514615556315067	1.9623882406427768	0.5930871967111986	1.101036983712699	-1.2999222673422064	-0.2753452395908742	0.28611823301015743	1.6061624606821403	1.3320680218383383	0.15925307597614596	-0.03490189486649183	0.7022610328479443
-0.1254267401875417	0.02250084088288134	-0.2702421889809907	1.7559160001263099	0.8164562642882073	1.8014036808338194	0.7385912184715455	0.5975255844228266	-0.1640380691177532	0.007108401643041415	-0.29722987228940806	-0.8682742754646613	1.037703794694148	0.3210540868282976	-0.6392741080320157	-0.8097728614325982	0.5426021919530742	0.714537455285711	1.323208461818122	-0.10746947854793709	0.3834102269251412	0.9453308065366226	1.078801773694609	0.6532975415251451	1.1521434154836174	1.1283161132094999	-0.09817925507385773	0.21193398728685123	1.3998519766074025	-0.23613680915773944	0.9563256425754219	-0.42989591203565203	0.21435325425388446	-0.6408648906473288	1.9341852232034875	0.6758078025632441	1.067733378101312	-1.326624039419819	-0.2765375147528324	0.28139248366189984	1.6716913199648882	1.2938657079795703	0.14760635215203438	-0.08538201009935845	0.6486203066993995
-0.108040350912715	-0.013461289071288938	-0.32426483515175347	1.8373971409842664	0.8153949960657508	1.707309729428733	0.7524109875874563	0.5709415674795404	-0.13714011939817602	0.004305877705291947	-0.2908414175542701	-0.7595070633523427	1.0095179234784946	0.43927229812469015	-0.5984348938201958	-0.718141815608601	0.4407660670137072	0.7137105902041642	1.3465305699004797	-0.028986098589918234	0.453597509275531	0.9743572955367252	1.1155321911187381	0.6653413071005454	1.0672682851200432	1.0718750290789552	-0.06483693340626764	0.18512030053672107	1.430386466406524	-0.29946874186775635	0.915961135877224	-0.4546048813031879	0.15230333347375746	-0.522206850687389	1.8864762918724665	0.7778469243833609	1.0405834612391387	-1.3102493517671838	-0.28102567700043396	0.2914033715971788	1.7395349487700646	1.2402984654883509	0.14486078431836363	-0.09380339941051805	0.6351944797766326
-0.10639272798277881	-0.05963456774134455	-0.3704688997598836	1.97124826859556	0.8181731422233774	1.5567920153406578	0.822263443012333	0.6090175579597537	-0.09177742163820445	0.02201201541346488	-0.2676557326965706	-0.6841774185839281	0.9525796516521549	0.5366816275827271	-0.5737104651091982	-0.6616211412315905	0.34014118675501265	0.7174414054521028	1.3804810465659416	0.051705963491569175	0.5452805890184245	1.0048989403862554	1.1608358409851123	0.7302691139577717	0.9712210237968643	1.0313140764410544	-0.02848600609714467	0.1490478969511962	1.4372648463029898	-0.35168657024841493	0.8854357691304309	-0.45559690696743405	0.0974037673265696	-0.41045688378640255	1.8304574032399352	0.8753334568402156	1.0688606040518092	-1.2361407856947595	-0.2762908371331177	0.3250430062737455	1.7962445806017129	1.1704384420640621	0.13643916243585916	-0.04222798691754956	0.6674740394103951
-0.09025255775127562	-0.11209382541002641	-0.4156579636144066	2.1466029791656274	0.8171405569258523	1.3887823525322844	0.9478148432432464	0.7680725563359585	-0.02936463978020002	0.041478024410619506	-0.2306968198009677	-0.6663192184657738	0.8673149100741678	0.6286314494414363	-0.5769029801345493	-0.6332976700867861	0.2525902568124531	0.715536308304219	1.4047340791305778	0.11031891352553805	0.6378640802896995	1.0300720285897014	1.210440724689732	0.8392884154071855	0.882187342694769	1.0083004890556828	-0.007962362429679747	0.10494676216101662	1.4257593544451246	-0.39204073842633996	0.8755894551797903	-0.4523687310435188	0.03658621181497672	-0.29996293016886166	1.788794210256271	0.9358109221896985	1.096475446792398	-1.1103615915278167	-0.24978327124785862	0.38106910769382496	1.8422822807771708	1.101471906040368	0.10767965279914116	0.03922355272674792	0.7449666774661671
-0.06780661251029772	-0.15909727877243157	-0.4504386561046695	2.282336306699517	0.8024876798466872	1.2243401777119163	1.108233258984466	0.9812734747805724	0.03293213318959285	0.05114309850935298	-0.19260390612361822	-0.6970774550451468	0.7580615771050411	0.7485188894980819	-0.6038012852136649	-0.6412341345099193	0.23693981007935308	0.689447061251258	1.4133762242231516	0.15274642510148811	0.7294534520454754	1.0352625292268725	1.2659657433288944	0.9692635930410592	0.8025231180348916	1.012866476976924	0.00786492121197804	0.04930221222634265	1.4108369183696106	-0.41980015249548075	0.9213559833022739	-0.4537405421105781	0.014769392448760067	-0.19542330120578782	1.741284717900486	0.9572229438059946	1.1360687100419677	-0.9574346830012738	-0.21011956564444056	0.45118164721731924	1.8871337171090805	1.0459000443811473	0.06330550966088323	0.11575658769360749	0.8539086266915528
-0.044749226465292405	-0.20856531325274547	-0.4731408396270102	2.36574877504738	0.7608318777251007	1.0516333870847312	1.231613545137185	1.0927199033039856	0.07845273193629748	0.03217313940873402	-0.16788869703270198	-0.7349605487696633	0.6880393709291812	0.9088819893428439	-0.6355000713211195	-0.6927540734317169	0.2800201621239229	0.6372156477801176	1.4040405969251553	0.17626330055573342	0.8041061236949899	1.0308615222141257	1.3340436406718559	1.1057779973447373	0.7485764139590328	1.0429126940233238	0.019917688934457604	-0.010542738637308455	1.3904509308627515	-0.4315862724354512	1.014718409352278	-0.4720553657600541	0.029323823975806834	-0.11254696677168183	1.6631476558574416	0.9432110219639849	1.273897302526124	-0.8097221697544636	-0.1631514616350029	0.5160635341186073	1.9415863375829665	0.9996716172059253	0.016753090672852067	0.18496008627840235	0.9668516225356256
0.0018602992524045902	-0.26224907859264146	-0.5001829203109858	2.386056883184491	0.6975983209338046	0.8872494411216202	1.2752583210363553	1.0846179351974286	0.09679502615024604	-0.02001952454581788	-0.16179563322967452	-0.7808015352133484	0.6867326315946531	1.064212301722479	-0.6495268427161199	-0.7550173072504577	0.3139932861227422	0.5790539579441244	1.3901106500162355	0.18110852469046326	0.8292361612834963	1.0284896817935159	1.4041460779862596	1.248652282439091	0.7435308329024325	1.0974560844358137	0.021059674917295622	-0.06005273523866722	1.3555963201842844	-0.4281855780542756	1.1189996622386205	-0.525988166971677	0.038971860088823224	-0.048924611666288316	1.5705454022575573	0.8915302788471543	1.4573588085860558	-0.6950993561860189	-0.10172530824779669	0.5485044775692517	1.996394392916343	0.9603734448686504	-0.030626759717107745	0.23388336389628134	1.0573487051278385
0.07812237022190692	-0.3051665158911433	-0.5266190763026566	2.2992730355299225	0.6290707157123406	0.7386649250945097	1.2445541027668847	1.007582234872675	0.10204120587271774	-0.08572559873910221	-0.17427965508082416	-0.8477727893904674	0.704646539180658	1.175824718000221	-0.647388091818941	-0.802572959832958	0.3302972222540067	0.5347273746525703	1.36776469351651	0.20046243907429578	0.8054750751589548	1.021212902259462	1.4626530905183774	1.376121216377435	0.7941932992773035	1.1646135566212583	0.013634472884306614	-0.10075603472392788	1.3024201257971209	-0.4297991539984386	1.2177928057098517	-0.5932985815961994	0.04252397174518614	-0.0011198070229827856	1.476077807653993	0.8180176705529233	1.562357493523627	-0.6266667747729286	-0.05676488597659925	0.5509527135882565	2.0403394703565527	0.9233395376106607	-0.07923835458039251	0.24158144369605328	1.1198092566694
0.13876702950991415	-0.3253760810580012	-0.5447937413119393	2.1518596288678853	0.5568512082961539	0.6078324466834509	1.159392601627006	0.8515912798662277	0.09547059134316047	-0.1423289993532924	-0.21013961357645639	-0.902865276680292	0.7231145704085201	1.249279150512857	-0.6347234081303552	-0.8359129499220499	0.3486698477539808	0.5029195286956327	1.3453508963662546	0.22844293389848208	0.756111337250014	1.011591158683502	1.5172681624916753	1.46565619757371	0.8854048146728903	1.2183035250011502	0.0011001448076176118	-0.14203127752748274	1.2252407881101959	-0.44497858353265496	1.2985289931054833	-0.646419427808704	0.02566297420751385	0.020355672435562733	1.3663707290014961	0.7484236021623283	1.5994682280261867	-0.5963114054025397	-0.02932200078325233	0.554719509955776	2.0752031871367898	0.8866072778084277	-0.12528303157178597	0.22677082036763316	1.147182423369299
0.16337168751320263	-0.3175387131030488	-0.565192180699579	2.019835432665963	0.49786682195538734	0.49952677218359803	1.0503057822072577	0.6720586204822112	0.06845341026625477	-0.17521679153822697	-0.26664689756402377	-0.914111256929625	0.7440513465183873	1.281329179415881	-0.6177070688754299	-0.8458854844358381	0.34094452085593996	0.4799062197460257	1.3355893805399286	0.22076843807330576	0.6951685515417001	1.0013915729654097	1.5745399863769556	1.5092556406513615	0.9856074474144538	1.2588788813864364	-0.026000237411610495	-0.19144595024245886	1.126950252099385	-0.4731773924241195	1.3258260601963292	-0.6796277324702406	-0.03766544316135963	0.02312594472428453	1.2502933348458645	0.6934726489947232	1.5947137030054122	-0.5849242301142403	0.004304955293239349	0.5588677080769988	2.090953394347946	0.85974538095721	-0.15603903288664164	0.21036547178315296	1.134240560375383
0.1656167487860059	-0.2914712277633069	-0.5818474203383104	1.9199682997419312	0.48208301812178983	0.4082976805556033	0.9643296647107673	0.5522204797983631	0.04394653263148943	-0.1863952917544151	-0.3310145843213146	-0.8945148960464386	0.7290486556776612	1.2739870829891995	-0.604601365385054	-0.8241279447461677	0.3241910506163854	0.4812292038765003	1.3261218408659015	0.183467535963696	0.6430954305269942	0.9810898284020269	1.6217037280221462	1.509825868574748	1.0644959179610285	1.2991373553292394	-0.07022123679522867	-0.2576068773199589	1.0288065379104263	-0.5147094341173488	1.2971946292476912	-0.6790973425111388	-0.11956501201006955	0.0418810402721891	1.1448917917175847	0.6490834746635941	1.4709732418558756	-0.5846464941315991	0.017423408152830232	0.5602480191856367	2.0806502263584754	0.8688749893966218	-0.1701586482869704	0.1842436654290279	1.0869664631529234
0.15290951528245775	-0.2645580019557351	-0.5916068063722338	1.8609323161991074	0.4939618466040323	0.32511969892448	0.9219480824570916	0.514452342375395	0.05869255131086944	-0.19261645255873208	-0.39522205904762997	-0.8444326371369255	0.6713743091628837	1.2666993724619748	-0.6058463681883384	-0.782188583692799	0.31629506725130774	0.49617892455086415	1.3036326652150572	0.11298243769188492	0.6261750274619703	0.9464360976108157	1.6515419389730979	1.4659413115354032	1.1081607007154988	1.3325972605060303	-0.12324332493814691	-0.34018811256783665	0.9455541157741649	-0.5705827320282614	1.2672360084404979	-0.6462295351072973	-0.18639611462079303	0.10099289907698342	1.0515035139211817	0.602135253864784	1.2485281395001449	-0.5899000071553667	0.007977710964558309	0.5696413995196827	2.0308671313511404	0.9313923791826891	-0.17729524412860145	0.15418843306535482	1.0107796932844804
0.13293733817991135	-0.2469141954474169	-0.6021966475681992	1.8479964136315765	0.515523211030925	0.2492513798411426	0.8920871894907212	0.45596388329949233	0.11077409717978068	-0.2089292271817335	-0.4558698227107139	-0.7493784721662436	0.5963029614444313	1.2542157167712529	-0.6012605428157382	-0.7460575466189721	0.259133475499802	0.4950411581986557	1.2746270181882595	-0.0066371649915392015	0.6535296111794204	0.8987439636009238	1.679509094932392	1.369338263256505	1.1088633304656617	1.3331049926013732	-0.16889066022804022	-0.4366927851556901	0.9174666563392451	-0.6234319596914185	1.2457893377261524	-0.616354174756659	-0.23798411099558286	0.12503322809097703	0.9663743560404434	0.5507915280282949	1.0747511272094665	-0.6103703226083624	-0.0059698527835210765	0.5694452500463496	1.9344554257144455	1.0358158553855445	-0.17123054805764965	0.13159017733099074	0.9119801260507805
0.12970043590820865	-0.24267511592461272	-0.6108795176513273	1.8615064946420525	0.5399364777081248	0.18335184112037206	0.8586556213048414	0.31085281751615534	0.17752432246926406	-0.23957057684159455	-0.5069399108970586	-0.636117673928657	0.5044755764363906	1.2310724247869775	-0.5667400105428454	-0.7283169048988494	0.1615887363534734	0.48637891960437313	1.2361613693374935	-0.14242678775864723	0.6955433834901665	0.8352317211765076	1.713955509681157	1.2440122826431468	1.065236699552829	1.3128425209666545	-0.20431974343053422	-0.5530863253926082	0.993186674099882	-0.6621503975643916	1.2227966701765698	-0.6157910446766248	-0.27484633093967925	0.09821088834636008	0.9041845908800145	0.509149901355546	1.0057491091035362	-0.6571121149545961	-0.03575617536416513	0.5296959225152336	1.817392954741375	1.1614310199358426	-0.14979882106376569	0.11809184411608889	0.8116327086653268
0.14028629654587504	-0.2627757206631	-0.6084804249609832	1.9026139865893832	0.552622525649147	0.1231043834774432	0.8269322354350284	0.15832792575422072	0.25236939018064464	-0.28892912132358595	-0.5382964093344961	-0.5467185389124117	0.4119658750036758	1.1909481815799674	-0.5210651898317467	-0.7184732688791724	0.10037301292163836	0.4806967027639845	1.1866678458504996	-0.25964883323300075	0.7200419107307127	0.7613787920458048	1.7430701485845534	1.1124689782199602	0.9946685098034322	1.3130297696826674	-0.23033317513597756	-0.6719244620706221	1.1401909109427757	-0.6929966525701914	1.231358838264066	-0.65425413874778	-0.29240918356344175	0.06949865945562378	0.8746519802724844	0.4808404498068293	0.9812440064364985	-0.7191137392484961	-0.06956813965544326	0.46233310801605193	1.7016589215556484	1.2907346837552631	-0.12995613846676676	0.12127785029720277	0.7243898662843508
0.1462933523839159	-0.29133891867171446	-0.5941166264175161	1.9332266019699393	0.5363593072131281	0.07981316906803959	0.8037497611455497	0.0848089938834086	0.31951275670240176	-0.3470680649295978	-0.550034443916417	-0.476471212141292	0.3544445327780684	1.1289147879532815	-0.48393756704915447	-0.7035026294916842	0.06426043955558061	0.4710753006751073	1.1340498835140747	-0.35622567547297745	0.7202782178286591	0.6744908192437599	1.7616747207769958	0.9993937007348445	0.9116373851190189	1.3219240836932864	-0.23517629641259025	-0.774502188710254	1.3126042212583173	-0.720420058834026	1.2775306973433522	-0.7320021039254897	-0.27999656333197565	-0.011922108182713321	0.8625018450556411	0.46562040669715277	1.0299296408743213	-0.7589903675167615	-0.09002867777962117	0.38409852733751965	1.5849741001207864	1.3954979906361236	-0.11002256378394995	0.13925036948969033	0.6622171898383984
0.1562841084222427	-0.3095275273218864	-0.5474081371924422	1.925694731806599	0.5031403825820344	0.054173062255440184	0.7745276422385491	0.022923285775789053	0.352220818239925	-0.40414223901247387	-0.5493835825405801	-0.4324564959945071	0.3174257653011713	1.0403243412687175	-0.4664528881817086	-0.6874613434286194	0.05839152203066811	0.4643479263716433	1.0728953059859017	-0.4212757967917497	0.6760847162523732	0.568483662541299	1.7706901361371916	0.9299040704905247	0.8230360915554857	1.3342860998869936	-0.22305014806470713	-0.8616036211511012	1.482735119615976	-0.7363047355200387	1.307754756122257	-0.821873735884395	-0.2484855765325305	-0.15367846719406206	0.8627208368715866	0.47748170131799855	1.1292834238730207	-0.7567332736859992	-0.09441405768567399	0.303535579762574	1.490708332448263	1.4520320694959845	-0.07666203407893372	0.15916549136990524	0.6569895449862456
0.17802059563106704	-0.3256536707207552	-0.43117824786501374	1.901112525313446	0.463103116938711	0.026879255896713732	0.769191366809996	-0.048527597910470364	0.3442677644591756	-0.45713742955122905	-0.5311319275743217	-0.44590120956181895	0.28138291707411184	0.9468684483481246	-0.4764792587197597	-0.6733377512881477	0.1056342269297859	0.467476783840216	1.0139455495999685	-0.46759259329366837	0.5832119524991296	0.45560623153267965	1.7612325378590454	0.9024227634731166	0.7353440835509867	1.3795354722989137	-0.22415085744575608	-0.9249632559545917	1.5996186372486039	-0.7421276400141903	1.3072131191799816	-0.8958598611669946	-0.22789782734054706	-0.25258070943400546	0.8827703197350412	0.5115233027111741	1.1918949041973372	-0.7136724610533653	-0.07458049184493937	0.23615460327512094	1.4486381738918637	1.4842968922952438	-0.04008580506187852	0.1697602535462357	0.7058448691831387
0.1960767692980917	-0.34633020915205925	-0.2695839763710762	1.8587737737103875	0.41296126659817844	0.003009306344756376	0.8134605622952907	-0.07804889519994199	0.3319611549013626	-0.49201258087578525	-0.4991921572116153	-0.4847414932007199	0.27018052195627085	0.8649967520118524	-0.49747258185100823	-0.664638418226397	0.15160741420826665	0.4816889408618401	0.981186053243819	-0.5324114389974187	0.4809928355960743	0.34943109746332035	1.728280774461038	0.903967897201003	0.6507423747191501	1.4462068180100938	-0.23991851932927405	-0.9554269250639429	1.6344510021964875	-0.7481720881162368	1.2969291912759797	-0.9458933139755915	-0.21373880712960744	-0.27525937918744114	0.9249457971452918	0.545670579014287	1.2317776495976185	-0.6412381344255965	-0.04483185612286287	0.18308164114799497	1.4388326147056798	1.5101927536235962	-0.011711803237422333	0.15948925848452675	0.7807257708642511
0.20464627552858353	-0.35953776964814027	-0.1106133280372191	1.8035973746744198	0.3659376599537438	0.002714280134649136	0.862369841256793	-0.08529974014823323	0.3281006368992	-0.4984138362285254	-0.46919746103746746	-0.5098366898682137	0.28554711489015727	0.7697084726326351	-0.5146957711014643	-0.6698048803168954	0.17649828427846312	0.5206838981075812	0.9683943216937994	-0.6187427714918816	0.38393580650505565	0.2566303213464395	1.6892444279358618	0.9274024254072802	0.5760092755909596	1.4916470400748731	-0.24021662811997468	-0.9609311107615037	1.6357145596936384	-0.7552762531427103	1.2750879506036858	-0.9638316262343473	-0.1910817387166634	-0.2718200157103416	0.9796311820414395	0.5897255921437213	1.2709980949258177	-0.5630887053944593	-0.0322101845807543	0.1425586129165106	1.4478917606869341	1.5260464275008183	0.012079983777870736	0.13102186271490013	0.8773767051379677
0.22574565075458475	-0.3673128745011662	0.0285155934435529	1.7669881256089865	0.30830546864545044	0.032950584746813075	0.8909137113030028	-0.07872979372655456	0.33223184230719055	-0.48205366830330726	-0.44852009578972396	-0.5545602872486637	0.2990652506008339	0.6567573265221069	-0.5331795744756213	-0.6870272974790613	0.18318718531572198	0.5943807290956735	0.9677536044387894	-0.7313431592593609	0.27821282573589945	0.17835286837162376	1.654198690885081	0.9469603234569848	0.5121653479302262	1.5211891259627761	-0.21767960354300925	-0.9606297642819724	1.6523855101930276	-0.7693885809655697	1.243518766968136	-0.9533973496932528	-0.17887011923755153	-0.23281904249305918	1.045747157616323	0.6471470533409519	1.2711428360011738	-0.5041421769096158	-0.02832158599218413	0.12039372242991031	1.4925432649103807	1.5459131580362668	0.01991864262719882	0.1004293147141958	0.9988307907652739
0.24351944145486418	-0.37776788703292963	0.11414474792966259	1.757696874441327	0.24607581422674754	0.08465780999190405	0.9418649140835014	-0.02509816935377812	0.3522498204619779	-0.4585371117433623	-0.4314424946129559	-0.6227530599357706	0.31241384101810626	0.5573022505383465	-0.5195586974114725	-0.7111944498341575	0.17189888437418904	0.6892155390284255	0.9944752828977281	-0.8628349101806272	0.18321737236144695	0.11487086187324971	1.6214771549567502	0.9465970330864394	0.4491957333070256	1.5286322624242943	-0.16947770523126598	-0.9606666638508947	1.668954130331732	-0.7914764786726198	1.2204615334254352	-0.9297655304043865	-0.1853977010476222	-0.1748927663203026	1.122441220015011	0.7045456659090064	1.2223387770471508	-0.4871416053524366	-0.04123447416867956	0.11375006712017721	1.5495550163725955	1.5854938862181744	0.0023764700643488347	0.07317087912788975	1.1116277630101252
0.22288214744717355	-0.38357392128754186	0.11569185513894845	1.7917791242632106	0.20290801220521434	0.13914837461392657	1.044068763582627	0.08537761658914465	0.37906076351539614	-0.43492576857898363	-0.41060491733423765	-0.6395259108204598	0.3358028210057437	0.5051043376519042	-0.4441482141354033	-0.7344829879640875	0.17363042316168092	0.7995160334464261	1.037652088035331	-0.9858851011535578	0.10779466551345154	0.06827394029553799	1.5914416061746466	0.9555965173289203	0.39277869748511873	1.5152115707977445	-0.0707670051966654	-0.960971085294503	1.6775098383142049	-0.8080331709692452	1.215576039946101	-0.9070668045620879	-0.18846213874745354	-0.14478953206425424	1.2099440927578746	0.7597193932110746	1.164933589342446	-0.5104714278943179	-0.0824022280367516	0.10722991333069025	1.5778076447663165	1.6219665001091237	-0.02217379573604478	0.05639009846368901	1.1877352629247047
0.1771197706297138	-0.3798692667229365	0.05735084212556785	1.8713749947256146	0.17640498956873868	0.181282775725805	1.1662002105630962	0.1867807918450193	0.39513121700186205	-0.43084046592790115	-0.3882703588910944	-0.5791348366823912	0.3610733402250602	0.48404026043917325	-0.36921387613206336	-0.7665155790414798	0.18118509359268523	0.9134778864455152	1.0886984086344667	-1.0721740331185992	0.03360645953921089	0.03387217555467516	1.5682726830357574	0.9825351880966542	0.3583212258459058	1.5214699990367957	0.08377259190252517	-0.963956875413124	1.6764642889767731	-0.8222525782025871	1.2079787747557709	-0.8864405283747985	-0.18344700522149351	-0.14821422248897717	1.2885660652505129	0.7971511599581973	1.0937604551061804	-0.5517328243013873	-0.13361181667407468	0.09536287019405923	1.5900168321898023	1.641546856477715	-0.03419035632313917	0.05666564494421762	1.2269864063956162
0.151229219943146	-0.35930947160774396	-0.03323643725391898	1.934574539598031	0.16554235614120322	0.21288551752162305	1.308284375353085	0.2252225841932532	0.4006223043772253	-0.46512162119800804	-0.36869194804332217	-0.5004049649796157	0.37695270429021666	0.5124799023244051	-0.32402690918400745	-0.8060795249890846	0.15730151291328934	1.0114415538468395	1.1628783910644862	-1.1104848387471413	-0.032689904215681784	0.007711380433864104	1.5503112859966968	1.0061076746714932	0.3428442954215021	1.567360338207375	0.27067304480453813	-0.9715274369703284	1.639776630098213	-0.8466223750709474	1.1877803799083921	-0.8810285863847049	-0.1797729750759971	-0.16569863170105914	1.3490156275878014	0.7930955282795071	1.0279690572172313	-0.5964600528298692	-0.1839409032521357	0.07450927526066456	1.5860715052494618	1.6492369574383905	-0.05067003174487683	0.06630288310071072	1.2171527600137135
0.15099584559046392	-0.31162631271597946	-0.14208757867861116	1.921070599533469	0.19345903722071953	0.2335684076196593	1.487690170578148	0.19307185961484047	0.40208530535634235	-0.5273901012038387	-0.34194404880940754	-0.42065382370291626	0.3835236182223869	0.5757223363313259	-0.26106255111068044	-0.8352395210548558	0.10858949745651562	1.077689984180359	1.2551341379358423	-1.113846044352141	-0.09357565027966444	-0.003553181790365889	1.5487727817945718	1.0167350676629978	0.3381420809396424	1.6431348522662659	0.4722083461854064	-0.9713460140897944	1.5581481462945583	-0.8733368417895205	1.1611074507510295	-0.9009804160807912	-0.1797004830013777	-0.18280154155134654	1.4126327501200187	0.7461758682671669	0.974524511665441	-0.6313843747034298	-0.23527383069931637	0.049383980685800806	1.5572501810805568	1.6335932912835311	-0.08031338856092744	0.07068062781011171	1.142960255300362
0.19019573561049952	-0.2232749710827945	-0.24061954577496597	1.8538640874522638	0.2437115217002722	0.24170880186432556	1.6582643761396803	0.10059642301907505	0.3924597901038712	-0.593367896996499	-0.3028422999995103	-0.30679628363586026	0.3962022979681607	0.6450643581388735	-0.1957174666737053	-0.8435232222376357	0.07313873819433123	1.1142539580863529	1.350201502879182	-1.1096214097843897	-0.1477959064774348	0.00979094023607061	1.5645780803080889	0.9972185571238613	0.3547667459333171	1.7268458311346322	0.6666624172148637	-0.964039899443199	1.4539313476562623	-0.9049252678817654	1.1129555678827625	-0.9455560907299898	-0.18522306104967456	-0.1946456294298225	1.4887206744567139	0.682919438394187	0.9304311168002668	-0.6395247772369064	-0.28860416165058167	0.026972087158707546	1.5444900696248616	1.5913893757332107	-0.10032845269999499	0.05901123435971935	1.0237048678670573
0.29761795015013426	-0.13465122837868246	-0.3384225577846399	1.7642154885288825	0.2861007871879571	0.2713589359800917	1.7640030146752046	-0.028227405135657267	0.3626326159569432	-0.6608907144414251	-0.27327066371965664	-0.20122504454311665	0.42448741520922095	0.723631065200458	-0.14027776504154682	-0.8479268156895168	0.05953616906566896	1.1268983789133649	1.4351003080930131	-1.1054199027781402	-0.19262906692229936	0.04761608371433015	1.5799265782865335	0.923654556394698	0.3900858133295168	1.819454724950464	0.827719131107678	-0.9605836398208198	1.3464978163755699	-0.9402540885539574	1.0286718378652069	-1.0185174502274104	-0.19398801189005116	-0.20016269712346366	1.580235790113153	0.6161785925719105	0.9052549418747626	-0.6247069757968251	-0.34411005216461543	-0.006336999331316795	1.578323025312577	1.533129415227756	-0.12609479192443498	0.03927177336084091	0.8932515564248321
0.43604628118713107	-0.10847478261057031	-0.4430137718040423	1.6547715504521971	0.32694936985076334	0.3345838291908121	1.8147927296317055	-0.15790235644865627	0.32069218039922226	-0.7303313808493883	-0.250067455671069	-0.15937301690581912	0.45230524908065595	0.8241738591733576	-0.06937895336609545	-0.8360523707422105	0.03482428016821863	1.123627300650766	1.4917811716112057	-1.0890571530152713	-0.23293572416339797	0.10825255361743935	1.5821594193019695	0.8055713901308073	0.4252459147188928	1.8992622882773287	0.9511315841686386	-0.9536219211508316	1.2238126122067254	-0.9545399588696668	0.9429676559990339	-1.1027184932408574	-0.21370915128089923	-0.21043089917668176	1.6839753417811305	0.5490064788739416	0.8841578336183729	-0.6003757390076739	-0.39309611614644735	-0.052206916909945764	1.632340238083588	1.471276413508798	-0.16270549724990419	0.012529987425525737	0.7618803823589253
0.5476155579739295	-0.13918346333972292	-0.5329243840144576	1.5234873382328942	0.35078488046863326	0.4091284122524844	1.846221848800011	-0.2610910794365526	0.2815456255659385	-0.7919521523915899	-0.22628848563616427	-0.141755115510942	0.4806772065939485	0.9266996467110697	-0.03003452308423748	-0.7870183313497006	-0.01326338236037219	1.121460914137114	1.5088883223199683	-1.0770732215635017	-0.2537103774811343	0.18146380920658867	1.5594034438467852	0.6721840421811842	0.4647267121737501	1.9395927809570594	1.0200451640004424	-0.9492862218024734	1.0731378298175296	-0.9352952041305919	0.8851523961606305	-1.17351573074466	-0.2497970240642858	-0.2275954358469514	1.7807071553388483	0.48894028884962176	0.861354535110063	-0.5582733111038737	-0.4293166133080034	-0.10224319459806833	1.7029829164072492	1.4113096629688733	-0.1840933453058071	-0.03599030346458028	0.6480153517883351
0.620941779586689	-0.20987283839319443	-0.611273214913332	1.4113137496975012	0.34238897858518563	0.48819155463737685	1.8593238942537087	-0.34165441361726767	0.24100374160499444	-0.8569283697307366	-0.21912400387599007	-0.11404066275973612	0.5292829475371398	1.008588077170252	-0.08538055679389171	-0.7220508597361371	-0.06669134360134854	1.1218941914398441	1.492090223463623	-1.077609010071638	-0.24289729061993146	0.23483693776499653	1.5024166634953893	0.5409120558828351	0.5159360216120964	1.9503991924331192	1.0145828936969903	-0.9663860970338352	0.9043149804181894	-0.8872608575456689	0.861463850685211	-1.2170764616449599	-0.29374369675530343	-0.24995129844809946	1.851668324841529	0.44859532188259477	0.8348055130152756	-0.5032776747664646	-0.44920499639756384	-0.16169101460850813	1.807494093904575	1.3678686110177292	-0.18363888487671795	-0.0983120286981702	0.5660126705680166
0.6513247865623896	-0.3038200763119909	-0.6904617282538269	1.3239925692754704	0.32316732132054315	0.5749952531137641	1.8462505577464996	-0.4310730504446231	0.20303338799941462	-0.9352505409741164	-0.2248265508535158	-0.11157359586743176	0.5766853304222688	1.048766706276719	-0.18138627453056688	-0.6683580604850355	-0.1401402220726998	1.1227078266800863	1.4565718739859024	-1.079848528943776	-0.22963964757307637	0.24986755255509613	1.4219137915984492	0.41256938561027046	0.5684552109466735	1.9673920134113025	0.9503198110001163	-0.9973325355032513	0.7553041786766505	-0.8086793398256031	0.8800839657007931	-1.2293638290308169	-0.3285761386100502	-0.2761544353824199	1.882804268387234	0.41712133519304107	0.8229762196748428	-0.45651632354821403	-0.4467245158882028	-0.22330737601857162	1.9169902453062497	1.3667383876391987	-0.17207365050885692	-0.15732375183440794	0.4980365990786931
0.6332032680766133	-0.38168267956653584	-0.772772137851628	1.197206599938065	0.3131201024731963	0.6460616324352267	1.8159518533461796	-0.5323820588829874	0.17183666447776358	-1.0108491771167745	-0.2144478152219002	-0.13654864317328763	0.6052351037310828	1.0256694331304457	-0.25089958151897745	-0.6318061303692134	-0.19968267965700642	1.141692648952398	1.4231528157495954	-1.0888721325232527	-0.23210457506027654	0.23092978421093116	1.3338134132021788	0.29123040184833393	0.609160046654077	1.9820658310604018	0.8510037208059398	-1.0273103602884603	0.6531962752976848	-0.7178796921301728	0.9331679730434244	-1.2257853338129272	-0.3560143888535916	-0.2942903281200276	1.8728244984891382	0.37579958932875196	0.8375819100061893	-0.4303035232710264	-0.43118039976807643	-0.27459319849977626	1.9938574766067318	1.4231693717989917	-0.14809381090221652	-0.22694745880200928	0.4242654767516679
0.581513182701024	-0.404035133158018	-0.8421705075596059	1.036461199697053	0.30714995652679156	0.6793607749391603	1.781547769598001	-0.6373671950049256	0.15284665397129876	-1.06766742736768	-0.18634061703767982	-0.15863209584238397	0.629827441776783	0.9479143310299877	-0.2906499061316866	-0.5873940226941194	-0.1825254611905603	1.1789511895268914	1.3907890565215404	-1.1207650398349096	-0.23103304459889906	0.18059704599339083	1.243421723321984	0.19087488594456928	0.6263251960709537	1.978817786024944	0.7226472481084365	-1.0588810164654772	0.6038552448631428	-0.6463764926823259	1.0001444299054838	-1.2243971526854014	-0.37810799614108326	-0.30206411126920607	1.8435734487878235	0.33327543435409107	0.8311869861313838	-0.42877010770489327	-0.4154375711209569	-0.3220432090580297	2.048572230289492	1.5236027012769688	-0.1285112677232483	-0.30193054481589454	0.3607660716042119
0.52025708260899	-0.3849904068563613	-0.8836625080631123	0.9164793984321958	0.3125136634889359	0.6781107954700223	1.7429306479526325	-0.7527106810529947	0.1503331280600409	-1.1026847585988864	-0.15154957318621065	-0.18375933233964756	0.6551558545109197	0.8332102855446571	-0.29322187117044674	-0.523213094952785	-0.14416937963590185	1.2197288678884473	1.341589509186845	-1.1621171198010032	-0.23752741553211557	0.10576648858733784	1.1627507488281372	0.12963056752792879	0.6117798064465395	1.9634885978697998	0.5807979129149153	-1.0908760176850991	0.610738073905725	-0.5959420903452155	1.0497311126208388	-1.2292099504624354	-0.3847080700257731	-0.30852905814638254	1.8101224489021228	0.29678331748181996	0.803716884466151	-0.4502066314355283	-0.39838598065812414	-0.36543583143641883	2.0951030963324926	1.6619481521246313	-0.12275059000830837	-0.35238310540070816	0.3158116635579675
0.4590103174910628	-0.36993570766980455	-0.8915579836222305	0.8626662893891035	0.3400943445906864	0.6462790201689905	1.6945811934476562	-0.8850802520670566	0.153874621619621	-1.116040191163563	-0.1011578828185263	-0.21676436198165433	0.6716017479711096	0.7140800645496804	-0.2405804987231004	-0.4648536440985554	-0.11049178268975515	1.2688181940497105	1.2648466577367858	-1.1816791822383566	-0.27133970183999806	0.03814551976857845	1.0895091782367141	0.11180174769752449	0.5765370427336153	1.9284766889122085	0.44846971386746315	-1.110469688782786	0.6576810145833489	-0.5656681563264754	1.056923046854366	-1.2488409269733864	-0.38279032514265304	-0.3064748308136438	1.7792993508077697	0.2718383265792281	0.8322659650567619	-0.49573577371670774	-0.38620284710662084	-0.39068099513387466	2.107143452197721	1.8193966690627903	-0.12470947116817614	-0.3865612019792928	0.2633474704088698
0.3897261396667596	-0.3789846118164027	-0.8756101687511645	0.8274479645731576	0.36334800158852254	0.5968116649664239	1.6291535044003225	-1.0173810088683222	0.15703908629251231	-1.1036421033036645	-0.038795349761410275	-0.23613243907772885	0.6819398756176956	0.6122822113585454	-0.18523056218334155	-0.41901839182521305	-0.06548426127352971	1.3302112726243884	1.1762505370690446	-1.1696258681020804	-0.300466588792046	-0.010359624697103238	1.0145098391863308	0.12382252021149816	0.5340931189115553	1.8579091295332186	0.34924993574412805	-1.1128620108345753	0.7073601801227622	-0.5564888661727266	1.017695619034985	-1.2841642434471436	-0.3770996972850092	-0.29840465200645605	1.7490667485028406	0.2768707371551804	0.9068427076104826	-0.5576552507481355	-0.38767263459075885	-0.4025988918376663	2.0888296710624923	1.9611213350793697	-0.1458810587440297	-0.4168575375134286	0.20296879818193264
0.3106332377992223	-0.4129050308865782	-0.8379997771902398	0.7937802286004595	0.3714365864191357	0.5687375919204409	1.5467660052148964	-1.133716868300923	0.14202560267642184	-1.0802866839712566	0.023181673096171473	-0.24484727277521748	0.7085378104268332	0.5102333463237632	-0.21715571243684778	-0.3444650811801947	-0.08173824917053922	1.3791054586264064	1.0920263694354886	-1.1276146526331712	-0.30022620743378986	-0.053529807990080815	0.95108399849255	0.1594801598723053	0.4829060647141644	1.753647604082421	0.29866316710678015	-1.1041690873893208	0.7193328323228845	-0.5462609362749452	0.9506510091801891	-1.3190324722399427	-0.367771285319179	-0.29595718687002154	1.702620930681649	0.3182638849856437	0.9585021132328857	-0.6219726454888483	-0.39724167058888826	-0.39178524402078496	2.0735193144899555	2.0630934484139267	-0.1781352123699526	-0.4348403896989355	0.16500266238417635
0.2300654100227329	-0.4696085566698917	-0.7943393659858455	0.7774053963211708	0.4012627307869323	0.5679379156140978	1.4575708970933803	-1.23440292702345	0.09998204810695703	-1.0521887748636938	0.0831510389405947	-0.2820014603724629	0.7578672203052852	0.3990894854874961	-0.3089346651705214	-0.25778215918116054	-0.13827548799386252	1.3953947007328757	1.043753977658043	-1.0698998229042083	-0.28998351701590647	-0.09392836472922957	0.9075308082765741	0.19280170449214107	0.43710795814811315	1.633322299359813	0.27095739472797553	-1.1031881738488056	0.6895680448019572	-0.5185642928947075	0.8707254836981623	-1.3551775657490985	-0.35913484315653726	-0.3076662826666321	1.6370915403280493	0.3794496578395739	1.0103238043034146	-0.6790884635529002	-0.4104046624631505	-0.3396276461025454	2.0658330356534815	2.1272221701788445	-0.20485121718069635	-0.44582436127901276	0.16238675390668228
0.1624288551283664	-0.5440025862879684	-0.7685675741238084	0.8040939472627752	0.4508882884787019	0.5658533225242619	1.3727682577846074	-1.3061000931555053	0.04787472248510945	-1.0045995803311274	0.14029917105206297	-0.3524089862924338	0.8205245443457168	0.3087796076739496	-0.3496919199501511	-0.18560163306039398	-0.14193835850586484	1.3822541608569359	1.076875290817021	-1.002016575301405	-0.28460141914716197	-0.13150154215714133	0.891590296804676	0.19740031677751693	0.41704644808690017	1.4960833942696437	0.26080335068780397	-1.1231200909949461	0.6383494747061558	-0.47893383383590316	0.7923064980555778	-1.406674501963365	-0.35887782580106775	-0.34389698359519244	1.5621924287064872	0.4401841702672836	1.0786635223372631	-0.743894830094038	-0.4210700434377933	-0.2563331354915591	2.076136203642952	2.178887888202131	-0.22332425007071555	-0.4633732277576875	0.1862344937110757
0.10696744021343223	-0.6095630383202747	-0.7687828773139673	0.8605230992651685	0.49167540773094204	0.5531361400991174	1.31066362929332	-1.3464505744586588	-0.013358635676074437	-0.9474243005368557	0.1956424145020759	-0.43260868518591594	0.8966462458330632	0.24096039105119438	-0.31384052261167805	-0.10242790679899953	-0.1222254553867258	1.3564857374556152	1.1919594165918732	-0.9335782662225472	-0.27445651097670426	-0.17272654754143152	0.9190860346117745	0.16495710710418798	0.438068112829332	1.3508396065699162	0.27211772586716343	-1.1546784473156557	0.563697252013534	-0.43166012030474965	0.7409872945248642	-1.466520169015344	-0.3407613973347551	-0.4065245057494457	1.480109603408279	0.47865269356325424	1.1022431593406634	-0.8274620666738851	-0.4123609530306161	-0.17249739763008048	2.1173177750506254	2.2425469563334026	-0.2368264261294538	-0.4837464456617818	0.23139750689906613
0.06368349902145733	-0.6574796838442626	-0.7894858169276893	0.940214154389237	0.5548188181867398	0.5048450078131616	1.2810790599369013	-1.3316663841095457	-0.08524547673805097	-0.9001952951011363	0.25551164782713987	-0.5168253777368343	0.9794174310226941	0.18338664117997355	-0.24225091000775834	-0.004846485593786698	-0.13625258450655214	1.3443208983759005	1.325507506086098	-0.8781222283336405	-0.26265745312062233	-0.21364919366530416	0.963984045603004	0.10446236249006317	0.4950192744341681	1.2168199390204313	0.28867881576285415	-1.1857909338452217	0.49001939232047587	-0.38562705097780337	0.7199208457699973	-1.5196835773850599	-0.286823998723428	-0.48327337351103966	1.4145684813502535	0.4821656702990209	1.0694044796076922	-0.9133841914445794	-0.37985432447699896	-0.099297320100422	2.1724012924001066	2.3085772025662528	-0.2415653514314065	-0.5005823356220884	0.2864942969369969
0.04142658700615198	-0.6773909049810577	-0.8081833611130719	1.0594099145771207	0.680773736681274	0.40150819579932284	1.2701481285613982	-1.258368382079815	-0.12436302934928203	-0.8524260060201465	0.31038927506213093	-0.5959116925458027	1.0059988248275977	0.14100747491086535	-0.15483532133073757	0.07172185048978612	-0.17085422378640855	1.358681891112203	1.4359633919247625	-0.8246513061403477	-0.26711061963881927	-0.23937660717951595	0.9848908924922138	0.03938280142741865	0.5746930370544548	1.0965234417925944	0.2952830720491443	-1.2108180664667016	0.4613223998675638	-0.3705916247887185	0.7076533070773967	-1.547083784593223	-0.20432142761765487	-0.5621997222453367	1.3839057165497173	0.45201119194436484	1.0183240382867123	-0.9841873081461301	-0.3398925500830917	-0.04087746862615162	2.2362907083934553	2.3495363450712996	-0.24264038541194197	-0.5168567996283179	0.337756924469638
0.033141797485932406	-0.6463605315586204	-0.819216111728793	1.2088897495391693	0.7906047538037408	0.27339306406030367	1.2634051147549077	-1.1390010754835185	-0.12408589700522035	-0.8068747234828999	0.3476761219586365	-0.6528985347707893	0.9698856773325419	0.10277837112339139	-0.06441845630347916	0.11984044751595564	-0.23597839654866454	1.3916275034213486	1.496439562947631	-0.7640879317530189	-0.2916295181809125	-0.24500720851796154	0.9789963383876351	-0.007343698004288765	0.671398417645886	0.9933926105115681	0.30025460942021287	-1.219080494941197	0.4691884902019436	-0.3914351858980962	0.6867662083034158	-1.532995710556095	-0.09055829687930378	-0.642710760636318	1.3790214169405004	0.4002304860748901	0.9705770277921053	-1.0448941351125047	-0.300595434831195	-0.007208774768350842	2.311656227412592	2.360399471800754	-0.24893387880236606	-0.525329853904577	0.36223465180210346
0.024672642227093446	-0.5671073856943919	-0.8311254539044475	1.3445923723434894	0.8444712868246309	0.14361258700370566	1.2509992612535568	-0.9986273249810835	-0.12453704268159986	-0.7874497886810001	0.3768472281610519	-0.682142889393521	0.9204239394202134	0.037285197585100606	-0.007846933941061767	0.13153338233890124	-0.3568656105032977	1.4366784205243381	1.4803650976969434	-0.7120856097151208	-0.33105613519517607	-0.21923276134101796	0.956536369679178	-0.027816719898783204	0.765951398504917	0.9268617013373973	0.29409063688634235	-1.2083703950615292	0.5085723316272415	-0.42741017542664617	0.6528690619159662	-1.4812663194832096	0.04496563662214861	-0.7170737900814597	1.3760728485615175	0.3507146505724585	0.9254529010266712	-1.0840040555977035	-0.27135043258270464	0.009042572337032989	2.374390480112597	2.325362547066317	-0.2593269186841618	-0.5304929060834842	0.33952172396880814
0.0033188889566685585	-0.4726205342255689	-0.8438775542815813	1.441677656768546	0.8577473835070958	0.019150345576670186	1.2116536500910424	-0.8792382875807462	-0.09011140510471702	-0.7848052424173064	0.40283412024783416	-0.6872932920290774	0.8842859804188054	-0.05288244018371263	-0.0013331104969170101	0.08995704153425407	-0.5148810119204977	1.485608988589944	1.4096751398442127	-0.6713078641930006	-0.3919337327385398	-0.14615588764538764	0.912482526076763	-0.018619495328031067	0.8262122323718326	0.9055261505224499	0.2720535178199367	-1.1832633133740507	0.5953974180952384	-0.46286084508318026	0.6134300011191401	-1.4209655647502728	0.1562673319177324	-0.7822984425063896	1.359617177820457	0.3259038953662741	0.905390910763734	-1.0869809159186916	-0.25884524769435047	0.0208369675205781	2.4041848072093557	2.2305497879031924	-0.27177913444121105	-0.5435951412326262	0.2861354960931942
-0.04203041525654423	-0.40323349572071904	-0.8495738615412174	1.512565665925106	0.7972837777520173	-0.06526985167595749	1.1429639069989508	-0.8127854888238784	-0.007738649536030401	-0.7849916560726924	0.4156385661609342	-0.6862199577317762	0.883434118700726	-0.12183539363360718	-0.004627099104980291	0.03972345697205586	-0.6787028955697912	1.520701142650785	1.3396786641969036	-0.6446148036257751	-0.47789655100700656	-0.03104771720435313	0.8644453818085129	0.03792044272067001	0.852784990072565	0.9198146679289827	0.24191242593556198	-1.1398263708244707	0.703507219585674	-0.4808908023723018	0.5904660295664995	-1.370876453736091	0.19834568614014336	-0.844790972578777	1.3208517158299315	0.31409115408242705	0.9443832792459179	-1.061116263563407	-0.26340193150298324	0.026637906574510994	2.4032740053819124	2.091570495566219	-0.2837706213494589	-0.5722760855246621	0.22315343169726778
-0.10210097363695292	-0.37242104315502306	-0.8552609415212753	1.5492393949226353	0.6695996886401991	-0.10866587802842509	1.0629233641889608	-0.8109456140817544	0.09129749383664951	-0.7853202496347281	0.4284054623792744	-0.6891315772621416	0.9260396103578381	-0.1382432011466814	-0.0019653689738199157	0.011268456751627572	-0.8028284200452622	1.5357302423729773	1.3018273501259405	-0.644210071299485	-0.5712011863530486	0.1014091556899839	0.8368875191286437	0.14940460035504638	0.8762960624818635	0.9649776178565886	0.19423336457981671	-1.07253385696669	0.7844104925723017	-0.4716155099884654	0.6212747692830923	-1.3367186855675204	0.18049286521790203	-0.9024942183554083	1.250860367226438	0.3092215399893517	1.0369430038892844	-1.0187321879025615	-0.2772432868314627	0.027542373590434044	2.3812148294148066	1.9361991459183323	-0.2919070301350867	-0.6166838451928761	0.13199715685713795
-0.15616214243579388	-0.3940678482580095	-0.8650695397129496	1.5487235554658718	0.5334049659452079	-0.12523781080404806	0.98867485133303	-0.8618826187534676	0.15741611517920137	-0.7876267236759422	0.457503972505154	-0.6908096633463543	0.9974388551362239	-0.1143468736314647	0.006070558211017876	-0.03459573191835212	-0.8768891643862323	1.525950082188444	1.2899288538079052	-0.6375300606189068	-0.6517452384099858	0.2227694437269901	0.826289746714956	0.27479036292811393	0.892396139653018	1.0314077007990594	0.13986749373420265	-0.9775051671357241	0.8315358482407114	-0.4386498211338112	0.704998927360284	-1.3126285045856032	0.11826171425122618	-0.9537178442024861	1.1655591443474567	0.3269120911286524	1.1540648504111926	-0.972099925239623	-0.29096815550618793	0.029848946100921113	2.3407263559831386	1.7807399748592758	-0.3033030171707346	-0.6680904854665208	0.01218270764395507
-0.20067830020993083	-0.47418230036554976	-0.8740815161010353	1.5349125681056166	0.41470682745828025	-0.11199268673976463	0.9151943027956669	-0.9385380300075061	0.17640290321654972	-0.7786251558082431	0.4873534765262303	-0.7009662893835017	1.0591119894247005	-0.0882751101379724	0.023812823865350503	-0.09430204050696842	-0.9164273541515824	1.5144698873962494	1.3250514661575323	-0.6007649470174345	-0.709326759363028	0.31047714607950144	0.8070346905605701	0.3860032024376528	0.8829758140886161	1.0964226155608938	0.08425415225673387	-0.8620125913733228	0.8316648734780975	-0.3865464569505647	0.8054923086503145	-1.261671780366718	0.02951493944525908	-1.0076413116868774	1.0918136503277522	0.3668143659053996	1.2593530174994747	-0.9332520936394519	-0.3039290087754052	0.02302367090847246	2.271874180764159	1.6475759872706177	-0.32624229910525293	-0.7109241858647145	-0.11443644129297963
-0.22476953463731825	-0.5793498681106184	-0.8792733987437277	1.5233583783687028	0.350534929265662	-0.0865971411276481	0.8472258719840996	-1.0004454689191662	0.1497305263351631	-0.7539837982090207	0.48468995151126676	-0.7378000786830453	1.0989840801320554	-0.08216297174516286	0.03491637551219926	-0.11875329566541175	-0.9261256363026789	1.5202943250306646	1.4193876596451553	-0.5370215329235415	-0.726157528701245	0.36191517537123585	0.7636094044944146	0.494898341355362	0.8604598688820371	1.137383272188746	0.023641755673669947	-0.7480943972182686	0.7632770485178318	-0.33457971132551984	0.8923228083964515	-1.157754636527896	-0.06264884815073468	-1.0685462174921054	1.0276959750733732	0.40649386654768405	1.3319209293709862	-0.9112483626203234	-0.335291327259787	0.0030745429910010863	2.188404746948648	1.5440154518905587	-0.35415557208090803	-0.7363433486934914	-0.2509685065656807
-0.21483712218716217	-0.6751831591585937	-0.8899093763375842	1.5038393817815212	0.4218980464946158	-0.06264567117553013	0.8037318180539943	-1.0539575738697173	0.06038434759729385	-0.7240691458498162	0.4403712984427385	-0.7863724606146384	1.142813606102524	-0.09213650899941266	0.028593790743167098	-0.13568108769818046	-0.9199944905479303	1.5321747225223272	1.536672837637218	-0.43417712151644483	-0.6976377065353004	0.3830366494850843	0.7252345051440237	0.5824789123303517	0.8392728794925086	1.1453737510509183	-0.04487740329659054	-0.6561283716078449	0.6313242729878377	-0.29297012936952765	0.9442625628610305	-1.025527110118996	-0.15438427348761194	-1.1338266275160664	0.9602660486028161	0.4458277816736855	1.3547724749044145	-0.9110997151929944	-0.3849386243055787	-0.0377136502692476	2.1056372969806305	1.4610280366575297	-0.3860304863142806	-0.7443927502559378	-0.39215663860214994
-0.18133156637257303	-0.7522467192717528	-0.9126238628993629	1.4745747040290555	0.5550359889040767	-0.039020282824056965	0.7769679026900729	-1.0979841828564454	-0.07264884495970828	-0.6905778789499889	0.35297313223275584	-0.8322214570157662	1.213418882677651	-0.11840071490636839	0.02603353419471992	-0.1300016622127498	-0.9153617918208188	1.5342154255435845	1.6379513910291237	-0.3119402497896778	-0.6450349316803707	0.3795326416115764	0.7144503581120267	0.6269382959053681	0.8063160469577166	1.1190328980194695	-0.11440095957705754	-0.5937588752371006	0.47386454277062795	-0.26368575679938167	0.9503676362103892	-0.8805407585828153	-0.250821798391864	-1.2020240403525169	0.8942048209819194	0.49402410884121917	1.3145783168874594	-0.9358299529712928	-0.4368916718800994	-0.09578479156870406	2.0177027127427754	1.408988123056216	-0.41535415372504103	-0.7289414813602882	-0.4987288334173024
-0.1354058275082346	-0.8082731338216194	-0.9457559481049802	1.425462489083017	0.6642892499672138	-0.030437349264229484	0.7428329653152244	-1.1381644395279462	-0.18286051123013491	-0.6543472791820342	0.23055111406379272	-0.8796644349479609	1.2882338448304682	-0.16376273858415083	0.021299401278154655	-0.08086239955974048	-0.9141796836101264	1.5401357795274588	1.7245537503562751	-0.2196188788661225	-0.5848907009927033	0.3733275576783363	0.71610580325113	0.6496002572477021	0.7627975129295252	1.0756164024623698	-0.18798796798922818	-0.5519731883967885	0.33265309417171757	-0.25986043716974205	0.9157674378978669	-0.73500109900288	-0.35683486733451353	-1.2659633333892475	0.8185509697089742	0.5335436690792735	1.2331154080213622	-0.9733203988534843	-0.5011066528013106	-0.1381349158203064	1.9290217152999904	1.4008245501396694	-0.43027926105830716	-0.6928862243831014	-0.5588321468571349
-0.0774869806595564	-0.8455635432835467	-0.9907666178876571	1.3535612238506716	0.745109537302072	-0.02982012337729481	0.7022815784001921	-1.19372286185901	-0.23108476156600002	-0.6301482590701684	0.11126574706376684	-0.9250408438599784	1.3711208170497409	-0.19013571629001985	-0.009611013148222759	-0.04215076202217679	-0.9049142861559029	1.5310997979163168	1.7861756745881021	-0.17036102745982942	-0.5264454368540641	0.37556165665808966	0.7219893941428672	0.6590044193712962	0.7326575580356576	1.0374932840694844	-0.25323251655086987	-0.5192555706191069	0.21378080822491036	-0.2832222106221836	0.8822684484679841	-0.6338406733465501	-0.4725289233331879	-1.31068973164392	0.7228671884132831	0.537342253679737	1.1312176909709573	-1.0101301959894837	-0.5675485844560645	-0.14102267195548324	1.8568950964379585	1.4289426750028345	-0.4312508661136018	-0.6552947957769671	-0.5908321756009582
-0.022784032390839554	-0.875045122045571	-1.0446354760654493	1.27808899856942	0.7830898274717533	-0.012289355418824373	0.6647912829044978	-1.2506177286385851	-0.23735246399855986	-0.6222209393860488	0.022638454178645767	-0.9449175532536538	1.4685886845017588	-0.18829914630066744	-0.042870931297413664	-0.04927437675795597	-0.8705082774602106	1.473540065859689	1.81333077942543	-0.15769097835015797	-0.4851854027005609	0.37197030055379454	0.740984987593332	0.6352709813664698	0.722455119717681	1.0013326762578894	-0.2855154054392013	-0.4977646466860035	0.11905403825360068	-0.31719592289275617	0.8862320830455644	-0.5945950903851152	-0.5852409189895537	-1.3244970739303994	0.6416525092425742	0.5048200861267469	1.015109031976539	-1.0404933889086792	-0.605386190457978	-0.10544696932916939	1.7876474999377963	1.4803792936926354	-0.42418635709865365	-0.6237412794254187	-0.5957177080206474
0.010434472969950587	-0.9153034060326446	-1.0936138760667717	1.212537471411998	0.7540750001234399	0.014251357719365393	0.621946768888695	-1.3015800859150126	-0.19307251586189908	-0.6111782999695492	-0.03022400610423486	-0.9408605098090048	1.5125588090082205	-0.20000884880681138	-0.07858963241233873	-0.09748767471857438	-0.8091801705013024	1.3692128447907819	1.7936758353967466	-0.16634454094559786	-0.4713573632103866	0.35623754037005817	0.7681372113980556	0.6046074346475814	0.712246322759431	0.9635768534233374	-0.2936698274371347	-0.5013131552306886	0.04325838500898001	-0.3585211905519508	0.9442231058652363	-0.5884366736377671	-0.683695041605953	-1.309630337262322	0.5855006612932188	0.44206061393833884	0.8917984079598771	-1.0630604154418968	-0.6212968969296264	-0.03534895939629178	1.7129128777942548	1.5429501399898489	-0.40618972410671417	-0.5979604618409475	-0.5714277253157536
0.0015802500291865029	-0.9714465638986234	-1.1384215456987274	1.169864038256635	0.7090223201778523	0.04267480390889651	0.5837925790054539	-1.3493117969907025	-0.11659687877731799	-0.5973268175083373	-0.05809088624199271	-0.9472564608268769	1.4732739239511916	-0.23623822490656163	-0.12011964755262723	-0.1966211390161467	-0.7317812191709848	1.2437972566821078	1.724885415758869	-0.15453021161151176	-0.48052037464627356	0.3427926319234826	0.7795791512005573	0.5762431940713811	0.6945597648401709	0.9501453589862484	-0.2966417427659653	-0.5353468576332621	-0.032363751537089244	-0.41020362188019854	1.043335492302445	-0.5858796701929616	-0.7712193364262886	-1.2822504215273898	0.5296694799314982	0.3493408767432684	0.7759178258114737	-1.0813988138450386	-0.6218279390276253	0.06144354089811137	1.6717135346436063	1.6147002329153963	-0.3715378999411128	-0.5849925556010638	-0.5368076159916018
-0.0476850758220347	-1.0305108989633027	-1.183373776044075	1.143878625622167	0.7170330513550807	0.06952607095246163	0.5727001598059526	-1.3668666648550223	-0.024489044006182674	-0.5844737539471582	-0.0676960981615553	-0.9509891009951028	1.402668647376064	-0.24944563141313347	-0.14300974611458483	-0.31768313080169996	-0.64160800693006	1.13719781036911	1.6286044569560403	-0.10881473170865281	-0.5151597357969677	0.32997595882910835	0.7786143884704841	0.5520820851240142	0.674797110871787	0.988905843200947	-0.2804016931064145	-0.6005637707391693	-0.1100102495662703	-0.46977669804294414	1.157323166154336	-0.5902406543011315	-0.8467198321426632	-1.2486990199628158	0.4895861564771561	0.24634496857641835	0.6642917540598894	-1.1065710821309211	-0.5888142509223706	0.15697923160412297	1.6685323926511704	1.6798713566476753	-0.328708922261759	-0.5915333401826146	-0.5194308076841672
-0.12317234394063212	-1.0875127687766786	-1.2127349796620497	1.1216330490492354	0.7754069011508816	0.07744131361573041	0.5724812540889779	-1.3204279366197622	0.06788947817078018	-0.5645906838904963	-0.07036963642845435	-0.9217847961595836	1.3513543169894668	-0.24170609956734368	-0.14967968276290336	-0.40980609536852997	-0.5479342559384609	1.0718192421013772	1.5173985550365117	-0.03927400886485265	-0.574028723007787	0.3054848587352715	0.7689155995098194	0.5566806974093904	0.6483578846167869	1.0686990027804257	-0.2285445223917737	-0.67787144259525	-0.18197518800438642	-0.5423543839890779	1.2561091356263319	-0.606309505654658	-0.903418519778139	-1.2163654817455083	0.48244154848192844	0.15913175101269667	0.5737496322851171	-1.1508993096702564	-0.5349665821853128	0.23149786948229586	1.670131849518875	1.7050913749422443	-0.2863626129001962	-0.6041878123008974	-0.5141739581121696
-0.20952785566364113	-1.1464940863721231	-1.228839658285946	1.101116148751053	0.8503881644818774	0.06600128412644521	0.5593217907423033	-1.2039725577649372	0.15950427516701465	-0.5291341747254149	-0.046210162819983566	-0.8768689598005125	1.3079465866269793	-0.22751556333982004	-0.1423696819774736	-0.47036997353021226	-0.4827060243548413	1.0300493256419654	1.4120420247627197	0.04571207046889309	-0.6599345016319217	0.2682980292512266	0.7477419811081278	0.5967254131904465	0.6040731344357029	1.173864363379671	-0.17405940802987915	-0.7335129175658475	-0.25240962017834734	-0.6182589164470894	1.3106351168152865	-0.6162002961882772	-0.9474969962411922	-1.2117874894039766	0.48357561324307563	0.09295355268387187	0.5174102652262127	-1.209900602996748	-0.4892318662744525	0.288646381777558	1.6843936732559157	1.685430833806932	-0.24804062899346632	-0.6117102312193323	-0.5059632597330503
-0.2726789554994551	-1.2093019904401117	-1.2479278239734746	1.084636920391229	0.8899255277192557	0.05163040215517448	0.5450534443375095	-1.0056355092842528	0.25060025463541336	-0.4824770484697778	-0.004585074522226474	-0.8158410940457619	1.2683639634937292	-0.19564542625807652	-0.09694854522315718	-0.49855665443636854	-0.4627766788872661	0.9854680679052947	1.3781141616474348	0.12272299567793372	-0.7781491645097623	0.2205521424839269	0.718353261883688	0.634746739565937	0.5429125529701622	1.2841250496165786	-0.11919821796279342	-0.7630940719851421	-0.3183237198977107	-0.6825471790645158	1.3165142091887287	-0.6074586838993781	-0.985235711269327	-1.2374066388537037	0.48165161371726717	0.04627094719922981	0.47194402319175593	-1.2663905371562563	-0.4668904112999434	0.35428017499328823	1.7410366610514099	1.6535020233634525	-0.21537902808629106	-0.6129984110158043	-0.500176553101019
-0.29801174148311216	-1.270068183624105	-1.2640109722783548	1.0573772614796366	0.8863155767386225	0.039394578283363464	0.5304118816283656	-0.7431237746703149	0.3143310263622701	-0.4383696818734014	0.022282983734920065	-0.7405314741709534	1.2516947664763733	-0.158211193308819	-0.017077127137826553	-0.5118200464222614	-0.4905312477213911	0.9220375937696863	1.4379270018651165	0.17496430251802136	-0.9073480331818008	0.16053718883834284	0.6906784582668409	0.6458431910105495	0.476165906024819	1.3668529727258765	-0.04560662326153479	-0.7809073388823327	-0.3678338178846875	-0.7127214184597033	1.2791233251736203	-0.6049900787810895	-1.010301493616224	-1.276434023565264	0.47993878487112046	0.02158014729621801	0.4223811701154145	-1.2967028770082079	-0.4610832090024745	0.444189281732773	1.7940719850230793	1.6246966004998302	-0.19642959529819182	-0.6018697775334491	-0.49547459320606596
-0.3028192531483661	-1.327723816007706	-1.2783716950619628	1.015664886359791	0.906971380249827	0.03700331321196922	0.500877552928302	-0.5003073921187184	0.33159379342202516	-0.3848784414381108	0.05318888583523941	-0.6920071519840155	1.2302038667246489	-0.11746360402341846	0.04452124039898142	-0.5208692468251706	-0.5719177330863652	0.8123952839565967	1.5670051462743886	0.20717328650354255	-1.014875911268031	0.09778420411230922	0.6640707406999236	0.6389820614807682	0.4086148910849453	1.3914509723236663	0.03180993653886695	-0.7911869437912418	-0.39832826536875876	-0.697346292071847	1.2258492068512503	-0.6219232693272266	-1.0209446482081102	-1.3171517439106206	0.46462891059563294	0.012526377985338765	0.36014689380566084	-1.2862858217719524	-0.4717931289917881	0.5523257599015864	1.808418224539249	1.5881934400310826	-0.19774282922776726	-0.5825333032623443	-0.4588184976984738
-0.30825454182233536	-1.3860487767370127	-1.2997082412067233	0.9671237793837412	0.9727413271171871	0.05042700577184337	0.45412144495343815	-0.35413513873805347	0.31476283722394827	-0.31746936791850516	0.1173738307446988	-0.6554056514503062	1.1534784185827418	-0.07313072890458969	0.0802165245332805	-0.5167339726875622	-0.6880265659639773	0.6509019186098783	1.7544149433647618	0.20935113187834137	-1.096405934319848	0.04297654884058612	0.6332604582103368	0.6056605168609323	0.3455530761777874	1.3667989586731806	0.09708658912412295	-0.7863531002624342	-0.4182915839945288	-0.6562868767421256	1.1973469078888506	-0.6388269937645248	-1.0246878753339252	-1.3485139260605905	0.4297349110655754	0.005520417064333516	0.2780918623585626	-1.2310437436471293	-0.5017507554750125	0.6809671228289805	1.8129322472547738	1.5444431039797322	-0.2165449541526443	-0.5651979853060796	-0.3816721441780003
-0.3224647061571571	-1.4435383741821437	-1.3105872038294735	0.9076824934106023	1.0822322467011831	0.06701058431891763	0.4006797410650608	-0.3277358336291146	0.25411919091117524	-0.2514157428422975	0.17952858882414396	-0.5984908988423026	1.0512550124132938	-0.06438714968421125	0.11105668801778015	-0.49543941534408703	-0.8128763398361404	0.49858344820800227	1.9434491471428366	0.17822528868984364	-1.1534618756929753	-0.009089715803348969	0.5999030559371842	0.5498241664918936	0.2901279882384633	1.3403752840942642	0.1569835246095055	-0.7881304294988529	-0.437578632410556	-0.5898939498497044	1.208911394656378	-0.6440032068839068	-1.025004204386811	-1.3545328121455147	0.37320764857459865	-0.016665601865290144	0.1968307137793252	-1.1538566111192288	-0.5361211704887024	0.8199826134570845	1.796502270874844	1.5048165559311275	-0.24764571855163675	-0.5449108756771505	-0.2931901872550538
-0.32912287643918126	-1.4905314503608935	-1.2922126144293289	0.8278164213279892	1.257284137556611	0.07632720148019562	0.3621631007324023	-0.40102659205749785	0.14484526315379478	-0.20301770261856564	0.23042094178862596	-0.5404307223200151	0.9826925498611324	-0.08240561652735487	0.131585574366612	-0.4684864771672809	-0.922471090496385	0.41649228291204843	2.061314739589438	0.1405697639705325	-1.1781111505649702	-0.06656149211408594	0.5553631765654513	0.5032862101638866	0.25509188033441055	1.34505650199459	0.20524504467938876	-0.8006578331479393	-0.45994004079324374	-0.5006746465572528	1.244752694836632	-0.6511078131261951	-1.0155308082717418	-1.3263928322974696	0.30073308920100694	-0.04550057188504832	0.1497109146112601	-1.0801705166823712	-0.5496781613388988	0.9372473069311793	1.7367581139302986	1.4658085760829345	-0.28527190787038165	-0.515988828214652	-0.19819557780679928
-0.3195078531086728	-1.5227915200463717	-1.249124294558786	0.7323462056782758	1.4269436385249636	0.07790714447379568	0.3571031489138004	-0.5500455807675111	0.04168758178047548	-0.1844837618983402	0.3161468949253046	-0.4839645273287939	0.9599031812769967	-0.11195389405536174	0.10719288621448275	-0.4274283609205912	-0.9981842889206105	0.3910314533210632	2.112070852961305	0.08540282060040558	-1.1758214162710756	-0.13490812315784745	0.5097562111437882	0.49177128500130457	0.2639367489541088	1.3740188370502218	0.24045398600567305	-0.8024505372047427	-0.494794651471711	-0.4370399375831142	1.298055509155944	-0.6634344686571708	-0.9951967813409277	-1.2630580690186592	0.22751552188045682	-0.06895754581257138	0.1275611439886466	-1.0195536605272757	-0.5456285370819032	1.0092523256325694	1.6582425534689302	1.4162849368277406	-0.3280664092413221	-0.4823824905831648	-0.0949068279227274
-0.3026908972543908	-1.5465319219516238	-1.1830046848609448	0.6346222628781788	1.5144429498080996	0.055450215191298946	0.381494987574108	-0.7156451729606805	-0.043520946611168475	-0.20629731913196364	0.40744271945135724	-0.42157096383008924	0.9797193043499741	-0.2069493262836572	0.06224008907268748	-0.3766186790071615	-1.0530815607192427	0.3963696942875289	2.118244352159576	0.005801608503109218	-1.170007446809532	-0.20814625512570073	0.4797974048515769	0.49390963971400464	0.315553011369925	1.4003776947659028	0.25834509973679654	-0.8044123642857723	-0.555138420252927	-0.39992769086737356	1.3586722156957864	-0.6667772350043488	-0.9794956569971699	-1.1774496122320108	0.16553301683154803	-0.09770112131562658	0.11094662297509009	-0.9778619689358322	-0.5507059847543804	1.0322272407960817	1.5848852414059134	1.3660663629276397	-0.37831092743947264	-0.43642822629298295	-0.01285408146838989
-0.2733907472751358	-1.5653794817638478	-1.1104475097773476	0.5464966185414337	1.5245885101123533	0.009169919442652174	0.44349195751606363	-0.8357114870869575	-0.1224682175084866	-0.2653714905683858	0.44686739563618866	-0.40760159805029056	1.0103904614518668	-0.3229460827637712	0.026798488895170273	-0.3363865653553884	-1.116753072335261	0.431058338188575	2.057285758732936	-0.05370175264869723	-1.174432093505563	-0.2715341942986115	0.4812262769252844	0.47026817395488596	0.39558603716563406	1.4064380714784015	0.22747478788747766	-0.8370807826382242	-0.623659719596694	-0.3488877360020185	1.3953995047816172	-0.6662337489968742	-0.9809652690553683	-1.0832222044792854	0.11866485765103266	-0.12687596469437365	0.09571810741039502	-0.9582561556259881	-0.5682029653639211	1.0068331487947995	1.5223731354930883	1.319857027363541	-0.4329903525835645	-0.3768654101956875	0.036547788199877355
-0.24596225960439239	-1.566707761271605	-1.078275061647869	0.4754489447911133	1.46457973359547	-0.044474385787221495	0.5390676289946528	-0.8779054649329087	-0.17966059939695597	-0.35285636690700173	0.4406416562450096	-0.46842120491153477	1.0346643851660526	-0.38338136765256986	-0.03272747585623262	-0.30960198439538117	-1.1704349371003644	0.44752287569233246	1.9522722006368256	-0.08777250533515293	-1.1865244981039234	-0.30979607893080796	0.5012779932128381	0.41479511395639274	0.497836152075093	1.3791861814248114	0.13235973849763555	-0.8882574097692355	-0.6765689652168533	-0.2969652990985524	1.3989004164085115	-0.6814840973270954	-0.9871831120011549	-0.9911311931526086	0.09602657867764926	-0.13298226084158477	0.06480492258897358	-0.9448778871663575	-0.5802353514811541	0.9515008353266925	1.4924277485810453	1.2827352986943819	-0.4841845363680191	-0.31584219775158945	0.07057963102430592
-0.26796245983174716	-1.54321122318223	-1.0821166857122784	0.41426670065139765	1.3524745702820258	-0.09738500741564485	0.6154154835625563	-0.845287528067618	-0.2116210480993356	-0.46112162649091604	0.42383691618349617	-0.5593462368205847	1.0557872475735575	-0.41671992401965	-0.12725011815325799	-0.28906240394598626	-1.208295698665332	0.41133925972384944	1.8654663193580827	-0.12868516163270324	-1.2113000750455107	-0.31179500959690304	0.5286421724658359	0.33020364096689714	0.6168571807045045	1.3322263640108498	-0.015089455671968798	-0.9421584550723354	-0.7100843829141844	-0.2695197384739281	1.4075522594864514	-0.7118472854796234	-0.9840165263779964	-0.9166038255208475	0.09265175837120086	-0.11132461646164937	-0.002947058957066767	-0.9246148957567423	-0.5845590619822787	0.8982644153051229	1.4916724495046287	1.2510699524844116	-0.5255404354151525	-0.25789477289639384	0.08390115537620013
-0.3287004688608269	-1.5104608315690833	-1.1095832212568533	0.37516115707198283	1.2512402355175258	-0.14182138935112246	0.6832260151684373	-0.7697729840257226	-0.23666285560752195	-0.5634658828512191	0.39318384869455947	-0.6413762109896883	1.040184945329329	-0.4489289270903175	-0.21942715955757386	-0.2951232637507256	-1.2633719516367088	0.3841949328268351	1.8039725385772574	-0.17036873664699653	-1.267280411696951	-0.2731702938522057	0.5906099058516647	0.20764142633705046	0.7190945783334174	1.2984063651494182	-0.19341813426906745	-1.0166433099058683	-0.7164778058839268	-0.24319297306916968	1.4440750895940715	-0.7434807903243211	-0.9854960237190976	-0.8756748132212662	0.09364895324738202	-0.07189359466165131	-0.08177831190760597	-0.9019578984122457	-0.5893932581130921	0.8569640539756163	1.5008382259437305	1.213722942803991	-0.5527359743338319	-0.20023667184575333	0.05979474519604257
-0.3744675131653409	-1.479985637472154	-1.1694282808414882	0.38228465433205183	1.1439619987139404	-0.1734047215278536	0.7576539589399217	-0.6954065507973182	-0.24697153431279664	-0.6470423915336947	0.35780202297886887	-0.7109547063143561	0.9777716011013566	-0.43722759164562863	-0.29349897210785436	-0.32337044803166837	-1.3172785834559575	0.383434216951812	1.750076910655843	-0.18473866152708565	-1.349001924983311	-0.20176647473088644	0.6775883821337962	0.07122819150365028	0.7824202768119037	1.2967391313895331	-0.3739390590500872	-1.0912819129432436	-0.7007189303384673	-0.21753822327502367	1.495530599110258	-0.7670995135648147	-0.9986368597910612	-0.8703631682608991	0.09491206675721192	-0.024956798177429258	-0.12971392440949453	-0.8635364502220447	-0.5798858915198911	0.8180828694838805	1.5143092071184059	1.1725767025099298	-0.5631196115860602	-0.15592535344572384	0.014364717426617702
-0.38483166816795905	-1.4469628447880805	-1.2411796068419185	0.4272977878805932	1.0226168360119288	-0.19771332847115397	0.8261140304601058	-0.6483919562549753	-0.23477126623584463	-0.7212445050376998	0.32623023962480857	-0.7549854423760259	0.9159371920215935	-0.416318305069814	-0.3593709386089153	-0.36399188774728763	-1.3324045737293844	0.3998259903283933	1.7090333170849195	-0.18703599930297954	-1.4193236579239112	-0.11905777881728193	0.7462802193958957	-0.042371327781998806	0.8117367877904217	1.3412611145584794	-0.5214295298214806	-1.1356874691770313	-0.6944589817522274	-0.21637511933357984	1.5575175395040692	-0.7809682287916968	-1.0165555825993207	-0.8930653148981376	0.10791861639712774	0.024798947931347147	-0.15025838492361698	-0.793953807134355	-0.5475231582444412	0.7733825839499395	1.5124520599775706	1.1297885836592205	-0.5666173897851203	-0.13010664822018028	-0.033493474192729744
-0.3327191752140145	-1.4304812828490505	-1.258948271549758	0.49721859805572155	0.904979965747458	-0.21576815614494635	0.8797818173020803	-0.6345458122802909	-0.21523988091772303	-0.7923091819349567	0.2963557024738924	-0.7655786110937918	0.8427349777816433	-0.41782019260097014	-0.408628557355798	-0.4192130548571361	-1.3188353034235583	0.4687931530500384	1.6785464825215406	-0.19096383016478582	-1.4411372476205493	-0.02510803751081307	0.7995139265511332	-0.1404873195027856	0.816791906807431	1.4341004683324812	-0.6173563523798464	-1.1553703142329466	-0.7052481610852994	-0.24537517760692773	1.6302188477560087	-0.7777367788556881	-1.0580045738102608	-0.936344950188467	0.12254414124778479	0.07743076523761687	-0.17373714178358612	-0.7027351398214565	-0.5178156354589837	0.7171058470917119	1.4786102184183678	1.075579863034241	-0.5701026311447575	-0.10761516674702128	-0.07693758101273376
-0.22821414008290802	-1.4522033225335305	-1.240281484962969	0.5753559938635849	0.7703628039236858	-0.22872989977057342	0.9195257650971234	-0.6808758864953475	-0.19148383858721862	-0.853215894390426	0.26099139994908993	-0.7502675774423665	0.7445186298880128	-0.4116829530237953	-0.43497656339020174	-0.4860929592302683	-1.3087291106927161	0.5441404067408977	1.6346347370031906	-0.1969847053425484	-1.3933461741910445	0.08672793382303409	0.8480261433758585	-0.24688081333725037	0.8022306205823349	1.565898357847734	-0.6604904012496794	-1.1601149838035263	-0.7173053470616391	-0.29546618735180213	1.691735891199898	-0.7515970663034153	-1.1081690894470646	-0.9854468526618732	0.1314172203617264	0.11942654566258967	-0.20701443083581683	-0.6215345267556673	-0.4988899803019236	0.6357437720328187	1.4195191730281358	1.027755377169067	-0.5758539062301301	-0.08196867807180785	-0.12241767401617794
-0.13114207808473038	-1.4983636297240188	-1.2117384334675991	0.6343766250416245	0.626497447589937	-0.24895860478199747	0.9317091242631882	-0.7735034387193985	-0.169239134272586	-0.9054527920937137	0.22166184965765012	-0.6861558780722359	0.6729498398162238	-0.3759556006113393	-0.443769639615282	-0.5420427974190716	-1.3029600896363134	0.5710499039547525	1.5635980380477486	-0.19407448718684353	-1.2757915414833298	0.19165331628266685	0.844802958800385	-0.3702431865047533	0.779714675375756	1.6962990838665821	-0.6583119139330207	-1.144675589173663	-0.7266530030528895	-0.3567709960495872	1.7198902511993794	-0.7139197351346326	-1.1156819044531017	-1.0312590567924222	0.13626241428952454	0.1433976137465666	-0.2544237121545939	-0.5533522989043951	-0.4636561936192293	0.527512851524993	1.3415589795347214	1.0204432901086429	-0.5982635066990202	-0.0685736747871041	-0.16970845964997686
-0.0832349909661201	-1.5608394639150676	-1.1291942661204826	0.6563059428999936	0.4984199926504898	-0.256664223559138	0.9151763597041123	-0.8493041050144979	-0.17945113890435077	-0.954738666845639	0.16815854125086865	-0.5476196591246982	0.6508510581588809	-0.32582853543498697	-0.45241831112650094	-0.5776266735383037	-1.2899860357886876	0.5602874280533412	1.4656775968571	-0.17442762369064854	-1.1182806379211272	0.27900490661735305	0.7919566184988893	-0.5142257371598828	0.7825665255381821	1.795504893985027	-0.6210804191190598	-1.1237104840977012	-0.7234896601638943	-0.43312230811685204	1.7294388441817485	-0.6847810275049688	-1.0831164874773707	-1.0732709403574041	0.11482076916755798	0.15852911841818712	-0.31951772122592015	-0.5007976097947078	-0.3941136613277738	0.4102772172321325	1.2638742480574123	1.044216164280026	-0.6347927225682387	-0.055912314006808204	-0.21263105361561668
-0.07989073649218356	-1.6337884707092751	-1.0425378078413279	0.6403947520372008	0.3838726831571845	-0.2452707771556589	0.8761429583346599	-0.8849534890434849	-0.23690454079129686	-0.9973831601802587	0.09940505014563071	-0.3792143088739103	0.6432670077173449	-0.30040521920424956	-0.462998883539368	-0.6145047957616727	-1.2801420712876823	0.504837855684821	1.3575848270119133	-0.1349642945805759	-0.9521852678869752	0.3603529858590777	0.740308922801424	-0.6749380393092107	0.824253771167759	1.8597708138828088	-0.5549369578962289	-1.122105352849586	-0.6935202119215973	-0.5284155986590691	1.7219814719765096	-0.659620244568569	-1.0239102330789147	-1.1042545577560547	0.052345532532771334	0.15620712647820473	-0.39583135668390923	-0.4901262892222308	-0.3018459533200296	0.2971389274933339	1.2003180522448353	1.0806200483709296	-0.6760295216408523	-0.032218761012342396	-0.2470842788263722
-0.117597030655053	-1.6975017840511053	-1.0104484052280525	0.5956855953113951	0.295820201178947	-0.22766237072084414	0.8375796659639574	-0.9111173771086485	-0.3184620116733835	-1.0367954303036973	0.04485285359855802	-0.23462656707852986	0.6220531697865491	-0.25021540106698537	-0.47379020877787	-0.6446644128021841	-1.2862607299838673	0.41291361083911393	1.244479386877532	-0.06943234906383813	-0.8160846022507778	0.414129260098042	0.6960906310063822	-0.8314518084419905	0.8994224371546476	1.8654602941001284	-0.47738280942319566	-1.1388393073558023	-0.6556179361531698	-0.6434853485993071	1.6842139530015405	-0.6298300085323548	-0.9300000455034476	-1.109313826215543	-0.04644323986757757	0.1303139174648208	-0.46142538037919245	-0.5121378437901664	-0.21486468374591086	0.19429122030919613	1.1469894945140868	1.1354473371963212	-0.7303046337135474	-0.019815725057542265	-0.2707150692833492
-0.1820783643011556	-1.7415010427455744	-0.9486994502904394	0.5377734048708062	0.23773318063245816	-0.21107879217376962	0.8260602011854392	-0.935636967668055	-0.4090778432433491	-1.0741792670922596	0.009083014370349172	-0.13582774700345837	0.582975047282452	-0.1571736776884111	-0.49213741309837555	-0.6572070254536594	-1.28370920768403	0.33043547268499607	1.1280874441174529	0.019408323853622934	-0.7487696734185298	0.418187593282316	0.6423014544004964	-0.9554671845540164	0.9945635922389287	1.7901034887154208	-0.4172198691707266	-1.167172026359896	-0.6254883186506707	-0.7761715077605971	1.629271879856931	-0.5978920205629874	-0.8375990111177899	-1.098300233101588	-0.16219996743557416	0.0857847952799902	-0.4961676245577503	-0.5388709100630058	-0.1450823259908432	0.10911876011093147	1.0955136409884303	1.1964755813147299	-0.8030809865649633	-0.03169866703034489	-0.28448718074141427
-0.2295583763543577	-1.772259015097085	-0.8022809779428544	0.4898648153238834	0.19065630569886566	-0.19730572647034716	0.8248113620131885	-0.9571395982664596	-0.49915230000165883	-1.1064383081344524	-0.021004304384205905	-0.11115307310169861	0.5285964958614063	-0.095236505268456	-0.5280083245873699	-0.657120216263748	-1.2554926176830503	0.253391491846803	1.035925920371834	0.1274255998500652	-0.730863299358626	0.39280285359657763	0.5862355839278078	-1.0195488467507334	1.081371749245485	1.6639590700490228	-0.38636790247775854	-1.2056644266739016	-0.6021658947067687	-0.9095924532214024	1.5780315903178077	-0.557562739598696	-0.7915698388286077	-1.0766633500668985	-0.2648602022963917	0.01909535887335866	-0.49311490369570243	-0.5773275642228366	-0.11056458962093438	0.049191463610122846	1.0507466204356501	1.2225623587543206	-0.8834640667363793	-0.05199610965229401	-0.28933099213275426
-0.2502446789761117	-1.7921780191216208	-0.7209148266218939	0.45468640665637705	0.15930177118830335	-0.1924999047846542	0.836460017050905	-0.9941869973554068	-0.560975370011253	-1.1468995500136214	-0.044723194907494726	-0.16992213085765137	0.46663802924988396	-0.08310844968956749	-0.5916049411375999	-0.6554839945629892	-1.2286662535354893	0.18826098310353429	0.973768808785823	0.22537853199942853	-0.7284920798585429	0.3500122991527904	0.5627779628507523	-1.0313994706101477	1.1361546145172396	1.5255750670416965	-0.3830520154673504	-1.2546793540588874	-0.6009646252552513	-1.011251430097112	1.5170777058138998	-0.5199607107080582	-0.792492465232858	-1.0390416437730265	-0.3379213468912665	-0.06804645672418867	-0.46253506195691874	-0.635648208803137	-0.13046667702270148	0.01822527360712848	1.0094317609556673	1.2043833266422177	-0.9650788913811204	-0.07416382401083191	-0.2881794917503167
-0.2726719542688752	-1.8067346134927686	-0.7409534021059818	0.41933605150328346	0.13956791883560288	-0.1884510582433155	0.8762254965558146	-1.0419513046371582	-0.5972378149848243	-1.2050890464753312	-0.0506335168626912	-0.2546354407700072	0.4247562065280327	-0.08536755628239329	-0.6701025630262026	-0.6477448237532916	-1.2164872090830827	0.17869911530052857	0.9170992520427189	0.2869826466543598	-0.7441902048307403	0.29970307776661614	0.571778760593826	-1.025959312276548	1.1681989821728611	1.3853365815584715	-0.40607518668761156	-1.3094967386568885	-0.6355433888744813	-1.064185582809962	1.4461340273746424	-0.510351485214456	-0.8383239318639866	-1.002485201081703	-0.38733919650029225	-0.1672923336275736	-0.407305376475742	-0.6788654924119071	-0.18681880881548205	0.012555100868750238	0.9625632317961509	1.1725919757988295	-1.0325552953663977	-0.10172191639471335	-0.29261443706383455
-0.31161979998801465	-1.8212341333538173	-0.7894673623685331	0.37179284823823516	0.11796967636237048	-0.18029513630338073	0.9065887960857341	-1.0821786447174135	-0.6280994017183079	-1.2639009749728205	-0.05534475189855714	-0.2834472576908418	0.42920573666712336	-0.14193725877902433	-0.7438543435079277	-0.6341105197741402	-1.2088992398292422	0.21273288205698968	0.8676509556560786	0.3115286985954556	-0.7793551455613505	0.24764017267001887	0.5930218126768491	-1.025536239946293	1.179603203502429	1.2599015474508153	-0.45350200214353303	-1.3706731489658153	-0.6816409917899259	-1.0705180376022703	1.395195045803407	-0.5417165210675094	-0.9208100274982559	-0.9778755576354928	-0.4056367448361816	-0.28064152688967164	-0.3321672139933691	-0.6852338611406429	-0.24526770037584394	0.009605593973450382	0.9220836442359698	1.1331143423169905	-1.0655898672464115	-0.11911578797809053	-0.31433857652525354
-0.35411493586792375	-1.8445179391782776	-0.9045038568705085	0.32945716710813333	0.09053240988527615	-0.18307071183267828	0.9116810454691351	-1.1099397468795782	-0.6531734339176645	-1.2985517980002175	-0.07479549378414559	-0.22338859678663928	0.460261472117469	-0.26238110842242157	-0.8247444002504911	-0.6272788995862456	-1.214805618529845	0.2897173286093113	0.8347633158489275	0.31510576144114333	-0.8264250749160874	0.20157405957170654	0.6133658813068489	-1.0411531272674304	1.160180736788649	1.1606885354586771	-0.5116240437519746	-1.4422121882137255	-0.7198013180331235	-1.0332617875413992	1.3649674000248844	-0.6057889377318368	-1.0069635630894198	-0.9621929992552705	-0.39371733313971	-0.4106502268995163	-0.27103384707495715	-0.6694772338437454	-0.29044739164234445	0.003001895037914219	0.9093279757160181	1.0739150745442436	-1.0717893343411622	-0.10898256615664562	-0.3473774588749715
-0.39098574984819034	-1.8825451286796646	-1.1050741573029519	0.29636975052429376	0.061308606941035626	-0.19724749761308885	0.9235306631322711	-1.1386316518148252	-0.673542661206205	-1.3050794354922022	-0.09965589502813303	-0.09774440434287764	0.4946005969083709	-0.35691635227069723	-0.9003890533328207	-0.6438989135820548	-1.222422724253667	0.4425253031394634	0.8046119156131709	0.3050298538133132	-0.9034734116275416	0.18545831099144103	0.6218916064934467	-1.079496356502897	1.131881608253806	1.088349315151256	-0.5763411690685314	-1.5108238616604752	-0.7768438203957261	-0.9614225802882463	1.3379716409019267	-0.6715507446362661	-1.0737979607944435	-0.9636544352719902	-0.36064956893191313	-0.5374429823528786	-0.24987094742067875	-0.6412694286208241	-0.3137344441590955	0.0008333536382908902	0.9296099773856732	1.0153725581941555	-1.0624431205511997	-0.06863911707623029	-0.3969962778906548
-0.4097443803167886	-1.9236621246141354	-1.2682524451244883	0.250364854210665	0.03290841369839219	-0.21544983839193566	0.9349927100178125	-1.174559914495669	-0.6987069225408372	-1.2952058308637155	-0.12228834771637118	0.061645738806325866	0.5285013850870575	-0.41669482283528564	-0.9304213309857223	-0.6699969127673066	-1.2263145241726694	0.6221997778992303	0.7815875526081415	0.29009715827000127	-1.0012352877520907	0.19392437028313791	0.5926819530787549	-1.1254732821320885	1.1134860619441098	1.0512020506437467	-0.6414068523557532	-1.557065171448142	-0.8629659417772793	-0.8818921174477001	1.3255534482253815	-0.6919281959044706	-1.108033990580728	-0.9875450991517415	-0.2937045529109497	-0.6374342957831219	-0.26977503832868227	-0.6024020381486355	-0.308239014964323	-0.012799034758334795	0.9586356765987849	0.98125966743811	-1.0487152813828446	-0.005800742191649444	-0.46507665195085135
-0.39893448030054696	-1.9746452279079854	-1.3174738301547042	0.1951393276073863	0.019747048715651708	-0.24133062448120196	0.939740452043351	-1.203624864900283	-0.7182479752663091	-1.2696892769502246	-0.14412975350166873	0.24595485955928673	0.5354237953592114	-0.45844227596454773	-0.9311472573851296	-0.6750607821788186	-1.2222312560223574	0.7561419987288133	0.7583973569018155	0.28876346889003596	-1.0920912926521718	0.1896140710485157	0.5173025559831906	-1.160436531337804	1.0888749447675874	1.040960986252572	-0.6981851112614985	-1.5765358439827555	-0.9468412443698833	-0.8141145430059403	1.352269421378157	-0.6177325338479054	-1.1094706516959172	-1.023464731369916	-0.1866331971860841	-0.6947786428568842	-0.3210353094705591	-0.5794516577238843	-0.27713707841186347	-0.04490943002243639	0.9839426385944817	0.9623589724255263	-1.0453679452568625	0.07061518552098564	-0.5395236549371332
-0.373214292891437	-2.049677454320805	-1.2959250565796432	0.14362907328198835	0.0266350482598565	-0.2828788550966826	0.9594850299908295	-1.2208501489033172	-0.7272741112630186	-1.2264381493472303	-0.1586664919996889	0.4422909314122294	0.492107040520014	-0.48532982794989443	-0.9372239638575875	-0.6690078141186167	-1.2078128657342035	0.8235149655732364	0.7165245998244091	0.29081796727015613	-1.1683166287811226	0.1723527168260006	0.4170330113325825	-1.1841699693426304	1.0519566793427362	1.0393477665453825	-0.7359119252969315	-1.5729688856536095	-1.0185347848948794	-0.7633884415851028	1.3953815697835281	-0.4355599529569246	-1.1017271800888169	-1.063486949032617	-0.052512441623786356	-0.7038495486396446	-0.3933970749620182	-0.5970937602832216	-0.22100421561438582	-0.06933367185001782	0.998191133524292	0.948391549727338	-1.0575882294845829	0.1341837585789679	-0.6088640040534754
-0.36013132668007086	-2.13227464761765	-1.2448982005119507	0.08624500418999062	0.039964413231479576	-0.3199162902365785	1.0062411379656928	-1.2506503248446463	-0.7409760499484913	-1.1858631635427412	-0.1793588771253361	0.6410900651787543	0.4005236353244335	-0.5202915942392264	-0.9372551864984222	-0.6588064190132433	-1.2043289763949474	0.8187489152432015	0.6588977361238195	0.28217211386188323	-1.2234169252057279	0.15162430975069538	0.3196760268935987	-1.1910081058109854	1.0110261119056425	1.0521058857921939	-0.7374208144067855	-1.5511366407079759	-1.082838293719986	-0.7401669790843277	1.4269507534190777	-0.21932455024807726	-1.0997698940740857	-1.1038554507314082	0.10564657630669091	-0.666503464251931	-0.4605788643930211	-0.6390670996317096	-0.15443894514977444	-0.06650040167965571	0.9867416881129663	0.9384066371095796	-1.085695823471297	0.163639677347491	-0.6729391593921505
-0.3711512636137264	-2.216293515075141	-1.214165207996677	0.01576536793670181	0.03505143794682693	-0.3418491598037539	1.0394538004345972	-1.2806967832317715	-0.7619543239001444	-1.159389264924472	-0.2248415707314194	0.8241816724004485	0.2732819602502463	-0.5750205432157784	-0.9407248024611811	-0.6398793850309947	-1.2238837101056137	0.7400644340832198	0.5988361468541928	0.2498243645073476	-1.2575714493796013	0.10041137013060557	0.2381572306066572	-1.192231336678896	0.9599694098338473	1.0714681232153114	-0.7102195338276278	-1.5251316695100572	-1.1144494768793565	-0.7547076245491158	1.4531394376280484	-0.056841878085724995	-1.1006134382151145	-1.1419848446375145	0.2650296020655784	-0.5942303940904828	-0.4970843180350027	-0.6804341139476703	-0.09581189753072948	-0.03446265436863978	0.9397709714313465	0.9127360567924894	-1.1202849634397825	0.15013789980158226	-0.7222158659753705
-0.4084444851723482	-2.3079785269572874	-1.1441455347970977	-0.039800981164795426	0.010777488333579202	-0.35797855326421535	1.0408533615759124	-1.2884800328790635	-0.7924743289072262	-1.137101774668681	-0.28516140039360083	0.9918861513750139	0.12668317497059062	-0.6472910365325445	-0.9768181752661225	-0.6276682256500917	-1.2582938811541606	0.6290792953776985	0.5366865731182398	0.1928573259336252	-1.2966802740897296	0.021246996658564825	0.17125605144204334	-1.1884466787680308	0.8960841510113399	1.0826130227549333	-0.6711214193549722	-1.5184220978943714	-1.086722398279892	-0.7898407483676679	1.4660526362518393	0.044158120978037244	-1.0966230790167324	-1.1747028168270917	0.40714355890989323	-0.5151255838054947	-0.48224616476444815	-0.7066077964808237	-0.044266553244348736	0.042827502919771554	0.8716296659313467	0.8725711253101934	-1.1397985540019235	0.09500793770979296	-0.7587509705007498
-0.4746131153883438	-2.3829407073804396	-0.962352748306382	-0.054293613521488274	-0.017376851266796344	-0.3786265060478968	1.040666753423737	-1.3018046375567678	-0.831930240775742	-1.1170322909566333	-0.3533816858332495	1.1177986773931	-0.005992219994641723	-0.7220381800399629	-1.0245888157432517	-0.6318508502549249	-1.310185934191808	0.5257178527240379	0.4853952723921884	0.11750387596558287	-1.3562663311150072	-0.053640673052233946	0.12949351932355252	-1.1605698910940796	0.8385066633396164	1.108525364301661	-0.6271985287620546	-1.5355896223354235	-1.008039249205512	-0.7976612377263322	1.4562924102920245	0.06612674212354748	-1.0774654007513371	-1.193584100625436	0.53148007298119	-0.4431666822952126	-0.4318982010066314	-0.7127336351965492	0.00451051997633603	0.17219171298037356	0.7924565509799226	0.8335784187508999	-1.1355046864994929	0.024540369645572102	-0.8042102029900192
-0.5488681669247788	-2.4170401328686526	-0.7596755523702396	-0.013164628263458544	-0.04431011777724162	-0.3893173242404631	1.0659162718603894	-1.324897238650826	-0.8722465518984956	-1.102353005483369	-0.4269690743105687	1.1367382217659974	-0.09485462999364089	-0.7806661796545015	-1.0517056793082098	-0.6492547775414511	-1.3841301326528501	0.4432264847286154	0.45868490070833723	0.02489726511683258	-1.4252924492772123	-0.10943267569398318	0.10812987189927056	-1.1064626189443434	0.7903558598725674	1.1738715652533647	-0.5958695880039652	-1.5629414277990024	-0.8870981103144256	-0.7611545435388359	1.4453520614579802	-0.015320856719501157	-1.0409359853316311	-1.2063144408674655	0.6201717584391873	-0.3871932529719934	-0.3627602140117304	-0.6841150936612702	0.057237861190519546	0.31125442477798393	0.7055171843486395	0.7971707163377715	-1.1132706017825273	-0.031602225762160124	-0.8653440258300767
-0.6071884176600701	-2.4109954233899904	-0.6194670391788134	0.09963226628219038	-0.06698192115504395	-0.3941930205548648	1.1064676587754216	-1.314328824285634	-0.9099365506908965	-1.0921855623811383	-0.4785022753989515	1.043426222539069	-0.11444331425839316	-0.8342613918039131	-1.073030742998327	-0.671320095268081	-1.457637284064165	0.40664928098131625	0.4629626306167852	-0.08186726796490218	-1.496600153212693	-0.15021758037699895	0.0917179422751766	-1.0401644256260745	0.758607168989639	1.2560269394040842	-0.590549492662231	-1.5972918515014913	-0.7724302674479296	-0.6851909327853857	1.4456605434251038	-0.13579795372583223	-1.0062485276261246	-1.2191064079294769	0.6623081301680196	-0.3558649262934349	-0.26457313180226194	-0.6161010721093438	0.11925330000260148	0.418766130550256	0.6234206176779092	0.7752382734787251	-1.0768886937765305	-0.06944853486278353	-0.9262442109113787
-0.6457045208267471	-2.3720109386964894	-0.4898329883840553	0.25521927195556604	-0.0649003603171764	-0.40937134268011255	1.134304571014352	-1.2695742333635383	-0.9442365119722165	-1.0813640917083167	-0.4964560361201156	0.9144538927779298	-0.07701515692669128	-0.9088913964509626	-1.106396037560335	-0.6986965570683951	-1.5183493628005995	0.40508815970735623	0.4875963246093982	-0.1926983972774569	-1.5485510464181158	-0.18315458247850533	0.07732689821824444	-0.9704494633797704	0.7563339550920528	1.3343077055080725	-0.5929343629878356	-1.6396187320193287	-0.714667003414417	-0.5748179073325044	1.4600336508933058	-0.19369230957025213	-0.9971573624499595	-1.2245325026983824	0.6614947319945074	-0.3528603315568277	-0.15537695567937632	-0.5194372148269117	0.1878433825957107	0.48459970563697324	0.5501210637795598	0.7813704989716962	-1.038457012524848	-0.09397906029185521	-0.9804648593539763
-0.6682414820652709	-2.3146873761898283	-0.4129912798162937	0.40538996333292293	-0.02862875296125651	-0.4249805583490698	1.1376025112422203	-1.2356415828537775	-0.9828610268085469	-1.054994458354924	-0.5046969424634054	0.781616758550763	-0.027483119746365997	-0.9890394781275237	-1.139382757602222	-0.7323758921725962	-1.5541830585254022	0.4276847286558638	0.5008667096381602	-0.2824140629384212	-1.5702790766482562	-0.21739508894714557	0.05817781978799497	-0.9121206651520588	0.7730889722113232	1.4080620939961304	-0.5983370115331481	-1.6657436268162447	-0.6906861058452389	-0.46630584818593473	1.503091994304411	-0.1834610217789375	-1.0155439886489455	-1.225500924155245	0.6063870057390364	-0.36788901739715735	-0.07398422430436069	-0.41020482638635347	0.2535692639376791	0.504189226186668	0.47722581703388006	0.8016228800518463	-1.0104465790436639	-0.10043029226723436	-1.03515695541692
-0.6854131669356303	-2.258816619394777	-0.4743280829327448	0.5083552034704935	0.01106022002218649	-0.41762043079166034	1.1017270939865054	-1.217467387074294	-1.0122080530570416	-1.011992935476938	-0.5193538399846569	0.6610508791255754	0.024319170265148942	-1.0549008023698305	-1.1657619862774606	-0.7602390115527183	-1.5583537360856594	0.47034435194301966	0.49256753672326825	-0.33614709749540655	-1.575375976295341	-0.27499452805672553	0.01252334711068449	-0.8745821930665334	0.8006854709960042	1.4731454265580457	-0.6123481246960761	-1.6576226466892845	-0.6865039084955121	-0.3972543979987838	1.556190349645513	-0.15815945632252898	-1.0639851699663818	-1.2305132388471274	0.49921397524248173	-0.3881557514760206	-0.029746088363831052	-0.30571742029712007	0.31861335574737837	0.4713741457776296	0.40948437575080715	0.830382483048772	-0.9950952191700104	-0.1007919470229283	-1.0617749715036986
-0.7039337555644931	-2.2069566440821338	-0.6037099214190312	0.5542342103928877	0.030568706536142243	-0.3976867519903433	1.0228420862726781	-1.212349782722678	-1.01547241427256	-0.9512884344442604	-0.5500970267410171	0.5881602663984158	0.06809493797185523	-1.1144700963980467	-1.201172363814143	-0.7854189377901167	-1.5303619131388253	0.516159292381358	0.46401039177497755	-0.3350601021047989	-1.569586452395654	-0.36361602728516634	-0.04900585776147399	-0.8437071101825181	0.8508901152712214	1.5189745498022362	-0.5897835823845845	-1.6267315575732515	-0.7104314163112893	-0.36712815971863977	1.5924800247779813	-0.1138817167738142	-1.135943439309296	-1.2395459698902271	0.3824600527983037	-0.40964203113713815	-0.019333503124606844	-0.2289253769839626	0.37043621235593893	0.407120663670537	0.36501058895710614	0.8793181006813523	-0.9873975997641928	-0.10845902784364088	-1.0266166609138427
-0.7236888945190445	-2.150019631666597	-0.7139328517410222	0.5448938316579174	0.04027992540572316	-0.3865068113968101	0.9364317459605488	-1.238680273618821	-0.9866603178974869	-0.8722995974163655	-0.5974547017721076	0.5368324591065881	0.07386774844970918	-1.1663416938877478	-1.2294756877308213	-0.8191429927800297	-1.4771961801276858	0.5420567067354003	0.4001610328507339	-0.269994562411692	-1.555884714975072	-0.4624841458944301	-0.10344186392502319	-0.8048856252693717	0.9159930537060024	1.5508176343349918	-0.5242730290558558	-1.5747738895667207	-0.7023562161094231	-0.35538634850024814	1.6146835524116656	-0.054478041354419825	-1.2104488165468006	-1.2508911739878958	0.2803824925906279	-0.428149420769471	-0.026281074741680233	-0.18976460343151916	0.39865339118894827	0.35062235055539703	0.3378064933988808	0.9457149058477802	-0.9722029503833287	-0.11189302585723004	-0.9603636678953403
-0.7442818473997252	-2.093362803209728	-0.8084386491814033	0.4962974561686432	0.042074656994278495	-0.3782460775138107	0.8788272448313365	-1.2970673222758662	-0.9207640469240077	-0.8051717241565793	-0.65159885830279	0.4657240619103947	0.052525717736096066	-1.1923088691130537	-1.2323208508768857	-0.8591067871175306	-1.4091417109558293	0.5365167106890371	0.30943923846637233	-0.1683759117642161	-1.5576162756065757	-0.5591819969233625	-0.1446708530185488	-0.7472466188844662	1.0036914203507745	1.5890631845806544	-0.4599686697571929	-1.4958241868936024	-0.6231703135238535	-0.35388354436003294	1.6116884077308697	-0.03728620385291861	-1.278920876119369	-1.2577875086049473	0.20460741370528393	-0.44622839860475916	-0.027408300692177884	-0.18814121705410777	0.4122514949757644	0.3244654550467092	0.31500534716258966	1.0218369777206828	-0.9322981904994256	-0.09978620236899807	-0.9029972539152139
-0.772851535655085	-2.0337873918500717	-0.9054911757853802	0.4463408611594505	0.020201877953846696	-0.3724115460165607	0.8703222194341127	-1.3432090628559017	-0.8223788423129615	-0.7661638768787236	-0.7020406149301532	0.3678864367284287	0.03427685481434158	-1.2032237007809814	-1.2099498287188053	-0.9003358911625317	-1.3303442090663844	0.49347672946436977	0.23660853119690284	-0.09542387359882784	-1.576280462084032	-0.6531418168718455	-0.1692723026354267	-0.6797435891474286	1.1299263263698678	1.629235236039144	-0.41112927726225934	-1.4127632572497355	-0.5351439576043402	-0.3570110016248056	1.5776657163567998	-0.07280268704017584	-1.3458574217477217	-1.2495441877797144	0.16782852033083664	-0.46059447419899263	-0.015886033875226746	-0.23550498153048222	0.42027879585067235	0.3336663183050769	0.2998549362768234	1.106122622510131	-0.8632578157961094	-0.07870000794653582	-0.845814412459824
-0.8035169255975312	-1.9756206831714944	-0.9932364530547677	0.410932167020175	0.0004188548726927636	-0.3747678737736002	0.918965940640596	-1.3675403197802876	-0.7174230231723586	-0.7441291509014223	-0.7417331456042712	0.2816432249445465	0.016954288129722113	-1.2214638947526804	-1.1330874926439216	-0.9477310782727704	-1.2467849755113363	0.41826838910721015	0.1951541247977676	-0.08250327590621602	-1.607823385399567	-0.7287921038283649	-0.18334175911566677	-0.5867090640019815	1.2547273590074064	1.644791283215612	-0.3778053007510201	-1.357444653507208	-0.466796174959126	-0.38052785560277264	1.5342666079820113	-0.1112232189541191	-1.415703535643763	-1.2412920631230555	0.16406264321019975	-0.46999668510480114	0.025922206436604506	-0.31673688879149914	0.42028907408482696	0.38602369809430387	0.29391473118759454	1.1835391056172282	-0.781959546346803	-0.05559199122319362	-0.8048276742095867
-0.8355475555031685	-1.9412670166837498	-1.0501164801349265	0.3722042916144621	-0.021474411971261594	-0.3822134036549881	0.980277484485138	-1.3964314237525755	-0.6325786337909356	-0.7413487438380401	-0.7668739179024652	0.25493802683110117	0.015180265425567791	-1.2530160834991375	-0.9947516795955682	-1.0040518284548328	-1.1488364881381166	0.3329789096758333	0.1673017688299878	-0.11492811713242582	-1.6525913576794813	-0.7733195442458847	-0.20687246827833397	-0.4703733704065335	1.3492294707442543	1.6346690497403684	-0.38031858717108047	-1.330972287769608	-0.39861745986634695	-0.445248128255593	1.4919507734917739	-0.138656166283214	-1.4883274140354574	-1.2417234508629307	0.18313448403818242	-0.48085549612056183	0.1020691703532746	-0.40435672365326986	0.42855277434529493	0.4844544097308006	0.2859441044635283	1.23804565537574	-0.7124396375355513	-0.03125434833049202	-0.8285335625175921
-0.8685046815889544	-1.927224092903493	-1.0848940968653304	0.31620193535308105	-0.0779756765251228	-0.3843329340591792	1.0163718074578276	-1.4112192359023625	-0.5794530079281175	-0.7608937416722222	-0.7783140582392916	0.2964536362558116	0.04122821184390721	-1.3004782396021013	-0.8282218218734579	-1.0601226733932105	-1.0269045236169922	0.24595962849386094	0.1539484674505774	-0.18519735816354815	-1.6821175221418532	-0.7917735377733808	-0.273682287335933	-0.37854368167985575	1.4311796265822636	1.6128761799459284	-0.41963225723085823	-1.3253850780419714	-0.34069847571874895	-0.553047555463437	1.458103845098972	-0.1517096524988847	-1.5667770191511319	-1.2500195946767194	0.207602908901969	-0.5009051682222557	0.18913312022631773	-0.4748508101769522	0.46033650043002383	0.590534950827274	0.28856987948801194	1.274602272355634	-0.6692220178340794	-0.007495353046901364	-0.9024799131636836
-0.8913777018953407	-1.9217241855666842	-1.1236517468538172	0.24799751956087374	-0.1474088426622736	-0.3953071326904004	1.0939685011979818	-1.4006979049459254	-0.5487009851446114	-0.7699774579304302	-0.7876664355474722	0.36881959677048426	0.08961064922993246	-1.3658961095872981	-0.6963686096284147	-1.1021067543322913	-0.9076989002155958	0.1654560441544771	0.1436593021201253	-0.27464320227365274	-1.6778843656803655	-0.7846815333429153	-0.3943616798935907	-0.3085711971455715	1.4795434444984568	1.5836473755636629	-0.4705217209479936	-1.34203908348219	-0.3117345344988329	-0.6917227768247998	1.4604927868443736	-0.15987503865937697	-1.6531282604003494	-1.2668085012061456	0.22129771853485702	-0.529817252365482	0.2781883564088001	-0.5221480744884686	0.499438329232979	0.6686496623832141	0.3210033104164854	1.3231331478323891	-0.6506236165498284	0.018536900701052038	-0.9750578140799225
-0.9083090111824372	-1.9286146355131764	-1.1622832906880678	0.15518633349185873	-0.19159283973851443	-0.4115219284748406	1.2209481715166997	-1.4012665276516605	-0.5147329381823422	-0.7534055999219775	-0.803362207957079	0.4503209137483798	0.16033584808576024	-1.4406850884019906	-0.6546122303420743	-1.1296857709090655	-0.8068992011370103	0.10702975749238848	0.12372922656429015	-0.3476877506850502	-1.6449439710786997	-0.762619385974434	-0.552549877987142	-0.24114634381738576	1.4712867501040083	1.5443467508220035	-0.5197555343044693	-1.377954663899795	-0.275816577898468	-0.8216064093462286	1.4885395368553227	-0.18088437426157372	-1.7464321506244516	-1.2852437242122376	0.23191100047193816	-0.5704506832758526	0.36443649294802033	-0.5333044550869672	0.5485648624149265	0.7069932520221119	0.3778684449991607	1.3963762047478199	-0.6424119867276616	0.04696640882960572	-1.0383611303941371
-0.9283512005907875	-1.938247256240332	-1.1937513898097412	0.05303783916083077	-0.20085332693060468	-0.4109939868357019	1.309971025959284	-1.4203353081974917	-0.4885052620391003	-0.727506740037271	-0.8109847959933234	0.5165832866918333	0.2372845997848328	-1.5057348076831711	-0.7131234592663489	-1.1566124032707468	-0.71884462649905	0.06082122927523399	0.09684925325411277	-0.40311680641887004	-1.5882628616540386	-0.7254762306057831	-0.7074929650795367	-0.1922906868975493	1.4415092377057004	1.485579461488681	-0.573538946435945	-1.4228614392781092	-0.23583210174741068	-0.9280174966112689	1.5170992278116056	-0.19570582700758354	-1.837300966160194	-1.3001779569212484	0.24729908611026338	-0.621197488675126	0.43418414689669194	-0.5119031373259626	0.61865899327269	0.6846540064481047	0.45082589284525126	1.4803067455703656	-0.6246002721172136	0.07586779030606455	-1.0904581784937624
-0.9463490306696418	-1.9360991792238802	-1.2277446877759943	-0.0280349287938541	-0.15886562239195656	-0.39605634398712014	1.3728328529142064	-1.4369955912954637	-0.46778156314769026	-0.709472008767062	-0.8044085927843867	0.520091648051668	0.2871929448114939	-1.552314238802643	-0.8378969377021186	-1.1816529086879841	-0.666548825234511	0.00608276087684394	0.06735741489851335	-0.45968682185347004	-1.5182589210175723	-0.6755231212374341	-0.8210389604814992	-0.16576589123549862	1.424064308116813	1.4118610823690871	-0.6324177257438578	-1.4661384836956934	-0.2302306267864465	-1.018639909420384	1.5480765565102315	-0.20004716704319395	-1.9154408324115841	-1.3066252961355727	0.26087266813075316	-0.6603429026104276	0.4728387862030461	-0.49051355488816756	0.6811540830119964	0.6049809962984657	0.5176476464293935	1.5728323297208557	-0.5830876625772908	0.11176805238795348	-1.0991737013159066
-0.9528391714177349	-1.9310403021923819	-1.2687784000604474	-0.07618301523141716	-0.07424279872335549	-0.3577223462922795	1.440607498336977	-1.4637896726778112	-0.4320024885416684	-0.6945399590153087	-0.789766715141039	0.4612384857425682	0.30627299319603385	-1.5716714354785717	-0.9951966022274632	-1.207677251590887	-0.651963940832175	-0.07600840441910978	0.047943682071715274	-0.5031358007291041	-1.4578091208066977	-0.6309721639885487	-0.8642413278865393	-0.12682484240293332	1.407506408846005	1.3376961870805388	-0.6728779680755611	-1.5019956397958385	-0.23393231635556636	-1.0824481608873726	1.5760802625257682	-0.19409173904562557	-1.9911027877487026	-1.3047148647161255	0.2706373567810453	-0.6771880544702269	0.4672377451961004	-0.4888706096387393	0.7186936202234202	0.5074583840755466	0.5405909666094808	1.6532309224854942	-0.520334512844687	0.1578910888974594	-1.0478902132690915
-0.9510701938244035	-1.9314943039772596	-1.3104334158365027	-0.09404395642185792	0.038280315781944144	-0.2748859739570699	1.4507812312488457	-1.5058532656995178	-0.39332641419946623	-0.6766284503308626	-0.7528153121843877	0.3895173268020201	0.3027580297961941	-1.584318248867665	-1.114295365691521	-1.2390258914750363	-0.638790094047531	-0.18003464659833415	0.04813212832318938	-0.5060306005104735	-1.4215685753544007	-0.5985962062924843	-0.8370744864646928	-0.0780197702182352	1.3867677035957207	1.2569703848578417	-0.6838025086824668	-1.53789584539306	-0.22899376416599543	-1.1006738150301336	1.5787812732379107	-0.12663399387690788	-2.0598087990166345	-1.304080988853452	0.2819193458703893	-0.6769738485717044	0.42575407578052166	-0.50456073677078	0.7497407395270541	0.40749480062893123	0.5068335408294069	1.6745829803663768	-0.4601138046755608	0.20540563513363547	-0.9662797097152545
-0.9411587850659888	-1.9390670537490258	-1.3613341657499596	-0.07690150590333725	0.17484791650104228	-0.16999251049253486	1.396711519156032	-1.537985881274563	-0.37111715704512027	-0.6709760091531465	-0.6866552533305617	0.332886927683227	0.2814449458399913	-1.5994877312854132	-1.1458419414249064	-1.273502292777517	-0.6216744991096306	-0.2784646659056505	0.06432343024979058	-0.4664940341223097	-1.4005005752943869	-0.5769237664152079	-0.7730749042988613	-0.028773231254140476	1.3791119007070676	1.1735114715687236	-0.6755747060591307	-1.5649555292693385	-0.23762065848633518	-1.0960620155924699	1.5564880706137836	0.01049145462345057	-2.0948718974724434	-1.3053105906426201	0.29960684557614464	-0.652711460465737	0.36674796406051924	-0.5473672840671928	0.7566168781766233	0.3084720081747824	0.42687402625136067	1.6256702726671453	-0.4116745913543447	0.25009238561338515	-0.8805054475321699
-0.9134969230425634	-1.9520904192352426	-1.4252484556286003	-0.036936229895982865	0.28377747026852673	-0.07762213326228379	1.3329776579515211	-1.558036169802905	-0.3356152147831605	-0.6806789978936532	-0.6117761553535039	0.2838940229859007	0.24255704488459157	-1.6052902884043916	-1.134172479412928	-1.3053823101271855	-0.6140906922086453	-0.3618292034271863	0.08674476525010567	-0.3864803805115563	-1.3844113213324845	-0.5639827900693284	-0.7003814943495252	0.03367592358126846	1.3805584913691675	1.1123135498640784	-0.652845057340482	-1.5686700858741738	-0.2364327364731682	-1.0841503542746929	1.5380760015760289	0.15068137844306312	-2.085065696832984	-1.2977187533429124	0.33168523604404365	-0.6093647548407498	0.30181185434412566	-0.615483011753607	0.7124033409206756	0.2273060825892217	0.3119797079211797	1.536817914496878	-0.3667206193927659	0.29676651508394863	-0.8092334148032607
-0.8691767997246795	-1.9727098831564471	-1.4994327076778278	0.00349882847378091	0.33690644236261347	-0.012297119266458498	1.2809283379678376	-1.557768156553068	-0.2698994020802331	-0.6937405919845856	-0.5357730698466355	0.24418065398576266	0.20063386965215385	-1.620840472118338	-1.114221211919539	-1.3275212841361645	-0.6108440569820979	-0.4298206653526062	0.11370011706087216	-0.2735253701343746	-1.369434340435054	-0.5557149440705718	-0.6367327349946287	0.11556341254696215	1.3801006692695135	1.0839309656407177	-0.6110960677751344	-1.5633442480930697	-0.19372538289867233	-1.0464916333261471	1.5456409837697997	0.2643288862229364	-2.039557149443343	-1.2950071732636974	0.37656291604033904	-0.5660437539235854	0.25492451811526784	-0.6792527580778434	0.6606113190145801	0.15793818458486059	0.20407857045146677	1.4163918498500343	-0.33173970319230683	0.3420284688418021	-0.7732824046747698
-0.8296408506367816	-2.0072529332458844	-1.5755700672377837	0.030411523941241015	0.3590865384558796	0.023467044861396065	1.2255021281534408	-1.5136980859582585	-0.22431757642030545	-0.7165430894577988	-0.4497442158388941	0.21139189319470497	0.20830889561698007	-1.6449125079241083	-1.0773745929044591	-1.3343634266501085	-0.6173456521409018	-0.47795413547960175	0.13755364357238514	-0.15931376224890284	-1.3445080158620184	-0.5412554523279276	-0.6007551248522991	0.2150727837902188	1.3807206366961278	1.0735602675230727	-0.5655771485796961	-1.5702967418708274	-0.14106973860716657	-0.9918737491933018	1.5606095331745435	0.3414842552117727	-1.9685280966932814	-1.3066575768508017	0.40985749320036496	-0.5193811409894722	0.23164752154215767	-0.7485459298596816	0.6400651289391116	0.09777841463417572	0.14393899222573853	1.2768818107238185	-0.3082331292738906	0.3750768248502188	-0.773420084068322
-0.8098717092210691	-2.0435185958219444	-1.6424647684201972	0.02735947382205655	0.34847385623131666	0.027954548794078403	1.157411684319297	-1.4452858930370418	-0.2204570584181428	-0.7587831599468364	-0.37872021985717874	0.17828673908466622	0.30560308252453516	-1.6297388419756331	-1.012380763176875	-1.3305096247343347	-0.6430273692534623	-0.5046288030102979	0.15633419699423173	-0.08002862682547139	-1.2906829629142618	-0.5187834401842137	-0.6029258409949652	0.3152121649165711	1.3870156905663655	1.0917233929763366	-0.5352847091554276	-1.5932728734530488	-0.09235158862896728	-0.9481853497165694	1.5685403893293215	0.3515911305435442	-1.8790069747266045	-1.313415984775512	0.4265673508706479	-0.46422740623793207	0.22162529859707397	-0.8405234814068396	0.6326031309427185	0.05315804184862958	0.12346594431910718	1.1440805637465137	-0.28397747919994104	0.39801606935423683	-0.7866790268776925
-0.794417659586451	-2.0707197884759245	-1.7012179332547397	-0.001810019268744345	0.28909200650221695	-0.01259990932420026	1.075731142941151	-1.362737812087263	-0.22105643767390432	-0.7909442548311143	-0.3386346690445744	0.13315463387464632	0.46918947915306186	-1.570759425779988	-0.9552043021482849	-1.318890346193738	-0.6706237686791144	-0.5223071784537657	0.16484442971077387	-0.04793913524104506	-1.2146328199786156	-0.4849931130588619	-0.6200613426666137	0.397775649888215	1.3913808971137578	1.1583371236979743	-0.521791846659409	-1.6388038665389633	-0.03575845002415527	-0.9225305999224235	1.5836380707203035	0.31579635632836334	-1.7889784082375904	-1.3166998138974182	0.4266729362104787	-0.41380904988306	0.22411221343727608	-0.9342456843379143	0.6384240375523934	0.0036920505922336034	0.13025919307111242	1.028572498125167	-0.25325908840335465	0.4102021124556205	-0.7967546552240201
-0.77862054965339	-2.099249260637662	-1.750528515320879	-0.0231927929407803	0.21694625517871047	-0.09507138082059378	0.9860013306912867	-1.2511356461348906	-0.20182796445278078	-0.7804734945946964	-0.31237992246850516	0.06597512080402045	0.6630624545350283	-1.4978530357926494	-0.895764199659177	-1.305550667343984	-0.6844635919204858	-0.5338204478492217	0.16383435780287553	-0.05959542623819878	-1.1078097889259158	-0.4472788346427553	-0.6446737554963329	0.4420648848086738	1.384055743519299	1.2469669822985292	-0.5261900978945153	-1.7140297877150164	0.0339151781638455	-0.8995380658164717	1.5755529735819633	0.27878692362659774	-1.707451185044881	-1.318202334460793	0.39893527638007453	-0.37285573816422957	0.229822906774037	-1.0198626907051433	0.6843574659902464	-0.05913389923671534	0.16279925445743312	0.9344966751514224	-0.22528626544043934	0.3974511990691525	-0.7886732920327832
-0.7752599589747653	-2.132466625515255	-1.778333384449989	-0.0384346206989631	0.15967464921240979	-0.18751551460337107	0.890113449419635	-1.1157563587611734	-0.16001320519062348	-0.7411749683965779	-0.2916975505947942	-0.006254670434129461	0.856236572488086	-1.4090241278566205	-0.8038291337213291	-1.301988859976095	-0.6871940953930696	-0.5322890937181974	0.16177652473678522	-0.09982196487784759	-0.9685230517277518	-0.4120640594461027	-0.6712412746161641	0.43034302209325037	1.3775953650019646	1.3166379084027642	-0.5463605973022273	-1.811604547801614	0.09527335225967674	-0.8902110799241264	1.5177592357412664	0.2622728066283929	-1.6308303572662026	-1.3103551860497307	0.3504637842613851	-0.3430668378763851	0.22350693257669754	-1.1025615133674358	0.763157261177135	-0.12926460074848145	0.18710211297506976	0.870073942575198	-0.1976989502897862	0.36178515149571283	-0.755596860757551
-0.7794093549654553	-2.1702681112721596	-1.7906733330059617	-0.07279321308696965	0.11722392031415785	-0.28669866813280626	0.790479050631232	-0.9937306504705479	-0.07954815133919987	-0.6848527680422073	-0.28478089682003477	-0.0786967255445065	1.0004617236600855	-1.320939888390079	-0.7340153088148842	-1.3027964485004244	-0.6817913613878664	-0.5161586097073847	0.1584900221110877	-0.15434133652591045	-0.8407501741640104	-0.37541811708347217	-0.6867176767444292	0.3585402898693858	1.3888437996448446	1.3627082944156639	-0.5777399872402809	-1.9049358574621589	0.11914747032205279	-0.9083555014106599	1.439777864052043	0.2824701872314706	-1.5581010358568792	-1.2931847801585101	0.31068548512211047	-0.3315511287718227	0.20194489844189248	-1.1609173639173662	0.8267658262832125	-0.2011461179296253	0.17191615860335427	0.8395197281326336	-0.15135338915223667	0.323642629928521	-0.7175639713144359
-0.7868656655336529	-2.2199540666092146	-1.8050955709867584	-0.0989751359906816	0.08109163002218953	-0.398688288335181	0.6825800638724462	-0.9071116655637871	0.03700211168436035	-0.6094121095736051	-0.28284583588341167	-0.16877270196464672	1.0577184098179402	-1.258743337065022	-0.7281259381874345	-1.306887002752321	-0.6759890415086265	-0.48958316598647433	0.15510552743462394	-0.21465801692388134	-0.7403522516192664	-0.3523279482295704	-0.6917863354815963	0.24886338686316295	1.4105744527777122	1.3765394928427037	-0.607115168847009	-1.9706447648203622	0.15037157776926782	-0.9478899582393765	1.3615740983865217	0.3120901746388377	-1.5050071813865804	-1.275386367625567	0.28719079172565326	-0.32750692140772036	0.1593252308894313	-1.1811920906501914	0.8684783265614897	-0.26152383173956856	0.12462555054819416	0.8411196051448092	-0.08278628013714459	0.288097133940313	-0.69209328350726
-0.7962006396409426	-2.2758481720674886	-1.8053477832952303	-0.11727208434100644	0.03698138903862874	-0.49279000358790254	0.5719321954873847	-0.8577247915803209	0.16667426895233386	-0.5379967222399442	-0.27304286223811325	-0.27265384003701315	1.029011496968899	-1.2177531029974293	-0.7313691900041419	-1.3126295621940511	-0.6912315776619808	-0.4632789340123112	0.16300142537136297	-0.2780198262529868	-0.6495818061856833	-0.3435057769200485	-0.6965918771105616	0.13615139974859197	1.452169498123331	1.341217903316322	-0.616773893665709	-2.005668605655681	0.20803251144209547	-0.9911315781068557	1.2791161511743852	0.30950697909728664	-1.4823072767477246	-1.2717738621304222	0.2679312436268595	-0.32859508737221355	0.10108668547813349	-1.1746555156221092	0.9164365671278404	-0.2893915865434361	0.056986296787224756	0.8704786847310224	-0.015717323433119927	0.24464000962992327	-0.6795185655628162
-0.811122595751445	-2.327080327769043	-1.788197346319133	-0.16005912499577604	-0.02689958234397315	-0.5488760388987938	0.47801087705019657	-0.8510099731317039	0.2694291416860281	-0.495108943287278	-0.2689048858755808	-0.35349033054717693	0.9527533321966178	-1.199818306768834	-0.7350612672828483	-1.3134581953704803	-0.7207884452821249	-0.45143491858423673	0.20392064441631347	-0.34538655831557186	-0.583949546861226	-0.3356343575071737	-0.6986675787419321	0.05326141330468579	1.5228139915560033	1.285630241218375	-0.6025426386265708	-2.0170059982070265	0.24647313389064704	-1.0353110659144211	1.2192060835592329	0.2967350579216329	-1.47384547458303	-1.2892494675110782	0.25942966848639704	-0.3475565935094139	0.04477802107157785	-1.1592313891495007	0.9507110519560854	-0.28256267895333276	-0.027367281241267978	0.9140724695711567	0.042882998240563526	0.19762489138970554	-0.6728348568212773
-0.8309034058847917	-2.371964241370045	-1.7704901968084816	-0.22351658959657428	-0.10622426002170107	-0.5760844429335422	0.4010350142778562	-0.8936892722679005	0.31487562364304217	-0.47482776949199595	-0.2840324062378222	-0.40348047494610045	0.873521921913178	-1.1891754045981915	-0.7808219502562421	-1.3152022709132503	-0.7552152657420894	-0.4603882136872242	0.2786961170009894	-0.41274943578457324	-0.5385745097952082	-0.3243429189042397	-0.7103397460141107	0.03074660755548337	1.5924887923470474	1.2281844957076835	-0.5773914292696156	-2.012476576121827	0.29314912580126673	-1.0695284761536772	1.192766309377022	0.26607393466862217	-1.4705668557536409	-1.3116229377750783	0.2605715543838281	-0.3771998337862633	0.00018022548925529652	-1.1464164162039605	0.9279481893812292	-0.24120419926135722	-0.11599940639087261	0.9550277937539795	0.10021083071279697	0.14840540130525812	-0.6854471236912356
-0.8429175175608735	-2.4120564904186486	-1.756698489598865	-0.2835228425937874	-0.18491791335094168	-0.5825866653273505	0.3325569996661176	-0.9753101722452696	0.3190358312730859	-0.473431246853343	-0.32521190482442963	-0.43897660135273925	0.8102525807160685	-1.1478672221953121	-0.8311684586022361	-1.3254326024152605	-0.7989407824791144	-0.47256297514791734	0.3482440905697906	-0.4841904732651452	-0.47364302324397106	-0.31060572983926055	-0.7545690010219934	0.06257820179485726	1.6468488080406494	1.1545561400092494	-0.5542811185566882	-2.0020063234401535	0.40546337037201247	-1.063930807660884	1.1679442720224034	0.20484663451330384	-1.4770483062434983	-1.3330837441812473	0.26730946329229904	-0.4071001211413391	-0.017052734664456483	-1.1360815082301763	0.9027699417799921	-0.18783701292423235	-0.18679314452981677	0.9828748177391861	0.14875033874939836	0.08532936758122125	-0.7060030743588781
-0.8413119020144197	-2.4386194862778856	-1.7448660414196961	-0.3450305568669372	-0.26005898154941126	-0.5702537933601092	0.275846064496361	-1.0589773896031507	0.297071481771632	-0.4889983668548005	-0.3838745412912111	-0.4490771576877883	0.7507008302206718	-1.0655478880712017	-0.8524622996515181	-1.334957938071928	-0.8457006544471053	-0.48967577487560743	0.38665320554511456	-0.557412332981393	-0.39645616168199677	-0.2880362908227449	-0.8200047640700943	0.10981514719024185	1.7220556258691766	1.0677987685688244	-0.5425402184921719	-1.990327609876278	0.5222712525206556	-1.0268997936013715	1.143179626661668	0.15753061174207922	-1.4893686638345394	-1.364231699766517	0.2926421237154431	-0.4354866868135236	0.004285608717526012	-1.1260947481782944	0.945815186420343	-0.15117885579693438	-0.22401606018991965	0.9843105068956979	0.18247130258783	0.008562118105911527	-0.7152776589609011
-0.841374913089644	-2.4551243968801386	-1.7391082189628713	-0.41295555962006336	-0.3278900014511163	-0.5364500007599401	0.2266389302150408	-1.1419999264411536	0.25130597537203536	-0.5131436745574878	-0.44637976318841466	-0.42707380459311733	0.7062965043530534	-0.9585080708785665	-0.8690766474056959	-1.3464141205587512	-0.8833491360164902	-0.5087763582593361	0.38544338061065475	-0.6240158555144026	-0.3110800368980869	-0.26879280367082437	-0.876454346992244	0.15233391638083046	1.8079004488743782	0.9712828582746431	-0.5509744041244549	-1.9595933439281645	0.5743351603786364	-0.9843966524268728	1.1480722941402377	0.13980838428147613	-1.4901990275983645	-1.3899594298038318	0.3490481585940214	-0.43936809769474927	0.06901995814705933	-1.1140464830158203	1.0199726458473088	-0.130347055249466	-0.2291032216163726	0.9509574622623811	0.19908261482351047	-0.05839912099358113	-0.7203300754939871
-0.8510132738554204	-2.4697043399145087	-1.7502363181342342	-0.47395357538236366	-0.387591460915164	-0.4882908538837693	0.1886785257205968	-1.2461375612054995	0.19454540434524398	-0.5443095100952146	-0.4937224183416012	-0.4112701585589759	0.6950610272267435	-0.8407584150236497	-0.8880365960525829	-1.3636049707427667	-0.9107707166222513	-0.508786280640315	0.345583229498985	-0.6984634759902725	-0.211676233868841	-0.26810073691920094	-0.9010119437577547	0.17623290442793033	1.8824396094742433	0.8556819826945177	-0.5766392778592326	-1.898841278661843	0.5873311161856059	-0.9404460930141317	1.194818073158359	0.10524463861334628	-1.4734764240213298	-1.4027983506334487	0.4280729196052736	-0.4126808988175088	0.16382097641184337	-1.0763213306694248	1.0704730363279498	-0.1242882159620768	-0.20227233266061234	0.8783482468362621	0.1995558805117345	-0.09098249231610518	-0.7307603325812826
-0.8630227180444482	-2.47655068683047	-1.7696566658865802	-0.5232684415435587	-0.4420890182845424	-0.4433614676235078	0.19552560945810804	-1.3667652544361644	0.1341015511177247	-0.5498166118127993	-0.5188306475710035	-0.4172696166834421	0.6912731372570347	-0.7250796068788224	-0.8959437298439765	-1.365370090937637	-0.9303212879800627	-0.48961624058973674	0.28516359235155836	-0.7928933096041203	-0.11890940088364192	-0.2860541578933386	-0.9028793443451321	0.15474818783065286	1.9514276771158077	0.7441933769929863	-0.6131277938409858	-1.8029085493922836	0.571305291873142	-0.8942948670963087	1.2745642486595004	0.02947090272784899	-1.4480547714899363	-1.394211680382601	0.5080323064024369	-0.37466649202640506	0.24022233373368432	-1.0087297807530662	1.106302960591623	-0.13200342857983133	-0.13608591888780827	0.7698048009528851	0.17974454001329326	-0.08352551568679586	-0.7439817264651387
-0.8759283197477761	-2.4775624622367696	-1.7738520023348223	-0.5612501920207383	-0.48443730816518304	-0.40512839994791455	0.24463943966334095	-1.4907213824857504	0.08298674598391291	-0.4818672546479221	-0.5291568136299551	-0.428395447571137	0.6716306947285202	-0.6264277687947318	-0.9036401108097362	-1.3574993910523159	-0.9374805348898846	-0.4636559844894975	0.23055940652460385	-0.9002591592849152	-0.03924131479323054	-0.3270406354166324	-0.8759902376486103	0.09049177836709092	1.9898147884437147	0.6787967629254336	-0.6492906832975125	-1.6793872424252272	0.4975295509655163	-0.8585044972410042	1.3860948277732532	-0.07975668872617629	-1.421374392935601	-1.3486870680786356	0.5724550059718837	-0.33057149379591305	0.27827169217945946	-0.9480777186283398	1.125105276938825	-0.14651122481114554	-0.04342405101873445	0.6445523770139394	0.13239916593174722	-0.035731978639084706	-0.7647963475085459
-0.8880917910095742	-2.476711533177112	-1.752847638254878	-0.5860964591881871	-0.5118458917173465	-0.37469411722107404	0.3145708446910607	-1.6154344668760916	0.057990053043364374	-0.3230680966870413	-0.5331846442211923	-0.4446716810943879	0.6444951772817598	-0.5695526685549963	-0.9277439895341439	-1.3545110504541455	-0.9428499700722511	-0.4234207296214361	0.194686778094113	-1.0300279068742613	0.04204017837971165	-0.3818348524990033	-0.8088844118442834	0.010347163457553987	1.967782099897881	0.6655777237622826	-0.6795464324090796	-1.5379419698542134	0.3869504733802961	-0.8433176829198583	1.519244253583002	-0.22295215564736512	-1.3887364838852503	-1.268792297887476	0.6076110135674477	-0.2888184800559327	0.30514528517049905	-0.9075947653275472	1.0914817469403846	-0.16631142442479024	0.04572789761287476	0.5280171827141305	0.06351550172122059	0.031535805919996204	-0.8027291064836228
-0.8702269843117486	-2.473894127814954	-1.729714848352219	-0.5931892517186872	-0.5146486232392006	-0.3715730504720458	0.4098558380864533	-1.7309517993564871	0.05079427950510938	-0.11425952622705973	-0.5440490225717014	-0.45735544870465805	0.6117439888973737	-0.5543371672992468	-0.9519844673122033	-1.3481634572645462	-0.9551788592274221	-0.3781217529939825	0.16956312384766856	-1.1805305133504091	0.10166290374777376	-0.431042142358322	-0.7227208677167216	-0.08587879861394351	1.9129292895831242	0.6854512942175894	-0.7106781627363975	-1.3964997722472767	0.2836946903032139	-0.8367673769131201	1.6292682928573132	-0.3750300173774617	-1.3393397252205546	-1.1728774891114293	0.5996217228535725	-0.2716134622866161	0.31182091900963144	-0.8854462986554934	1.0049424414349226	-0.19334372776816605	0.11927181297712444	0.42769458458067156	-0.0070543673917200286	0.08744763115028582	-0.84577686353431
-0.7952578072561062	-2.4641110379248103	-1.706508240212934	-0.5893296672118303	-0.4838062838166962	-0.4030826260962506	0.5153289188669594	-1.8245644813637227	0.06233071894395994	0.09244162206101776	-0.5725968038411036	-0.46544550572162857	0.5732654777967781	-0.5551362216681903	-0.966303950965029	-1.3330981169426095	-0.9797076045992726	-0.35404344181934305	0.14145824990291417	-1.314951755395299	0.14035207964603208	-0.4740510673790773	-0.6511603230943657	-0.1967605380389349	1.8674968048327691	0.721532681418563	-0.7346002466178488	-1.262194566262708	0.19884947385716306	-0.8292422790316479	1.715524872664615	-0.49643693381826787	-1.288944552982688	-1.0768863804630242	0.5496407514321151	-0.2707166535914691	0.27787255769893326	-0.9010503667506583	0.9040889818298595	-0.22639128162707997	0.176270235632109	0.34946098051747465	-0.0732990269036721	0.11434785631190465	-0.8810937140318937
-0.6987831836007954	-2.450345703807308	-1.6724841846480865	-0.5968615373751709	-0.4207325318928737	-0.44936680376871435	0.588777169839523	-1.901067776989476	0.09137805556457398	0.2834808637432042	-0.6139189912677979	-0.4863995543913263	0.5368504569744414	-0.5629217723519819	-0.9932373815150836	-1.3225205486809526	-1.0183883496765858	-0.3502894743491208	0.11918013405371981	-1.4201628872627972	0.1753459014436461	-0.5209738650485737	-0.5988986874777626	-0.3159013851284624	1.82695093513219	0.7605380293388171	-0.7421859687689072	-1.1279078100626008	0.12443750505484515	-0.8194722059235143	1.8088944727138536	-0.5504090231750097	-1.2430933157857535	-0.9989519300693923	0.47678295638061846	-0.2534830750356828	0.242972414165442	-0.949133897717258	0.8133424524770284	-0.2718906946449693	0.19972005048696947	0.2969399583158408	-0.1346261111518918	0.11040754164034346	-0.9004773038029239
-0.6409530190061365	-2.43145922955638	-1.6303893352121341	-0.6106909475731672	-0.3484720488696424	-0.4866682097281799	0.6295869372729522	-1.9580640541879077	0.12312582130523211	0.4246623514933825	-0.6524124350225855	-0.5178626672256431	0.5083213599209216	-0.5834336235086887	-1.0290653618729309	-1.3207291226709577	-1.0662345957396135	-0.35916669786460576	0.16836083676326793	-1.5046709969921623	0.19206666575350856	-0.56517542937431	-0.5635313628502904	-0.4374565036678118	1.8012175179474887	0.7866376196015572	-0.7398056847323901	-1.00089641886832	0.060271919759357494	-0.8164739824300129	1.9078239221705584	-0.5186478318586768	-1.1687296276031873	-0.9474260393433541	0.39850902445260794	-0.2079400449311796	0.2214103800306375	-0.9954375713303113	0.7163330524458646	-0.33284595968194863	0.1824681309944679	0.2522006768082766	-0.18844989700535342	0.08074496301142406	-0.894949267546657
-0.637545753456976	-2.39322709067782	-1.5875501518902042	-0.6280421902527582	-0.3010468812761703	-0.5070211363017548	0.6609945247313913	-1.992905776666711	0.17247149089381303	0.4987601997325104	-0.6800540169917844	-0.5650132817111848	0.4851722244946851	-0.6010421043405418	-1.0447859615332147	-1.3231992387111708	-1.1114044489171668	-0.38543785523550717	0.3169657817502226	-1.5696093350970073	0.1840974125882818	-0.6003364518135555	-0.5576294999371507	-0.5217076793481891	1.810011517445003	0.7868932861176522	-0.731527432929089	-0.8870028244258809	0.017150795596005134	-0.8238033834578452	1.9955762808184487	-0.4317817430013481	-1.0593160213420159	-0.9236175445569124	0.32290209999736474	-0.13548989789361937	0.17315458272568882	-1.030933012266768	0.6148354901670995	-0.39541037687978686	0.1493193874112705	0.21271540668198835	-0.2410199989164994	0.043146645743276396	-0.8639547155860491
-0.7025871855495165	-2.355781023461077	-1.5373691297838508	-0.6351196304184736	-0.3499881463302941	-0.4940438649808584	0.6703356981950929	-2.020011332906977	0.25051324796925517	0.5381219170002514	-0.6968812868701532	-0.6350563545675201	0.4509612924866011	-0.5998163298373974	-1.046553943570481	-1.3326456569224638	-1.1539769939134823	-0.42756166994982114	0.5152225450754095	-1.6182234693748192	0.16346128412106636	-0.6360350018268772	-0.5629503125696782	-0.5451330103298953	1.8576917815318523	0.7689066065698611	-0.7141958464666647	-0.7952950957979127	0.0091423325858907	-0.8418702646816156	2.07349667351417	-0.3459404199291969	-0.952818573537136	-0.9147432824794812	0.2705161291686467	-0.04425246551632376	0.09801203415012315	-1.060384761749971	0.5490136786396859	-0.44644919632049884	0.13063239967357693	0.19831269525017692	-0.29550196883967655	0.009230318321194206	-0.808490780498645
-0.8427844941798449	-2.34657386726375	-1.454744992680389	-0.5936436817163118	-0.4997253071535407	-0.45738297645123016	0.6417164671643514	-2.0325318978351703	0.37120116133904035	0.5633509515469612	-0.6864574916048257	-0.713105379887679	0.38714196289869335	-0.5907924540582792	-1.0523145208044877	-1.3479345966729608	-1.195459002461906	-0.452579299857097	0.699605895367119	-1.6474952530495504	0.1372189734680878	-0.6737727970743493	-0.5573846548503522	-0.5349976688529259	1.9387421897712371	0.7487629658510742	-0.6990610924772493	-0.7366770556009257	0.022512016666665267	-0.8801973088473087	2.1017191865063873	-0.25324331553384194	-0.8726093880647842	-0.9053848096736189	0.2524414832168449	0.04854438580221466	0.027189787369265313	-1.073101940335427	0.532294417747859	-0.48413532198396647	0.12569629806240787	0.2087672615015815	-0.35849645273117614	-0.03264930238816865	-0.7507697377775504
-1.0041628590596132	-2.313304616467885	-1.3537493419366426	-0.5040964084005097	-0.6884753434439939	-0.4162307020651036	0.5836023822349683	-2.027845287763697	0.537045534445309	0.5344631540691192	-0.6535063827965881	-0.7756150877693001	0.3017200817804782	-0.5828311950839342	-1.0454299285004314	-1.3613347788975019	-1.2292364958765614	-0.4462422058721235	0.8272669239653118	-1.6636074542294785	0.10993772643620706	-0.7100559083244782	-0.5416524444224472	-0.5003333294457595	2.017713322641361	0.7427818097491962	-0.7126365081768459	-0.7243956490779879	0.018360963339755416	-0.9376583359481299	2.068094652089885	-0.15120872864862187	-0.8172781645641791	-0.9035389396846293	0.24986050824319958	0.11652762583592154	-0.022706408789714385	-1.06768804456112	0.5460055821103774	-0.5015708307246551	0.1370391130158865	0.24023787327808943	-0.43142951607538177	-0.08962887023050722	-0.7062575726318073
-1.121477812409448	-2.197627555976868	-1.2771444668780563	-0.3865341398257114	-0.8900999154678744	-0.39335840693416724	0.5272754292244943	-2.029634457296392	0.6938122120489958	0.43442853130351144	-0.6224903349249736	-0.811547756856557	0.2083213013701562	-0.570644570074861	-1.025997737410919	-1.3635418367864678	-1.258256419978469	-0.4224648735871672	0.8461982343883374	-1.657185701319009	0.08210238000224562	-0.7491643988858441	-0.5105461551861341	-0.43501464054427547	2.062913717021753	0.7451008130782804	-0.7649064449093803	-0.7340848608841415	-0.02517393141245281	-0.9999490137010438	1.9934527770447599	-0.08353162466965905	-0.7866865090746831	-0.912439613256339	0.26457206559297874	0.14605376688824498	-0.05572053225038931	-1.0390890618978577	0.5808556480512923	-0.48063732304286566	0.1731290800613648	0.3028850860197986	-0.4990187516154673	-0.1636923198656283	-0.671516472325443
-1.1608830718598442	-2.0671163114519486	-1.2311772357791007	-0.26243483432561665	-1.0724290741344311	-0.40321461150603566	0.48546443728227817	-2.0466134588536296	0.7821272006694248	0.28745558202244714	-0.5871135158352512	-0.8173990307683363	0.11543942734216421	-0.5594285241945574	-1.0131613291977433	-1.3554291234019984	-1.2753595278578058	-0.3852890195208281	0.7590682255570607	-1.6141915644862532	0.0423538964235379	-0.7809927503658184	-0.4592712087252888	-0.3744371209090147	2.092398731967504	0.73974261905083	-0.8453866458203663	-0.7512185607203485	-0.09716111558115315	-1.0459562362737356	1.8919514488621505	-0.04401757271657965	-0.783806596655702	-0.932386160657232	0.29905545546813805	0.1339182887172909	-0.08365994588722901	-0.9800447390529292	0.6226949132174793	-0.4185778091189766	0.2275283853063276	0.3795302680374938	-0.553472513649942	-0.2531278187832465	-0.651965998441016
-1.1146796175158145	-1.9303735681425895	-1.2073031877503229	-0.16884681859849932	-1.1731389211287595	-0.42279503523998774	0.4556358418807077	-2.0688947765968306	0.8080326299009661	0.11347161003132367	-0.5373902100342921	-0.7998532189904408	0.02905816797834567	-0.5761417294507359	-1.0049966086194637	-1.346335203113377	-1.2716758455815311	-0.3312881147751777	0.6477040287862945	-1.5523060644997106	-6.730191815021991e-05	-0.7941185018152861	-0.4299263423522156	-0.35489301869616546	2.0762605029547125	0.7226921830831048	-0.9316363984036817	-0.7743730402190273	-0.18068938477665303	-1.0760824745538797	1.8111686304714891	-0.0006827486507120884	-0.8006511187218699	-0.970386431702423	0.32128312478662396	0.08067527058057011	-0.11934081400900261	-0.9005731302734423	0.6481780817653091	-0.34978746234165087	0.2766139394019131	0.43445683324072926	-0.6081958177320148	-0.34097548110681797	-0.6504932461402897
-1.0148794093347815	-1.7294453496351259	-1.2103112808928305	-0.1461775167575114	-1.1819609693254713	-0.430916019865568	0.4603010456850917	-2.0978836691873015	0.7717605175200438	-0.04131175545505875	-0.5053052475185144	-0.7526985995261782	-0.049548819395239696	-0.6088987750466999	-0.994474578658161	-1.342415636659792	-1.2565248811909775	-0.28182504559705585	0.5961828236334457	-1.5070107352974769	-0.05315898801021093	-0.7970177911679585	-0.4548859235885902	-0.38769032151546867	1.9837104937816652	0.697824113221835	-0.9915058161545375	-0.7821865239383021	-0.26897824031705336	-1.0752036849092328	1.7646022014342542	0.015775710141907744	-0.8281816316058357	-1.0209644432449256	0.31674295517389284	0.005954541018672982	-0.16247804055819026	-0.8105592894767911	0.6587920715691781	-0.2830203610577762	0.32286934342880813	0.46589308011721464	-0.6587976358537251	-0.39736262401601985	-0.6595258487778877
-0.8977884953635218	-1.5388787490065368	-1.235249541832966	-0.17830694577878953	-1.166021458185104	-0.43997643005491005	0.49900070555161447	-2.1496138482065055	0.7025998853310468	-0.13577608543345915	-0.5056507047103047	-0.6398222792458342	-0.109232897924513	-0.6269005077669341	-0.9769820941305062	-1.3489657846258514	-1.2319545122905822	-0.2578261134702451	0.651913918044212	-1.490894679523965	-0.12775869427570288	-0.7916122795011569	-0.5237604810647186	-0.46860290467666355	1.8926229718714012	0.6724735178231469	-1.0239813291845519	-0.7596193625783015	-0.32734658822244056	-1.0425961582206744	1.7353251105544267	-0.013042144302620073	-0.8599364553835471	-1.075489505876762	0.3071385998174181	-0.05204670414389114	-0.2141900792989046	-0.7184800317951445	0.669169661987486	-0.2017236691566608	0.37918355397927395	0.4841102954515657	-0.6893749872068009	-0.4121422483653806	-0.6774867514822109
-0.7836521006972194	-1.4241512008198938	-1.265210518623526	-0.2503095366187139	-1.1182848759780926	-0.44213477969727216	0.5386800582170586	-2.2045420772203843	0.6908410955231237	-0.176562761321183	-0.5208207813932734	-0.5221279695637986	-0.16143217203765786	-0.6270260136887577	-0.9313970385118078	-1.3615215501848885	-1.1961333036243436	-0.2657937853960292	0.7838149873005571	-1.503849968558831	-0.19269425508724955	-0.767316033152922	-0.6378656003216092	-0.5752677166359653	1.8529991050104022	0.6583794510063197	-1.0521686619175656	-0.7291034190796444	-0.31439957302275456	-0.996345237679299	1.743776081653774	-0.052251713131029796	-0.9031087809138549	-1.1272883153770066	0.2895997017010551	-0.08514579958356808	-0.2706654152467792	-0.6539240188158248	0.6864096867431567	-0.1312369926747716	0.4377103465300656	0.4789631970925831	-0.7147589528288344	-0.3994085566339457	-0.7144223778797423
-0.7053270004500061	-1.360085063233815	-1.2863840494957386	-0.33648850110076756	-1.0086546393301452	-0.40151821079791894	0.5566662131921156	-2.217870303698762	0.7153866427872926	-0.20240158968974814	-0.5514613323172898	-0.4685773990816635	-0.21771707419673395	-0.6037279310675668	-0.8515295232565808	-1.3722832591524186	-1.171779377072384	-0.295650229760517	0.9242262892734452	-1.534524824298034	-0.2506424594681401	-0.7296958220622788	-0.792370158900334	-0.6915942130068423	1.797698010556401	0.6687141397555009	-1.0780582638176408	-0.7059243398683508	-0.25255644200020005	-0.9288113612062224	1.8157384679844633	-0.08236935037656615	-0.9625951183278865	-1.1623040875687756	0.2604894324528485	-0.10257359148734806	-0.3046795679553661	-0.629749253002809	0.7004223459742165	-0.10580657669694622	0.5059804971666304	0.4533002534199417	-0.7497241979800144	-0.36828213732721704	-0.7651134273239998
-0.6744749110254138	-1.3337763083741097	-1.2899611582122374	-0.403741070276327	-0.8515664546030897	-0.3349121619424181	0.5695062895091054	-2.1653940337408235	0.7075560428329892	-0.20426888579708727	-0.6001207301000541	-0.44122339441537245	-0.2571508282918737	-0.5423304341114533	-0.7548642272322718	-1.3755609637169606	-1.1631091960763607	-0.3308647598534268	1.0401885745801647	-1.554923333543053	-0.32792710327754115	-0.6903521631872549	-0.9403991130938675	-0.8010365867865115	1.71218701616553	0.7121126306283683	-1.105832830532761	-0.6680838319386373	-0.1674531750793782	-0.8388720411881149	1.9019125468005575	-0.0921782906078548	-1.033670302398161	-1.1809388640871916	0.24391253409938943	-0.08848169944322293	-0.2905958227139384	-0.6231305307122554	0.7040197279284003	-0.10280621623448641	0.5903118605164052	0.4266369093244122	-0.7766439264313848	-0.3243014747038221	-0.825921826142934
-0.6749976695754223	-1.3583027819411795	-1.2924371448990664	-0.462626600644262	-0.6741215882962545	-0.226377453937351	0.5745303551445959	-2.051593434779654	0.6651902413518249	-0.1876654322538239	-0.6578696573276795	-0.3877409085714992	-0.2637630947346304	-0.47758192904264957	-0.6646307952199172	-1.365691021882159	-1.1492985093049708	-0.3631588024783139	1.1169012746299878	-1.5429740934335368	-0.3942845809370755	-0.6514989982235755	-1.0481784585410714	-0.8719609840638688	1.6415806745744956	0.7811245852897112	-1.1595291031715707	-0.6155972701108884	-0.05141054606281263	-0.7535999065096446	1.983333851123173	-0.0890745271434815	-1.1085743860460737	-1.204803116472665	0.2258926361015742	-0.05250367672740545	-0.2405461132932188	-0.6320650234496221	0.7101318511724618	-0.11210515422951986	0.673616905709402	0.3997482842176213	-0.7830909961047426	-0.28373414410797704	-0.8978488790169248
-0.6925217497183314	-1.415086730897814	-1.3170586025736828	-0.5165870923892868	-0.46341682175128074	-0.046745311220283914	0.573966942069759	-1.8924660003899798	0.5911185662285238	-0.15921997226333834	-0.7118786349572265	-0.3425407187232177	-0.26258041293186124	-0.44210977200456825	-0.5878582242374331	-1.3482765722695826	-1.128911305023395	-0.39637231907388093	1.1357534376273943	-1.5044050300348855	-0.4203476241364399	-0.6245520690256783	-1.1037290580101977	-0.8973775141651427	1.5772248763717882	0.8502805774249108	-1.236537483243167	-0.5776891129714841	0.08248205717407522	-0.6852832426220085	2.058499428112486	-0.05987361328404719	-1.1842890628920064	-1.24103088279075	0.19858513876677747	-0.031514354750860354	-0.16633780256767616	-0.6625220989544994	0.7306472065454662	-0.14563218457880273	0.7532609718496502	0.3550204576767311	-0.780445722986457	-0.254274781008447	-0.973651815424555
-0.7126106139972184	-1.495175240046218	-1.3554348583396023	-0.5598592677712511	-0.2333510808777126	0.1691207084065194	0.5943538826949182	-1.6899023105233535	0.46227136105450145	-0.0954254279261288	-0.7549130884649693	-0.3352236225994532	-0.263043561050428	-0.4404572773672239	-0.5221072454696066	-1.3219207760961083	-1.0983013621310493	-0.43370362377554966	1.1214202157403221	-1.45259158308259	-0.4379850970159227	-0.6269810217510345	-1.0916804870971188	-0.8995710522252673	1.5166842623328616	0.8918713980008833	-1.3008051522291282	-0.5746541234276332	0.2180742342275545	-0.6074845123165019	2.0922208115186676	-0.004343094170932457	-1.2499602923088156	-1.2777545982791678	0.17707310341825716	-0.037395020684961	-0.07526496351659988	-0.6976185389018095	0.7674261544294336	-0.17411018218859484	0.8332960163353377	0.2876308887318647	-0.7753494977609445	-0.22753643940413865	-1.0468555317660315
-0.724006283638692	-1.5613401630263906	-1.3999903156630855	-0.6052991970608051	-0.003043583922580706	0.38409776747918467	0.6323142871893614	-1.4999859486084919	0.3042833676554721	0.020290058766256797	-0.7824595445407766	-0.31693288477940157	-0.24500146068160517	-0.4736117583822958	-0.4907050744500821	-1.2876101014289134	-1.0489816431575125	-0.48129467040905016	1.1179565736382393	-1.3908255754971426	-0.4474659007559446	-0.6558260951948873	-1.0295994671785922	-0.894820685734474	1.4869480810963274	0.8912376331159162	-1.336426859573306	-0.6008558923264705	0.3592990302648153	-0.5031854741133861	2.0709427297863554	0.042085671323029025	-1.2984607853236683	-1.3105136550154	0.14329361580863745	-0.06214865431820602	0.007544475959623859	-0.7241481929056721	0.8246450839692698	-0.17438624441032247	0.8893925230343658	0.19743066281625607	-0.7605967719697466	-0.20637446969953097	-1.1031872642430982
-0.7374836525060913	-1.586284318235548	-1.4503405045617066	-0.6561585111193343	0.22413337665434047	0.5585747153670122	0.6672853726306881	-1.3786157862397652	0.17256172002908832	0.16084911448065572	-0.7962878454643277	-0.3012173482771284	-0.2183745791150567	-0.5346369211036657	-0.5006650968763597	-1.2577608930068744	-0.9920822796358438	-0.5520081721829222	1.1401103149614613	-1.3157034011441229	-0.4281090900258871	-0.6976423809106607	-0.965947053419416	-0.8942136689128042	1.483587539712064	0.8437592807960723	-1.3625549485059416	-0.660913015711424	0.5035536948075697	-0.3893046748688471	2.0256927296088225	0.06165771561630161	-1.3355997931890395	-1.3292041891328468	0.07352908015737336	-0.11641414861054014	0.07413414280962553	-0.7523286157077701	0.9165907406401628	-0.14595910036769094	0.9014062212851319	0.07408739998969252	-0.7391368370871604	-0.19540083111247367	-1.134319495597258
-0.7608140865437347	-1.5971414466339178	-1.49363797610269	-0.6907842346545936	0.4534410687975834	0.6399476024231385	0.7099648102041822	-1.3233978131720083	0.09966302366437405	0.27900377646046276	-0.8096605434247934	-0.27703929173680647	-0.18938233394296955	-0.5922023039134311	-0.5263144963220859	-1.2362322139087891	-0.9381256995823396	-0.6307488801684485	1.1629386938649584	-1.2161546672511019	-0.4053910145405578	-0.740150733378057	-0.9273748162378732	-0.9173078998099637	1.4721038353790838	0.7642109849221492	-1.3981950010064703	-0.7641211099868104	0.6349636745113229	-0.2995462821305194	1.985199090924387	0.08256555684360797	-1.3553308178627905	-1.3221728624339295	-0.01296877657302476	-0.19032660791534634	0.106450877452678	-0.7787995930955823	1.0344718081616966	-0.08658029591268324	0.865698346713606	-0.07506008443182881	-0.730279560034701	-0.18500239580351985	-1.1373484422554092
-0.7893464349026653	-1.5999562577001618	-1.5071005770073487	-0.7168157043834161	0.6840845657304813	0.6816976930771149	0.7454131818808802	-1.3099826634774676	0.10454184190750815	0.36080777564003214	-0.8257468326599022	-0.2474825487738151	-0.13559512342330904	-0.6338284346515972	-0.57008863877237	-1.2186231012642899	-0.884518757168618	-0.7036221535353203	1.1710004245029944	-1.1213162467173805	-0.39969519862798764	-0.7622128807465389	-0.9278973960499964	-0.970164349418078	1.4524556369356136	0.6724555131389149	-1.438953352128874	-0.8778179067283315	0.7404039883317197	-0.21864224892102951	1.9410789956264367	0.11206767981561894	-1.3630578139983862	-1.2933227068508522	-0.10767100526510195	-0.2606489763609171	0.08979249550719612	-0.7926472744836202	1.1566149167794255	-0.025726738010024525	0.7953400162775367	-0.22135528215145098	-0.7467184907283138	-0.17108729853681837	-1.1100545455093738
-0.8261892439606108	-1.6312019576834271	-1.4980332369417932	-0.7478581859779425	0.8684256267029309	0.730342080430436	0.7325838714188231	-1.3403876801312666	0.15626569370443283	0.423499635812332	-0.8318348898369617	-0.25487173451456285	-0.04225423652780859	-0.6557877874400023	-0.6416001947742036	-1.204031265614598	-0.8292676853773504	-0.766920329257882	1.1674463282002046	-1.0552523672860903	-0.38613198605792626	-0.7610571964622753	-0.9810653239281836	-1.0337355656511182	1.4248623174710697	0.5793604928488184	-1.4757950123703807	-0.9570566560246736	0.8255028061064248	-0.1466073448142366	1.886710842420662	0.13020570681206098	-1.3804987481330162	-1.2536761193289947	-0.20738267174693656	-0.32276297477511096	0.05473883871196391	-0.7885477349088564	1.2651907563128035	0.0063037445056825705	0.7044464368344258	-0.3550118333071029	-0.7826020593672397	-0.1437840866474263	-1.0656633713458425
-0.8735665712986321	-1.73323561596488	-1.4806921028544129	-0.7728825405768925	0.9562486452817188	0.71532679910551	0.7106861224847059	-1.3955259735842074	0.2442004309690568	0.4475438378036237	-0.8318924660355929	-0.26864485633701923	0.06336421076077821	-0.6511147836174362	-0.7146494658371472	-1.1978204626636475	-0.7642392467307493	-0.8142335492239827	1.1594675139128179	-1.0187223838932238	-0.34611052703848677	-0.7476290857523895	-1.0602635734969559	-1.0753116193232048	1.3961276220775285	0.5039064621692574	-1.525813081160854	-1.0019480565826036	0.9282736322567828	-0.11935378864978782	1.8215637553636395	0.14891013790063018	-1.4084708036533018	-1.1972318214462851	-0.286857148094506	-0.36880867472148016	0.025084462636818527	-0.7652218241413786	1.3419725915272978	0.011323718063939142	0.5978870659592879	-0.4758579133986706	-0.8313421568346117	-0.08601232267356794	-1.0375726029583379
-0.9182694285549153	-1.8424788225901971	-1.4603336483449458	-0.7945877139094052	1.0020265934719963	0.6560148851025258	0.7033043346188451	-1.4527757768297824	0.3513797538003892	0.4186781572001495	-0.8323731021285188	-0.24281674856353258	0.1734445939416311	-0.6322177753215275	-0.7640319751473686	-1.1932248367613563	-0.6659078228949112	-0.8390064270671213	1.1392208486545072	-1.0337051891531237	-0.29800980982546593	-0.7241996026173524	-1.1372801437102202	-1.0751874567914999	1.3888660548857992	0.45078904274794407	-1.5956347462320217	-1.0260526999810289	1.0118508420595664	-0.11866700346531547	1.7347978216106217	0.1636039041750043	-1.4399850855470482	-1.1405909046617277	-0.3315940476376932	-0.385202566155059	-0.022855535958262292	-0.7092169500078922	1.3716081666736712	-0.009177534296987085	0.49304266828118964	-0.5739926128973395	-0.8892780260188677	-0.015930519682087585	-1.045491254139013
-0.945130816548641	-1.9066850521556096	-1.4447733792161657	-0.8176009087215684	1.046960444157154	0.6224090706170338	0.6981295470142896	-1.5122276348848283	0.41967998673514806	0.3754080722762685	-0.8192582454054043	-0.26232900489357214	0.2828343901956925	-0.6088109209014231	-0.7839364086795056	-1.1788066194914877	-0.5189268188951177	-0.8614640826819292	1.1270547586593795	-1.1070195591153813	-0.24864199765621517	-0.6928214304806667	-1.20371355912692	-1.0343609769219295	1.4106761910220789	0.41498492768414375	-1.6603885618612797	-1.0357972611405655	1.041664570187778	-0.08824906610144453	1.6276433820304863	0.15137874301891896	-1.4718156964936804	-1.105190698497689	-0.3278281705170562	-0.3734983558597965	-0.07810715190540236	-0.6224146759964329	1.359459293902684	-0.05983495198399633	0.40400179304317163	-0.6518329297713856	-0.9479629713586576	0.04037740361396195	-1.0787429137333113
-0.9612779880107251	-1.9671632784931947	-1.4420667105398806	-0.8118222786166326	1.065821516079804	0.5751854673808072	0.7345576114899084	-1.5537660668088806	0.3987210475981972	0.3170290026056917	-0.783188008619117	-0.353358166249375	0.34794391811389447	-0.577936464132813	-0.7762985701653111	-1.1445906457587423	-0.35117151179827594	-0.8766188658965165	1.164506566677218	-1.1947346907063976	-0.20482332802839628	-0.6658677821880937	-1.2514729686698458	-0.9574215947753	1.4593229684304192	0.38260890449812046	-1.7067788759833804	-1.0398808134346218	1.051821970772274	-0.03146005461123574	1.522411574245448	0.10169233549220347	-1.5065328100478947	-1.0740222006390914	-0.2800058327099202	-0.35813550881777195	-0.11201165228417434	-0.5326707476336165	1.3133134486256315	-0.12112803000282586	0.31233958571641385	-0.7112307502998201	-0.9997871313241256	0.07859570046329958	-1.1197338240863837
-0.9772664649129853	-2.007022040909575	-1.4506726866265236	-0.7748200090127122	1.1278585851453964	0.5089909024499294	0.8038933058779921	-1.571549108115629	0.2953506832631564	0.22093750258451653	-0.7369142681100935	-0.4029638326910563	0.3662051867888251	-0.5371177548250456	-0.7521673716301729	-1.104148085585971	-0.21239450527479634	-0.8628598309395799	1.2440459604991434	-1.2757081381194963	-0.18371865962559691	-0.6447295103375557	-1.2799809764626657	-0.8591446516245245	1.531232831277412	0.3587923081960005	-1.7313980758061631	-1.0556615290770153	1.0336605563237797	0.023774459230248856	1.4452803214656247	0.026527565856044905	-1.5439914420604528	-1.0427128414776778	-0.21884063640266588	-0.35115810868323644	-0.14282395696216557	-0.4587030054397146	1.2281068874822434	-0.1808809714162281	0.21782501364224757	-0.750616744048265	-1.039306383395767	0.0864901071304483	-1.1483252448140786
-0.9929025465426953	-1.9759968560789651	-1.46440903015867	-0.7346643636820286	1.2417256995617603	0.4784168704656701	0.844340622862004	-1.5841421090572916	0.16626823784359318	0.10460274340983218	-0.6866402334526571	-0.43033385727223267	0.3779823818038164	-0.4927974302983995	-0.726654571238098	-1.0534541492590896	-0.13264798693451413	-0.8312305878402565	1.3333694836975711	-1.3459735245570357	-0.1943117364300908	-0.6273068978428176	-1.2960676641057876	-0.7629186895530267	1.5715243553670724	0.36159383706250325	-1.7381399207650845	-1.0877334043985585	0.9643740038479354	0.06795394703781361	1.3954568967755006	-0.06179873239486022	-1.5694724062892629	-1.0228161824548656	-0.15988491109557768	-0.3520520612997367	-0.18754456315388043	-0.4174024912886109	1.1449456949356627	-0.24893030907207456	0.13989592069903894	-0.7802545611568859	-1.0660223882065107	0.04886767954525474	-1.1524305940036377
-1.0098618607521135	-1.9278830440655448	-1.4790311925303283	-0.6845081879306357	1.3346952543853554	0.48020643734539953	0.8956901622750308	-1.6048732961122465	0.050381803458134075	-0.004768359892472718	-0.6275895834733578	-0.4784296467359942	0.40984862646165493	-0.4403150373224903	-0.7159764280726224	-0.9676893002079087	-0.14613817253610314	-0.7808281999294974	1.4172921373287697	-1.3903321875184267	-0.24172390365081942	-0.6188173217197552	-1.3035482296681387	-0.6747081086949401	1.5658047584415382	0.3837251949205055	-1.7331225205031395	-1.13169616580528	0.8842359839933849	0.08763809659921143	1.3666497028455944	-0.14427109702308755	-1.5757034296122527	-1.0054931768189275	-0.10265374633906148	-0.3646045269531478	-0.24569538670132646	-0.4320677335269596	1.102047771651531	-0.329671244132081	0.0847679739921215	-0.8025344713383861	-1.0802642377912153	-0.014904109042117674	-1.1182235228601427
-1.034508526138885	-1.902012725215236	-1.4882584721085732	-0.6213393477877889	1.3758429589795877	0.5548946515883089	0.9817344635194317	-1.6238298008371999	-0.052640534212270905	-0.10397517964602809	-0.5615847300245389	-0.4698469773363076	0.5043846009131012	-0.38883669172117025	-0.7176039082261328	-0.8672852650398111	-0.268473885284119	-0.7044622484581727	1.4888074897629542	-1.4416869378342603	-0.3196970974525121	-0.6251971021145695	-1.313407812417149	-0.5679651203267873	1.5577388232552782	0.4167529876757284	-1.7243030865874895	-1.1802221739020466	0.812787146504809	0.08240228266597886	1.3533957392581204	-0.1963311633173885	-1.5832261299011927	-0.9777933885421835	-0.05029906005547848	-0.39361942992766463	-0.3037497161985351	-0.49999178426760754	1.0833550898019808	-0.40252624388458	0.05621322596783375	-0.8181934107821449	-1.0755629230075323	-0.07272753798107554	-1.0415068959316656
-1.0553115159369797	-1.8509829245949418	-1.4916510352335077	-0.576799067074614	1.365369593818976	0.6868528879063553	1.0535893679618824	-1.6474620502316057	-0.11933597752676528	-0.1817412694767314	-0.5012398672325176	-0.3010371242346718	0.7037698659562285	-0.34293080904881906	-0.7028512104317258	-0.7931081275510768	-0.4318087736494311	-0.6243423295166259	1.5323498806284161	-1.5164005252674062	-0.4059532624632568	-0.6390552348837162	-1.3379654091826598	-0.43304643448613434	1.5408311987694565	0.4513867982644473	-1.727389659143513	-1.2251473990648223	0.7323154406915039	0.04883104128308049	1.342771046390435	-0.21624370486835615	-1.5976026263359917	-0.9501229463701929	0.000819886695268185	-0.4267442300751642	-0.36893144713371384	-0.5832578142183926	1.088614119611193	-0.4518433068371495	0.05206796691902978	-0.8497556622920476	-1.0588137055381968	-0.12585634375802485	-0.9481102018691849
-1.056240345860655	-1.7715689323840706	-1.489193503105835	-0.5560856565071881	1.2767024777350686	0.7410173709277338	1.155158032019949	-1.686363811265371	-0.11701257729341048	-0.2288786478614985	-0.46233588014835564	-0.09593815893958477	0.9462982052940901	-0.2896828299497861	-0.649776623842798	-0.7445081341081247	-0.5477011641786065	-0.5425389132690503	1.5686634732873554	-1.5978288147233837	-0.4933054034972358	-0.6441281513640582	-1.3765157199385185	-0.297240216474404	1.4931286794416523	0.47344973832236814	-1.7655338254859256	-1.257585195111511	0.6592293174319719	-0.004900668418188331	1.329958283755941	-0.22634730618803478	-1.608057960552727	-0.9328791752170889	0.05972477461651178	-0.4434208732947928	-0.4510171812331598	-0.6587315895576039	1.128017443282689	-0.4833688860789073	0.055293538268902875	-0.8965606561232089	-1.0487967708390955	-0.181409958563627	-0.8720319066744502
-1.0408889809412174	-1.7084237698473157	-1.4875910322190797	-0.5446420037967235	1.1879411177549586	0.7401788753832185	1.3375423804431956	-1.7288728857699147	-0.10686502204398589	-0.2548722943506383	-0.44565380242305774	0.0698038804615572	1.1263883888976274	-0.24145090419297022	-0.5728284255056186	-0.7064962312528793	-0.6128877722336801	-0.4351390615571155	1.6223480414071196	-1.695531198289805	-0.5865285536370897	-0.6408391545201807	-1.4401315896548896	-0.17376287799976653	1.4591640024235948	0.49033453119515924	-1.838432890534941	-1.2780306312584853	0.575763336282107	-0.045734847746550615	1.3212418746848826	-0.23600236785094242	-1.6258646501547562	-0.9276262224662281	0.13269206557598157	-0.4463883390089893	-0.528874721494943	-0.7329223028925	1.1781272608654472	-0.4883815948418553	0.0599763925426852	-0.9219906821401397	-1.0476684552910116	-0.22546295213816045	-0.8178321187460268
-1.0198316130986984	-1.6853708563591643	-1.4938594308125674	-0.5546732389470018	1.177062094084605	0.757030306673679	1.540116295484493	-1.7593575820385303	-0.11043229535650223	-0.26516611959211367	-0.4436311255319949	0.2258939211444321	1.2260148574022522	-0.21173528543586556	-0.48494449721607663	-0.6767390931837767	-0.6369877952615124	-0.3235155830086398	1.70483473460209	-1.8171783171982632	-0.6679933885239554	-0.6280661555412003	-1.5332238842984345	-0.0646654001415015	1.4601813848672696	0.5339166698471939	-1.9211282690752873	-1.290395061811498	0.486188677513971	-0.03894453616459409	1.332537336481082	-0.2537442393841042	-1.647543075560335	-0.921035087338612	0.2203513610445202	-0.4448374883036873	-0.561818667464536	-0.80968305201043	1.2114561481514496	-0.4616435157084779	0.07563329810322487	-0.9165572096143002	-1.0477280052782718	-0.2546777677362206	-0.7865079706614605
-1.0018734566598	-1.696425151246967	-1.5075373349073857	-0.5967510003487214	1.2010533120092446	0.714364081998844	1.6732899210081076	-1.783044158443039	-0.10707448253659124	-0.2548596561367139	-0.45955720273612827	0.31332661160853237	1.2580713236087875	-0.17069066546881512	-0.37458417035563685	-0.6511172292522827	-0.5730498930628032	-0.22994091546016526	1.8068256148245656	-1.9380699357643139	-0.7114127806414515	-0.5973632524194475	-1.6240467938837377	0.005224309371646517	1.445248118186205	0.6083984475782257	-2.0012874297501346	-1.2933839268941962	0.45599677196583793	-0.0024378419770978155	1.3489909037275618	-0.2931535229502004	-1.664822550074221	-0.9029872329152644	0.30986817638045555	-0.4402392016820739	-0.5230368314555969	-0.8737813873845519	1.216461648184842	-0.43114953740054407	0.11271403981953129	-0.8843878448706602	-1.0441393349933932	-0.2829660582935031	-0.7846138359744077
-0.9973016530907554	-1.7440304812613239	-1.501361209109681	-0.6668437570094381	1.273764526709968	0.6115746212432308	1.7252602913889485	-1.7893424698142066	-0.137733053715704	-0.23308717309834517	-0.4923856492081504	0.26632418133567853	1.2175045107235818	-0.10277104410860136	-0.22066045387054647	-0.6184375151228216	-0.4500731779751869	-0.14188970665642262	1.9157324724761176	-2.033305379437158	-0.7146395948065125	-0.5596523335506788	-1.6720364308963405	0.037437588430706784	1.394461658326011	0.7027862041961817	-2.0700634209093067	-1.3008837642776327	0.4641520567978049	0.04426355056699514	1.3500885256105843	-0.3585289964276298	-1.6753635567427794	-0.881124384873974	0.3935113183672767	-0.4339729651306327	-0.42609978580601887	-0.9372225446589031	1.1782266171289433	-0.4223555026794591	0.18623574050506247	-0.8232755976633064	-1.0320757612584621	-0.30538176448451654	-0.8069012093185413
-1.009789514702782	-1.819283222826798	-1.4447580004168696	-0.7429362178279887	1.4118441273290128	0.6394429523269027	1.7273452786276777	-1.7644172375793707	-0.1770407320048379	-0.22815511011432318	-0.5237571675234916	0.17499865155450092	1.1473830585223141	-0.019301239034441274	-0.04856906324975082	-0.5719551397974109	-0.3437333872471989	-0.0642636128008203	2.065660310148416	-2.1044534678053672	-0.6957024328883252	-0.533464662051164	-1.6570058660903069	0.07249740849441447	1.3386423346897633	0.8069180959205079	-2.1215582747860195	-1.324013644063697	0.4717511983651808	0.10584159638118258	1.3453500991155765	-0.43399824918845803	-1.6698508639773846	-0.8619408361966695	0.4707411286014028	-0.4286863635551005	-0.29736356451011486	-1.011593199616355	1.1168621331466664	-0.4379857097859558	0.2943234812760078	-0.7417467815201375	-1.0084500873655262	-0.321267019086999	-0.8458185845626593
-1.0333999979636443	-1.8924527447736608	-1.315862131988371	-0.804941348720161	1.6114117238792516	0.8368465422791077	1.6673507577032958	-1.7369929628798393	-0.14207371961629958	-0.23486600170821306	-0.5503273315355435	0.1278039823030251	1.1168152826968871	0.08560916101792007	0.09176499881202481	-0.5289135650903158	-0.24951436803165347	-0.011969357583482467	2.2393323755063728	-2.1532564771687825	-0.6504496236315901	-0.522351279457143	-1.6029133739291326	0.1332266823350924	1.3016127930601349	0.8932469558762101	-2.1505711395548195	-1.3514607734136581	0.505996276025656	0.1566526228517128	1.3386065398342633	-0.4922167322301064	-1.6406662137543697	-0.8492838612165239	0.5432391513838458	-0.43447849105114533	-0.15876740571725415	-1.072671645151052	1.060636766241795	-0.48309282385717955	0.4162909533100426	-0.6669305758481043	-0.9758323653963318	-0.3471821655807282	-0.8972355799001921
-1.0617619830451168	-1.9470211650200906	-1.1669399911152225	-0.8582478297253606	1.795625760469862	1.0508453565498388	1.538271745672606	-1.7140198812080052	-0.03853256441805734	-0.24412981251484397	-0.5849131037223255	0.11021411575919601	1.1209588042576395	0.23226701419954415	0.2039908784623395	-0.5124092966810556	-0.17233185904977294	0.03971963239416308	2.3448999655818157	-2.1761797452111353	-0.577369616461512	-0.5275081846209343	-1.530928918410229	0.22198909666742422	1.273478989172389	0.9373152210025089	-2.1514608796378334	-1.3828377068538333	0.5332962365979145	0.164185105520115	1.3248790922972504	-0.5217614173593297	-1.594686467879701	-0.861794105672903	0.6177393850549346	-0.45436251059131544	-0.04268506328199219	-1.1116290064345187	1.0099342371561093	-0.5538482977654873	0.5238633135347273	-0.6163187147588524	-0.9304991540422023	-0.3808746114873807	-0.9516272845590221
[truncated: 152 more rows]
