# Supplementary material for: Obesity dysregulates feeding-evoked response dynamics in hypothalamic satiety neurons
Source: Sci Rep. 2025 Oct 14;15:35837. doi: 10.1038/s41598-025-19800-2 (PMC12521569; doi:10.1038/s41598-025-19800-2)
Supplement: Supplementary file 2 — Supplementary Material 2. [file 41598_2025_19800_MOESM2_ESM.zip › Fig 1/Fig 1ef NCD and HFD/matrix_MPK144_3.csv]

-0.17558845438519993	-0.1474722733640065	-0.6896760540108413	-0.7639668599793733	0.17191907425556258	0.057092754097170725	0.45596672290344	-1.5463526458405845	-0.2383847689656605	-0.6187579205662296	0.023252206627044504	-1.8602305171927636	0.03396115967902015	0.567558213344405	-0.6527371406138434	-1.2147328118032945	0.5039848153576736	-1.038157803556939	-0.013995508199967907	-0.21994813661308635	-0.49850919587951364	-0.6968809005257321	-0.9062246520791284	0.23625957867262684	-0.5339250685108939	-1.7233313357465871	-0.1448879361091869	0.442511355235818	-0.9029630644816405	-0.09913543731496706	-0.5419465614770711	-0.18198240426135834	0.1717506063450323	-0.9810317481806855	-0.20226552435880377	0.03767537838384708
-0.18784038710294199	-0.14766982416712102	-0.5841919932944253	-0.7844068620579263	0.19091420094250316	0.04754806825955757	0.4736487590635102	-1.4875312798343332	-0.2576939189492047	-0.6607868489360085	0.0695750553421618	-1.8624425793898722	0.0007469486103101296	0.5411294886208553	-0.6623221269438032	-1.2033206530457297	0.4020445300732278	-1.0397619038193615	0.0023904764680740802	-0.2171493906745281	-0.5061073469196604	-0.7223427004430525	-0.9178385292083999	0.24474860565282536	-0.5748033332559295	-1.715942109135595	-0.1414704023095083	0.3994668589560189	-0.9001874407418013	-0.11225287289881192	-0.5237571533297117	-0.2047196702746263	0.1622623512089979	-0.9594901599035286	-0.1793945459054026	0.08582228744882557
-0.19312238729977574	-0.13932203638419216	-0.5243952628405236	-0.7930238751141597	0.20902158287706415	0.0779180848147053	0.4957966073786518	-1.4273525239243021	-0.2647872295976204	-0.6985719529080502	0.08490867328932798	-1.854232900390394	-0.06694129930254826	0.5148900084147422	-0.6574855414850184	-1.2000456225396754	0.3449874367750056	-1.0369751727752299	0.028896999574810258	-0.1999832667912582	-0.5003924982740786	-0.7589593604341923	-0.9393123510025232	0.25877695529313144	-0.5996761672561028	-1.706601502257617	-0.15723606234835288	0.3597601217147422	-0.8931217982199874	-0.12964096991681104	-0.5436655059998566	-0.21157753311647332	0.14202827877191407	-0.9404285220133364	-0.11706932171261857	0.12815018084397045
-0.1901215475398872	-0.13190375045694752	-0.4668968842786544	-0.7987956480103159	0.2153435004702948	0.1935771282323892	0.5485739685661759	-1.3753982548307657	-0.2626622452305183	-0.7280527212094903	0.09683358688473478	-1.8418672257478623	-0.14496319966963284	0.4891563933610079	-0.6240635827817511	-1.2174406430210403	0.34698097956627205	-1.0224281851012944	0.044897843577576424	-0.1896175410928923	-0.5011717958166577	-0.7739536287830274	-0.9567134152047144	0.2485520138173364	-0.6086219147155685	-1.682885727412835	-0.18085220537888563	0.3326172133071449	-0.890417521359032	-0.15097306519304052	-0.5831351167730454	-0.20421139258893167	0.12596437841881492	-0.922053937685879	-0.10111025819870423	0.1588419877576246
-0.1790453877127352	-0.1295133857392508	-0.3963757430789451	-0.8063893907661216	0.22730259724113458	0.352321933745388	0.6058926982904869	-1.3259889212804459	-0.26108035421316755	-0.7409981434196764	0.1223022710608459	-1.8411072924189031	-0.21413687802803985	0.47089793674601915	-0.5940916764828844	-1.2336794495685441	0.3408773211230691	-1.0094953626326049	0.050208362090437685	-0.1922673098574603	-0.5133764612196086	-0.7596528179835229	-0.9695210724933281	0.22581348439073792	-0.6082684953057202	-1.671944988715928	-0.2023632601002178	0.31289294668705253	-0.8922389381315933	-0.16618878138483184	-0.6132133402592466	-0.19086467339631974	0.11502255960321868	-0.908600504907555	-0.10278875736627761	0.18443126475437463
-0.16988623377107306	-0.12938269828488208	-0.29133340923592255	-0.8281097509167095	0.2551960595636893	0.545161654406278	0.6756220244212584	-1.247913763910381	-0.2755257346683289	-0.7630288654351955	0.1691336496108512	-1.8519707404529355	-0.3245633459967409	0.4356518732369815	-0.5662728308076053	-1.2420696359640708	0.25759659636487575	-0.9987724241725007	0.06817766187620024	-0.19141683822341762	-0.5289191177632742	-0.7390767417092092	-0.9956562463325331	0.20864458486090404	-0.6361137664442257	-1.6636138958960707	-0.24283698631448009	0.27386845579012775	-0.896351280170023	-0.1954849531726069	-0.6301151928457885	-0.17905770917449987	0.09389962715086357	-0.8866493671313966	-0.08190685751825967	0.23950964836724392
-0.16943479100378658	-0.13961886912938573	-0.2748897701424789	-0.846348756500003	0.2647915359313187	0.7210878210955076	0.7209742818365099	-1.213302367680437	-0.2998099807948867	-0.7569237850353268	0.19323663139195785	-1.8737272718040245	-0.40816784933122924	0.4062287179567621	-0.5559796544048575	-1.2405316532784632	0.19919832342117702	-0.9857697761629766	0.08419214243840682	-0.18366713241525348	-0.5374177904081812	-0.6799612367842495	-1.0230713168349639	0.19523498296302141	-0.6558251682092724	-1.6430437460416711	-0.30511542200619535	0.2418889456059563	-0.8969119285473239	-0.22287714530642652	-0.634908403534325	-0.14968019156096646	0.06390728350525712	-0.8630314165470766	-0.05579991536356381	0.27915208158962496
-0.18087817013170046	-0.1589302199446994	-0.3037935902166088	-0.8656547271433253	0.2637575743961945	0.9142092489888866	0.7470393906898753	-1.1895078001410149	-0.3318419575342416	-0.736170730388783	0.22328652539066202	-1.90228298380307	-0.44713754706750564	0.38815149936039534	-0.581270994130707	-1.2302795261422756	0.1741366426166874	-0.96682252129859	0.08243634327154847	-0.1838001994056136	-0.5523283500561993	-0.5848945109306383	-1.0363822421325128	0.1772882977162316	-0.6568070822346647	-1.609199006691048	-0.36205744195737594	0.20495527735202984	-0.8874140479092046	-0.23629324436540172	-0.6362802534900094	-0.11056985573108942	0.03313367508138552	-0.836655713441098	-0.055064572871103515	0.29768269031361544
-0.20253707553669442	-0.16987757368041861	-0.3675510855269294	-0.8810647510817425	0.2660604887244261	1.020957756731568	0.7422885528346735	-1.148344098677047	-0.38160194544664583	-0.7213148338580063	0.24895506845384713	-1.926414571407897	-0.4405974080419785	0.3773616504123948	-0.6470390595684286	-1.2063786207472194	0.14045678139494397	-0.955318291651847	0.07260917513865087	-0.18723969183036424	-0.5710011850625586	-0.502723293645882	-1.0331809203551106	0.17700382979197443	-0.6471481123536827	-1.5700204946106593	-0.4071351346928839	0.15940221374453759	-0.8735027874340073	-0.23476938186161198	-0.6274475231729273	-0.08334855464842895	0.0009167827776668635	-0.8160065496180966	-0.05181262346345069	0.29834083032119246
-0.23212859104408565	-0.16437958286756052	-0.47342937560347204	-0.8890029711283569	0.23692548925552867	1.0117837383051247	0.7083508375742392	-1.1020482355869297	-0.43411801927801036	-0.7290742524313838	0.24405408441193618	-1.9346912825951665	-0.386353692154377	0.3583294748665017	-0.7183057732149729	-1.1858874556891903	0.1142741599581077	-0.9455351672278454	0.06823515655924628	-0.1793887393990999	-0.5885223914782174	-0.44782807330144053	-1.0220790018911294	0.1844035966824547	-0.6301247872822617	-1.497408333955893	-0.45131498644990875	0.10665722405781727	-0.8560674514443468	-0.22642377407359787	-0.6179536603470819	-0.06717320018845692	-0.03332317410976956	-0.7980221401772425	-0.010948590668128602	0.2843471867558213
-0.26082736066206547	-0.14834757538396298	-0.5687347192265179	-0.8901370025635874	0.15769035358470482	1.0115316844655298	0.6695259144038	-1.0428196526095443	-0.4582969564447829	-0.7627004084936437	0.21598501404956377	-1.9252757298174235	-0.28976750582952093	0.3296312716607698	-0.7847046976255794	-1.1851348258643184	0.12930509288181866	-0.9205829158516584	0.06319331512292611	-0.16859584937660624	-0.6125074380664922	-0.41733345268519423	-1.0111477363155779	0.18418754509441115	-0.5909666130639758	-1.387105913904361	-0.4853553107657155	0.04043944348478819	-0.826388991038059	-0.20783536664986696	-0.6542663633909243	-0.04271245314186163	-0.07086089074546195	-0.7811501315590029	0.05206249644981774	0.2604674400979031
-0.286227421128553	-0.13014554830922034	-0.6197407154747737	-0.8746172336475675	0.06779444784339603	1.0008008629121747	0.637357324178663	-0.97167332269807	-0.46495549153065474	-0.8123154868667151	0.17317524043834442	-1.8932315216453302	-0.17881108940963047	0.2965134811093651	-0.8409528976595734	-1.2103937372477305	0.14969163104896177	-0.8793820724055144	0.061234073231443455	-0.1622375614459061	-0.633899155610295	-0.4262608430551048	-0.9973817366488822	0.18321171208841616	-0.5403423293222316	-1.2607657498985514	-0.49126215930836886	-0.022213862341442486	-0.7950285854998682	-0.18623656715294865	-0.7124856921126492	-0.025391841804765353	-0.10610004416510103	-0.772419036999511	0.09470779366787113	0.23482798576014985
-0.31442614832753624	-0.11687925206923881	-0.6493063342337738	-0.835191350443701	-0.009889745524741695	0.8782322700607826	0.6098105731082368	-0.9234457368906142	-0.480995550519712	-0.8555512684942176	0.13451142840675706	-1.8455398840368438	-0.06733294079360799	0.2448409934868306	-0.8649011182818617	-1.2506430713604355	0.14082435271340882	-0.8342106090156781	0.06451569283297784	-0.1565532867489887	-0.6320028649233518	-0.46676506809551943	-0.9820893417023389	0.17537264030224806	-0.5020024167917724	-1.13312466571475	-0.4766941831311728	-0.06634365511364079	-0.7750882836076854	-0.16995261995209782	-0.7298569487804136	-0.032804302439443545	-0.1498220883087436	-0.7628473823328988	0.1272318550890732	0.21243722252362973
-0.34879817408145447	-0.12057497170905966	-0.6734825684872778	-0.7864523865015819	-0.07295356612538494	0.7127885777594238	0.5771444164669222	-0.9103656822198207	-0.48518383829175643	-0.8703860714599407	0.12176709337434766	-1.8106506886944966	0.02530533497626598	0.17634612399123967	-0.8716126437417792	-1.2949795126525523	0.11820200884055583	-0.7884767669456036	0.05938982070605233	-0.15462960091008304	-0.6259633089683622	-0.527421589796768	-0.9626823160014247	0.14753799404268025	-0.47877771271601477	-1.021734676394417	-0.444523798296869	-0.09184497385575165	-0.7558660535287944	-0.15805698949378547	-0.7351129522250842	-0.04568564444827285	-0.20757811502195778	-0.7376556170799282	0.1504705047887041	0.19861628236450218
-0.39445911559825636	-0.14714707434964577	-0.6949451114827261	-0.7253579671643291	-0.11295299475501878	0.5326701626498687	0.5443566324794311	-0.9249477331560026	-0.4404997422410175	-0.8676589748351227	0.13558622508835422	-1.8014510501216392	0.07157928345838804	0.1095631895149215	-0.8879539261684425	-1.3413578713825822	0.09538220930075866	-0.7424032330552515	0.03878461083603808	-0.16075068246666221	-0.64087386861638	-0.607712066152281	-0.9335765178080659	0.11279689868533116	-0.47326576270822995	-0.9385850622979209	-0.40141730530359504	-0.09327664156913029	-0.7373895134098605	-0.1650653994499663	-0.7248786209894231	-0.05867890080991565	-0.2774437457982807	-0.7079820568728226	0.13243862801705664	0.19734667894562957
-0.45559257384943663	-0.1786275546368689	-0.7025573796091733	-0.6473231911454176	-0.12951987844280427	0.31195625266903904	0.5233888151340127	-0.9541609466228754	-0.32461475406552714	-0.8609693013466186	0.16467013446620152	-1.8072553319823796	0.07354296841705785	0.05366327051826457	-0.9007868186942876	-1.3766005810080972	0.06486771430911001	-0.7111704573574826	0.013814227722472169	-0.1791862461528998	-0.6416964604668798	-0.6708727401149994	-0.8958938318517568	0.07005829371058221	-0.4695679162721801	-0.8834000283475267	-0.35995797921821565	-0.0783847782865706	-0.7372072336418708	-0.1905264607048191	-0.6687484709953913	-0.09387596476974862	-0.35537285147027553	-0.669788436345885	0.09502294045035485	0.19485881636379365
-0.5165951309438117	-0.20309650103505777	-0.689147248363124	-0.575126238240664	-0.14349402525084623	0.14252788569761	0.5067590398022273	-0.9866769148204517	-0.16666334969682656	-0.8409997219735033	0.20767754631019394	-1.8232033478608678	0.057410351612255404	0.015103972227029031	-0.8896307900189493	-1.3978640097125166	0.04962717460048869	-0.7155939997282121	-0.015826492721579228	-0.2131848621899862	-0.6143041518452166	-0.6968703935931666	-0.8491096585125073	0.009016518368771856	-0.4600273331885855	-0.8575585499319057	-0.32783484917225325	-0.06610854252727992	-0.7529744335729609	-0.21926603237985143	-0.6173454184390195	-0.1406636252026292	-0.4290584558203251	-0.6232965202933347	0.07330978387172922	0.16668949050755053
-0.5705892401028352	-0.22377247201343003	-0.6639609003274503	-0.5277621349901824	-0.17713694035204658	0.07772039552874896	0.48829748292347885	-1.0170278802267736	0.0005973667169209107	-0.8152053052790912	0.24065426267737994	-1.8540409766527202	0.03256028819176895	0.001015445767402852	-0.8664151798167852	-1.4226418924687283	0.05764691245792569	-0.7429769347961652	-0.04666133350581205	-0.24922576725303852	-0.629807843511753	-0.6969509467428361	-0.8068035433752117	-0.057743422336582154	-0.45598825421888833	-0.8383101349783452	-0.31210913068069746	-0.05957577137767073	-0.7720972383238577	-0.24659034645114133	-0.5876076781948315	-0.17387234416080982	-0.4931427272374863	-0.5861509172616579	0.027618067756338092	0.11039284773171916
-0.6222376005319092	-0.24512315496551956	-0.6367828232353974	-0.5026000504031016	-0.2390375542256749	0.06941003217033082	0.4679746590805124	-1.052568304119505	0.17445343284066908	-0.7963506714873931	0.24064760071447747	-1.8826517256059514	0.01593058795600629	0.009898292270465108	-0.8392353332301704	-1.439189931705147	0.06827610289852068	-0.7642001248564139	-0.059274782432467164	-0.27315468343263277	-0.6707166350663754	-0.6721195627794518	-0.7886827348148733	-0.12717520101407073	-0.4368478946530058	-0.8231986461907974	-0.31317236341837534	-0.06629747228417707	-0.7864780072923617	-0.2654774173500023	-0.5482669882608521	-0.20589850145759483	-0.549229314477145	-0.57168255286463	-0.03576754162484894	0.02713113528372325
-0.6703882820511469	-0.2735795883435145	-0.6113748201378059	-0.5024110451638959	-0.29872141723233214	0.09567181825168433	0.44488389169273884	-1.0988764451082496	0.29210159388571205	-0.7752058792041351	0.22556269604900306	-1.8919402700278796	0.0245453313834753	0.026077242784237	-0.7930076157203219	-1.4304725149509805	0.101308917088584	-0.7672271564104458	-0.04410503144423979	-0.2910319443114885	-0.6573170467648033	-0.6179318092277619	-0.7871531792963514	-0.20104683982584742	-0.3846288711111571	-0.8249574902714413	-0.32449663591014827	-0.09069879999724081	-0.7919546857760457	-0.26257223627373577	-0.5344955981033056	-0.24398295572001513	-0.6029803312217792	-0.571675399161591	-0.05708790656153919	-0.09240762779471619
-0.7159785369432742	-0.31596183371958436	-0.6035123984414796	-0.5297497384734359	-0.33240349754319587	0.14030758790470466	0.4171712851502541	-1.14886795568514	0.2954444011520493	-0.7521174655694873	0.21882745155461447	-1.8918767658499718	0.0386485331891503	0.03666620139834357	-0.7334708089115477	-1.3757726882007382	0.17267850846078886	-0.7411539220273419	-0.019705172493204404	-0.30995927730992767	-0.627062984389557	-0.5639857151250808	-0.7871026154775572	-0.277608320908762	-0.32171673419349855	-0.8408079017200878	-0.3277200875434247	-0.12287563681639427	-0.7757069300929833	-0.24480175950348682	-0.5528783875094783	-0.27063722408175384	-0.6534335882181586	-0.5823058018780227	-0.03347930194334094	-0.2228780497224208
-0.7688416601075002	-0.36389373704163513	-0.6136293687676017	-0.5739708675042328	-0.3524560848910593	0.15324017388040498	0.3980942201863094	-1.2068196372053008	0.2467074145632766	-0.7496977323211681	0.2220096491676907	-1.889027545067858	0.05392665946800411	0.04538891792511361	-0.6810321830622	-1.248679689208596	0.23361028950035972	-0.685463335269568	-0.004398318799253553	-0.32569300253971667	-0.6456881956572029	-0.522570889262313	-0.7934704964069406	-0.3496723281005769	-0.26619680818331154	-0.8693032572988111	-0.31233527859633065	-0.15307920728573013	-0.7281595287943933	-0.21864834201083191	-0.5539031428980618	-0.294299648744946	-0.707530006233184	-0.6142184711364356	-0.0018276033548101146	-0.33165785735783687
-0.8235478715595439	-0.40936689267568005	-0.6159979114292413	-0.6182864991546317	-0.3644798042578444	0.14106745609760143	0.3805872536911899	-1.2921101063352551	0.20818238824628404	-0.7627335555244424	0.2342654402539194	-1.8753148762517113	0.08037478449711459	0.06024606827094377	-0.6322199787924688	-1.0601361011674713	0.25728978063623825	-0.6185025287856873	-0.0024523449115510685	-0.32842087584210494	-0.6423372162241121	-0.48256749467419197	-0.8033019989237195	-0.41990349765382506	-0.20599015778242427	-0.9189671860138103	-0.28928844325390835	-0.1771740489487159	-0.6649830182980379	-0.1913783303895656	-0.5335468729532298	-0.32451652400458025	-0.7646856926430998	-0.6593833752751918	0.06124285924389376	-0.40893563016246903
-0.8648786028092286	-0.4552199537003313	-0.6063907477455308	-0.6553101867376337	-0.36849423824838334	0.12028413435333207	0.3487430030558562	-1.3922527401711893	0.17779022245216153	-0.7697336057558816	0.25182859511910954	-1.849595684199199	0.10082915146200126	0.08483620972124399	-0.5716249569324037	-0.8429238614059062	0.2724331114011337	-0.5611776469370211	-0.027369656009997263	-0.32952591041422896	-0.5671176856420386	-0.44236096605646924	-0.8028722064639698	-0.4795085299351479	-0.1519082831640341	-0.979215401296947	-0.261492501683193	-0.19164186988801685	-0.6099372901798802	-0.17114387994949226	-0.5118980889537647	-0.3315372844044112	-0.8185682908240738	-0.7037291804159459	0.17455868059763752	-0.4631318261056063
-0.8969912745966884	-0.5041365717948345	-0.6137180307923689	-0.6928765022654506	-0.3846733863604975	0.10302215301517219	0.29471834729049484	-1.483506175401064	0.1697957679907236	-0.7695106166395977	0.24573511971765782	-1.812052014220321	0.10493727899059868	0.11784627647041539	-0.5065040306991253	-0.6070660358090414	0.2744137436295614	-0.5260384153060569	-0.09227230783280593	-0.3316086980894355	-0.5019640816516139	-0.42300019164891084	-0.8015701881300217	-0.5216385896035752	-0.11841874736184022	-1.0261578049995879	-0.2141769571855258	-0.20168873451591804	-0.5701975389435059	-0.1546868436891907	-0.48285784350632255	-0.32259532761461573	-0.8671341765929601	-0.7392437391546575	0.26229280443415776	-0.5035537584858981
-0.9186475619785464	-0.5495246286213835	-0.6388442153112359	-0.7143164030288306	-0.4147209352145613	0.11198859769136087	0.2287336691510989	-1.562313914055882	0.16945877931940947	-0.7572793622748056	0.20336503565800063	-1.7520151644266284	0.09823281486392757	0.15940146104537817	-0.442693663106291	-0.4068370516608866	0.23158409057956053	-0.5235095984217661	-0.18025244089659687	-0.2967364683330264	-0.43568049622444993	-0.41874488395984005	-0.8086333215678236	-0.5495740599375634	-0.0922517831745365	-1.0563183384061405	-0.15209766667324862	-0.2152958754515757	-0.5402152789239022	-0.14132165317711234	-0.43651576030453637	-0.324751544145489	-0.9150133717409499	-0.7654370228331331	0.2697649803202814	-0.5337861898978096
-0.9230903472405162	-0.5973987863240617	-0.6617190177011916	-0.7126245012907845	-0.4344171191544837	0.13971452004683363	0.16724183146592497	-1.6326785510880946	0.14884530264823484	-0.7293424420442111	0.131502441829145	-1.6970628824773915	0.0692869482974294	0.20232502905411306	-0.3862378901199282	-0.28637046743120165	0.1705490250372808	-0.5456197615682952	-0.2561321545132183	-0.21988160311790636	-0.33916016614520766	-0.4181354818710349	-0.8132662314648341	-0.5616909531669869	-0.06469899706487088	-1.0835908290175518	-0.09910817223260937	-0.22900377892424487	-0.5245364570621402	-0.12997583502529034	-0.38544657966508994	-0.3211479019848955	-0.9510954687371381	-0.7829206730612351	0.2228903219344101	-0.5628517064026685
-0.9197183334412132	-0.6496616110990276	-0.698079947358426	-0.712496465483581	-0.45005970389420324	0.1481434969768259	0.10933984333153957	-1.6893778869482854	0.10829834430335883	-0.6889844253633396	0.0399892780923281	-1.6667459879443807	0.020449528237462468	0.24167915431858217	-0.3516749585216157	-0.18309656624445592	0.13314484615901628	-0.5767959219626843	-0.28351731431470606	-0.14272299803348543	-0.28501197522832034	-0.42301770320318743	-0.8144102378650506	-0.5610968112998682	-0.03391146581481927	-1.1169516260619625	-0.050236595061706045	-0.24714523402544059	-0.5167205215559244	-0.11763220935428287	-0.3654737665753408	-0.30542766589303116	-0.9584352457329441	-0.7938479544537989	0.14466997705314402	-0.586596090931369
-0.9234516344332985	-0.6941682874193698	-0.7520624544381549	-0.7224527737294507	-0.4761398170093248	0.14110081616460707	0.06624322033629054	-1.7270055536076323	0.03883655442878128	-0.6437417416892858	-0.04440002664745633	-1.6495278885077436	-0.021942239730134858	0.27255221374777766	-0.3430789962588226	-0.07054895669385589	0.08380523165883094	-0.6122748454139261	-0.23924640836947164	-0.0785094969026047	-0.26604040949730584	-0.43046011377049254	-0.8211289052873176	-0.5564481012971381	-0.0038934487477873926	-1.1538353149483729	0.0024254912025697462	-0.26402715741398686	-0.5088189697950468	-0.11233432657384759	-0.37955919467454996	-0.30395039643589367	-0.947263159403754	-0.7989163530571582	0.030066164501425095	-0.5886731994659223
-0.9258287994408816	-0.721670398456161	-0.7836008032482262	-0.7307385195384749	-0.516389902980807	0.12077341533607562	0.05859544023579093	-1.7464864860960478	-0.05459355469299759	-0.5964981827015536	-0.09697845852798548	-1.6353706904462453	-0.04839858101430241	0.29488015535118234	-0.3470676529906109	-0.03196195280304143	0.0015482385892573725	-0.6413600139368273	-0.14805984105889852	-0.0124590927526184	-0.22496709957258285	-0.43151430933790824	-0.8294877365817188	-0.5463872990139256	0.01899002279432307	-1.1940857852554259	0.040695119074916394	-0.2667099599619304	-0.497835232866347	-0.12040842211174344	-0.39529084272058074	-0.3144554236866504	-0.925313731054392	-0.7963660579236397	-0.1144765923861976	-0.5682148473154813
-0.9211661002354793	-0.7389211424328247	-0.7913777294206695	-0.7511145037134266	-0.5650370099042071	0.06930624529520182	0.09152696563240023	-1.7578189865289098	-0.1337979277614541	-0.5581500814336701	-0.1138842997201325	-1.6236478192045318	-0.0671439669272924	0.3109047987968904	-0.3690541057101216	-0.11071648321690061	-0.07291685008473799	-0.6610734625736185	-0.05637351227261987	0.025415822568880125	-0.21229052621329245	-0.435839663244083	-0.8235907312148564	-0.5308063786562088	0.024930254451480473	-1.226749289084433	0.056731369032714404	-0.2509700119928527	-0.48333570586718355	-0.13597286184978077	-0.41272821263922116	-0.3177046703966674	-0.8933312181841527	-0.7874131985699288	-0.260946768726109	-0.5340055699003358
-0.9187836991816241	-0.7513425290840975	-0.8028372961218393	-0.7863548354103802	-0.6319546871357677	0.009395271627888951	0.15378173848904564	-1.7525845090808674	-0.18703010251936028	-0.5296315814808759	-0.09629893831193397	-1.5955281692271182	-0.08235225503816003	0.31448588735761374	-0.40751208270876216	-0.26291132302030773	-0.13326841524144178	-0.6701356854679201	0.012368015310474566	0.00582604737929876	-0.22966886141281181	-0.4654306876596873	-0.7950916988470271	-0.5219914738640454	0.02631607637384157	-1.229434388331807	0.07019898370996461	-0.22782401755339649	-0.46955148886664516	-0.16576793739714824	-0.4303639223104911	-0.31877158722682253	-0.8621916488904624	-0.7683915021883732	-0.37605298919193164	-0.4894107498124251
-0.9146969650661646	-0.7572964063656834	-0.8111936919561542	-0.8089257191373911	-0.7042497476541674	-0.04118970997440048	0.22824347408923584	-1.7102953335760773	-0.21625484327357394	-0.5088996203993856	-0.0405316468554261	-1.5211309080026232	-0.08531010685875054	0.30504113021047025	-0.4492871568874099	-0.4822505601130313	-0.20571034277412953	-0.6741138541187294	0.039266681640036626	-0.0474238908501479	-0.202215940760059	-0.5169216618528715	-0.7498813243677451	-0.5101266408206724	0.03534481065696544	-1.1932219742572383	0.0745261721852115	-0.20974134059879107	-0.468068394390731	-0.20800845570931764	-0.4469880992433521	-0.314903081097904	-0.8432315862979353	-0.7376413096738494	-0.4506331603682831	-0.4506738425579167
-0.9071230241334136	-0.7596730944893183	-0.8127199453825057	-0.8184491444160482	-0.7535548300999189	-0.09027348856145491	0.3012788526297182	-1.6306158641187323	-0.20756534967755141	-0.5016072736236287	0.03660722159217894	-1.3817138358246326	-0.08233171440051751	0.2864165582405945	-0.48468038029519694	-0.7343651899271254	-0.2649531184164525	-0.6890753916251889	-0.0015943473337911129	-0.10814293710373764	-0.15474373212460155	-0.5631556674523972	-0.698353632777874	-0.47995503655043736	0.037792631791187005	-1.1227225079715302	0.05182024638725076	-0.19698648278869324	-0.467010619373459	-0.2452395730068025	-0.4746961626856357	-0.29807862339161384	-0.8361714198543506	-0.6933992332271657	-0.4902092019656303	-0.4194238613470559
-0.901771784843216	-0.7615513467404773	-0.8265037237329317	-0.8327342823340347	-0.7720368925402638	-0.1251718253230554	0.3672193026432311	-1.5268307870234104	-0.1658660104298785	-0.5074019772805627	0.10936473910426496	-1.187103165821357	-0.08598794790096957	0.25844621856346506	-0.5137487337425766	-0.9106670902515326	-0.3003614761688327	-0.7180133603593026	-0.07764212233162342	-0.1696748491027899	-0.1693036078784592	-0.604892705913843	-0.6436024977398781	-0.4452895592489032	0.04365974219113459	-1.038297992100602	0.01794868917266289	-0.1920785075484019	-0.4537097199395598	-0.27127080998690367	-0.5138748751549679	-0.27490489140237373	-0.8406739721290888	-0.6379329967117865	-0.49183974401413055	-0.38296943965074126
-0.8981039344295327	-0.7614601694467318	-0.84869772843271	-0.839511034701018	-0.7686491019043458	-0.13937950719317926	0.4093871349949499	-1.4218179200653729	-0.12400419450139363	-0.5115152224660618	0.17041496714242477	-0.9928227175432	-0.08928266617890483	0.21818371961530025	-0.5370742355077591	-0.9490348498020584	-0.32527126799874995	-0.7374701529541063	-0.14641018592227759	-0.22875370006215495	-0.2523897142097917	-0.6521704001482189	-0.5942269286874308	-0.40872642883238947	0.06355917004615037	-0.9516931340113601	-0.01904168407244581	-0.18783808411581546	-0.43242993793412055	-0.2894044343916861	-0.5609078418284126	-0.2460944065097625	-0.848967714538355	-0.5848203284963441	-0.4538714077419149	-0.34808335158950515
-0.8938967712498123	-0.7490661359835828	-0.8736624214064651	-0.828347531701516	-0.7542950525625647	-0.15843181212728763	0.4192979208697656	-1.3082473577642095	-0.0868542023164586	-0.49210914261652794	0.2201931539496193	-0.8456793037198043	-0.09438906869695178	0.17761551798512223	-0.5496303640971135	-0.8948291408933631	-0.3407578678461793	-0.7454717824984286	-0.2078852701019728	-0.27428864561135685	-0.3720292047188871	-0.6927201552297511	-0.562526574542199	-0.36760821076796485	0.07671403241469803	-0.8640579471411497	-0.0730640331725435	-0.1782950321729739	-0.4121471710232908	-0.30341786040092167	-0.6344786674036288	-0.2173883750131099	-0.849892896512616	-0.5410647038563339	-0.3835845405588129	-0.31821966528822215
-0.8970253088974575	-0.7279403570227323	-0.9048999526325053	-0.8124284130058854	-0.7442805084515323	-0.19227745344116792	0.4139610603466218	-1.1798287233899436	-0.05799653850778354	-0.4578983934656334	0.23951728767536	-0.7617310141380312	-0.11483521940678168	0.13956863561802274	-0.5554871774002192	-0.7937836784489554	-0.35180930963608664	-0.75536813752919	-0.24854727901910428	-0.3055159969361541	-0.5054189674237156	-0.7279218816353894	-0.5343151238937611	-0.3389813753522385	0.06073877869662102	-0.7856801082575264	-0.1413438269835945	-0.16512872733674444	-0.39653187089885816	-0.3123404317204378	-0.7040033620252123	-0.19197635596760027	-0.8520557663724446	-0.5128934212874857	-0.3118498251141578	-0.2851539644819875
-0.9107489861769184	-0.7021341436496085	-0.936650457001841	-0.7846812245019346	-0.7492858222465648	-0.23252081427183136	0.3918396260511041	-1.0795060137074777	-0.06851840800407556	-0.4240221279891637	0.21936929120401477	-0.7244540617063643	-0.14604877236906538	0.1027998816071489	-0.5467243427639537	-0.6596519544424696	-0.35870506908168565	-0.7571836015908973	-0.25167410524320877	-0.3366218523132313	-0.6309464838100768	-0.7637925494143714	-0.4988604062030671	-0.33550294478474263	0.027190049495733087	-0.7093941490201127	-0.21058896861361634	-0.139480463228158	-0.3817064497690468	-0.31438356140257906	-0.7217151019349899	-0.1667172865376024	-0.8537087581664581	-0.5038618712003422	-0.2767269445736386	-0.26225442634599283
-0.9403169394760846	-0.6626574147008977	-0.9627075927807646	-0.7437890264584279	-0.7634949603125893	-0.277860852006074	0.3498929343287976	-1.0166227095720775	-0.12267429278067285	-0.38480316382119933	0.20835706652624553	-0.7050683529971531	-0.17608740085817073	0.07662008621038116	-0.5311278809310833	-0.5250784694518199	-0.36574967972236583	-0.737326727518878	-0.22566439516689293	-0.37234166094302285	-0.6831031365625944	-0.7981992512558791	-0.4647171875623452	-0.3547963515970018	-0.014771106248937047	-0.6138857932326985	-0.28408366585232464	-0.10277351068250824	-0.3734375766575239	-0.3163282678940521	-0.6968796592432842	-0.14011897535227003	-0.8453656727185648	-0.5119705935954132	-0.26465088525645636	-0.2593418067379908
-1.004463742356922	-0.6087473201522615	-0.9951072298314332	-0.713450637094407	-0.7801401744197018	-0.3247057994296648	0.3074855329618825	-0.9644007140779213	-0.19326439293866793	-0.3423357906349436	0.24855757133400064	-0.6724822425069164	-0.20422807442906438	0.06150672790248276	-0.5117014946241185	-0.4122003572389942	-0.3840674900558296	-0.7103438739281409	-0.18323331907912288	-0.39162480350264284	-0.6293099589706603	-0.8350645753177386	-0.4411986913457356	-0.39234611759891286	-0.060569387014819356	-0.4881284414666287	-0.3627763898085681	-0.06661235521233948	-0.38006869367180834	-0.3235538876503276	-0.6387264437724356	-0.1127857599167957	-0.8387701532220536	-0.5259846978494439	-0.25680418710709196	-0.2845238304321796
-1.0842872677767545	-0.5426559391592163	-1.028725969722651	-0.7119111589363654	-0.7921208120558567	-0.3722364815639193	0.2692282040736007	-0.9318028932228308	-0.2697578124995009	-0.3135310208707045	0.31050716436399267	-0.6075344029550488	-0.2218149683789905	0.04527537121465168	-0.47910847104436244	-0.3247251377673818	-0.4081874592179691	-0.6997870070246172	-0.1288300809140556	-0.38337465010029714	-0.5062848535821372	-0.8781465011475819	-0.4366700693249882	-0.43824267661889343	-0.08631155151737949	-0.3441998366543752	-0.43799926216375534	-0.02716802041119778	-0.3948112603616241	-0.3334539030702697	-0.5556981176593555	-0.08315083929179187	-0.8439306126784892	-0.5337536193501472	-0.2742971172072465	-0.33419706419558237
-1.1477926549892463	-0.46658368374415515	-1.054694443476807	-0.7389450050858966	-0.7927513719314437	-0.4278328865652202	0.23357296325806587	-0.9356049491643722	-0.3607808596833232	-0.29820202580943417	0.3738624315664042	-0.5317485170403117	-0.24343604356199883	0.018358977926938417	-0.4452944300977328	-0.2738702677311588	-0.4181999804217993	-0.7034254838551488	-0.0761472605724337	-0.36455145648561843	-0.3451391100691083	-0.9159854676271874	-0.44742436153476	-0.4794473153185357	-0.0831499276342026	-0.17555374846028568	-0.5018708592909749	0.030371586661675797	-0.4012739066812512	-0.3521848544253124	-0.4856775736561997	-0.056295125094988976	-0.8497448673967349	-0.5332099379191588	-0.298344186914117	-0.4035631539304002
-1.17634743333474	-0.39865659990369895	-1.0823443292006574	-0.7879400406424225	-0.7705211989262739	-0.482728730159411	0.21143678625392087	-0.9730402620785608	-0.45492706973164393	-0.28566642143458	0.43597413236035615	-0.48115262169552525	-0.28450910259291684	-0.01834572409341864	-0.4345006365745667	-0.26050290758071964	-0.4213440821954536	-0.7100683461183601	-0.05098670273802407	-0.34055022128952334	-0.21143329891645618	-0.9564266510722084	-0.46311178631563193	-0.5147105353469895	-0.05794050371988726	-0.003811470242577264	-0.5438263606539374	0.08555586943189443	-0.4062009840463001	-0.3857607380555786	-0.44658150275046243	-0.04239536247555746	-0.8528781503495659	-0.5361465330168003	-0.30762503129101365	-0.4889766574670011
-1.1646684321245768	-0.3493418409598403	-1.1041773527995973	-0.8475010787648344	-0.7269264040495035	-0.526096817266233	0.20734937028695516	-1.0303534928701092	-0.5383618541560586	-0.2852264699348854	0.48626751096534093	-0.4804837110215673	-0.33851043895633137	-0.06372655937471497	-0.43012125428537906	-0.2570898949401057	-0.4252567421804455	-0.7163337730257069	-0.06256524736985422	-0.3081686584613823	-0.17028205923747536	-1.0004717123872326	-0.48703479308259456	-0.5294632579505404	-0.018785811466230613	0.14146488787407505	-0.5478227656107956	0.11552012887582667	-0.4129260027592454	-0.41477860978698217	-0.44614846095722244	-0.03470311595884594	-0.8412537528329593	-0.5498601817431796	-0.33148027252159007	-0.5769527061394888
-1.1070326527832317	-0.31350612527470306	-1.112375423589685	-0.9082327299816774	-0.6985120444384203	-0.5722745633497196	0.19664616382341243	-1.089696669568014	-0.6067464838134009	-0.3019898274198168	0.538788205834049	-0.5204024372541827	-0.3884981347243055	-0.1086794109011934	-0.41800469194809986	-0.2680521119545416	-0.42062412845597913	-0.7103816174637272	-0.0885351534348311	-0.29034057451374656	-0.2034758051205629	-1.0356979549688576	-0.5043149781554811	-0.5215989801457674	0.01575875961856482	0.2589587946695439	-0.5234257934586241	0.13075626415984382	-0.41160861716332126	-0.43298011225429434	-0.49749862291289276	-0.03399805553612113	-0.7953441673101744	-0.5653264877141928	-0.3774688660407692	-0.6491940742052835
-1.003911339475204	-0.30183543167526883	-1.119439887063106	-0.9602183161778839	-0.6816866703668538	-0.6193270845235656	0.16161380244738868	-1.1422788167552338	-0.6622834203769009	-0.32726895845362813	0.6340387307591466	-0.5408888850471218	-0.4325783431061561	-0.14237658082136578	-0.4227910800262459	-0.2752413629338598	-0.41491614079153816	-0.6862446264562074	-0.12977653185034685	-0.2930510912521752	-0.26754705141295965	-1.065359025601566	-0.5000454957060534	-0.5082073825468887	0.026187243682566856	0.35246893706356414	-0.4873501379021204	0.14709239047290862	-0.4046681769063887	-0.44106099559844314	-0.5737272011733392	-0.04379429188572587	-0.7198040870917163	-0.5747836831321758	-0.43497630282694405	-0.6916464385238463
-0.8796756695744914	-0.3079048001955994	-1.1163018846865218	-0.9959738395752519	-0.6292914528786289	-0.6492621846496079	0.11270486657575984	-1.1874532984374044	-0.7011394177103634	-0.3564082118922921	0.7525483888310394	-0.49564427509400205	-0.4805448401300607	-0.16394172144679459	-0.44277506426408275	-0.22673927917625666	-0.41702739753809803	-0.646987575092764	-0.18583827048788884	-0.2928023138354146	-0.36445270083269926	-1.1016674822374486	-0.47967143697070214	-0.4931233808416713	0.010058783520811371	0.41032866289990844	-0.4337294545029232	0.17007464578972092	-0.40592204076498295	-0.4389805329819108	-0.6384256284809477	-0.053937462729052345	-0.6345598759432296	-0.5900604159726469	-0.4990378792198348	-0.7106391455510298
-0.7566783246171569	-0.30576517303570344	-1.0784970306259347	-1.0134232910141239	-0.5686010439836121	-0.6735112466883113	0.06983306988707957	-1.2086817851637517	-0.7297082340864838	-0.38955222932474987	0.8928870786799985	-0.4089610722503486	-0.5293904764450855	-0.1788658352372561	-0.471053826480884	-0.16656161622238322	-0.4275198879015775	-0.5928935398902961	-0.2161512364567833	-0.2784397571584699	-0.47239406934152106	-1.1468122691610063	-0.4341703205333537	-0.48057438443616113	-0.030457356902803732	0.4382724283231637	-0.36237809944969235	0.20065607577285247	-0.40762055678488496	-0.4389194427256342	-0.6891774655161879	-0.058775893249020716	-0.5471980260536563	-0.6034664554683353	-0.5602128937789654	-0.7029001658874592
-0.6524783857770542	-0.30144033006903836	-1.0207717195006731	-1.0145664678641546	-0.4923267981633713	-0.7134729002864867	0.03931197735106168	-1.2294396191093917	-0.7620621553600407	-0.41813702333914177	1.0162333218190782	-0.3224048777625097	-0.5770652964144594	-0.19990691412209147	-0.5206515519233043	-0.13142034800804692	-0.44591364272232736	-0.5478088866323084	-0.21111381768838977	-0.2708491531866059	-0.541483125921971	-1.2050592009938754	-0.35584696522127934	-0.4924932303765458	-0.08610611560426587	0.4755359859015492	-0.2943987110788103	0.2434297727344314	-0.39055254214586926	-0.4518264563156375	-0.7365839720570837	-0.056339890836113904	-0.46812580665346315	-0.5890517438441023	-0.6041507495396674	-0.6750715791840756
-0.5776683746628626	-0.30720577427688395	-0.9534994082085072	-1.0127465303189056	-0.34495986376140886	-0.7692805857121546	0.008407574390729432	-1.2604126647128222	-0.8001208134265541	-0.4281504400068442	1.0349534375749956	-0.23454473082163857	-0.6422612802933018	-0.22730952024691078	-0.5791260736228983	-0.08396212909450526	-0.47092368127546286	-0.5292277440631102	-0.19615635476063897	-0.2683498079763583	-0.5544627594367086	-1.2841378777934882	-0.2676763061990523	-0.5416161597779718	-0.14247912294856988	0.5156875862750747	-0.23383157379345235	0.2861446915494198	-0.35939098726366697	-0.46920663422634146	-0.7843078222021865	-0.049457158138086224	-0.41281637227218404	-0.5623505472498349	-0.6309747648081301	-0.6501696150675791
-0.5448488366286544	-0.3259761398159738	-0.8685326899735017	-1.0105424853520462	-0.16728689012160197	-0.824528563346956	-0.01999056810293342	-1.2874445048569365	-0.8416937819224838	-0.4381276962773111	0.9545457659965824	-0.15879271380178545	-0.7313337013683536	-0.2639152328273776	-0.6364365587660729	-0.013787578684183243	-0.5011738894513551	-0.5170554538364873	-0.16901886436304026	-0.25941407029759045	-0.5363787270180762	-1.3630764621588933	-0.18609158457475827	-0.6141230727252758	-0.19395648802443102	0.5342387080132315	-0.1693929192061383	0.31007999252880325	-0.3207007256005657	-0.48498149595822027	-0.8347390099706755	-0.041481395260913725	-0.36571432998257325	-0.5439869915478964	-0.6482119236065592	-0.6411003524099685
-0.5441917128214924	-0.35716789200633625	-0.7810232715282065	-0.9986473491685242	-0.02093041812896544	-0.8696869740497263	-0.0409473284168807	-1.3182006409179547	-0.8967462972709692	-0.46452478625897575	0.847967683482999	-0.11287919317470721	-0.8143055530634371	-0.31142142961219277	-0.6864005894185559	0.040604651528937344	-0.5445746450457492	-0.4953944387634368	-0.14675957668847794	-0.2531743855539506	-0.4996132007315004	-1.4250708666068292	-0.11629771344551536	-0.6862122859356956	-0.23305198687939396	0.5539502505501561	-0.10188607871866859	0.31094487097148915	-0.2665636345076891	-0.5027926995659873	-0.8985812706794352	-0.04066815096380259	-0.3108530948688253	-0.5190921049710575	-0.6740722291488762	-0.6420385519952385
-0.5660495879848305	-0.39413116689079364	-0.7113919170770544	-0.9862949422449899	0.08887316368445086	-0.899863007993029	-0.0721428998726054	-1.3500536025896648	-0.9588695570622022	-0.5057144920762557	0.7691144699151609	-0.06289717154969289	-0.861931075502468	-0.3598651146218478	-0.7112808532975576	0.0867604936150922	-0.5963870120519772	-0.4759036769866059	-0.14606964049192886	-0.2529400719404895	-0.45255661745208436	-1.4661109452080896	-0.07743625846356825	-0.7384535599245455	-0.2567850577909921	0.6081934182916842	-0.04836328023817793	0.29892473999377006	-0.21023918619893892	-0.5135445846706758	-0.9767634955032778	-0.045450624307364546	-0.25622212726867105	-0.49454417299162595	-0.7090626566938596	-0.662487568826423
-0.5980837190782073	-0.4219736731575683	-0.6615448601525418	-0.9746314899030741	0.13144966310996237	-0.9084699052803831	-0.12481491212139617	-1.3492514465460237	-1.0091169750170426	-0.5477057533655817	0.7475163861853801	0.013909014823423705	-0.8665075295693256	-0.39423774189656313	-0.7181266906678314	0.14083531038033242	-0.6192493405046551	-0.4620933173155324	-0.15921380956977443	-0.24910427130531815	-0.39615279309250856	-1.4823756768196497	-0.06396732123228774	-0.7678185715994192	-0.2835544018591216	0.6506138234556266	-0.01850500469057029	0.2788226138598834	-0.1665307072867941	-0.5130762260392217	-1.050116147350602	-0.042432667259828576	-0.2157608355943131	-0.5046630859407465	-0.7527630105315305	-0.6977984139138258
-0.6148757194731832	-0.41277996270488887	-0.6294618731903282	-0.9480030904763537	0.09628713787380679	-0.8771299756660085	-0.16020478418163603	-1.30400329747209	-1.0579893588398255	-0.5846315456755491	0.7926423022323551	0.06870888674568285	-0.8228299176852767	-0.42027487604172453	-0.7185459066304585	0.19702403526238593	-0.6179491708823129	-0.45640536650265756	-0.18500238624976093	-0.25209249306710785	-0.35069809920617356	-1.4781904153476826	-0.057833297964827626	-0.7712429892699042	-0.31415390701920437	0.6674269158359867	-0.006178255617558614	0.24735531323885565	-0.1375399387324666	-0.5055383671953096	-1.10410422801624	-0.020754857119861643	-0.19033683494161438	-0.5440299137661327	-0.8040131851147769	-0.7186115081960109
-0.615072071208391	-0.34809879052177545	-0.5995827708437586	-0.9261882277061628	0.02580542656284075	-0.8189574321570806	-0.14975957511907406	-1.2344940207109025	-1.1045238837553684	-0.604251574542058	0.8576142057657643	0.05591914531512424	-0.7334986845759233	-0.4531248128146036	-0.7082893607487171	0.24513671489320704	-0.6187967113604281	-0.47151787815146273	-0.22947231225169223	-0.2741497930996766	-0.30857706702976045	-1.4688287384317267	-0.05431279208128749	-0.7501419508376831	-0.32976703641586014	0.7025205385574814	0.0004340394081892157	0.2106693528884164	-0.13283933017007127	-0.4955297468753203	-1.1343345119794568	0.02830093419670504	-0.1966609677256755	-0.6039779452356469	-0.8620915399851601	-0.7260984342396586
-0.6196169593726687	-0.2678779682412906	-0.5550237703964367	-0.9220392578584505	-0.0762434437371444	-0.7488605180308319	-0.10006927569018911	-1.1518924113802944	-1.1251493957362324	-0.5955700658391839	0.9266143762008617	0.00015400988867214638	-0.6189394403134534	-0.488239860888493	-0.6868320155548517	0.2860437820267782	-0.6135838817530942	-0.5130961569534709	-0.28751540612034887	-0.3100865587789687	-0.25749844254447746	-1.460713884180223	-0.05939445587009564	-0.7264194864705379	-0.34155696864982	0.7420633082877075	0.0013521324388187021	0.17197653867582197	-0.14944335994511343	-0.48293836627607956	-1.1433721933742558	0.09994850286788222	-0.24597522291374144	-0.6784444170234644	-0.9348310712580226	-0.7230644554813228
-0.6292015420739479	-0.21177657939963607	-0.499958320014193	-0.9271515447317886	-0.18276889750170108	-0.6571129204181774	-0.022511571278230925	-1.0548438079984033	-1.129003703664385	-0.575467898342873	0.968309381353069	-0.09422166570550233	-0.4985671955980173	-0.5268835913490465	-0.6727536853147948	0.3255404863146115	-0.6083497876893207	-0.5683791135269113	-0.3507993614820225	-0.3525812128745015	-0.23973045857366918	-1.4549525828234153	-0.07144128569779193	-0.7123581289487252	-0.36872325668566064	0.7576275172971965	-0.009418583960957414	0.1165025636116936	-0.1663622365921371	-0.4677845888163466	-1.1205961784473488	0.18091107617156568	-0.3105570366370607	-0.751083117684735	-1.0071686761996026	-0.6945590581318491
-0.6388515753536298	-0.1616868134589401	-0.42014666521922733	-0.9321388442695241	-0.26118156376958523	-0.5709809340847389	0.06584148152619157	-0.9536002559189022	-1.1245686920437001	-0.5703813357984612	0.9625445627881385	-0.21156045203100682	-0.4041254518430886	-0.5714259278453928	-0.6783785053181939	0.35242900488405027	-0.6316131030348701	-0.6338226298802172	-0.4063082666287395	-0.38845144505861284	-0.2567018272787305	-1.4500178268284354	-0.08768491248539886	-0.6995642740767657	-0.40559029817803205	0.7607861514893598	-0.0189404238117151	0.0470225959029026	-0.18665605076163308	-0.45504727038266735	-1.0538680743378357	0.25087992955054067	-0.37413554190829246	-0.8079264420351832	-1.0697641349522449	-0.6472243218421792
-0.651415468383796	-0.11791259473168773	-0.2943194195700492	-0.923935407193702	-0.3299752545440415	-0.5181904813859906	0.13691239414206383	-0.8698854504460989	-1.1004770108721786	-0.5941718638127584	0.9153800860930101	-0.28370966535757774	-0.3513729862483681	-0.6137089759489582	-0.6953099461388466	0.37741631506979123	-0.6686041439022974	-0.7003418369977366	-0.4501988231322861	-0.40512821026356455	-0.2770111871245061	-1.4293331789176105	-0.10868785871700185	-0.6916027730573733	-0.44689684457244194	0.7548019186706001	-0.016287404980557346	-0.014950562798497486	-0.2060826551258458	-0.4505062279994368	-0.9559642667775735	0.2977720433793804	-0.44284572319675986	-0.8331468221003112	-1.1377033869730808	-0.5834547560015845
-0.6659795310899468	-0.08188236748655979	-0.16637061832822542	-0.8910149623844112	-0.3895455384426737	-0.4977852404011136	0.17197055525818533	-0.7966314146036302	-1.069777944680967	-0.6454593605579559	0.8368977217934088	-0.2913809700487958	-0.32066062484457325	-0.6418045081530073	-0.7032139985604109	0.3979336585565118	-0.6742209981819949	-0.7449584704144525	-0.48869814743331164	-0.4068262607709897	-0.30933038798758794	-1.3959666634000985	-0.12836666494393453	-0.698790089219611	-0.5074795471532665	0.7295172340911601	-0.014140687453055767	-0.0759958664715789	-0.1904673550014131	-0.44688153946035636	-0.8505169372923194	0.3164841231697907	-0.5127853685310234	-0.8192686382040277	-1.2085063641043075	-0.502237478470744
-0.6772867730147828	-0.006293351728350116	-0.08775590086761806	-0.8446233215743562	-0.4148658464903174	-0.49968305754630116	0.17831729132231103	-0.7117829498242529	-1.053124084897731	-0.7116148072996755	0.7442275971658642	-0.24463766149706076	-0.27768961089544353	-0.6557561962692557	-0.6978008215672694	0.40369291286857356	-0.6639958324137629	-0.7678612478082965	-0.5180823531376213	-0.40187964004237464	-0.3608419555520811	-1.3639940676029567	-0.14535926829742968	-0.7094342307905404	-0.5789364252706115	0.68583233451421	-0.017931196546426893	-0.15884366409062353	-0.11570503197905943	-0.44464835120313273	-0.751740434820489	0.3070124384433448	-0.5753934607092523	-0.7789181762107346	-1.2599986079552592	-0.4185976855928624
-0.6930368002015885	0.07960477670935968	-0.07729378194508033	-0.7979634152634938	-0.410749582954652	-0.5115444147037224	0.17103070758318467	-0.6075149420495956	-1.031027256307291	-0.7718730959256284	0.6933435245168612	-0.13478390094091292	-0.2298381414423397	-0.6641702986598986	-0.6949232906393364	0.40581336559256015	-0.6514042364216884	-0.7810261930208419	-0.5387362123548287	-0.3955792073248753	-0.4036080729165176	-1.3292196231216524	-0.1570616321095915	-0.719116942794677	-0.6298392661826797	0.6403729798144793	-0.01488326269841761	-0.2525108391213279	0.003655074278054482	-0.4493590887426865	-0.6885791405957558	0.2740163567555101	-0.6437212334483583	-0.7324226833066643	-1.2931164241840378	-0.3459315605009009
-0.7115200435424877	0.11155026119468547	-0.13126045652038676	-0.7409478509271507	-0.39493075477144524	-0.5096725442773172	0.16285956132641013	-0.49298670365551445	-0.9928121392148104	-0.8100554620395177	0.7072781302545106	0.023828367412566144	-0.19478759736834617	-0.6712567779743706	-0.6909509141391064	0.4215531458431382	-0.63947183857926	-0.7848458388221887	-0.5688501582670262	-0.4080817188974348	-0.4416118164096366	-1.292025081839404	-0.16195368157792203	-0.7288212599576183	-0.6426598599468382	0.6174195441939996	-0.010363679727781697	-0.3371387748942509	0.13808364135563225	-0.46190974250440925	-0.6715186162071107	0.22451290802768975	-0.7131510007168066	-0.6991865789859769	-1.3249645185935361	-0.277265619710315
-0.7230157831331235	0.1068303166217891	-0.22400410092783557	-0.682749479609976	-0.35006309058060125	-0.48930066335944566	0.15094745275541532	-0.3714928041069626	-0.9518409362033694	-0.8207016856588352	0.7439100436008473	0.21890050110863607	-0.15245745131367744	-0.6790158031892712	-0.6855906478985292	0.4324630060001916	-0.645738777670128	-0.7782105252660951	-0.619480860690706	-0.43352354890221445	-0.4813516616503904	-1.2580001318811136	-0.16421009199160883	-0.7269776197396496	-0.6205493845523761	0.6195374422437696	0.0004272887241397641	-0.4150785972730045	0.26858766979210336	-0.4742058535316465	-0.6740805046785698	0.1670598097716865	-0.774003303103882	-0.6963537125824057	-1.354693365074452	-0.23120048683951788
-0.7270318306239074	0.09993731321462324	-0.31425887564003147	-0.6342147632650628	-0.2680511415446146	-0.4547470472902323	0.1279819983909756	-0.24753513956722797	-0.9085439095943786	-0.8155759493507514	0.7775640595297834	0.4377570662369715	-0.10720642658617603	-0.6880878942097703	-0.6998562008015066	0.4345900033313509	-0.687116372123214	-0.7725074770389864	-0.6746049937278091	-0.46237305096448456	-0.5177491863196372	-1.2212573886991858	-0.1707802281961679	-0.7113462873447229	-0.5670315882038921	0.6252718983883556	0.020085280674090628	-0.48709442216326304	0.3796098575710315	-0.49204420836442475	-0.6820669853844344	0.12314834820611212	-0.8331491587384312	-0.7216992824507218	-1.3679386646280938	-0.23134518428799195
-0.7181933845164179	0.1182882632024832	-0.3791879762776337	-0.5939139687119722	-0.18674024976160905	-0.4091586623905055	0.08588419390523698	-0.12134289747735168	-0.858371712325099	-0.8040709162970986	0.7680818656652797	0.6080710377728615	-0.09961871504085655	-0.6958964141446162	-0.7398974303191939	0.42231232027518234	-0.746131314303678	-0.7722244005220883	-0.7298750748064895	-0.5001669689875026	-0.5691481886835363	-1.1575713681081874	-0.1761779158524388	-0.6975802003265692	-0.48002773801784293	0.6162747344373677	0.033741914504705275	-0.5354436461728367	0.467090337132651	-0.5163954632969183	-0.67575978125083	0.09879951551233017	-0.8838491309279467	-0.774922833063274	-1.372332450204164	-0.25387130965372967
-0.6870336731505002	0.17542907319283735	-0.3811258748189752	-0.5614355522846933	-0.12238006072109456	-0.3826485291436687	0.03279570013772025	-0.0028325272951978896	-0.819434476651231	-0.7926562842365341	0.6910673538585206	0.6879423591329776	-0.14453698143854227	-0.697590880439202	-0.7764913208044069	0.37845036300309304	-0.7718521932578133	-0.7790144625740869	-0.7906911814651221	-0.5452969280443032	-0.6274136682837179	-1.0580111774273517	-0.17943928216465865	-0.6825178037801563	-0.3803042710418779	0.5934513908346866	0.049467632996261356	-0.5527580087827252	0.5389527547551717	-0.5345698145392187	-0.619675910532412	0.08283306784427676	-0.9174435163933431	-0.8484485929014204	-1.3824673880350367	-0.2792587103715597
-0.6437315704793287	0.2832857332076073	-0.3162601041990635	-0.5407150908189329	-0.06208130392271599	-0.3858029088127199	-0.015446128168515514	0.10150505523834645	-0.811072945244255	-0.788889576191205	0.5934451701401459	0.7061003204026447	-0.19814804568673977	-0.6954626074815685	-0.812547963648195	0.3148204197655692	-0.7283633420581673	-0.7871934867356657	-0.8441612366976777	-0.5874560219032745	-0.6698031251692413	-0.9532955851676579	-0.18668254920691432	-0.6654713334835465	-0.2908212620399462	0.5514941132541085	0.07274736693836556	-0.5616545011130725	0.6123120759269396	-0.5472019219759773	-0.5603789358214024	0.07767008570114922	-0.9389406335552886	-0.9166806124904687	-1.3865094880712343	-0.3055889783342879
-0.6097784284271871	0.39715401612333584	-0.23956428627449028	-0.5235400018240682	-0.007375339064327267	-0.4132767773285975	-0.04846242413973304	0.19371616656113977	-0.8248232865648312	-0.797878448270578	0.5493229898371415	0.6622104662448833	-0.25478679992351383	-0.6956518519990048	-0.8639772151409268	0.27575238724755413	-0.6268772048076946	-0.8030042537928198	-0.8725636101222829	-0.630537906412789	-0.710465139168714	-0.8703713710490334	-0.2010647954151635	-0.662259366541304	-0.21723342156962344	0.4827743057718921	0.08000097694874478	-0.577545592887668	0.6933105764662665	-0.5626543629108406	-0.5378872078732639	0.08746632205075414	-0.9464037681476622	-0.9744861098997062	-1.3823120983161317	-0.30781545197694365
-0.5859465638192264	0.486878551655235	-0.1482297347606643	-0.5147116280702295	0.03015276483552203	-0.45650401081917524	-0.0768753093420235	0.26853768079500845	-0.8583957829444785	-0.8159586468881568	0.582215321340896	0.5640584088711463	-0.34310332553330297	-0.7009798130283736	-0.8931473200355462	0.3108347539973354	-0.5068484615413902	-0.8334368665361558	-0.888073906540858	-0.6771576372094947	-0.7671330588066074	-0.794865051321727	-0.22147045653726133	-0.6633828347991285	-0.16140360070745124	0.40990196108152743	0.06799488536804854	-0.5905019757717899	0.78257518830245	-0.582491726685116	-0.5186813084936805	0.09461018823867948	-0.9323163306195774	-1.033858268274555	-1.38980254358095	-0.2645462472234441
-0.5734402672980543	0.5488396012416056	-0.022402489111486335	-0.5137330686866031	0.05154871887485324	-0.5006690328600114	-0.1040129502480371	0.31685939715860556	-0.9031550996807785	-0.8362596965692614	0.680272753302231	0.4753092034395707	-0.44058097553186465	-0.711562948734251	-0.8932490714827862	0.42790468710433843	-0.36865379691619515	-0.8656056819164677	-0.8885780906844897	-0.7062964153377658	-0.8200863268248728	-0.7155307058296844	-0.23861791158581344	-0.6446619646951837	-0.11608234909574904	0.35669952948239214	0.05251894218629628	-0.5960858996978692	0.8658245677949804	-0.6021424257874347	-0.4963912259607146	0.08105736011296953	-0.8969990507221122	-1.083708847904067	-1.4184717660975743	-0.19911966221483515
-0.5755818102233878	0.5527085577395427	0.08658847133456396	-0.4719141352766715	0.06446932154293922	-0.5341032333474931	-0.1264918952277705	0.3433796581932558	-0.9414965875250021	-0.8480088123042512	0.78591816100947	0.39415933129758496	-0.5253809439771742	-0.7237473842030538	-0.8859148271657631	0.6236833383749908	-0.24647126799045074	-0.8933018883297882	-0.8595521210822351	-0.7108554061379404	-0.8629260445127755	-0.6716747693008409	-0.25428953517331254	-0.6057978848660095	-0.07298955484663748	0.31033473433877967	0.03209474759681267	-0.614252545433318	0.9390457982334229	-0.6335360297073747	-0.4922888987438361	0.059114686004677265	-0.8456041640719295	-1.1172883299706424	-1.4638163640177662	-0.13238613251032738
-0.5877084933898248	0.4986221870896654	0.12070435186465514	-0.3757958257260704	0.06381526254155463	-0.5558465836866916	-0.1592944219238896	0.35635739704215613	-0.9724724658390788	-0.8486114855915037	0.8228254354891085	0.31640904947957765	-0.6097043696291662	-0.7366858862874889	-0.8709329440742197	0.8488178251192269	-0.19420019628101315	-0.9154384719512281	-0.8135342613059956	-0.7010778751071098	-0.9108485139506121	-0.6675350378699917	-0.27010968997851975	-0.5556739164399833	-0.03587529386560321	0.2989803030252706	0.007815912415494257	-0.6494816474361255	0.9991401235619559	-0.6723996144086968	-0.47534407254422445	0.03340795916342588	-0.7820996733586385	-1.1445618228080554	-1.5123261317968115	-0.07079169605647828
-0.6036915246357435	0.4462529888053298	0.10920362065198616	-0.27426343061372305	0.025014289327632888	-0.5578556010552297	-0.20467247907923972	0.36353996773904024	-0.9930558542360284	-0.8465774632470261	0.8030971426806184	0.3073110175913715	-0.7022974559962254	-0.7526814151920529	-0.8526909446131222	0.9937023387106192	-0.19406349620389762	-0.9333326821727533	-0.7631158469427917	-0.6839874451277763	-0.9658625910259208	-0.6454179448193887	-0.28190686095092043	-0.4836927290235849	0.0007863117136543224	0.3411717462378868	-0.012665662988403908	-0.6761543306710005	1.0411970373035293	-0.692993818580177	-0.42939866884769595	-0.0076534168838323004	-0.7004246086708575	-1.1758449661990085	-1.553066846285945	-0.02195864102615281
-0.6272275526293245	0.40606811620852856	0.046563900153910084	-0.15198313779121436	-0.0525876571002112	-0.5446227744764812	-0.24221110092193263	0.376918784609761	-1.0018416303095696	-0.8341412999645683	0.738380614391804	0.396614826176672	-0.7815309116402857	-0.7729218441954259	-0.8512623542938792	1.0142524052332036	-0.19563402820097914	-0.9460182844833518	-0.6927335095589298	-0.6616350835078866	-1.0202835360827105	-0.6253426989973693	-0.28889098842185634	-0.39473348764679056	0.03240255054542018	0.3777276032394439	-0.030109430570366212	-0.6991281891097282	1.0835301325117535	-0.6902311814352226	-0.40519791336440336	-0.07069850230208086	-0.6061095022547252	-1.2046708125959547	-1.5862851440975443	0.01998494839293545
-0.6613011237457269	0.33877623418116704	-0.07198672646258289	-0.003760351652003502	-0.1331700759834697	-0.5408642069272235	-0.26298357737803657	0.3968335361830031	-1.0003913754919507	-0.8102935179879822	0.6150432538699273	0.5236104811559678	-0.8352282465665836	-0.8048604958304949	-0.8681775148829729	0.9538391364211094	-0.19405438286542342	-0.9450935678614847	-0.6051912206198723	-0.6310267829643308	-1.0802028582454768	-0.6662041597450143	-0.3018353260331479	-0.3165084093359431	0.04376071916537854	0.38292087658998514	-0.04398546163256534	-0.738803438058189	1.1154898518325764	-0.6689514088321934	-0.42888629115340393	-0.131714207455979	-0.5224607160218535	-1.2263894550233345	-1.593661405745521	0.06331483272160177
-0.7074097472188028	0.3045573958384515	-0.18830496995547133	0.0861421243060295	-0.2168661290350002	-0.5413831413028607	-0.28105813815531394	0.41645361818919263	-0.9699661125961814	-0.8001023127005402	0.4870447399706282	0.6608387760020825	-0.8675797508542887	-0.852122130469699	-0.8866637178174447	0.8286506181162512	-0.19463156096879972	-0.9266520763739565	-0.5301429685734507	-0.5918327687818683	-1.1482528514358208	-0.7030344606983218	-0.32246536410114435	-0.27129241281829874	0.038405457565900636	0.3678406098867097	-0.061084944328041645	-0.7706821857053486	1.1170558007484859	-0.6217320346334775	-0.4855089848664645	-0.1793412255349604	-0.4619126957063129	-1.2398706084009359	-1.551491112373529	0.11584467417746838
-0.7571155344808863	0.3213644103188864	-0.2815869195132927	0.07553954008094228	-0.30444737088517926	-0.5436479191851056	-0.3012040494947503	0.4420489441939305	-0.8787775799041244	-0.8111312338572632	0.4051980844052835	0.8285109737370229	-0.891464404305555	-0.8978989235105546	-0.8777665712708232	0.6672507883243042	-0.1807215686774348	-0.9042399649427357	-0.4816572600941697	-0.553084239741047	-1.2197837069830189	-0.6735485056083735	-0.34689716929472253	-0.24028180821449538	0.027454678807541072	0.31117252693340614	-0.08324406471805368	-0.773201249130648	1.1129047933047254	-0.5540847575164789	-0.550422280239421	-0.2216635032905841	-0.42464636578307086	-1.2380929131956648	-1.4813321308412901	0.18119657663202599
-0.8034152736428977	0.3327706897664579	-0.3443279680396739	0.020471949097052033	-0.368149584403342	-0.5621108629354546	-0.32448278641752426	0.46919128542568983	-0.7717475708328912	-0.8253030962070081	0.3641226418030051	0.9664251137045378	-0.9222178469846357	-0.9215777798230448	-0.8368991200015516	0.5496540143398914	-0.15471513845110288	-0.8788423398466291	-0.45434728564743476	-0.5092068460500301	-1.3053505771582292	-0.6500129766614141	-0.37834786458465797	-0.1995056718311386	0.012590171806130899	0.2248018344762029	-0.1055483248151137	-0.7657154323184674	1.1016835403147065	-0.49417557952785496	-0.610648146125244	-0.26604127465954774	-0.4075119956197527	-1.20767179102095	-1.3846003379976406	0.24812614804091782
-0.839355495255343	0.31499111748607017	-0.3517375801095099	-0.034720629222441055	-0.39591771805497294	-0.580896287333521	-0.3560911537148182	0.48279519710457475	-0.6995206685570861	-0.8390470605228042	0.388592031543747	1.031072366814311	-0.9573341210990872	-0.9217553785240238	-0.7952257972701435	0.47952200387619265	-0.13458681154073335	-0.8412195835740779	-0.44966368031316845	-0.45010196024472543	-1.3936320004400913	-0.6358356223195553	-0.4213745141397702	-0.14541355590471827	0.0029033462081164323	0.14929122366487213	-0.1313190611712049	-0.7527968353857253	1.0631948911222604	-0.4450250744501723	-0.6495888508914216	-0.30070488020430325	-0.4078327253708297	-1.1417432638105627	-1.2371573172422372	0.3202461569563784
-0.8641455563311187	0.2695726682282723	-0.32558861580493453	-0.06396766575363252	-0.38744628320469426	-0.5932951122371379	-0.3953694151755528	0.48920016755507295	-0.6334919507715188	-0.8440974626699814	0.47148683593907903	1.0934038342363923	-0.9937814285328044	-0.89481860505751	-0.761415826381403	0.4272534986906452	-0.12966257098508766	-0.8138970381630628	-0.46895093514105685	-0.39850089559148427	-1.4510705587589803	-0.6194518121389191	-0.4655167279470273	-0.09532559607669944	0.015518504059160668	0.07672589613651372	-0.16052252036608433	-0.7124624315076445	1.034648774729241	-0.4034497611507928	-0.6639651772944868	-0.3155671062579307	-0.4183510164382083	-1.0593182973915003	-1.0838406912364946	0.39596493144518885
-0.879657343412539	0.20843525352873668	-0.2880624138221878	-0.037010031394103575	-0.35213101365084964	-0.6183114558169622	-0.4408138145197265	0.5018341252424137	-0.5838793954028145	-0.8204334960460079	0.5393433694092539	1.2087655238230446	-1.007420411927748	-0.82259998574959	-0.7470607322048544	0.3824491179856733	-0.1422329025207215	-0.7999319299960841	-0.4976938539960097	-0.3691509459350325	-1.4741983780504178	-0.6584605504441626	-0.4979881803288689	-0.06198523518182998	0.05230197840043499	0.007324406481029777	-0.19823859214643363	-0.6468912105471093	1.0061330382975529	-0.3801336466718754	-0.6615520436374996	-0.31411221967135555	-0.4255756596772171	-0.9830669766953724	-0.969140964446629	0.4658491313987375
-0.8880350174480741	0.14178161255759397	-0.233965912710615	0.030784928520130993	-0.30224236958110756	-0.61167650915703	-0.485045626079291	0.5183274357315554	-0.58884396064985	-0.7792739238930908	0.5729662961779785	1.2905716058034074	-0.9764081572143652	-0.7177876376308585	-0.7699873682968577	0.33417282317553154	-0.17354937129811382	-0.7841966500101025	-0.5112847125344417	-0.3505938863010747	-1.484788165767912	-0.7292982898014847	-0.5165830246904024	-0.051146647181662466	0.09421090467566942	-0.06256102548066678	-0.2475152103602619	-0.5756898828310311	0.9664568087985085	-0.37664132035472747	-0.6495062093278262	-0.305785791822034	-0.4154562248387418	-0.9250897904131911	-0.8788856663502431	0.5297914006455757
-0.8876920564172448	0.06956615666797092	-0.20593288037973512	0.09796714564274903	-0.25979903186845266	-0.5225198767484497	-0.5201848720928635	0.5267950931514152	-0.5745941539771486	-0.7402900023071556	0.586352400303325	1.2932176132162172	-0.8954575042633515	-0.6005084429942267	-0.8133579051682206	0.2823493512777337	-0.2173237737699562	-0.7737869828953661	-0.4910112027589218	-0.3492429670728508	-1.4823333785087875	-0.7636489546693088	-0.5209378335840451	-0.07046165915272656	0.12705975898611802	-0.15068015465709053	-0.30907132285876104	-0.5108030074343689	0.9620959034400929	-0.3941301031654786	-0.6424155631713361	-0.295903754468606	-0.39982270543366993	-0.88303317024502	-0.8076442241303438	0.5807342378278516
-0.8674442654826111	0.00075465307818251	-0.20378282627912875	0.10923734514825383	-0.25263571502094434	-0.4087694616087784	-0.5606388645666385	0.5455393517222017	-0.48402543973411527	-0.7141882222362443	0.5755022833895158	1.2610209950171456	-0.7699706407748119	-0.47873396320494727	-0.8346727983359508	0.22486152187188052	-0.26926372751482497	-0.783279482095353	-0.4463289886965143	-0.36946625684697415	-1.488017921138825	-0.7592185314374779	-0.5161816743787242	-0.12371477474557886	0.15678180905968092	-0.2413438837016652	-0.3683254520966377	-0.448296646974614	0.9854719027774109	-0.4263687889639117	-0.6530697135500617	-0.28788322585030823	-0.39647971456667297	-0.8669659532187037	-0.7797605848975906	0.6010525601894467
-0.8098084861412662	-0.054823985945997314	-0.17825449614792405	0.055538517912800914	-0.2984746764114502	-0.318630560560599	-0.6136720731768023	0.5790825707715829	-0.38485147906288775	-0.7061786942486571	0.5706434917793203	1.18064164023377	-0.6177645158402745	-0.36151882055883255	-0.8188891138401602	0.1616111658503782	-0.32499179228553643	-0.8121268663440595	-0.3927970161129866	-0.39986049310168914	-1.5319226788015858	-0.7128059079843367	-0.5166936330440144	-0.1937947081871969	0.1730182101249371	-0.3180721557995962	-0.41211376417883494	-0.39421235523344306	0.9967787720220915	-0.46637272511573097	-0.6769200688037095	-0.2957284219825317	-0.40626197197452807	-0.8672771393009141	-0.7755997338998772	0.5992181699555607
-0.7279219584901837	-0.0911368628017361	-0.14204872503403224	-0.027029335375433144	-0.37131804986514333	-0.2246886118738214	-0.6672249622660841	0.6100433384763866	-0.29015164476883676	-0.71240129593954	0.5961188379183343	1.0727734436401948	-0.46361935471223825	-0.2624420370454873	-0.7797758575212974	0.1267774941731633	-0.3769287082509139	-0.8563736131120289	-0.34234322040636983	-0.4354703768264009	-1.5900755932011725	-0.6013168465306813	-0.5345363406009851	-0.24785081551561	0.16442123945581516	-0.39127233237481435	-0.4412868452954948	-0.3749751075422428	1.035731406078511	-0.501027869940218	-0.712085706944847	-0.3240166398953471	-0.41720379079012415	-0.8696485918584491	-0.7793358218429388	0.5887112681324614
-0.6513945241987076	-0.10628445053600137	-0.10251179498959892	-0.07875275301403248	-0.4513639053760075	-0.16038893605826224	-0.7224179776901719	0.6363466899686236	-0.17794946135841969	-0.7342090288387757	0.6340143035618379	1.03713489899854	-0.3334492258410974	-0.18481393599299437	-0.7389735271782591	0.14773005403687497	-0.42358900123963694	-0.9033076996137511	-0.3004826684811307	-0.4771926638257112	-1.6439683477013254	-0.44744982372907804	-0.5732619053199226	-0.2828115633208029	0.1372514694553456	-0.45296717089587696	-0.4641952916149178	-0.38180176942480293	1.1101788822288825	-0.5265669909669796	-0.7570823854912996	-0.3659211040671337	-0.4298972874769883	-0.874881525631713	-0.7890596986531817	0.5630064665599134
-0.5883263468499454	-0.10289569445179078	-0.01607582034416468	-0.06425727055564046	-0.5423172717782393	-0.17002628874866715	-0.7857673966624077	0.683935825047468	-0.10881864250031063	-0.76229963075762	0.6659895048393534	1.1254480424084847	-0.23567579066047634	-0.1308938057941359	-0.7091074423845222	0.2439292348698266	-0.46394286400410306	-0.9391187661781529	-0.2654993651817502	-0.5199852722692246	-1.708987739337194	-0.28913836845222385	-0.6275895683755175	-0.3206277929479666	0.09712879103481312	-0.5038331498553397	-0.47321420550404386	-0.39576577767904414	1.1584968298194285	-0.5430409967429133	-0.8074243203711061	-0.4121827670417907	-0.45081462393506333	-0.8806474102814061	-0.7891647475806763	0.5339082764376568
-0.5531479699701067	-0.0880915411906337	0.08221870011389171	-0.00860132455293457	-0.6299572614429139	-0.2037421964686374	-0.8421361430995364	0.7550166728329314	-0.1336354510806414	-0.7900135618719317	0.6902568150387206	1.3175524141903465	-0.16730833232955689	-0.09102726460553062	-0.6953302964282939	0.45898502656795415	-0.4897761407994222	-0.969268302404591	-0.24190000912542922	-0.556225777817818	-1.7765225302632768	-0.15381958393977235	-0.6852418025168252	-0.36311073687686424	0.047580434363444515	-0.5574258575078719	-0.46812081438926406	-0.41716522147696	1.1599274498166796	-0.5519737497718084	-0.8570985114170615	-0.4598284375129074	-0.465243350813653	-0.8801502279201732	-0.7879635359315011	0.5197606001045546
-0.5518258682863738	-0.07621417905870953	0.11536246487242778	0.03840305904873736	-0.7009363709166098	-0.22869923326267466	-0.8859404161089038	0.825062084500838	-0.22019038954213208	-0.8335356133108787	0.7205309951218078	1.596035168761907	-0.12657213975598344	-0.051513009364768714	-0.7188674412037348	0.7381616070415663	-0.507124899475112	-0.9791118164855313	-0.22397493601893234	-0.5765127083264614	-1.8349741753875186	-0.027235562700195493	-0.734010605743743	-0.39543205444812934	-0.016696632688801182	-0.6006164074171854	-0.47289692335375255	-0.44085701299189745	1.1206323507416134	-0.5581574412682546	-0.8956359253528934	-0.49382801789763653	-0.45761573942585476	-0.8834480850213007	-0.7780935040917011	0.5128524638548047
-0.5675340071030017	-0.06930294019279518	0.08072411169638623	0.07689001299977856	-0.7581959074450785	-0.2482334058313033	-0.9303122834004288	0.8824940016457827	-0.3363612163227542	-0.9002907199734146	0.7480737704148855	1.8968375250620018	-0.11229228846657904	-0.0174460847720663	-0.7725840652304108	0.9406812037002004	-0.5306768038723497	-0.9653618464713952	-0.19326392993664412	-0.5741146097393133	-1.8788053327268137	0.09207065658227027	-0.7659163754028256	-0.42534079595291185	-0.08616530900295931	-0.6329000425542191	-0.48654005581627036	-0.44819168599855974	1.0295256085228697	-0.5589957353404955	-0.9130435443086394	-0.5026655212914728	-0.42091274252694066	-0.8860806477397711	-0.7424225421903414	0.4935003470362493
-0.5853889248912358	-0.07074050219085085	0.01762841507093532	0.09988768275080066	-0.8161016699329998	-0.2654916804953514	-0.9762911059323482	0.9099310124445928	-0.45413574811953994	-0.9698301772230579	0.7446361975572152	2.146696829844749	-0.11001638581573625	0.010014750435041287	-0.8237039923235345	1.0259607074653387	-0.5502887082691726	-0.9517024609426672	-0.17346806829719705	-0.546205254891546	-1.8985258899848627	0.1736674948867732	-0.7763483232677856	-0.46356032187775675	-0.14472499013430656	-0.6677751106858122	-0.4964196819216117	-0.43806505102885807	0.8952130376612851	-0.533429463088722	-0.9156484063931675	-0.4802751897719265	-0.37015931537891256	-0.8718698166521588	-0.6820696496724706	0.46284782625779924
-0.6050921670135598	-0.0862983877469714	-0.07534955040196975	0.1116822193715199	-0.863609069255183	-0.27848357325683903	-1.0197304969031857	0.8932903671719243	-0.527346536962485	-1.0409335716531214	0.7077844394350977	2.3283272458837443	-0.11776020620714264	0.04241923472841597	-0.8805952615040816	1.011408773416623	-0.572127305033231	-0.9451275370435118	-0.1944624729447516	-0.49764158893131477	-1.8827061498705024	0.22618464616053205	-0.7794896005103696	-0.48994022077783395	-0.19239308590598778	-0.6999078390821989	-0.5127057071892134	-0.424365544434273	0.7792278689266432	-0.47499323905698987	-0.9144153942643234	-0.4240792627458611	-0.31319688920361977	-0.8532773424529623	-0.6530533089606472	0.42566524965948427
-0.6181430123470417	-0.09971664614319588	-0.1940521690609211	0.18087642775019255	-0.8930730564852561	-0.26085092450750996	-1.0625838652060817	0.8241903536983084	-0.5009861999144398	-1.1229483659488935	0.6489659689692628	2.4033553152754523	-0.13819814066191488	0.06498009266097304	-0.9497496151059341	0.8697180281255559	-0.6124690166797311	-0.9344121472905247	-0.22892832409672076	-0.445612395700392	-1.8128507840398498	0.26304646791153663	-0.7963526340782051	-0.4985066662437475	-0.24128683322709446	-0.7190781988250801	-0.541757275992996	-0.4100194782271952	0.7134386817557722	-0.39766994412639706	-0.9040719761647165	-0.3505515329474182	-0.25285857680224516	-0.8338800766618422	-0.6564057399511206	0.3749744660971315
-0.6247927911127475	-0.09379316129285835	-0.30036110325776166	0.2895209071055326	-0.9142222697037055	-0.1803753228685175	-1.1075786119371183	0.7115856527558149	-0.38845003666013206	-1.2165224338941711	0.5619496301916079	2.3677083034100774	-0.16207457785812415	0.0691289147740062	-1.015578731411999	0.6712102756638464	-0.6585764338010097	-0.9234401014955503	-0.26322169119955274	-0.4069564350006911	-1.698034279433162	0.2581397304033982	-0.8276484776730839	-0.5044264797561318	-0.29355460427375	-0.7148632174483887	-0.5707379626142668	-0.39560203855640036	0.689731264658473	-0.30600062068017364	-0.8964491183386716	-0.2889874474647342	-0.20605670466428427	-0.803863138708849	-0.6679611219755052	0.31283858112641055
-0.6340998633616001	-0.08243247049215877	-0.37592648036655174	0.4049756720154569	-0.9368323452426142	-0.04234989897136103	-1.1512575719231528	0.5735616090222395	-0.2713374468962847	-1.3077249824541093	0.46222004554175494	2.285584700540178	-0.19678003921971593	0.06664253296030051	-1.07882743101607	0.5560480955477137	-0.7015093713537197	-0.923172122392887	-0.30195983956861433	-0.3843176900754607	-1.5861271523187703	0.20857502718057552	-0.8648602880668731	-0.5102346666146935	-0.3515780628522233	-0.678692432819517	-0.5855523387592421	-0.38324603245530847	0.7077134399521026	-0.21878409813589134	-0.9122402683104909	-0.25172369845627934	-0.1975080232221102	-0.7624431981111771	-0.7074640860580732	0.25808226602788803
-0.6472187772966206	-0.0693546073259175	-0.4349405573518232	0.5548476812903121	-0.9673577096545761	0.12276389933405656	-1.1877310330675113	0.4433667719799123	-0.17351444973773567	-1.3785782674699627	0.38608047152951935	2.2180416569178267	-0.23891299515301206	0.05622243868482977	-1.1408876737163838	0.5538000229838579	-0.7548163258697427	-0.9275465981673543	-0.3214770731286858	-0.3692088011482334	-1.5014088505788132	0.13457470112100636	-0.9107343126678279	-0.5155567374001585	-0.4150368682166425	-0.6317604364782999	-0.5792674519098584	-0.3841193077760786	0.7581883647971905	-0.158922434791038	-0.9514222864423676	-0.23511560849876187	-0.22110633144559957	-0.7205761510735477	-0.7733206289077161	0.205776472234175
-0.6551356792602009	-0.047952257240704996	-0.500930435785748	0.6808623518229221	-1.0102710298831965	0.2898051681775547	-1.2167188839062724	0.3387672609423226	-0.0822988375988766	-1.4287086315036355	0.33005780482841723	2.190256462277392	-0.2744195413826801	0.0495581202169469	-1.1810632151444271	0.6301297764401962	-0.8167839897158992	-0.9296149439174902	-0.31150395695421	-0.35821920340085855	-1.435783338632049	0.048232231607704144	-0.9564376843803531	-0.5370898790084659	-0.4759016099324202	-0.5869463381868526	-0.5507829405661708	-0.391202074440211	0.7916035604472627	-0.12612714887986215	-1.00983003792909	-0.2340151173627633	-0.26738187783820366	-0.690673672369184	-0.8059680086351071	0.14003248637084842
-0.6576489814708613	-0.03273476691456776	-0.5739277806771714	0.7164989848278863	-1.0721755602777912	0.4190531877782197	-1.2221515720354945	0.2594397579122892	-0.0366639520826449	-1.454144457592132	0.2619259102249404	2.2212338002606407	-0.30540714733089114	0.06373690175411965	-1.1910348569738978	0.7794646229090912	-0.8685720544861957	-0.9344800856545806	-0.2962767112829375	-0.345311705335898	-1.3971431688124902	-0.02637399422981578	-0.9770550814936506	-0.5708191327618131	-0.5289214853389501	-0.53385838756338	-0.5005342238493227	-0.3741648088071046	0.8013582898493663	-0.10989750412903514	-1.087483356745922	-0.24536696321647505	-0.3342087998190637	-0.6688262632870959	-0.7843553336393023	0.06785179788022089
-0.6635526236427772	-0.027683544841062918	-0.6362413515841397	0.7154899407282584	-1.1384430950289328	0.49649672999384664	-1.1748827624986713	0.2407855372647684	-0.04686387704473548	-1.441464211628337	0.1944402260230023	2.2893610823197412	-0.3071284527653738	0.09865397094822907	-1.1607983969122084	0.9688066530252977	-0.9080540745366148	-0.9194770302589761	-0.2698291570818884	-0.3195285295732374	-1.3765394076728512	-0.03866360302072071	-0.9635513816369489	-0.5885821741587662	-0.5516656782958987	-0.4702798166245853	-0.4197420371539187	-0.3188503744265789	0.8047028474105069	-0.0954360829071041	-1.1542742684437675	-0.24600114454908445	-0.3918702523749088	-0.6293270919554821	-0.7154980453390591	0.02239346076109053
-0.6671236072004237	-0.043366039365302624	-0.6819181268437065	0.6864227640214722	-1.1936856232597157	0.5076908858111632	-1.077824140249728	0.2884974513298838	-0.0676518657064116	-1.3949920744482882	0.15209234850635367	2.33971989540034	-0.24521897090940925	0.1454468614750138	-1.0943709820963758	1.1527035699737365	-0.9323168193348526	-0.8733808502472723	-0.2132765023044952	-0.28306817421448327	-1.3655556417532746	0.006600262471913737	-0.9227969436888973	-0.574185936675487	-0.5328978889453244	-0.389846523859735	-0.3083354982974478	-0.24755668105157266	0.7804762091559041	-0.05752279108119649	-1.18920189888175	-0.2115315238825386	-0.42328120838104927	-0.573227752721123	-0.5947191827885396	0.006705456750679306
-0.6625525388047852	-0.06392651910493077	-0.7086022297977698	0.5910330391832912	-1.2592873494465724	0.4565239563733363	-0.9420659078536779	0.3689708915651189	-0.11162587848545283	-1.3379882215734997	0.14079143876947758	2.3491650834611066	-0.14000571677449797	0.21465212577452072	-1.0320990963858034	1.3031215489297292	-0.9337506512548186	-0.807356083445935	-0.12627377885248256	-0.24442378455742278	-1.3546238290032036	0.04835131017678044	-0.8497480267247834	-0.5154127030081306	-0.47900752238153244	-0.2686423927166355	-0.18164203541258944	-0.18355987473184893	0.7368450610544214	0.007175184218891084	-1.2007684121225695	-0.14890798252655377	-0.4343011536744723	-0.49931569291885325	-0.46482846761404906	0.011373116378888607
-0.6414172380270118	-0.0563800784259216	-0.7086497273110379	0.4783279956566413	-1.335596843955511	0.36822356568455733	-0.7602883104769831	0.46657609301810743	-0.18232128760323302	-1.2673910727047282	0.1708546566939868	2.3151564793857426	-0.0041745881689501775	0.2946879993796298	-0.9817280599443625	1.4167850140032907	-0.9039652233411187	-0.7187757797781487	-0.009409201560087555	-0.19867188195872024	-1.3184903996122757	0.055660632931587364	-0.7420249710226094	-0.4162738309746993	-0.413738095410008	-0.0996008247884371	-0.047519444732084706	-0.1220695365202987	0.7259358931217175	0.09279317839060103	-1.1802832213385286	-0.06273393086018955	-0.40856875903035295	-0.38317890092698825	-0.3794830650418581	0.06032753055954683
-0.5904888339603673	0.003407912326178797	-0.6848629726663336	0.4264430090232372	-1.363024240283067	0.2835483022770151	-0.5614976273441892	0.5868749437669497	-0.19313200453207985	-1.1726448052157445	0.25423800503549937	2.2456194045770976	0.17937654980878684	0.36888931893946336	-0.9441899160287669	1.4945251303053666	-0.8340051616529486	-0.5965169193065935	0.1410676519744429	-0.14134025843800113	-1.2394349933483948	0.03518612367207476	-0.6233548485515114	-0.2990442393024494	-0.3535558187615242	0.09597431109007304	0.0891380278087244	-0.06744364614268782	0.7331552766599679	0.19890355963999728	-1.1090792501446858	0.05705919239133768	-0.3327326205801312	-0.23481467674297946	-0.3542713224432016	0.14141878128042615
-0.5110344498027262	0.10051173016522039	-0.6524791681200884	0.4631069769574296	-1.300054416185617	0.26901443308506195	-0.3873825527766216	0.7107916819779272	-0.10838838017890087	-1.0714951340497019	0.36071393745124525	2.1821829644594266	0.37425790351039623	0.4451956198240147	-0.9208074334531305	1.5266656961309752	-0.7300675363528726	-0.4586133633344637	0.31526769626723855	-0.08652822945214983	-1.1283461286537109	0.008768192891283774	-0.5043339395875291	-0.18879311392399584	-0.29838408921424164	0.29851197176119326	0.22505292510417116	-0.04427246106897856	0.7353757756518398	0.31691296525083235	-1.0155422228048079	0.19307616632238944	-0.21969594292483707	-0.0899700744543173	-0.37973883634358385	0.2226874030671775
-0.41010442185961793	0.19456414790690957	-0.6128915740615024	0.5475374463933141	-1.2220647341821016	0.3222163266102087	-0.23184697675682214	0.8314465917869571	0.031221212222571994	-0.9855750168525328	0.43359803225847793	2.187487680120628	0.5400906874572919	0.5373460539991809	-0.9035666682328699	1.5207231928180756	-0.6083892788227094	-0.325273000814733	0.4834882935232754	-0.04208964019309107	-0.9957832872301744	0.014893734577033246	-0.37353166084451944	-0.09159510532315317	-0.2542919711165933	0.49115743539886764	0.35591156004710645	-0.023943619226815066	0.7648139581821415	0.43012339184082427	-0.9320114359850674	0.3180322717170443	-0.08351326823346936	0.046994723936532104	-0.42162138700113416	0.3157512007344133
-0.3026267180531121	0.2706029716475973	-0.5310786907075047	0.6324953014160128	-1.16757809449783	0.38191231317904395	-0.08627378609203482	0.9534520704449738	0.17717642165798253	-0.9030449368961595	0.4616671026208502	2.2710930471417017	0.7132770196803772	0.6351650893351017	-0.8642987497142036	1.4886448007606083	-0.48270722792281096	-0.19100414731957605	0.636693933168516	-0.012901685133599839	-0.8440627145515629	0.07121439543954164	-0.24637945777070946	-0.011886472774408496	-0.21831631256925838	0.6647938533957326	0.4840057898720804	0.031790659057927065	0.8010959174560484	0.5299550523062325	-0.8488839399956728	0.43497530945025564	0.06153470573126309	0.17829378952023886	-0.428107016437745	0.4432156498615516
-0.21307200063637918	0.32943664005849393	-0.45095038582408475	0.716672747709091	-1.10784331671861	0.4387022672443103	0.03355494963203444	1.0664169230805307	0.3099319051911241	-0.8151390112174932	0.4661128525310933	2.4028980851945207	0.8948562564443874	0.7322504382341913	-0.7784286683598474	1.436647896772732	-0.3532218770996126	-0.06754126806281341	0.7700594844950424	0.002311343177387916	-0.6938617720809817	0.15735022861238704	-0.13533183098282292	0.05624179465521888	-0.1660798792042644	0.8082957563896048	0.6157588904514749	0.10528433449102859	0.7942383316391106	0.6122504153171182	-0.7740073777156481	0.5456101081632146	0.19228142233385967	0.28274858444889206	-0.38817472195585195	0.5794973080263767
-0.16117230998623994	0.37236290995391275	-0.41495993677034254	0.7761667194563009	-1.0525185415475327	0.5062267495370429	0.13773430014804525	1.1716016806193483	0.4280404168318014	-0.7404949112248206	0.4639943483281105	2.5913234482696117	1.029381000495841	0.8461319659193073	-0.6423422127638538	1.3625989389161137	-0.2362157244273046	0.034887138811633384	0.8827755992722889	0.004087498222633319	-0.5656586674650981	0.2743939550823925	-0.018516768613733147	0.12385873999314394	-0.08750238342051411	0.9173544967509775	0.7540196504538611	0.17786694865197972	0.7457712460565734	0.6797076338590335	-0.7358600319599871	0.6425279376996706	0.2945901010076092	0.35035107817048	-0.3175453039222247	0.7167965159901513
-0.13395534146329557	0.40911039857650594	-0.38194283204718804	0.7962226141132434	-1.0231759664674172	0.5566263974337488	0.2399712988023872	1.2779446532619934	0.4904374799184771	-0.6835181786479585	0.4813731888863323	2.866114493298819	1.1169991444257685	0.9726084441033578	-0.469938630619139	1.2818286694930323	-0.14696576296840563	0.11828525504340319	0.9732987663938724	-0.003592781329691125	-0.46856252309050583	0.4176524783035872	0.09762516291766009	0.18993451733636096	0.0008385411830898693	0.9926933860988143	0.8807941215473047	0.261155582370452	0.6936944687049114	0.7401768058635272	-0.7228786951504135	0.7301531454741823	0.36846485367239684	0.39722214048411464	-0.243056479639346	0.8690975819989901
-0.0920041387303541	0.4658621854468793	-0.3577285997830698	0.8057003123178996	-0.9920200421798681	0.6558244100109084	0.347758927254971	1.3596745317900736	0.4829846143930796	-0.6354489572566898	0.5223287161563664	3.1609940266060796	1.1635236886871354	1.086425919797957	-0.27938666034478765	1.2115166823320815	-0.07032258639903807	0.19419505381482569	1.0297850811523668	-0.006187587641719198	-0.37979620355992794	0.5421876476928703	0.18668068876878394	0.2449160456335596	0.10024166741318234	1.037507484390261	0.9817539768383401	0.3357072644421789	0.658749227729594	0.7809409763156779	-0.7274041471729008	0.8086088372748443	0.417215775836135	0.44387859170656946	-0.19649696803595826	1.0167169854007356
-0.026244633597676537	0.5150827278538677	-0.3843018752061741	0.8228296742387631	-0.9287956442196033	0.809165811337585	0.4633012204456043	1.3960212043593212	0.4559262293830269	-0.59943621497691	0.5413530615514965	3.393046759903581	1.1475553969834766	1.1807191842013283	-0.09339722496465504	1.1589994820739675	0.0069767505404839	0.2787330248213059	1.0584572373204941	0.0037027610548518936	-0.3004593842945597	0.6373419313178614	0.2478692299870046	0.2967684267639317	0.20950223550811325	1.0833154856976925	1.0587691558084695	0.38373320864550636	0.6360995856495675	0.8087438307278016	-0.7533800434422238	0.8778838216663756	0.45387765353619347	0.48939045044273277	-0.2048232373760583	1.1333898054674534
0.0386587779694951	0.5327528873817612	-0.4139941540005558	0.8316793872938024	-0.8600019534451467	0.9144613028284821	0.5802772420502589	1.4126986833278707	0.41860172520759037	-0.5794395153058678	0.5055761001109758	3.5614175035955027	1.0976087824907879	1.2562393924749886	0.053397552938823256	1.109028134006072	0.07663910983849213	0.3750998198805721	1.0819637173503565	0.01429315783114488	-0.2506449536005723	0.7331231285859344	0.2941983289571063	0.3567767553429351	0.3177077683204422	1.141549876545298	1.1139391211968543	0.4373892596043764	0.6495965739247884	0.8469320287069543	-0.7725429692087374	0.9398321464270527	0.50308911072712	0.5509158734324173	-0.22817150334785716	1.2348740611039788
0.08801898617761307	0.5180338329281	-0.41962102607239266	0.8284236196249142	-0.8149502127688832	0.9742499562501091	0.6979093141888362	1.4148063892588651	0.32654665021786883	-0.5658733396098115	0.4259523195007523	3.627766668673195	1.0591115194203007	1.3094549507781599	0.14225912684202038	1.046255534308184	0.1224245223336768	0.48915701006919693	1.111007377624318	0.020231995466143522	-0.22274610157623248	0.8449028818405717	0.3317482848890815	0.4335470862942916	0.4221458154041395	1.190011755015833	1.1489515440156806	0.4851213130747518	0.7245826039351292	0.8891895165347563	-0.7607153086269561	0.9919879653165523	0.5891310343334145	0.6424796954842128	-0.21687645996987198	1.325459331508636
0.11682247672103711	0.46266794092265984	-0.4330026588104814	0.8176777572346232	-0.8196970361801352	0.9887801187679501	0.812655501113585	1.3758281537505312	0.22190264129263526	-0.5445085715767063	0.31707141847721787	3.5044373215650886	1.045238372756227	1.3368342652700644	0.17637028201458912	0.9746444426234333	0.15849815379468518	0.6147108811974478	1.1474811200149624	0.01809713809905717	-0.18234818285507895	0.9208014603836613	0.3667668896426759	0.5478275737897516	0.5128161743445766	1.2205365460722228	1.1600024138034795	0.5077634948291485	0.8159986693965214	0.9221341341834972	-0.7262240256447573	1.0414541092601015	0.7091579757942377	0.7482686560296992	-0.16502339588970033	1.3735829022754733
0.1018630925213351	0.39600822146526704	-0.4376415826063401	0.8017251053513916	-0.8518634228770106	0.9030410398903517	0.9109525108872358	1.3416710397697922	0.15937018097194974	-0.5175690756365143	0.21109291262485633	3.254302832011409	1.0627389960280524	1.3456443254202664	0.16486829841863648	0.9092703615743585	0.21290174670712295	0.7246653490678279	1.2050598337513267	0.005114428256936321	-0.12091355991507538	0.9472404050295834	0.4078879152769847	0.7102839645590477	0.5683744019656839	1.2384163929985366	1.149714371313189	0.5621584710594395	0.8834642780699624	0.9599829418500014	-0.6689368937603886	1.1126540205200242	0.8451843975299523	0.8417604010505922	-0.04756499291693804	1.3923142203634766
0.06235450537437946	0.35622756820407053	-0.42735045473156774	0.7952318608432161	-0.8683676422293338	0.796544585987266	0.997588038136558	1.3784760872211206	0.1357238062589505	-0.49325422186230766	0.15349136071587097	3.0073689530242644	1.12528523765095	1.3533946162728236	0.13517315605626157	0.8624306080386465	0.2913463265149222	0.8002731995545591	1.277370454351185	-0.0004975274234813067	-0.03860242169552987	0.9983111019201434	0.4729698705423518	0.8858438841431647	0.5824728767487035	1.228612658537194	1.1312715024920124	0.6744709138763991	0.9409956393879766	1.0043819825506124	-0.5761271121801501	1.2069717065927812	0.9807461723185933	0.9158584571318847	0.14931496658626586	1.4107188022775055
0.042687915575960814	0.3459701226576929	-0.4173886429487882	0.8043010638534618	-0.8621912886653531	0.7832783993415127	1.079539069719502	1.4565717077555635	0.15072581978726357	-0.4641390753551338	0.1544706692625329	2.7532337002624163	1.215791395233482	1.3756381257069104	0.12635334060954212	0.8372273258162026	0.369587375096794	0.8410399923414594	1.3552403685347754	0.00530245769983669	0.06942553542913406	1.0725495851178668	0.5682731882532229	1.0381782580126366	0.5831657877098845	1.1912502310252817	1.1092777738611947	0.7904695861723802	0.9676029618851084	1.0430046001299542	-0.4691823175625459	1.3182406866383496	1.0895229009724	0.9784891272411447	0.36676624649967754	1.4249551641435438
0.05401610168588551	0.351817626429909	-0.40529577607070955	0.8188209340846548	-0.849454762482687	0.8168052666817871	1.1637015075965664	1.5442932008136943	0.18821580947093502	-0.42368161758186557	0.18856437474303167	2.5357911614954864	1.3051349527254206	1.413606398812921	0.1538262313642062	0.8506928550742339	0.44288291866658	0.8461353696456271	1.4343707430774457	0.0130290214227208	0.19035086688348515	1.112405882650069	0.6710157078041769	1.1694043917302857	0.5913309947650045	1.1600437577956244	1.0801046927445346	0.9057461269531084	0.9542551116018785	1.0808907407308506	-0.38952907290670424	1.458129897176747	1.1546145927615343	1.0314730288018796	0.5618603742354761	1.4407972009216854
0.08306306838096714	0.38224956783905817	-0.3906570424814563	0.8212444690067204	-0.8308317052875527	0.8617820503530847	1.25978342539894	1.6468832291093072	0.21709453507156756	-0.3754828214338376	0.2208637915484673	2.4626216477105354	1.4061825655463338	1.4700798742701164	0.21342815909921434	0.9004122357659767	0.5105889479720919	0.8225116907220821	1.4972831943332854	0.04066356400778719	0.3063363178040423	1.1265517161942311	0.7648273928606215	1.2767352198103548	0.6200850586716921	1.160329960234782	1.0577025477287678	1.0301206851382088	0.9285757588326937	1.1219637563675111	-0.33905821718768947	1.5945497627779268	1.1786693240923267	1.0712583482550664	0.7303953926938856	1.4662779548320797
0.1344417724270214	0.4422837372842722	-0.3685232012984848	0.8214639589619264	-0.7927474554104782	0.9178825630335765	1.3586001156517091	1.7600076944270175	0.24598228715446696	-0.3064586498447954	0.23190266407784615	2.472541000299677	1.5168966024420372	1.553417336840966	0.30484165929917867	0.9589570192302375	0.5439741445831644	0.7966347227240279	1.528958342023572	0.09493464675021691	0.3865303643662477	1.131332370511582	0.8555862873573716	1.360952128829601	0.6836239492225793	1.191489600338032	1.0575810354158908	1.1357408161219573	0.8674181348575554	1.1656568652178145	-0.2804256806479875	1.6978205970757603	1.1695778692252528	1.095480786746209	0.82719569570764	1.4856534099487768
0.2162078710138431	0.526823324045173	-0.329097098785011	0.8218755026279372	-0.7423653296989722	0.9705247487678571	1.4497690258039786	1.8478683370029227	0.2652267473484284	-0.212601325454509	0.24059430501125778	2.467473366902663	1.5817475036084776	1.6570156085939889	0.41933238773306114	1.0121581309379089	0.5465775216073401	0.771890060793566	1.521351353189825	0.14905241317766577	0.4253047465403614	1.1022982135219552	0.9316374310623857	1.4428320798381795	0.7758925299277506	1.239436314418082	1.080904648804311	1.2332789519495375	0.788540707982106	1.2049955963568437	-0.2291449376057372	1.7887435477798417	1.1463578576312385	1.1034893572987294	0.8299817759585781	1.4957075487879399
0.3099016830087581	0.6245562652110586	-0.27686250019355063	0.8231558606999718	-0.6907338337991914	1.0116206446442102	1.5187133027003377	1.9156914490193144	0.2469270589651149	-0.12031999171038885	0.2741639360767629	2.483429850004872	1.6151671210536183	1.7594376528847904	0.5378361932460688	1.0480749351022216	0.5444541137428139	0.7450883761736439	1.5049609458538575	0.19351703728266462	0.44294717701819897	1.0563654066559767	0.9771448679770833	1.5448768457307918	0.8525131615899749	1.314905295783717	1.1294353164307525	1.3120458668195973	0.7455337299952538	1.2343460705946425	-0.19663044082474207	1.8643305016700524	1.1385986648071016	1.0875938291453573	0.777315724526493	1.500996007146701
0.41279784632708105	0.7140346220498444	-0.21105944531181348	0.8343346060574743	-0.6415109982937333	1.0478904508271372	1.5519359965923394	1.972595416523292	0.21132059524789434	-0.04470257435880307	0.3058748794924811	2.5284416113056647	1.6599826842630883	1.8445045191995983	0.6402795503267951	1.0595116361366856	0.5469056017924168	0.7251711124446859	1.5140141470996011	0.19056063588813546	0.4526840668696492	1.0204527111467323	1.016711056183473	1.6569031949910005	0.884359210087258	1.4262848777426267	1.1956190228446677	1.3614237083945018	0.7313821916440701	1.2632417618134928	-0.15972271852301284	1.9005310643267794	1.1516170031649284	1.0455264784226272	0.6962544912582042	1.513491331971417
0.5329153658347006	0.7864780211738313	-0.14509806538584985	0.8539393269176051	-0.6058471583738807	1.068369825294247	1.5525551903546932	2.0133498546996877	0.17927658319884887	0.01871974902522578	0.3253278111676693	2.5423871287741386	1.6691602411619755	1.9176577152782444	0.7306185552439102	1.0621818358631874	0.5507210528336826	0.6979693463475478	1.5335446486634527	0.11685598703176484	0.4574118052946307	1.0030322169529562	1.0648825743008854	1.782620013213548	0.8839692300488045	1.5485245413474078	1.262346159324507	1.4094076682074068	0.7350139779305276	1.3032083650309207	-0.11676232810355222	1.9297257884973842	1.1818889573627556	0.9835646795475437	0.5863230723076495	1.5356160386091284
0.6457652531164934	0.8406677260899535	-0.1014225186853154	0.8755895722213911	-0.5811417441179588	1.0562749476677893	1.5403224278710514	2.042464844977542	0.1454513453157163	0.060747170711786924	0.3523331881199486	2.537179786185729	1.6694724588541483	1.9840068430915156	0.8393745721113748	1.0590338798130714	0.5676627490575173	0.6696692433648443	1.5574403234708558	-0.0004309939283016595	0.4671443657152878	1.0113221867472202	1.1069232293895124	1.886620045977951	0.8729557759271216	1.675072852581696	1.3152512702145367	1.4508462615535773	0.7878695870181448	1.3566182185323357	-0.10654783084315467	1.9683026659121843	1.242749483589602	0.927451032907106	0.4833614213291148	1.549161586850191
0.725580924466917	0.8830560499522733	-0.08027345927743727	0.908772185588289	-0.5541882468273353	1.0286639322097793	1.5225758923607358	2.0862150904189622	0.12824386128675044	0.07524146327021246	0.36937670987874677	2.5587796738979796	1.7487018063706805	2.0325495175410606	0.9609431312152367	1.0655261301284868	0.6032624869178592	0.6605541795207217	1.6070405442676392	-0.14249157718068545	0.48391225117311965	1.037256798629993	1.1464894175959022	1.9159130404568103	0.8577918199676129	1.8038119133957213	1.3478570741699847	1.4448970734308297	0.8658328532389804	1.4290848380889358	-0.1318394549659073	1.9974265109926734	1.3206950369411392	0.8966972635410629	0.41855080040974324	1.5415579693158385
0.7822977776874889	0.9141961350095134	-0.08024812727036114	0.9416987273407796	-0.5191980485137004	0.9941214361629015	1.5146738005364124	2.1375899109078453	0.14844813742847246	0.07925828072975118	0.34570675568629977	2.6025086508050412	1.8982212159015155	2.0534741382613193	1.0661419174872082	1.111469272481526	0.66024211683905	0.6669894523382082	1.6588034496805277	-0.29073688272416814	0.5119279978288469	1.0691908690077276	1.1874492710578044	1.875212522129269	0.8500723043850111	1.9077658429786557	1.351580076422869	1.4258235648622732	0.9115767895603415	1.5211105213634397	-0.17067768419322654	2.0256102755095298	1.3767281692222846	0.8927412657603181	0.38088847623066435	1.515918514978085
0.8216597555388224	0.9412970659538248	-0.09773354515482115	0.9601084473336776	-0.47775734016843874	0.956461627188089	1.531134034718982	2.1810823204780965	0.19583716933198972	0.09047101723908577	0.2968101686365308	2.6566057431584573	2.072237389885378	2.061032273142326	1.1477547182890637	1.2037711397430764	0.7484804977272947	0.6809545605051867	1.6773123149533358	-0.3909421119868813	0.5399870387924949	1.0870036220172863	1.2154173833282962	1.7887198697159676	0.8574366595754498	1.9757727462033325	1.3325870268517193	1.4422436599561814	0.9311580555458783	1.6151284257731873	-0.2117736809379731	2.0627434577730357	1.407353748530274	0.9126321370611514	0.36569292050136526	1.488888098071126
0.8433972016378997	0.9663221938438614	-0.11091252183629849	0.9774237660221459	-0.43516517465906135	0.9338101416915258	1.5698631302833435	2.230979700498845	0.2758479081496617	0.09664841843342523	0.2562921102637583	2.719127723114261	2.240025642535886	2.0510605428004745	1.2062740106254437	1.3187500708583701	0.853788161578016	0.7064540931473771	1.6758086078582928	-0.4269280545973933	0.5409828078746796	1.0882154215731863	1.2338700169494712	1.667734581271566	0.8717405702715835	2.0062975372597216	1.314724716858735	1.4674426910872564	0.9442103916597914	1.6946611516391186	-0.23735950902712516	2.0937959602003438	1.4259601860126387	0.9390650697914442	0.3875476647648746	1.473312117891792
0.862616109480044	0.9792237809088604	-0.11022539114435237	1.011844058858677	-0.39886685834265606	0.9289766386498763	1.621105099795269	2.2677151731912866	0.3777057428817101	0.09653692387528327	0.22753907837673312	2.825188167443405	2.38503843616785	2.001297969076992	1.2147153106884325	1.4323480898602037	0.9573217622057285	0.7365885319595806	1.6690375032626723	-0.4282297968943971	0.5290119317345029	1.090232752625783	1.253583585801824	1.5562195541030603	0.8938057801258676	1.9826780305081104	1.3059488275953641	1.4561278978686212	0.9473395276769441	1.7594575501298741	-0.22593844493823312	2.112157375018605	1.4204502133659278	0.9476030143688746	0.43248576900911007	1.490017671701153
0.8832906381858624	0.9852749139704422	-0.10051689943233633	1.0601501398335844	-0.37904142921084233	0.9356078786356978	1.674311535231805	2.26602082318074	0.4805805612825453	0.10635748509106442	0.1996232331611174	3.001018535233521	2.5392904086116292	1.9310125553010393	1.1838805521169748	1.530458295987612	1.0376133119443316	0.7628316122528237	1.6576447106837588	-0.4174282285899234	0.523894544538232	1.1116108580859383	1.274735063251135	1.5272002249690553	0.9206029799110291	1.9293038774454812	1.3020131787949443	1.4179263010239607	0.9375295619815098	1.801704856248297	-0.17487256996133071	2.114496384992406	1.4085379814573291	0.9361320515453221	0.46829375125068007	1.582446667658953
0.8974358171902356	0.9868249279641166	-0.07075179111761011	1.1170712015503248	-0.3682866626371645	0.957662589600278	1.733009629632074	2.2472151751168186	0.5730538632839861	0.12230723363820487	0.16950449887908772	3.191310921139091	2.666954579690325	1.8752727662806752	1.1450155693293766	1.60727889498191	1.0763936049322245	0.7930302150755237	1.6398257816075001	-0.4068927942661708	0.5081094398702082	1.1632559339567512	1.3042264105627992	1.5726250713551415	0.9568920152749785	1.8808472026556582	1.3093275449617618	1.4157641049172454	0.9207294433651455	1.821857853013335	-0.11271619714991823	2.1015180505444717	1.4216755654918385	0.9110404381349018	0.48883766759284575	1.7557895432717596
0.9078346050868437	0.9841838256886192	-0.015097371570840923	1.1721540348922153	-0.35633735716874104	0.984183842869449	1.786212379391453	2.235817192557944	0.6464842965287696	0.13054276410851184	0.14534822139476164	3.360701965289393	2.6928193506103755	1.840032525679866	1.1068669167303449	1.6519425666326668	1.0678422556637834	0.8322797177318494	1.604506355545698	-0.37875780408692294	0.48902963836939106	1.2236287684787286	1.3414982654914063	1.6333391684550864	1.0229414023234102	1.846039782373321	1.3335793774068858	1.480684567826245	0.89159506044816	1.828285905534888	-0.049644155813868454	2.0854508799588864	1.44413075998713	0.8715734584669648	0.49676657794633633	1.9603403911587727
0.9228934741657181	0.9951494148830875	0.05060435528259042	1.209689865704031	-0.3386346824007058	1.0094337069183104	1.8116177520337398	2.215763291466927	0.691734052134928	0.14419934079765603	0.12065232491533595	3.5267272880106004	2.695407470953392	1.8314524704047017	1.0768380296210243	1.6559249600973138	1.032193913331578	0.8857132410615541	1.56278732899411	-0.33295093903568	0.4852154098415443	1.3232414938223926	1.3761186801719971	1.686387035039298	1.1083365848508389	1.8460085602890495	1.3730067475935916	1.584134105825194	0.8510019084798355	1.8256250854837273	0.005848001309206469	2.063183654227435	1.4523587116782268	0.8344743545050438	0.49688532890785186	2.1624780590180017
0.9385623426353051	1.029602274946417	0.12133765204156473	1.227121026313303	-0.3219033048323322	1.0575908169774413	1.8163280474402161	2.180550278204253	0.7150885705879506	0.17857883846898132	0.09744870812606177	3.654705140941531	2.72277170842138	1.8620052698813119	1.0635492906115456	1.651088495396617	0.9889480844912487	0.9418265554178957	1.5381751819825988	-0.29760718929168956	0.49767551166122936	1.4605636001440199	1.4046429944492238	1.7323952207131008	1.1762940885159896	1.8757840213229158	1.4239069053211435	1.7286191870222656	0.8187742931363615	1.819414242762269	0.04738365117228121	2.030672534735125	1.4657800181848426	0.8270666950078261	0.4938115059424725	2.3472240271025235
0.9658709419680129	1.0640672919822458	0.1987554321678142	1.2297213725881733	-0.3082346466596679	1.121149157970661	1.8128377111726621	2.1455296186867376	0.7227249745861175	0.20667546712069845	0.08227719794285546	3.6789214007835667	2.6999551681275493	1.913703960590876	1.0535532284347373	1.6542822636969419	0.9476069433920602	0.9865903886233989	1.5397054250852011	-0.25759741660310465	0.5203400818579114	1.5442373087856578	1.4306106756386732	1.7494740987479176	1.2242094037763338	1.9157586965522344	1.4826716099654864	1.9220664643290661	0.8008666868387284	1.8138855745692333	0.06973654129357967	1.9967662163110735	1.4885189351522405	0.842883532427766	0.500708196399714	2.47036622341394
1.0124193933279548	1.0840624725006511	0.2824682160525397	1.226142466929676	-0.30147473147169657	1.1736875568298148	1.781819052220467	2.116349146282871	0.7074220783155594	0.22055201955969017	0.06187160557261513	3.6247735050878247	2.627812340597848	1.9582404741789943	1.039006841537379	1.637868388907565	0.9266979071523871	1.024062170753604	1.5702085657749394	-0.19500096868116898	0.5481610041279932	1.5629081279547417	1.4530357292738603	1.733079384075238	1.258088919616981	1.9571747913387683	1.5365690714106819	2.079386173678037	0.8147807091285924	1.8037378042210581	0.08556405355338093	1.9701492527336053	1.5168459512441768	0.8653747747833929	0.5150085525729737	2.5150263907366455
1.0637640630732401	1.0981128934668454	0.3637554602597033	1.2247798001244392	-0.3048899377543791	1.216851776860494	1.7225128210893152	2.088793449130665	0.6684637808497345	0.2229687394415733	0.041756918915782135	3.5376330721632363	2.5924002813013383	1.9963543199907252	1.032299386135351	1.5852333857203407	0.9331015463203709	1.0661990538822916	1.623798033041513	-0.14510084729601297	0.5835151359763422	1.566263341754026	1.463496119286892	1.7221831823182587	1.2780823605169807	1.9795870441652035	1.5712945901574358	2.1382021062197287	0.8549236853062764	1.7903454624839685	0.1006709313786299	1.9549139788372667	1.5814565484066954	0.9036935851135185	0.5228780874457064	2.5043327825284183
1.1061891279938165	1.0954201240582262	0.4376932559138371	1.2368974747347672	-0.3111642043425188	1.2519317406535677	1.667585174420522	2.075950767166663	0.611344201062028	0.20496990171777352	0.02035869407307484	3.4116577176423206	2.5750064693452557	2.02770194644057	1.0387585680061147	1.522951631560413	0.9453134198760133	1.1135294475076718	1.679687287629917	-0.12802198835931958	0.6271514689299926	1.5404127853317775	1.46613491858021	1.7267526734053724	1.2893882996675021	1.965620365134288	1.5806982930373408	2.1439035864389893	0.8918160056214811	1.7786127393757272	0.10430054885174203	1.9546379234336606	1.701598623624316	0.9503321520783752	0.5129760841931901	2.4687325425440667
1.1477162109787087	1.069413320638862	0.5042626040096336	1.254115242332033	-0.30512884553332814	1.266128302501356	1.6202831937892868	2.0666359347415297	0.5430558538822041	0.17134374565551397	-0.007568254414045189	3.254781230151645	2.5233837388208995	2.0390158571291637	1.0607043201467297	1.463232091108635	0.9458905979793892	1.1682953176435782	1.7149403736728206	-0.11754151648810725	0.653331536929866	1.481045114025243	1.4780332171901984	1.7378073129935838	1.2965785566264882	1.9264210383310516	1.5648611882589807	2.136115482015773	0.9191690180785697	1.7570105459756822	0.08561694415408208	1.9577901777045734	1.8657505773775722	0.9692393892113023	0.491701392703237	2.420030181983331
1.1812190530514408	1.0407897288889998	0.5479413172110517	1.2640654536347022	-0.28034118433711225	1.2553937742738897	1.5732981813935432	2.033313717867437	0.4756821902388033	0.14711929287439512	-0.030232252208220255	3.09517406301095	2.453426435136412	2.034421582536626	1.108083864039329	1.407305150513493	0.9406078994437521	1.2164900382338866	1.7105486644217103	-0.10830203894003843	0.6468720261880422	1.4553451569697684	1.495082704839837	1.7572807627958784	1.290248344930877	1.8615103251299938	1.5265105521780487	2.0716232598890736	0.935872473181606	1.7246768308897078	0.058365062142845314	1.9658144368012986	2.0552278457062716	0.9612880482830961	0.4719567616789627	2.3604381715099843
1.1986131987677207	1.0253655700303725	0.569115708626006	1.2722902300117247	-0.2510847727182574	1.2310112719671653	1.5445720136329197	1.962101905829951	0.42591317584413185	0.13843778417152108	-0.049545282662456905	2.9566968526659894	2.406881350237403	2.0363576995227084	1.1682922303998844	1.369755466859567	0.922305278007746	1.2413969973673702	1.653009754696685	-0.11229983417217063	0.626203323586522	1.4634495042887061	1.5195176702720898	1.7873299378328895	1.2667729394018281	1.775566334491172	1.4799747116880115	1.9832503164905397	0.9337320668150625	1.6823786162243881	0.04598535591624621	1.9867573426911243	2.251419879208165	0.9394299086464493	0.4506455314316195	2.2983582984548017
1.2261678922752224	1.021590830069306	0.5845587334399338	1.280045541762335	-0.2215150394220926	1.2048755128056094	1.528093351064566	1.8772534410505746	0.3950997742108672	0.1434972264180067	-0.08225552051354428	2.848591573808226	2.3867268765821033	2.0390828205737948	1.2138768787631788	1.3495522645171412	0.889324106069037	1.243042615518938	1.5601868002532708	-0.10531381717824884	0.5860478529897256	1.4877135138935476	1.5651546769724471	1.8210807967450406	1.2317548211274818	1.6905485990190805	1.4344109697009944	1.9285656479663387	0.9195418630585477	1.6319587913774014	0.0459390766406325	2.0032050220762754	2.4305803405438806	0.9065586431807671	0.42177991309402724	2.237585370095517
1.2657759643013498	1.0263837164771985	0.5983171797832834	1.274860091570595	-0.1878055434644648	1.1710076314470599	1.5020945844000244	1.7995056943105676	0.37921015659293245	0.16913494805773333	-0.124481262043648	2.7703205577313783	2.363462550387655	2.026365589002055	1.2384193278373454	1.3314269749520782	0.862290906374594	1.2294964605969692	1.4609288639766587	-0.06657975194072782	0.5260679187958702	1.5263299933830086	1.6135663732291312	1.8316889297179628	1.183916109088977	1.6182018260806241	1.3816644998861103	1.8778610996541096	0.9043795005394226	1.5832189485780226	0.05713205001400114	2.023263804578874	2.567573063452712	0.8761196367484537	0.3795274075179096	2.182460309886366
1.3057243793351714	1.0430357295582662	0.6103562161463246	1.2548255362148528	-0.14431257813282042	1.1132947155279813	1.4694357991130236	1.740408075585206	0.3706199543018507	0.19800299851713374	-0.1674975565048433	2.7213165004461373	2.3416032038079875	2.0149614232359143	1.2371169093126795	1.296819092222325	0.8557505671294952	1.2079486761306775	1.363307314832887	-0.006795067380320796	0.46559010006092205	1.5610308893363531	1.6438414597321045	1.8174691343649183	1.127536137815415	1.5705413144397329	1.3259004743014358	1.820665764582694	0.8719889381306244	1.541555393797354	0.08472441526725097	2.068510777421355	2.6364436096167174	0.8612005890599488	0.32180530553207276	2.1271298726535735
1.3493354087364033	1.0550346614151844	0.631973917685116	1.2244536136632311	-0.09628036500114187	1.0495547475032887	1.4402562930621046	1.71145679062238	0.35401724458479666	0.2284500529891355	-0.2178242449243403	2.688721922732179	2.3045520016275662	2.014591668563384	1.187238349875878	1.2412651942360333	0.8692777992049366	1.198131582524648	1.2627358461820755	0.05656506935585716	0.4234907150384693	1.569853210380608	1.6569280080837547	1.7899261577492092	1.0801570451079445	1.5527239116819633	1.2745108919803494	1.8178696041806117	0.8166863612484819	1.514224291919811	0.12080572193302555	2.1151865235014227	2.6471099297999787	0.8650564349981437	0.24991073302383904	2.074203280129309
1.4065025619363851	1.0501657939291709	0.6721061498958439	1.194676143073625	-0.05099754958786158	1.0007749161933932	1.4163399339911922	1.7080558127026582	0.32682947999557876	0.26624068146631075	-0.2702205831522024	2.659861390679178	2.2415949472518095	2.007659496316976	1.0852426991630062	1.182730227682532	0.902799695893124	1.234799427346862	1.1557647770414785	0.11024313616298453	0.4006876030564396	1.5584531885469244	1.6434021865563309	1.761645004874352	1.0394737703821355	1.544439651988514	1.2239280164030881	1.887341175011318	0.751419157049581	1.5078301784295227	0.13503659918416266	2.1382446106594224	2.626176145662362	0.8761232135999741	0.1837710148044296	2.0276667136360618
1.4718248572053327	1.025526649915991	0.712995175817978	1.1666972707280678	-0.019504804497203425	0.9607724891799894	1.422155932544729	1.704949504349988	0.307151748652785	0.30333522229670934	-0.3203141028701134	2.619218716818417	2.16982595932721	1.9917454881276153	0.9658760413774073	1.1361260800050406	0.9466470050727617	1.3038889692378177	1.0542114761109627	0.13115779573484998	0.3905610644337006	1.5476275456934943	1.601355210990355	1.7302851168698794	1.0016874902276953	1.5427640667992608	1.1837715723391162	1.9696767630672187	0.6881874102598957	1.5169190510022363	0.12803190025381223	2.1520249979691863	2.5802912316588906	0.8842104748859267	0.13809300072305947	1.9855737591088711
1.5326415346570452	0.9842719637392413	0.7393277971738571	1.1517658568308637	-0.0006154238763551756	0.9286541580021593	1.4635460870163481	1.6981393632447943	0.29702403554883333	0.3187636584503764	-0.36667248205404424	2.5618829113917214	2.0875278405468163	1.9797823231715082	0.8344253817176458	1.0961287132684885	0.9939695339906216	1.366735730342778	0.9739267852394509	0.10898478527588092	0.38732265020120377	1.515584903679248	1.5505764959663713	1.6945177764693249	0.9801654668555431	1.555211271062283	1.1655818541697678	2.02160725557976	0.627695383619385	1.537251924632978	0.11403572504328596	2.157796048095934	2.522962844613779	0.8827332352083073	0.11337909869383345	1.948601227193826
1.567683774333807	0.9337870961923143	0.7553217931416955	1.1579664480654315	-0.0012185681051781014	0.9099354537381037	1.5272825020900545	1.69680516492731	0.291370448822058	0.3002254281344858	-0.4087227918943833	2.4866219933476863	1.9717074011330666	1.9663401395252813	0.6943299191004166	1.0689914996264833	1.035918230988101	1.4183802100856866	0.918263086715303	0.04706235058772756	0.39903808992464657	1.4643916259087557	1.4893658330774282	1.651620733663344	0.9753708015613425	1.5677313268552717	1.1630908517557805	2.0402315311708046	0.5775877801249429	1.5638533373383283	0.09609920008052894	2.150114993014504	2.4767366412598024	0.8790633855491347	0.10528576393209095	1.9335013482965688
1.5823342318034488	0.8872471662214458	0.7696628756478011	1.180162369785632	-0.023507488924844437	0.8943044090090894	1.6082715719350564	1.695908878327528	0.30772643469047145	0.26239562589363924	-0.45269174705063114	2.3998287165956604	1.850238286367496	1.9388822157722878	0.5731317352645064	1.0471423285800985	1.0632673597496554	1.4525569815591968	0.8796045463689198	-0.04013413398692461	0.4284002895567191	1.4162698747582765	1.4174356406041333	1.5923253753248832	0.975618021050005	1.5782895950198501	1.1806595069926449	2.051113885168097	0.5498122100238787	1.588584709420988	0.08217905510851109	2.132301958525028	2.447262399519782	0.8754328812566783	0.10312997724611858	1.9414363696645247
1.5943483399750336	0.8640060740456977	0.7664393777473337	1.2216063411887537	-0.04271802426493626	0.8898267466821629	1.687716343051331	1.7008896125372768	0.34341112792067524	0.20949597810504064	-0.5005090961102008	2.3097713250991916	1.7554391355175796	1.8967010685627272	0.47422118843193556	1.003722132292173	1.0809988786412685	1.4440646860522508	0.855191419414105	-0.13004981358198547	0.4470211713935731	1.3789072225549783	1.3636863012259954	1.5082921101554734	0.9750121592045501	1.5850803983489647	1.2118814207180997	2.045206681435771	0.5317830838809189	1.6013356034671726	0.08377569011717526	2.109143148449496	2.4236805389758347	0.8728933166777193	0.09379889207781153	1.953259551502779
1.591133407563897	0.8678871875161347	0.7550114760550096	1.2803473404507428	-0.04728860423270104	0.9165518670274778	1.7516001852113117	1.7064883343112585	0.38608231842579793	0.1470138250491258	-0.5458592982415587	2.219138162389695	1.6871784885024037	1.849643235711531	0.3899262194808462	0.9439076950363898	1.0999272826525142	1.4107937594328148	0.8312824766029226	-0.21126985463305964	0.4470255008243651	1.3413414363220784	1.3347637968757655	1.4116378313845392	0.9645244817418546	1.5768065460169394	1.2415776798485376	2.0447574484582587	0.506998559063682	1.5968217123089545	0.09639670970947294	2.084279509732772	2.3957153718338327	0.873905565657784	0.05903683176651161	1.9581652617720267
1.5868136693893242	0.8785731663431164	0.7554231211700003	1.3441823357564702	-0.04097908895586309	0.9631818273525902	1.7961931931322492	1.6802995765395417	0.43793645022422395	0.09995106804756906	-0.587765265552344	2.1445969583619435	1.6740119397732485	1.80327541748545	0.30603418626082507	0.8968290633388702	1.120526465384059	1.3821577389833926	0.7957507624806439	-0.28313470770966437	0.43722799894182635	1.3062833046615032	1.3103351519208617	1.322343710046278	0.9323476466048122	1.5561375262290127	1.268728931092598	2.1097534832700173	0.4805238036705428	1.5723211256388958	0.11315641880663085	2.051820616938442	2.353662767163745	0.8938608202859711	0.010764565910497048	1.9494740795443009
1.6111927008327307	0.8864721592246086	0.7580449839024042	1.3977683695427199	-0.02096566681766308	1.024723737629049	1.819166018851003	1.6180015189053685	0.5000536923606124	0.08746066416925864	-0.6255585810980095	2.0943693872490194	1.7578793632695668	1.7538593068015824	0.20720911064393605	0.8645870561020825	1.1385830266812573	1.3651731479695006	0.7551816295899714	-0.3407932131849646	0.4214515531353872	1.2783313617261338	1.2943253827951768	1.2443310824636726	0.8837254925247707	1.5463441991290938	1.291046692557755	2.196745140223679	0.4555514754559832	1.529832852398493	0.12561546093428128	2.0236219305078773	2.302633841383381	0.932934346286746	-0.03924785826618595	1.9166230910809645
1.6509578542470247	0.8916844611837311	0.7598245573995186	1.435325539655736	-0.0009679107633292188	1.1051956325939292	1.811267612703837	1.5577047587474209	0.5597097136654405	0.09590713029010398	-0.6576270498561598	2.063569860963912	1.9120902544380598	1.7063764016496825	0.1064466874716069	0.8362816300797332	1.1475201739451126	1.364516410450297	0.7180975590254574	-0.38751419060477066	0.4191309782308175	1.239249074892931	1.2911714645978947	1.1875347208269118	0.8402078985909155	1.5474265647171819	1.2893826489397386	2.2344765118956174	0.42106745752997243	1.475106164484004	0.10882930653677285	2.0109606867262477	2.241847329714475	0.9723619805879664	-0.09297810100723562	1.8603171129858764
1.67939743957453	0.8855330330990288	0.7656730845332737	1.449101582816509	0.010953979058330076	1.1797146089354287	1.78793359062371	1.5206950796523064	0.6107213737855821	0.11671743889893682	-0.6839706718267947	2.0612159727694754	2.0595021945467247	1.6707664063763439	0.021427248216172822	0.8084343265594794	1.1398072518163125	1.3683851228479056	0.6926672184475253	-0.4339053933093358	0.44010274098778535	1.1862135816126025	1.2723143204263672	1.1549721456489983	0.8039293091208538	1.5574748721719873	1.269366870735204	2.2060194920678224	0.3716917349221541	1.4215843121794145	0.07487354088667329	2.017526328757971	2.156249493455826	1.0099904585747974	-0.13454550488230313	1.80325030637139
1.7029491757069277	0.8708200571316167	0.7697103731610689	1.4436051885215604	0.027426866242922177	1.2226045350818424	1.75627362384622	1.5092561707646763	0.6463880140512515	0.16203244336746062	-0.7055421077049664	2.070940579213035	2.1913484394495333	1.640661970833353	-0.051992526053958585	0.7839182280901799	1.1256663882835973	1.3603004575252928	0.6865329780333352	-0.4780460282204134	0.46315695995575723	1.1388308180525704	1.2323752240563706	1.1424195483836874	0.7547709324879388	1.5822079665959596	1.257978466744968	2.107864185701044	0.31926144529317907	1.3783629558636918	0.03511633747217251	2.05041422657142	2.0607008110740117	1.0422679666882155	-0.15334469555912703	1.7602798318340962
1.7270009542583218	0.859900056584021	0.7697990351858366	1.4264392449414955	0.03474292740811921	1.2507789650048302	1.7078106549105718	1.5305706027814132	0.6450370505385739	0.23219265410297396	-0.7322943300669521	2.064005922985543	2.2997578168016934	1.6107001965419674	-0.11445977454323035	0.7570198926099817	1.1093170590605956	1.3485433461901206	0.6967404956079205	-0.5162970024277127	0.4808946379110214	1.0977767302078891	1.2010730599841426	1.1552818195918604	0.6920085200493291	1.6291139445336165	1.2592678473982784	1.9735855098154762	0.2693941196747226	1.343969141579944	-0.021932786709041065	2.105416400500808	1.9707320039769645	1.0593617401006745	-0.1759850231065071	1.7246189122745783
1.7420990936842373	0.8582193551359776	0.7817240775170344	1.3971068512055018	0.023800167828054816	1.291296619719759	1.6416122074960775	1.5937608543824926	0.5970733325973695	0.3050588678982513	-0.7723371684193491	2.02701262254853	2.350702706283831	1.5951821461121658	-0.15538013656506738	0.7180107615565227	1.0875179534299266	1.3412588438219404	0.7008712674513617	-0.5493005087977559	0.48322820110796705	1.0738104170257396	1.182415010849117	1.191967379241599	0.6218817524202811	1.686827967310025	1.2637536769486706	1.866668061167698	0.2211396938215068	1.3186472303532768	-0.08069093842540835	2.148910048482545	1.8821448019614806	1.054776216452469	-0.2117427645566668	1.6884165441981875
1.7567338430150627	0.8591919129359307	0.7968979497557755	1.355708606876382	0.027078295876914717	1.339123835782949	1.5676812094064763	1.6641705103763378	0.5072387722454131	0.3626051267315676	-0.8148826841687707	1.9643678678487722	2.351314817285592	1.6047841217814867	-0.18167678058964315	0.686380675090392	1.0593212841902566	1.3239496584020047	0.7132503149779064	-0.5808113506672342	0.4358988636886493	1.0770185337691054	1.1624865457668885	1.2367332682841534	0.5595928871712224	1.732864930568784	1.275506617877539	1.8131211696239238	0.19277861901114307	1.2980869652130613	-0.11140715478256673	2.1659583348944618	1.8033069619947668	1.0272952662269155	-0.2425358023465473	1.6592810127989055
1.78462102546085	0.859811918533401	0.8085031754976345	1.3219986079226695	0.06476697713638518	1.3755789756714616	1.5030749745237497	1.7006399619318575	0.40048256646962316	0.40177889040298753	-0.8519875968811818	1.9000508364641184	2.3371335610568735	1.6376835532743108	-0.1958650023927186	0.6977846530889917	1.0265163034620521	1.3056931102388492	0.7443239798301763	-0.6049398673323694	0.36905678168930345	1.0966910138427766	1.149368395028492	1.2817908269705671	0.5250239423340234	1.7776269920531107	1.2879278765272335	1.829511875644537	0.1956978571136415	1.289476632981182	-0.11555576127505932	2.1634029571718876	1.7612420215650233	0.9776127986188279	-0.2798418736410807	1.6256458575180293
1.8180165285850016	0.8423393098086237	0.8313494793796297	1.303427318934967	0.13270686634017048	1.402715536843175	1.4647181323522318	1.718770325571286	0.3274011572058435	0.41263604967284373	-0.8847911022129035	1.8422027640023022	2.3337032745704946	1.6883690579520603	-0.1760112600073484	0.7366661643025819	0.990661392124428	1.2940379064497605	0.7791790257596857	-0.6176188373051891	0.3342308403975918	1.1332516368602334	1.154731320059342	1.3227902166615686	0.5215802793158936	1.817331075885408	1.2739067057579863	1.9301274672900246	0.22104579212284586	1.2878645289961042	-0.10132818968646584	2.143213607924339	1.757664651264546	0.9188880503690374	-0.32648816479326837	1.5764207190789339
1.8445999355090084	0.8071175212347065	0.8568873090134874	1.2848590784188647	0.2070346012401208	1.4354195225306527	1.4707921283067493	1.7366633165039231	0.3325883756821396	0.38556697897589215	-0.9084166433193337	1.7775385764450875	2.3403173598915368	1.739584447278633	-0.10946988357060702	0.7687347394492903	0.9643906750823398	1.2732449926951983	0.8160950349429894	-0.6206417721948989	0.33351215488610153	1.1829389209629884	1.1633398102090389	1.3528934045955898	0.554739028478328	1.8250845601462362	1.23213347286434	2.0616897531153113	0.26037403297391026	1.286330484782935	-0.06354446681062442	2.12504244750586	1.7897252906126115	0.8729720074111521	-0.36739330369065354	1.523540803150951
1.866300729284181	0.7652610649192361	0.8673272624298332	1.2856120509040854	0.26208521994355083	1.4423547097936325	1.510608498632387	1.7493054594570154	0.41442848157265805	0.337787040762505	-0.9253247051657818	1.6988950025245155	2.3427123982407094	1.7731331330389708	-0.009676134175997376	0.7996547360371722	0.9557633813266124	1.2351089243386715	0.8616264012473043	-0.6256202132907742	0.36122917081717326	1.2252433337829767	1.1699447090390198	1.3647654393585644	0.6274006663573238	1.8043635035511894	1.1794207564696997	2.152178709791097	0.29679408298114246	1.2964171648748337	-0.007543237655801616	2.121364195776725	1.8550020187965988	0.8552129396160367	-0.4058001050515415	1.4786239145486928
1.9145325695206374	0.7379808186305585	0.8705317613249933	1.3295496720760742	0.28706479066711965	1.4173420728879205	1.5752110478379575	1.7648329085874885	0.555012934059003	0.28756627573574456	-0.938950639955617	1.6160262839671684	2.316510760863314	1.7851108552656505	0.10361799723834857	0.8148447692852352	0.9703933273574522	1.1988902275899354	0.8985866371098741	-0.6341538572378009	0.4155765155504974	1.260497594851443	1.1962094526638847	1.3577653679059645	0.7150556439290047	1.776258424025864	1.1269173112805704	2.2102431217442406	0.30974699376706194	1.315246539420545	0.05634199666602786	2.1269412610252627	1.9197688689147703	0.8740057175003342	-0.4495872384380126	1.4418427566784042
1.9956363082540243	0.727085132027962	0.8627485021507809	1.3892936184944904	0.2651361897763604	1.3922738358705327	1.661091011270122	1.7970746703823912	0.7103556850524434	0.23405190119414873	-0.9515039987181562	1.5146058782371283	2.2555831214866844	1.7700993978517565	0.2238475072965383	0.7837218898749965	1.0151064036921535	1.169563500439282	0.9246626872050889	-0.6449525327816147	0.4643995065930926	1.2899485268328392	1.2429430621843396	1.3510857729756274	0.8035079914007373	1.7531853037490097	1.0873785548070594	2.246530230385674	0.2928888770427013	1.3436569024923088	0.10604924433742183	2.1277283919733843	1.9511304818822837	0.9352914914382016	-0.4953246280001407	1.4187985210939356
2.065605594589558	0.7301000612078157	0.8417925992968595	1.4493424120729155	0.19116094176338427	1.3478864133829944	1.7325857767590331	1.8403829114732346	0.8068728511096515	0.19075283887148456	-0.9619943696352327	1.4050146016163318	2.1721100782331115	1.732771644650916	0.31895662006024134	0.7265089339704003	1.072268300382831	1.1411048746071155	0.9598007838819005	-0.6695062852637712	0.47663447801158754	1.2797147745139381	1.2841841768882845	1.3511937987696494	0.8927542268078937	1.7375274284867046	1.0721253841989153	2.2257521555659983	0.257695072747398	1.3897868337874244	0.13142020436122587	2.1207337449225427	1.9464264455331506	1.0242227507715271	-0.5321648301379605	1.3992690332095088
2.1109942617002053	0.7587145352283032	0.8223914483772505	1.5177074361763654	0.10263973488127387	1.2756433349460754	1.768241017574568	1.8839326179037452	0.8415947195646728	0.16289125280179595	-0.9710413152567758	1.3161426214408014	2.073317827425399	1.6934757484687348	0.3825024338902523	0.6861810645716215	1.1099914461076987	1.1142578977444892	1.0102855382640035	-0.7094263823718956	0.46969007102104754	1.2211351231498246	1.3202077375404122	1.3376617676385425	0.9589603022646328	1.721036964310486	1.0717304691820635	2.1617091664168115	0.2164639415911101	1.4559238240131396	0.13511924074775852	2.105670073033852	1.9269441691151517	1.1035895091412797	-0.5566183935207885	1.3637714817369777
2.1538251202068777	0.7806274781584909	0.8015368735516347	1.595412977262468	0.027266288883300537	1.2208030914635601	1.788891866684495	1.9278588465588213	0.8471610502961973	0.1438437635581769	-0.978094113316182	1.258366520380614	1.9732808139765214	1.65510860614905	0.4427148703086975	0.6614195433333416	1.1233303358546702	1.0859728921760208	1.0760373423287184	-0.7395110932359896	0.45038080968824834	1.1296897867204925	1.3623621612213253	1.3012462724738585	0.9960815271749247	1.7197984883010384	1.0785486600712981	2.116437398225145	0.18290236976371305	1.5370041697047458	0.1106672549111362	2.098030053215119	1.8911046753922143	1.1639953776053105	-0.5726680427040638	1.3229341276497755
2.169206006131493	0.7659357768929536	0.7837094735716441	1.6652869948079583	-0.04714369295694387	1.1954716805842422	1.7945383240888155	1.97373316846274	0.8107602561394514	0.13300468448693864	-0.9836901621542496	1.2134902346593575	1.9001150626922005	1.6153672574873645	0.490501419990255	0.6478591172713049	1.120423180881349	1.069660136095567	1.1550261914977376	-0.7380994260339049	0.4152604671026733	1.0379992885312959	1.3886237446075154	1.252584253126925	1.0070880173673493	1.7526076951899803	1.079622018835049	2.0853185680446167	0.1602637749423524	1.6373550973485045	0.06103273181570703	2.1298025379788603	1.8434516358379327	1.225227498770383	-0.5826294214373369	1.2782039454326461
2.1328678450023597	0.7446641142621098	0.775004762640029	1.72037897356465	-0.12119727138924767	1.1862309420237889	1.7642236294735825	2.0088888848651543	0.7310443824091793	0.12486256837615597	-0.9807988702545811	1.1729152985883649	1.855882853591791	1.5782258373498461	0.51748590379817	0.6523421731846715	1.0961118316112484	1.075129174402041	1.250909632146357	-0.7232103869168385	0.37568081080122784	0.975941842487966	1.3882539966825833	1.187160231407638	0.9873835795315615	1.8010227405341073	1.060311687113608	2.0355040888093274	0.14113268474745627	1.7420977356379297	0.011903975089481928	2.198868615578473	1.8121146943897333	1.2715691870591077	-0.5962081371521568	1.2269623780341647
2.086324629688691	0.7407343729016758	0.7571393646494241	1.773157162376878	-0.18491515099127612	1.21668868319958	1.7108992523680269	2.0385604732141065	0.643222727602839	0.11060331839975938	-0.9680723004565783	1.1254649768559273	1.7999671298000497	1.5450847551655262	0.529744918161585	0.6613737310831322	1.0614234275983425	1.0976545164400207	1.347982770467231	-0.7088478302398935	0.34466043917577877	0.961873059782618	1.3720925361005165	1.1037607175631554	0.9518257567397121	1.8790831548943019	1.0283033186964743	1.9926464230669054	0.12981476824410937	1.8249089719240406	-0.02068655193002106	2.287072047509187	1.8068226534969594	1.298696028984215	-0.6292757125895245	1.1890749848319904
2.042239738099824	0.7273282714779509	0.731177223897037	1.8126409665411463	-0.24052974871386473	1.284042658483175	1.6566129135245284	2.080370810672437	0.552816490040618	0.0921886361077561	-0.9501582822118584	1.0572784242307802	1.7363650994023025	1.5188321734158985	0.5179295401081343	0.6508369135349283	1.0272149927450862	1.1359038154033059	1.4114834365573075	-0.6886997522429309	0.3205195330789877	0.9972884271504234	1.3330509475141155	1.0245093942091028	0.9129844413026698	2.0137335969971204	0.9942224902763754	1.9726408610309882	0.11948005776203867	1.8860060160069323	-0.030296112944900522	2.3816844413776863	1.8085085406500574	1.3339029784922356	-0.6798179487483524	1.1772471353341085
1.9768598463218816	0.712515000487419	0.7044614559341285	1.8164180228536484	-0.3010439141653949	1.3696075236775234	1.6199920252938953	2.1341439140264913	0.45882072136341934	0.07913473270586449	-0.9393881088528786	0.9814967719279035	1.684894369596504	1.5004172261422601	0.472540254523539	0.6247533816477435	0.9921985085471035	1.1751382206453973	1.437400270607164	-0.6723903676418	0.30558732627700946	1.0615803475193721	1.2689929095793293	0.9687176724567426	0.8591497861729425	2.1662951081105253	0.9531209504455793	1.968622954867636	0.09931881069653514	1.924194213986085	-0.011714983786098962	2.471092817840359	1.8031054779203717	1.374103212721703	-0.7318400045814494	1.1796089711059825
1.8856662464219465	0.707317894743921	0.6671094115000316	1.7893902736473173	-0.3528634030715624	1.4464505846870552	1.6089165654375086	2.201451354300543	0.40066008728754704	0.07170979780691215	-0.9438693892319346	0.9200247277135029	1.623190294116969	1.4861831269769137	0.40485519181982516	0.602131946954969	0.9577743913499541	1.1982523618385255	1.4364759330105052	-0.6798392263413238	0.3145882128938008	1.1346875843108655	1.191990534033251	0.9354313244588843	0.794050975468241	2.302459821300527	0.9111620737405927	1.9866090677242714	0.09099470129168222	1.9237394309671365	0.022763076545923917	2.540699814811904	1.8018842377143471	1.3936292451675307	-0.7940655084155249	1.1963285278942277
1.7853148015919174	0.6884654696404603	0.6143871717723517	1.7557229532960057	-0.3897452810119583	1.4834246589512046	1.615934094744184	2.2872083835783292	0.42582291102145897	0.07307485280253903	-0.9589209840828966	0.8744625968708457	1.5500327590877043	1.484086880014539	0.3045933857679139	0.5811139410195294	0.9257288554946129	1.2075108511178758	1.386101745326567	-0.7074390557984698	0.3462320225533131	1.1977852166781904	1.1058929915815827	0.9243730840108725	0.7324724310035076	2.400601239528196	0.8762002810521323	2.0196969658155752	0.10863717338133057	1.8876350895076428	0.060513742796326694	2.594194875456738	1.8017279847586938	1.3974242846298908	-0.8748938071054564	1.2276158503821146
1.6812850342556616	0.6437247715995047	0.5295534465744975	1.7037617548725996	-0.44150602210363027	1.483780499665927	1.636039463634895	2.362709274869567	0.5417319698163284	0.08072277681777436	-0.9834858619585738	0.8635187102114632	1.4833907143187957	1.5025367647375503	0.1807293140143295	0.573299680055209	0.8857850929614933	1.194187383055867	1.2942960045062704	-0.7382382785455859	0.38386343499831044	1.2339045485278926	1.0160063229590308	0.9335840833811145	0.6831225463159954	2.4142400866742575	0.8400064885247754	2.045345229924162	0.13319246758124753	1.8444714295450706	0.09521328251878564	2.6284966245940633	1.7735243262633258	1.3938867784769464	-0.9649024685894642	1.2482282353002865
1.6014143844193796	0.5951029600881123	0.4145841324584246	1.6406766835804933	-0.5091600052768703	1.462493070242467	1.6658897629283629	2.4006111479315875	0.6655632712144969	0.09590110355723161	-1.014341853468476	0.8976881915375255	1.4405306198129373	1.5327256324498595	0.07135871840553898	0.5857933351480792	0.8329945609590172	1.1679895950053274	1.1969398154380948	-0.7617332806261793	0.40797403507955626	1.2388182906577414	0.9332396720704242	0.945996247114197	0.6513461371112939	2.3208288142137645	0.801736860652429	2.062546234679913	0.15575925522127915	1.7968379991649244	0.1208189445832009	2.6394605006913556	1.7094647263654785	1.37793044384774	-1.0534724165012657	1.2480788701921832
1.5774961250479274	0.5632273781946576	0.2937187936953285	1.5872888004482486	-0.5585512511838822	1.4045169804614583	1.6770573647136708	2.40643905714661	0.7304516434069575	0.11266747440859973	-1.0400281617660678	0.9483264230009176	1.3990015586263458	1.5704639006808319	-0.009859286781027385	0.5940068171499402	0.7676336974209073	1.1425391289593994	1.1108083575676218	-0.7827491868211448	0.40967983081164655	1.225103241348769	0.8525967015711698	0.9498923774185766	0.6426098878570098	2.1469790453077096	0.7730464534452544	2.0667782612344157	0.17264775190697149	1.7408657488030168	0.14147602981952034	2.6434633040436504	1.6413918926592796	1.3552639357676497	-1.1428507844203069	1.2357469134544543
1.5897039669315836	0.5464629131179705	0.17770770078824055	1.5433511792762598	-0.5829080950737964	1.3254684483554682	1.6651526274969897	2.371516620818111	0.7392043223788518	0.12387719755149806	-1.0571471857710937	1.0008443781303697	1.351823822087932	1.6238774378637832	-0.05424326806689561	0.578712070187112	0.6960210836893864	1.096642989686304	1.0416201405239411	-0.8050841918770745	0.3801790893942266	1.1959079780598023	0.7866836035343743	0.9430291386384033	0.6504512722016283	1.921128895046984	0.7521733383665291	2.0434979167456095	0.169427476005824	1.704931102499847	0.1623645114339071	2.649208240821408	1.5804162326756361	1.3381773160582302	-1.2244875031174776	1.2003660534726293
1.6117293955756327	0.5373938116334103	0.10528665905780388	1.4954017694785624	-0.5871575203223178	1.265249820736884	1.655337669228252	2.3065174254859646	0.7043169684155958	0.13330300776412893	-1.0744816132432993	1.0442261988648716	1.329360580761561	1.6805430692925298	-0.05172797229113524	0.5433744637575917	0.6287433812921692	1.0288971176622257	0.9983929842093839	-0.813857934958882	0.3244506562382204	1.1479018031675443	0.7524013343919687	0.9275094328972988	0.6640761997950976	1.6880196101930658	0.7319651656666053	2.0150031109664353	0.1473136259711002	1.710025351092693	0.17126996632695332	2.6577808802469187	1.5079518685316113	1.331399182428473	-1.2734540053638899	1.1395137748996649
1.6354565392581495	0.539664126247675	0.12213877676535394	1.4635178050133	-0.5469700986862971	1.2102724303122359	1.6478041451196153	2.228524120773415	0.6238398613474454	0.13756089453856885	-1.0856803728823377	1.0611648799187159	1.321879680531985	1.712210955694959	-0.0024639915956607165	0.493013711562914	0.5739236125894023	0.9560030273841583	0.9793003267702648	-0.8078236362221028	0.26312859849881154	1.0905164398050542	0.74303438696036	0.9028363415427636	0.66901014367446	1.5122392757428715	0.709006089216817	1.997016998109799	0.12004346795400653	1.7449961289079425	0.16417270884537585	2.683692783401662	1.4413798855836593	1.3414823268623965	-1.304443438974738	1.0939247433109451
1.6426587209055736	0.5502558885377866	0.1904591998503042	1.461021106772832	-0.449777714384623	1.1371656968072912	1.6459907919584364	2.142243234487537	0.5660432953896893	0.12360298120579824	-1.0915451208908045	1.0470627188114041	1.2972514559980428	1.7181153846389805	0.07738647414000738	0.43135369508440213	0.5456813766573608	0.8816973288751587	0.9678013901611134	-0.8013120319764226	0.1833718244466095	1.0276254437781864	0.7588829839136385	0.8783252888792609	0.6593720655812522	1.4333566798301869	0.6729709377646053	1.9665111400294268	0.093770325031522	1.7960064928989365	0.1508839454192271	2.7429626246516703	1.4007088859951355	1.3665846708273754	-1.3390867483245223	1.0854902823627712
1.616721965696184	0.5526264981751716	0.2544478497251968	1.461917357423256	-0.31769304479347416	1.0639700031236663	1.64752771933285	2.054828688895085	0.6055431817915542	0.08981108998954385	-1.09253331205467	1.0197813239823679	1.2634087014174562	1.710769785908326	0.1661300163644071	0.3730085221389122	0.547014961854109	0.8222701320943291	0.9504158825416613	-0.8001722842763794	0.089141763256392	0.959358400588583	0.8024595149981364	0.8614192521148789	0.6391418510864765	1.4405169444898518	0.620035448796356	1.9242328588748243	0.06773745998502387	1.860911496289739	0.1321210048205152	2.8054332163921436	1.3694994140633907	1.3907856482094003	-1.3728074540502253	1.102522572346107
1.5886672297696862	0.5427732719643993	0.310631074919685	1.4476352679768696	-0.17639671788940026	1.015119745005649	1.6275255494025314	1.988110587755137	0.6848709167843305	0.05867397460363788	-1.0916250644456345	0.9896803436542416	1.23747409232942	1.6915192513038524	0.2554677870406855	0.33076962744567684	0.5644427027965768	0.7867308189861485	0.9274224319912839	-0.7998714371677383	0.012238084096188267	0.8907726471111562	0.8486843260919759	0.8588554399367663	0.6149038953036656	1.5079098133905167	0.5604910401443833	1.8777519402390142	0.03637153081750004	1.9186553640836692	0.10671698817127288	2.834777159699833	1.333750382577937	1.3958182782975634	-1.4114060838874074	1.1429678430245396
1.5715846288066027	0.5189425666224297	0.3325210955345469	1.4122608035295123	-0.022735934294466364	0.970943602942478	1.5942107135816082	1.9304167421061464	0.7433053541556454	0.03441336142528405	-1.093050724506761	0.9516201730283834	1.2135647901129825	1.6631325736883624	0.3585704934995232	0.305713598884621	0.6078100428165646	0.7616313678211746	0.9091568134544389	-0.786341995560876	-0.05808486026001205	0.8233566654593671	0.8804004814305806	0.8669861813667928	0.5945761857992776	1.6313983603661697	0.5105292274996069	1.8236718469368849	-0.0011283887243368263	1.944167333885419	0.09731568389665421	2.8357209707418933	1.2925078261253142	1.3722325193769207	-1.453704262910262	1.2022004437065141
1.555305760946304	0.476536007301361	0.30409541709398313	1.350654240963445	0.13176690130823887	0.9281203969300751	1.5664723072990252	1.89259672170164	0.7647191789211899	0.011529856708302373	-1.1035366541152363	0.9102281498683151	1.1932829645042962	1.632999023604227	0.4521736848440815	0.28659352902929325	0.6743434892383757	0.746307492373085	0.900572415008915	-0.7513482698567471	-0.12711330480937238	0.759488524703898	0.9053568862441479	0.8741194846320198	0.5830613287710129	1.7884818700182723	0.46918803838508066	1.7671650558683845	-0.046140444159073146	1.9458269525142682	0.11232669750813233	2.8174416264490283	1.2421491432863045	1.323340535954678	-1.4591668071399713	1.260074755436681
1.5438283475176209	0.41547761292307184	0.2676141604031369	1.2686351125632256	0.2497951771510521	0.8986819911350004	1.5186322178028882	1.913677873644461	0.7286313028163776	0.0034691014912983445	-1.1292429483015354	0.8770916698362138	1.1870673675535286	1.6077305133452693	0.5079741785102213	0.26680918154592626	0.7469494568636019	0.736543239716877	0.9228140120117703	-0.7072770612015095	-0.17669827567137825	0.711163639523817	0.9095031193852646	0.8709435262877843	0.5923895120122353	1.938306245077182	0.43573502358151545	1.7190257538109193	-0.09741353344278159	1.9245302103956068	0.13568120338020706	2.772056625904743	1.1827195651796483	1.2703244427302665	-1.4078070162845564	1.292809052409312
1.5385347047364173	0.3425114639816105	0.2542515266703555	1.1945084771356203	0.31942308689134724	0.8711006290698837	1.4568418402680077	1.9718587426056626	0.6404726593387231	0.016423563800792844	-1.1604808923511787	0.8420034947364241	1.2101016386063748	1.578988638327822	0.5474740903285941	0.2531931263229207	0.8201538670486442	0.7255636452147851	0.9839131694177048	-0.6558929535977682	-0.20042788584291885	0.6821715102644526	0.8838546223019532	0.8509911621319931	0.6338840844966133	2.0539268268163426	0.4111220295397839	1.6827596373646965	-0.14003938100565552	1.8878930261452556	0.1564672094557356	2.7118541650479564	1.1331832663177588	1.2298273298246678	-1.3260332772471755	1.2989516924800353
1.5297119667677446	0.2663358743003044	0.23954629656252718	1.1523084847756784	0.3634917808050491	0.8231992795244596	1.4130633669987376	2.023679660077998	0.5484205931764243	0.0414797057183201	-1.1836711852146482	0.7874534059139344	1.26450967959512	1.5388222173654322	0.5698390584318356	0.23715556644598065	0.8923588477809984	0.7313912471093296	1.0546493202356948	-0.5991283111664111	-0.20774895331237234	0.6672096382910285	0.8490888366423288	0.812548382899503	0.7118208987886188	2.1326793307112286	0.3841597974490883	1.6616456874216485	-0.17108493967186456	1.8556271891218106	0.17766642334924126	2.6583926787089665	1.0990831147064326	1.204445991441155	-1.2141104960189009	1.287371228942448
1.5262771204131753	0.19637249756619696	0.2185017316838389	1.1461627660299123	0.3924427037885264	0.7690966641901708	1.3686288431955456	2.0708472539706433	0.47101549890659056	0.08415500118867777	-1.2002172804100626	0.7391648290331181	1.3074930179268358	1.4971622204423505	0.576163928392243	0.21940331948976746	0.9624981384591644	0.7553697152673867	1.1223913248673785	-0.5626101005944568	-0.20065734567490065	0.6667753517449833	0.8069186117680418	0.7670803261958079	0.8090791348072168	2.165410482389491	0.3532484151898757	1.6565235917902073	-0.19514034541714353	1.8352739520723098	0.18941805369251458	2.6042037490766887	1.0901643604745543	1.1973280569170295	-1.0705223141680744	1.2621238580134646
1.5432104940574998	0.13977875133831602	0.20486677887498658	1.158887086488657	0.3937899870009613	0.726418018468124	1.3054931934984082	2.1043290835268884	0.4117506251666809	0.1412552817894267	-1.2137455064106615	0.7141738182206101	1.322306925794959	1.4575577101240422	0.6093674606554356	0.2051131697279641	1.0328318470247837	0.7858174254249578	1.1770378097684087	-0.5616554895766539	-0.18567318570341654	0.6763926973533684	0.7595087111712158	0.729231688830437	0.9089383984037147	2.1405472959477208	0.32295134517909946	1.6526358372371615	-0.2145918061133548	1.825794780640051	0.17852258994809014	2.542490444456919	1.1109418916565188	1.1960582746275499	-0.9306884896390045	1.226196881855138
1.5603925798997547	0.09791013805034621	0.186273085680936	1.1717120065102038	0.37424263085776116	0.6804960328983443	1.2459916214779425	2.1033632221682197	0.37835564960495843	0.20055833325508393	-1.2148469509438686	0.6948050439588422	1.320602052870591	1.4150271884207526	0.6759536077289627	0.1797102769867505	1.0893588478017473	0.8191034494586283	1.2050465657475464	-0.5839847091112634	-0.16273153193603973	0.6906786233317381	0.7310570823835061	0.7030426354997984	1.0089961339840685	2.0756678048309354	0.301899336973082	1.6439828543712587	-0.22803631990991277	1.8372186585637826	0.15390862664682067	2.4766959964378867	1.140054284446606	1.1867369995673136	-0.808361297244111	1.1907366716596328
1.5598061427172671	0.08086302336304765	0.15598867122114418	1.178150378529578	0.3692294840207957	0.6286878488391946	1.1962386655373909	2.080996983502423	0.3558646646221779	0.2602109352273482	-1.204116749362304	0.6866553411273874	1.2886284963155168	1.3802586033864777	0.7364428080838992	0.14095311330944355	1.1187706288379986	0.856322349900404	1.2087394934662552	-0.6155967976038426	-0.130239153841274	0.7079975505107136	0.7247713676596635	0.7006876731901274	1.1046840039549657	2.0056210587671677	0.3018048273963996	1.634683311892863	-0.23686584139873662	1.8584000079761445	0.12569810249787677	2.4138337044625664	1.1537593134253292	1.1690601993571499	-0.680617234066245	1.1693027786468964
1.5399405831605049	0.09749984022849104	0.1181679846561344	1.1772053523335524	0.35078658679011515	0.5795595901628007	1.1467068502262512	2.054656798314304	0.34471695902201765	0.29732656962280063	-1.1935597588162028	0.69162983506347	1.206741190287982	1.3613661776380763	0.7948603489730394	0.1025886260625041	1.1301592641514568	0.8940885316081832	1.1976828236497632	-0.6561041251259492	-0.09626611041560722	0.7420225004690036	0.7284498854769351	0.7259585072715826	1.1844558136064798	1.9334876367379015	0.33085302085815815	1.632038295296299	-0.24433655007163893	1.8672343378143719	0.09819168447076616	2.3667811800613605	1.1401036274852336	1.1535187795042237	-0.550909212678701	1.1619278764343253
1.5099223298819289	0.14772029362355604	0.08055628714950451	1.1710017126273837	0.2918821114557669	0.535539128412321	1.0944771192362848	2.0430132577828877	0.35427901257054933	0.29679320376358187	-1.177502207566969	0.6836748783775981	1.1041407052612593	1.3546145155467617	0.8556792240170316	0.06562141244695721	1.121729426062674	0.9304808486206164	1.1712396921166408	-0.6977222727414993	-0.06631077876501591	0.7945711725404592	0.7453982454889855	0.7555035619364929	1.2591160991825496	1.8389107397979287	0.3834307235718239	1.647568321313268	-0.25339806399244924	1.8653066008385313	0.0755313677328927	2.330077002816973	1.1053373448524395	1.1477314337454128	-0.4438369514938644	1.1517850520622268
1.4813204271199856	0.21118272931360407	0.038587484425740684	1.1666149619948651	0.24544000583643782	0.49711574457049856	1.0379793740986663	2.0410938129641765	0.37699866843743574	0.2789992749574484	-1.1566169538677513	0.6422320518752038	1.024529301884568	1.3746132938586384	0.8833027069136102	0.04802623606289084	1.119344769161883	0.9607209693324623	1.1229353130223505	-0.7320969476643869	-0.04435190578744758	0.8658431984438263	0.7688124538293324	0.7956279426959194	1.3278883825708976	1.746732739666172	0.4551432402216628	1.6825035325831244	-0.26646144736502875	1.8530987312925835	0.06872831421771461	2.291839598939041	1.07131531971894	1.1605723307009947	-0.34864892114991564	1.1346033969707885
1.4646069674190936	0.2599321890362401	-0.011329235518232145	1.159804676440281	0.23782237255682995	0.4701756371267054	0.95953710716906	2.024428611894254	0.3966402938511603	0.25524490734038696	-1.1459822404211215	0.5788506487117193	0.963256579795536	1.4158423955727872	0.8793547507607181	0.07919820002692529	1.142055208639988	0.9786416000288976	1.060323603185519	-0.7658149659174522	-0.03581859769620384	0.9432022406135345	0.7885892274551777	0.8650489187940062	1.3690939519910639	1.6840283870869874	0.546486746085258	1.7338756327030578	-0.28514788539861724	1.833179913843272	0.0773527877945358	2.2590561545215513	1.0574745973839916	1.183743174845357	-0.2560049017891999	1.1242411925961633
1.4660966225835375	0.29409024251645877	-0.06533074160326824	1.1368283459904593	0.22836789094398954	0.4653977341967314	0.854395794915107	1.978296454119166	0.39684790294330946	0.2245326766219938	-1.1495885830056538	0.49364921001923906	0.9081008595965854	1.4610863925107065	0.870245961203838	0.14457555337958636	1.1727398192831582	0.9814987856727899	0.9972209772088355	-0.8072884755000016	-0.03315166832826529	0.994959390431714	0.8024784764301842	0.9405193393573026	1.3763956318181803	1.6343436436491412	0.6443547880819672	1.7933885061257484	-0.3103632533038295	1.8185080706274988	0.09481990867607085	2.2431008982887795	1.0721418156159461	1.2049360200993469	-0.18708367066352444	1.0971827697314331
1.4847997798678692	0.31962900249459564	-0.10531731477330675	1.09547278026374	0.2081390601526389	0.4932793368648949	0.7352673378508425	1.889449487020213	0.37503390413057935	0.20065476098104512	-1.1605963663748213	0.4064833754234889	0.8773720656826758	1.496748793958105	0.8486746543890646	0.22558797326806093	1.2004018393323326	0.9610229176171534	0.9574036978656844	-0.852826313809864	-0.01444419787556911	1.0174021983918509	0.8027913400589723	1.000228796572846	1.3454479301951923	1.5941035807035118	0.7310470726359755	1.8428923008719171	-0.33738760981560373	1.8217899749508049	0.12039581977759187	2.233106946582538	1.1250169934249468	1.228500317910872	-0.15920916612011843	1.051859794741522
1.5060843079643997	0.3221059856413501	-0.13179242866899016	1.049709124603302	0.2003177677827792	0.5414475669463605	0.6243284554291371	1.7636624155850327	0.33497738465556176	0.1974605925586068	-1.1866046695460324	0.33992676336463284	0.8729558285894339	1.5133411709561226	0.8033830501938196	0.30809256359193327	1.222665725225194	0.9225773522688184	0.9663596004170433	-0.9016503282294961	0.023607169356262604	1.0340486818866275	0.79358556479977	1.0534963156049009	1.2698649239924245	1.5699949279649759	0.8040759726753205	1.8762195099886239	-0.3683503140418177	1.8383861612392915	0.15733659870475983	2.2222810981870493	1.2029831063759118	1.246813797691535	-0.15429927059592288	1.0031901077981842
1.5157186331052652	0.29398386900708834	-0.16525284351598063	1.0063110829045274	0.19072229141514957	0.6045092136086136	0.536137572419616	1.6285195853959622	0.2720026267037765	0.20800436171909098	-1.2259013680533535	0.2985008713096804	0.8539146574943842	1.5151579183235138	0.7513310798439823	0.3609500834230329	1.2137741446537105	0.881606744389751	1.0254375985805235	-0.9426233902178641	0.06621742721218357	1.033068034847171	0.7824678451424152	1.0984566510766935	1.1777460677663028	1.5469686408145287	0.8784178807621468	1.8960025547553054	-0.3997576704293392	1.8592416959515112	0.2059761173744999	2.2111791943879546	1.271314991034903	1.2416810157608222	-0.16846717377364612	0.9372080712938186
1.5186298748326137	0.2606555288999548	-0.20449212247726653	0.9751922848108858	0.17667373070874587	0.6753400492089779	0.48682321206073187	1.4981201167098483	0.19738972428197166	0.23089690653538125	-1.2604813968257318	0.2918498670768409	0.8078871966639778	1.510814028784815	0.6870648657675152	0.36914393160337544	1.1605188323890416	0.849071816714251	1.1173804421065452	-0.9700322974714497	0.1157807509202288	1.0060862320186925	0.7600491119845777	1.1156039454477231	1.0964665674304104	1.5084770145881201	0.9475617621314374	1.9075734527555128	-0.4308860835355433	1.8725084632729214	0.25459580206897664	2.193862313529285	1.3179811698166393	1.218592439201412	-0.21354686570276588	0.8617553534038169
1.5121712117558435	0.2244551040398351	-0.23199634916042747	0.967369906685074	0.16951824690317013	0.7346690750407554	0.481762777324353	1.3813286523354955	0.12566529618571468	0.26623465473343827	-1.2877510316398084	0.32102368640751794	0.7565191700463947	1.5027085405303002	0.6041170859778779	0.3579166579984412	1.0914944067842391	0.8143175691462691	1.2280267482941445	-0.991837927326598	0.16198443633359877	0.9929945940419463	0.7291103753599328	1.1217146045295454	1.0234253954068484	1.4588286969152582	1.0033460397682574	1.9102562553034559	-0.4677922129240811	1.873309424410771	0.28844248085513025	2.1674729091358715	1.3470771149271836	1.191011337133308	-0.26729537782251045	0.8055287255224094
1.4797469952151867	0.17745928760023863	-0.24516899284013616	0.9757349127557008	0.16343980636334915	0.7776294279952907	0.504311750170067	1.2956289199179694	0.055297849256980426	0.3040674703407214	-1.3049011448050458	0.3630803866296842	0.6921612441833866	1.4920293268386473	0.5272621828489407	0.34487325590305573	1.04097613384137	0.7719542248040623	1.3411453258527113	-1.0002471825652441	0.19088771630170775	0.9897024218380561	0.7058478584759683	1.138444199163692	0.9668399882201723	1.4081864762264111	1.0494835898994186	1.8926522003996573	-0.509393427245681	1.8762451506151758	0.30311631688713875	2.1413110639265107	1.35282557892726	1.150582184406582	-0.29985141065642795	0.7629223284361158
1.4312926230121614	0.1293602259063212	-0.2547223260088095	0.9839688345475238	0.13542884841180314	0.8185251634696129	0.5484661625093372	1.2409145110025008	-0.014627300040653407	0.333996225785686	-1.3130043123487405	0.39755045439784203	0.6078337104038647	1.4742141391125776	0.4695935326114832	0.334797833160534	1.0232932194216204	0.7375056998743299	1.4634099806834802	-0.9981904297359779	0.21285091871006823	0.9645208067891515	0.6850060844167717	1.1539386988861913	0.9256065630829724	1.3734154817090574	1.0850259414160714	1.8537074798445339	-0.5560211442603241	1.881356368723655	0.29814790608378006	2.1300897848177476	1.338993080432083	1.1029528295707798	-0.31424311372316116	0.7280642463326487
1.3881502197522921	0.09574315770232664	-0.24692956733194338	0.9887396926016528	0.06472781192672006	0.8589204979388562	0.6053693321342115	1.1976512888732902	-0.0671373562171728	0.34769197623850195	-1.317834235453025	0.42139415639615524	0.539852416060633	1.4403655735784562	0.42786322906962065	0.325066002294584	1.0218441986041973	0.7074995890831202	1.6192382624091923	-0.9952918835546487	0.23614758580239775	0.9313118952601231	0.6494091559857191	1.1510436076064128	0.8968803548933175	1.3393417804071073	1.1020309145348643	1.800546844692639	-0.60392758146556	1.8752100101615998	0.2671969876860109	2.1407179178565996	1.3153248695705382	1.049722125255188	-0.30806349637968594	0.7177393832350497
1.3464686734023692	0.07530728693081763	-0.21844689187545813	0.9861454432699823	-0.045189348994720956	0.8904012811694753	0.6652394718703633	1.164464128884096	-0.09951233928268677	0.33823000562863637	-1.3166550680192892	0.4210978035659207	0.507098315275125	1.393051532765192	0.4054005795770297	0.32083164145378384	1.0300583543490873	0.6607504459057713	1.793199482633952	-0.9814326672325455	0.26076905871711287	0.9186300276534356	0.6145738450752526	1.1447421029551523	0.8739934013865781	1.2861029230429883	1.1068509029456695	1.7243241838821306	-0.648610980954982	1.8657647777606055	0.22580017564977686	2.1611982444214624	1.2780009727688975	0.9802775530009751	-0.26362323270488014	0.7163110793888181
1.3038524927928572	0.05464651216806932	-0.20118312905291674	0.9694367704299303	-0.14838967645882084	0.9101059607472417	0.7186744192906256	1.131162375174382	-0.11737875651716853	0.3107571438292257	-1.3161687447274095	0.39722446628458424	0.4998844433349078	1.348075389605798	0.4030562262326313	0.3171175768832212	1.0701570436362715	0.6065243083287514	1.9689518833689832	-0.9507057635019294	0.27737242580484445	0.9108619021765971	0.5853226759028605	1.1352106270626459	0.8414648878220016	1.2261305028375855	1.1107089188795287	1.6339275928652732	-0.688690435395336	1.849087137797083	0.20701409541325883	2.1772019968737872	1.2359977111374374	0.9083577994951566	-0.18957744085534756	0.7007631051672529
1.2702789640954508	0.021847000364659898	-0.2064806850327609	0.9420401561599885	-0.2059664511855661	0.9147911968244232	0.7654862048599972	1.0887054017216877	-0.1254694934561245	0.2779204897732667	-1.327796090646506	0.3621489920203757	0.534602229079085	1.3230922018500526	0.4204231632474686	0.3057790449563493	1.1262526797254488	0.5611792246752179	2.146844855380487	-0.9109505537514251	0.27815172334742344	0.9017593962639265	0.5416671388514972	1.115168241411837	0.7985113721580525	1.1674537991294625	1.1199641067103607	1.5524526848130162	-0.7161373495510859	1.8005305657665347	0.20271342844375134	2.184491351720371	1.193089827131145	0.8478875477037724	-0.11181383044144835	0.6823258496358259
1.2382605411408905	-0.02591774458552388	-0.22569184589929803	0.9100616890751232	-0.21496661636630643	0.8938670214639094	0.7957824710894463	1.055911134488563	-0.14079946917348468	0.24154614352113524	-1.339050366643065	0.33484642913203755	0.6100931805445932	1.3119879158576957	0.4395605754442732	0.29037631197517016	1.1792528185128353	0.5023068578675083	2.2909663351044975	-0.8600755720238464	0.2507637441565525	0.8962957913298109	0.49156787514255945	1.1073687790834772	0.7649034495584713	1.1057017201205679	1.1365842908383759	1.4732197432092755	-0.7211362340974642	1.7316173627833589	0.19338815440764026	2.176355178270833	1.1490388293966538	0.787749943103716	-0.03926156030020615	0.6790444849171949
1.1910130776036094	-0.07562456589248867	-0.26167279545038696	0.8772906193742364	-0.1767844534650721	0.8407281413986615	0.8114981984863284	1.0293785955552868	-0.1722748128396877	0.20984854197808378	-1.3406825475541684	0.33734849374159037	0.6797095096442071	1.2980012902920737	0.4433416592236926	0.2815509092026527	1.2550089634706978	0.4276765649524655	2.376558227487926	-0.7982862043260534	0.2084695347484558	0.9005475967080263	0.439800005413416	1.1231045364126246	0.7410311000617107	1.059675164223233	1.1595973727605542	1.3941001594596731	-0.7137704743818896	1.6708393455943562	0.1857785192317712	2.1633693828660436	1.1228171162861478	0.7294043411150103	0.03357388521080362	0.6877870114008311
1.1389981939354814	-0.1221401819183586	-0.30865100257350137	0.8504000513899092	-0.11438252490774721	0.7778814818348864	0.8249324917231098	0.9954097426868301	-0.20707791963511496	0.1954446504127462	-1.330669617311768	0.3614546796752536	0.7158404912582224	1.2803578783587544	0.4398739699017707	0.27464634863535164	1.3558905826023717	0.3626746479655205	2.421085648172902	-0.733335049226871	0.17107191156623205	0.9326147548982586	0.3759726649018777	1.156387283550682	0.7157694466779599	1.0323506368047022	1.1862321966748859	1.3375975668302147	-0.7118869167793316	1.6114494347840833	0.17207654798764493	2.1610602167196595	1.1225087222947274	0.6887355393364671	0.0949270262122078	0.698275242585417
1.0900228351283707	-0.1517424099544231	-0.3449169372041994	0.8276950349124949	-0.07362329121063553	0.72387153335339	0.8499545539410815	0.9784662425813598	-0.24430313250561086	0.19977787134809283	-1.3013347739979282	0.383355153829599	0.7145176741940137	1.2578727182331721	0.43093612277625304	0.2581408493455562	1.4654450621821447	0.3050138486501353	2.428953574414318	-0.6710018425249963	0.15653368296633555	0.9892156006291831	0.3032682139532988	1.2027375509055536	0.6999473994035608	1.0003167783418432	1.2118577933239296	1.310097791104033	-0.7148972947658249	1.556488567553867	0.14007112323839732	2.161884652452052	1.1264068223462813	0.6456380553760745	0.1408425422166085	0.709034198028439
1.0507263078554392	-0.1477275697864928	-0.37491953308526665	0.811806400932865	-0.06641297611153082	0.6736312724434871	0.8871282937452449	1.0002513273788045	-0.292483486021231	0.21062900388507613	-1.2552606385645024	0.4037399949378872	0.676628413997759	1.2242279544870598	0.41245805995756013	0.23852993395226826	1.5893530498590347	0.2598272878460647	2.401002313118225	-0.6181829256338915	0.14426407610150307	1.0423351493700364	0.23583188087533125	1.2447019710231477	0.6970225491151595	0.9607167681237858	1.2392351924836227	1.303518837124961	-0.7264223473691599	1.5259366516092943	0.10398320524753521	2.1760642009535176	1.129914290008702	0.599471632811813	0.18693161731860894	0.7151161585239958
1.034272032445021	-0.12249881260709117	-0.41092581464343125	0.794046005390784	-0.09260666833467715	0.6284617417183813	0.9245821450133305	1.024238248663385	-0.3243168801507049	0.21239182325028994	-1.1984096678091947	0.4165382035921666	0.61496541979351	1.1884607406915426	0.39416721980178815	0.2248549772647077	1.7060432734642315	0.23752463266804505	2.358796793094712	-0.5800592328956322	0.1423677854145601	1.068413355997873	0.16811744679399573	1.258738122526355	0.7093278121142188	0.9116408553292388	1.276293072569219	1.3046776063005991	-0.7438853015054859	1.5097171885678464	0.06748538510123887	2.2191885315709703	1.1421965947070056	0.5778209505633063	0.23136731364874094	0.7113586925232878
1.033834822581291	-0.0867421172432002	-0.44718541627236	0.7400819611261239	-0.13741950123199165	0.5828881835151016	0.9641220895522029	1.038812114333815	-0.3246117452381042	0.20249291450716558	-1.1270489418523248	0.39560722655387487	0.5496831652365666	1.1591889810252727	0.3931578454451724	0.2060425039465011	1.78902022027328	0.23335019763218612	2.329253371345046	-0.5618840176687956	0.1619801069028063	1.0765982564664807	0.11848905864757839	1.2487277322803523	0.7240182208841772	0.8446642808855309	1.3298192463917335	1.297939111637924	-0.7495608306451584	1.4978521032376722	0.025986097526145648	2.272478415902313	1.1541088266156045	0.5895852152114702	0.25053189189945885	0.6959227421327995
1.0354318166943148	-0.023650469214384323	-0.48466728724272334	0.6537370515253871	-0.18958364398320024	0.5344827262904879	0.9943040997897888	1.0638631201660829	-0.31202281130259235	0.18528357878966653	-1.048906337660749	0.35719989975545635	0.4994037924140614	1.1389194374807556	0.4198045144482519	0.17795304996085387	1.8297598810331603	0.25006303518985595	2.32750641751404	-0.5693010560010585	0.17848389708231935	1.0670754732511853	0.10922955933090742	1.2188081881961672	0.7257661671279598	0.7652352984980899	1.389286022177145	1.2818590901064313	-0.7253259069465564	1.4993997230633471	-0.019932860870031714	2.330401554440132	1.1719997900378736	0.6201780262591287	0.24864101120455948	0.6725190967569581
1.0371963642880495	0.05723898655356839	-0.5169972612739313	0.5849299990399249	-0.2479241402983897	0.49601486235932574	1.009352719621278	1.0896548925488547	-0.2978963665542108	0.14682699633007698	-0.970384001583733	0.33780995743438547	0.4738553473137134	1.1176978484408269	0.4703587034947242	0.15745861259923827	1.797948254198661	0.2937926955202905	2.3451086358618953	-0.5987291101953304	0.1945720619057906	1.040163716639811	0.14429240742594693	1.166001579218604	0.7202576990848042	0.6835999554887753	1.438403999315828	1.2670679893608838	-0.6856717719648439	1.5066253428196228	-0.07282676723366507	2.4001764229408975	1.198710821614767	0.6646883665697872	0.241703214645255	0.6494141815973222
1.0438644692157082	0.1254335237890115	-0.5273295536602026	0.5418307075579591	-0.2975738765891828	0.48093611207295395	1.0302136523291467	1.1042901477124205	-0.2771083778925347	0.09607587881053423	-0.8858614575858995	0.3409131949281283	0.4531750333347537	1.078227265011781	0.5224310241340095	0.136273719180893	1.6940956867243453	0.34130425811648496	2.374762624309727	-0.6408419198837416	0.23625149214140873	1.0371692408586128	0.21597926152129404	1.1082077794170435	0.7192862309532994	0.6012517082219213	1.4733219125579715	1.2550352630660382	-0.6459430679871362	1.5022472077864637	-0.12809083364121684	2.4705108632057295	1.2388020404994204	0.7131010518883956	0.23930992603625198	0.6293992571115611
1.049160730020048	0.18812095248222196	-0.5018803860511113	0.5082517928830507	-0.3470277868316569	0.50055183147204	1.0632225769460497	1.1099952779411715	-0.2611465484164607	0.05912899293551257	-0.8194083776338431	0.35609492705986634	0.42388819218338203	1.0331754240454125	0.5666440629885158	0.108037011533858	1.5636169820074417	0.3904878593391584	2.416437424182049	-0.6902618429993362	0.2985433423782497	1.0913464874777372	0.3164400887491643	1.0661641403838338	0.7068521352629652	0.53066377936411	1.494060013955722	1.2433216181383968	-0.597150088273951	1.4874328206393788	-0.1650745861814539	2.5288107800646875	1.2881491910465719	0.763641963861202	0.23310747196940834	0.6071111823868619
1.052108624071302	0.2511062270016677	-0.44641279005653045	0.5216833587530142	-0.4168006078477081	0.541925727906771	1.096751182042072	1.1284448669449059	-0.2602800061187967	0.023987113555812945	-0.7881282411524841	0.375649980243497	0.39205431196428	1.0019064068566574	0.5956188051044352	0.07581791042217542	1.4271599272513578	0.46731105167177284	2.451633015541906	-0.7413277469304757	0.3285636154907224	1.1516072480523483	0.4316908329743113	1.0381422494146286	0.6806155317830803	0.4647019226592356	1.491184222550956	1.2450135890723897	-0.5437752580290302	1.4616425507812574	-0.17836004394505883	2.5769339517744756	1.3301771241973452	0.811696964027844	0.22271676283681013	0.5650882427540941
1.0510247624929543	0.2969076208931967	-0.3901060713275455	0.5805401999358066	-0.4921975529714805	0.5899234509790985	1.1451736085289945	1.1460841146392489	-0.2598437261425419	-0.0263180257311623	-0.7843953212728045	0.39309246110874047	0.3747180137935984	0.9775055099237943	0.5991149848315845	0.043062151522323476	1.322742332791632	0.5524151757120492	2.47043377689787	-0.7820925301513227	0.31518134491231836	1.1539853171230308	0.5410350911165713	1.0221220241612243	0.6766530560352224	0.4014407762438713	1.4755327615839362	1.2640367163724404	-0.4887350535402054	1.4240991943961359	-0.17849557610935549	2.6155779778009625	1.3532943377942193	0.8500086206549303	0.23245434168107434	0.5094030633895581
1.047110817904478	0.3255494481018079	-0.34917271439302755	0.6504965262144997	-0.5568514810844735	0.6329875908087608	1.2257130257608586	1.1424662271771149	-0.24018103893686046	-0.07584872984401855	-0.806175498655253	0.39657249005806755	0.38231804972150385	0.9591633490030158	0.5705879490835187	0.0122566855599654	1.3056214075778012	0.6209876311654703	2.485855619957913	-0.8069384514601403	0.2887458404957105	1.1113902125020603	0.6359686609025104	1.0275377173015081	0.6940036857817742	0.3619448396400531	1.4685593049615804	1.285587303975874	-0.415795528197747	1.3845127083288737	-0.15990783562546657	2.6342937880698	1.3675298044381858	0.8978203949182356	0.2663257697810088	0.4695412501646515
1.0444142540742902	0.3386364289974232	-0.3193316100570723	0.7318145061467001	-0.637480898219329	0.6458794033692332	1.3090388149233145	1.1212418330836436	-0.19874045884751843	-0.10592815361079666	-0.8423588398328233	0.3862128418354339	0.4014454914946536	0.9562111345310049	0.5333509894517523	-0.006493613990099905	1.3699251238528853	0.6754704247844787	2.500003734655096	-0.8212836515731252	0.24716598716831095	1.0310261876185887	0.7132997012707504	1.057878561982377	0.7031891084732058	0.35695971351799016	1.4648835574970376	1.308624139000234	-0.3200986500032678	1.3508757344423308	-0.1262264399665038	2.6227330354241696	1.3928139998147735	0.9413649853185853	0.31378048094043615	0.4485274465184535
1.0393719415141527	0.3143285624848519	-0.30093107341697944	0.8522840068387595	-0.7230490482927883	0.6275721399315757	1.3768810743497717	1.0860247271880932	-0.12072156378350585	-0.1063560516447462	-0.8766546248546968	0.3762807884107105	0.44309779650710396	0.9632859680290196	0.5106929771804608	-0.004471330373705557	1.4708219318820162	0.7230650231589634	2.5057399349558915	-0.8221630508137678	0.1903205608679411	0.9384811255807228	0.7793423690932053	1.09443809153909	0.7076669149861626	0.38663630461832915	1.4520673838304916	1.3503272340060604	-0.22930675465650588	1.3240978387744047	-0.1068519517971855	2.5960862280192853	1.4238014280726956	0.9522278833837954	0.3760562255659218	0.42187044238175053
1.0382043031954502	0.2634303578729453	-0.29318897875426636	1.0365458242341452	-0.7787498094766379	0.6167449448513169	1.4290628915366987	1.0327877587407595	0.006873780720142375	-0.06579613941264548	-0.8959076976428111	0.366835600349944	0.5257492142549572	0.958944989944435	0.5053367809977736	0.02767905236266241	1.5767705672054342	0.7439787162274024	2.5056382135935804	-0.809116700237127	0.17210231609475285	0.8896203868397958	0.8375824076279944	1.1177644613281559	0.7028757316565911	0.45054270744197755	1.4317545755278123	1.4113767361181837	-0.15149262642766187	1.3113333691157136	-0.11321535219403538	2.5576361868710076	1.4483454778698746	0.9341147072882334	0.46464444285641804	0.3873390964522586
1.053637549582787	0.20799760251875837	-0.2717074367535104	1.2562339300940901	-0.8197283683478668	0.6202811119538734	1.452522226640159	0.9697816756190871	0.1295376570784021	0.005530244133701545	-0.8982904597075917	0.3430384680820956	0.6181861917759298	0.9402738347087285	0.5065089576699723	0.0843880735149534	1.6868293181807885	0.726088280359436	2.485492961187932	-0.7943896557170216	0.18907368479981396	0.908371759158549	0.8881683480928249	1.1418038013577645	0.6769281312409176	0.5478723514785797	1.408917011390901	1.472812494622186	-0.07909165494517245	1.3168552495024963	-0.13318485962124088	2.5156906874365235	1.4700523029459864	0.8956385154912425	0.5474458344453745	0.3500258253843539
1.0804487245196353	0.14421908554372584	-0.23075824731457004	1.4217293563193683	-0.8679250753601332	0.6269531253549234	1.4289191501275806	0.9098982713815873	0.18524007915013668	0.09057347169791821	-0.8746871251441697	0.3010071695310922	0.6719328242325712	0.9254661790828432	0.4955849222943397	0.15404232765503809	1.783269703695958	0.6725830443121165	2.439678544136316	-0.7856940171730343	0.20338678299852084	0.9769294941491342	0.9380874781973088	1.17727587125466	0.637421760559727	0.6582372156986558	1.3804291247051892	1.523307120982306	-0.011532144573069957	1.3307600706116847	-0.17655515219613444	2.509005670095133	1.486524654007722	0.8185215967273566	0.590986331219467	0.2892762353232107
1.0905647659175437	0.09496511146236454	-0.1926525756699518	1.4810099350545722	-0.8992650761331019	0.6381028010828991	1.366638577530837	0.8502931661796364	0.161942728418141	0.17012031888239088	-0.8002685582150703	0.25269742459097344	0.6681944281815478	0.9281621855927862	0.45268651213816735	0.21507406184496175	1.8278157021586299	0.5910154895562884	2.3869072704361627	-0.7883032872883622	0.1943166254890557	1.0530697321412323	0.9920201114185749	1.2033893065294832	0.6009934466106157	0.7554055456331872	1.341882718786844	1.5743391475398234	0.03937638517465958	1.3410911117286894	-0.22599464120147808	2.5396179760680417	1.482116675890353	0.7201724873427644	0.6058439034429144	0.18988309120012287
1.0780479973038273	0.0956094310048332	-0.1690304790712434	1.4368284361545771	-0.9134037168217322	0.6485222620108713	1.2864161285344635	0.8163365912098076	0.06488096459747035	0.2218929676238271	-0.6646554207182573	0.20274080463712213	0.6216739920477098	0.9491887072070494	0.3666007177156635	0.24789526681654156	1.8415403899010159	0.4882322934473297	2.3211775797110805	-0.807239298568782	0.15123878910758679	1.1186855260134476	1.050443443796493	1.2224234514360903	0.5727790872214312	0.8285276669977263	1.2920356677708962	1.6457461987689683	0.07428019892997913	1.3362649814828347	-0.24996730596924732	2.5775382892796683	1.4652989235582266	0.6295028781708836	0.6253373305101366	0.08935570578738061
1.058462566222628	0.1320165243974429	-0.1539167703493086	1.3016226237477186	-0.9450648723139446	0.6475881801347236	1.2034183646389685	0.811601414972602	-0.08190468120653531	0.24400806389956217	-0.5212078148481497	0.1572294771367915	0.5617857089358153	0.9874655944491877	0.24012366879696856	0.2527382761244121	1.8566806828864195	0.3743638209366371	2.236209283505302	-0.8370347333668746	0.10621270886967031	1.1692343785865817	1.1098780525502927	1.2495379257355146	0.5683152085669902	0.8784882055133065	1.2338548972967702	1.7287367433154466	0.09141725893565714	1.3168620373087485	-0.2367215161561682	2.6245721612887385	1.4512238217897993	0.546308888675094	0.641026159464192	0.02920824381827632
1.0311042244503343	0.17464798770975073	-0.14775159312709882	1.1305972700398907	-0.9764557878594765	0.6242769066462786	1.1262034282025986	0.8057571352260773	-0.22116524962700462	0.26452908933051367	-0.4205277901575458	0.14142540406156065	0.510865468218849	1.0408325483663088	0.08458640654667324	0.2325808860321957	1.8196136975317057	0.2761702387549873	2.158799326786078	-0.8677616370974901	0.1156551974272568	1.2012174813162892	1.1723433301930652	1.2564299713940932	0.5887926425504277	0.909991288543545	1.1748201652904782	1.807852128626007	0.08371455783076841	1.2964477100029717	-0.18600934707145392	2.6611569632234584	1.4315071659383203	0.4829592714103826	0.649841134684374	0.0026959371300479705
1.0022693176292772	0.2171548420539398	-0.15676662114539958	1.0134627972783212	-1.0006128891801054	0.5883666478521855	1.0613907953990878	0.8115400254794665	-0.30339048542759633	0.30133434698303085	-0.3362095463553878	0.16265696754194753	0.5120609333296706	1.0991460628238106	-0.052851308268660614	0.1851946577975548	1.6993206674496448	0.21022473337838146	2.11181732540184	-0.8971549781638425	0.17018437825385016	1.2222698718669103	1.238389158254195	1.2333268549126717	0.6241798490754529	0.941655685675855	1.1229546597439555	1.8847171506099663	0.06318598941461921	1.2863881811360849	-0.11619705980855902	2.645298699429791	1.4041916821382434	0.4503455392541153	0.6970400745420762	-0.004576276570701837
0.9911165390694711	0.24344429508391507	-0.17095571160904693	1.0055550619477074	-1.0271199030805618	0.5562260766296855	1.0142694129485392	0.8470518009420683	-0.30437738082215865	0.3534475061317645	-0.24191168212534198	0.1863101570065385	0.6151215286395967	1.1453566625277136	-0.1315092470426819	0.1279358896427485	1.5474954862462988	0.18140376960458562	2.083556477350886	-0.918457267664149	0.24538659111275588	1.2356942293749007	1.308751872344872	1.2084485145494959	0.6815695900914395	0.9658007641793752	1.0804017228426792	1.9457162714535836	0.043021980534449486	1.2903454721815604	-0.04858634379984672	2.5877672611268183	1.3742856888102355	0.43599163410571695	0.7687519532633631	0.021459928835449206
1.0018294897424114	0.24690295375999724	-0.1866108919822392	1.1077123937380715	-1.0325834498286608	0.5080207798071027	0.9877141090333103	0.8774805263730286	-0.25234873703323063	0.41998263704445354	-0.21298988051145437	0.1970550639084771	0.7938168598785315	1.1677661248463218	-0.14462297356290854	0.07371709151970668	1.4028425024222742	0.17706703736570495	2.069974464148308	-0.9222149637615005	0.31916442124105815	1.2267843505592664	1.373502002549403	1.1958239000881707	0.763775293018659	0.97020828174241	1.045780839698681	1.964722604997465	0.036633903210818275	1.3193803134285962	0.0063967412914803234	2.533070986428454	1.3438451458970981	0.42250690387659606	0.8119681685656251	0.0750726673250602
1.0122256596158832	0.23912856984662403	-0.20192409025990038	1.2690923833032381	-1.0082226894177801	0.4371714108361805	0.9762258533353553	0.8814667507939775	-0.20538394979627855	0.49600384549849774	-0.2776042587024311	0.2083799756353033	0.9786127604974333	1.1769168251279098	-0.08869630810219134	0.03225700508003397	1.2598845995544803	0.18304183904903662	2.091238651539385	-0.9177601123450868	0.3418419797301167	1.2014731500087197	1.432835483665615	1.2014232370782907	0.8626909442006845	0.9643697519835852	1.0171241859117504	1.947777705023287	0.05575946977638137	1.3754747443030573	0.033721347878681404	2.4845486535269643	1.3146217312701	0.41703789790303497	0.8235189832453355	0.13772199485488504
1.0039736506908807	0.2328434150644286	-0.2185165548949179	1.411916326238703	-0.9789897769247234	0.374995659286622	0.9626257046265148	0.8869631567460659	-0.1607660479488338	0.5694064385194302	-0.3583361458087639	0.20385424455643286	1.1255152927925518	1.1783754636392285	0.03370254281114428	0.022387737463454984	1.1399500274524113	0.19095665846151053	2.1297822025196758	-0.9113034705519467	0.30395080143759295	1.1697317067280213	1.488351396462871	1.226730079757753	0.9684730296311951	0.9489564497147438	0.986179050232294	1.9170913140641013	0.10435912246291049	1.4363070639420843	0.02473325142203976	2.4381340409367955	1.2865455422911867	0.4166551747904312	0.8219843554349822	0.21732892981399377
0.9761833351011295	0.2371044339254719	-0.23947245774883924	1.4945725852033396	-0.94506878883491	0.32190125931071456	0.944064634464531	0.908801445770895	-0.11995732161820487	0.6370836353114624	-0.4450438136386049	0.17602248018553318	1.207969520419033	1.1625895594309017	0.19654962903112594	0.04165178867658436	1.096209040554975	0.20460094657600375	2.148481242513327	-0.8976785678433041	0.2231939288724134	1.133720946514831	1.526053043851228	1.2503121105926698	1.0749758817399189	0.9140709742217272	0.9557402158564938	1.8786168186817	0.17480196734684658	1.4960193955493728	-0.0014376789373684474	2.41360987575694	1.2670756016328446	0.41108244012279993	0.7939225897599563	0.3242696795558952
0.9306768569493578	0.25671666981014535	-0.26478863232077926	1.511878758477008	-0.8900769179459754	0.26941475388912517	0.9230894457647991	0.9454878068688274	-0.11289861248514735	0.6988214868576205	-0.5772660120180648	0.15196709759419527	1.2451809395730689	1.1362234309708121	0.36447207743941334	0.07223146569148108	1.1031716311493858	0.22669601230829795	2.1518380474696137	-0.8842040886889817	0.16508430878074737	1.112899708480653	1.5455675176670796	1.2519288966431932	1.1713671085658843	0.8760372718979715	0.9378880318895823	1.8433709229227238	0.26788064523747646	1.5612434258340646	-0.041541976918970214	2.409860744937688	1.252412495320775	0.4018076641323198	0.7464770132898764	0.45536090021415154
0.8711848992045148	0.29092031193723705	-0.2967227937414191	1.4619966176848584	-0.8232062389660116	0.23889029257932357	0.9028661352050683	0.9868602326094568	-0.14424156774476232	0.7477525310496601	-0.6930686924972572	0.1396599879157332	1.2627719416505232	1.117345562492982	0.5099196661814405	0.10756579981741539	1.0897719858125854	0.25972915465353924	2.1478753370073833	-0.8817278855640138	0.1797221142888623	1.1002598686042275	1.549653706273378	1.2325706743545208	1.2499585322081508	0.841167407447091	0.9327811394067045	1.8256199226524494	0.37320520935940016	1.615542481954618	-0.09684901693959172	2.3918611865268566	1.2300683226623954	0.3916064835982474	0.7142726659958315	0.5913298251838868
0.819552246914258	0.3301508621928348	-0.34063899450917845	1.352836946629105	-0.7597820984364614	0.23652172782195074	0.8853775970957327	1.0350796331511614	-0.1677495363963291	0.7808212143212117	-0.7274333178024557	0.12847478538030316	1.2516923217058957	1.1139391611791236	0.6223835057863122	0.14470644552304174	1.0707767506525276	0.31905066953472677	2.1191677994958438	-0.8835503247798195	0.236078314909724	1.0794456351917605	1.5325884174303661	1.1853201920494691	1.2828073865185998	0.8046167541262449	0.9368788046242937	1.8204348504353753	0.47258082468966717	1.646243729636756	-0.1511279959090858	2.3437044405112255	1.214192199984073	0.3735505371269999	0.714217857859748	0.7127963316887758
0.7970058316661245	0.3684210116209791	-0.38756970411902536	1.2310322153762088	-0.6949989251315778	0.24250800651233737	0.8821010301032779	1.1017281595322226	-0.16560123361670281	0.7781272647271927	-0.7160346992763434	0.11859776890976674	1.237116685234432	1.1310381311930495	0.7025677162689261	0.16207910526323294	1.074686372858028	0.39893108824984164	2.0629601128167248	-0.8866658280106492	0.2634576352390106	1.075764706482943	1.4932529266472245	1.1296905089881413	1.2694540521661966	0.767852749896209	0.9433999654153835	1.8249355770885765	0.5560014366915216	1.6646522601947833	-0.19611806313045108	2.299886240906329	1.2214003955435389	0.3430757621794903	0.7186984229846187	0.8130296545449409
0.7997338117739456	0.40267328163806837	-0.43167906144074186	1.128466388391433	-0.6057923270803525	0.24419824990726977	0.9039349815805593	1.1628188904680585	-0.15569918256943477	0.7438743284461902	-0.7080714329536009	0.11096033311343238	1.2573697539504178	1.1695333774937684	0.7506758005237599	0.16525323974203965	1.0625565193486548	0.4842654478571955	2.0041209387212806	-0.9032210972678811	0.25396319351191887	1.099920144451273	1.4463739461477365	1.083469872586096	1.2242268135994785	0.7140258766116379	0.933560843414335	1.848190730943129	0.6096745429204249	1.6689896683904248	-0.21709910329606444	2.2745712142999244	1.2508417419244737	0.313251974208559	0.7092805582675114	0.8769812591110359
0.8239086374127362	0.44635328382845074	-0.47781814582945203	1.037551819862173	-0.5101234694345996	0.2500622083519698	0.9502786861510089	1.2004956687219146	-0.12558382889817743	0.7067195202870664	-0.7192879578270456	0.09040191391886457	1.2847956133313345	1.2234884451419994	0.7667525291876004	0.17319512054622996	1.0436007753219863	0.5684071117400182	1.9588372418208557	-0.9307919991184275	0.2197260548079341	1.134249795453966	1.4018651446542223	1.0374796912112967	1.1383754937056447	0.6414397343604309	0.9032772747716564	1.8828950280656662	0.628755920451324	1.6569922208383183	-0.20695402494908635	2.2549004015537455	1.3068460907664208	0.30421684726989595	0.7048959073807884	0.8930566788705889
0.8538902383674071	0.4997679817477355	-0.5236247476252851	0.9615686652301167	-0.43385314013532505	0.2599590282301934	1.006566347690686	1.2384998576058277	-0.06860265517190402	0.6815729773764511	-0.7313771998407129	0.052269771891378346	1.286985245304077	1.2766923576287137	0.7696789008102086	0.1766833961693312	1.034937028212361	0.6403538392748663	1.921333017803314	-0.961035811818822	0.1795879019343069	1.1753984456917381	1.362652903179391	0.9882487360158487	1.0189266971061168	0.5562086479791485	0.861011241942452	1.9120195997011664	0.624980519802208	1.6463183955055385	-0.16768605959107075	2.251938401682616	1.3863130544756312	0.3207097096270518	0.7046127320110207	0.8871287511427628
0.8667394959194088	0.5335795615117206	-0.5673414588373181	0.9019771423917042	-0.3722775975019059	0.25670086168601447	1.0685115236661549	1.2823769746663956	-0.00867884822647854	0.6721983943932364	-0.7397912589865222	-0.0009128603001714031	1.2888708758397036	1.3053847379262167	0.7753688417398414	0.16747186157361837	1.0125091022269612	0.694466746245127	1.8845850700012208	-0.9889914508371493	0.16376816181994666	1.2138012842190309	1.3409483839620198	0.9384272398130833	0.9117274520715833	0.45153140677725084	0.8108300320660916	1.9366224524882543	0.6048579381420359	1.6454801014332978	-0.08734854278865838	2.2787978463578464	1.477696362013327	0.36618222299649883	0.6990360041644695	0.88189630469954
0.8632863234028865	0.5506388331715183	-0.6132113906508418	0.8459462343821885	-0.33398577201361324	0.2425895533427945	1.1226283213604376	1.3212856354158427	0.03341163858611228	0.6820882630370514	-0.7526088756108587	-0.0707970912813778	1.2914096986523764	1.301995805337044	0.7963988308553006	0.15850574974688558	0.9834527413912099	0.7446920690499856	1.8616491141338898	-1.0180318751029795	0.1791852648706412	1.2386992120886637	1.3495600343503913	0.8744039525562769	0.8243440677409687	0.3138784409036278	0.7750615326338062	1.9514177516728441	0.5669382227708902	1.6410985724970117	0.021341641652082265	2.3077053236895635	1.5705640726297265	0.44040904573249867	0.7095545989479305	0.8738119182234815
0.8445465137946492	0.56905968575125	-0.6600629377385744	0.7877173783490129	-0.33229775147710344	0.23010918160872004	1.1477314684758606	1.3527784453944895	0.06680962297525794	0.6994241601448731	-0.7556489513486822	-0.13185000792158966	1.262131073756062	1.2763458945890989	0.8439452471213729	0.15156846614372052	0.9585429495612928	0.7966875636738483	1.8579959904265209	-1.0440985414103208	0.21716736120979946	1.2479698289223842	1.3841077635414663	0.7955307194812995	0.7541546247485977	0.16122846721812065	0.7716153084269208	1.9353713176536895	0.5266405849718818	1.6307946826050188	0.12175114142055798	2.319303381119465	1.6502284084934467	0.5243756351565352	0.7304776048980113	0.8554073363094524
0.8011789605450751	0.5891764359946494	-0.6951192690313758	0.7396948052329131	-0.34260603466061457	0.2047925974258488	1.1513323750581201	1.364814878681975	0.07874263253267695	0.6965735154961681	-0.7379414539539388	-0.1711125243158286	1.1946263222061475	1.2366715093720448	0.9259854040016352	0.13994851610841852	0.9224571669823188	0.8463391847377931	1.8503845789248483	-1.0478822723536128	0.245884475653848	1.2374348778699358	1.4395509908492061	0.7217563038841419	0.7153272371700712	0.02036483034521438	0.7904834703431685	1.9001716047241768	0.4921897088218696	1.6220112613136888	0.20837602838131186	2.3252161894264423	1.7120840193326092	0.5985094597530236	0.7400598940233701	0.8269112742792352
0.7390742157104	0.6383605074841394	-0.7189661871928872	0.710334975252519	-0.33693882882226367	0.1616283773951701	1.141498988403598	1.3697219454999605	0.06724891177893508	0.667928454153051	-0.718481860315848	-0.2030043224609444	1.108137913346584	1.1907549665336972	1.0304434397377031	0.1314732498196458	0.8817296573404038	0.907128923153293	1.8550637615911882	-1.0268403313127072	0.2326580645839597	1.2117244138818954	1.5204847033065267	0.6594434250326776	0.6908908094034046	-0.09163919329913046	0.8271059313076208	1.8642245696451583	0.4562585000106093	1.602869647680342	0.2831468094599344	2.3323003679595344	1.7688819687124784	0.649694204999369	0.7459883074097935	0.7859058844454172
0.6688640712463444	0.7242312827337253	-0.7495419197340569	0.6914009181444067	-0.31100754350386517	0.1218668841990264	1.113970665718956	1.384242606943007	0.042191397004808395	0.619621176813318	-0.6946919907911571	-0.22486246049668474	1.0090457692292838	1.1536484838455514	1.1169403100070547	0.13262837298564473	0.8466038130807287	0.9792115274162526	1.9038590568253309	-0.9978722260633772	0.19176226132171353	1.1833451890221913	1.6287513200607375	0.6097623623621395	0.6679411805333423	-0.17116184193938663	0.8832716225931951	1.8265687698759792	0.42322167296984825	1.560656280593184	0.3251716973794943	2.329278680433571	1.8173615041637667	0.6694205411302981	0.7425490968705207	0.7206286645449109
0.5949808403223341	0.8170345715510999	-0.7909977493145247	0.6845296631578207	-0.2590744754896727	0.09000060686079146	1.076793240237636	1.3980716134300568	-0.005811435692887934	0.5604477001044205	-0.664131346303264	-0.235052764244898	0.8949548515050738	1.1238293708057723	1.169562088461433	0.1421998609758614	0.8080513535546944	1.0453985914206119	1.988380663570523	-0.968340032485345	0.17857914455974686	1.1360990155855126	1.7431329986503599	0.578301650283246	0.6535362928629661	-0.22129410191846235	0.936564897816028	1.7903908206496417	0.39472250742615883	1.507989691876468	0.3463345489850181	2.306630945902554	1.8426662591397829	0.6573021681816875	0.7241838039376949	0.6402282274490066
0.5305146386188921	0.8909124934300175	-0.8304333513306525	0.6981014587213883	-0.20590770337107026	0.07779823568509445	1.038970821253864	1.4166849077488206	-0.06831079891192683	0.5060986230599795	-0.6366329840962026	-0.2516527563499024	0.7907809536348979	1.0887317914565693	1.1879383998328863	0.15352857599197403	0.7671172749073608	1.1013005419776694	2.0739194839388317	-0.9313300526011897	0.22010271528684888	1.0674327089584161	1.8410024301650314	0.5746971896227251	0.6498732660732064	-0.24473668352586708	0.9729679615488962	1.7515342673144034	0.3664442870557906	1.4605904408120487	0.3733120610051176	2.266561877116908	1.8422221717921374	0.6260834081180887	0.7120346671057339	0.5748156454192823
0.4895347224694452	0.9230342540165845	-0.866515628910047	0.7226538489884529	-0.1966412147646161	0.1079038428202748	1.001951879890289	1.458266057766112	-0.11977077431801286	0.4700316401843468	-0.6114707502136041	-0.2764955907472925	0.712841558162346	1.0432636125518406	1.1679218551319321	0.15239635895107964	0.7275988015030441	1.1382741094381335	2.143492473092126	-0.8902065670585013	0.2796713535554542	1.0065065093213168	1.9193415866704793	0.600745809421136	0.6430172777186083	-0.2558153197616403	0.9974256898575062	1.6876760094830714	0.3470922516875737	1.4099839512931058	0.39849790392646794	2.2296972893001543	1.8208196287875613	0.5844488564292373	0.70885579521286	0.5152749792018454
0.48074863682467744	0.9126126893414648	-0.8870408876436695	0.7356525318912043	-0.2326457920085426	0.18040638844501306	0.978717371093398	1.4963930256362967	-0.15340645607353148	0.44239304323094186	-0.5931858827006475	-0.2958389633378983	0.6527191117813211	0.9837214644580576	1.1138104354899667	0.1302363190639871	0.6880924792166937	1.1376060488582538	2.185149582292741	-0.8569282484257569	0.34288104312022194	0.952633963746595	1.97584981441157	0.6448599428397601	0.6207744876682431	-0.2616226274361936	1.0073626967772613	1.611915176967201	0.34317047486113345	1.3551350828660633	0.4076578948353882	2.1980591017597884	1.7854365581719258	0.5492740985848934	0.7076408815296642	0.4423988094266149
0.4963913250629032	0.8877638375526699	-0.871293878744825	0.7437828056486245	-0.29202024985885594	0.27438911054701903	0.9701813427980934	1.5195818835101123	-0.1888263724905604	0.42148630689614847	-0.581740630434218	-0.3044416626384259	0.6142423893484763	0.9152353293248099	1.0589623353699882	0.10004931847945839	0.6468424715022492	1.0935631171824514	2.17615829839797	-0.8261608460459001	0.41439025151345954	0.905906132316486	1.9980757730102554	0.7026753478001246	0.5808119796206469	-0.25583613448448805	1.0056176449506604	1.5340005452227004	0.3547700964604643	1.3067583877012179	0.40414066988876585	2.172094971907066	1.7360852957048891	0.5291686161928808	0.7165746077113613	0.3753525465270176
0.5247864039970948	0.8418013637755234	-0.8172670406527123	0.7575679942241978	-0.36951645022060775	0.37137053200538567	0.9567396782069986	1.5380396577795987	-0.22022950429862437	0.4140252115999605	-0.5509779064049501	-0.28672399700225043	0.6241347604373387	0.8486707539070724	1.0212532490230308	0.06481969806828888	0.6059691484447444	1.0266740234161846	2.1271507151033506	-0.7875048853461993	0.4737380888116676	0.8880303377115331	1.9887246267720198	0.7621039379512122	0.5340039291123404	-0.23870561758069758	1.0042540067728134	1.4480165136391583	0.3833327837414835	1.272894022305201	0.400117678572939	2.1683309191741067	1.6863845200475762	0.5202443716513274	0.7363420754590035	0.3179356654404158
0.5582316495608322	0.7771475447805334	-0.7384908316469934	0.7661128601192292	-0.45381564750096076	0.45682419697638366	0.9364315970726599	1.5184154831405325	-0.22124949679483358	0.3994555848806285	-0.5056721173596087	-0.2478382720635953	0.6701334643750452	0.792881470166763	1.0043706488970536	0.01567297050416534	0.5671797421183766	0.9440647470781709	2.066555741841048	-0.7467024962367718	0.5172142328260099	0.8834458128020735	1.9672286833071748	0.8055735174655079	0.495939091787576	-0.20373167951557725	1.01000896492437	1.3860349580596742	0.4245473440097724	1.249869783495161	0.40480510806007325	2.1915979131240255	1.6530162901758878	0.5139526898282437	0.7626454134346671	0.26183039670934055
0.5975177047412196	0.7181436787546447	-0.643663629657514	0.773316398510224	-0.5166875585742507	0.5250158806092213	0.9094450689300771	1.452655058093502	-0.20906675456135151	0.3756590301334591	-0.4765859873274607	-0.19830077968393248	0.7349022029909135	0.7469008753378983	1.010719939204798	-0.03509354733522521	0.5365923404189329	0.846724168800775	2.0114935261549176	-0.7158049196272154	0.5725140523335973	0.8701580454174362	1.9410018625464054	0.8290619259456063	0.47460509450539307	-0.1442536089778124	1.0359754711178755	1.3616420272246952	0.4626161973729094	1.2360294465453758	0.4257464802751613	2.222657876508188	1.6360751802471936	0.5137237713309857	0.7901499630595049	0.23160263295705721
0.6290805916700979	0.6379836413366571	-0.5489662542043008	0.7929302647851546	-0.5617158001247162	0.5741144858927224	0.8731706343521892	1.3875535469394622	-0.20934356668421644	0.3613455395612094	-0.4403004960520523	-0.12780690859481494	0.8066876234256263	0.7109764430202031	1.0316156164099017	-0.06782640010997223	0.516907529314315	0.7498100924755057	1.9710791866416766	-0.7007162800246085	0.6445081569755512	0.8487869445789917	1.9132107236416929	0.8327384038021419	0.47874166848470356	-0.10036056217238434	1.0865144672488196	1.3666213759287034	0.4841334954396679	1.2478571989411589	0.4719398086624761	2.2414109915612976	1.6333942084817785	0.5161739146219533	0.8042356540331015	0.23902421176590954
0.6511479086843239	0.533603875456719	-0.46915143290845085	0.8044443420186657	-0.6073667685088358	0.6127120834177939	0.8289167087296836	1.3407788458028858	-0.20654836600876444	0.35062096841454904	-0.3933203336638918	-0.042453059875357045	0.8587704642331857	0.6914900806324624	1.0611723768040306	-0.08100723895598659	0.5017945763443347	0.6585726439024345	1.93644085144057	-0.7018560277246525	0.6719394304743433	0.8137988591355209	1.8860484722332327	0.8206143088531169	0.5099539994194996	-0.08719004629040039	1.1397571123412864	1.4085637819599335	0.4933386237231369	1.2897922659719454	0.5325590483910128	2.253281373916378	1.6420045687222362	0.5067381803130878	0.8068162037737252	0.27433038919368424
0.6703249281562907	0.4490642886958188	-0.4085921034915215	0.8001338031761488	-0.6515451250095967	0.653085177842367	0.7906262087469893	1.3027541937545934	-0.19559924301848527	0.33824205909438076	-0.3643674428897928	0.03273588676705017	0.8762669793774828	0.6858040107470209	1.101470019968761	-0.0799371956832345	0.48553030494709387	0.5600431442540661	1.884147225876489	-0.7137308102339895	0.6435513527704948	0.7648120372038063	1.8574830748532363	0.8063657066216672	0.5497110715539815	-0.07041337967502369	1.1845647777148443	1.4649446198571692	0.4932253893218096	1.3465077811185517	0.5802002569725195	2.25149447474979	1.661400494822637	0.4909106123385887	0.7930502269272848	0.32754170895526985
0.6739508901997959	0.3954490007302935	-0.3660596636103081	0.792741259545949	-0.7008893726650124	0.6832426784151104	0.7685563739316679	1.2944297784853842	-0.20766163215506941	0.330328958832754	-0.32756453916229294	0.0922181334070177	0.8645916809412085	0.6865551659085387	1.1462325166383607	-0.05944275832161896	0.4759856017849474	0.45826770054526494	1.8276918697934808	-0.7269651902535307	0.5593439238640062	0.7102670479448855	1.8250874681995861	0.7998229443637588	0.5722184909161543	-0.05201316467751382	1.2209239620013954	1.49775542097169	0.4756077735641588	1.4099601939712214	0.599898700071132	2.222404203975144	1.6720462554064692	0.4854201452559095	0.7364973651779071	0.3906251288305177
0.6537397515890677	0.3674575715504008	-0.3448092761741243	0.7739138989438394	-0.7743319738265613	0.6964050781857367	0.7646090136966628	1.3120321924838456	-0.23413931347259012	0.3086236803923509	-0.2668829397380695	0.1490289709630118	0.8394499404661916	0.6913212162938265	1.1838439215959684	-0.01685699944822548	0.4710097189779471	0.38415826842131445	1.798409385451483	-0.7315097172504048	0.42365523340856887	0.6587305437105836	1.788337052652293	0.8073523422070649	0.5694816667177214	-0.03732837770834711	1.2368690777245355	1.5137682674785078	0.4333437237225974	1.4836112857189627	0.5889007607878486	2.172162120518755	1.6583987933061444	0.4850660369554632	0.650138012088162	0.4447839834966299
0.6181765253082215	0.3749189134219138	-0.343140530207969	0.7423134423373842	-0.868485137858325	0.7075176871725959	0.7642920454611721	1.305795019981252	-0.25142803584196227	0.2602501089910197	-0.23704178724364233	0.19299503013426192	0.8171921055162505	0.700614577827021	1.2146379795885298	0.038696898538066446	0.46736438358820304	0.332815736963097	1.7892190815000149	-0.7227475452112375	0.26184708698434744	0.6166222602984863	1.7517035659359614	0.8301169778672183	0.5528970691895602	-0.0015634801750081361	1.2233170794966761	1.4930993520739289	0.3749423907846333	1.556291721172531	0.5622571206846741	2.118417117819304	1.6197056271825965	0.48115296139295427	0.5630615858846506	0.47012470761817743
0.5828332129708084	0.40388593964488395	-0.3470954898127664	0.712654862140182	-0.9588079443849695	0.7180854150650358	0.7771071449355996	1.264529002695392	-0.2661983696587474	0.20073009514195134	-0.25063219156466443	0.21498864374953824	0.8051881568776892	0.6980583211145696	1.2307065681365916	0.07958433185011914	0.46680846994126685	0.3018358429537577	1.7959592274201488	-0.7057901822222643	0.1309164409694362	0.5806079977744408	1.7189729739827997	0.8625787289707116	0.5336418047909192	0.05417314393085478	1.198386803304654	1.4238670922686258	0.3095315722230737	1.6136554718162948	0.5206586632332668	2.058110203566558	1.5586806241603255	0.48006917538249716	0.4855080733257398	0.4608734062350665
0.551435261499505	0.42689604934314307	-0.3536723121499671	0.6845327116294208	-1.0346866215876067	0.7216957156498258	0.8262335357594838	1.2070807150189444	-0.2884185601735076	0.14084847732053138	-0.2724567820331294	0.22086066340004598	0.7862086076955688	0.668143130089015	1.2321148081663864	0.10424768398080735	0.46889542445189536	0.30567436052289726	1.8200848809597345	-0.6858879888814025	0.05114667862485792	0.5387939084741805	1.688189089053211	0.9061347291202241	0.5121023715956217	0.1074328160178214	1.1730582367537559	1.353870716557648	0.24760892558531317	1.654735275259208	0.4491042918097798	1.9954083221636036	1.4804143410577115	0.4766962043994575	0.4387156271439947	0.42608533902602297
0.5321875554028631	0.42513632757385356	-0.3743907274375472	0.6629556296440363	-1.0848220064782308	0.7170364262914263	0.8905486021468182	1.1382794637452556	-0.3139213814061557	0.06741876400167261	-0.3163480142888485	0.20560272625481835	0.7524233669003826	0.617265469439714	1.230950771609967	0.12730106274698688	0.4708365655469337	0.32692397105805593	1.8329371539544248	-0.6726796437078011	0.020373084554558718	0.5077774435405085	1.6571555452683266	0.9545951003183173	0.4901172469278058	0.17069916611389746	1.1517902066581787	1.3026665539994018	0.19627231456427524	1.681312930642672	0.3623670123225356	1.9502061150622478	1.3978839970337245	0.471788764114483	0.4451601504785425	0.3919787501226982
0.5288338677655131	0.3909569993917611	-0.4043806573150759	0.6557551397246419	-1.1007309146436648	0.7008827405126631	0.9506325111580688	1.0744180203525582	-0.33863588985412374	-0.012351072299083509	-0.3925719731645155	0.1625849961403197	0.6988492757999424	0.555452387136692	1.2281180113188197	0.14669273379998612	0.46341527024931306	0.3391792970629693	1.8129068909148671	-0.673333407616963	0.06517403439128591	0.48911012668228027	1.626403262725485	0.9984427701116878	0.4809457520948909	0.23602097009120038	1.1384137262155865	1.2504043848025295	0.17145464797104012	1.6849478008911323	0.28689543078462426	1.9199183607124979	1.3299468566837513	0.47677489513288984	0.47981259451767394	0.3669227532384709
0.5406123538548481	0.32307854344130243	-0.43345546843697125	0.6450641498231529	-1.1040873731118523	0.6604836993693082	1.0094854039989254	1.0299556567907626	-0.3640334021269866	-0.07846433191069542	-0.44157737227502436	0.10246347410941711	0.6361058440556723	0.48711764761739335	1.2238607307663185	0.1665556165694264	0.4490222710188074	0.3467732964229583	1.7638993076202478	-0.6720143087559988	0.1586983983623898	0.4710802303996985	1.5961629388479337	1.0373032490810608	0.4826240590460925	0.2892181980096236	1.1350383841912133	1.2034112566035746	0.18325864385569257	1.653992010474509	0.22080531954606836	1.9002288955741835	1.2873103593899087	0.49435154350050253	0.5261026327853155	0.3402330754843707
0.5526107538876158	0.23997347943533223	-0.48058883410342845	0.6342908511884613	-1.1313306929539881	0.5901792114928053	1.0611880831554596	0.9859762239083013	-0.39260522733052944	-0.13900889034809308	-0.46105473114752166	0.04151639776571797	0.5860976076500543	0.4313749471429145	1.2106004821620675	0.19850638878702428	0.4272991098754245	0.3503249631216409	1.6969976098946173	-0.6671833984537837	0.2748570265146314	0.4547594618144557	1.5727866533716823	1.074017615609205	0.473640590303146	0.3432532185226728	1.141782317555911	1.1616661772073265	0.2131166222153038	1.597704127121839	0.17377896419771158	1.8864223949154302	1.2694111721278685	0.5241896388775127	0.5862956682396077	0.30440878783786457
0.5465866826514386	0.16588584978080007	-0.550758493704953	0.6408816467878398	-1.1850261954030508	0.5042918656507396	1.0882004110381398	0.9493430670377532	-0.4266410831332334	-0.19821250072135355	-0.48548192845654786	-0.010036293859540388	0.5573489312049288	0.41489320540124375	1.168227109473651	0.22948855914304783	0.40124711295672066	0.3283053844605193	1.6396002255432438	-0.6748578924847873	0.3972673527306755	0.4462208279494725	1.568441325194064	1.088161792906434	0.4480655601027809	0.38044912825180205	1.1603500740319894	1.114962741302281	0.2511661428757752	1.5245451513274373	0.17358062444508215	1.8613162751009438	1.2545383579016334	0.5663070655215175	0.6414143837614532	0.2606728171215438
0.5148352980567608	0.1279621740688891	-0.6245189653095526	0.6501124187928897	-1.242195651949293	0.419998389676702	1.0821337864379355	0.9414238224232399	-0.46102295408951877	-0.2390737495970808	-0.5039244624248628	-0.042893355508848874	0.548163158050985	0.43226585210192353	1.0913762764026032	0.24294754379390593	0.3705564267545678	0.2961290203730899	1.6012556946196495	-0.693574053955046	0.48696449988155643	0.44467981117318384	1.5878104280308825	1.079771789570756	0.4165398523513709	0.38014731477050817	1.1879738731594625	1.0787302123683957	0.29675265576114496	1.438054924052222	0.21056107132277554	1.8321513947577561	1.2435348602877532	0.6144729480852691	0.677240635381718	0.1992044074776564
0.46137264759436675	0.12923257769507734	-0.6899325405824906	0.6415553590114579	-1.291167830112902	0.34353711610067456	1.0510450996197602	0.9489829153446905	-0.48857478679685223	-0.2674867817246055	-0.5205882522982204	-0.05279154003868871	0.5577638520853176	0.4736725525170515	1.0018390728897348	0.2503527668099265	0.3382040751705897	0.2651529007173094	1.560049697547547	-0.7221661003185754	0.5247907367121984	0.4491977921763947	1.6278759339478643	1.064424925100086	0.37067889622216615	0.34811345630764856	1.213049289058533	1.0630238519116562	0.3356196735629028	1.3587020750519936	0.25206366456041207	1.817013113300522	1.2261661106909554	0.6646919434213066	0.6836394852695291	0.1250492989642966
0.3876176998040254	0.14857128169851486	-0.7429809299012788	0.5942430797781778	-1.3182035743438187	0.2593844937428818	0.9944736409390049	0.9766163725215359	-0.5098562231558097	-0.2868536878104685	-0.5485351866740473	-0.04530228065747176	0.5703388304503549	0.5402167477559885	0.9316631347575987	0.25532666826125305	0.305854761366103	0.2282170767924317	1.5250398582406066	-0.7674001987591368	0.518461108894137	0.47498530700324915	1.6721066344380109	1.068198626171241	0.3120112741873186	0.28814103610224684	1.243579257668991	1.0576288577424742	0.35384765036185095	1.2947541523428585	0.28056508701321203	1.8123127104823564	1.1750837299520784	0.7028497954330477	0.6633604749184359	0.06885067704065724
0.30492743905015873	0.17000706345810052	-0.7894176653731364	0.5165040055044744	-1.320197083515706	0.18038044172623194	0.9041450651785015	1.0477217761042532	-0.517615989078297	-0.2896079047332131	-0.5607221374769511	-0.04319394195094457	0.5756506393448315	0.6054507886434413	0.8917602872081574	0.24701501715180002	0.2637875909684569	0.18618587556338637	1.505960468805268	-0.8219808068921873	0.4842889116520334	0.5358869904643615	1.6955587656424533	1.108341011229671	0.2528909967506944	0.1943811170340527	1.2744231330877158	1.0525781355747492	0.3543751569631533	1.238669903177777	0.3012254779120752	1.812137377996282	1.099444963656366	0.7250262748549442	0.62620055865346	0.04643190784636854
0.2455166400225351	0.18303325949121876	-0.8382134440039802	0.44541974473375107	-1.3190338767886918	0.11985786683048891	0.7887833701685547	1.1329999673355806	-0.5236185997860758	-0.2938266177439818	-0.5603779360603239	-0.05220730160194076	0.5821825621153015	0.6477571283799213	0.8818334160154716	0.21560090272237184	0.21561448379299009	0.14953690250896545	1.482891832900139	-0.8662892219215458	0.43982565741709034	0.6315386022307917	1.701300919314259	1.1704774479509	0.19770882130952483	0.09262834439227925	1.2892105064964963	1.0511170787880761	0.34847592083549384	1.1941860148990044	0.31801163230958374	1.8187030200280052	1.0326015939959636	0.7372662607552236	0.5725205567038202	0.0441587576074305
0.22531859152748712	0.1668492898513787	-0.889447428315924	0.398884825758492	-1.3352443570685364	0.07029592728302614	0.6651031018155595	1.1788047144806122	-0.5447195064996863	-0.3076790632514831	-0.5763399991746223	-0.0672704926015854	0.5867754486922736	0.6755527808101863	0.8888176353539905	0.16629383228251546	0.1635317544120225	0.12082539498837011	1.446037741067808	-0.891626912542565	0.3959122408927448	0.7332947418178399	1.6895258700125813	1.2364343969206935	0.1517608160645933	-0.008198173082764082	1.2909454322970237	1.0329462346135854	0.3457776279063164	1.1570668964046935	0.3264840454093897	1.8237727402104547	0.9836861950368008	0.7244718628693974	0.5105005833800604	0.05383948367633654
0.2403408082824554	0.11763482593064015	-0.9347410569684607	0.3945133174839735	-1.378333920740644	0.03132024899856159	0.5446441152976658	1.1890526672014088	-0.5765378564920477	-0.3301798704310593	-0.5853380904015475	-0.09555101982969819	0.5734897642647893	0.6939851968085111	0.887026809882576	0.10653829649128739	0.09964421392726744	0.09903227754076645	1.4208860285692517	-0.8981038036603252	0.34408029544963525	0.823875007465937	1.6484206455716452	1.2847291285679545	0.1328433022349695	-0.11942684830102623	1.280019450164127	0.9891313247695498	0.349075234618126	1.1176501054937555	0.3356704816186604	1.8113427860913067	0.9444009124497257	0.6770535422732545	0.4603876776205572	0.06972352939113236
0.2781607705066238	0.0601931308709255	-0.9671153620120524	0.4449655224653384	-1.4528457321260149	0.019028917644183085	0.43458242403929404	1.1832902401123984	-0.611422201627881	-0.37751383041187925	-0.5963369911535118	-0.13425469945835164	0.5635029062427683	0.7086763942698198	0.8517109175746915	0.04051957163569177	0.016515378143646942	0.10230841642966829	1.4094490093110719	-0.8950316918393959	0.3041845907003659	0.8895328290684148	1.589387387129523	1.2866375842623363	0.134302245414541	-0.21441483601724473	1.247656670834434	0.9401817239769465	0.3533505237218794	1.0832223521787427	0.34261237296067837	1.7823122029714953	0.9203338453592769	0.6283511319815531	0.41608443428596165	0.08724125597580172
0.3205360929876141	-0.0017679187154451882	-0.9645029987823028	0.5108917692887224	-1.5310743219084793	0.02016315992236158	0.3521153976543882	1.159794434772904	-0.6604630797863206	-0.44574548662818414	-0.6118593647162477	-0.1668027074418445	0.5821907783703585	0.7286606153111248	0.7919624677556584	-0.018987269082970028	-0.0666499109938709	0.12285222284936048	1.391311648144098	-0.8766337340417387	0.29124392206275673	0.916206428541636	1.5398664470980432	1.2350120572994094	0.13846667511088354	-0.2838527514377117	1.1996289291696238	0.90340339796758	0.3591227163748798	1.0549205940070265	0.34244047850839976	1.7542552747211606	0.9045481849184378	0.5939382435108969	0.3581842058578517	0.11129370603996387
0.3584529220678185	-0.06539143429111025	-0.9129650303854427	0.5554787149115289	-1.5787540481531832	0.00941380499844891	0.30068914428461924	1.127057464400039	-0.7193789295452268	-0.5135703383755935	-0.6028857006866317	-0.19687828609880714	0.6064328389166127	0.7553237120908847	0.7139882987070874	-0.06403380025333599	-0.13633353474831922	0.13781753470937896	1.3679511161558133	-0.818434282323017	0.29133051067859944	0.9094889963213578	1.500613122520442	1.168514979359508	0.14230728209672483	-0.3489455934636875	1.1451104047919431	0.8734181463284365	0.3655632681771745	1.0304641280776117	0.3295649229002285	1.7427952449930626	0.8772327011183606	0.5701664883112316	0.2842662996591824	0.14477949621273709
0.3898927619093002	-0.10880398308650537	-0.831718950689778	0.5612860533096861	-1.5911302544069426	-0.019405586219973694	0.2742849531328219	1.116617157934083	-0.7642405464138897	-0.5779298187213	-0.5848784149612776	-0.2277413165618225	0.6184614363203457	0.792738808915157	0.6300840553133973	-0.09804612373036546	-0.20280622558030093	0.15025780403866554	1.3672523346234107	-0.7303902188749818	0.319406869365416	0.881074748353101	1.461391400329587	1.1228416736471718	0.13338648871710146	-0.40131543614890813	1.0852419633056305	0.8490336123715412	0.3661460110718077	1.0153442896491434	0.2966735805892385	1.742646025855978	0.8252827052836216	0.5676305005837918	0.18763498839835369	0.1847206596513234
0.4100777202886676	-0.12156880421088619	-0.750795854084337	0.516534490220475	-1.5685750101615628	-0.0631221006932947	0.25393264387259995	1.123480503266661	-0.800391607894573	-0.6315556878210378	-0.5792335117285915	-0.24277063866658272	0.629031648451427	0.83655910479113	0.5728793916753514	-0.12131547453324747	-0.26615000353608564	0.16730655906305475	1.3904094238870712	-0.6437780719536514	0.37216531299803696	0.8451235274244496	1.4279181522878868	1.12328097854286	0.09064537289552385	-0.44047313350644857	1.0359653450918018	0.8471779023149042	0.36725902238241026	1.0061909329170267	0.24213345427878244	1.7441121038778338	0.7632461699694926	0.586079900722202	0.08112451060837785	0.2261274682131674
0.4304878286577399	-0.09995370710693433	-0.6887609352552091	0.45918359400812336	-1.5270990531276039	-0.11925597344079122	0.24040620870689738	1.0998087147135105	-0.8418803292226746	-0.6578623768096146	-0.5677593909562513	-0.24865535915267217	0.6259546609325076	0.8680406581302369	0.541751588935844	-0.1428766828640291	-0.30739697347103895	0.18912609698556865	1.4186658492700988	-0.5709643933805635	0.41108689581908225	0.8075787550566809	1.3992737489410243	1.1785829833623218	0.013220407403988976	-0.4996806126471916	1.0000145771901998	0.8748246234075617	0.38301793686950136	0.9994947620484813	0.18541820201449494	1.7469957637019946	0.7154409893794433	0.5991711772841609	-0.014470013411527333	0.2655085124963692
0.47046765996919476	-0.04854794889317675	-0.6622826548586407	0.42104111734789135	-1.48464396585205	-0.19124699803811587	0.22877052592266756	1.0442021118311355	-0.8766473300890327	-0.6533152068572935	-0.5693049663496225	-0.2679648628483939	0.5784482741918063	0.8853346955698278	0.5259516242084953	-0.18676809086839588	-0.32748277146852794	0.22286881779983472	1.4634497846948187	-0.5280994659205497	0.4107232236325449	0.7679360984866459	1.3752622554911718	1.2752012535352488	-0.08188597447385691	-0.5823723028410352	0.9773930349428486	0.9075010744727331	0.40975782647062553	0.9980353837040946	0.139558745544106	1.7415156908925624	0.696633067822684	0.594996991560717	-0.09455383491965103	0.3020609550448757
0.5175501880489014	0.014710857507505903	-0.6706485501956094	0.38545021141692853	-1.4520545948908066	-0.2687350203430827	0.19956522013165107	0.9785112615429925	-0.8894950231828751	-0.6320227596186585	-0.6103426578287869	-0.29304477950997193	0.5112310915688935	0.8911721610692181	0.5317229662959194	-0.24431482173880448	-0.35252015003708614	0.28565896360141524	1.5246727768026989	-0.5354904694068727	0.3802093954097715	0.7238875348607667	1.3534060448174186	1.3807424542943603	-0.16876447393326027	-0.6652096960948132	0.9761846624981227	0.9303531781792389	0.4221749452112428	0.998449439885525	0.10861774413396814	1.7260043615926164	0.7108027437484804	0.5852500711696413	-0.1665488890107058	0.34633370661844004
0.5538176625533592	0.07706700870010733	-0.6881213020765308	0.35232856748203234	-1.4369446570025146	-0.34117455250792184	0.1394002262229493	0.9168025430429232	-0.9027458991513253	-0.5957599079246687	-0.6608070268149348	-0.31364976843500536	0.45219319085541887	0.8889303414011234	0.556310186006872	-0.29860233823716026	-0.3738909287594601	0.38088212953241285	1.5770062063781194	-0.5844735856628055	0.3231604858621723	0.6778216401822911	1.3266072208565411	1.4772310935144608	-0.23527696227735548	-0.7497643039835401	0.9816459658935592	0.9479740268392061	0.41754890564484304	0.9964572187502816	0.09346789269564945	1.7098215461757902	0.7468067142668413	0.5621149955404758	-0.23444703492947855	0.3899389828651706
0.5827442001841804	0.1260900003039801	-0.7074084589642968	0.33697646450401714	-1.4171231443916674	-0.3999401638747216	0.06445198123805315	0.887789868586961	-0.9319525869410045	-0.5408834917538816	-0.7055287837791608	-0.3505414621873665	0.4025505777998468	0.9023929052261519	0.576123227813347	-0.34966663570291334	-0.37318920169693465	0.4909536023631113	1.6170976911327202	-0.649054467397507	0.25191970217804494	0.6278401619676988	1.3038250602511208	1.5733380415956848	-0.2822277733354529	-0.8374046945344631	0.9841673463857663	0.9503545417761139	0.4105918944999113	1.006197720723279	0.07986839699038188	1.682320459211096	0.783073847657881	0.520444675336428	-0.29394126664869924	0.423009351331033
0.614888288249274	0.13871805548774266	-0.7145710839651382	0.3248557414220891	-1.3589588915199649	-0.43563914224444816	-0.010212466605764659	0.9023882900546457	-0.9643245611790959	-0.4761262470385881	-0.7608008693265853	-0.4027630644865831	0.36717138352356526	0.9398604082244837	0.5857651949537616	-0.40071457165073443	-0.36204662652228403	0.6057958580919339	1.658144472159465	-0.7008146338870487	0.1812330856353075	0.5944596372067655	1.29533665917106	1.652506545174321	-0.29586314682280923	-0.9192481847722563	0.9898514223548116	0.9442248207745519	0.40075431065781214	1.036522245158378	0.06743580016308226	1.6404048036040284	0.7976711632517801	0.48105638640192366	-0.35220231530602975	0.44764059118909294
0.6357539326440282	0.11909062338744414	-0.7047137667115486	0.31929532922353854	-1.2681896016031533	-0.44690372486988694	-0.08401446599487573	0.9462285734193326	-0.9982551080220144	-0.4141021256809851	-0.8174231126889087	-0.43758452203916154	0.3496830846343253	0.9924616497095142	0.5828184730417056	-0.44827423197545446	-0.3534557861204543	0.734029520246821	1.6883380260943415	-0.7228458990736774	0.11475034639170663	0.6072290625848337	1.2847751415204403	1.723072594689036	-0.28147218701094967	-0.9923234730103874	0.9984585445169648	0.9501152307507098	0.3769944190818492	1.0885745374092015	0.048653025589108	1.6058008857141068	0.7879793680814078	0.46370507968004915	-0.40693737387528667	0.46034596069707917
0.6409402364766518	0.0887711339739144	-0.6929058849130791	0.3179326624183014	-1.1547044900813401	-0.4382820008860864	-0.13596777119807682	1.0207226770231435	-1.0323421138909001	-0.35296996078851617	-0.8643055662878328	-0.4537611529581163	0.33148818781016687	1.0586681162711797	0.5655654976477769	-0.48880498419659	-0.34227068203292343	0.8693400953241632	1.7063073258801036	-0.7295339617196183	0.05101246627030209	0.6404064533161649	1.2609090190496208	1.8147324809163705	-0.25573002250839016	-1.0524363925950124	1.002208549506044	0.9695624003940179	0.3492160871661186	1.1518063465586492	0.00972554347310583	1.5783259120984028	0.7507952765558776	0.4559790803975819	-0.4462211054135194	0.4641734415922111
0.6371781372300698	0.038565876794473576	-0.700727142097906	0.31606394932745074	-1.023027138670694	-0.4086767947559853	-0.14141888771308325	1.1110143435272242	-1.0415491258035834	-0.3003837031092895	-0.9062137542529193	-0.471182465764057	0.2962116967221004	1.1305490069018285	0.5442383943063789	-0.5236190220522866	-0.33033524641100365	0.983155726885035	1.7270805971313288	-0.7406508409360333	-0.014184432028042943	0.6891095880686079	1.2469281231530498	1.903500876723727	-0.2222578965293419	-1.116082611383062	1.0057661599997334	0.998447661004114	0.3363515544495269	1.217322252512218	-0.02997876934069399	1.5434869740675727	0.7060740358800331	0.4577496218998139	-0.46612102615669837	0.46481291096127586
0.6187446363287562	-0.03003591901969992	-0.7283263638076029	0.3286754763369918	-0.8960300298148726	-0.3623248349892497	-0.1064270687857846	1.183265684315143	-1.0253375636514463	-0.26897839811055607	-0.9437516945539907	-0.48572068889300024	0.2605408253912883	1.1908481330653573	0.5134891069506027	-0.5686491917047201	-0.32934189251729834	1.06698411942249	1.7411800624813185	-0.7548485102553578	-0.09120500581963312	0.7722019131082828	1.2409363106259481	1.9411226599216527	-0.19310340669031406	-1.1747749261333205	1.00712979817758	1.0391305353226943	0.3271574734247237	1.2786534759108377	-0.060149551378121946	1.5178809701438534	0.6870851898483077	0.4880813227865371	-0.4704234648392955	0.4691538344155105
0.5873021784641386	-0.10156146671998165	-0.7684839280254072	0.3497282212071614	-0.7906521166934656	-0.31044622412197775	-0.05935360013827551	1.2420809113720797	-0.9951379628123604	-0.2588203398539134	-0.9707992639379857	-0.49588559097005086	0.2221051842337296	1.2385785118169816	0.4677538664453936	-0.6246186722464846	-0.3403295409378849	1.10722250271118	1.722060869034641	-0.7715802379128502	-0.17102239190292437	0.8638784020540584	1.2242597311399162	1.9270577015400394	-0.18204816899308368	-1.1903235241006738	0.9991572403160095	1.0699260856969763	0.31142617708429804	1.3262190282284538	-0.09462761171014529	1.5061262326200127	0.6878746784663443	0.5465342303208331	-0.46728113170381036	0.4769861672716453
0.5560010938488711	-0.16962227725793091	-0.8113551835012665	0.364979724622374	-0.701030367419803	-0.24893026056430112	-0.015173388058907045	1.2815748186227547	-0.9589899101590994	-0.2599111785038404	-0.9953774657394682	-0.5094204480880565	0.1718874333241537	1.2759033535637083	0.4235774581118936	-0.6678948871766083	-0.3517789318411725	1.1014779365949257	1.6776705510553889	-0.8014479917274435	-0.2343836115454158	0.9303277459098108	1.199853207855735	1.8811107304828483	-0.1719609174627286	-1.1501927384499961	0.9877485842736263	1.0771935836789643	0.3119150182802701	1.3591432824584362	-0.11662349027671122	1.4916295934522428	0.6900786675250288	0.6112967039358107	-0.47388551210193625	0.4838476269251123
0.5255796650073347	-0.23748553699276503	-0.8399170214798654	0.3854319205873272	-0.6311518003376598	-0.1869732027873326	0.012955700002303857	1.2882662733745534	-0.9347808847181026	-0.2564427937357014	-1.0233066348808892	-0.5179681104343976	0.12563402547967473	1.3004148857529194	0.3799586477092657	-0.6888278132188015	-0.35551843839515124	1.07204552754463	1.625854573627381	-0.8422272387515909	-0.2837650991601934	0.9767228578086762	1.1782087331731816	1.8264928890255234	-0.16068979795849647	-1.0786369249797594	0.9703993262683467	1.0631036222534582	0.3404031365652929	1.379350581673498	-0.12255715454286494	1.4714663575536844	0.7032861541975933	0.6693668883575032	-0.49770878191979645	0.4786198481415176
0.5034259532296168	-0.2867729427484998	-0.8412152868425291	0.4174835509905944	-0.5902202397180274	-0.13134343771902585	0.033123725404681614	1.2765122317554927	-0.9335893890588144	-0.24718573204350086	-1.0540227251698397	-0.5040014249066218	0.10966984190354438	1.3063193146969412	0.31123572024370855	-0.6964228298428331	-0.3523621855035309	1.0277685859481913	1.5673294089547247	-0.8810625506122121	-0.333363058314576	1.0116058739264913	1.1624865457668885	1.79732952549949	-0.1687122444638252	-0.9689277245293912	0.9422894778893651	1.0177688774761589	0.36690551010509787	1.3925358953198728	-0.12278193959584442	1.4567197763312978	0.7169089447786042	0.7242465212236582	-0.5190017427884442	0.4652470033066979
0.4996167295665844	-0.3083576474212032	-0.820310048002761	0.4369510906287215	-0.5599807813366108	-0.08176296480100484	0.055226731314414426	1.2451831270918743	-0.9342483222643303	-0.23017226514435932	-1.0885050451529819	-0.4727192668694178	0.12301714824395808	1.2875811960166037	0.23108000016632207	-0.6807877633070196	-0.33809981079115703	0.9793096606087769	1.4998925684099766	-0.9160562763163412	-0.38621674942462286	1.0227152039591927	1.1442709300463108	1.8074983535767242	-0.18534210753216343	-0.8106525719942491	0.9089782274508235	0.936848163377468	0.37551132460593484	1.3988417673288727	-0.09802583280519038	1.4425626107003953	0.7210948792221505	0.7559052340241751	-0.5290087949684543	0.46223636284650327
0.4956661326542028	-0.31741459193326393	-0.8022198284493534	0.4377894203187444	-0.548446627090623	-0.04397712890639512	0.08911653277180874	1.1891918167191826	-0.9314982540002152	-0.20194606173588273	-1.1181929725006523	-0.4377792681847453	0.15737752689314835	1.2528388140693587	0.15938593044137206	-0.6264249838261767	-0.3177861793318085	0.9336097877207308	1.4220934169132118	-0.9578045981615915	-0.43532981233028956	1.0074871563607732	1.1284160126156833	1.8577015409183661	-0.1956522047987772	-0.6520391802128284	0.873094966389709	0.837911947348846	0.38191597281756523	1.4056940577412362	-0.0680996697960051	1.4272601881923686	0.7366749436687094	0.7460080858692738	-0.5287849950794445	0.47396619149219327
0.4926554060476821	-0.32520417206226127	-0.7944809002875245	0.4189437688870343	-0.5738648481624259	-0.020651028721503477	0.14824216572227397	1.1310068551251056	-0.9347116816873873	-0.17798678520115543	-1.1394379721966028	-0.4058747692040483	0.20606705436208586	1.2182216246490332	0.09312131794112181	-0.5523236691121765	-0.2994592556598708	0.8827843427000476	1.3436175972236775	-1.004725176066938	-0.48304446909010534	0.9750242370439034	1.1264661453534355	1.92415900940046	-0.21511638707516126	-0.5279678209974349	0.8289083639486357	0.7530656927457307	0.38596755493333124	1.4183668920155124	-0.04831197380870998	1.4260142083977119	0.7563175849622471	0.7089161356103918	-0.5062542838042325	0.4919460163800552
0.48872837134352487	-0.3333493436368662	-0.7927773228116392	0.38430398609529703	-0.6167468362233152	-0.010079594154951757	0.2366873604556181	1.0719583479942523	-0.9330869148792665	-0.16853686805703463	-1.1647489899173558	-0.3835636346992347	0.2632521895601632	1.18884214118053	0.03360486142179524	-0.4868252405268182	-0.28299449081619366	0.827346637630703	1.2757782938976083	-1.0517151802281246	-0.5242346736462142	0.9513346064193146	1.1379599334130712	1.9723745221321045	-0.2546192757917226	-0.43071623217151184	0.7750615326338055	0.6908742152141385	0.3760692111685689	1.439840117096751	-0.005807764820296249	1.4386530693087782	0.7610216213113798	0.6597451577696154	-0.44626677886025573	0.5175294588022707
0.4724678296451786	-0.33882302050472546	-0.7945347308025615	0.34938374391635246	-0.6564094440498409	-0.0035706744148168656	0.32785258493073016	0.9915831309480352	-0.9229080517091331	-0.17557006531927252	-1.1922517934330186	-0.3678230658019106	0.309969815815374	1.1616375139354906	-0.007555634015526313	-0.4345534630376838	-0.270986148486479	0.7725581213734456	1.211379826218432	-1.1008168996711185	-0.5604893270993208	0.931052724256838	1.1532902512237102	1.993407144228111	-0.29395503020609015	-0.3558196556841934	0.7187810797194016	0.6584454720524553	0.3596446993468493	1.473823269102195	0.04115247727718405	1.4543695749222147	0.7611984338664605	0.6057776220409741	-0.3730705131200255	0.5683882781112389
0.4435046396904526	-0.34119059089898574	-0.8056618149108539	0.3156280178886389	-0.699256183422033	-0.0009129890767316549	0.4037406775906277	0.9010499991042863	-0.9115346840522889	-0.2062129886096316	-1.207907406253804	-0.35325520738994404	0.3278730355850014	1.1402965552768707	-0.03169107730073484	-0.39999139255813987	-0.25929677300336695	0.7205739498102595	1.1399714298756005	-1.152958910567781	-0.591072426214768	0.9033179245944909	1.1784457510737787	1.9998778892900053	-0.33168211696183675	-0.30742022138220243	0.659861109341938	0.6640126022223664	0.34341627636645233	1.509578038539661	0.056507279793219324	1.479718175834463	0.7564532783184719	0.5545249166157553	-0.3078305618013289	0.6267713647408797
0.39878880452578436	-0.3307234375769931	-0.8185336410065307	0.2858901774298339	-0.7310035023755054	-0.0009871225589653948	0.45553918435324114	0.806993110354545	-0.8975977954315211	-0.26142690182128014	-1.2124464236446815	-0.3498386826185233	0.3305597509887036	1.1227696015081274	-0.037702552803644075	-0.4002302707199469	-0.2426224013747799	0.6825360146462581	1.0762230943816335	-1.2049128920215433	-0.6154038272664115	0.8959070348248825	1.2027100636176014	2.007252450161881	-0.3833266163398926	-0.25990020912053396	0.5917737100262764	0.690168877455055	0.3299330971645636	1.5332640884593642	0.05382308180763908	1.508700262734722	0.7292035852365643	0.5026391084715566	-0.2519765037870225	0.6617928149313335
0.3330292993931069	-0.30058934199407944	-0.825914754568406	0.2721933945306635	-0.7382999809358708	-0.008285563884891642	0.49086271422465727	0.7059378193873265	-0.8723025832910214	-0.3335548408396731	-1.2210381351345565	-0.34076605240148067	0.33893622301951454	1.0963219523328338	-0.03587916686911262	-0.42214161553447294	-0.22006081309175568	0.6540471939856224	1.0275737471890687	-1.2436729921050045	-0.6411249756023214	0.916286981691305	1.2057217710745256	2.0246842124571676	-0.4325163306544688	-0.19171117707093877	0.5213607000558216	0.7050397485424039	0.31519605410408075	1.5421187817163502	0.03894760036045734	1.5239616499800506	0.6914150414878495	0.4450875675202153	-0.21903224665584328	0.677672192986501
0.26365430430946885	-0.24820798673724437	-0.8416934284760952	0.26488925657686585	-0.7431642999761141	-0.009816420293021492	0.5329752614190231	0.6198288236822286	-0.8366479783350418	-0.42006859122478596	-1.2514189066240828	-0.3187174018320184	0.35983837588501866	1.0561205939210712	-0.052725136474083986	-0.4383067952512831	-0.1980794406915996	0.6194627923277789	0.9836433866741828	-1.2656348310357932	-0.6768211324832472	0.9508302736561657	1.1958744673643733	2.078283010590889	-0.47154567218147997	-0.0978263696656577	0.46683204965206776	0.7066267585003423	0.28703106813503904	1.5406084948250671	0.000568858226728744	1.5244018464344502	0.6593420663801272	0.3872856469624971	-0.216383186745115	0.6813596440927864
0.20891144053351973	-0.1993217610739902	-0.875536989930116	0.23982472308098712	-0.7567232955617195	-0.004152622250352984	0.5718554697468166	0.5538064701311521	-0.8016342536200431	-0.508086011461594	-1.301388069701148	-0.3153559140147846	0.39619941264063535	1.008043752129832	-0.08438204673923652	-0.4400214823305563	-0.1850017999808928	0.5923402876553722	0.9433130778515464	-1.2698206557108263	-0.7082874354802834	1.0015822602589026	1.1781328874449903	2.1607354983077824	-0.5139420735047815	0.018054396109102512	0.4340068484650357	0.7040111309770731	0.25221287063438125	1.5283022020884507	-0.05223579524822195	1.5130798444081557	0.6251761240506318	0.3293621134531109	-0.22306977934736824	0.658754168513369
0.15838621202983527	-0.16888981966484073	-0.9093963838885593	0.19596026522740026	-0.7840645284280148	-0.019490839724543563	0.5944855274899818	0.49563787906857826	-0.785555079874494	-0.5786048128030228	-1.351763612515263	-0.32254882056576706	0.4368452264085792	0.9512209021789072	-0.12715021504294227	-0.4334179736932037	-0.1898379449312863	0.5724947366440282	0.9332691989902446	-1.2426489548313615	-0.7412257449466355	1.0573285421411578	1.1616332813247383	2.238571683760152	-0.5488035033708208	0.1507222358606628	0.4319141364099238	0.6877127906153879	0.22618000558788287	1.5075383027606464	-0.09015835595090373	1.5024927466320022	0.5773462719412692	0.273895876937732	-0.23288500305108398	0.6136085645893294
0.10707557658531944	-0.15308879465873185	-0.942479985130289	0.1408103655103086	-0.8106342066639334	-0.06683248147910155	0.6161609948495188	0.45876325685836195	-0.788536827850138	-0.6325983126079845	-1.4001494490758426	-0.3122061067905758	0.4587045729882465	0.8748156118544662	-0.18267801483048082	-0.4156526375226447	-0.211998546321438	0.5393596867527036	0.9687301504256981	-1.180995546884589	-0.791438483273497	1.0899175446488152	1.1630996320697673	2.30560168895056	-0.5541796567580726	0.27342502704880906	0.4806473245578283	0.6598645444487066	0.19487207452835545	1.495303281989686	-0.1109476676889762	1.4987436158127512	0.5237761796716015	0.2240774889718967	-0.24272763082284277	0.5755718062790528
0.08189543006226427	-0.1519369215144125	-0.9840023112293323	0.0709698811524185	-0.7842368553505347	-0.13081708999516625	0.630494593312576	0.4502546731097447	-0.7987487881219184	-0.677961530939489	-1.425507100536913	-0.29821401959163674	0.4643450320850107	0.7870760306626305	-0.2309773918061251	-0.3805342754334132	-0.24680542373451025	0.497947479507276	1.0311914895530252	-1.1178726165225317	-0.8402051917157948	1.0965824422062656	1.1943701937552487	2.3461041599890615	-0.5401090376920852	0.359733275337469	0.5783432241112941	0.6248705550322599	0.15024943496159632	1.5027291420304243	-0.1402490604773799	1.4934836412305184	0.4851775877054232	0.1772386183219386	-0.2399735219846197	0.5596130780102058
0.0840814793809114	-0.16003650444214476	-1.0159681376588179	-0.007180736787296272	-0.7049782205539125	-0.20432785097828504	0.6075549386882343	0.4380381639757277	-0.8091593310035797	-0.7084326923429811	-1.403402707626545	-0.29149527756902965	0.4479084138430916	0.7139373918545571	-0.25322025817267907	-0.3237598082093945	-0.29283082080951967	0.4535308868291684	1.106942945799776	-1.0651491607332069	-0.891448334571178	1.0777855398463942	1.242301533733389	2.3257268943767846	-0.5194749153003404	0.4103806997070295	0.6994842493660587	0.5846285168131063	0.11351729989704903	1.5350560693101456	-0.1700165516844622	1.49601663608253	0.45933828314427816	0.1324492835927468	-0.22645418175055743	0.5636179299712086
0.08428830320866372	-0.1673732373455391	-1.0290331203084515	-0.07532017399233992	-0.6186541819339413	-0.28893639425181644	0.5623390513277865	0.43606551492963164	-0.8154718509358709	-0.7172166555046886	-1.3414797624481627	-0.28086467818732447	0.40225479261778724	0.6646115362482361	-0.25090439523350805	-0.24689994157205963	-0.3381636041604778	0.40521916127854124	1.1976120609629375	-1.0193220463573431	-0.9603772022123203	1.0424192048305612	1.2965944341635631	2.253698895782977	-0.48487115081685117	0.41934143789303413	0.8276358600054466	0.5564653877182626	0.08871620419181318	1.5929289054228817	-0.19058438403209893	1.5098343281765652	0.4471711122027715	0.08803909512463887	-0.20469991906986856	0.589103351541231
0.08426997704671071	-0.15925237971593278	-1.0412906452325268	-0.14554171730023985	-0.5339085012634215	-0.3707056251557903	0.5218113453108737	0.4709347470307456	-0.8241282474302466	-0.723315709171685	-1.2816375703496492	-0.27365483718889944	0.34735377632561026	0.6306115751001652	-0.2129307551237274	-0.15153192585005357	-0.3754918385514564	0.37780980573567796	1.2914080023502028	-1.0001575069847835	-1.0216559656438087	1.0297758626432811	1.3521040264834705	2.163673799905169	-0.43716475343425004	0.3946759913183172	0.9613702863531486	0.5337812215734445	0.07059593816485887	1.6609223606587815	-0.21824616819876894	1.5136319552153688	0.46236876809996874	0.04375767331123855	-0.16208659326453073	0.6373436137987736
0.11308393968267902	-0.1363790359582921	-1.0559103798164728	-0.22590247715001466	-0.46066564267115806	-0.44006861780792333	0.47795547282130946	0.5133057751930503	-0.8378424828217532	-0.7446533569068639	-1.2547565500382158	-0.27222810999191277	0.30407465281183566	0.614956686326987	-0.14198557605046003	-0.04875214250485459	-0.402257713650652	0.38312409554624655	1.3636390149273825	-1.0072187357558655	-1.0565728249821544	1.063464590759472	1.3944038211434173	2.059328084599897	-0.39100783031157543	0.3583907257137816	1.0868216233730377	0.49351819115908074	0.060849494206754694	1.7128898053314419	-0.2526085303417581	1.5053353711934645	0.4944540789673478	0.010954368024430006	-0.09695625821800123	0.6980651979021475
0.149715319403056	-0.10648807982536665	-1.0629305122775097	-0.2951668003754889	-0.39409261928463923	-0.5053950423524217	0.426860930395658	0.5516619305042754	-0.8529317523453175	-0.7725179563429883	-1.2518275070154339	-0.2627829219311464	0.26131726149419243	0.6220140511003148	-0.06556616911570787	0.019498293396665124	-0.41581228574151685	0.41848978839072914	1.4181660877943945	-1.0131170747416238	-1.0901042664670257	1.1219426751087849	1.4147715594014192	1.9490409506234365	-0.35304745192568265	0.3140449586864116	1.1894252702299426	0.4513658631757426	0.06408081736656832	1.7336197656279815	-0.284911464719949	1.4904358403555658	0.5260500713683404	-0.007237498804564346	-0.01993255764123671	0.7482892155016787
0.15796209228178593	-0.07224492753765246	-1.0776389088862224	-0.3483229996661273	-0.3147674036315887	-0.5753585162106497	0.3829387157172707	0.5983670568819645	-0.8825506494918717	-0.7967604893227247	-1.254665503211882	-0.23782578001352256	0.2206796639813064	0.638032871637794	-0.0020773360961514552	0.030918632913197224	-0.4155601500437263	0.47907948606762085	1.4738607449940275	-1.0109301476826573	-1.1216225226335679	1.1763475719334975	1.4070858589447144	1.8429812260530212	-0.3129595931514414	0.2401370815343657	1.2725801963424077	0.42159053348870773	0.06562467176514611	1.7203088775659272	-0.3234621013059558	1.4703099092412786	0.5448908882841845	-0.011801561343651384	0.057876726219399544	0.7777748213730767
0.1483722735342343	-0.031859464894610695	-1.100231892697454	-0.3934220885177474	-0.2289995109888439	-0.6424975043957667	0.35777291209018053	0.6344108746184091	-0.9280922613580069	-0.8260353442510204	-1.2566640920826206	-0.21578983027964097	0.19154071542096457	0.6605180317633766	0.03160646299801148	-0.00473311466061746	-0.41097614079112343	0.5432208504431955	1.5185562270602153	-1.0038573478689354	-1.137866546965555	1.239718384547528	1.3790355804686822	1.7415234003079263	-0.2621681751075023	0.15106047510693982	1.3511649093538711	0.37549167280573414	0.05050926009535149	1.6729164143077608	-0.3669117297819012	1.4476621747102616	0.5467248045531645	-0.006901274761716121	0.12250922069649876	0.79502182369931
0.12799358144279566	0.0009339684225489281	-1.1078188288168245	-0.4177580373012063	-0.12789452224175663	-0.7071863809930534	0.33727317574368504	0.6518291201374633	-0.9627990856759162	-0.8560755942541272	-1.2360808473683145	-0.22247046979550386	0.14723456002503993	0.6875305030368654	0.01589196948634361	-0.07121650662548143	-0.4106237583701148	0.5872826538867911	1.5338719260900202	-0.998621451074319	-1.1458933116541217	1.3117784303933155	1.3459099586811918	1.6462734568592736	-0.20417605421068954	0.04571716277391071	1.4192455579854844	0.31854404563780603	0.024484680492852483	1.610353204074229	-0.41251995589896023	1.4271855786238254	0.5346357600894848	-0.006751046997890689	0.17491036613751065	0.7980744730961586
0.09249056969407975	0.011467985093287909	-1.1044465053747836	-0.4203157049736753	-0.005616821150421952	-0.7676570624512322	0.30755924650502087	0.6826057193628602	-0.9846702522096731	-0.8635758633139854	-1.1884056201839972	-0.24712702527103217	0.08662735459564039	0.7116169629253727	-0.04001027562703657	-0.14235965889737714	-0.4123583304597346	0.6108761379818672	1.550554229509143	-1.0096949388808336	-1.1462569838406593	1.346724488106524	1.3353737229399694	1.5663739787410913	-0.14075903242181903	-0.0793741178610282	1.4566274709054206	0.2801577174752904	0.0001972823155871037	1.5669282135709186	-0.46273296993955804	1.4106259848858609	0.5131756502065101	-0.008664662560909276	0.1992132071461069	0.7884871002198166
0.038313198915529235	0.012720153260727108	-1.0863277873134156	-0.4190262014868402	0.08296705006714969	-0.8055652185915285	0.2842547098421493	0.7299615743677881	-0.9989561648114442	-0.8512331143910522	-1.1309195422986544	-0.27348549271447975	0.0217189396438001	0.7342535186649042	-0.11667795609305336	-0.18647358354561946	-0.4112495409453542	0.6123254897483861	1.5739855241842529	-1.0329411635446668	-1.1428843572536078	1.349204124192007	1.3560890874521805	1.5036830096105511	-0.05807281837579076	-0.17796305262992634	1.4692850034968212	0.25790179211277314	-0.01564172479683252	1.5488285281974012	-0.5159871935204681	1.4025606905264376	0.47694141217455466	-0.011730024313258614	0.19572832316009675	0.7836887461220178
-0.022152663435944547	-8.196946155145101e-06	-1.0384534604399744	-0.41112761157102645	0.1357617526939457	-0.822441705822072	0.2825887837672451	0.7718824129137631	-0.9908744543547556	-0.8449653122036253	-1.0606025238631704	-0.3098268169249769	-0.0694814914910651	0.7488835755898107	-0.1899796986843867	-0.18825371669662047	-0.41366457564105963	0.5895283942541838	1.5782755120730523	-1.0733009602731127	-1.1478718615261152	1.3791313704497106	1.4006073696617187	1.4509664221280067	0.045783740614856024	-0.22128889823775094	1.4743952713217223	0.24635608474681936	-0.01593723896614896	1.5432285880387089	-0.5716479394332781	1.3848707618250566	0.4460855653529715	-0.027267867314665156	0.19447687071951122	0.7850797086912242
-0.06727952823298103	-0.03266790356582144	-0.9719347763583299	-0.3935257365521501	0.21390417901515008	-0.8413791038587176	0.2813614532740083	0.8059167479082309	-0.9698156712250592	-0.8481414004274466	-0.9920753527941478	-0.34204460318335117	-0.18313283956971543	0.7517164204431306	-0.24118916705108048	-0.15963087722639022	-0.4205542595276757	0.5643987482607403	1.577572307872723	-1.1307222593742918	-1.1630032221445301	1.4284754280886562	1.4677877234070416	1.399697380285352	0.16742965689531408	-0.22737720467075007	1.4572721612320756	0.24688508806613269	-0.0013576193416564742	1.5444096663267242	-0.6342671050008251	1.3499012570492774	0.4228079868805592	-0.0394649309967081	0.204899551264825	0.7871288112680084
-0.09045426903377976	-0.0756428013512375	-0.8903530475689034	-0.3638427685821468	0.28986510315808156	-0.8494151733328709	0.27027862206330794	0.8339594683726477	-0.9496294480478721	-0.8544061892484371	-0.944659942163027	-0.3357238206756307	-0.27485089477318325	0.7597316536200994	-0.26600838006173844	-0.12440125681522063	-0.42311206985947936	0.5346606165721937	1.5866785811335862	-1.1802607856769467	-1.1868150915011206	1.4672179907689042	1.5366967277073875	1.3399051032943916	0.3119346709654789	-0.20189478022425492	1.4199611304946511	0.25747774976951515	0.013655605185477556	1.5441958504297557	-0.7057090838978224	1.3100634779261129	0.38550053775846077	-0.02495364438144394	0.1907453501211222	0.7895933355517027
-0.1045418515291588	-0.11857818897603027	-0.7924385072169923	-0.324895495419493	0.36678165841680904	-0.828287130896214	0.2717160361544861	0.8446739812412755	-0.9200135597287404	-0.8646305415666781	-0.9263306615640537	-0.3038785922609804	-0.33927455067664986	0.7768451809045966	-0.27537765332355074	-0.09765344729999711	-0.42890511534968107	0.4878624067985823	1.583998444370069	-1.2225529465262788	-1.2278797425642594	1.4844668717307758	1.5825170282508743	1.265889430090586	0.4640059941745676	-0.13184803416048646	1.4015621411197916	0.2721177067095445	0.024832669140832337	1.532564944415309	-0.770850469986302	1.2774516355162704	0.34020362829863093	0.0059110073817087525	0.15939509628105364	0.7817563350359397
-0.11680467189867325	-0.1555748955348612	-0.7209769152545727	-0.28974966634214167	0.5487510555567345	-0.7879659299092048	0.26329794952820074	0.8282420602452693	-0.8854451414722639	-0.8893009725803637	-0.9346447912663262	-0.27892991756707797	-0.39470551542001614	0.8044370315468529	-0.2910066756195375	-0.07382126028025454	-0.45254207757267906	0.4377767350753932	1.5579666209541203	-1.2732514698535968	-1.2783565761694395	1.4399630076937204	1.612934325494205	1.1833289165796714	0.5951924935386199	-0.06288885736551997	1.397218075934423	0.27748751024447366	0.024874096360829955	1.5031296225993485	-0.8226931756610018	1.259351354187907	0.2971148198173713	0.04390074737202572	0.1394769061591804	0.7599536969125743
-0.12307745533278017	-0.18480633590969403	-0.692966048429885	-0.25190289142711786	0.7544663193158188	-0.7322546180104412	0.22391648910707365	0.795877519464095	-0.8534673236265128	-0.9222220008965378	-0.9769238284996493	-0.2569405375636627	-0.41651556446934	0.8591054054531144	-0.30337558154597116	-0.04694583092516173	-0.4875160328577811	0.3958512157459895	1.5317667361569605	-1.325844751413221	-1.32053389094615	1.339317100647772	1.6436550056503005	1.097891316087981	0.6947836458586812	-0.023169162491087865	1.3870346690468889	0.2656647059017364	0.005640819023272717	1.4739047227772297	-0.8791010013087146	1.2590529159137378	0.2584792205722223	0.0891264579866166	0.11296803767320177	0.7307668212573816
-0.1310336276434026	-0.204354747688746	-0.6826717540542284	-0.2219120278255063	0.8071082776249254	-0.6622207173440913	0.17727424468691771	0.7627803973981668	-0.8132633716077953	-0.9390486390766309	-1.040945291992307	-0.22973958135997635	-0.39046181968297466	0.9359008306288861	-0.3117599007985055	-0.01092758534967025	-0.5244797337097854	0.33954918371171583	1.5127183053971076	-1.3800030164899106	-1.3644429780397036	1.1896878739809638	1.671168043551645	1.01060287365872	0.7541267690315644	0.0033956275434953503	1.3918782848518645	0.24593624084260218	-0.01258163414634295	1.4666010432490448	-0.9337766597834662	1.2705875552103785	0.23597879495818894	0.11679340449119224	0.0672169460770532	0.6909050080324741
-0.1507709040664959	-0.2157367131913191	-0.6965378614276524	-0.21957689857984333	0.7798610412618222	-0.596293811593498	0.1317671888310777	0.7264787437905521	-0.7707636842657519	-0.9298397912474113	-1.1025906553830866	-0.2150404809803347	-0.34251175516918464	1.0217887270039578	-0.3267132934848225	0.04264329666326423	-0.5550337198348231	0.2670061083146026	1.48110949772572	-1.434459235914581	-1.4208554612608633	0.9900491506127219	1.6951289731827033	0.9287481286687468	0.7708123435339674	0.009145694730216777	1.4109489672895748	0.2295287410658211	-0.017682705835381732	1.476114153712569	-0.9801617165983224	1.2744187565550256	0.2408637557822882	0.11698297762173415	0.033555615832108594	0.6539044701596592
-0.17870521092873337	-0.22472071586838388	-0.7252136934380948	-0.23439551902784425	0.752958458743761	-0.5590528567933066	0.0700247250992371	0.6876519356986194	-0.7378049886802831	-0.9106205401169255	-1.1287388597752492	-0.21276279779938795	-0.30393643767565315	1.1165740271526645	-0.3491555926879665	0.10026856281974728	-0.5653439434288157	0.19862237053911308	1.436148655583937	-1.4774774796895749	-1.485641063633958	0.8041885181488457	1.7198862829597679	0.8473758988920702	0.7533711827070606	-0.01674261681181207	1.4228166698472715	0.2224753634749843	-0.02072346378320598	1.496596359080875	-1.0312738708508387	1.2603026261868213	0.27053536967681735	0.10185289569356915	0.030564005070854838	0.624848288974057
-0.20504514170108248	-0.24692542613855725	-0.7470593830405734	-0.24629675215456634	0.6556564118550279	-0.5589082965029505	9.637240199402153e-05	0.649709136307842	-0.7111678395093728	-0.884316864494785	-1.1135939974436528	-0.21524369434963825	-0.2689968130449317	1.2046309568429712	-0.37661627326896185	0.1515848276616531	-0.5494593944680062	0.1287251169866077	1.391130318759108	-1.5094077718547545	-1.5598215308259262	0.7034340394663852	1.7406237691427016	0.7578693268255665	0.7114727023257132	-0.04370288658050482	1.430522575688916	0.22266849167092406	-0.023278142349724966	1.539780382462206	-1.0888783463394132	1.2254898015049807	0.32508821079914507	0.0810034281854665	0.02332019641841472	0.5956614133188645
-0.22594220237346999	-0.29133788592202886	-0.7633066990791754	-0.2667428511763196	0.5499925927030751	-0.5929392715224149	-0.06970666727191582	0.61932952247139	-0.6940325673385456	-0.8477737697222224	-1.0690521134777935	-0.23065827513370363	-0.21896803600167153	1.2708578035834375	-0.42656402368988583	0.19313981090533133	-0.5172012140482629	0.0472028544734833	1.329739265270018	-1.533967309858231	-1.6472630445341188	0.6741477160951839	1.7489920811531268	0.6743149760096527	0.6582090893951497	-0.05215366405673638	1.4343265861503842	0.22465855177691071	-0.02152439003649278	1.587227148170396	-1.1343840969176138	1.190982876054164	0.3944192919903389	0.06438537602512259	0.011198463654495307	0.5816350961360957
-0.2539943202768316	-0.3459895557931289	-0.7853930427488792	-0.2894478676537342	0.5576846398810449	-0.6318111629317517	-0.1375747264384698	0.5976508461287139	-0.6980162548458636	-0.8183030459755696	-1.0076110502826894	-0.262503503548354	-0.16220603793903932	1.3203758151613094	-0.4917704211388451	0.22328427154323674	-0.4763582687856728	-0.024366437705499976	1.256327400356438	-1.5441498273814627	-1.7420948966044385	0.6951125488744248	1.7472476294047303	0.608840542253156	0.6006835517586296	-0.05649873745122721	1.4234681108579748	0.2172147193551519	-0.023391376751051733	1.6121621544406437	-1.170310037443829	1.185223017362698	0.4628169673675007	0.06434960750992598	0.024160587838369933	0.5868675425793185
-0.29456320679391	-0.40041632167298963	-0.8190054496383283	-0.29694101084673685	0.6148815120740518	-0.6561640118455825	-0.19724215393099495	0.5786978632812657	-0.7166258524536894	-0.8065237965762172	-0.9431920896701845	-0.28678750118015833	-0.11274418249472581	1.3509810208119792	-0.5612422392560837	0.24522179478645373	-0.43452196962937767	-0.07653177823950122	1.2104068392745833	-1.5487695661554972	-1.8298697764836234	0.7476367047698937	1.7529992637925602	0.5624614680198784	0.5423362704696544	-0.06025059124455381	1.400833067242526	0.21313803504520917	-0.030179917201327004	1.6257479486559425	-1.2111052188970883	1.216805247726656	0.5221231878775885	0.07486197412620868	0.05970823143354054	0.5986813890983166
-0.3401901140099425	-0.4517005101617527	-0.8655245141331843	-0.2924780484242162	0.6204938866188738	-0.6687407571065607	-0.24517807103321115	0.5666532447280288	-0.7435247696103527	-0.8061501391381203	-0.8763792637213956	-0.29440376891719	-0.05819646517000859	1.3698850923768382	-0.6408078009394809	0.26697279672524593	-0.4085519927569431	-0.12647779888102031	1.2090136988777052	-1.5559667546776	-1.90334887588727	0.7929390956819351	1.773543975416342	0.5352785773842408	0.490855423429164	-0.05554646388093661	1.3798013110886547	0.22291619957441178	-0.03929114378613485	1.630312748361058	-1.2566341091130955	1.272978791882159	0.5680574449196871	0.0844622436049779	0.0890625556512154	0.6165258518569605
-0.3939643092255328	-0.503954217207344	-0.9140986377021096	-0.2809395834179043	0.617595661103753	-0.6678029685563018	-0.27877301831805623	0.5690474349603235	-0.7802144111996536	-0.8094136149885932	-0.8141809574097113	-0.2976424819904696	0.00377053047135672	1.3939366148159724	-0.7204384835491117	0.294780832602463	-0.40469705058228894	-0.17684277276754873	1.245814718694917	-1.5651049856025687	-1.954427500372553	0.8264947359856288	1.800443927014808	0.5240691008245986	0.4547613780844416	-0.04914593660521951	1.3544592431696585	0.24054964355150546	-0.05356144016797865	1.6125558472033155	-1.307385946148336	1.3314353888350563	0.5866104274435389	0.11455071858836421	0.11631590131900223	0.6326712865109362
-0.44812597186526687	-0.5456070442334489	-0.9610546793190327	-0.279238536265058	0.6142039539468686	-0.6497218122394575	-0.2912858922656205	0.575996725583292	-0.8142442493475125	-0.8220818074866433	-0.7572611463710778	-0.2983156262762884	0.04502023898600462	1.4141071689205993	-0.7849611112726218	0.31474842908666895	-0.41651097502455137	-0.20944563880710457	1.308245099146758	-1.5755623153885017	-1.9651471710138104	0.831499538197713	1.8352097126744318	0.5173606990158569	0.43159586740737826	-0.055260261441778424	1.3334882431722266	0.2587708689945013	-0.06946949264706069	1.5794618978170092	-1.3643887910539358	1.3759661098195322	0.5703148889368845	0.17913792647887838	0.15228830796882414	0.6311542971317684
-0.47691899031614604	-0.5655991855087293	-1.004714393515144	-0.29837684097037576	0.5615541625958285	-0.635751357512482	-0.27470034505971785	0.6015961442209057	-0.825485228597769	-0.8429674502563828	-0.7203560925457403	-0.28915832382203566	0.05822376086291642	1.4255171575949688	-0.8170982883687449	0.31568758021596555	-0.4349624476556386	-0.22058375615865936	1.372581649474962	-1.5992395613906756	-1.9374994259754132	0.8113577484694445	1.8695362251582828	0.4963964932560633	0.4189632997331887	-0.07370210588498356	1.3403570641918265	0.2897343569304694	-0.09110278692981236	1.5414841218316986	-1.4212858547581337	1.4000202347175716	0.5283650822639372	0.2597959282472285	0.1869133479399137	0.6149201769448567
-0.48152671103569045	-0.5660429150049578	-1.0393242481832246	-0.3289286233464026	0.4834156527955903	-0.6296093985094046	-0.22853355299279782	0.6563023678706228	-0.8093368518215038	-0.8713955492160885	-0.7339886892984782	-0.2740485630919255	0.06374508426135209	1.4447385776582984	-0.8237650431918772	0.2988352167460115	-0.4628249611512484	-0.216564069618705	1.4205189471313449	-1.6421970571918099	-1.8883257510386577	0.8016878681982312	1.8816968235782656	0.4590627788421955	0.3965464114513712	-0.1058504453235064	1.3775668346685197	0.31935434437294485	-0.12488530393052995	1.4950521331583266	-1.467948587226671	1.3934060964662964	0.47293640220597527	0.3480440089402988	0.20272549520015826	0.6024808640356787
-0.4718190812470143	-0.5428686861779566	-1.0737599453026552	-0.36779663624745457	0.3934414166349539	-0.6142637676869909	-0.16215450739761783	0.7135010049416515	-0.7669033586827546	-0.9067513776127634	-0.8058512831273333	-0.26198276928951225	0.06980046423850503	1.4711891382877056	-0.8103135018668162	0.26945647514732346	-0.4912069349398969	-0.19819429084879084	1.4318144410158729	-1.6925455564792666	-1.8154354542227378	0.8276820193655432	1.8591990844535622	0.4219595194555737	0.3558909924425944	-0.154650563040319	1.4187257553137302	0.3275454989442089	-0.17119265044385834	1.4426909957229934	-1.5049290341043644	1.3671435283394044	0.42007356015663166	0.433627335251222	0.20026826376572396	0.5980979316447903
-0.44770185211721786	-0.4988270140557172	-1.1012673384867002	-0.42194968575131975	0.2207737567901805	-0.5988996034940188	-0.07942579793457473	0.7669139566026419	-0.7126602179109065	-0.9363757830476658	-0.9040153064951078	-0.2432913729254227	0.06772585983656346	1.4933977102724196	-0.776035474320774	0.2381176237003821	-0.5138657321666472	-0.17032068981821422	1.4068882845815733	-1.7433424336690255	-1.7272536078490943	0.8701020084437534	1.8088343606959554	0.39062123660990494	0.312014756151947	-0.21456053907717773	1.4578662214283653	0.34297896086320784	-0.22724091728595783	1.3936592772547374	-1.5329874977762927	1.3436788190328492	0.39061576609615406	0.49086769012035314	0.20708274201883894	0.584234982549009
-0.41871509995426653	-0.4340303506338593	-1.1221409123176227	-0.4769715496612085	-0.027964489784583414	-0.5964198385132957	0.006594221229550512	0.8170528019630584	-0.6726127249181563	-0.9556703683390582	-1.006769422302678	-0.20692888065562318	0.05451412170459372	1.513841941063801	-0.7334423185063208	0.21928878886424288	-0.5353701731866451	-0.13741210114040828	1.36125077424702	-1.7863664629653395	-1.6479297768761032	0.9089916681799199	1.7459329701160844	0.35542283205786396	0.2686225129447375	-0.27545921444931015	1.5021169553679017	0.3747233584610189	-0.2904146659676467	1.3454387016337104	-1.5544842212987415	1.3279212781567142	0.3919809234981747	0.50776831355075	0.20725173377176512	0.5568684941488186
-0.399493574088986	-0.3657598323202946	-1.1324732047038943	-0.5243813799856912	-0.2290856744501045	-0.597168586683858	0.06858731100805834	0.8544062622197324	-0.6440920497807949	-0.9762004338693181	-1.0896797712781159	-0.14344587080748752	0.037732420750273256	1.53516251954362	-0.7112035221976567	0.2181860225556262	-0.5652679989415288	-0.10658695562697311	1.3097709195814327	-1.8116520838944783	-1.570917861946097	0.9404984566333198	1.6790623197608756	0.3231699308228127	0.21691533820335893	-0.3297127895522626	1.5246271113284484	0.40315518765456143	-0.35230140901474305	1.2978052712535644	-1.5627748229586376	1.3110259413603091	0.4229889113555254	0.48726937749157423	0.1873792170966281	0.5352478947509531
-0.38152608130589954	-0.31501055062150546	-1.109791558867896	-0.5712516308369592	-0.3200507904152348	-0.6014979820463172	0.10744171959575324	0.889504681761886	-0.6235838820694062	-0.9990477781890647	-1.1160966748406778	-0.08412873503007975	0.010865266713245943	1.5543286219787755	-0.7108250068139259	0.2327968580688972	-0.5984648532241311	-0.0687075433124342	1.2683084077695879	-1.8250311019470202	-1.5022271129985214	0.9495764463700045	1.617791612337114	0.2929767213937729	0.18008311635727794	-0.3584266997208886	1.5067816780455856	0.4195458936751738	-0.3994455853720232	1.2578284863267561	-1.558398125750622	1.297961805908551	0.47886990260090345	0.44540948415698434	0.17298294668522157	0.50877292933975
-0.35397400582153377	-0.28024464851631614	-1.0680032466945506	-0.611796303118056	-0.3344988362602087	-0.6241791209357739	0.13905008689304646	0.9445342234087848	-0.6166876496171604	-1.0262675172078288	-1.0929396917917202	-0.04838435009191329	-0.034615813155856906	1.5608764822820822	-0.7241910769233058	0.27234591921411294	-0.6385453158343664	-0.007117641942501918	1.2406446198887244	-1.8380774525236614	-1.4744191790208152	0.9230009116007292	1.5679830905862422	0.24941712038445957	0.1774089675221681	-0.3765979527670722	1.4694233925198201	0.43227556085101815	-0.4259949097611583	1.2203224628760267	-1.5427920928812562	1.2921012242995533	0.5429911812970347	0.3962706979798846	0.1688951732022877	0.47408288298289863
-0.31448898088280275	-0.2491167204315754	-1.0399733808645555	-0.6316692894789935	-0.3162282659520488	-0.6575132412222395	0.15640962630189117	1.03966747460484	-0.6061447183289109	-1.0636694214147262	-1.0649039312438604	-0.02156865256753253	-0.0852115117980642	1.5559765050075312	-0.7491120413812032	0.3278507326466088	-0.6964666573979071	0.07889610130540735	1.2260188570554686	-1.8537243949336504	-1.4855847810336604	0.8702175847019749	1.5259139933495436	0.19042783512905997	0.18777129425821806	-0.41322666129859675	1.4372698843956382	0.41431044018959345	-0.43542926866194753	1.1850767789075323	-1.5139270475486364	1.2889564309854948	0.5986007858299629	0.3394846032537504	0.1583126355933952	0.4724351991341408
-0.252224536636825	-0.2329114760898614	-1.016097964195084	-0.6244230724855976	-0.2320661469055188	-0.6832449729056205	0.15446358876306543	1.1992596935934474	-0.5874508735532571	-1.1032921766851498	-1.0375143810975394	0.0005096332849536464	-0.11892280629773544	1.5468869452623457	-0.7858483838925513	0.3752369608812498	-0.7483337044349815	0.17644804338208733	1.2278188829015935	-1.8670976274648723	-1.5222464009812255	0.807862442235953	1.492842095619522	0.13954048442528122	0.2094674158618229	-0.464160288107315	1.4111784905472313	0.36351352621843736	-0.4270526847784306	1.1643943332547628	-1.4791878398756517	1.2729153737488987	0.6546010227520235	0.2741534102471473	0.15802032553427986	0.492884215965325
-0.17414985067191058	-0.23999291257076805	-0.9948950742721682	-0.5924141206847318	-0.1462042577595804	-0.7105298010418013	0.13922699939657607	1.4015053324127833	-0.5720486859777585	-1.1327809806304205	-0.9922863149527263	0.014726101912499383	-0.14755234704453177	1.5199559947040604	-0.8237569030760982	0.4170602730190126	-0.781876865579609	0.2657115050439882	1.2474157244843438	-1.8642395799327833	-1.579927407424472	0.7447052705840896	1.4789907695086109	0.11733038117443828	0.2497084810797428	-0.531017177894648	1.3985175826138063	0.32652947669600463	-0.4039970559424275	1.1452153866870247	-1.4563622400105873	1.2326448591281889	0.7182741021806243	0.21613330174672987	0.17343968115258854	0.4887299988962188
-0.0961170530771739	-0.2567361029455809	-1.0174785585807458	-0.5434007942986054	-0.16778428828433156	-0.7471925146805681	0.1076591745480077	1.5974728724007683	-0.5590836486144408	-1.1459674721555078	-0.9592451996108166	0.035729050352419675	-0.175656047467668	1.4716258564048672	-0.8509245394890442	0.46447595198593106	-0.8203898339722542	0.3269352941187319	1.27067011244239	-1.846330498686667	-1.6444186085037031	0.6839892095983025	1.4832950145834598	0.11466574492190548	0.27920420345241725	-0.6203695793998072	1.404353548973948	0.3254000965936627	-0.38185558776103823	1.115725762421041	-1.4503261002055754	1.1814626951081666	0.7744141443787959	0.16639360451432753	0.18842513902689842	0.4707688446468702
-0.025218368528322647	-0.2810500479444019	-1.0635543129517653	-0.48443115966660966	-0.24341622466608648	-0.7799483938056098	0.05801310324500595	1.7749212486261314	-0.55556332053018	-1.1454250661969803	-0.9513574355343017	0.0725572399268737	-0.19128336458645318	1.4158977132009603	-0.8657639705544524	0.48902804579468084	-0.8725454700610165	0.35009850190812264	1.2907224888215807	-1.8104863013484949	-1.6940641913967986	0.6244359158164424	1.4968745601683522	0.12474455150412153	0.2694999680312577	-0.7114287881784911	1.415255903712674	0.3403675317789817	-0.37270845758556526	1.0880315129089646	-1.440885127980431	1.1157316652223943	0.8225112712807228	0.12242336878313823	0.21122075629318332	0.4526583252894184
0.03291483520888193	-0.3100808982729943	-1.0917235048206808	-0.42061140671888325	-0.3122843293389034	-0.8056245253773154	0.0038336490390565915	1.9087094173333399	-0.5720276241858022	-1.142830557695358	-0.9541221501388234	0.10722205384061394	-0.20033767765948224	1.3503346779985792	-0.8515228379988129	0.4718844473055375	-0.9210375440830862	0.35477492596728116	1.2927436480640357	-1.7593770060074552	-1.7248940680673954	0.5661574631858761	1.5177985004330892	0.14719591236161253	0.23322834249045377	-0.7904987165968074	1.4131159368692212	0.3701134723927219	-0.3766606143733374	1.0617694905162625	-1.4286475652432158	1.041782391361687	0.8768173972099145	0.08185114199562614	0.2502304471509955	0.4203301147044411
0.06809583011185683	-0.33945518307469486	-1.1119922769826553	-0.3615045908648835	-0.4002650563276532	-0.8230866671175068	-0.02852659639823806	1.9573503590612433	-0.6054316262297925	-1.1489115311637366	-0.977816531528579	0.11484678880136681	-0.20378028852844668	1.2712304697100807	-0.807558072675571	0.4367464513947872	-0.9753348147133231	0.35187622243424377	1.278109039894927	-1.7152739769849574	-1.7351764661986508	0.5091888748151551	1.5289857453412858	0.17579754175873355	0.176893636757069	-0.8543062494869285	1.388523194879636	0.41229938788839754	-0.39629159302287176	1.0312243623779427	-1.426006340870705	0.9755477468882546	0.9188042111618323	0.04566055831969831	0.2969817872306778	0.398042039979742
0.09001391980732533	-0.35581846805890155	-1.142530011513211	-0.3122595806371509	-0.46552996171140154	-0.8277978499134703	-0.03388188530716663	1.9354956995049115	-0.6532328674901846	-1.1564268670557762	-1.0214612711569069	0.08301002761043773	-0.2018124954422479	1.2011168317268783	-0.7608460182768615	0.3939250866631729	-1.0296958787128805	0.3357899275673082	1.2485744634811133	-1.68403216185686	-1.7330074213718052	0.4481786197175312	1.5115665097667155	0.20278598596513203	0.09424920628658953	-0.8767705391204832	1.3317938214759912	0.43642781706372025	-0.42956041249561905	1.0253868490003974	-1.4365811553483796	0.9155019661254066	0.9432948060004982	0.015611428703028386	0.3370145632953927	0.3960956259147784
0.11746651041251895	-0.34470395595131553	-1.1554968326354245	-0.26962670530999755	-0.4704099468355104	-0.8390550191906858	-0.021284240784994503	1.8821727857671875	-0.7041001038940488	-1.1654639529981297	-1.0451445492751585	0.027697888653058562	-0.199429781475661	1.1554448510341415	-0.7162341137491762	0.3456160688171678	-1.0622213837278718	0.3263653667313774	1.209416161659025	-1.6502013259380548	-1.725417929193241	0.39118551517082434	1.4767090771855267	0.23676009818492738	0.013164695969923822	-0.8646095372966199	1.2431640905999926	0.4220019805148404	-0.46111690687513196	1.0613757977535907	-1.4567258628904072	0.8521509814761344	0.9693849376746652	-0.00929061157684984	0.3755264135837749	0.39989510085214086
0.13213005799784122	-0.31291955135160665	-1.1576215547289541	-0.23130132035376066	-0.4590128708233463	-0.8597234340374926	-0.002726856300167688	1.7987362793299333	-0.7491964093016625	-1.1799522188236824	-1.015383340335561	-0.029350031167123907	-0.1913039052240953	1.1262254975419308	-0.6721513167471366	0.30542890847260434	-1.0749922087099417	0.32373086794744477	1.1849676533607973	-1.6196653444109992	-1.703246914106859	0.35468092912705074	1.4378571029196041	0.2870425044421855	-0.042585039705781036	-0.8411461409663674	1.1437535172981446	0.3781198956461302	-0.4741526721010472	1.1104923638000088	-1.4879180946538753	0.7928326440065735	1.0004258208911005	-0.027410941375451414	0.419720040646202	0.4299268229000396
0.14195026278136996	-0.2770382470195962	-1.1759555948504716	-0.20676112397309634	-0.4617309363740139	-0.8766147479644832	0.008547630122689687	1.690572085057593	-0.7899238972918854	-1.1892002404165738	-0.9349556828684407	-0.07330762311465275	-0.17266533062684813	1.0981183195214248	-0.6565467147984871	0.2943521608326446	-1.0718967114081508	0.3004355577835019	1.1884704063586617	-1.5916663139827716	-1.6646067442873	0.3287428149334226	1.3851980458842146	0.3460245879779836	-0.08989101115604162	-0.80363801039452	1.049311447456175	0.32835579767934664	-0.4705264094439229	1.1651579614582217	-1.521589573325207	0.743911149913383	1.030767677726983	-0.03985838466387076	0.45900833952910836	0.4882959065507964
0.1902501716193655	-0.23513620205725302	-1.1725991039128536	-0.18871112362900824	-0.4875838912730849	-0.9185335254936327	-0.007757805619291211	1.5873517912991193	-0.8149212355175631	-1.1831373471468125	-0.8375777711231569	-0.08994148411454103	-0.16511048410175735	1.0676703323929335	-0.6675969219686964	0.3097058092600278	-1.0522240514214993	0.25126705397506266	1.1915618512393527	-1.5476818881473342	-1.6065967011038533	0.31524841120832814	1.330162489365502	0.40735803296365203	-0.13067874482072203	-0.7594639648306449	0.9642156996796951	0.2819756415805481	-0.46590865532152215	1.2272867520915638	-1.5480051227128577	0.697862124209072	1.057848782093581	-0.05000591242514831	0.47105242743357534	0.562385667829362
0.2572846540193257	-0.18575457976464765	-1.0832657809580601	-0.1543091216220771	-0.5380169317571541	-0.9968777895184004	-0.05497870135307442	1.4830715056258352	-0.8267489361151966	-1.1819440540380526	-0.7535348884543007	-0.06894700289834202	-0.15546870879213937	1.0344622867639817	-0.6812885967092439	0.33128992371591404	-1.028787582644937	0.19162094468783156	1.1794216277808443	-1.4968097991804155	-1.5114661183088778	0.31738482083000136	1.2918445954355917	0.47036227689685506	-0.13862807006884123	-0.7373431181240792	0.8999694395877702	0.24148589545790777	-0.46301427355102265	1.271940335526661	-1.5564973697879263	0.6606468714201696	1.0763359738992628	-0.062149323334396364	0.4541075786942609	0.655510145071765
0.32080051332436177	-0.1571005955835376	-0.923411316803557	-0.1132705969417662	-0.6079072484021968	-1.0873095178214034	-0.11387582231981341	1.37975708131122	-0.8296464369230115	-1.1983006070540885	-0.6984293519794377	-0.02106061914427288	-0.12250920163020174	0.9872122979412344	-0.6966652754160766	0.3448896174209875	-1.0178090475628245	0.12606419772776578	1.1566537332947238	-1.4514860251593937	-1.3940086609190045	0.31531845742543146	1.2507962552907992	0.5272306557296309	-0.12042087702354336	-0.728887136967135	0.8668202055663985	0.20858272868445957	-0.46763755130275575	1.2899585672251428	-1.5390864451696362	0.6465680458362364	1.085896187633295	-0.07981539299000097	0.41650462999593857	0.7410123341413015
0.4023859683147923	-0.15123789559569675	-0.7712292842923081	-0.08196889055211944	-0.6783967927550951	-1.1789681552553763	-0.16133628706879374	1.2937708645923938	-0.8127067385346433	-1.2261139792607967	-0.6976987567144679	0.028303295149109377	-0.09657870066969383	0.9232709426805791	-0.7098807533835427	0.3472554929139539	-1.0079119619796693	0.07287223302581283	1.1106093375109243	-1.4114993945560887	-1.288963681610103	0.30142479026284363	1.2037750640509526	0.5668653195561593	-0.08925381162892503	-0.7057827946060086	0.8565794178644491	0.18984929367831865	-0.48577715003237587	1.2946557291521912	-1.519169828343132	0.6628142793863235	1.0921092985804455	-0.09974918650907025	0.35805632020698863	0.7892432610795873
0.4818560606112502	-0.1490526797889276	-0.6584068577759574	-0.057995709889070976	-0.7470064070441315	-1.2727433036071278	-0.1856248995325494	1.2284074249343082	-0.7796487516442336	-1.2669963217015776	-0.7491069037784648	0.0719348989833806	-0.09181738086404927	0.8549769635188822	-0.7157253565129794	0.3397291946652365	-0.9900467807904324	0.03899363548343596	1.0436368770984688	-1.3810588741308139	-1.1992275695820933	0.2971659802629174	1.1753107943085437	0.5806782177517223	-0.03786349566878989	-0.6743681741478725	0.8735438868789505	0.17252233575130266	-0.5062090549351973	1.2828788853033053	-1.5140691910380208	0.6928893964657277	1.0963034568637635	-0.11888891899077494	0.2682257851652543	0.8088614344969507
0.5204247774523443	-0.15238976874001606	-0.6030690883176432	-0.04744190120958521	-0.8270326799501643	-1.3514619417171772	-0.1994977883509979	1.1720927965644343	-0.7431306132180121	-1.314315214850217	-0.8154200825095691	0.1043389641636164	-0.08710125046121943	0.7926048820258937	-0.7222537293678655	0.32502673465154674	-0.9823976520309529	0.017268456399888773	0.9782167731282485	-1.3699911718456192	-1.1332253971564161	0.2915307620968969	1.1601858920117558	0.5638477990431562	0.028826572871386485	-0.6478137914747129	0.9230837817706803	0.1439561565084106	-0.5081947996804164	1.2561315347635165	-1.5260356894466423	0.7282580624332075	1.1167396986952223	-0.13542828041768626	0.16648818255926295	0.806532272342474
0.542842909566809	-0.1649236073869082	-0.6365485021699413	-0.05040501560486549	-0.9142575183924027	-1.4007866541214917	-0.19392873016697143	1.1159377808767132	-0.7044461190476299	-1.3579156138165076	-0.8833454562630696	0.11514737524346248	-0.08384761345857006	0.735717980084452	-0.7317776648294825	0.30016049969850256	-0.9895971894256975	0.014128194239097938	0.9243486777822992	-1.3809286999011134	-1.0993432717773837	0.2749893479277763	1.138563538999925	0.5272810677668417	0.08706591325686154	-0.61121630502746	0.9955827531121979	0.10539769234516574	-0.48683768686431506	1.2288038267891	-1.5650160621633453	0.7681928339954766	1.1478504845497133	-0.14336531393981367	0.08226634677679509	0.7708666851233273
0.5703452426115887	-0.1752205630939087	-0.7170947851701212	-0.04724375055558002	-1.0068519070795472	-1.4212919753073845	-0.16424428634556243	1.0505088590926164	-0.6738523618162036	-1.3892094242570996	-0.9471182064740354	0.1086614818731827	-0.06624428699852979	0.6812796110532288	-0.7494702064754861	0.27024510031164417	-0.9920486774753001	0.01357713861953625	0.8741469741474986	-1.414756643059259	-1.0880910811486966	0.2690179079196566	1.1243393047254073	0.4798037312943448	0.13016567143523028	-0.562639945581262	1.0821906541155972	0.06144843245178096	-0.45396380688887844	1.203064465477876	-1.627552586167297	0.8026922984894391	1.165667433414042	-0.1520177177658729	0.016281918276290382	0.7128243376465455
0.6136735255141212	-0.18241141232731034	-0.7683794334962174	-0.0263403807938143	-1.1152377083031337	-1.4253581968079132	-0.13549600452199756	0.971840269955573	-0.6642060610998431	-1.4012026226734267	-0.9873720069850102	0.0873918158860515	-0.021975104750362972	0.6400796238802242	-0.7811433969721966	0.26402445119390006	-0.9936587006057703	-0.0033772575658862934	0.8303448710024839	-1.4609916366881834	-1.0913727896891143	0.27567930316625133	1.1195483828946657	0.42797295532277707	0.17357532446558466	-0.5378652217115942	1.1697301495177235	0.01797779460920328	-0.4171239610523371	1.1837293993663196	-1.6935732784924327	0.8290705114475714	1.1604576309189802	-0.16081677250423856	-0.024929232714230545	0.6457407334699221
0.6783229888370903	-0.18492790563468858	-0.7903707821393848	0.018804435131807542	-1.21831270709631	-1.4126850780200306	-0.10759911412166874	0.8912686065313211	-0.6700702657461898	-1.399590471630026	-1.0063097468624083	0.04599979272598273	0.036306900497849556	0.6269373200077808	-0.812336320637937	0.28138729402333207	-1.0115117306770411	-0.03867501204631355	0.8149362959462204	-1.5103884177184976	-1.115505036924321	0.2770311951563592	1.108057755073705	0.38587170253275527	0.20591232997556314	-0.5598715874424963	1.2397549951553755	-0.019908919307294486	-0.37263112677490395	1.1895058224875885	-1.758083283035043	0.8609101448230007	1.1392277885495987	-0.15287616213059158	-0.03015427502090868	0.5554448579622142
0.736723230934178	-0.1758527256638785	-0.7839111203349121	0.08599274919762562	-1.3039591875890977	-1.3701917660035687	-0.06106744001621911	0.8304848230611637	-0.6816000924290007	-1.4085793437093985	-1.011015313325847	-0.016268170518191405	0.0923787331356771	0.6446273152069314	-0.8327558010699594	0.31574320937693273	-1.0332136273639836	-0.09559603806420491	0.84558096200961	-1.5753395728176807	-1.1642717453666185	0.26863265372558426	1.094200108485445	0.3594341898758665	0.21064431990644109	-0.623491787826986	1.281666617072021	-0.041362942812757965	-0.3218164987258355	1.2224165011050652	-1.8044980908127943	0.9040120925698911	1.0970641620426007	-0.13059953086614423	0.005626303152619594	0.43172387185689975
0.7377416419341225	-0.15732549957477687	-0.7775939510702436	0.1627380217297022	-1.3732659426101492	-1.3075378534936024	-0.008760309805958705	0.8050368318399516	-0.6982058109734777	-1.4322071499361373	-1.000980176540439	-0.09083054260524537	0.1371737557075044	0.6805488360705122	-0.8456619546378169	0.3720660987060286	-1.0541469658395877	-0.15896365996025735	0.9036550145537529	-1.6484425274567691	-1.2317978774311176	0.26756795122560284	1.086833592134878	0.3369936315977776	0.19170591428904307	-0.7280701590953566	1.294459163344397	-0.028305797391624317	-0.2781411615896885	1.273080686977158	-1.826391493840502	0.9487890251305563	1.0420672335726278	-0.10217071498788041	0.0537843853917923	0.3074240959576878
0.6892637075228718	-0.1141621687156198	-0.8150409905308772	0.23127071177115605	-1.4181296902800267	-1.245321328528815	0.032847299617916124	0.8197580322939075	-0.7249813662058202	-1.4645255049650587	-0.9935387639783887	-0.17649767860237972	0.1567736321464433	0.7233355657358697	-0.8507780174050191	0.43724384153992	-1.072173149341872	-0.22042900766275464	0.9692476025731105	-1.7009634899998936	-1.301973621140386	0.2662650915874676	1.075494655770299	0.31393372543396464	0.1595743446921784	-0.8636260416420573	1.2853963700089537	0.03281927662325833	-0.23714478468005354	1.3385015636431856	-1.8438520033969492	0.9926407990412967	0.9954545097494037	-0.05160118820291655	0.08397453368474846	0.21560189575155567
0.6548209951442785	-0.0273826597717029	-0.8639634291971028	0.28273805779534905	-1.4367018327025987	-1.1841130189224092	0.07481241972600727	0.8663772133812063	-0.750703831840307	-1.5099339237931069	-1.0026034748343382	-0.26669054567838424	0.1551221648799471	0.7672519395976183	-0.8525118620659805	0.5023757721236015	-1.0748160174994368	-0.2824416366312551	1.0314170456172826	-1.7168302822200427	-1.3581609739603553	0.25270414395612445	1.0642315651339112	0.3039449403467665	0.11848368010477098	-0.9794859926939686	1.2713110677412431	0.116380808879471	-0.19789939826898428	1.4054564845223818	-1.8569292044202939	1.0241596112719944	0.950914193548525	0.015250166699542956	0.08305649740534087	0.1743911288940961
0.6531218981289466	0.10293096769260283	-0.8848781675395248	0.3210939274675868	-1.438284107173016	-1.1197614496692863	0.11437447832782097	0.9031167787065231	-0.7694157295804958	-1.5589101684816908	-1.027943361061002	-0.3380819424819267	0.14984732913322818	0.7987043783955812	-0.8552347307941094	0.5504393672006268	-1.0643235271359572	-0.33568644228302813	1.080314062213737	-1.6887965386638952	-1.3919565107235456	0.23027884755026432	1.0685579318794818	0.31341160076286056	0.08448577746673602	-1.0262722859752504	1.249475980185571	0.19616794443677726	-0.1748023422129835	1.4428063884292939	-1.8595539004800856	1.044957028503162	0.9102678654793153	0.07695800911673023	0.06058059426621305	0.19432670316617734
0.6522396243320789	0.250458868216074	-0.889235272756659	0.35302361900685064	-1.425453584487156	-1.0637832572344805	0.13531281025598357	0.9244312107232604	-0.7940941320993942	-1.6051111026824763	-1.0665538773893697	-0.3775095697387244	0.14143388395466036	0.8191951924527932	-0.8475341812670243	0.5646346201584249	-1.0491133652222504	-0.37647210683772153	1.1138732664407534	-1.615684905742827	-1.409495034862373	0.2076504171148025	1.0765659766809985	0.3294858389132761	0.0700216963976657	-0.9972357476024829	1.2114122481767118	0.27870505756670205	-0.17560326846627072	1.4426842079167403	-1.863094265064515	1.0682501358020702	0.903808039339029	0.13786463679351352	0.021689654369916277	0.26253988097282727
0.6397647440885398	0.4049770279267064	-0.8759897995566066	0.3698359398813055	-1.4045746112153867	-1.020978584592636	0.13029660364548715	0.9334145398854602	-0.8276816726161538	-1.6453847451031325	-1.112892270684593	-0.39867339542934355	0.11869539808387286	0.847046162511232	-0.8187873623929216	0.5580671068605225	-1.0308502349196336	-0.4095278953043149	1.1368534489873503	-1.5217077901811131	-1.4316790382411313	0.17121587728813287	1.0794670757843108	0.3529526422345702	0.060418437950748215	-0.9122596415760869	1.1733721435620224	0.3463083230236453	-0.1859766443536724	1.4150374730484345	-1.867282539507532	1.101507350979803	0.9272254230875518	0.19832415803033934	-0.03237400453231169	0.3566632373756665
0.6193153653724264	0.5332057346073634	-0.8385649256021651	0.3698877638985072	-1.3906866278686048	-0.9802867161944571	0.10319213383388504	0.9029244249613644	-0.8652468829853864	-1.6675420285089753	-1.1583024304820735	-0.40377913133310195	0.0713944177196014	0.895647066043065	-0.7668290033745444	0.5511821801147393	-1.0169037892743713	-0.4225305433138389	1.1584316458012158	-1.4299407437636464	-1.4715617546980246	0.11164156964114158	1.0848015586670894	0.39910126144060165	0.044617282464124164	-0.789707757128588	1.1403140437753083	0.37550006968381977	-0.19751274421567366	1.360684114477858	-1.8644595036951117	1.1486046411221347	0.965281241628831	0.26649179429203373	-0.08775762604523005	0.4694572322913427
0.5355726593178459	0.5816907801781376	-0.7973877480995373	0.3591358045650158	-1.3738925859647695	-0.9525719138613198	0.06561665521962297	0.8418623424556578	-0.9049152637229086	-1.6661980670784022	-1.1937329698516659	-0.3932797739190721	0.029951627211109645	0.960194003759517	-0.6978822227250607	0.5418921102329533	-1.0050382225807544	-0.4081162870733822	1.1797135238639995	-1.3525565033477447	-1.5217528458709257	0.033547042191840855	1.090537391861546	0.45253081916368937	0.026538922110101122	-0.6720473325503363	1.1046434292617298	0.3792072913580516	-0.2047597459005889	1.2884924010745027	-1.8648528775378257	1.199167545723256	1.0227288743506249	0.34873791813511285	-0.13497026793695308	0.5673567253334035
0.37875307346517484	0.5472318416285586	-0.756574718198632	0.34151868718813927	-1.347636229406161	-0.9376896173028675	0.015019679210148582	0.7819994013825367	-0.9358430007982266	-1.6391079028163968	-1.2122265788688995	-0.3936184628679117	0.0038526930219295	1.0292682526238757	-0.6251828487013845	0.5339567740359366	-0.9800798262789735	-0.3809296183904788	1.172973377943866	-1.2987627261142165	-1.5750048446138467	-0.05087966328366578	1.0921459533469338	0.5007499327551342	0.0002222334437480558	-0.5940545660393977	1.0759260193183597	0.37108331181146187	-0.20294247185002706	1.2250637455437188	-1.866505708809735	1.2403035313390567	1.0869159437649263	0.4351367665925185	-0.17895379714439225	0.6285404077399706
0.2344973806426705	0.4660263045756216	-0.7240230891055062	0.34177171033094644	-1.319644854059447	-0.9204721160540477	-0.047271950418065055	0.7175445262228602	-0.9431273719879674	-1.569246015358074	-1.2211846983184098	-0.3993888758337679	-0.015430857597307446	1.0925865567040471	-0.5729884263254121	0.539293901185353	-0.9340908825578618	-0.34423535309335385	1.1318381435585894	-1.25194918035329	-1.6223211937407886	-0.12835428171159627	1.1031056610705572	0.5608086733713478	-0.04471600205875871	-0.5611464892169277	1.057685671018645	0.34964188362312415	-0.18875502990817883	1.1743690145434875	-1.8678147511770866	1.27037864841846	1.1196098187753751	0.5117278881830142	-0.2272626017577962	0.6697651775763147
0.18159760515453946	0.35593580086408494	-0.6993845457228586	0.36655883291121694	-1.2972736862994867	-0.9091556399910452	-0.09733450323979333	0.6543952009505378	-0.9260883822946582	-1.4623860147953123	-1.235459064164085	-0.3944101482858241	-0.029156111670351648	1.141207840414681	-0.5549458597009047	0.5555277992774772	-0.8674906049872391	-0.31279876230341863	1.0791907045603808	-1.2026883590739967	-1.648799992465318	-0.20100972040276802	1.1230783694942297	0.6398619494363612	-0.09603319676168351	-0.5594761077083863	1.0451091466358293	0.3271676394304139	-0.16414726122959836	1.1253237204627256	-1.8773086140029327	1.2875612320537537	1.0976151593072716	0.5903792762488344	-0.2656465663953155	0.6858686032936363
0.1973764305958423	0.229785936480827	-0.6793057636139566	0.40942339207997663	-1.272619186816128	-0.9149417582794002	-0.12712583169875158	0.6049070842173611	-0.8819699457993394	-1.3494781877949706	-1.2645984898994531	-0.4019629118449484	-0.04097519457012708	1.1598149436598704	-0.558568211222631	0.5641503192276381	-0.7853611986563066	-0.2844873362600396	1.0150487516209472	-1.1722651952126815	-1.654012627139015	-0.2594282654675429	1.1405892519903642	0.7105216213058954	-0.13620810465165203	-0.5835899641276344	1.0525821538777924	0.30059571873255075	-0.14240901798951927	1.083721255938334	-1.8874404696997353	1.2835584287014588	1.037519450179148	0.6502665012425144	-0.297686489281108	0.670264617156533
0.2457286998965596	0.1248013612190427	-0.6779220027274103	0.46147909312298563	-1.2439502533422298	-0.9233225484459403	-0.14412048906906688	0.5769953280049674	-0.8098363171736299	-1.242419305047416	-1.3075059722999087	-0.43142461678213967	-0.07517124811817279	1.1528885943216909	-0.5853817525991836	0.5680672666205572	-0.7085418308764344	-0.2425580425770777	0.9356883983460932	-1.1657709475309612	-1.6711095493370465	-0.2957192105491496	1.1545891093189833	0.7766802184245287	-0.16822825138038708	-0.6264839042363659	1.0828488458103493	0.2658032543901284	-0.12780178021836225	1.0607547134814443	-1.8947195386212232	1.2613844649306851	0.9540104692223871	0.6552419017063629	-0.3372214247763929	0.6355745707996818
0.32097330285134457	0.042124830493676865	-0.6868895332324427	0.5003623483820376	-1.2326941720848557	-0.9298611215789689	-0.15054093867632984	0.5934886384941087	-0.7233475729154326	-1.1588315334719146	-1.3578082335220973	-0.4574697969479102	-0.13889652234177693	1.144538543921565	-0.6329200287494764	0.5860453025242319	-0.6580903890823777	-0.191389131382558	0.8581280709173648	-1.1757365080046924	-1.7297083951082197	-0.31683464269516415	1.1544911419200694	0.873752196932346	-0.18828784960833866	-0.6769544034617192	1.1263097497161823	0.2343023662567633	-0.12431637010923013	1.046520683768987	-1.907991773734653	1.2213489704508835	0.8520101845400573	0.6259045655421054	-0.3883254443300822	0.6019720891362033
0.3856777446601723	-0.031248577026515224	-0.703823979962991	0.5084956706110573	-1.231848203556118	-0.9502663625638459	-0.13424655996581944	0.6360110940728145	-0.6393290759710636	-1.1246780382833088	-1.410404430637033	-0.4743619082712893	-0.20587954169555966	1.136284571507215	-0.687381473369945	0.6093571932737368	-0.6301883844533787	-0.13937853934446082	0.7816026477834603	-1.1985285692449037	-1.8096513346844822	-0.32957254727553476	1.1295758202092723	1.001946406697789	-0.19155393243038693	-0.7299642988745119	1.1785026634390694	0.20221789509653726	-0.1340462431793355	1.0364238219677095	-1.9307479546862971	1.168282914825168	0.7585750289794445	0.5817876788986095	-0.45022209934765317	0.576145928413321
0.42597697479423174	-0.09346188379224862	-0.7321514968761335	0.49777114752196755	-1.1967561756973575	-0.9696374414715594	-0.100448900437346	0.6769783491587477	-0.5516006948148189	-1.130954880570045	-1.4529743735837637	-0.46675834136983896	-0.24184209008090224	1.1255325714627018	-0.7428360121154713	0.6303751992091764	-0.625905115370429	-0.09389380460925675	0.6970943090420487	-1.2198395370271904	-1.9016907038938924	-0.3234364986572204	1.0900127922415572	1.1719610021887967	-0.18327033857787928	-0.7758971885190313	1.2301825251742515	0.17180020423605108	-0.1590379040965602	1.0440736796147956	-1.9633483986934315	1.1083080131524348	0.7087714553249913	0.5107156392029504	-0.5203947829139138	0.5628804397499507
0.4647289532548532	-0.13290822030971117	-0.7726510431894685	0.4870161397168767	-1.1297797506513017	-0.9656898335426046	-0.07440221996976493	0.7289588793132367	-0.46444098204141626	-1.1605340855084032	-1.4716922686853802	-0.4052058585300894	-0.22726645360943803	1.1226123829859493	-0.7971550047098039	0.6556013875567246	-0.6435880297901789	-0.06180425065367615	0.6181054598730296	-1.221664869003656	-2.0138749145789796	-0.30392862719374325	1.0391771929214304	1.4017246643531565	-0.177566880515497	-0.827215887700435	1.2670075066601663	0.16135448789914375	-0.1886666518388504	1.0681534222971714	-2.0034493910124893	1.043517063830296	0.7023938675824166	0.42374449450239904	-0.5942989870785617	0.5612887678167315
0.5295014636652196	-0.16057445047524452	-0.8194329272577414	0.47377053061451824	-1.055569511380343	-0.9389016997373905	-0.0644435202919091	0.7912651222131608	-0.39521688953321177	-1.207834898458425	-1.4793668499490162	-0.2907289938222802	-0.168606500628594	1.1330412116237631	-0.8322063432548656	0.6724668402410243	-0.6666326250123441	-0.05290432496239671	0.5633882122851743	-1.2099231534846793	-2.1177812535895573	-0.28885468127295233	0.9832536093351465	1.643266738925672	-0.18130302856246666	-0.8981732778887966	1.2901319748691489	0.16223616009799802	-0.21956307251306764	1.1059648970292848	-2.050293934920936	0.988787214826087	0.7372711720521219	0.361571661387656	-0.6716469691271568	0.5770607897004506
0.5899830341555103	-0.183627109577252	-0.8590521863251727	0.4653994276006917	-0.9747051029875047	-0.8974091897310856	-0.0683282240152471	0.8342991569013316	-0.35086978215378695	-1.260363902175363	-1.491644847578253	-0.1752064269849289	-0.08388458660632742	1.1531040419261571	-0.8394917468772138	0.68017638749058	-0.685688615762231	-0.05486698881289086	0.5355563630231002	-1.2012130511373917	-2.182592832547405	-0.28088692407736715	0.943636857309962	1.8712227694700705	-0.19110127702861057	-0.9716388421803256	1.3084195779572045	0.15293661761960253	-0.253845477968423	1.1541074128784028	-2.1027878561167674	0.9532879821136577	0.8060759274979576	0.323395925118317	-0.7549142298728281	0.6111253696671217
0.6155375579870281	-0.18982716555195156	-0.8738714104648455	0.46324415817943354	-0.8958185376826879	-0.8423354257795334	-0.09212295573998242	0.8533298997734186	-0.3275272990104542	-1.3008183465821948	-1.5057460023884637	-0.08785854707917697	-0.019493795723089444	1.1754698324330488	-0.8180832423780238	0.6941065838578794	-0.7061784384320836	-0.03442886429284092	0.5208686828388717	-1.1982653280248425	-2.2206095643329005	-0.2912712757630419	0.9256234968645611	2.1014797494271287	-0.21632114683681306	-1.0376735504151677	1.3276725288642308	0.13691537423470035	-0.29003905917300177	1.201527027361581	-2.150068747480998	0.9359226050354362	0.8742803426404956	0.2911863771837718	-0.8456399644706017	0.6526442020600431
0.6098250315040477	-0.1983492032740383	-0.8640204262130252	0.45867754772250996	-0.8251292507605047	-0.7945823431985778	-0.13010017316434336	0.8477680116953188	-0.32082664034066805	-1.3339623640146527	-1.5288141592653879	-0.017974316097971503	0.0014987359480446104	1.1846991419757256	-0.7759540731629818	0.708930119104266	-0.7243473975704661	0.02432272320099167	0.509511271603371	-1.2107157699055213	-2.2544916897119327	-0.31938782730860604	0.9368233827274566	2.3004200516973237	-0.2546819511550467	-1.1277908929849851	1.3474689098371813	0.10705187732777907	-0.3250643927736481	1.229109278070483	-2.1822262327072606	0.9239440388059691	0.9286070281691149	0.26584080731545595	-0.9472177100130145	0.700338348141085
0.5478276256179527	-0.24031203309887808	-0.8484444083619469	0.4558790507936342	-0.7581880744031457	-0.7700701072979449	-0.16033746855928235	0.8041896568346777	-0.328234373454729	-1.3649066239486385	-1.5628812168942767	0.02335420288418994	-0.0072433594328110305	1.1751961557462942	-0.7356971305771473	0.7181711044322561	-0.7366777445262752	0.09389160799389415	0.5010639758635711	-1.2445668551489468	-2.281533314439436	-0.33514472384616156	0.988268908111787	2.451674167626579	-0.29587011075206804	-1.2380985167172294	1.3673125455984732	0.054172537591708966	-0.3580818871117434	1.234027043700752	-2.210578900345589	0.9146588780008788	0.9726703616632637	0.25197693082525086	-1.0540433345854736	0.746426819310023
0.43298542272958435	-0.30407231461516115	-0.8316429546685491	0.4715268555168574	-0.7053463735247533	-0.7623602251456212	-0.18347246407293827	0.7229468016188076	-0.34691317409327105	-1.3924729001075729	-1.5917341782248389	0.004857552665683565	-0.029028759716964014	1.1410506218925032	-0.7129373668586168	0.7182758181470206	-0.7483245910965068	0.1521147859895172	0.5074945350288428	-1.2834050597702285	-2.3055226904585027	-0.3255063643726447	1.052703014448855	2.5901704372818823	-0.34191561100661244	-1.3447063234632657	1.392968520325736	0.00016381775329686322	-0.3887186972073093	1.2247243552310705	-2.2374902991148122	0.9176880264836962	0.9951420038380977	0.24444408152484512	-1.1482219817565416	0.7852710827359803
0.32531136718787035	-0.3695892786576089	-0.8280964736778585	0.5032766872317165	-0.6760586297381675	-0.7727240859619181	-0.20261218554855	0.6357205171386383	-0.3667172761878076	-1.4109207294303756	-1.6134899284099784	-0.06357454944737242	-0.05364055174079235	1.0788444932840355	-0.7143822374094182	0.7000948994209888	-0.7645645602578162	0.21000959522553853	0.5301518628167985	-1.302132792283127	-2.322779801595843	-0.3127684597922734	1.118413857210474	2.7238703616826263	-0.3926861372627768	-1.4485457720705366	1.409038523703778	-0.027218401679704084	-0.4001829898879814	1.2168131670432456	-2.2561243188743147	0.9320839427339344	0.9976091557694616	0.2421012437794671	-1.217389849494595	0.8162690103269185
0.23760497410522702	-0.4355347759806608	-0.8498408352520311	0.5382944805018636	-0.6540281993022827	-0.8054799650869597	-0.21795197387543172	0.5642672397614847	-0.3752262401384835	-1.4136900131853012	-1.6407084881751366	-0.15018578088939788	-0.0693212745174493	1.0021043857364376	-0.7468205987893695	0.6684909913835495	-0.797062725257384	0.25282208764122316	0.5492047162445779	-1.3084216539579867	-2.333923756454727	-0.30165912975957193	1.1887955327331983	2.872247390631107	-0.42976906056214936	-1.5409683451957554	1.4104932961162835	-0.03940227178006731	-0.3661242914206128	1.2195656224788205	-2.2773103101176453	0.9346094766290909	1.0026421457094425	0.24887580055770497	-1.272727797560776	0.8377869212129637
0.15256634659827456	-0.48415354824892837	-0.8787794868358907	0.5943955033581816	-0.6662046629867562	-0.8517503780232379	-0.24589677807879942	0.5060372592057741	-0.3600166175180216	-1.4027876534189008	-1.6710115367641343	-0.2711739406386495	-0.0747768678754273	0.9244267899640002	-0.8197601062285307	0.6464520267291536	-0.8425777753778292	0.27136548667483484	0.5661302663996634	-1.311100350329155	-2.3322785727537254	-0.2902415963716125	1.2440175433337144	3.0072580279993124	-0.4468620249261509	-1.5941811841563152	1.4044750612868258	-0.0562925920466971	-0.29183423870623193	1.2352149097950198	-2.300882989717613	0.9265814870539385	1.0111127006737894	0.2679296886029376	-1.3290294553531017	0.8430427059543272
0.11444792973659015	-0.49048733092112135	-0.9025979064894406	0.6806946858849166	-0.7373443498200738	-0.9035511487341642	-0.2821269845308051	0.471376751381322	-0.30793682366291175	-1.3719096875465129	-1.7044323839914841	-0.40059545521400963	-0.08805022792032571	0.8540860585598736	-0.904323699000332	0.646059350298786	-0.8993356473961434	0.3029794720820266	0.6002423041175047	-1.3003392806739218	-2.302717219305216	-0.3045275223499825	1.2850722039558558	3.0480449669620717	-0.44902432496079037	-1.6171242124153715	1.3862853431174773	-0.06617151911291157	-0.20440899543794236	1.2622134091661685	-2.3169716493183756	0.921396122040248	1.003435746247364	0.2859784813711458	-1.3809236255353365	0.8441302706476999
0.1376724129769749	-0.46298521988433006	-0.9119897481130026	0.7791755609255813	-0.8344231550137227	-0.9637067628928493	-0.29581558949141007	0.4631464666682545	-0.2360709806777998	-1.3170272446428535	-1.7467291864592138	-0.46473467490052245	-0.11182396192831925	0.7942935254122517	-0.9819071424915041	0.6593874428061881	-0.9717563104723912	0.3654412491240053	0.6471446974790642	-1.2794564414693164	-2.249343996500116	-0.35435840119780054	1.332289329993529	3.029496938128562	-0.44896861352672585	-1.6291395111792997	1.347826696091766	-0.0732962701674654	-0.10834755770748432	1.2900671721251895	-2.325887021199053	0.9115886942553619	0.9943977463388032	0.2928031140706587	-1.4180881091449866	0.8532928864978748
0.1696018231449077	-0.4302799246177912	-0.9033705327052705	0.8698096700676338	-0.9295946144967449	-1.0323543674414257	-0.2683794087356903	0.46686257731940656	-0.16367257523891532	-1.2459811041750786	-1.7951483328343059	-0.4347014323621644	-0.13653434901283318	0.7387196892764087	-1.0504469173520292	0.6775356384963557	-1.0446447915903228	0.43492709813861785	0.6871477288751328	-1.266505551994456	-2.1842077102328603	-0.4207587127015816	1.3766211581212637	2.9672452738937096	-0.4531365251876978	-1.636830551271585	1.3081124218329874	-0.08903621813654265	-0.019557977993939844	1.3032660613840696	-2.3252258886902895	0.8941188637811809	0.9992950429225591	0.29801816358632427	-1.4592627213781182	0.8661709594121035
0.19242836686860462	-0.4090264974456971	-0.8955366095169055	0.9215910086666351	-1.0313928274548814	-1.0969542838600315	-0.20850926899953856	0.47281735815357584	-0.08104415656371576	-1.1715961536959245	-1.8351867298781013	-0.3281879915639479	-0.14119707375779142	0.6779751106333751	-1.089922408823065	0.6925555119579261	-1.0972014145719569	0.5031070208219403	0.7237762646432075	-1.2664419112599359	-2.118170902360846	-0.4866441845096471	1.4118388579113605	2.8069710041636498	-0.4624333707472587	-1.6551475073777038	1.283860589387864	-0.09954071262003969	0.028875965812599425	1.2948288182116408	-2.306912518197537	0.8756641870022417	1.0086373249026548	0.3079832719200986	-1.5021683572425704	0.8815462302274243
0.22606211009814164	-0.39760806102562557	-0.8908026906945098	0.9247980007899219	-1.1328033048373467	-1.1501487640369548	-0.14262410414337906	0.47755253439078127	-0.011122016093503526	-1.0918202906622962	-1.8656629895025632	-0.16970696517814457	-0.1123046128491649	0.6142637602477581	-1.091969647941524	0.690536500645118	-1.1316316073280892	0.5546005264225036	0.7739735456100815	-1.266820862906397	-2.054454669393402	-0.5422538762685494	1.4454227143066727	2.6061942633950883	-0.4785757587675302	-1.7006172694388575	1.2683373914177698	-0.09946933915632299	0.04897645295543968	1.2679762566749315	-2.2688279800302085	0.8586121701118976	1.0336624693264498	0.31319474458424434	-1.5218490454414133	0.9033021917545078
0.24837552128716184	-0.39020142553035975	-0.8787953193403139	0.8893320821945627	-1.2105854112296437	-1.2005854786747772	-0.0939289375468486	0.4629786687203506	0.012765064813291394	-1.0252821463831714	-1.88990143119602	0.013472952801792958	-0.0589893337830261	0.5580814302020035	-1.0781802918116277	0.6785925925547623	-1.1588592249099858	0.5573142866311681	0.8087357155131322	-1.260127014739136	-2.0003151373380987	-0.5743350437022025	1.4623047093065558	2.4431689367772784	-0.5028798718782925	-1.7556618040100278	1.2553659520181024	-0.10901658953820643	0.08502918161202652	1.2300561770427714	-2.203898156344532	0.8375424279555505	1.0823434888521328	0.31195715395844176	-1.5262017249154205	0.9286009069394018
0.22441799156866743	-0.39191251940965166	-0.8728961281924057	0.8279236702825014	-1.272113955611466	-1.2567786582080613	-0.07334811630290188	0.40783453335293157	0.014937438212296589	-0.9834656603471487	-1.9049685706270878	0.16053169438797843	0.009226123829335442	0.5119145023098166	-1.0630844470991758	0.6696068469065116	-1.1823230337019712	0.518744167615398	0.798837784693408	-1.253323241666795	-1.9515181228802572	-0.585843637172398	1.458079470198573	2.285534097281146	-0.5306346119364427	-1.8024949304177178	1.2429851974727006	-0.12651148502690895	0.1171573716275061	1.1974747070285636	-2.1092934000030015	0.8170471794769792	1.135999931439399	0.30054699761072384	-1.534587369736278	0.9534842004173854
0.20004157814839668	-0.40110926910545547	-0.8668861095135384	0.7618815815383146	-1.3378801756789112	-1.3284583221800035	-0.08409555089232694	0.3034764876550088	0.016420790131562536	-0.953105993501798	-1.9064941601317518	0.2301576750456939	0.08840206568799526	0.47777479136425416	-1.0677894340195295	0.6610105053850424	-1.2063792094947903	0.45135308482583164	0.7730934346926878	-1.2342310213107355	-1.9091503131486942	-0.583731743726711	1.440072430230521	2.137164270052267	-0.5525988448164842	-1.8472309734984855	1.2204142853557154	-0.14447240724929122	0.10034344393780922	1.1759539673035546	-2.005422871551148	0.7998944396691032	1.178459616178161	0.27002214674193875	-1.5431237369313666	0.9931873132149331
0.23279566560420256	-0.4157128323203721	-0.8426528782441125	0.7198949821903782	-1.3982141811659876	-1.424316621382527	-0.12337012667590415	0.17148907741311675	0.001957356711866612	-0.9343357339703153	-1.9047043127652905	0.2390101574459908	0.1693075292361947	0.46289143793139453	-1.105356068340352	0.6490862311162051	-1.224289957376399	0.35385775805253095	0.7670962969842225	-1.1957862321392156	-1.8681073092395164	-0.5649383436776952	1.4114280268836588	2.0168739475494055	-0.5690998751935474	-1.8770480639780474	1.175745009005157	-0.17582635001618063	0.04765078191551588	1.17149437859536	-1.905545583452227	0.7940562409306672	1.212218478438982	0.2232941584890907	-1.5515915939563505	1.0550104649905645
0.27663184499513915	-0.44029726995730467	-0.8137427251682139	0.7007079019394589	-1.4277212501266905	-1.5344048424998444	-0.16547898819311288	0.049823287283784316	-0.0227962664925928	-0.9311355388150039	-1.9015154531893124	0.22627121935775923	0.23109787539382945	0.4701438701303876	-1.15245884829646	0.6354603589824406	-1.2254382380241684	0.24787391012584276	0.7784094815404573	-1.14923882035901	-1.8226006621836757	-0.5456931455283585	1.3807737117397303	1.902535846297134	-0.5858237513068703	-1.8833445176395258	1.1149888525664344	-0.20575282350873386	-0.03146968465058608	1.191952826641781	-1.811906080573491	0.7940525104522406	1.2334400969685917	0.1620870752846561	-1.5768307406230484	1.1379314382857013
0.3003511346082474	-0.47583817905933146	-0.7817800652396135	0.694732897603297	-1.4430544297100663	-1.6277426033064155	-0.19652713256256335	-0.032422262986635864	-0.03510237065039486	-0.9231983316218871	-1.8922686486806952	0.22716451146032363	0.2724708277343349	0.4933336021516569	-1.210351351717844	0.6069324163162155	-1.2019227869808276	0.15092209026498665	0.807647739203189	-1.092086547999212	-1.791407113326542	-0.5423204201747988	1.3681106353704806	1.8126511839515544	-0.6040971016801198	-1.856836968092774	1.0513028992505558	-0.2326396271347595	-0.15594467167007128	1.2276532936292233	-1.73664275577584	0.7902660748487185	1.2621001785712616	0.09888410893225053	-1.614488497457454	1.2269063661186261
0.31848618087204483	-0.5055133489303927	-0.7416794980377313	0.7180506568723277	-1.4562648549296637	-1.682338206297559	-0.22655803003671834	-0.0532660422226652	-0.04221824750447854	-0.8968856159004377	-1.889161953313847	0.26496219815083133	0.30541390238615834	0.5256653000921709	-1.2777026696746119	0.561895702056609	-1.158196988980848	0.049912840328589475	0.863192025693319	-1.0297388774940368	-1.7685087538670856	-0.5438719438836526	1.3705092565245258	1.7467374452993698	-0.6178682717880088	-1.795397109926597	0.9905771208900521	-0.26541264229790096	-0.2827865338587532	1.2572379471827488	-1.6856661336876209	0.7850471355291837	1.2977669716590028	0.06498628708042545	-1.6562248930854473	1.3035119959367958
0.31024988008585946	-0.5218523199696004	-0.7155147012287333	0.7572021776321871	-1.4610782591973444	-1.709597087714958	-0.2575472035716581	-0.024126496147556152	-0.05055871711949765	-0.8745354770426743	-1.8873410167871743	0.33672615279809764	0.3273184383686406	0.5711334789968994	-1.3327664828627381	0.5008999632061352	-1.1018188393989654	-0.04524993594546979	0.9268872891721663	-0.9881062660751867	-1.7397180390995715	-0.5440470594264124	1.371947165121483	1.6811009728518402	-0.633857453364602	-1.7184971163651706	0.9416481629047342	-0.29419714037098554	-0.34425900470587323	1.2916826700133939	-1.6451387109004103	0.7688867029829201	1.311677596632006	0.06175281330665221	-1.698121145777019	1.3474626789960138
0.24882843928970733	-0.5306995567060466	-0.6978139612841252	0.7893940377290581	-1.4708695616132936	-1.7234341021739126	-0.28944673936434445	0.04895564911413278	-0.056341683425438306	-0.8624458509003867	-1.880399251442809	0.4103655974995636	0.33167305354895404	0.628084432928858	-1.3836055759614805	0.42667102865226536	-1.052108615800823	-0.11942730643347539	0.9770713021352606	-0.9632690230483488	-1.7021429092548712	-0.554249290947617	1.3722315866021995	1.6279594839128098	-0.6533460093933896	-1.642330841784132	0.9114219750764695	-0.31475689636046855	-0.35661812533849374	1.3448277990709436	-1.606597991302035	0.7467388525611367	1.3109251152929402	0.0630762483689267	-1.7344224012433451	1.357096728468638
0.16605963784175765	-0.5344742966671141	-0.6715066719353222	0.7906743958010924	-1.5025072179797074	-1.7225037269718768	-0.32453807157487796	0.15914569665995315	-0.05977776434187134	-0.855231851651973	-1.8825421828431004	0.445347932302841	0.338500761501483	0.698841502271345	-1.4429592301652239	0.355063209271101	-1.0315276597462266	-0.17321184464413455	0.9952661579852802	-0.9481340992751817	-1.6419291857982414	-0.5779529308156264	1.3690207841087738	1.5990949917502362	-0.6730469652645492	-1.5608151834311925	0.8912981859271548	-0.3445616151207988	-0.34667006890973406	1.3992999442509473	-1.5749330497948009	0.7445900969871182	1.3103905657078112	0.06200676976454803	-1.7615981020516795	1.3504919900947228
0.09184391797946201	-0.5455918480178247	-0.6503259475185983	0.7537208230648924	-1.5408225425937983	-1.7209358038226306	-0.35027884083843863	0.2649607196616315	-0.0637313635749649	-0.8622861424792647	-1.9002541215464455	0.3974700157724925	0.35531121934850407	0.7781262207149365	-1.4872536701775219	0.3029485023541144	-1.0379373744731935	-0.21481276956749484	0.976257531236767	-0.9631475271006285	-1.536412298533	-0.612328111859437	1.3466684159631033	1.5925162208943209	-0.6982494252496064	-1.4862828645937112	0.8766694535935198	-0.3679973018541645	-0.3209271944032195	1.4472931283625006	-1.5446630978810583	0.7733259723111876	1.29791911269477	0.06082998561457966	-1.7777939062645125	1.3487509530534
0.017481588821544238	-0.5756347663069925	-0.6311147866520612	0.6777132806600359	-1.5702003663626112	-1.7341723370754907	-0.3521990786371663	0.33958169488459033	-0.06622568150817211	-0.8788114440157315	-1.912427748423544	0.281951682547001	0.35609997983399505	0.8495849504989964	-1.5074045267888323	0.2815869045421035	-1.0510028640659344	-0.24470942410550336	0.9347198340701693	-0.9889740942731893	-1.4061657025832413	-0.6596548384457859	1.3186276182030956	1.6149819851910145	-0.7310251583028454	-1.4253321524144595	0.8658481070633787	-0.3629633734426083	-0.30181543691098883	1.4883220232585168	-1.5046216074877892	0.8205724815906036	1.2749992712524056	0.04546383148611716	-1.7786068936164257	1.3513461718066846
-0.051113235367534635	-0.6274386653701056	-0.5887311723124216	0.5981725596706835	-1.5842058453383845	-1.7428644878674127	-0.334294059009105	0.3952742430573555	-0.07059750775298576	-0.8988081436867734	-1.9203577049317744	0.1483177241704476	0.33930184636955973	0.8983721870941516	-1.5325615546043259	0.29257857228881734	-1.0595025710830208	-0.2624337884168895	0.8947654520212935	-1.0041610877382365	-1.2777634441509196	-0.7199261059529626	1.298724435030265	1.6593553805152905	-0.7658622144164815	-1.372233794429564	0.8510438569444766	-0.3543229858938326	-0.2822728363307832	1.5134369063944688	-1.454359008509034	0.8874002721339475	1.2694111721278678	0.007023408204323026	-1.7588028871113934	1.347042589629476
-0.10341348355749816	-0.6819687655162112	-0.504036773153487	0.5990261317187069	-1.570000623793326	-1.7345318844643238	-0.2852598101141423	0.4231573508396192	-0.09402122923672404	-0.9254282227847213	-1.9346342914317496	0.022731861940696985	0.3098137069692868	0.9262318915149331	-1.5669169132502696	0.33959503021819526	-1.069940381415655	-0.2719791285666969	0.8815416749207688	-1.030485209744319	-1.1539287352042724	-0.7793042841920628	1.2802180773516212	1.7057020470103617	-0.8080810355437016	-1.3373379115751243	0.830778303430138	-0.33806662992256875	-0.24380351984100262	1.5115872291905372	-1.4036369224366887	0.9622000950760367	1.270866791767372	-0.037973383913009195	-1.7299418361184753	1.3243670991556356
-0.14721039260139374	-0.7271015259202723	-0.39727186282927185	0.7077315805060482	-1.5347950168265403	-1.7283602720683529	-0.19437469710295152	0.4198177624130334	-0.14650721479386394	-0.9472962230126823	-1.9416782068739527	-0.067130783410189	0.24632670414234084	0.9334843237139264	-1.5963352916761528	0.40277012325720996	-1.0745092017708011	-0.2919039410027722	0.9065651300494535	-1.0628060245985995	-1.060322112048119	-0.8386544439443208	1.267472834776831	1.7663981398113027	-0.8614212516961042	-1.3205508375983235	0.8131758947730304	-0.28871817742095984	-0.20199793123408144	1.5003873488731532	-1.355777540127289	1.0152474983096162	1.261906918336638	-0.0746933416138468	-1.7070000638226333	1.271790581103486
-0.19335566839837487	-0.7603903558667836	-0.33703551650256536	0.8445134527301497	-1.4827366201414238	-1.7322745199303022	-0.08541502331448353	0.4060828864821252	-0.22686095993769473	-0.9605490085993674	-1.9369659784476112	-0.104712555895811	0.14193096738562083	0.9209446908431659	-1.63279487025101	0.4610891177740092	-1.0743725016936854	-0.31851313359120326	0.9781371651055698	-1.0826908613755015	-0.9974544475159277	-0.9029883920435319	1.2681902089559725	1.8314728781299192	-0.907470233915278	-1.3104140675714142	0.8017773647567212	-0.21409512188551677	-0.152304599939615	1.4919059849600802	-1.3084206185245506	1.0462552349957992	1.2476961232119859	-0.11177098446665026	-1.6952117472198918	1.208352419096494
-0.2392705581593788	-0.7780909078259255	-0.34420764100606105	0.986239945889585	-1.4300829122694179	-1.7357143135059545	0.01872747042995875	0.3744181859226978	-0.32176539449647173	-0.9860782490473884	-1.9358156795197865	-0.10374729239161776	0.027421020653493722	0.9018222602197261	-1.6796127461548476	0.5057658786391116	-1.0895613991509516	-0.33869082771570785	1.0829897763093272	-1.105364319428652	-0.9461160571831184	-0.9538804710804769	1.2704055362668893	1.8753673591006994	-0.9348001742886837	-1.318474568994248	0.7980172337415692	-0.13939649444731445	-0.08926341836191866	1.4802445338174952	-1.2703030237317836	1.0735175713411578	1.2331152552976286	-0.15000752721182378	-1.6980800396749562	1.1612790717460038
-0.27654597157123767	-0.7716416339149881	-0.3865817558430471	1.1086726622920975	-1.3899699045317584	-1.7453664928928059	0.11471724630341021	0.32637067596177305	-0.4107334125507636	-1.0186798605213185	-1.9461128535126915	-0.08709649694428695	-0.07027436010408397	0.8856112837106958	-1.7158810320088942	0.5289436049415739	-1.1204313143431004	-0.36319393101841657	1.1922517874359015	-1.131161958994613	-0.8891104419434406	-0.9869247739993107	1.272794676704911	1.891711661736169	-0.949939756495789	-1.355134499610045	0.7997589102261456	-0.0670238022384715	-0.05501967831189425	1.4533783966682796	-1.2467964573826928	1.0945164344073897	1.214771980687943	-0.18021046144383907	-1.7133760769870758	1.1456610826300158
-0.2945448806319574	-0.7400851725496432	-0.4721247772390395	1.1260001748669664	-1.3630712385346633	-1.7670357097497706	0.18596138574565454	0.2825835968244703	-0.4774661959531832	-1.038920642873698	-1.9623391744887875	-0.06933649518950642	-0.13979209414301155	0.8811305558286205	-1.7394507372474515	0.5338193372853082	-1.144937081500654	-0.3909920449778205	1.2795773656465559	-1.141977991102387	-0.8055221216402231	-1.0113919176337538	1.2858022190896956	1.8795803650675424	-0.9658523348505431	-1.4055841841125498	0.7980644885299103	0.004798894455847541	-0.043806710765874245	1.402809240083728	-1.22343534018553	1.105297517061753	1.2029460990969418	-0.20335269077604426	-1.73629501255955	1.1618905351572992
-0.299663115863042	-0.7000553013522092	-0.5917646801598162	1.0627382922220545	-1.356088081651609	-1.7873075104666263	0.21713484313843762	0.23632047479735915	-0.5232846199421838	-1.059857512872854	-1.9847122665695551	-0.06747793958274884	-0.17491658451251987	0.8924619352419016	-1.7466995103487932	0.5365026262261553	-1.1563074901371642	-0.38633449268645564	1.3248875985545403	-1.138547176959616	-0.6965546780336723	-1.0020232360960875	1.292855871811474	1.8326251532661502	-0.9763643860656419	-1.4687412569136753	0.7869832406638924	0.06655793276609698	-0.008894611566555128	1.333689009009837	-1.1978197611334838	1.1280161306828855	1.192962357614692	-0.2184613115950909	-1.7604516985385885	1.1979808794026134
-0.3028361599040008	-0.6540107680106916	-0.6660381249077121	1.0458467110859975	-1.3771902966184615	-1.8014818322697443	0.2126530597156869	0.1921568734354906	-0.5582411769361558	-1.089273996023654	-2.012215070085219	-0.0890143231170919	-0.1846076573524815	0.9069464194610873	-1.7228693214053028	0.5375955756240125	-1.1558882765673437	-0.33195738096709004	1.3255111947321907	-1.1225936019196663	-0.5878383414130639	-0.9448340021414889	1.2869430652512377	1.7748817655018	-0.9845087013329875	-1.540406347678864	0.7622959890976249	0.1035923635570356	0.02148811157969171	1.2590672609679217	-1.183764083997169	1.1555396005181422	1.1697258983411352	-0.22527521374004458	-1.7720299172863414	1.223284262247136
-0.31035512235089324	-0.5918369714055813	-0.6772253725328106	1.1049901085991976	-1.3731249478553598	-1.8187364002596809	0.1894222365959525	0.1851298227878838	-0.5952918778161502	-1.1235721328012	-2.036748858800684	-0.12204919646454167	-0.1825207285679542	0.9254137729087848	-1.672648877105776	0.5284429424928553	-1.1425767268357956	-0.25800269733904424	1.2978606748551074	-1.0921183683664712	-0.48212662976217774	-0.8789940603745408	1.2816180630844831	1.7437739376833776	-1.0033600578346595	-1.5933642062845375	0.7230880161425022	0.12623874375047453	0.01891133849584031	1.1779733396638095	-1.1737446208268563	1.1505407594258077	1.1395197348614776	-0.2293420939178991	-1.7715686154743007	1.2282739903896922
-0.3302573342315608	-0.5187614097116251	-0.6692806218134861	1.2193504722046917	-1.3098339690386667	-1.846603176231398	0.15581254660247956	0.21325848854269092	-0.6532479116272967	-1.1543898313448628	-2.053632493449823	-0.14955920633404435	-0.17790730135333907	0.9583481418509816	-1.6043410955449562	0.5218459784626754	-1.1306959712447215	-0.185448298881255	1.251356321606942	-1.0457127018586063	-0.3639764634455677	-0.8439779564442281	1.2779332247898627	1.7380917809178407	-1.0232873414067067	-1.5882437844639634	0.667320615215804	0.14421645972902622	0.016900737418623104	1.09156456606363	-1.1548758990267427	1.1102142876286911	1.1109994585349177	-0.2304866864041908	-1.761620938775048	1.2141776583125004
-0.3740856595530896	-0.4615932465331472	-0.6544202331623148	1.3984573241243385	-1.1840078999517918	-1.8786177205341008	0.11966711072508203	0.25323532647270075	-0.7293261130038325	-1.1874193408527427	-2.063589907334703	-0.16475363930136452	-0.18537176907280029	0.9904032516506268	-1.523167860995175	0.5153340943257414	-1.1280622164256315	-0.11637008005097534	1.1856885482328323	-0.9945224092190866	-0.22226553475830854	-0.8397296533768677	1.2691382805583624	1.7776220198101478	-1.022319355239831	-1.5348904461241815	0.596772591564374	0.14525767261148304	0.0096537357337076	1.0155852567711234	-1.1282454815737437	1.0573571387948941	1.0754683588034009	-0.22793281441915286	-1.7328055612288664	1.1877306988590666
-0.42798290185607685	-0.42650214541359893	-0.6525551641413176	1.5627425071243846	-0.9989992825419561	-1.9068143905017585	0.10426466588653374	0.28697499190011616	-0.8107118859535621	-1.2322070061949209	-2.063485536582564	-0.18024019148705833	-0.2081472280913453	1.0113628098202585	-1.4488933745682318	0.5017900297816367	-1.131938423056726	-0.061985419624491736	1.1230237663808822	-0.9497540452447868	-0.10996442944183471	-0.8475468112056792	1.2656714987322917	1.8743267106182917	-1.0005118107680973	-1.4734661990001408	0.5344198983481223	0.11418502526041885	-0.029091762222723562	0.9398842475349879	-1.0975391822042169	1.0001204082876638	1.0304222764565927	-0.23572677388049385	-1.688100391562988	1.157661635534142
-0.47741117866573346	-0.40719079459828544	-0.6665890960616225	1.6106797230356815	-0.8194581284011864	-1.9318826275191465	0.1232938170474391	0.30420088367401144	-0.8820963165510823	-1.2787996780324205	-2.0540877275814915	-0.20196708755512302	-0.2297641951468256	1.0287063419797942	-1.4054984173495308	0.4776142508853223	-1.1490654238295395	-0.03841458165076801	1.073494308270924	-0.9097471653168616	-0.07486140457942816	-0.8627258264521261	1.2638448807783542	1.9442626096678808	-0.9764862548276587	-1.4217572237653393	0.4864394114716535	0.061969038893011405	-0.07466170422009422	0.8497829073331982	-1.0666014864566231	0.9473900957203882	0.9787231077348754	-0.2556355294389255	-1.653685449446887	1.128348733068988
-0.5262949066630808	-0.41328751630673966	-0.6855026058450119	1.5337606876224004	-0.6976699924306485	-1.9597753502096453	0.1651520525179807	0.29604835898558196	-0.9393212052985742	-1.312446927659734	-2.0431576671128524	-0.23364720510721368	-0.2581718970070772	1.0418399114898946	-1.38361371607726	0.44160254991700354	-1.168962879498559	-0.029492009838136334	1.0264813482112003	-0.8796335268461674	-0.09306666106024032	-0.8898687355799442	1.2557862721580435	1.928825723702193	-0.9507684640775024	-1.388157057408178	0.43901923137123094	-0.008144893111146623	-0.10304487354779013	0.7666356746375658	-1.0483872858401853	0.9193555503406167	0.9098731211702976	-0.2884889106470094	-1.6537676616510129	1.101098936159502
-0.5698038331620049	-0.45155766573488415	-0.7160276743720292	1.396591659505089	-0.6169661613974322	-1.9882907941509085	0.22151711327795245	0.2702893276658157	-0.9842610516802204	-1.338819910709908	-2.035325419393858	-0.27110196923702073	-0.3000460409060714	1.0529296402116795	-1.354651184135009	0.4080319874241388	-1.1771284307715855	-0.015881690905671018	0.9915599622627917	-0.8782507872506832	-0.15522862837331836	-0.8936722451686938	1.2449498137427308	1.8844883369759244	-0.941234844923166	-1.3919297259243533	0.39980450773206	-0.09053086243555344	-0.12395457238791721	0.7044084608135549	-1.0495574903806968	0.9323525371806864	0.8244562093866155	-0.33132528444646636	-1.6721375219285122	1.0783067541949563
-0.603715086843969	-0.5122422332088163	-0.7599502081415577	1.2351171673203196	-0.5910035439113026	-2.021880674951081	0.27763523366841414	0.2380721216681671	-1.0202797247543156	-1.3575841435085183	-2.027120101752326	-0.31239238571243694	-0.32969028915243115	1.0698277198917103	-1.3243658833786451	0.37621210734999727	-1.180807181735736	-0.0044340765623078204	0.9847932803350983	-0.9029086791166001	-0.273062746242105	-0.8614264691248463	1.2351088305099274	1.8229316386826113	-0.9685125558271368	-1.4170426890402985	0.3799946253910121	-0.1680088565196686	-0.14622860767329887	0.6495833497083978	-1.0626214687538658	0.9747158501990076	0.7380976679491292	-0.3773629403560199	-1.672178628030575	1.0652419748955988
-0.6269264799686735	-0.5956907316878948	-0.7907729277517221	1.1109010950317582	-0.6610309387901683	-2.0641182264538367	0.3139612677264984	0.2050773154241318	-1.04255407416268	-1.353241882473863	-2.0185639207312644	-0.3536235316218071	-0.3437524096828207	1.0970934876731524	-1.3025300228010495	0.3316924170570419	-1.187824452360993	-0.006219345795545794	1.016256139964908	-0.9360741800836039	-0.3796663206361654	-0.8383252267239325	1.22366876650776	1.7174372491009096	-1.0196591342632386	-1.4339962807998814	0.36350945494397213	-0.2393529311631811	-0.17502881101563753	0.6032701476444524	-1.069655918647111	1.0242752561032349	0.6636143511412721	-0.42076087984406374	-1.637352624893844	1.0645931702072784
-0.6411632897828106	-0.6931319055137948	-0.8053198328153235	1.063070575626464	-0.7539151500288249	-2.0943646872052613	0.33321524519397316	0.18396342241830435	-1.0694379471822313	-1.3231504052413399	-2.0124793279470157	-0.38932558044136945	-0.3508923353275231	1.1370211693981607	-1.2883499411137533	0.29067081929794686	-1.1945318694781217	-0.02626116319193853	1.0776693067936314	-0.983087326330071	-0.3696393589216448	-0.817591546461135	1.2127343406935338	1.628218745818463	-1.076119190723269	-1.4497842480799852	0.33914286087002	-0.30444553007291003	-0.21451171348802664	0.5673422891475356	-1.0696724469598302	1.058360637491788	0.6084282743565611	-0.45237667042634533	-1.572226857191989	1.0718140396521179
-0.6362466423332058	-0.7790513086533787	-0.8136952276549456	1.057601617575916	-0.8339610055396902	-2.093000631132157	0.33996740574535417	0.18379562447040038	-1.11274400027349	-1.2735473803340134	-2.0065524016181255	-0.42936708141793944	-0.3439044104013789	1.1853949795090695	-1.294764352347731	0.2693648506469043	-1.2073452233730722	-0.0617438609967389	1.1566581559626503	-1.0487009236203964	-0.27370783143012906	-0.7655997418156567	1.20002070050549	1.6230407094250272	-1.1431156721508018	-1.4708799696862935	0.32110503309176763	-0.360549270993363	-0.262495481503925	0.5305659548689986	-1.0523144129422406	1.0758043546169789	0.600401806739859	-0.45868265965550725	-1.4774635899026916	1.0861484223703488
-0.6058801919775273	-0.8487776244237473	-0.8110986969296186	1.0589368481367523	-0.9383010406050069	-2.050229318557318	0.3283575227012222	0.18342728751158519	-1.155761205932194	-1.2089679242384601	-2.002928293799186	-0.48422622390624526	-0.32406215443825304	1.2290027392346905	-1.3266369756810314	0.2481832295321448	-1.236559548742379	-0.10308058117099358	1.2447002063774129	-1.1215666718853636	-0.1811489305256648	-0.6990208124582613	1.1751148595107168	1.6722104500038621	-1.2097117276459943	-1.4954933794538903	0.30790069509241824	-0.4100530657395328	-0.31825375780604137	0.4924897556930202	-1.01150931450135	1.0903532204827284	0.6491732885030254	-0.4476623801234327	-1.375429109892912	1.121132531283777
-0.560410366149661	-0.9044565584710472	-0.8051551747693267	1.0699723153290506	-1.0660579545283067	-1.9744018862543906	0.30340180267207356	0.1782664774553052	-1.1940545525376582	-1.1373432174149232	-2.0082512021582533	-0.5402242079850244	-0.3050702808735465	1.2647495728514069	-1.3515905006020463	0.23253834608557228	-1.264397760002057	-0.143979476332446	1.3189125741857077	-1.1769688240458567	-0.11230665150036498	-0.6122580656423343	1.139824474231104	1.7380377680208294	-1.2546221074314687	-1.5293745445694977	0.28157302730230505	-0.45453972583031454	-0.3819992021236969	0.4607839126854443	-0.9698116871736282	1.1033166330169544	0.7252396944668407	-0.4440068378703394	-1.3009037468526443	1.1596220525779901
-0.5058219657387417	-0.9283845195930119	-0.8063331130983779	1.0987590326486296	-1.1762296893125623	-1.8863313093605367	0.2639908568336916	0.1826947062268318	-1.2322004665994224	-1.0807521957419026	-2.0254568316810113	-0.581408784163928	-0.28901571849178687	1.298496237491524	-1.351545729965261	0.23452790666610293	-1.2848511293180125	-0.1792847795199899	1.3766681946391355	-1.2239964340956238	-0.07242826447426377	-0.49841545129398324	1.0979039082121127	1.8308967405618037	-1.2933937835759295	-1.5630527661373388	0.24079889564787327	-0.4836726943438984	-0.4501580262784312	0.44205296133040123	-0.9453332560366547	1.1093338947198912	0.8029015253462711	-0.4516291084587364	-1.2448943991194334	1.1838612090272806
-0.4562366075409191	-0.9296154130585774	-0.8225487641281346	1.1272287089217996	-1.2423718953927798	-1.7957253673742841	0.20201619544096835	0.18699606337921074	-1.2709180578714518	-1.0459628802352454	-2.0477100084295348	-0.6096427416615748	-0.27424289189895	1.323162076748799	-1.3333647813725071	0.2449861889282332	-1.2994932264668178	-0.21237453716861054	1.436666107731348	-1.2653600187730927	-0.10501589004645599	-0.4177607346095292	1.0483608465099101	1.9234820477579238	-1.3295818419656367	-1.5805319296488307	0.1945533345719323	-0.5090732505489973	-0.5139918486654148	0.4301709064845947	-0.9330428026987392	1.115989068233865	0.8780180778165118	-0.46022428266048115	-1.1845643433249315	1.1991617972885507
-0.42476011537553227	-0.9320680822603334	-0.8481435907779147	1.1937707470084002	-1.2707549228361323	-1.713533575621577	0.12798568406813188	0.17804956791289178	-1.297085829964461	-1.0389568032709338	-2.0698832416232285	-0.6240581900465635	-0.25185359686809355	1.3369914837922425	-1.3072919905318587	0.2534025537524508	-1.3041288779707751	-0.23949326748745842	1.4950453243624264	-1.2777844258078312	-0.1790275094375314	-0.39681691569541877	0.993318969513848	1.934270223720882	-1.350522377244738	-1.5882437844639634	0.15889622142645116	-0.5374966828644554	-0.5735393346899795	0.4145759216184192	-0.9299751478580761	1.1286428510586402	0.946008673124998	-0.4759838904561066	-1.131231459570491	1.199129123671153
-0.4163222268078668	-0.9274028440636846	-0.8657303366906799	1.325742131047571	-1.2888688323056376	-1.6722189859726335	0.03571107076880196	0.16389315079578515	-1.3004015577839956	-1.0651881580986031	-2.0944148096843938	-0.6278091701549633	-0.23759839434385985	1.3404328225554742	-1.2996647020467864	0.2663674205617627	-1.2941102812079621	-0.24833280352179984	1.536910298955593	-1.2634884026260667	-0.2148232432266753	-0.4060385001771659	0.9506020233488502	1.8712047651710677	-1.3680749609397744	-1.5695937927922787	0.13944750068201098	-0.5566205727015173	-0.6338987942264975	0.3930483940871569	-0.9495942550556368	1.1304633245310725	0.9943812986592612	-0.5020913296981104	-1.099104757135899	1.1697742122693446
-0.41205746711915203	-0.9076082535915196	-0.874666202186867	1.4457147308688174	-1.3026001548137642	-1.6645387572132033	-0.06955555450848482	0.1566164495427592	-1.2862660865533466	-1.1074476090007566	-2.1107144122524173	-0.615946589721854	-0.24738806224450807	1.3303184309620169	-1.315485017063583	0.281223678844013	-1.2695194562246475	-0.2397272774080946	1.5781516773711084	-1.248845248165101	-0.19042690071315085	-0.44588779308765797	0.9295042699570079	1.7663045174564846	-1.3839004901788026	-1.516906525583628	0.12997291561959462	-0.5730406677954253	-0.6861799458634814	0.3632024099928921	-0.9858408448486022	1.1161755921552212	1.0189500199757537	-0.5214063279042784	-1.0865628286620022	1.1216319708639955
-0.40742618419138277	-0.8910686925060715	-0.8782665136925948	1.493636704422114	-1.3097517220983732	-1.6478476036882448	-0.15635693722986668	0.15763551512881313	-1.2799836548952803	-1.1512288099532229	-2.1025957001286164	-0.6097401147343671	-0.26670036975644507	1.30514308723472	-1.346083712277444	0.2916034258200696	-1.2341323629287078	-0.23414123414130378	1.6101983291672286	-1.225546953809388	-0.0902265544606176	-0.5273655528230838	0.9207788509763496	1.6047987536745787	-1.3870377403095755	-1.4550555766412057	0.13628818054719755	-0.5855688098972458	-0.7308633453529036	0.31874567293913125	-1.0220411553659543	1.0901816184750812	1.0366107158844289	-0.5290858281169903	-1.1075680468162088	1.082437632965923
-0.4176364744221911	-0.8810239939784335	-0.8671299300816484	1.5099734637269564	-1.3457602158632662	-1.619576800238353	-0.2171595532867064	0.17673174012691156	-1.2822553195992263	-1.1919574707057545	-2.0802825657139707	-0.6328556354926751	-0.299273712930695	1.274441803598275	-1.3870773353412924	0.29398893513455454	-1.197256757681956	-0.23083112607037415	1.6008664998421096	-1.1897837537696963	0.0820458261881279	-0.6044374055026654	0.9240718196753164	1.44533467739968	-1.3759859845769737	-1.3861224182497995	0.17298152369416156	-0.5665204919629425	-0.7710781287119169	0.2656650280409848	-1.0500136718117432	1.0654112417190353	1.047626549257966	-0.5370800912634319	-1.1752926336373821	1.0505201764282286
-0.42752474780725847	-0.8644570797048617	-0.842618046734383	1.4859362651603056	-1.4320294231897073	-1.56708288146854	-0.26898754546657433	0.223199493797809	-1.2910260515356549	-1.2116136599694984	-2.062146482039169	-0.659472353259613	-0.3633481779942305	1.2393034638914702	-1.4303420507075268	0.28305616885239615	-1.1671797029370765	-0.22363343383404258	1.5562285124589674	-1.1704514342788561	0.28656380737648873	-0.6418946200990545	0.9328320012813954	1.3507616955935626	-1.3542898629733693	-1.3076925425590555	0.22324036643708256	-0.5318245917184895	-0.8015823717034903	0.22942153655330516	-1.0731632266061013	1.0447257388406812	1.0284156595524174	-0.5492378095787586	-1.2596743264834287	1.0118532840681431
-0.4297134151490418	-0.8475041815544341	-0.8274948385097943	1.402432531090846	-1.539600588052287	-1.478589743725953	-0.29595195954621534	0.28801042801767274	-1.3202628275995578	-1.2014766952779095	-2.051089844275383	-0.6762924931813631	-0.43020795352215513	1.1973057382911174	-1.4496666855672518	0.25816375547066084	-1.1349275980763163	-0.22978940448818902	1.5102018073468737	-1.1720279888385612	0.4976148996301393	-0.6448015381088729	0.9323105619000815	1.288632460591935	-1.3203964192742055	-1.2455189654124923	0.27349583383797965	-0.5085148581563884	-0.8230002444422546	0.22872918031550343	-1.0898535167898393	1.0131062036924519	0.9830118401755616	-0.5553113034591426	-1.3278602151166428	0.9627588400986384
-0.43582649917184657	-0.8392982251173319	-0.8340938263531864	1.316197366467713	-1.6487814430320484	-1.373164518641147	-0.26556723706500107	0.33390112045309417	-1.3643722376126095	-1.1783973217425707	-2.0473658070129073	-0.7028626412178354	-0.46220205071487247	1.1491182612435304	-1.4414492386881899	0.23559794993885505	-1.1078093405561122	-0.25123528140839707	1.469296551693779	-1.1815538496919709	0.647162098051113	-0.6231852755105642	0.9206745631000878	1.2350588684768182	-1.278372588166212	-1.2153376172830923	0.33246980968783324	-0.4992279109951195	-0.8459177825449322	0.26530527430957773	-1.104904198351844	0.9703847647451267	0.9369665612965518	-0.5542740165184414	-1.382590706341226	0.9022893096151868
-0.45008948921734504	-0.8287095020703454	-0.8609204218470545	1.2425950681553213	-1.7501214230371187	-1.281239000671131	-0.19644236198795467	0.3638551004704711	-1.4021480659014134	-1.1455998414502837	-2.060429916264635	-0.7292634447798878	-0.4590880900481956	1.096030806921393	-1.4224502084596318	0.22758080615217816	-1.0897467036999302	-0.2722659794371539	1.425574056571444	-1.201748211859494	0.7103804464774652	-0.5822642754783808	0.9068485188985738	1.2118729322199804	-1.2353424692804238	-1.202245156611788	0.3983294832674088	-0.5155472435520154	-0.8710806759714804	0.32805175531193936	-1.1277529378547153	0.9320615598633714	0.9014848046036621	-0.5493594225304274	-1.434005305332725	0.8272613487513508
-0.4473536550401154	-0.8135527966067053	-0.9018442792789185	1.1758061038691143	-1.8329440919131468	-1.2308393527744257	-0.12278410400796166	0.3880916723604707	-1.406568033384986	-1.1118320571655196	-2.086968955813742	-0.7286792063431391	-0.4236801388792135	1.044387433840002	-1.3930643904968654	0.2178653368041597	-1.0763865494965184	-0.28646509752476806	1.3956193267046035	-1.236970465655764	0.7536747543985388	-0.5328116462029246	0.8853272935243315	1.1947328395685524	-1.1859020535125562	-1.1999971665442186	0.45990922316007854	-0.5698456556843375	-0.893893265116831	0.4129536359239621	-1.162158273610774	0.8957714657243937	0.8726561342856819	-0.5410432427472159	-1.4860501978891905	0.7524107589533875
-0.429543243645195	-0.8047146775996339	-0.9458206435634846	1.120762900658025	-1.8982129138178614	-1.2419704951318438	-0.02590607993970463	0.4034144898471571	-1.3762601147586921	-1.1040274380955986	-2.1051960863148778	-0.7129428710576761	-0.37368011872865303	0.996165019343042	-1.3455668149254678	0.20776700793653308	-1.067075755355214	-0.30109071756450906	1.3837223499820583	-1.2727278801741355	0.7897908660662983	-0.4850296192053996	0.8644349556463412	1.1563476740928742	-1.1303786455377405	-1.189954062770125	0.5119232437556738	-0.6416431617444041	-0.9220969164912038	0.4931040521589127	-1.211065550946563	0.8552584700059214	0.8499007696387416	-0.5260025821070425	-1.5399083262811026	0.6903588918559739
-0.4192334685352147	-0.7875672678892152	-0.9794330504529334	1.0757339266532067	-1.951892750183059	-1.302033442437736	0.09563649566230847	0.4255842821349189	-1.3289071887842447	-1.1261425343713334	-2.1063130754281905	-0.6966985023489531	-0.3322414363476901	0.9643806747760367	-1.27724682319098	0.202747294234997	-1.0606721161872303	-0.32553343121027944	1.3838019580047374	-1.2947388960361441	0.7866823347575654	-0.45981298104794277	0.8579785880340683	1.1181029421494235	-1.077849727143906	-1.155245512421315	0.570789208660747	-0.7173704067479367	-0.9531148570107476	0.5369770378749188	-1.2737045504893725	0.8424368156519257	0.8339465204825924	-0.5109368835062309	-1.607523296830108	0.6290678532779583
-0.41341360310365394	-0.7562569852169837	-0.9785400972034919	1.0550774830910477	-1.9993374851697816	-1.3986960899224967	0.20057878134979043	0.4585095136200671	-1.271610088178614	-1.1634148638214712	-2.0984919309807006	-0.687253314288187	-0.30705039834233017	0.9596146243907487	-1.200575072667074	0.1914185792188841	-1.067394722201817	-0.3648961644733642	1.3919662029972357	-1.3051759764974566	0.7943714038443483	-0.47005373798855443	0.8526314641965909	1.0950970488826217	-1.0303557296036776	-1.0889714348737232	0.6418367829317841	-0.7938743629742697	-0.9779601417506475	0.5475015314701336	-1.3401682015953795	0.8639915200037981	0.820747257649799	-0.5003350956019561	-1.6883789995880818	0.5631278257102463
-0.40993948640204303	-0.7263022049784361	-0.9406940786314065	1.0752522681403935	-2.0457365090584796	-1.5155786446865493	0.29433503686618084	0.4810558281323953	-1.2051150021425676	-1.2050776681692439	-2.091894367052962	-0.6781298807288185	-0.3058919063792655	0.9642729509738036	-1.1276844059225875	0.15921256732154704	-1.089810497069251	-0.4065612534072215	1.3996306865140276	-1.3096684338024507	0.8462466435953789	-0.49383092638452253	0.8352691129181637	1.0613857994282783	-0.9708315442700837	-1.0043335680936036	0.7087596892490369	-0.8640092871736383	-1.000723018232001	0.5382531454504755	-1.4025129971717896	0.9006248181580702	0.8129058264279495	-0.49520589052276287	-1.7704176446165358	0.4928888836249537
-0.41350523391341787	-0.6845582006585851	-0.8937063720056377	1.1164645557019086	-2.101926835363126	-1.6241174760251778	0.38354316677099687	0.4811458660556611	-1.1324518198905082	-1.239818769812921	-2.090077871834891	-0.6681893600803742	-0.3298094248507601	0.9723347674166029	-1.0624698683578488	0.12058956809128288	-1.1192526559004166	-0.4472336873551557	1.411014633757088	-1.300162822273661	0.8814492453660044	-0.5237021356685426	0.8076833895273033	1.028866434567973	-0.8921286977596876	-0.9305974124050529	0.7632478355484983	-0.9256339754345386	-1.0325363613754992	0.5205233955177442	-1.4586596754785404	0.9419212143462368	0.8143038791890552	-0.49088863073853234	-1.8423213518141168	0.41867309553642673
-0.4258963374166016	-0.6103368443065591	-0.8596379889888139	1.1516256271372602	-2.160843060260374	-1.7259361071993051	0.42502546317153767	0.4622951990301055	-1.0595629755817648	-1.2513298295994457	-2.0976902747781034	-0.6695356486520115	-0.35956459254039197	0.9947413182810964	-1.0138245364615899	0.0843913458185395	-1.1503534423339157	-0.49640219116359435	1.4337073428884561	-1.2715273845002313	0.8732666211689215	-0.569501854722023	0.7723519211449196	1.028063442832413	-0.7985334885308489	-0.8871258637372932	0.8184583050411753	-0.9564043351745667	-1.0627119484217584	0.5144279455025865	-1.510981702222094	0.9857506053864142	0.8174207144623441	-0.47606258118953865	-1.896800639081648	0.341698720607628
-0.43880319147759766	-0.5361306841701577	-0.8289957599290689	1.1706968654673762	-2.223628807872404	-1.8103370767225815	0.42239020400437743	0.42314507294099135	-1.0014835798462989	-1.2479910195880661	-2.122343978825814	-0.6825370706755944	-0.3886747842080339	1.014609081157825	-0.9747967513584083	0.062188765984823834	-1.1876695256069283	-0.5427474785101678	1.4640114635214974	-1.2291947250016595	0.8270239708784224	-0.6201522743099588	0.7194021221514639	1.0339940589241992	-0.690808466837329	-0.8993597170911238	0.879724138125578	-0.9489059230452597	-1.0816331407020001	0.5255294026293027	-1.5616079240806686	1.0202687222725124	0.8186871857871107	-0.45321723053346574	-1.9348283508346218	0.271375760649028
-0.45840433069761344	-0.47841545722920653	-0.8029417906510294	1.1716937156806033	-2.2993508242363845	-1.8609294716730957	0.42146509903800417	0.37513439667594833	-0.9717353031205793	-1.2455140323774585	-2.1576745887518696	-0.7049032421345942	-0.4232118123409531	1.0233492664092816	-0.9377063138106669	0.07748678525123819	-1.22640425190245	-0.5869866765710193	1.48724373813991	-1.1763382022219742	0.7663210217422851	-0.6603272821299844	0.6556221852200453	1.0453619733150732	-0.577279010107184	-0.9674238608036323	0.9463230116084917	-0.9120730173283448	-1.0967623614451274	0.5428756415087417	-1.6086111397912188	1.0368395074457588	0.8252621456841942	-0.43374842771195227	-1.9605562033814028	0.22328953115921668
-0.4845322015959382	-0.4331398523982773	-0.8005954134955809	1.1629537476031668	-2.36951921387004	-1.8842073850945351	0.4147866520297606	0.33140870703178144	-0.963590407288019	-1.2549308024907808	-2.1849220170229384	-0.728916288607327	-0.4586896016779212	1.0440962884285614	-0.909012405689128	0.13175466792807583	-1.2652665649366126	-0.6476745074404358	1.5028734465925029	-1.1267649627913994	0.71620353089285	-0.6963310377214643	0.5978783041571735	1.0676548963413324	-0.4697211227158585	-1.0604760792949997	1.0186869692690348	-0.8468418699302249	-1.1025594104301262	0.5716321826994065	-1.648302229954843	1.0375781421743278	0.8318823367000195	-0.4114574890414264	-1.979268614509427	0.1888982150185706
-0.5125895555455718	-0.42239612795192355	-0.7965391258624785	1.1422485284954067	-2.408966413043415	-1.8842666918803221	0.3993510360968008	0.2920212082358754	-0.9804157702343346	-1.2805534572983257	-2.1951459094239163	-0.75198947324703	-0.49147245935612965	1.0726430960203441	-0.8859880882077744	0.20700783350448848	-1.3059363567681899	-0.7257017185582569	1.5102637246978463	-1.0967583564651255	0.677134747424873	-0.739521535187819	0.5503830771161321	1.0733766625646777	-0.3853008902845639	-1.1616148176127603	1.0833213936937622	-0.7705562325340838	-1.0947075713332457	0.6074073155556317	-1.6843405630075488	1.0240887321818788	0.833148808024786	-0.388447603215449	-1.9952314841439027	0.15557112527315603
-0.5491921370114519	-0.45258189066796	-0.7639779972666988	1.1056699177660165	-2.4339342342040835	-1.8593615485238495	0.40483532370621955	0.2472150635125197	-1.0169038203863319	-1.3070349215402053	-2.1950171114744683	-0.7694150196648312	-0.510624549894451	1.0942169710081164	-0.8566266905923454	0.2835306528724243	-1.337890759238788	-0.7987656547464631	1.5008345966783416	-1.0893210688082424	0.6449670766395152	-0.7853702865932728	0.5060101658856273	1.0674136387346846	-0.3268665598798625	-1.2754505368677171	1.127173837274422	-0.7110139700380975	-1.0893137472895569	0.6378370509876509	-1.726510900079037	1.003138365335199	0.8391152037787993	-0.38468833226828547	-2.0173100282964223	0.13695183101622957
-0.589952139217466	-0.4953744338658847	-0.7326106395043923	1.0611439415752115	-2.4598263543128187	-1.8290928477277546	0.4341585711662555	0.19851273229148028	-1.0523688692146973	-1.3197995417642159	-2.1827813062769463	-0.7891690526059046	-0.5159610075540993	1.1156045129325662	-0.8308428738618563	0.33739604220813424	-1.3609262411224785	-0.8576833137968766	1.4652144291975315	-1.1168514720095484	0.6025256665844859	-0.8185301657703281	0.4709599587452861	1.0783098404916647	-0.2727150459688915	-1.3802214443224305	1.1432505913365136	-0.657882723959498	-1.0961658094771614	0.6585262844466724	-1.767170549368	0.9775025175840627	0.8442139844369496	-0.4016211473623595	-2.039329196968183	0.13110325350208324
-0.6262248497681964	-0.541376417803654	-0.7299856102711045	1.0081462628077773	-2.4963714114501063	-1.795947767820985	0.46103821467128825	0.15520449120063642	-1.087114808289099	-1.3173466614850977	-2.1552873853784873	-0.8149051791058592	-0.5231214738364447	1.1397055300916459	-0.8189583048242832	0.34264808946430475	-1.3739947684947105	-0.895098480623702	1.4126952475691947	-1.1846722456834602	0.5141057015172767	-0.8322522197010105	0.45107573700450265	1.0983486252826729	-0.21221591053916425	-1.4674351330549715	1.1350518855593097	-0.603231642947635	-1.1039900304273769	0.6719661408275331	-1.7944191257166928	0.9531723372824166	0.8301100992293226	-0.4129704972342432	-2.054232442638367	0.12075971976597151
-0.6670057961592996	-0.5902048978475362	-0.7389784727832137	0.940701877127552	-2.551437696237403	-1.7517345590166968	0.47679079883973874	0.1294495525137453	-1.1289796330450057	-1.3018911050335038	-2.1250354118384083	-0.8393796892713856	-0.5414519388690469	1.1538522856335602	-0.7919738210163686	0.3171012153652895	-1.3707777600132613	-0.8985180449478329	1.3598045618350232	-1.2666935814373566	0.3841275302766288	-0.8198715508278704	0.43421902391401657	1.1233710000378783	-0.15729488244517317	-1.5427584113606716	1.1154411483976998	-0.5564064523103669	-1.1131316369735162	0.6678798814632512	-1.8262890183016438	0.926656096622481	0.7950600941244212	-0.4095939493996834	-2.058224301883155	0.10661671109249764
-0.7158607259021494	-0.6258400234864331	-0.7572238508799639	0.8670721425707597	-2.628745903592768	-1.7121250394591327	0.4997746815899625	0.1334767032634519	-1.1759504379368024	-1.282692947468072	-2.110978670114214	-0.872693981001628	-0.5707962938058189	1.1613754830651934	-0.7355709587825703	0.2870974637815989	-1.3511172511445753	-0.8651376620751968	1.3234546541463241	-1.3381968394314598	0.2339655526831764	-0.7734414158204539	0.420421421860574	1.1745896298433232	-0.10908011822673092	-1.597750909124723	1.1047649415746066	-0.504879009945874	-1.1316882697177788	0.6376334168000619	-1.8678643361152445	0.9067017675158416	0.765807896058224	-0.4109638835317134	-2.0473814256278633	0.08159805548529622
-0.7634773307016213	-0.6589981659785751	-0.7972610880641552	0.8093615267095986	-2.712735695716777	-1.6813670576802942	0.5183210090433192	0.15535591861703824	-1.2360126509436606	-1.2809301281028582	-2.1164903340888506	-0.9060802441334989	-0.6090963667549337	1.1758017382020909	-0.6711053118695146	0.2692372308070342	-1.3279298802863118	-0.8200454601100919	1.3130834978584547	-1.3982621217758873	0.08172111887872019	-0.6977809944155189	0.4136679918128857	1.2416016307347277	-0.05604979692631353	-1.62329057405905	1.1089098615805375	-0.44765428580116334	-1.1489661822714488	0.5854759135523179	-1.8936220586566752	0.8860349170296227	0.7500057879378428	-0.42717775147033576	-2.0153140986740286	0.035462907720076174
-0.8125181400871344	-0.7035382739732903	-0.8530706661542673	0.7541780938049054	-2.773602348055281	-1.6439593025450765	0.518829632490967	0.16366396335474534	-1.304944887191888	-1.2949663889629714	-2.126652048169406	-0.8978924387953005	-0.6418011700100987	1.195756844702252	-0.6223215980050103	0.2739231695427576	-1.3049642673309243	-0.7864952313273168	1.326064028223016	-1.4451017023827537	-0.03713474465700352	-0.6130741040715957	0.40853260396660895	1.309960353191601	-0.0015083029768890865	-1.6150635548534322	1.124004391113536	-0.41113206457336854	-1.1578537018682695	0.5200720064019224	-1.8938170927467606	0.8476781378420231	0.7418970819234291	-0.4427155944717418	-1.975121465545736	-0.008324407252154576
-0.8659703184569839	-0.7488442712354682	-0.9138548171339993	0.6857185670818531	-2.8007673374780895	-1.6001019344555112	0.5053621681597743	0.1525933914259293	-1.358489980001729	-1.310675068195211	-2.1446904230549713	-0.856343771996394	-0.66493814425116	1.2149753533114673	-0.5881086913852018	0.2931708592379552	-1.282627474730268	-0.770288157146505	1.373280431007363	-1.4811917843770266	-0.08972001105794014	-0.5345277785219736	0.3996807754389654	1.378477513479707	0.05345102672802103	-1.5778936635278629	1.1507573519987204	-0.4053844015246441	-1.1667798868704211	0.44649558052296323	-1.89240557484055	0.8024945831328022	0.7577156377233532	-0.4553025349694277	-1.9462969533102068	-0.029837650478570944
-0.9087697606860233	-0.7786896387215207	-0.96312240439664	0.6281573263290956	-2.7960205140668375	-1.551525970221759	0.47982411113984097	0.12674432218289722	-1.3927876037901854	-1.3210862492325002	-2.1732835678323372	-0.8100746279730344	-0.692774816384937	1.2285805783881014	-0.5723738475840862	0.3186032027114467	-1.2672806127394456	-0.7743002949793419	1.4477139322119876	-1.5139436205696488	-0.06004609240883663	-0.4685162235231208	0.38868946532859616	1.4339523595696035	0.12073999318439407	-1.5244154368509941	1.1822121643238568	-0.42076748217513726	-1.1798957447216645	0.3643902760871599	-1.8883098589487595	0.7566320813498464	0.7947722597324294	-0.4724821528183584	-1.8984311811301489	-0.022248035923102365
-0.924590474497504	-0.8007727792666998	-1.002558006412768	0.5959166906866229	-2.7600981837632044	-1.4998882931717472	0.4609976722225628	0.07630262198967766	-1.4168070731035685	-1.3242352171583953	-2.1984924354552526	-0.7513163289612115	-0.7192845633269765	1.2390647246540887	-0.5813890258095056	0.3529820241901523	-1.262359409963291	-0.796780344774618	1.5220810933977127	-1.5502043754428623	0.012688344898567183	-0.41450358551419075	0.3707329891793381	1.4693380088312815	0.20166781509275272	-1.4698912703510199	1.2130695411106793	-0.44966113966331794	-1.1937572925328648	0.28494579170251677	-1.8625190797818902	0.6910577315580129	0.8155662385939362	-0.48869244390546085	-1.818721881885266	0.017660453898086712
-0.921367688016959	-0.8154644805322377	-1.0427472356394174	0.5747389584808495	-2.7286093551935124	-1.4647860893340034	0.4540649134904952	0.007092107428417515	-1.4104734913793209	-1.3100723949079591	-2.212649106622984	-0.6947891433998699	-0.7380833548978389	1.2384271162030334	-0.5927566974951024	0.3915657557773805	-1.2648230491308596	-0.8295266362494026	1.5712169340622033	-1.5966013636687473	0.06153298309512323	-0.35869426203654153	0.3370416846690886	1.501166008609848	0.2941696874280704	-1.4256287622150416	1.2474845283911915	-0.4927455211140163	-1.2128138137317652	0.2269745323991128	-1.837068783857034	0.6105316242303016	0.8235392512521251	-0.49884354851825796	-1.7283524001720387	0.06982155024332472
-0.9140476953284103	-0.8149599661735122	-1.0671419584539548	0.5830094619318735	-2.7192057883532352	-1.4554452705725343	0.4339816586627253	-0.056617908547878036	-1.3696045885002426	-1.2781970047451683	-2.2040929256019224	-0.6744635728576289	-0.766593759946306	1.2173918602264266	-0.5807418866050625	0.4191349134927903	-1.267016325923689	-0.8665530446596877	1.5871739199413648	-1.6450290698779582	0.08868717302322107	-0.29053579048344946	0.2889175701317958	1.5307146641345584	0.3831652213819353	-1.3965037612701712	1.2808801623803419	-0.5446550214313461	-1.2404927203195018	0.1943591233536408	-1.8345564803237324	0.5347879902461521	0.8449993611351001	-0.5072098042227446	-1.6266193649107208	0.10439023744984208
-0.902151398197951	-0.8021708311041322	-1.050175846714561	0.6301754145283496	-2.684419249129852	-1.4573319676953864	0.4034789945124911	-0.11774547317959587	-1.310733871152673	-1.2552532326994605	-2.165864361813296	-0.6860255668486426	-0.8027986878558359	1.1896311452455346	-0.549491982128868	0.4374041844156543	-1.275224406109596	-0.8981519326526447	1.5671701929093675	-1.6854062231703644	0.1044766071220367	-0.22391133108493616	0.2373108725750587	1.5444231373959005	0.45750168424750415	-1.3831459128825565	1.30812254785906	-0.6025263051885503	-1.2756948100588041	0.1734832252226625	-1.8427148554818757	0.45917865348537895	0.872483433650487	-0.5116665612162421	-1.5068042120863447	0.11478978310149228
-0.8926793904915238	-0.7844733183881156	-1.0228457775800501	0.6807526068453186	-2.6030887747420146	-1.4671324140467061	0.38655436500815626	-0.1990824589516073	-1.2403423536045597	-1.2464933764692439	-2.1184489511821747	-0.7163890311121188	-0.8092155830555049	1.1583242791532924	-0.5206434118075259	0.4462688548312084	-1.296753149365526	-0.925882108247993	1.5207542930197342	-1.7191763111153098	0.09529821384276897	-0.16359453353664208	0.2039924762284157	1.578879764828993	0.5007163472586321	-1.366816762808409	1.3328435528455715	-0.6535415379898993	-1.3147965821072147	0.16447241242185812	-1.8549722521943532	0.38290902204300625	0.8980636872588391	-0.501079080718046	-1.3954660509763	0.10459094681385488
-0.8970514891288188	-0.7673836542970695	-1.0112753833479213	0.7269857271321698	-2.4970724687030876	-1.4852728771493378	0.3669907906595052	-0.3023395864059618	-1.1672639531682023	-1.23927937722083	-2.0724658625750827	-0.7495085766967782	-0.7692476103297798	1.1134907972455055	-0.4897313221361669	0.4336606691128142	-1.3227474284738916	-0.9640634688472225	1.4683677914291953	-1.7567879852167472	0.06575850754822013	-0.11339591204902728	0.2070610679814834	1.6463094654572807	0.4978367625104082	-1.3290900776466585	1.3545503774043177	-0.6871794315957265	-1.3418292240629885	0.16565009680674692	-1.8706344813269637	0.3171556092866718	0.9360002601234351	-0.4689124550017369	-1.302159766637903	0.07269216091467307
-0.9067826811257198	-0.7554455073026481	-0.9980489091531753	0.7748314888954644	-2.3550672515041	-1.491122008897591	0.3429528042424165	-0.40062825754919534	-1.112596567729789	-1.238574249474744	-2.0240200683483804	-0.7621035719817536	-0.6997463088009664	1.0651810391251133	-0.46086240152537605	0.416870479411002	-1.3516731647915106	-1.0125186198330773	1.438474978913327	-1.8004918132681638	0.025945061984000106	-0.07387233404806941	0.25030261376646995	1.7075492880881307	0.45098692842655275	-1.2680144771303192	1.3595290068902686	-0.7195242059765666	-1.355594108360861	0.15798326964402867	-1.8695733636503984	0.2713938304212483	0.9727978311797179	-0.4161217034230639	-1.2101962816335654	0.027369185924761945
-0.9110683849995231	-0.73663867084606	-0.9869154920431139	0.8016915721637913	-2.1805079120325646	-1.486829680276249	0.3323638537707366	-0.4748972663448431	-1.0921967178056087	-1.2498442399463676	-1.9852541062189555	-0.7572476191777652	-0.6137673077549489	1.025337789569423	-0.4616682729875132	0.419831914156693	-1.3835789627902455	-1.0643706890217113	1.426573579522855	-1.8416037277682122	0.00021958421729754708	-0.06856983541329337	0.3291790108466049	1.7438567574587935	0.3759401447766583	-1.2017560106248621	1.3488764274613458	-0.7502525813261731	-1.3702206788346838	0.13169748992944127	-1.841931413458991	0.24019583933528327	0.9889864597693467	-0.36222928157633527	-1.1164332628278013	-0.023442956787924053
-0.9131654215315429	-0.694311131846238	-1.0071146011856287	0.8011580896337767	-2.017286900758698	-1.504221395208318	0.3275651021124955	-0.5192082024902372	-1.0990929502578537	-1.2487955884265485	-1.9608602187244415	-0.7486660879365401	-0.5162526846086299	0.9810283694022288	-0.4962393447016045	0.42627180761472594	-1.4168001193087791	-1.120782177309186	1.420443761776592	-1.8739737195537134	-0.0027763818908411093	-0.09993653143248518	0.42976940786013496	1.7744460614659125	0.2958584402731588	-1.1298307358240745	1.3445289869339525	-0.7563025319859332	-1.3908762907254923	0.1008842434441299	-1.7922076374748783	0.21494423086213926	0.9857914980182313	-0.3254091720329475	-1.0180343891782626	-0.07748978762295876
-0.907638774691226	-0.6230895084584415	-1.047696476521962	0.792338861294738	-1.910659617449016	-1.547381908564885	0.29986723827863815	-0.5218970622895838	-1.116820961430903	-1.2294286823406857	-1.9358556512972016	-0.7354826206029564	-0.4397593500261445	0.9257573244942844	-0.5567366851723199	0.41953086222674446	-1.4488729951795438	-1.1773068962034192	1.4263303327868926	-1.8989006381610114	-0.015604485327854944	-0.09293541203293573	0.5288997746059845	1.7870526716282342	0.2277964776691363	-1.0576504806684004	1.342470028299085	-0.7443411791548042	-1.4114932372109696	0.08242819824233169	-1.735208098231822	0.20627459899752337	0.9539981334627298	-0.30999651883472934	-0.9285692417104225	-0.1436351922143116
-0.8882339872064181	-0.5244083234376017	-1.0785065301285879	0.7728835155430117	-1.8572343549466332	-1.5907537023458187	0.23654361904650062	-0.46430143982961053	-1.1397933588012747	-1.2038271210981948	-1.9087792134072958	-0.7278917545370878	-0.4099179116584124	0.8746991536898898	-0.6578654135547114	0.42175602866549544	-1.4696028024292218	-1.2074375606620644	1.4246452963068588	-1.905151893947291	-0.02087773203264151	-0.05419985397439832	0.6167796916701457	1.8007359388709716	0.17786858685320206	-1.0105883923093852	1.3215834118522616	-0.7393198460603746	-1.4346372441163011	0.0759696005926402	-1.6924857155155162	0.21893957325757998	0.8933843224290194	-0.3134338731451233	-0.8712444987111949	-0.22234126886517575
-0.880777857314792	-0.42397957361997163	-1.1058112672560225	0.7418805593701728	-1.8326973510922648	-1.6222789656657786	0.15001866211188428	-0.3528058423964364	-1.1669811233904928	-1.1747722419197466	-1.8818404560840414	-0.7582298171294013	-0.42692145149927807	0.8393046060210173	-0.7850180920830774	0.4428165745475581	-1.48270474537586	-1.1911965172992252	1.397799701992416	-1.8804535034321337	0.06559831860891181	-0.06212908575057645	0.6973025730997636	1.8786441415193553	0.14430592979379847	-0.9800011570844521	1.2792161187623257	-0.7223581523300276	-1.462890608154671	0.07124189353745379	-1.661544714105379	0.2326005852576764	0.8210268682020205	-0.32467949432293675	-0.8532994014883464	-0.29091852412282615
-0.8969520042496472	-0.3420324612445707	-1.1305638046705133	0.7064817071500146	-1.8366882859570062	-1.639385266691247	0.044884721212244925	-0.2316966503382011	-1.1890057401227938	-1.137927810503558	-1.8622098720647873	-0.8243080310480216	-0.4613968577192681	0.8347569146943103	-0.8931066194566505	0.4697607222779652	-1.5089177446076103	-1.14254509992832	1.3651692580299843	-1.8445572364020812	0.22899536613383736	-0.10409727672846554	0.7648147519059226	2.0047318483013767	0.12161744827091489	-0.9444079810146085	1.2239415177711859	-0.681666881133363	-1.486918395753285	0.08202092986715401	-1.6369737244171791	0.22422939166722947	0.7379455269133622	-0.3271975977927778	-0.8726466735260112	-0.3229853457686233
-0.9244726634563797	-0.2814056393900102	-1.1380304137562716	0.6698390785170235	-1.8646835778246866	-1.627212548908443	-0.07741710388408234	-0.13353485081411456	-1.2053496906815182	-1.0978199032368967	-1.8626584442335532	-0.8960804529190094	-0.48813255167538044	0.8471073030476342	-0.9650896632917606	0.5066199498751608	-1.5389036659677462	-1.070024670652558	1.3383236637155411	-1.8049322008812776	0.37884562471025884	-0.1507235411437739	0.8202579792136625	2.1318566027060055	0.09553405123470862	-0.9104747790918821	1.1591687043234589	-0.6394893625157722	-1.5032517676910093	0.11617038312579527	-1.6223197223604333	0.2011936873797922	0.6392142185400891	-0.31358052405742926	-0.9163287579849871	-0.319027170403902
-0.9577267933311816	-0.24961515630405198	-1.1388885354959837	0.6382569127401687	-1.9045028464898675	-1.5809458426462766	-0.2047461926223771	-0.06552347768543967	-1.22817465550819	-1.0630727748603472	-1.877947649094703	-0.971485313766302	-0.49651723996124797	0.8759539904132007	-0.997674546755737	0.5512803492223314	-1.5543933035946664	-0.9750430633493137	1.299280351259544	-1.7610548071902603	0.4723223649426494	-0.24514584180002813	0.8732298998778406	2.2503789030467134	0.06421377939641272	-0.8918976389501656	1.098159397232908	-0.6006663966928716	-1.5124292778278132	0.14944420937780484	-1.6141117622641332	0.16923840917312227	0.5469920793457296	-0.294047337908562	-0.9676794141510546	-0.2759213337373898
-0.9979134484703884	-0.2512259551602237	-1.1526058173278342	0.6032391194700215	-1.9501381487901213	-1.5208050551840384	-0.32922256724125587	-0.04202767234594506	-1.251718730088826	-1.0337195724047086	-1.8962325166076597	-1.0499002726464066	-0.4940112821688037	0.9215531847530778	-0.9825827721011751	0.5792290941537632	-1.554669741528389	-0.8824657192629244	1.2623554967403876	-1.729914238685263	0.5106378274527994	-0.36131749286708836	0.9130710288489233	2.3422872486002975	0.034348968773059006	-0.8726440203158934	1.0455006863106573	-0.5529931213690864	-1.5018460040257573	0.17459303154502132	-1.6055005113374867	0.11940667834371595	0.4726979108526101	-0.2755550155519159	-1.0132660813389511	-0.19103994339840485
-1.0279264657026925	-0.2556389361775097	-1.16680757379502	0.5659410694430121	-1.9953113016163428	-1.4722105575797273	-0.44498600106130065	-0.07533761132141015	-1.2698589506187503	-1.0049148026404695	-1.9206663758795883	-1.1106399020089417	-0.48622638050211114	0.9624096203405823	-0.9272544051502256	0.5615292040549316	-1.5202638510081883	-0.8048876562185816	1.2482825673979572	-1.7096822706291601	0.490995199949008	-0.4204119839269169	0.9312771638534775	2.374558154134353	0.015044956869611265	-0.8495188632319186	1.0112679674994614	-0.5130617676390539	-1.4634650656053048	0.20123177718476234	-1.597490890993815	0.06653087711778312	0.4259453817532757	-0.23429961012414863	-1.0352213071852816	-0.10322726281290448
-1.0295941464403913	-0.25073055853087256	-1.1703382222812881	0.5456565394160633	-2.0106836464093822	-1.4370564603044198	-0.5333390538657237	-0.1291802894343509	-1.2877855444016808	-0.9839899861070588	-1.9567586702308255	-1.1429042579977806	-0.48753276505620535	0.9920045514135518	-0.8677460887466781	0.5056546203171725	-1.4469409674229792	-0.7269774500610782	1.2494811104060655	-1.6812869319905115	0.4237028571472824	-0.41061251815406097	0.92245693771258	2.338661182780973	0.02197058451678961	-0.8222932057469148	0.9965852296934365	-0.4889417353418156	-1.4156691009867286	0.222555670528436	-1.6019667580781447	0.038559749871272544	0.4140907167230748	-0.16210443905131602	-1.0396242274506986	-0.04328984552706934
-1.0058486765959216	-0.2583499410448782	-1.1677258590515378	0.543949395320017	-1.993846522774917	-1.418271035906353	-0.5936625318921706	-0.16127062381285287	-1.307749114349607	-0.9793433750623407	-1.9966616073622707	-1.1553722449269408	-0.5126909380413366	1.0306220787870761	-0.82742402523461	0.43744017975510363	-1.3585628486781274	-0.6477462201580503	1.273973845383559	-1.6535511427823448	0.3542890932574244	-0.3640598022667119	0.8969316899375792	2.2372393656338856	0.054983091164803224	-0.7937978501681919	0.9763027994689759	-0.4607408202955924	-1.3667186978375525	0.23220114321389246	-1.6147960344107026	0.026327511108761546	0.42986815332414335	-0.08460479717482665	-1.0509695116200943	0.010714976371311465
-0.9645781598783673	-0.2791444425051198	-1.1592871341942246	0.5354441595557868	-1.9500089035982309	-1.4233306460688153	-0.6419080458755634	-0.16929627688213475	-1.3216198087670807	-0.9795814310108047	-2.0281149548790935	-1.1615956543618697	-0.5506089551302913	1.079715018064244	-0.8048189237158831	0.3775537518204196	-1.2675175595397794	-0.5781622379509126	1.356332767512645	-1.6303917009383124	0.2906291428902773	-0.32067667770332076	0.8693775689334646	2.1044756647813285	0.10916246079280616	-0.7800653367693151	0.9510923698889305	-0.43118800787779155	-1.3230350752574063	0.243920290709628	-1.6126076858066951	0.015512854148554248	0.4665588144634009	-0.02387343522250677	-1.0708328936058833	0.061592466318792186
-0.9184983346597884	-0.29260525030509216	-1.1457503429127935	0.5693523091635043	-1.8922284697812337	-1.4490883244709785	-0.6830291459147319	-0.16123788274984682	-1.3366458929147738	-0.9826490380429205	-2.0487159648278057	-1.1793387216692084	-0.5842339789518616	1.1242893805558487	-0.8094262292468875	0.3354588384849858	-1.1932499265327283	-0.522369743647056	1.4803797575178324	-1.6001189606313175	0.2293633677511659	-0.2790552155000968	0.8364099590797058	1.9696054609453504	0.19798737847984768	-0.7788216570791551	0.9333481968667995	-0.4063458440653001	-1.3053484141330933	0.26998886062412036	-1.5866483178500916	0.014334022965585797	0.5114363080948992	0.019063090419501234	-1.0895041986318448	0.07862475630212773
-0.8925694335198078	-0.29754098113985256	-1.1301299940493317	0.6824262177537642	-1.8325994380681057	-1.4943579353970997	-0.7077858393774096	-0.14603375161655624	-1.3730436782440976	-0.9931445933404248	-2.06366318892663	-1.215307488035981	-0.5959380342808361	1.1626769030543342	-0.8357513636766898	0.3114008625177821	-1.1552624939921041	-0.4773945466422692	1.6025028869749498	-1.5799188129424746	0.18425502832819884	-0.24813331295951552	0.8008699149447965	1.822902831804205	0.2969343673435346	-0.7880321719393343	0.9040772308314328	-0.3737953461713938	-1.3113387901447477	0.29563658655092945	-1.5538098661398023	0.00815635069028283	0.54876020489654	0.026166717537547422	-1.1138070396404411	0.09661391650924608
-0.8921845841188002	-0.29561714024182073	-1.1128187337135222	0.7659360487664243	-1.7818452428647933	-1.5495577262684492	-0.7222594935724274	-0.14344720763910268	-1.4271694747464707	-1.0128731033986393	-2.071872947876763	-1.2526056085269501	-0.5818800218779753	1.1777465895505161	-0.8544125791004132	0.30379602898299163	-1.1440318232122013	-0.44288185770204036	1.7041800226074102	-1.5781224085726089	0.16225719047350123	-0.2376579011916053	0.7874736632030324	1.6929081921384017	0.37951960441532046	-0.8021341466687616	0.8540209086099744	-0.34428871658305715	-1.318889591442979	0.3076985182624393	-1.513500617080484	-0.02166136337765032	0.5738141327595341	-0.023547941734217398	-1.124499193521502	0.1471600026231236
-0.9063245270769018	-0.2833781081780393	-1.1059569262967124	0.780340077076814	-1.7540849422550953	-1.5927219462991282	-0.742243235116962	-0.1597358864844585	-1.4801007667621326	-1.0269967518854046	-2.075303858771531	-1.2869190326562696	-0.5546308119807879	1.1695624920349115	-0.8458776677059644	0.2996991048928204	-1.144141183273894	-0.4260784356589629	1.7602461839128782	-1.5787067462259308	0.1672187181612569	-0.22498654051748307	0.7954911887205729	1.6361802468378541	0.4515579706257169	-0.8049909673796314	0.7991277212675885	-0.3365929778187683	-1.3201185989695747	0.3175035043948398	-1.4625339119798961	-0.062405648758603736	0.5937980634035768	-0.09679113030231043	-1.1095913805066444	0.19446206529539592
-0.9430580096995869	-0.2663553074357397	-1.1019354701733397	0.7895281704794626	-1.7527024103539635	-1.6232464076089297	-0.7535140358626624	-0.17776393430199453	-1.5143923728957447	-1.033800933298487	-2.0846839025381976	-1.326956300020979	-0.5314445402093835	1.1389718436548137	-0.8156330675284966	0.2808440916279905	-1.1496790552868128	-0.41332489498430913	1.7510603026293368	-1.580150233795275	0.20539130945526768	-0.21147462523811228	0.799868119284938	1.6335480183235283	0.5128405480969803	-0.7907172711867101	0.7336427106527189	-0.36218666221980766	-1.3058455407730647	0.34141355192089096	-1.4134911024798107	-0.09657683115098001	0.6128115809546162	-0.14634840810721012	-1.0916188792157542	0.21996615750393073
-0.991748003984862	-0.241026255233218	-1.080244939114204	0.7697435897949266	-1.7644989715046986	-1.6477475234872287	-0.7432457393036302	-0.1890309526088449	-1.5211772787333595	-1.0488406451818761	-2.1012255564250104	-1.3657361846631215	-0.5168196062075765	1.080722381187829	-0.770345533391141	0.24532978080480464	-1.1616296798061907	-0.39503060328556766	1.694892419961557	-1.5771157278629258	0.26709435710438206	-0.21112789646344704	0.8088084344954714	1.6311282405374445	0.563524025237418	-0.7752207100264765	0.6622339747850734	-0.42501630248581	-1.265122583515414	0.37481974039483323	-1.3753867303372187	-0.13082635359032607	0.6381368955300603	-0.17084984101688655	-1.0728196885389296	0.25833898730743904
-1.009532235148421	-0.20698369299174396	-1.0505716593251293	0.6880597932707162	-1.7705578294396875	-1.6445264236841663	-0.7350930214326397	-0.19849721245037982	-1.481683409986339	-1.070657418180421	-2.1158507856502147	-1.3787672419697286	-0.5135988342251556	1.0197710893026721	-0.7237759310185676	0.2097729300349957	-1.1786898494301925	-0.3850474381229577	1.6318870926792592	-1.5524057663051285	0.31520732149707137	-0.22041952716229912	0.8321689187783494	1.625323654538684	0.6084761885984414	-0.7630649118833257	0.6140847208073859	-0.5057396899495192	-1.2145730896743303	0.41870290782021896	-1.3394178161979338	-0.16233397438574187	0.6738119124575732	-0.18788996165655053	-1.0580717325876503	0.3025790652636059
-0.9954525067224498	-0.15667814078918338	-1.0374243476524967	0.6472285646592111	-1.7691752975385562	-1.6237282752434505	-0.7315510856848897	-0.2173396942101835	-1.3873325996732917	-1.0855585152077418	-2.129867555596994	-1.3675947402698796	-0.528075875635933	0.9836428551969686	-0.6874710146435153	0.17331292347534039	-1.2017708980062551	-0.386723251102995	1.5852500593932954	-1.5054012983406417	0.3293818779104306	-0.23839688878205215	0.8536332598564487	1.62585298092939	0.6256144185026205	-0.7623884333907697	0.5959793861886464	-0.5874161230757997	-1.166658367025095	0.4799526775438026	-1.3001961301155318	-0.1755062937118857	0.7208152686699294	-0.20226175106254746	-1.0758158666448565	0.32489514594607444
-0.9816790870034028	-0.09383267145348081	-1.0367118849534742	0.687940902878313	-1.7633827630292807	-1.6085976315195147	-0.7148254827470257	-0.24487902083088714	-1.273595914277428	-1.1018608276279254	-2.140864235694658	-1.3288148556277373	-0.5575722312912637	0.9639905399247063	-0.6449958905078594	0.13204590294726545	-1.2294693714093266	-0.39448709637312307	1.5656532178105445	-1.4565946404849694	0.31607753708628394	-0.26923473586210867	0.8584842262220089	1.5998367688691855	0.6093745354727352	-0.7757670965012318	0.597410531206981	-0.6733833609031731	-1.1111182740816326	0.543547634327784	-1.2596356507028834	-0.17365597641203653	0.7702940006534197	-0.22266411213069243	-1.1196167020653487	0.3346692252075451
-0.9639629244413822	-0.034758902835720404	-1.0374845111693034	0.728662386512215	-1.7485822302973326	-1.5864576670503658	-0.6825610649158095	-0.27839768408301435	-1.1853259441851431	-1.1225747085107978	-2.144757042683996	-1.2517546525429908	-0.5874177777865246	0.9578066113857016	-0.5703225384077372	0.09981698492482395	-1.2648291246898435	-0.41762388368760306	1.563862037300273	-1.4104580007184855	0.2790998686908949	-0.29911294976783986	0.8544264797637819	1.5519273292206022	0.5608812140839696	-0.7812934054173393	0.6102165788474536	-0.7599719677087867	-1.057577734956721	0.5933395870963715	-1.2246286843638494	-0.16749322605044187	0.8055454898327155	-0.2521445223557365	-1.1566213286114206	0.34216081891082173
-0.9375994314608078	0.010325229678343444	-1.061040111249436	0.7317474397714986	-1.7222553763613295	-1.5391864521039296	-0.6390184749845791	-0.33040686266763275	-1.1246890451405982	-1.1336759504619909	-2.1402513351076307	-1.1440939029305797	-0.6109614566529167	0.9656296885911193	-0.47343074028839816	0.0788906034898033	-1.2967622627040007	-0.4522007366383292	1.5719422516021662	-1.3733062755619894	0.24022590960856277	-0.32108294576252383	0.8433403624931733	1.5119001716757947	0.46677415605466077	-0.7675088552113428	0.6193671310755298	-0.8326973287971706	-1.025546208454569	0.6275467367081631	-1.2049071016274302	-0.15353750625460322	0.8116804743020383	-0.28766623479748743	-1.1916345928797722	0.3323260600741852
-0.9205534828216304	0.02941775498866751	-1.1094780752803262	0.7119201804845623	-1.6951843834417137	-1.4826300185077	-0.5975361785840373	-0.3946243651205176	-1.0918988438907866	-1.1397810308618601	-2.1299386165346204	-1.0346719707842025	-0.6425077679450174	0.9722940070590018	-0.38502501286883395	0.07231000097755523	-1.323111962012867	-0.4915672442549727	1.5717299635416895	-1.3651486905007642	0.22010704471763956	-0.34339266591016226	0.8229979061445686	1.469748506848563	0.3416427931805243	-0.718594256518867	0.6128088415221717	-0.8947334640842023	-1.0107704999887548	0.6632641732112384	-1.194272785223967	-0.13282589002725897	0.7990938875322001	-0.32826707639715663	-1.2292238395440733	0.29934904480088714
-0.9255120186414125	0.014953996957493956	-1.1540719072373782	0.6689946518838011	-1.6681290566059637	-1.4274710010515779	-0.5690090373898853	-0.44280693196634113	-1.0872441878682635	-1.148266670746377	-2.12371412252942	-0.9500336024691686	-0.6872576011140306	0.9749696333901439	-0.31235819930827446	0.08108959149986296	-1.3548901732729604	-0.5304959268588139	1.5375604311408022	-1.3836883935707618	0.21376442860720268	-0.3698316105560848	0.7997385494992787	1.4221451402830407	0.21754557380121606	-0.6266972551455566	0.5954730848849895	-0.9448124449791482	-1.0019326930559311	0.7219074253336858	-1.1894828801979744	-0.10946563411666303	0.776938863188558	-0.35828401435014934	-1.2572490664617102	0.2702228487208613
-0.9407672394554947	-0.04513791810709189	-1.1715509921200689	0.5929962548937442	-1.6342981484983778	-1.3657437570695348	-0.5379314076031803	-0.4692985445708614	-1.08768347667194	-1.151210729754606	-2.127302699879546	-0.9013894021920704	-0.7395170914053193	0.971085753601522	-0.2750927492712813	0.09484308347349671	-1.3946668579340502	-0.5539384368115436	1.478323216931964	-1.4050832514121887	0.21172959613491268	-0.39140234311327593	0.7730566543693624	1.3928881544021887	0.10806215997002658	-0.5058938074172783	0.5668130557560345	-0.9757801313541586	-1.005512004863725	0.8050716275449507	-1.1857904551365295	-0.08586662758673172	0.7440846233025702	-0.3744585369220551	-1.2774732686767192	0.2500118825307151
-0.9589834444365113	-0.1252280529332081	-1.1718043121908324	0.5105168072819122	-1.5946942884863484	-1.3143025337474432	-0.5110886208697157	-0.47367356911500336	-1.0874728587523685	-1.1542813501531581	-2.136493988030643	-0.8962497973934287	-0.7894144083676646	0.9506735488053989	-0.2925939981964746	0.10424113937363381	-1.436983126249995	-0.5583770765965074	1.4275244531270732	-1.422969190573025	0.21444847867235609	-0.4098630236310471	0.7440867464390131	1.3825140773163134	0.02272965280592078	-0.3722893051375641	0.5272472965463286	-0.9738908337851842	-1.021268157536149	0.8980000890510981	-1.1715562722228483	-0.08039028525572679	0.7258482586099099	-0.3923714093325158	-1.3012782691158855	0.2517109106353829
-0.9908290778640891	-0.18904304082573825	-1.1589134870898483	0.4631648979178313	-1.5453069591003026	-1.2956283095727281	-0.5036140675955891	-0.4482951526526797	-1.0903643419053388	-1.1595215943858197	-2.1523494597385016	-0.9234422863733937	-0.827032532147032	0.9331611523072272	-0.3382681878333402	0.10727783710181187	-1.4840930106034531	-0.565457763872521	1.39138683349885	-1.4478527177704226	0.2219513822350785	-0.4355139483345488	0.7211750160479327	1.3674480799101005	-0.04515821156664863	-0.24026672179428782	0.48949747134573574	-0.9358193885508307	-1.0374164878912178	0.9961857065001631	-1.1487472006705035	-0.09552110575610684	0.7323121966700818	-0.40386741011670546	-1.3321306823865238	0.2829888978040124
-1.0349715659619503	-0.22809123649384477	-1.1222580728503515	0.45126366479110896	-1.4831321887590274	-1.2963288709798384	-0.490187145713122	-0.39942093085086006	-1.0929278628692625	-1.1491134267149667	-2.1830344608672405	-0.9551647400440892	-0.8517223785939031	0.92422881108422	-0.37955485506523823	0.08935215805551944	-1.5408265803858359	-0.5894022628485505	1.3664297183890635	-1.472915596128741	0.23057127894216486	-0.46301759548045274	0.6969517866068802	1.3540564823112222	-0.11181346046053453	-0.1490566062749566	0.45488333888578614	-0.87803207357447	-1.0453318487254277	1.091306629426017	-1.1313528043649324	-0.11543066912162159	0.7298902758574602	-0.3855253155238854	-1.368390831750787	0.3230280820947914
-1.0744644449700895	-0.22634975018330428	-1.0818661875670916	0.45641558179524805	-1.4178359512075482	-1.2852607420823197	-0.45121848113356383	-0.3381746798657459	-1.0955214721074107	-1.1230538337741636	-2.215704726940913	-0.9690382861109343	-0.8658666616748644	0.9177915860372613	-0.4233120474361113	0.04445288054654224	-1.5955400268064017	-0.6183138111077542	1.3730062255959137	-1.497130895613677	0.2409532539816383	-0.4655917939590263	0.6707218056074362	1.3415110867655122	-0.16480548015003219	-0.11033601809722134	0.41201311983421884	-0.8042822933597972	-1.0518248750063866	1.1632132549667478	-1.1163153454531036	-0.14363681650904048	0.7137551022263442	-0.3436368073771385	-1.4078252856632507	0.359967940392439
-1.1088181445620553	-0.16342829976948042	-1.058719066101065	0.4748862712201481	-1.3568753023658513	-1.2650297147806928	-0.3969653133844774	-0.2832965656352483	-1.0987138380026253	-1.0886140687741126	-2.239034921025334	-0.9739408086453885	-0.876987362894778	0.9138203626252072	-0.4649650198780718	-0.017180957503278842	-1.6395999805504413	-0.6507921234798755	1.4188869826664292	-1.5257721189084266	0.24763356569385966	-0.45170513141814916	0.6604636708695815	1.3209285721445951	-0.20054088313796253	-0.11413470501695629	0.36749573387475676	-0.7138647101477286	-1.0672496099188298	1.2105921426124084	-1.1051587343677172	-0.18206820526518225	0.700765547307717	-0.2924914074975096	-1.4405685796287881	0.4095758269210468
-1.1559635051970283	-0.07401680627944114	-1.0472341673928192	0.4979235711019715	-1.3013507846254886	-1.2434457514282966	-0.3281868919601768	-0.25574086848304145	-1.1023394750466724	-1.0478884213880169	-2.260584150360497	-0.9724336428230517	-0.9002804459819262	0.9220859808560149	-0.4851932075892841	-0.09352380017396211	-1.6778213221119074	-0.6928950374265349	1.470707382762365	-1.5559725401989204	0.2543528422832103	-0.44361479334263204	0.6616898434753387	1.286922052186593	-0.2295978779673769	-0.15999994681222068	0.33350603968931614	-0.6230524736656965	-1.0884520611136066	1.2367862869425807	-1.1032116991294083	-0.210151246864506	0.6772577013217109	-0.2314953585327352	-1.4685709698230567	0.4622130245483625
-1.210402678289189	0.007513929787855092	-1.0348309834280551	0.509367533488681	-1.2673592991582807	-1.2239894190160139	-0.2533381602585158	-0.2543862070011784	-1.1182080308726505	-1.0041283140006043	-2.2787157927266977	-0.9503511233587052	-0.9339711998439544	0.9398312936833391	-0.4813063023047353	-0.17522994842275286	-1.716398083873873	-0.7271586190318934	1.5058322114353966	-1.5706937991977061	0.24714866944514338	-0.4395556150614527	0.6625905114976086	1.2441942497912457	-0.25006138409229833	-0.23361121416368444	0.30218286570313035	-0.547812247591055	-1.1147887257734204	1.236687863751913	-1.1026794874598536	-0.22348397676301585	0.6447241911868007	-0.16282338620676845	-1.498802224218076	0.4995122926373825
-1.2642082897824127	0.09875808688218066	-1.0263479275583578	0.49213757200501507	-1.2631607886823222	-1.2184887146342596	-0.18527107452549052	-0.2596616107779786	-1.1578703939553276	-0.9851350653528381	-2.2885421880078285	-0.9293608757543664	-0.9578188801474627	0.9478086779568201	-0.4523437703624845	-0.24825467525682826	-1.748388939698368	-0.7485818498307499	1.535070469098128	-1.56233372089028	0.20581992310368627	-0.43793404513549383	0.6709999066108038	1.194794054185164	-0.2502006626774602	-0.3099908396539144	0.26940491930443916	-0.48744289260376245	-1.1502366170180423	1.2273682057665987	-1.0902072226820276	-0.23685028096736996	0.6282600639648364	-0.10988956056730843	-1.5339114027245748	0.5380531581875065
-1.317736390823209	0.24400959430513694	-1.0196761101946206	0.4630886861278289	-1.288814001012108	-1.230123964670868	-0.1459817560332851	-0.25949790546294993	-1.2236704408567893	-0.9896731952058504	-2.295497277277999	-0.9394961425483936	-0.9527576670322306	0.9390306438018762	-0.40570904706367844	-0.29636081028047706	-1.7687025711577165	-0.7822453092202848	1.5604388923250876	-1.5370741348070809	0.14627726141983327	-0.4480592258178838	0.6896579557458299	1.130713153171546	-0.24591784618373008	-0.3731947455814476	0.2478567358208387	-0.43769138995410517	-1.1883330885278443	1.2180553355875374	-1.0559870040284225	-0.2467062049718086	0.6231695071464569	-0.0761741581429868	-1.5603745977638168	0.5871896110936655
-1.353590217672163	0.41324680846943024	-1.0101069445215243	0.4430846154880876	-1.3466336000387684	-1.2464407441105456	-0.14649406515808944	-0.2583765240550035	-1.3077130084205384	-1.003594948141386	-2.306869247952501	-0.9759306062198219	-0.9091211364234674	0.926188219703217	-0.3715571913122133	-0.31416541409407256	-1.7704918232781826	-0.8377132091180982	1.5588157731960268	-1.4981086487167588	0.08686448265974396	-0.4731602877171189	0.7062934521290913	1.0557972650175607	-0.2589020922854541	-0.43522782334878773	0.24253044610637745	-0.3955684510440623	-1.217395664263501	1.203563369237468	-1.0086036371253337	-0.2458705778041348	0.6124291724052552	-0.03829887740129904	-1.5742593255717723	0.643332221101766
-1.354058843813526	0.5422018942569267	-0.9873841341740268	0.4341160120406447	-1.4259431496079535	-1.2713199407482372	-0.1696622317661572	-0.2623177295143197	-1.3832225414142318	-1.0260445280915456	-2.3173640601781793	-1.0181312492452452	-0.8376602580635136	0.911290308999785	-0.36987625740381685	-0.30682236484619413	-1.7527542288275864	-0.8903390207862539	1.5328149084555636	-1.4513240305624326	0.045799831596605486	-0.5015815403070857	0.7205018852102356	0.9777810365751554	-0.28600570495797195	-0.49557490856545156	0.24288485701893578	-0.35062416109768463	-1.2406473819408261	1.1895737005501177	-0.9672927723152382	-0.24612051985875186	0.5994807366854834	-0.003374499163331024	-1.5798269187289755	0.7080679924854003
-1.3236400329951254	0.6382906048922672	-0.9502379122974254	0.42877204132569985	-1.5021978128233626	-1.3032566448945944	-0.1843643979449009	-0.26739668691308544	-1.4413260077690775	-1.0527580215490175	-2.3249142848009696	-1.0657212801690794	-0.7585212893526116	0.8765653957772266	-0.39186271012332785	-0.28236189553786345	-1.7248826019935024	-0.9203036136883188	1.5081452667610065	-1.40242191160498	0.03579884646683723	-0.5235760524777558	0.7364231676530305	0.9059582869899888	-0.320518938361106	-0.5384584413127594	0.24005969574453534	-0.3029466873348575	-1.2616261261476158	1.1901235128566077	-0.9362658236789614	-0.25446186962178174	0.5871285293491243	0.027350655390554857	-1.566640994656091	0.7964314569070297
-1.2731854911161158	0.6866692769536711	-0.9100455165698914	0.4301286111877367	-1.5619090914767846	-1.3333807854003328	-0.16462391109271962	-0.27580295483980966	-1.4892596374360572	-1.0796794372905918	-2.3356111765680225	-1.1109489556747572	-0.6987439256839891	0.8220600633013719	-0.43967368015222313	-0.24288155276796256	-1.6867189782423744	-0.9159970762779077	1.4740243837073126	-1.346270534433545	0.06409600612405082	-0.5472201530612265	0.744289001714189	0.8424067123670765	-0.36468069575133544	-0.5586383151137608	0.23698475916033104	-0.2612771798413682	-1.2848032748289449	1.207554599314209	-0.9214333158448497	-0.2513879553978387	0.5709028934805251	0.08219451974151314	-1.522831024546252	0.9040163436776243
-1.2124525904047592	0.6332606575206359	-0.8655118481296453	0.4327777330082087	-1.6035377928284327	-1.3663738916685229	-0.1110267938775551	-0.3058551580462042	-1.5312327799791723	-1.1033735375789284	-2.3522083468123554	-1.1404572303424139	-0.6748469478501373	0.7491106690107351	-0.501676942042083	-0.20197121333080484	-1.6396941517146773	-0.8651036928931688	1.42880260415786	-1.2940157058711415	0.11448192168259656	-0.589836271547328	0.7401964926305411	0.7931757571716284	-0.4048173020303839	-0.5805041814654393	0.24044448473531382	-0.2269339484764581	-1.3100048336608245	1.2237435172275182	-0.9377236208607854	-0.22125688114202818	0.5506187926848334	0.1604810689523287	-1.4606100880568502	1.002503961832839
-1.1614875340142092	0.5432717078368748	-0.8160511043130467	0.425177893309203	-1.6325239645006075	-1.3953007764361844	-0.042815966735412284	-0.35875653059772994	-1.570221165719221	-1.1272996670828572	-2.369735971208732	-1.1487170070822406	-0.6931198990973388	0.6587478676618164	-0.55382659378127	-0.172023090908083	-1.5998870892586718	-0.7737869828953661	1.396517128293703	-1.265955927469054	0.16194980088726166	-0.6392889008227843	0.7374944885637311	0.7579557474607833	-0.4430806113390039	-0.6108364363354866	0.24237180503123107	-0.21020736733247186	-1.3322125853942102	1.2367150149769248	-0.9756395702383793	-0.1737566993295691	0.5363422068420111	0.23036917079498012	-1.4103510272677897	1.0677251698178067
-1.1309037877382342	0.506180784741174	-0.7671476646521282	0.42496450029719746	-1.6615179692147148	-1.403970687183437	0.028509257604283585	-0.426972535370191	-1.6147006615052333	-1.1473114335860808	-2.387885378809339	-1.1283236987502319	-0.7396033620834198	0.5575981288190117	-0.6012224179054275	-0.1388026648989623	-1.572735416164062	-0.6747290737487874	1.3864644040965488	-1.2564561014615843	0.18281765730521932	-0.6842655768252925	0.7380822929572125	0.7161209582960147	-0.4882660663301735	-0.6390716078786112	0.2362016798106771	-0.22397404895173093	-1.3498633429278586	1.2544277953940237	-1.01176054485468	-0.10517558392548117	0.5165392006729352	0.2919375160029004	-1.3640609890001483	1.103782840445723
-1.1294062785043824	0.49793531814344894	-0.7116357376451637	0.4253364138324078	-1.6988619966291434	-1.3860859845945126	0.08390129959484226	-0.5065169479426379	-1.6539568328858807	-1.1618569533739227	-2.407975638268863	-1.0973844632737282	-0.7749496913394724	0.471454024481872	-0.6444342225190972	-0.09727386008397504	-1.5606116382136714	-0.5951807981468333	1.4072067166722875	-1.2658315387606736	0.1766525478572582	-0.7336096344642379	0.7346850363819835	0.6570416515455965	-0.5274764700178952	-0.6837816325558186	0.2339233239442248	-0.2578134676315819	-1.3629322499297714	1.2668664503525728	-1.0306358779798817	-0.004579502659889295	0.48947865590576606	0.33214848078692677	-1.308101882058348	1.1140890329048088
-1.152450118148376	0.5167695077881611	-0.6615828581631559	0.41572763134894775	-1.764557719319194	-1.3476440673821322	0.10182843328584468	-0.5683648159604817	-1.6600677613808679	-1.1717076482540667	-2.4225253652478393	-1.0682402792260743	-0.7849899550193646	0.4161538650327833	-0.6813618577512558	-0.057564456063025314	-1.5766632650465113	-0.5319981195751537	1.4661653028017496	-1.299005718009657	0.15579335030088493	-0.7640937481479189	0.7409201872870321	0.5984484608682761	-0.5586539813064002	-0.7539012301495535	0.23509119228465836	-0.2849311854049269	-1.369701457677381	1.2644296279077605	-1.0349993525377212	0.10261952542169668	0.4581992813359652	0.3270872358866067	-1.2632322879842175	1.1076523302775079
-1.183727640555419	0.5436880841449809	-0.6248577809041992	0.4013754270557589	-1.8639120231943092	-1.297107272543294	0.10527085575035819	-0.5848990527783802	-1.627382869090842	-1.1827034223799906	-2.427715034348857	-1.0264968662815845	-0.7771680802049152	0.3784126853476962	-0.7186069574988012	-0.023722292372489302	-1.6220962951206872	-0.48687572278157926	1.5404395879610169	-1.3323563556589015	0.1081133289874063	-0.7444247703851031	0.758389986680396	0.5597860291879425	-0.5896330206110498	-0.8154347545685454	0.22429347314868736	-0.3052558288080485	-1.3756531682837043	1.2676945627154343	-1.0320341732359162	0.18718574088597384	0.4293788348577565	0.2837393723198378	-1.2382626146532656	1.1241571747228563
-1.2042686500812958	0.5289751081775692	-0.553934494092153	0.3857855432929369	-1.9670183541552166	-1.252275049162353	0.10629915967712429	-0.5561646773579668	-1.5810740062319826	-1.1939161588893257	-2.4250657937679785	-0.9799398366517117	-0.7497586533341127	0.3469340434627041	-0.743922717571988	0.008827311401418996	-1.6852881841018998	-0.45673750961581694	1.6111668934431536	-1.3410606724848688	0.05698275133261822	-0.7104523550896407	0.7640088910438912	0.540546635272694	-0.613839638712199	-0.8608056466961724	0.21020142019692792	-0.3174355004693699	-1.387520685905686	1.2879799217024048	-1.0271219586958025	0.2547857404637308	0.42298891135552613	0.24660092299120037	-1.2108494119219002	1.1651205556200208
-1.1980534631561834	0.5222553416285197	-0.41506759780041735	0.3667021110764205	-2.0561740374338804	-1.218080980481974	0.11283017959909276	-0.488247434785433	-1.5336368330897059	-1.2060781058260832	-2.41838606563111	-0.9482046821454343	-0.7014635061079204	0.3208241229646823	-0.7298688076792684	0.043454827952691115	-1.7533101424745225	-0.43114361813466073	1.6721820201584827	-1.3283151690168693	0.02442110234517797	-0.6918095544073987	0.758510075750032	0.5434957394494837	-0.6243586538565563	-0.917666265835819	0.21419107446973706	-0.30916457555630517	-1.4051051598873383	1.315643626086343	-1.0194528215941445	0.3016890457278515	0.4478660266634392	0.23006871526732847	-1.1909631932127422	1.2134308327719858
-1.1632468455616713	0.5893831045271396	-0.2564385694882335	0.3534168718432609	-2.1275134668364832	-1.1811106128919362	0.13716670586588725	-0.3976078944869156	-1.4863019600797924	-1.2269516951300776	-2.4155303042002543	-0.9089591001986375	-0.6558345336477878	0.286870745082442	-0.6902793545873248	0.0813971880369853	-1.811289201848401	-0.40796531293103555	1.7369210332680072	-1.2992776375116986	-0.011361643151589417	-0.6578861714639093	0.7513489749133166	0.5780855986952026	-0.6168689479394719	-0.970993585772041	0.24076176688560497	-0.28692124551091414	-1.4286772480659784	1.3387730758933039	-1.0223783329454237	0.3286529437990409	0.4931629361232687	0.22150930958078036	-1.1930093636265462	1.2600840907559376
-1.1186750016694889	0.6733178819061939	-0.1420867230446473	0.3459084862922577	-2.166420186116497	-1.1457118751252569	0.16107937925964233	-0.3303700289717519	-1.4545618396004145	-1.2512575088049755	-2.4261228252151685	-0.8334610998904136	-0.6074531157434949	0.24360653694232112	-0.6361109541349061	0.11708820325383659	-1.8516369890538837	-0.39008620012374473	1.811261658446173	-1.2628780301268046	-0.06396422727569455	-0.6078311447213579	0.7313604652962703	0.6266756008461225	-0.5796084444440182	-0.9906999246282545	0.2966169267049372	-0.2806949604113827	-1.451017566903356	1.349609808576154	-1.0417891834027242	0.3533337890728358	0.5538302021154917	0.22317254553742277	-1.2049484026035189	1.2919362000588375
-1.076461996622937	0.7460560876132919	-0.06060315578264195	0.3212250117463897	-2.1615049523036904	-1.1244726324652488	0.16072923992974048	-0.3057119158955536	-1.4507466464287535	-1.274948595726876	-2.44715464209824	-0.7413588738653253	-0.5364359151566293	0.20667474150104068	-0.5622190531495835	0.1422914854762801	-1.87850918643528	-0.3801294554360458	1.8806488955465497	-1.227192934624933	-0.10238359612485562	-0.57765873670379	0.6997991616527228	0.65290786449437	-0.5255126419671113	-0.9821658882606314	0.3774934969509504	-0.29659444906406185	-1.4672515135130861	1.3415187435226261	-1.0701914359792095	0.37654482584634746	0.6197730613209467	0.23774821548004033	-1.2236014382507856	1.2819007318581872
-1.0378461553653928	0.8450047260291187	-0.026313117703899845	0.28111322243250436	-2.1129949236141137	-1.1205880379961932	0.13642957043451448	-0.3017911736006159	-1.4671507735359268	-1.3047688699801356	-2.4657304153246047	-0.6498832223955902	-0.44697322196636113	0.18584328731244235	-0.49759874403672394	0.16231798342504092	-1.8998951540551112	-0.3710710068953036	1.938758329434106	-1.1929686832563662	-0.12622144206619906	-0.5522249552733106	0.673654507097494	0.6513018810232483	-0.46337698316173076	-0.9446577576887838	0.4622179571047491	-0.3197530388206444	-1.4802817551096676	1.3035477553435684	-1.1067785090141886	0.4010428776772141	0.6725577768924638	0.2623962993020224	-1.262346223117525	1.2211604771163005
-1.0245439798108449	0.8989664877108774	-0.07001082991062534	0.2531038653709468	-2.021418830378228	-1.132267768122142	0.08330790557258692	-0.30627669923240297	-1.496041534446249	-1.3422340548821943	-2.4856385811314614	-0.557751361087478	-0.3459831229308484	0.1863062085166333	-0.4708788139916319	0.1746153003027273	-1.928711530311038	-0.36245038336736374	1.9816582083220955	-1.1647787306245783	-0.16038065101592602	-0.505612700101423	0.6634342952237346	0.6308778042335629	-0.4006702821571862	-0.878092274021322	0.53443339971622	-0.34840738528342086	-1.4873796188025916	1.2521606681055348	-1.1397491872262309	0.4366092590013323	0.7157781668100622	0.2910754947866624	-1.3175425834988228	1.1185886567864025
-1.037600061190599	0.8532836243012177	-0.12061151404566028	0.2617798155447815	-1.882347087383058	-1.171591873773106	0.013950832834658377	-0.3217795925656208	-1.5384509569656188	-1.3808593858622145	-2.5061596475253447	-0.473942780697101	-0.252022030096766	0.2114728178815864	-0.47982073117503904	0.17519449803751924	-1.9627559250717557	-0.35272764860030004	1.9757052972928961	-1.151107543745375	-0.2040732665698739	-0.47678167714139763	0.6711168354417643	0.58277031729594	-0.3675742083580747	-0.7931890195248932	0.5897721322058234	-0.37975293117222597	-1.4820769346428972	1.2141557408952128	-1.1640292786105748	0.47237335568208677	0.7606638842813316	0.3260821406095816	-1.376922631601202	1.0006322303219275
-1.0544156237937998	0.7754972357637399	-0.091919849530795	0.29866632190577935	-1.7095345162625282	-1.224882727476933	-0.04351624539521655	-0.3379946040192136	-1.591788440683311	-1.406741190183278	-2.506501628287671	-0.4146298785315536	-0.1785974667781427	0.25685947607111187	-0.5232685991463043	0.17088814651781864	-1.9930395488220545	-0.3591704701249033	1.918436170311394	-1.151353428401476	-0.25270143322682337	-0.48388786586660304	0.6970718756765149	0.516093196366002	-0.3784135642483045	-0.7073595098617342	0.63278074028039	-0.39404441767175646	-1.4686959425836696	1.1809667622213653	-1.1913043002596184	0.49673711028957646	0.8153935379587406	0.36848213852364026	-1.4367091733795376	0.9017852023753404
-1.0712102422119112	0.6713910017650377	-0.00819756614341612	0.34606395834386194	-1.5449270565665638	-1.2728026103929153	-0.07891717448692734	-0.35146345881320074	-1.6443797352002363	-1.4179509133261767	-2.4891760834326684	-0.37012615065402066	-0.13451725839629164	0.31001680529199527	-0.5962813676274779	0.16874478766872728	-2.0273300037215796	-0.3999674577402726	1.8387220036024128	-1.1678826628127674	-0.31473351761613805	-0.5104704052575884	0.7349915795334215	0.4555195327982859	-0.4096154492892136	-0.6522837532062914	0.674310948548281	-0.3922390888836254	-1.4527851282899207	1.1517927709461435	-1.2219940713164257	0.510021343968534	0.8700902962770647	0.43789094226265723	-1.496084654137243	0.8199891350506012
-1.0948614632234808	0.5315523863474438	0.10771536523625065	0.39845499126287953	-1.4084832991398348	-1.327943094478478	-0.07818741040986774	-0.36597184235762	-1.6870509257053592	-1.4136327592230113	-2.474006793903763	-0.3127310746612774	-0.11382872816227452	0.3663359736811273	-0.6688871303196937	0.1645889621140007	-2.062121692237194	-0.46748309419727363	1.737814412189179	-1.203047061395837	-0.38425984670659047	-0.5531425607173736	0.7777180064144438	0.4000410858485889	-0.4474086933729122	-0.6262133128393448	0.7127898476261388	-0.39580776206946583	-1.4361010058895498	1.1501060010922832	-1.2468328196706753	0.5086821022131996	0.9088286935193537	0.5274231126512856	-1.562365960041537	0.7595709488230606
-1.115617150646519	0.42305140679020514	0.20973052423364794	0.43105229808256124	-1.3172636093118892	-1.3822718169335793	-0.027479864085687734	-0.37593740340999215	-1.716143278052985	-1.3923614055494307	-2.4613801535492974	-0.2420170557554142	-0.10410479030208433	0.4196534328783034	-0.7402596654713669	0.15904567983864126	-2.0810926251613204	-0.542879580884721	1.6396090708790958	-1.2454173267829893	-0.43702694920079593	-0.6028998910372325	0.8038721416856965	0.3470580347407911	-0.4815145369144478	-0.5950276543325351	0.7404879042781477	-0.41491905658940187	-1.4175195168132888	1.1665901885775969	-1.274038422406298	0.4951926922207502	0.937209164569803	0.6226961297289693	-1.6270806667227624	0.7192096960179353
-1.117250797083448	0.37435665344381663	0.24170585016578688	0.42237329943712637	-1.3026628191492264	-1.4155725771530399	0.056052322997552737	-0.3732649141421488	-1.7297100809007915	-1.3587683965179698	-2.452164438200892	-0.1809683727270633	-0.08781195652366615	0.4593773128153028	-0.8086569883057566	0.14379674512602297	-2.09448923271863	-0.6175551660424679	1.5594924413887943	-1.291299403611393	-0.4667268444346527	-0.6432009820480452	0.8031263253584836	0.3033904079374562	-0.48297696205864843	-0.5601473825202302	0.770741094842607	-0.44918251761251177	-1.3962342111785169	1.1815165745278553	-1.2922790683230867	0.47074313660943645	0.9611158667847132	0.7085512967553871	-1.6838710303951703	0.6843376109355834
-1.0992073816294146	0.40872441469964993	0.22372329164245408	0.38642572232895417	-1.3484861144558669	-1.4318300498069307	0.149834378254041	-0.35930085077020013	-1.7437462608264997	-1.3227104537416454	-2.4556997198477983	-0.14287433320632092	-0.05819235704247807	0.4932666387070256	-0.8569522952235118	0.10675099622440262	-2.1041311448245024	-0.6801830146410268	1.5009407407085789	-1.339064667629462	-0.4659475468920736	-0.6692581748107506	0.7876063932273671	0.2605617814676893	-0.449376003388325	-0.5432978643748865	0.8033030193517382	-0.4842478804926748	-1.3743385445024467	1.1973864655472755	-1.2815488877058527	0.4344978082115845	0.965754112415676	0.7799416762362956	-1.741899144474143	0.6501610071378358
-1.0724433311090167	0.4982240462403101	0.1706432373148207	0.3518255696680182	-1.4166022471031394	-1.4509045947857093	0.2549056626420135	-0.35254391389239015	-1.7721766711411877	-1.296985344475268	-2.4639183614151356	-0.11959793519731435	-0.02620647610481778	0.5241688126773649	-0.8841972627363592	0.05990797038510418	-2.096813134029591	-0.7261168974497088	1.4792829358720343	-1.3874663389927333	-0.42251469718565227	-0.6934906636178952	0.7594676280684459	0.23007330153499012	-0.4054510195928713	-0.5348731053022142	0.8316052622261101	-0.5205014016217706	-1.3498246775225275	1.2048394768130255	-1.2538011563130438	0.39526436659361275	0.9728019430996033	0.8302608234148827	-1.7994522547070537	0.62437218769198
-1.0646599483253776	0.5812561684112838	0.07051214634372746	0.3261239056077229	-1.486778469778727	-1.4697900993847908	0.3551081675057647	-0.3530268445717244	-1.8109514301342433	-1.286293920359407	-2.4659280535573784	-0.11437365816146272	0.005717782919913386	0.5385834219978046	-0.8947834833071564	0.012760620312270432	-2.083018577358902	-0.7686312159342606	1.500582504606525	-1.4435714319936086	-0.33780072487648743	-0.7168510770220944	0.7204671225848147	0.2201349284850021	-0.3522709738134049	-0.5354923433069373	0.8623883814883962	-0.554374407813959	-1.3271529409251688	1.1837124298506876	-1.2194718507954927	0.35585559248956644	1.0146160564163251	0.8425330009788385	-1.8360549549218423	0.6082500913361455
-1.091081037814946	0.6828459091026075	-0.051781284318298496	0.31076265721490726	-1.5358485609664958	-1.4910627021118035	0.41905098050025524	-0.3433764162507821	-1.8608077005241657	-1.2812796786094651	-2.463216634656076	-0.12558426236805614	0.04023427041518944	0.5467325820640361	-0.8885359444466513	-0.04776390682176131	-2.0663016768174343	-0.8069295814938083	1.5372862257293525	-1.5007584174813275	-0.22330459814841488	-0.7359281642503817	0.6818079228780437	0.21421871583241892	-0.2961695597101662	-0.5363457469436994	0.8994732643101873	-0.5652231742989138	-1.3126589375553386	1.135994151892379	-1.1805278403667714	0.3116345012145418	1.0773680657905502	0.8144046406282264	-1.8662679399381665	0.5956427426803523
-1.1411454942466759	0.7651425344373666	-0.16244732373227366	0.2949471865536794	-1.5465680788514764	-1.5239297814601953	0.4428383408706768	-0.3271245711013077	-1.9212851317153217	-1.273206869926716	-2.462146279283081	-0.13203205323159103	0.05926722525518108	0.5541888160510379	-0.8683769477195623	-0.11083101384242522	-2.0328709135139897	-0.8473227132784024	1.5729594652252832	-1.5406640507861522	-0.08994947088992242	-0.753047459710611	0.6635196216679493	0.2087454089353244	-0.26757218421178625	-0.5202143367366068	0.9470048306974149	-0.5420435923471201	-1.3061576258303802	1.0842065840854211	-1.1608988161815792	0.2650520170951529	1.1371841643664526	0.7722943676872605	-1.9103976241751623	0.5806315493160313
-1.2055069750246734	0.7344370611469805	-0.2694307226175228	0.26605072425649734	-1.5258457664183624	-1.582524885817857	0.44635447687832847	-0.3184400041390346	-1.9724863479630776	-1.2481386745434437	-2.4673959060502204	-0.11943282433475547	0.06344929907929307	0.5438851799401437	-0.832853482459309	-0.15669234860580475	-1.9886408441184298	-0.8917128854815998	1.615996446818997	-1.5744052111244977	0.03795057357051419	-0.7705134839455046	0.6700423542923899	0.2117953371865347	-0.26188265400791977	-0.49580907419748854	0.9963658324618532	-0.5042786331628444	-1.3045778678411382	1.0499654954423647	-1.161520280739817	0.21741007710246274	1.1920042802813449	0.7312285353900357	-1.9548835612967046	0.5565090843574454
-1.2655748978594592	0.6520583762478502	-0.3655815219767423	0.23815111217254223	-1.4811660952339047	-1.6499567012577976	0.4402141387349877	-0.3062357729036446	-1.9976070481130754	-1.1860663393228605	-2.4795984014332295	-0.09865002371158103	0.07218728633261946	0.5180256444959613	-0.79776958345113	-0.19359411614962388	-1.9366796259171202	-0.9165368088367931	1.6660698930839266	-1.614490195590243	0.13902113541226124	-0.7863369243893085	0.7001531083842815	0.20534259642364444	-0.2601033700824754	-0.47427624341137536	1.0311993621533877	-0.45977517931589384	-1.3105627202234593	1.0388097358656248	-1.1658771439725693	0.1788555825582256	1.2378398512461892	0.6806983539717888	-1.9812828135105154	0.5194852081864904
-1.2926138408091483	0.5891369258340262	-0.43516854541551087	0.2057550044784655	-1.4311756216190368	-1.6882318181351519	0.42282511390888755	-0.2870003983877719	-1.9814857507836123	-1.1124437705520809	-2.502158028475266	-0.07427288661884544	0.07218317820509093	0.4850563381043914	-0.7903905684973218	-0.2228648717299609	-1.8716286158871387	-0.9076368831455133	1.7160195046469109	-1.654800815387469	0.19091369288646048	-0.8006683804087966	0.7551096589361285	0.18500494026917663	-0.2646403699941263	-0.45649006273787734	1.0516809375572858	-0.40098443740845563	-1.3157687408698258	1.0582296495553432	-1.1835756612321717	0.1576478127000748	1.2531156336212135	0.6247850110164518	-1.9897278338121307	0.4780037170705952
-1.2865845335266992	0.4795509364812152	-0.4663142481158988	0.15769280123156487	-1.3974034613259465	-1.7186413725474914	0.38609734104070476	-0.27381393526221015	-1.9213392906089262	-1.0585738187710056	-2.530158258554313	-0.042740945481871774	0.0474111692076483	0.43888358730397564	-0.8039845618485189	-0.24306807407238695	-1.8051650383936313	-0.8849869874400984	1.7740891345231276	-1.6903759859842602	0.18942003926318324	-0.8278848380645739	0.8361792616564581	0.17012258671279934	-0.2643130653189956	-0.47124249755629943	1.0709473898324098	-0.32804915436796306	-1.3155367484378393	1.109124620840037	-1.225283205547525	0.16316892077220563	1.2467380458786397	0.5710499706365884	-1.9818537315947242	0.44036837748834357
-1.2729943754271802	0.3489911303237961	-0.46822681465016397	0.1129473350855543	-1.3674068272444457	-1.7612681248319746	0.322099242888861	-0.25376003417119397	-1.830764558711048	-1.01060705183857	-2.5548808028853487	-0.006204875125791922	-0.002046578109136965	0.3885387227576119	-0.8208468116850481	-0.26413843686520827	-1.7456154470226715	-0.8561547006056264	1.836784875050564	-1.7197837908539118	0.1652098622737187	-0.8706375466740284	0.9241129027780873	0.150724754966319	-0.25088660970938237	-0.5321255618862955	1.0809519035926525	-0.24401739693902785	-1.31384375604727	1.1717455274267188	-1.267341150092523	0.20981109254642866	1.2418284135352264	0.5292437300747933	-1.9557422220953549	0.41992869597641513
-1.26664305129899	0.27194631710878225	-0.45477551889261536	0.08947105529331875	-1.3353070214039995	-1.796878143023021	0.24085954699719184	-0.2269000846078598	-1.7150029324598783	-0.9776619165909055	-2.572790379821466	0.01342214945946706	-0.06527066077425231	0.3409102448999918	-0.8379736152844	-0.2895249680884896	-1.7041922858772132	-0.8102736587467652	1.878424293579473	-1.7402240376775358	0.14994428930074796	-0.9221250185563574	0.9930598299425288	0.11332622507603796	-0.2488252866489856	-0.5964742775704611	1.0731109840700328	-0.15518262524585597	-1.3084747883355798	1.221910809539219	-1.299002785937213	0.2985032171510954	1.2409566865194777	0.49528867859865366	-1.910434162932552	0.4246803734779327
-1.2824532930179267	0.252154765879742	-0.43556435802607874	0.09223297056299351	-1.3173693553779815	-1.8206416307530922	0.14840433551717575	-0.2056470420842587	-1.5964521231881017	-0.9912883596156871	-2.583367356256275	0.011898049189688214	-0.1324878433971645	0.29616119516152195	-0.844436867213053	-0.31964979490487694	-1.6854552619739291	-0.7530733305655346	1.9016256095223993	-1.7432759001738454	0.17904239365450203	-0.9825784062280046	1.0271588052418061	0.06534476823144018	-0.27184803677625835	-0.6437653278808035	1.0528589319237918	-0.07358176402233432	-1.2947126658523742	1.2535996830311626	-1.3277851897062374	0.4155208644528493	1.2319474700501165	0.4572345552809825	-1.8611844853163724	0.45019846866535235
-1.30779575697542	0.3033994442078819	-0.43881952093539117	0.1395239104950733	-1.3202049165576402	-1.861366859218276	0.04828291555087592	-0.18732023206679566	-1.5094217899938647	-1.0229256938300135	-2.5856213203716076	0.0009964986489113565	-0.1926924523287609	0.2710761065117725	-0.8258489128313415	-0.3652755238100355	-1.676098901140253	-0.7057391625865963	1.9119038897838105	-1.7230294683144423	0.2581973768266016	-1.0414452470822448	1.013383324859086	0.006693963797307895	-0.2987566594295494	-0.6878352998304396	1.023500206995791	-0.01762496846835713	-1.2752197779361656	1.2593116219930285	-1.3509810237762092	0.5423235566689263	1.2206972572431	0.4038071241318102	-1.821873349710098	0.4811777256177766
-1.3080051988263082	0.41105247493328656	-0.47794163936394896	0.22169546247529698	-1.3358044195667296	-1.90909399508045	-0.04384795633933552	-0.17776802693487093	-1.460314717632131	-1.0390200839660948	-2.5833229431702582	-0.02572182580267824	-0.23564703376777657	0.2737459099346856	-0.7833208779431212	-0.4208163325819821	-1.6642485233440933	-0.6706716436732468	1.9076271698987912	-1.6986550669932057	0.3112588806146701	-1.0804084553463702	0.9644817916078334	-0.07000795081783484	-0.32337763132155545	-0.7265090548817673	0.987677702091115	0.0038962300617816914	-1.2510953268242235	1.233500988716148	-1.375049552757749	0.6634783045463503	1.2108697687165029	0.3470961432875887	-1.7855081514183404	0.4999697232809477
-1.269740172669002	0.5176508882943677	-0.5366074012519207	0.30673562623119793	-1.3543178141748051	-1.9426505158136174	-0.1044294317667633	-0.18920693582250112	-1.445153236250428	-1.0544575602190709	-2.574209377919691	-0.06532303114575724	-0.2600246625224742	0.2921928832035822	-0.7289082740173276	-0.47470790034638366	-1.6505268733811989	-0.640054087605537	1.9066586056228663	-1.6816716691582925	0.3020285341658969	-1.1056285958146819	0.8947764071614802	-0.14951493521773856	-0.357838635255254	-0.7674880404884955	0.9384213359294332	0.005374080604624078	-1.2240102103897865	1.192763969489009	-1.4075243815882188	0.7719121209873114	1.1996154439896007	0.29613316283546215	-1.7572728266457145	0.5066631471878
-1.1829500876839956	0.6206964264424959	-0.5998455904171758	0.389510775588238	-1.3611756423869354	-1.9766666641366348	-0.1433575538975957	-0.2187598378180576	-1.460254541083682	-1.0693194834827204	-2.559444247473535	-0.0956695609617921	-0.2924295724680518	0.3263617086902886	-0.6839870450900343	-0.5228336691915504	-1.6289221856379832	-0.6152490360181366	1.9331592318390343	-1.6570455976596357	0.25016195327645013	-1.1328450534704586	0.8197460205483724	-0.21762159748856194	-0.3858371128374375	-0.8429205960891466	0.8855128496973785	0.008459933300615275	-1.198725797117912	1.1439969754646184	-1.4536846533500953	0.8658791420879192	1.195038877156922	0.24622177673011603	-1.7513489806039648	0.49986703476912686
-1.0633404646647806	0.698832327939332	-0.6495026572886162	0.45248915037434234	-1.3488111856960754	-2.012291509024128	-0.1836641192850963	-0.23890786946521564	-1.48455082251993	-1.0538759804968723	-2.553108720753294	-0.11712973948264568	-0.3475688601568875	0.37792064960236127	-0.6466890345899243	-0.5613748608321547	-1.6006222318956038	-0.5840351320881613	1.9512700569984491	-1.6250603430419155	0.13464408088144103	-1.1591579149255935	0.7665655241316685	-0.2766468913419693	-0.3983582576434977	-0.9474625415925326	0.847992547754443	0.02557696927552263	-1.1803514441416385	1.0917172917043212	-1.5088495498813326	0.9280401041189414	1.1992453711998963	0.20179370400440982	-1.7582639404399003	0.47228116636641
-0.9528913045987958	0.6843320989906602	-0.6727226082749873	0.4818459318831364	-1.3284061114612382	-2.038731215462843	-0.223001351580341	-0.2342995648471576	-1.5051101402975002	-1.0039866857781004	-2.550157471187503	-0.13758655199256142	-0.39660347033822735	0.43099354665392664	-0.609850940631337	-0.5864930631613516	-1.5774986544066607	-0.5361763289645717	1.9445520244179488	-1.597075776416988	-0.00822713525810278	-1.1811769432722505	0.7346407930405381	-0.32611910414406553	-0.4214959126035289	-1.057941886788272	0.8278451312109582	0.07711700695714194	-1.171176695819501	1.0441619210960842	-1.567095323903408	0.9645502964851189	1.2146774065305734	0.1672806636912027	-1.7672524747576823	0.44279556049501234
-0.8351090617285818	0.6196843584819198	-0.6761740942391418	0.4911803519225891	-1.304577997901785	-2.0529944974446415	-0.2523467131033184	-0.2105172752063626	-1.519579591372041	-0.9403142529798615	-2.545198750133771	-0.1500757069810245	-0.43246331553535533	0.4658436524034048	-0.5819425536824878	-0.5893137888528276	-1.5698373745292158	-0.48473566431382953	1.9557369516043122	-1.5624031471461197	-0.09003605950576425	-1.202744173518586	0.7035819673462569	-0.364061363864255	-0.4689933921083867	-1.1630822555735345	0.813219774219348	0.15647590173214773	-1.1579393181229314	1.001700799080694	-1.631949117350576	0.9877986380429012	1.242453425357838	0.14449254265944397	-1.782173989806561	0.44245015368252477
-0.7161722706553458	0.5697040052937185	-0.664578367999937	0.4878117908044981	-1.2873531386916481	-2.0528758838730674	-0.2730270476305008	-0.16128290171148044	-1.535700888701504	-0.8660046366616138	-2.544599173472549	-0.16089258528459152	-0.46490109050116135	0.48425568822292864	-0.5509531329112266	-0.5728999140634514	-1.5761681069894045	-0.44051911237433006	1.9814459202616193	-1.5239786072992199	-0.11215945085343318	-1.2252990554260892	0.667956596767133	-0.4055684747871579	-0.5082699531240602	-1.2590849610285866	0.7991716007139053	0.22446962202001258	-1.1304620240058498	0.9606176017346544	-1.701169691018127	0.9816582705518689	1.288330115521538	0.12101766613591065	-1.7991142712012018	0.4571812874691531
-0.6438232012890927	0.5034029165250585	-0.629091392586837	0.46550002716349426	-1.2947514467971386	-2.0287528487541615	-0.29647164002533344	-0.07552177980081856	-1.5608155711966574	-0.7646952570744492	-2.5540791466827524	-0.17851711145983548	-0.4798177015574985	0.5017622618128714	-0.5078267995132385	-0.5602426437912612	-1.5828269196346703	-0.4096449002646323	1.997106587389699	-1.4957655125821518	-0.08710503485950735	-1.2579966295702585	0.6324133923935488	-0.4527505407559955	-0.530174992605408	-1.3364741005769374	0.7806038442378269	0.2692711650389574	-1.0823153089246271	0.9279071634016406	-1.7679738253661483	0.9532991735489382	1.3582903204552295	0.08980963662687072	-1.8121540402445286	0.4541893176474714
-0.6187844280153875	0.4240026898882835	-0.568589060185829	0.43133275746976957	-1.331182924826401	-1.9912301867214814	-0.33338738242851595	0.03721797802657441	-1.5851960998007337	-0.6764307407898675	-2.565124681175034	-0.21268235917403738	-0.45735446023112747	0.5191640230546953	-0.47503841315478307	-0.5670817582868346	-1.5810832342065761	-0.40905610110948365	2.039595158160514	-1.4691058303395088	-0.030328879451811463	-1.294119463730815	0.596734297756956	-0.48770408684158684	-0.5509936591224923	-1.391159581178983	0.7467086596290685	0.2971236096446809	-1.0134549838445999	0.9031757913189811	-1.8399678499079635	0.930416418877013	1.4453520001931535	0.055360979641018215	-1.8361280324366214	0.4457315184011562
-0.6179859309588754	0.3709010340108586	-0.495955862896128	0.3881663996126016	-1.391838085032721	-1.9440071585384975	-0.3812385289561237	0.1566082642770078	-1.5962114169943067	-0.6519923389917742	-2.580622627540461	-0.25985749613554354	-0.41378365966282293	0.5259739142282985	-0.45479394521201266	-0.59738983410406	-1.573832054560477	-0.4357105859406184	2.110862029129695	-1.4361428226187058	0.004094424776234504	-1.3378913447991332	0.5618863458917915	-0.5043112522425088	-0.5618504248358672	-1.414300349305094	0.695578978643859	0.3013052549306773	-0.9323791524946108	0.888208678531204	-1.9147551592993046	0.9024341001952216	1.5389146252702202	0.02199610866562289	-1.8842998167098153	0.4334649088982226
-0.6552718164632786	0.32239471373821144	-0.4173538114390586	0.3381836592576489	-1.4774336507529455	-1.887977072666128	-0.42603793479784596	0.2741241246703624	-1.5895799613552366	-0.6577267753199827	-2.602449438663226	-0.30612240654704237	-0.3722135172009447	0.5276421774358557	-0.45791567961332047	-0.6566807027860192	-1.5670547685150442	-0.4570960732038884	2.139980874758409	-1.4065961652373735	0.033032340190680604	-1.402144739748675	0.5351665278977796	-0.5150454153084564	-0.5565021271656481	-1.4070880478383092	0.6406587885652779	0.28523782871631137	-0.8566695270416451	0.8966561034130123	-1.972376163100599	0.8516734802374636	1.6292082740382305	-0.013475527854852768	-1.9426659142946392	0.3901583628676974
-0.725803977773075	0.2512460321854118	-0.35168374959447257	0.295773322357301	-1.581338951990994	-1.8503765704771027	-0.47377113965643447	0.37412760898852193	-1.5625366204822957	-0.6730286500833264	-2.620301278587523	-0.34701486350757216	-0.3248673474338582	0.5240494430586746	-0.5114654312665231	-0.7343259222840894	-1.5660097723699846	-0.45094010254974215	2.130348304014281	-1.3871365642774929	0.06884539170299286	-1.4656731563511893	0.5248199064770349	-0.5172743475251022	-0.5525883989225967	-1.3790818382465109	0.5946022466427021	0.2661139388792489	-0.8041066703086779	0.9218558341271258	-2.0186918010020345	0.801506006349617	1.702749961192285	-0.03326624731313572	-2.0088695753394807	0.31597991605619613
-0.7861258488520629	0.159506478461735	-0.32696921019059655	0.2746992381859305	-1.6881973100376932	-1.8286332201379043	-0.5292479522216007	0.46292137186009097	-1.5161043956991158	-0.7156647717900126	-2.6300499509681248	-0.38006667130246385	-0.2789590223017814	0.49692633652883844	-0.5936561802886997	-0.8003151964074071	-1.5763746759948234	-0.420511264159965	2.105913063719833	-1.3769540467542611	0.08445731913933219	-1.5061143397962105	0.5355583974934343	-0.5055895574717649	-0.5565787303874866	-1.3343457951657434	0.5555562901047493	0.23957980413276436	-0.7847656821991269	0.9454909754999322	-2.0655528732232	0.7658762068922389	1.7528002500398745	-0.025390020266843023	-2.08472860302446	0.23490733597382957
[truncated: 40 more rows]
