# Supplementary material for: Obesity dysregulates feeding-evoked response dynamics in hypothalamic satiety neurons
Source: Sci Rep. 2025 Oct 14;15:35837. doi: 10.1038/s41598-025-19800-2 (PMC12521569; doi:10.1038/s41598-025-19800-2)
Supplement: Supplementary file 2 — Supplementary Material 2. [file 41598_2025_19800_MOESM2_ESM.zip › Fig 1/Fig 1ef NCD and HFD/matrix_MPK144_4.csv]

-0.5982767189543625	-0.2000598511759621	-1.0581379409925051	-0.052818311715408614	-0.10151131874271632	-0.6071607752292721	0.16761927529789802	-1.2743936000595228	-0.5800102201878703	-0.11810898055076843	1.111828242693424	-1.0569767812862827	-0.6236425094640585	-0.19955310151973332	-0.2923762963583781	0.04369115473047565	-0.8385467512293197	0.5347798565911035	0.16842354134485485	-0.6912452035178833	-0.3588148834707051	-0.7712129717217838	-0.50372623274945	-0.7561455117629159	0.13045633247521685	-0.902285613915876	-1.2304778569879045	-1.5064993811339267	-0.31375632832141287	-0.24659336558749811	-0.003372065200057399	0.8081211960301553	0.9083991831753648	0.01751376032712631	-0.11483842195966723	0.017615370139369008	-0.3544903163376142	0.5402860972869192
-0.638132562817022	-0.12373205537096472	-1.0683020012588997	-0.059606229576540055	-0.16033335815006916	-0.6174949682484908	0.18924875955506038	-1.308364674928241	-0.5810124523920136	-0.09598834283488669	1.1692227631091636	-1.0182438794103177	-0.6221635907658326	-0.12196700469959107	-0.3146600404795563	0.08582738544349278	-0.8413205763015023	0.49656417245744655	0.16760010374603965	-0.7015430318647595	-0.3291706822476188	-0.788996575669574	-0.5242552555844173	-0.7735099162693739	0.14379726988780162	-0.8938255101132289	-1.1615579054122342	-1.3780008411533164	-0.33515175091558724	-0.22346012311114066	-0.03529404345678515	0.709305850552455	1.0473486403333279	-0.009828834528420729	-0.1429538410394452	0.07588282323548101	-0.32185137767946415	0.5943033125722703
-0.6735701113602254	-0.00974380351412236	-1.0713188688879332	-0.056610882251533025	-0.17662663079540705	-0.6148664478624647	0.2484834262496121	-1.333914080629949	-0.5770401013931118	-0.05164235130263248	1.210326729761871	-0.9706368017624795	-0.6412073482060298	-0.07880025353888824	-0.34643950879006663	0.13419834058287858	-0.8567874668125798	0.45206256710096565	0.1817063740400268	-0.7180460752326723	-0.2861537816776087	-0.7997597242026816	-0.5346478308494539	-0.7995846989288159	0.16202408754459752	-0.8821457716650404	-1.098126695284363	-1.2497920794164967	-0.3601277036239628	-0.2144741824420846	-0.11140516532670149	0.6816159795554025	1.0580279514746824	-0.061886824888375824	-0.16895815872256456	0.10080180139271668	-0.26017607552354993	0.6319844944964701
-0.7053082204252693	0.11629055590781587	-1.0608877293177223	-0.04604767470422868	-0.20351884355442107	-0.6273700427937454	0.3313001347380732	-1.3479859875185887	-0.5583927299452272	0.022928282503001905	1.2382506530719666	-0.9435223609550578	-0.6634045246821167	-0.07157358495925037	-0.3853919890258356	0.15063879739897332	-0.8755729941191756	0.4140846118151275	0.18278591053490215	-0.7322862481655635	-0.2625397541972959	-0.8004513088006515	-0.5399372558256468	-0.8388739785735843	0.17152671056194138	-0.8544363628539433	-1.0304642720727437	-1.1208815109954988	-0.3864507430297156	-0.2045503091738058	-0.17208787080886967	0.6579016885287091	0.9921388959712283	-0.11048825202696044	-0.1790314173037444	0.11636172867115746	-0.2139114260954516	0.6347192006337234
-0.7427214678878946	0.24716912083855477	-1.057271249843218	-0.033994627479732746	-0.2384346618018438	-0.6464677603686224	0.4294576162269707	-1.353618813105483	-0.5384431881883099	0.0754431514940344	1.2510409992311042	-0.9475537963970387	-0.6777452134939334	-0.07286811226378336	-0.41610467728316447	0.14100677025025482	-0.8910246927648909	0.3888303984465315	0.17084974141279202	-0.7402540271113783	-0.24730816658090604	-0.8007372412562827	-0.5458646716060114	-0.8868011840576802	0.17437294283301824	-0.8237607799970595	-0.971776163045047	-0.987577179953035	-0.40959167405456326	-0.18942573623496428	-0.17537290901770392	0.5958861207109936	0.9056845807313934	-0.16072445924436357	-0.16714787241309798	0.145020863003151	-0.1882984897373916	0.6322696981728306
-0.8233820649987106	0.44849519488371914	-1.0575451001716394	-0.015602273258857952	-0.28448144539217773	-0.6814219801863941	0.6207427109364969	-1.3809384525052877	-0.5136346491321836	0.1265527814975042	1.2375255740119386	-0.9439274496013151	-0.706667719166191	-0.05079081400409598	-0.46776465675895784	0.15223756875132252	-0.9112854025839067	0.3290005309647651	0.15262824369044073	-0.7567482311416545	-0.20623321452475354	-0.8075089586811082	-0.5660351156678309	-0.970087533683507	0.1696891227209407	-0.7816760450079426	-0.8517103137357178	-0.7793334783954526	-0.45950847623490143	-0.17222605571640628	-0.2147070043765848	0.4943235363828786	0.8008748756836657	-0.26227240542426067	-0.1613001889916834	0.1702158205755661	-0.1283597464972634	0.6545913985644312
-0.8996793861195449	0.5805124615525665	-1.0593446880441195	0.010838809635643726	-0.29066623868204056	-0.7251429464438516	0.8179627800216528	-1.4085784751842236	-0.4820343408911937	0.12932341627341776	1.1408168671685233	-0.9570695739496229	-0.7418595541026662	-0.06862145441014608	-0.5142932288328894	0.13714566485716234	-0.9226038661362296	0.2753318542454102	0.12498720800735796	-0.77489715917754	-0.17643452124709977	-0.8185626889780684	-0.5827936283730335	-1.0690863750644117	0.14072164967983583	-0.7321964257638006	-0.7622748964844046	-0.6110465744284583	-0.5079333908676555	-0.1840232444634428	-0.3004267460572458	0.45038511337567994	0.6181143401510701	-0.37214991179894596	-0.1268453954623239	0.1364158479323579	-0.07325407686613063	0.6488259520942086
-0.9701758860484457	0.6409306361274988	-1.0512435332736882	0.04053698712909197	-0.30210478111060446	-0.7694664050145109	0.9571750039574466	-1.432854473432285	-0.4504720735805801	0.09586125865900849	1.0235079191610077	-0.9809452788789296	-0.7678113622158786	-0.11633837716842683	-0.5512507970174426	0.07827106532940711	-0.9056340286691388	0.23756816366137162	0.07919525496753674	-0.7972253260481063	-0.17567036699870425	-0.834166929696963	-0.601902306716961	-1.180928596579578	0.09315470709890188	-0.6832614042948083	-0.7296768023979323	-0.5165444557864822	-0.5369953602945909	-0.19848671151195815	-0.38440195216594664	0.40880246073166104	0.4347469414766931	-0.4727258646532208	-0.06258967410230816	0.07382163806353248	-0.043576964973233864	0.6123884748093273
-1.0422233801689584	0.6513902041291286	-1.0360704194726054	0.05848418665520372	-0.3004222513231472	-0.7937433011641017	1.0686096265286986	-1.4644052615727865	-0.44150319268803145	0.030233379835291375	0.9361858665483291	-0.9956096570127556	-0.790316646754096	-0.17160575874257433	-0.5809300569874329	0.001550776750656152	-0.8590023360109142	0.19968591739218716	0.031956404432654614	-0.8323634610219279	-0.17751430442418076	-0.8453357303724086	-0.6329760291449658	-1.2800530219708215	0.03461689308147413	-0.6485647032742374	-0.7295347756650512	-0.5430537317511925	-0.5333305824129969	-0.19791848826738084	-0.42350286702758533	0.3811734848326228	0.29978353905243255	-0.5706055925433783	-0.008074695991666353	0.006866029654397548	-0.022773564528021487	0.568066379433672
-1.113653019226255	0.6157813004546144	-1.0175960550091288	0.06332835451373837	-0.27157983358321636	-0.812259468671958	1.1133455841137418	-1.5136189191888534	-0.4580041777950729	-0.02972144039305414	0.8972533006785627	-0.9866182113196281	-0.8148441918601044	-0.2317927242581777	-0.6120701243013518	-0.06528242777102473	-0.7879546964283779	0.1501963285742151	-0.009762473341599371	-0.8891897948214116	-0.18481363870124656	-0.8617838205335321	-0.6761327696257025	-1.3539495517467022	-0.03837981399763708	-0.622968607842182	-0.7458234665923479	-0.645716730183904	-0.49652834935683215	-0.20127974730645892	-0.4798548205277927	0.4086702313759732	0.1985794891592916	-0.6541885664310141	0.019480235784397955	-0.055406011775786856	-0.013554633536837645	0.505141061978457
-1.1875744194438465	0.5698570986819412	-0.9916976382356028	0.07088768951672568	-0.23954858962555586	-0.836420376996547	1.0556799681393028	-1.577225447377182	-0.49133095903006085	-0.03523206133010372	0.9449401209973874	-0.961883278698051	-0.8317102951011737	-0.2976786513875701	-0.6439791880448528	-0.13070141431306564	-0.695159639651028	0.099098828276456	-0.05358405784139921	-0.9576805185664217	-0.21491134885870727	-0.8831346062143801	-0.7235210500873935	-1.4092306670669816	-0.11267169339911258	-0.6074253078193445	-0.7896209603445458	-0.7387083797301252	-0.46001045251561845	-0.20082516871079698	-0.5241807057905998	0.4516030153359651	0.1255575715088953	-0.7049857828396181	0.037970246547334635	-0.08450856073300617	-0.031349131824501685	0.41848968678855103
-1.2592252658694552	0.5496490072029302	-0.9519442004505366	0.08731693918305729	-0.21746954261228185	-0.8749863288094998	0.9707080664184164	-1.6424791635114773	-0.5366494120098011	0.044405299308548724	1.0656315597911985	-0.9399357618970672	-0.855292618256577	-0.35286619427333205	-0.6740329406998813	-0.1954236600322931	-0.6022074256457928	0.05432182794302196	-0.09799381205463817	-1.0186471981149843	-0.25367722612079496	-0.8786991661709311	-0.7676774647235722	-1.4327631785427701	-0.19008391123451818	-0.6137241462375898	-0.8100816865502244	-0.8042236184229873	-0.4465483613509491	-0.1741317890597587	-0.49196293375496375	0.5042650960986912	0.09284616801285275	-0.7245777874378122	0.0326526991315984	-0.06539669755041097	-0.059311914847973844	0.328589155792007
-1.281824014025268	0.5343795836695164	-0.9237255792461031	0.10136004908802165	-0.1977114556615471	-0.9187459576752911	0.9287849924904119	-1.712413261462642	-0.5790299346743305	0.1551203553318973	1.1583956427090492	-0.9364244298318045	-0.888484697909799	-0.37002390859156303	-0.6990982220923754	-0.24266932344594433	-0.5338848923947939	0.011982628885394137	-0.13710121630122138	-1.0723974424168603	-0.28758574029090667	-0.8498095272086866	-0.7973137674808641	-1.4168864615434025	-0.2802689793897062	-0.6399127914501549	-0.7519306161062345	-0.8207844450555835	-0.446502727143611	-0.14316799317831908	-0.42579580858379984	0.5525183717651855	0.061102785235652116	-0.7291123476047365	-0.009839118117436152	-0.009789732205655533	-0.09395940357739396	0.24986933094341507
-1.2681116998033621	0.49259541287679875	-0.9083809328217237	0.11103456012512966	-0.18351303235632396	-0.8737845660671247	0.9130514564748964	-1.7948527545807529	-0.6079000746044724	0.2372310591831189	1.1802824903255291	-0.9531793698310758	-0.9030006064369486	-0.3575690732034564	-0.7154358228175239	-0.2719490270713288	-0.4925839729064495	-0.013288256376425547	-0.172067905765192	-1.1190938952845673	-0.33234856719801237	-0.8235246631776183	-0.8105858389545098	-1.368362732010198	-0.3623087054970872	-0.6932182956933076	-0.6662707428373433	-0.7780620763508245	-0.47798330955945306	-0.14161193567778377	-0.36683568804036376	0.5737898994315355	0.012769836377743982	-0.7171737339313332	-0.05634540038656939	0.031091017734131254	-0.14783719005948864	0.18991157579159598
-1.2290291887881728	0.4161735840097183	-0.8803278255520504	0.12262517180491117	-0.18851406951113797	-0.7553158903643451	0.9570759376173372	-1.863641134066329	-0.6225399803484926	0.2872220147471994	1.1666144168831996	-0.965279596032851	-0.9027016076566552	-0.3346971899022204	-0.732019273702316	-0.3065621158046799	-0.4777514737386035	-0.021916887335929974	-0.20557005264269773	-1.1506114375623546	-0.38889598157928834	-0.799450545205942	-0.8142833914983957	-1.2918047872459837	-0.4245498511165682	-0.771177980977533	-0.5623042154781366	-0.7622727842923186	-0.5564565945623686	-0.16831842817292703	-0.30781511329393924	0.5585452466086529	-0.03231861490263839	-0.6862854764662342	-0.09241892981113016	0.04415096411774233	-0.21524915182651289	0.15316001344540658
-1.1223080753381345	0.32943130454792596	-0.8519587371341985	0.13261212060915048	-0.2184105622364914	-0.7080089671839286	1.0680812727147826	-1.8985454993568642	-0.6198390742917804	0.27694859907367847	1.1296687009022306	-0.9454666173177827	-0.9155682003312192	-0.298849618817221	-0.7546918041224655	-0.35220693423258015	-0.4922696584506781	-0.01922345036402797	-0.22814106539593326	-1.1764824109577519	-0.44555303548316016	-0.7916989860734049	-0.806118351036246	-1.2101220488290991	-0.46713816454018	-0.8531724849984054	-0.42837892415183054	-0.802892449615576	-0.6201514170350995	-0.2023593714711554	-0.24633750701175838	0.5078422481420423	-0.0809535151774336	-0.6624336054670527	-0.12996550890032393	0.04454588026833403	-0.278247795565843	0.13650989502294797
-0.9976920485756964	0.2506753947425503	-0.8313748223385998	0.13271165830487383	-0.26242899964036515	-0.6902177235823312	1.1479527589252012	-1.915215877152513	-0.6103873662059947	0.1834611294169355	1.069629489445487	-0.8888218625655524	-0.9277242690225048	-0.25844744065195546	-0.7757091340492008	-0.4031809905016443	-0.516132411932832	-0.013625399106058306	-0.2424188851896738	-1.2173236865748398	-0.49426953002326873	-0.8145073298817385	-0.7971864797778416	-1.162844499090794	-0.47082824629750314	-0.9357218622241475	-0.3322445793329605	-0.8406487436673835	-0.6498873686011787	-0.23587143005712363	-0.16732386370548963	0.4165309185996411	-0.1196417805430247	-0.6608657379722448	-0.1724856540275239	0.018100354885711063	-0.3447182494869594	0.13447014721100342
-0.9478720810503816	0.17326686278566034	-0.8112964773800861	0.11528703168130902	-0.30408324993182434	-0.6267401644663086	1.1856700164140264	-1.9354452952880732	-0.5955133624288902	0.049296818227087265	1.0295241975437952	-0.804184552090736	-0.9306178056059897	-0.2272913429701684	-0.7976412552676332	-0.4548227567259053	-0.5324893362111683	0.0005160712127174991	-0.2554203767052511	-1.265929436372096	-0.5237293375038077	-0.8542798370637982	-0.8027064196796291	-1.1547781415036498	-0.4319432644759445	-1.0086671378051038	-0.29969382749078166	-0.842713413654387	-0.6870897785524602	-0.2668177421464223	-0.06563125796373528	0.32030970429734806	-0.10811138084917075	-0.6612249528969313	-0.19446404064461914	-0.02500439653372517	-0.4091291549951516	0.1368673021616781
-0.9534912567281886	0.11291567066591109	-0.78262344519113	0.08982197119209416	-0.3546821743898051	-0.6006557913771132	1.1886299985760755	-1.9483790289695104	-0.5618764013000658	-0.077714106273621	1.0056020402851318	-0.7038781759836511	-0.9572962129057221	-0.2017885847945212	-0.8297332772694738	-0.4902113843513162	-0.5450021946954227	0.03961351325464439	-0.2670161426057079	-1.3075450379661682	-0.53074958935972	-0.8994711129781846	-0.8091918833775115	-1.1840247254498526	-0.3726071473135301	-1.0612191105354707	-0.31342011944568265	-0.8335962656591454	-0.7171241076280556	-0.29382145910796	0.03271477582685746	0.25095888695882984	-0.07255512135677551	-0.6640014729618609	-0.189445959369495	-0.06915879351131342	-0.4461147215419106	0.13661820021650223
-0.9763544366806041	0.07855624740538442	-0.7443235206876824	0.0579367293287256	-0.42905265112156554	-0.564683456206552	1.1119436453006817	-1.9558836590404571	-0.5102168178491504	-0.17044149028387473	0.9506559489091855	-0.6092514978896447	-1.004830588891085	-0.16595241923643383	-0.8602186970652713	-0.5050876303717488	-0.5564966743429777	0.1085203003803713	-0.289728316090169	-1.3406571967536345	-0.5095426477618539	-0.9476681666578649	-0.8008188361811556	-1.2523182763029272	-0.30395970176706244	-1.105078069722875	-0.3892298470112187	-0.7579098106092558	-0.7107037256879827	-0.30819313624773625	0.12741628480870099	0.21130051941206168	-0.05682700490659691	-0.6851402147651753	-0.1820361958092112	-0.1165071614612329	-0.44424347469816805	0.12609454557611469
-1.0484095586414037	0.043952080558612654	-0.7009317856821659	0.0063430237121407385	-0.5276136499951287	-0.39159095869618676	0.9837487991891471	-1.9676264027059946	-0.4654367903455047	-0.21066779717974554	0.8704720179701644	-0.5418156551911846	-1.0458320022790684	-0.10173930272082865	-0.8761703702142356	-0.5103339228768636	-0.5652974791045731	0.1937099698878159	-0.3209071925995898	-1.3552138179739224	-0.4612580664925776	-0.9752432137204394	-0.7763144010603401	-1.3222878906785995	-0.24221542532495904	-1.148793172894202	-0.5045052529760803	-0.6097751723838293	-0.6979401889279473	-0.32265223234821633	0.20072564224724726	0.22390754456095543	-0.054760709916530016	-0.716527147066898	-0.17532653552360183	-0.14471941699124077	-0.4139426138573571	0.11372248229906257
-1.1322852904330283	0.00472612430422428	-0.6603688342889102	-0.051549206094936226	-0.6427405844440125	-0.14952114603431757	0.8829022669683486	-1.9792925329786968	-0.43730405921957854	-0.209714625260156	0.7983469440191222	-0.5006606784031501	-1.0857499469685687	-0.012681146748179006	-0.8757244094595332	-0.5035614361884428	-0.5803531415360166	0.2907811419659478	-0.34429870210307323	-1.3437297505161865	-0.4012619907641947	-0.9795112786679093	-0.7313290640654564	-1.3552875044722348	-0.21295976816097525	-1.1995400951371216	-0.5916830369526382	-0.48675344121085	-0.6874197489747494	-0.33823466209374603	0.21943621807225902	0.2908016796595839	-0.07181504435460243	-0.7549039791972252	-0.165545323876848	-0.15970544565317762	-0.3679460326353855	0.11828935129394762
-1.1696133981822956	-0.033237470294794944	-0.6167694545288768	-0.09375318908162185	-0.7615285175015731	0.05971122461605568	0.7883089222156506	-1.9641161163433423	-0.4242852823546688	-0.1966675099492439	0.7372779628029409	-0.4514276081932985	-1.1235845453179603	0.07583334577498921	-0.8582890591843484	-0.49193250007433875	-0.5894116841513444	0.3701171245193279	-0.37101042963892195	-1.3258848956950071	-0.3521434846412346	-0.9842605470163195	-0.6713486147389446	-1.3594559275846332	-0.22563986956764798	-1.2531744131313087	-0.6468752171282728	-0.41130605321208663	-0.6657364798419827	-0.3478157801869302	0.20885241439187513	0.3772414013608446	-0.0938871008674075	-0.8051813904795188	-0.1610614254471405	-0.16892362001041622	-0.32424045383845684	0.13402248574431067
-1.164401040653108	-0.07523031719789017	-0.5802871739635199	-0.12723379901255577	-0.8642625892669524	0.18937594731549426	0.6663522535206848	-1.9091111827142897	-0.43939631039027116	-0.19109865664411635	0.6914592659771199	-0.36874893092251493	-1.1514846680640531	0.16177399105830778	-0.8286412451650105	-0.5016619879929157	-0.5720929576383477	0.38718173344997486	-0.40325095248110054	-1.311515668432619	-0.3147530850262597	-0.994473914852217	-0.6111446357876138	-1.3450475774753805	-0.27652589825346324	-1.294145976567445	-0.6725169601938414	-0.32118320827938635	-0.6574275437828507	-0.36276442246735385	0.16167654527388492	0.46173247992564964	-0.0677002162225211	-0.8569928607931205	-0.1779367471546143	-0.14357970283733984	-0.30426479570777176	0.13971572875216354
-1.1489800902070006	-0.11334333419693277	-0.567422227216271	-0.14886942315241508	-0.9256084233554904	0.2226773406269961	0.5547405123413583	-1.8550604340687358	-0.4819670377066819	-0.1781925249611817	0.6681162027714108	-0.23496988546497782	-1.1732247729279708	0.2570633665673146	-0.7982301521616629	-0.526317489133554	-0.5272277122215576	0.3527338971848527	-0.42000202591985386	-1.2985642709271747	-0.28435303557921676	-0.9973018565780325	-0.5482707196509409	-1.3144002487984756	-0.35721414019837755	-1.3228897786370035	-0.6408568343224378	-0.25186463013678084	-0.6821402222181232	-0.36805764053799506	0.0878705997393597	0.5147808095957804	0.03410181588837589	-0.9103637464856554	-0.22239128167658	-0.11451179564771637	-0.30950585604999375	0.1442609367083376
-1.1315631882192285	-0.1348421260623514	-0.5735101306711677	-0.1432317186640863	-0.936950536211255	0.2146806244699575	0.47636402726349586	-1.8197625545331817	-0.5303433962435876	-0.12869807695650198	0.6495440022864866	-0.09162432066200632	-1.1835289782058258	0.32332187424250486	-0.7689225261539248	-0.5450423987466715	-0.4435634903843629	0.25591465593765556	-0.4438758345883576	-1.308386542909191	-0.2673356527084237	-1.0014897209586793	-0.47785267867661707	-1.2833182062396287	-0.45385850765947267	-1.3416218870162235	-0.5994382883459975	-0.22988676145933615	-0.7246151382787482	-0.3515004893806136	0.03639816405181374	0.5015195971082194	0.15254669962413692	-0.9623442591167564	-0.2934456937964411	-0.10980397943144889	-0.34677779789988306	0.1419937479899281
-1.106297238576529	-0.14735496394016312	-0.5908228882470563	-0.13465765215191944	-0.9143727155455729	0.1978108397003154	0.4644670604194795	-1.7625184203771596	-0.5735608193763944	-0.06217219371979523	0.6280763315367895	0.012575642349814878	-1.1737295343097562	0.33700850653712744	-0.7150413190729796	-0.5718959512926152	-0.3218012133631336	0.09647207887744835	-0.4850594779233816	-1.342156348416836	-0.27402698599654834	-1.0191094367916569	-0.407738886358297	-1.2577860109069072	-0.5460244276018058	-1.3477323425562726	-0.580841663009383	-0.20939762850936283	-0.7780984292787221	-0.33947601133574634	0.01593441634012892	0.4298512863252732	0.21563086328935546	-0.9974416702875935	-0.38266232266046074	-0.10736173481594595	-0.4118242212040631	0.10284142051994505
-1.0808126241789464	-0.1389254795802289	-0.6187375656803855	-0.14187413509185987	-0.8851745059335909	0.16261820046448502	0.5058797925954069	-1.6823459872015945	-0.6192391980820011	0.008408501252015355	0.611076650049219	0.055060054110534884	-1.1585352522058114	0.32799053659189314	-0.6093143155351147	-0.617138484840677	-0.20272318179419097	-0.05486425321092768	-0.5170441469402142	-1.3589157325762158	-0.29696158067774386	-1.040781024739799	-0.33905009539819997	-1.2295875704316086	-0.6130189550181975	-1.353503708915568	-0.5799895026120967	-0.22418718562679313	-0.8379599783350725	-0.3484146000677541	0.0019651772923761483	0.332714905692823	0.23137082097156902	-1.0286680123876917	-0.48902945833413797	-0.12485582745181797	-0.48878071875898116	0.03520121697198721
-1.056205211414325	-0.11086755960344304	-0.6677928865989603	-0.14982609100575603	-0.813746793751039	0.13200708031620917	0.5736471732506717	-1.6021143527679294	-0.6676594500001098	0.08477258983239822	0.599991481462327	0.03161396302736286	-1.1428715741672124	0.29905851665798194	-0.46993728607673796	-0.6522990127919525	-0.1044653397755364	-0.1511574036052919	-0.5408650203345086	-1.3443803257662559	-0.31887951796759534	-1.0597885590769383	-0.26256570877253027	-1.1948732518814253	-0.6539874749235587	-1.3775687653193718	-0.6025421642375023	-0.24880022520870265	-0.8832712358979282	-0.3584240710683889	-0.012435877491010331	0.22898445587540048	0.20570791084422116	-1.0785185918182987	-0.6117943886262042	-0.15704495790182169	-0.5739008739277953	-0.03464480235136551
-1.0228359527738105	-0.07613973283941096	-0.7179496275197554	-0.1658654846971713	-0.710264561507048	0.10356751000268102	0.6744096491828938	-1.4914323771090379	-0.7159509480000226	0.13181821351633133	0.5938128629056989	-0.05394346529114473	-1.1265520278363568	0.23877650508477655	-0.30489178471790485	-0.6926643605803188	-0.023042180007990902	-0.195949223399369	-0.5648535220971325	-1.3104019118903822	-0.34158154396449614	-1.073541212796563	-0.19181237336097778	-1.1535271315545055	-0.6785758742813771	-1.4000993575516827	-0.6395223748114092	-0.22761562447363315	-0.9066008468184998	-0.37017755033507316	-0.027653064014744544	0.14954245086594914	0.14249349362661975	-1.1394456691030617	-0.7288654154069001	-0.17204137909403733	-0.6692991564144402	-0.10088064855623195
-0.9747475049935573	-0.029651332694236067	-0.7486930885653452	-0.20888512380158955	-0.6394320525497036	0.05197548106527	0.7783242359367698	-1.338529457143807	-0.7587616258003447	0.1307485768605862	0.5920780037345041	-0.1560224213618106	-1.1210896737748661	0.1756317062566125	-0.1220564514583546	-0.7686837610694536	0.009916833824184063	-0.14728581951225533	-0.5700058887868612	-1.2468859673673653	-0.37510465860063424	-1.081550808535401	-0.1455324272890159	-1.1177888203046369	-0.6862177222294423	-1.4094773997426324	-0.640913053237536	-0.16432262268783526	-0.9038768356727939	-0.38673033054441985	-0.058955386690837365	0.1040903497081104	0.08970232090762176	-1.2056679969834974	-0.8190128174106608	-0.19838990752739205	-0.7578283545753128	-0.16551718806960927
-0.9276252503162755	0.021103334596431367	-0.7710946472990343	-0.26102352180866045	-0.6126146558385511	-0.012420314998680636	0.8312076494932128	-1.1989328905433505	-0.7939728962016622	0.10585270707657386	0.5849810728512239	-0.22294746334557414	-1.1186526729634423	0.1284774561593331	0.025330719247942234	-0.855826131122793	-0.0017756639305065436	0.006925487940901665	-0.5541341290697002	-1.143253572913479	-0.4146214004720151	-1.0919350384484448	-0.11470396653268806	-1.1021053094750215	-0.6843925561178763	-1.4338164676056309	-0.5966687670548165	-0.11947581723329162	-0.880090882678844	-0.3956295807441109	-0.11361030435000456	0.06215972507543884	0.07942709180945333	-1.2863054084887042	-0.8910141900292142	-0.2318746400854784	-0.8393982405751809	-0.22417889107189182
-0.8940017303328742	0.06527826378952221	-0.7909262260275415	-0.30527908730164327	-0.5807031175574682	-0.07765380090986287	0.8378631063423636	-1.1006379075352053	-0.829330477873658	0.09143559868509385	0.5698131700416186	-0.2525468425084295	-1.1442958371744167	0.08943253569661741	0.09146155346926563	-0.9259522654856284	-0.017881136644225703	0.1893419338632327	-0.5358449918303033	-1.021581858210403	-0.4367187478897511	-1.1156186145295028	-0.09251244211312835	-1.0994294040239565	-0.6759259053353648	-1.4768739432748894	-0.549060222636977	-0.106832430233931	-0.8463321002197504	-0.38816837244800473	-0.17978174767852445	0.014661548624321247	0.08706468647187779	-1.3656116117436017	-0.9629305790132701	-0.21820499859218137	-0.9187241995423017	-0.2800354895611107
-0.865931278078129	0.09739377480142306	-0.8127018411534113	-0.35522765600280076	-0.5236434117219592	-0.14567099462107785	0.8513511386487391	-1.0263577407540914	-0.8645622318528708	0.07671506900731315	0.5464652608605707	-0.26072980230213766	-1.202198719250601	0.05803312010737084	0.09180745892643827	-0.9992012917507183	-0.04313316002088906	0.3149109287582416	-0.5169088679061231	-0.9212518402976262	-0.44464934002418754	-1.1543938450980198	-0.08884593535046732	-1.1074861013026134	-0.6570978759739424	-1.4969110312285259	-0.5127694334955969	-0.1076419982025194	-0.8030533200452503	-0.365085395874052	-0.2416738970669139	-0.046689392695067444	0.0813720141711636	-1.4157664673457082	-1.025154786824808	-0.18642117682304798	-0.9763758633067443	-0.3327151357060616
-0.8477668477422687	0.11627509841815811	-0.8625997784671269	-0.41250607001958367	-0.4476768593024916	-0.2135303160149305	0.8679132295088039	-0.9679052044474338	-0.8843698516772307	0.037546139321276414	0.5114143212369677	-0.2865912027249983	-1.2315391802071396	0.02476319810452546	0.028298073500383582	-1.0648815561013145	-0.08344713211811129	0.37072842727086097	-0.49748456311978817	-0.8473691205941659	-0.45513486527608576	-1.1987796283630066	-0.10168957504320948	-1.1378291302621588	-0.6101470511729569	-1.4621047256242778	-0.49946626284907064	-0.13072826866246096	-0.759939525081895	-0.33285839601043643	-0.3083635192781943	-0.10780371306217225	0.057177416816126925	-1.437877202474645	-1.0733890696620692	-0.1737665391203073	-1.0034716745221093	-0.38406984831652824
-0.849005100482129	0.1132093629694044	-0.9409059256741827	-0.4480189079048686	-0.35429978125629236	-0.26787061202806817	0.8369985273741392	-0.9097765338468544	-0.8796761861138872	0.003906219741155681	0.47269982425743484	-0.3274620254730693	-1.2282791289897461	-0.005035641874711246	-0.08568206272225856	-1.091258172964975	-0.10925549208148984	0.40113055078038895	-0.49501719117190984	-0.7878061278623283	-0.45550697517095706	-1.2456969599546788	-0.12461377989967712	-1.1717513035163594	-0.5304889846558051	-1.379551923255296	-0.5171249199706164	-0.16603412544022017	-0.7363677018300685	-0.2937340401472563	-0.3871698910313587	-0.15438324346324642	0.024164061903197823	-1.4493002370796748	-1.11497439480979	-0.1410231403887709	-1.0179944330452428	-0.4300345724610949
-0.8640217753930456	0.09436153058026078	-1.0128382817208474	-0.462689658280088	-0.2717327908366218	-0.3233836738273307	0.7328828059297383	-0.843349239831395	-0.8528807400019561	-0.010802050490713772	0.42715734802591043	-0.36194614789434365	-1.199359838358137	-0.006613406430896776	-0.18790713084659613	-1.090768795482284	-0.12122458655725976	0.4023086979015238	-0.5158295764819616	-0.7419759300830282	-0.44697502686713086	-1.281117714641279	-0.1533994282514067	-1.1828316773516343	-0.4362560889355813	-1.2521263192998873	-0.5515101837791754	-0.16148641812674147	-0.7333698854403349	-0.25689569010649216	-0.46023743165795006	-0.18089870899859545	-0.01261776510479575	-1.4553308217564698	-1.129603720462672	-0.10494720361451995	-1.0286217028559317	-0.47156600401616044
-0.8927863611138729	0.05569719645009778	-1.0535216068848383	-0.4736885736575144	-0.23753686922750875	-0.3839422060141521	0.5752202266511927	-0.7677875399337577	-0.8041503081900101	-0.04652607587572488	0.3635127309172991	-0.40291845422811595	-1.1176656554844087	0.015403062351925557	-0.26292573421131177	-1.0924401440036768	-0.13471496299896274	0.3666419609984978	-0.5386505613634085	-0.6976484197019853	-0.4509685634174418	-1.2821428871041518	-0.1779349091534471	-1.1877680949887974	-0.34362642442769575	-1.1099280725506273	-0.5708080661093897	-0.11472707626318435	-0.7338297378373548	-0.22563466975865815	-0.5078192075674361	-0.186469740536928	-0.053194706979931894	-1.4521824085930417	-1.1197496657006338	-0.10790214639044007	-1.0246399092576117	-0.5095233641839243
-0.9249580488293884	0.0007406682208445814	-1.0348456163553816	-0.47516504947741056	-0.26578075858454897	-0.43946815534952605	0.4140993314997468	-0.6943327083391005	-0.7398026113459167	-0.11238075444879747	0.29151607531272794	-0.4651414234077234	-0.9988023876754909	0.05283980352002236	-0.2987426720040304	-1.0849335910912203	-0.14673434778765587	0.3346726795259509	-0.5565368023490995	-0.6351543026097831	-0.46881322632236755	-1.2440650527688817	-0.20161042191555772	-1.2156960468264433	-0.2600033418750722	-1.0192953572786316	-0.552320919712705	-0.06538146357380176	-0.7450733044606759	-0.20104808706059227	-0.5261195584435955	-0.17280836026241608	-0.08997061337190829	-1.4374503706229589	-1.110640229450388	-0.12786619705589153	-1.0123414630204366	-0.5432026692062825
-0.9379533460643525	-0.05706261435367973	-0.955726946195868	-0.46917619811805783	-0.3233325877571015	-0.49619264554324705	0.29932647346784746	-0.6468254399271007	-0.6789927210268121	-0.20720143884837555	0.22273957032061129	-0.5101460108800244	-0.8762836186494367	0.09385407829624184	-0.2363196012368657	-1.0638157085330817	-0.1565000979284687	0.32175381471023956	-0.5744995053975376	-0.5565584480783793	-0.49642577396765464	-1.19939682402943	-0.2277509697069259	-1.2432327561703418	-0.20103822036509938	-1.0285158428805443	-0.4737742186489403	-0.061317323704646966	-0.7758553324718845	-0.1957898365742324	-0.5176646063398862	-0.15600479293036865	-0.11361459343732838	-1.3788645294355644	-1.0991067361970788	-0.1534664633091775	-1.0162997189226088	-0.5757772612543832
-0.9182124954025916	-0.10810839769956468	-0.8523529612333537	-0.46935868389355057	-0.3626226509361453	-0.5472015134716239	0.2278786281770125	-0.6239110706153459	-0.6457946937100209	-0.3426254081055916	0.14921885547207192	-0.5112758614674981	-0.7994762975611499	0.10644197816499097	-0.11188797450658675	-1.062596412093158	-0.17602216877642207	0.2812485239072085	-0.5854276986732412	-0.46166639067976345	-0.5434445171124146	-1.1576123287144535	-0.2513022993441371	-1.2582255549430936	-0.1741344106407023	-1.0932716009748096	-0.37765762717168083	-0.1352977093442232	-0.8156904851541965	-0.19717979804943014	-0.49290429205864517	-0.15164818363243454	-0.1254055002359472	-1.245228125336322	-1.0888965595380966	-0.19684488469261993	-1.0303281858266402	-0.6150667753028685
-0.8848966316440838	-0.14839834449205008	-0.7528941331639784	-0.47849956228414187	-0.3797871148943557	-0.5761018132011297	0.21292561484114483	-0.5814393915688167	-0.6464355370755899	-0.48848523069465044	0.07409896876181662	-0.4947746304324796	-0.8085041317016236	0.07951352912532061	-0.03585166582985814	-1.0878200887857339	-0.2072775982583161	0.19685169554417434	-0.587918597409657	-0.35603630591995883	-0.6030585157166002	-1.1203678828779133	-0.273593170263617	-1.2903605711270885	-0.15517057037079687	-1.157088869821332	-0.32300692391515506	-0.23671103910059044	-0.8482311853097333	-0.17717396889226586	-0.4690766997663733	-0.15908434502994645	-0.1237003628229411	-1.0579841763000457	-1.100729518932018	-0.229023622612345	-1.0380995485047402	-0.6531938136072013
-0.850571350354314	-0.1764408069791783	-0.6798964692463134	-0.494854158678681	-0.3568734533027177	-0.5906486195867173	0.24828929624980217	-0.4820126198028725	-0.6716947148454041	-0.6098506803532866	0.006943442520438959	-0.490329649378766	-0.856459678011916	0.01608739396665625	0.045827761627525214	-1.1173527756860686	-0.24276055717033387	0.09823188982882822	-0.5978057302925727	-0.27507150890189147	-0.6681810697287853	-1.1151025413169011	-0.3021770210373847	-1.324857532736301	-0.1342258783137466	-1.2060444421497638	-0.31000851896626946	-0.2797431083033989	-0.8810211184438079	-0.1357985747909524	-0.46432240851704537	-0.1795450979627356	-0.1069746225738333	-0.8583663296228046	-1.121331980038193	-0.24343806210895175	-1.0658230316173778	-0.6777177196010784
-0.8247816223452669	-0.19507738700966876	-0.643645908189621	-0.5064724197183854	-0.26151458127761623	-0.5960517191013642	0.2601142148464662	-0.3305374948859424	-0.7152135391958072	-0.6955564667179448	-0.062453347315009955	-0.483097252504459	-0.914143937324015	-0.0679637356915433	0.12524593936074543	-1.1317147606229958	-0.27013420312345326	0.00608818841456078	-0.620341452863002	-0.22332956211109717	-0.7411810573189964	-1.143730656691678	-0.32952524971840147	-1.3278908696014062	-0.1152090386649205	-1.1923233183305724	-0.3391151225360821	-0.27522256770027526	-0.9099567162196536	-0.07695687234093321	-0.48981249139150707	-0.2140221625984625	-0.08960057487082186	-0.6744609663571433	-1.1299072334430216	-0.25379248644333197	-1.1165349979676062	-0.7017939641282627
-0.8263885540323136	-0.21035969178446373	-0.6248375065123564	-0.5063922365746085	-0.1970597247557331	-0.5942635734659264	0.2052734905702906	-0.15474458259758603	-0.7703348473109592	-0.7208231847407685	-0.12913154498554222	-0.47060462310463846	-0.9816533608573697	-0.14527039710233747	0.10915133007245363	-1.1230677093398618	-0.2852684441688397	-0.0814725947957963	-0.6409097477419767	-0.1916069472001361	-0.8127756655741145	-1.1811389906430318	-0.35102755779476846	-1.3163902723469207	-0.10138945061146273	-1.1568628103674956	-0.4091343018464462	-0.22314941729122023	-0.9045859210483513	0.003359297806081407	-0.5323549776661468	-0.25136303670080273	-0.08611629234459177	-0.5329218339147983	-1.1338771832260026	-0.22410795579050333	-1.1467966293148373	-0.7286139402254967
-0.8550056681742662	-0.22299876582781236	-0.6109343359925224	-0.5194897383702017	-0.21652519783038793	-0.6083013221751185	0.12623356121472737	0.0006343429270154521	-0.8203937854606596	-0.7020907513885731	-0.18145111772800387	-0.49659456940272034	-0.9979311116597975	-0.20362487462738343	0.04699697924722479	-1.0762948343416916	-0.28601336942901756	-0.1710858733052368	-0.6489206192390207	-0.20393251960089565	-0.8691403474177308	-1.2069496252354923	-0.3774754588202628	-1.3082804433715824	-0.08640387622175888	-1.160770898804265	-0.4654479014337878	-0.1299350007200853	-0.8866481672409303	0.06931690365742568	-0.572686567374342	-0.2770398897434984	-0.1028420325936997	-0.4582051295800123	-1.139166402763573	-0.13903816710553257	-1.1584674036547409	-0.7458850084243348
-0.8865518729862794	-0.239556313499358	-0.6038563582733346	-0.5486376936011795	-0.26911256658263694	-0.6316599813767817	0.058343098136902416	0.09464245836331073	-0.8494570562680963	-0.6808481964860754	-0.21854948193213639	-0.5461659182315761	-0.9671117320050333	-0.24706852663589846	-0.02094628522077318	-0.9844411692007553	-0.2763702019259555	-0.25962103605288445	-0.6468061491192062	-0.25400559944586176	-0.9003577096695798	-1.2164969796686391	-0.40610587826586786	-1.2894283513580345	-0.07044775070557793	-1.1743618671803389	-0.4715816809600891	-0.05264027641716088	-0.8703286726321829	0.09215510714140646	-0.6101897640141358	-0.2951866289517459	-0.13560968194190753	-0.4481978243840409	-1.146580213163595	-0.022326587898570983	-1.1721663428127045	-0.7567985617615186
-0.9055426526865235	-0.2707675613662908	-0.5937630175972474	-0.5798482910824234	-0.35918443789221094	-0.6497283070047719	-0.007767172829264641	0.11022631895147192	-0.8593067310101254	-0.6553914570516295	-0.23900192084841082	-0.565928155153794	-0.9191368954508512	-0.2795400617548909	-0.1389772316319606	-0.8640045412572486	-0.2706182473853414	-0.3487415674959393	-0.6254320617328196	-0.30486007673792037	-0.9166441623897338	-1.1875550359889009	-0.42310344348650214	-1.2695039651023634	-0.058122082645434725	-1.1762217199596248	-0.43440026584793384	-0.040366356678632656	-0.841470301976447	0.08608386032049763	-0.642295263958507	-0.3024209665958388	-0.18207171613832282	-0.4736006586462807	-1.1588299970505307	0.08965639003156603	-1.1627669561510543	-0.7762934966013442
-0.9268929776487607	-0.31286345820043676	-0.5798688751102182	-0.617044974987028	-0.5497159731121821	-0.6744111605418673	-0.08071602327326918	0.07031422371104258	-0.8452257343200943	-0.6129676444761899	-0.24295865971232233	-0.563604181041236	-0.8268748739661056	-0.31398855487199573	-0.2626770253288818	-0.7565530056722516	-0.2706905397101685	-0.4328197774551444	-0.5776138640301992	-0.364239211246913	-0.9222756469594323	-1.1146492337652902	-0.41729477781932267	-1.2484058513654497	-0.04538898185984182	-1.1839522682521644	-0.35306924904164644	-0.08258885791285349	-0.7902265974596693	0.06544424369822806	-0.67017760600838	-0.29088221545210946	-0.2349398568655468	-0.4781605751608301	-1.1686435834151887	0.15605773015916796	-1.1370912526032673	-0.7937992260528841
-0.9622683582846548	-0.3695460727747868	-0.5704737023043911	-0.6772376315397102	-0.7335007633939099	-0.6898826476434381	-0.1600591556697724	-0.0021655283384336478	-0.8048730858671588	-0.5661549502645684	-0.24417257653462476	-0.5568081635854446	-0.7345292614245039	-0.34677944474452926	-0.32960830193044	-0.6834823118796676	-0.2814338078084303	-0.5118037978182486	-0.5071070196316557	-0.43945843880105784	-0.9069427258448854	-1.0144787258028996	-0.384758799095625	-1.2086343613220087	-0.02660070203260903	-1.1369353269975375	-0.2700487058921281	-0.11452060926448324	-0.732541449060971	0.048270788867881435	-0.7100341984073774	-0.272422301454074	-0.2801348792342423	-0.469687328996167	-1.1795336291501557	0.1564942164308754	-1.1240905984310188	-0.8107056667667554
-1.015955640835284	-0.4474672781386532	-0.5558964386684437	-0.7551065238912577	-0.7934799576748494	-0.6682058119042948	-0.23478519621512808	-0.09388917169744777	-0.7596336409735849	-0.5412989236797674	-0.2448146682669806	-0.5410240832227152	-0.6699165895152823	-0.3697197612072385	-0.3555883746146306	-0.6412175158957737	-0.31885294376799916	-0.5814589677064576	-0.4336769717573186	-0.513846768617343	-0.8710507330387205	-0.9145662544468097	-0.31457670605861054	-1.1543530879301958	-0.007110180434683508	-1.0495016955116436	-0.2202772126881205	-0.16768586142982217	-0.65929152563642	0.052646107851128554	-0.7646329800209123	-0.2658003945100097	-0.31518788636515954	-0.5000388771032048	-1.2022404469200918	0.0994877236752504	-1.111038945917117	-0.8465655163526791
-1.0845375528522443	-0.524350255447185	-0.5267419113965491	-0.8342030478233928	-0.7748989765437979	-0.6246652711523948	-0.3070375802680614	-0.18108914245221153	-0.727439308973643	-0.5488752612528411	-0.24569663577859338	-0.5397859834771603	-0.5888332643647342	-0.39587643625918434	-0.32330481818609097	-0.6201701368732777	-0.3617505806916611	-0.6256246652883592	-0.3873644885211035	-0.5883305632801059	-0.8280421384931496	-0.8277229885017638	-0.21446958449891218	-1.08365412026371	0.004821304744739963	-0.9782826921236154	-0.20176935405955673	-0.24969672665042783	-0.5731130802406884	0.08196205632329324	-0.8319271442620797	-0.271691560277903	-0.3504421944406681	-0.5360406646726641	-1.2280835654869806	0.014272439566377079	-1.078207782740428	-0.8933894616994452
-1.1626059555723256	-0.5728584342409505	-0.49413566624884375	-0.9019356848271164	-0.6968209489958022	-0.5675573767593634	-0.36724589897196835	-0.2164566705267068	-0.7176891258956748	-0.5892180328848682	-0.24500850728052193	-0.5558271555903334	-0.5020914676731485	-0.41385154667278884	-0.2505160185948864	-0.6021751462173935	-0.382146445726658	-0.6406923518973348	-0.36795488797760445	-0.6612480273136272	-0.7758736601961576	-0.7594688191539081	-0.10141016301218457	-0.9953105991446265	0.014864687050129336	-0.8950003342445264	-0.2069503709194473	-0.2859316849223384	-0.5050198222453156	0.13850901105482688	-0.9189466513069988	-0.2916790713061246	-0.3849889889020996	-0.5544197906427992	-1.2482004058245946	-0.04379755545443828	-1.0291591469179706	-0.9313396015209724
-1.2371172421054148	-0.5866748537465514	-0.4582642825699649	-0.9503524789885323	-0.555169231711845	-0.5150148920337464	-0.41033675490913846	-0.1703911268707959	-0.7313282625482589	-0.6548796251848411	-0.23264400120425704	-0.5577046019258063	-0.4398482807217364	-0.41257412765862417	-0.1691081698022259	-0.5754460116755233	-0.3954010863265326	-0.6435636223969551	-0.3494863589756088	-0.7235229288324365	-0.7178444510549489	-0.7183573112040149	0.033539638816221386	-0.916545273890996	0.01771671612827564	-0.8334059833607241	-0.21927414888714797	-0.2926309956959572	-0.4840912726954441	0.21535901940991886	-1.007887738375488	-0.32912433700506066	-0.4153943124593712	-0.6285532989822119	-1.249390176707568	-0.05761269237163771	-0.9666508718483847	-0.9598527488107763
-1.285589624513428	-0.5797344408902975	-0.4035544037711377	-0.9827630586904403	-0.4174744520703263	-0.48460030681116717	-0.4343108092155504	-0.031372643143554146	-0.7650851989190394	-0.7309464222018792	-0.21861490259920635	-0.5373368462755712	-0.3961237279046288	-0.41971398750565203	-0.09853488037059972	-0.5359225590480569	-0.3992388658314997	-0.6284255433499251	-0.3524183849971038	-0.766542217243233	-0.6652473818969008	-0.7002354700830992	0.18442834472549213	-0.8645196825310368	0.010962607777124492	-0.8098820995888307	-0.22548781845069482	-0.32416067973432794	-0.5074384352342222	0.28462980387195375	-1.0753675833829786	-0.36860871855750266	-0.4506338189948364	-0.7396648142746438	-1.2194799842039856	-0.040953466334824926	-0.8921972159838389	-0.9715677605802642
-1.2996629898422336	-0.5374788166630233	-0.32804092804512197	-0.9912154680189454	-0.3484175773155551	-0.5161812140518157	-0.43879881462352505	0.17363434880381629	-0.8086449904252323	-0.7935125044092934	-0.21153977860494919	-0.49122270493293724	-0.3459047929779213	-0.4427797647643955	-0.06025658225865932	-0.5077252920581155	-0.3758790154785792	-0.5839078835777476	-0.38852318285657905	-0.7858968309327784	-0.6151853113976605	-0.6899314407368787	0.31246425107511244	-0.8281341306124983	0.0011146606815036167	-0.7753224042978578	-0.22563576296411253	-0.31652140078241564	-0.5473753873021339	0.342396253105311	-1.1335677082316988	-0.39734424538045726	-0.48529014485258964	-0.7918777600923069	-1.159894315901626	-0.011826668140288312	-0.8282492184998846	-0.9522749954350738
-1.2882873373614607	-0.46637694048642653	-0.2317599675231376	-0.9663503986400631	-0.30338496681845206	-0.6107982822966764	-0.4372107511714726	0.3171033741694208	-0.8564917021622847	-0.8331350335940421	-0.20101674315732704	-0.41827292074471095	-0.2730776922122506	-0.4664880533725257	-0.0457599990080504	-0.5047848798951694	-0.34250510656478644	-0.5355223445776941	-0.4099707914571451	-0.8016803522170548	-0.5697380680767746	-0.6862980063616633	0.41472905442994124	-0.8147594335114192	-0.003035853180189246	-0.753682349307931	-0.21617914966644847	-0.2744075663896166	-0.5829209244946869	0.398916982148633	-1.1741281602797795	-0.4214656636338745	-0.5161395146111653	-0.8081058225722606	-1.077779890777802	-0.014733112441574787	-0.7987643311255274	-0.9129457694822849
-1.2194409935478976	-0.3876622506534714	-0.1119820469537798	-0.925092023762749	-0.2865363928400999	-0.7090399700728295	-0.4414495897240213	0.32249765351043985	-0.9179190260436492	-0.8641575614721381	-0.1945958258337722	-0.3453806439217152	-0.19373048901179366	-0.5072590102412853	-0.030054176018729957	-0.50556041878723	-0.336586565362614	-0.49939249952956793	-0.42817464408809347	-0.8364366278049674	-0.5445110106503923	-0.7003226446122547	0.49803419919072195	-0.8172952644894135	-0.004337650424918243	-0.7530795240977021	-0.1989761616462297	-0.23413563495890716	-0.5928867333125478	0.44420000379342606	-1.1728931672758667	-0.43805696805284355	-0.5491528695240943	-0.8170692914576725	-0.9760221055657107	-0.04892453705861567	-0.8137303829261094	-0.8778260053856511
-1.0640186624812482	-0.3332209720794707	0.0071849767291005786	-0.8890123739990397	-0.30873514552995174	-0.7610057375574668	-0.4502334718803649	0.21349072521309154	-0.970471108245699	-0.8980487996934361	-0.2111302936888439	-0.30309581654620704	-0.11855319353220388	-0.5731639465821974	-0.0036052727975444594	-0.4942632640173231	-0.3553259932156966	-0.46741210346153866	-0.414199731696774	-0.8803433857144984	-0.5379791530314972	-0.7274025403492238	0.5291886406499116	-0.8083208379044347	-0.015653017824393822	-0.7146357163726395	-0.1859925511486858	-0.23463006908737416	-0.5765637283801589	0.478826654128373	-1.1416210717012683	-0.4452878259770502	-0.5842473209671339	-0.8045474817888959	-0.8838431900134726	-0.055998386001675046	-0.864885642553786	-0.8510421310196021
-0.9341546816016185	-0.3367169409903602	0.08666476820081807	-0.8471623028193707	-0.31469050293970713	-0.7518330337302754	-0.4619293040338562	0.039738515115721296	-1.0006990167677312	-0.9395071809033751	-0.23787280859453333	-0.2946895928639564	-0.03320672448198801	-0.6415476841053585	0.029227158406013105	-0.45512550720248574	-0.3774443014683203	-0.45494152733028426	-0.3483629548229391	-0.9220190948045005	-0.5255898869781612	-0.7640088686323436	0.5023029941091458	-0.7805088097686403	-0.04599184979506051	-0.6849705507715383	-0.177947328509027	-0.2628128144099716	-0.540119548335414	0.5036011875919524	-1.1096148893760929	-0.455427729726395	-0.6183767119993397	-0.7834636787387689	-0.8200164336656857	-0.03413250229521462	-0.943756539395384	-0.8395184584253942
-0.8831854528064532	-0.40062850822790547	0.11630379989991854	-0.7929087287781792	-0.3038538140517163	-0.6548994308694156	-0.4831385068481319	-0.1373080708735823	-1.0105838062147232	-0.9845912932415285	-0.25731243866505504	-0.30976328812677745	0.053756910014331194	-0.7136344160326755	0.06916065701136753	-0.3880517612062618	-0.39193419787937545	-0.48244274141890564	-0.2893518874735678	-0.9653247777547296	-0.5039543545192384	-0.8046008163884686	0.44791699455936157	-0.7367717630910404	-0.08992833491995622	-0.6921736270051275	-0.1749943560212082	-0.21411376942704496	-0.5060518573958792	0.5165348228281437	-1.0775396165332156	-0.46440192731375285	-0.6571093819850609	-0.7638336396191376	-0.764712321806133	0.01890750807069298	-1.036424449128895	-0.8603924793964811
-0.8541767761964543	-0.49266240164914343	0.10396247905536445	-0.7409528165466011	-0.29934157507626263	-0.4746801258895224	-0.5037923377557348	-0.23890091220060725	-0.9918881520475147	-1.0162697014758688	-0.26252670812931556	-0.3410743571017931	0.14640795141752294	-0.7926633120072092	0.10918563474589157	-0.3243082704524157	-0.41815116663525664	-0.5363448246433912	-0.2528412525118194	-1.0048330812561876	-0.475511204430043	-0.8321932983568745	0.3733760738383703	-0.6807468040172158	-0.14762147133584205	-0.674821851351602	-0.17563643520944114	-0.1351021090296653	-0.4879807112900859	0.5161851469853269	-1.0461250217658582	-0.457867013366852	-0.6921653494239873	-0.7389801928887714	-0.7110593205596861	0.09886417185852589	-1.1200421146936135	-0.8997614172535737
-0.8834829385776312	-0.5913739306024562	0.06218977126622721	-0.7027911699806788	-0.29146095136821193	-0.3314963778093697	-0.5085084959469912	-0.22014107823671294	-0.9147469976953548	-1.018179110176526	-0.24497943142849077	-0.3676799704864625	0.24318710501315316	-0.8683161720157362	0.12555754014447906	-0.2983505275358039	-0.4506387087837741	-0.5981234511997383	-0.2393486392855205	-1.0204009227021262	-0.4218077728167092	-0.8466015045357516	0.27566568658923474	-0.6392944202969326	-0.2137282591553197	-0.6693347718812215	-0.1749647671185242	-0.10443089303852182	-0.4849091781038838	0.4962405111006559	-1.032388963215348	-0.4390974042989157	-0.712920068872924	-0.680719758162563	-0.6608339925713277	0.15779328271571716	-1.1905924359469984	-0.9353721648943214
-0.9891158134801117	-0.6624629255376717	0.009589442799521668	-0.6816255849595128	-0.2847640837952098	-0.2437258131236176	-0.5100095011001596	-0.11165651398142595	-0.7644560604551252	-0.997675186890174	-0.20386859964405385	-0.364638845701616	0.35157255534920717	-0.9192684625747736	0.11433419448447331	-0.31220654592283054	-0.4641322283700341	-0.6599020777560851	-0.2901841476180844	-1.015762038310332	-0.34295702161160857	-0.8557234472666189	0.17465513279589237	-0.6442260077798516	-0.2638259220796961	-0.7317545822858489	-0.1785982843680649	-0.010618808839570082	-0.4877771125188861	0.46501445833710386	-1.0319830564238526	-0.4154422685102933	-0.732990957171853	-0.557551299574478	-0.6093258163860226	0.18379539347311388	-1.260695540973577	-0.9765173079257087
-1.0623532506853368	-0.6440041066382438	-0.03215618089120065	-0.6721750337377822	-0.22452885237270034	-0.17981652154786745	-0.5103457262544696	0.007968334077554262	-0.5837323789139146	-0.9801503089602239	-0.15702740202180282	-0.334735015781657	0.48331206095463397	-0.9272447277286954	0.08657599622704697	-0.364204977092104	-0.4766702320107498	-0.7187612705657213	-0.3934226365695282	-1.0006008063956862	-0.25107577926647434	-0.850043154946824	0.07778608621795179	-0.6975460804771485	-0.2997926255994576	-0.782131589058854	-0.1926382186914115	0.16316663730333897	-0.49667929327341065	0.44071635820936245	-1.0380932490830705	-0.38267026661896536	-0.759642610174104	-0.3995263151179929	-0.5678254748727993	0.17863723427810135	-1.3204773662393878	-1.01688987390974
-1.0477281382424661	-0.5233352136263373	-0.045340118130895904	-0.6792698594940607	-0.10896632226737975	-0.17388825493668653	-0.5003490319343648	0.10345648096635651	-0.4408535706462218	-0.9767207289665875	-0.11184352796532951	-0.2852752988970727	0.6211955092389941	-0.9066235350714639	0.04389240630102898	-0.4372881126850957	-0.49685550636038067	-0.7772685011850811	-0.46952003409431303	-0.9710632757485431	-0.1350173609840573	-0.8201806482391996	-0.01383932791110266	-0.786020015760815	-0.33028051832333755	-0.7830255514444777	-0.22120038645184675	0.27317551421612524	-0.5111137440867408	0.4141715907915218	-1.0425323148453858	-0.3476051293224149	-0.7870254592545017	-0.24404964359781328	-0.5494609161417405	0.14481647657433575	-1.3631159028109532	-1.0362151306129967
-0.9336105623278398	-0.3800803519764282	-0.043483352717316716	-0.7093634228344095	-0.002208809705906445	-0.20795645664680854	-0.4995955273474741	0.22562698312364896	-0.32763498317033146	-0.9853268599961957	-0.06959873795167575	-0.20626694464248402	0.7312174152650412	-0.8803642102773093	0.007566615852303897	-0.5025453558218406	-0.4992160079232225	-0.8247463482207389	-0.5097037889164902	-0.9444639409318732	-0.026477556023898313	-0.7718824721056992	-0.10049120788792791	-0.8733878457226512	-0.35123846022511823	-0.7705717306240637	-0.27293954168431117	0.32129862493951905	-0.527099757949558	0.3824428790039206	-1.056635416771185	-0.2861428369666573	-0.8196539741263008	-0.10194844544978246	-0.5467576271967544	0.12201180096603022	-1.4132511956055631	-1.046269462747981
-0.7479845263396219	-0.28116787565756635	-0.05338710470449722	-0.7498254961459371	0.09945456128563636	-0.1723868569797243	-0.516175630269377	0.31619097830928666	-0.2528728500793928	-1.0140384823200448	-0.038809833638311704	-0.0980279349197535	0.7763887363738915	-0.827655468573796	0.00505951596849701	-0.5491564874147149	-0.4712200193476762	-0.8370390908242747	-0.5063718074898563	-0.940786776474963	0.043462492162954856	-0.713890488330069	-0.1816386708535778	-0.9241575969792224	-0.3737631962662287	-0.7314154931050943	-0.3420917661460473	0.36901966834965344	-0.5457220248670469	0.34687647484140327	-1.0927308941128124	-0.19081243095531558	-0.8617732364739658	-0.02265914642663423	-0.5577488439251711	0.13877148812887138	-1.4707890938386259	-1.0528508083429813
-0.5810009320118925	-0.21067141782589158	-0.08152146426941638	-0.7933289990490106	0.12916817033844	-0.0821128884043589	-0.5398134594214793	0.29576654426469073	-0.2746381147054214	-1.0552578043347165	-0.010148312498563659	0.01283611688644819	0.7177142445421111	-0.7552303726814171	0.029267180525025676	-0.5822143510971417	-0.422221538837494	-0.8184406677170568	-0.4677790517425329	-0.940906991466823	0.09766760765240967	-0.6521883565935662	-0.26146979269529186	-0.9297074442053473	-0.413883726108866	-0.6346346457174102	-0.41768253583172454	0.3775826154536466	-0.5618519619991604	0.28839756107830583	-1.1369963251726305	-0.1191232418530499	-0.8973709402784829	-0.02273521546950919	-0.5708403704776115	0.1939766089695152	-1.5119055260593068	-1.0429842052101586
-0.4117315282116065	-0.19942351785172505	-0.12098600500472005	-0.8383476868758724	0.016658134985858265	-0.010899585737550793	-0.5680413623319718	0.21908002046314765	-0.3686460323413169	-1.08972217165236	0.03560011768484846	0.11752658389582615	0.5382763958782573	-0.695309536127098	0.06954944331033971	-0.6120249048732408	-0.3619548850879125	-0.7732005592385229	-0.42134893456362976	-0.9351296003874079	0.12985511355874374	-0.580007846452532	-0.33635221700975626	-0.8988282681247405	-0.4611591721057384	-0.515261553519096	-0.49823832338770274	0.31647381718041545	-0.5680266212843372	0.22098880047927133	-1.1805103968524464	-0.07802427027325883	-0.9246176151904804	-0.06145858435071081	-0.552856214681925	0.2668005328093756	-1.532375475809093	-1.023778084219812
-0.2667364548167602	-0.297032412542797	-0.16670998181821725	-0.8847792569948064	-0.13464984020872403	0.12564708124530152	-0.6026695512155763	0.12365803968634004	-0.4659342486658094	-1.1239352203288253	0.09552302573346708	0.20412252757467603	0.31208864114722956	-0.6199798327144161	0.1255718337584125	-0.6360997886615347	-0.3096592459366896	-0.6867956939583356	-0.36210259932888267	-0.9334253760910322	0.11115991375125597	-0.5062686557301916	-0.397239203148035	-0.8606942003699476	-0.5090441109601942	-0.4115893179326567	-0.569139251998037	0.23495738608827704	-0.5560458866963278	0.16623830539021006	-1.223851742238009	-0.04434406149154678	-0.9459880787052255	-0.11795675291698618	-0.5022585774376703	0.3239178792213072	-1.5203673278244063	-1.015485516566649
-0.22446550656176562	-0.42841334588740737	-0.22612647505276265	-0.9328200198612674	-0.2609027522639956	0.3221755631739973	-0.6340375569064978	-0.0015561036226959036	-0.5427740018003733	-1.1741376513348727	0.14951688295539164	0.2560516783779899	0.10271876404754662	-0.5188090071610251	0.17572812504847934	-0.6557329497043913	-0.26957158024762284	-0.5813367071561512	-0.2796206195647138	-0.9222064887624004	0.07917507484123565	-0.4554180093830079	-0.4492750370590941	-0.8397844626485416	-0.5556868768712059	-0.3090816310477963	-0.6238136263767095	0.16700257680550806	-0.5382415251872787	0.10754521517338747	-1.2556981527409996	-0.046978209445649136	-0.9603899771675103	-0.17483526669763588	-0.4418554475082339	0.3806195244220892	-1.4443797987609017	-1.0177129933807545
-0.21428488239256277	-0.49828892788450274	-0.30008411979203553	-0.9729890099576096	-0.40825378981613875	0.4647084906805313	-0.6533885153411501	-0.11373204044188245	-0.5974710072305593	-1.2280761484823346	0.19196762692093244	0.2850320076680678	-0.04759081634255723	-0.44050246122426273	0.2023771388647238	-0.6884051175741893	-0.24325403086589495	-0.4865551417473937	-0.1898718029910015	-0.8957521190829739	0.0648388766593788	-0.41842113920927027	-0.4847044825929528	-0.7993174303939933	-0.5905041563606345	-0.20386465586014527	-0.6673892033587807	0.10633387924003372	-0.5291181940433478	0.04328790810774028	-1.2706907950822042	-0.11210464684192148	-0.9785810698809201	-0.20177638604912151	-0.3738766335892555	0.4379828273839504	-1.3216150215531932	-1.0213520478841889
-0.18450579391361538	-0.5299639004411625	-0.36967821534218315	-1.0003010476896903	-0.5029210290432344	0.5463961383217673	-0.6647090962063495	-0.17459789862286285	-0.6023431725441301	-1.2659670309321367	0.2265509299243667	0.3093102641539895	-0.1100461959767582	-0.4032900287521053	0.20894362510543507	-0.7310887875051322	-0.2420942105240993	-0.41664804102825065	-0.10581352839481514	-0.8635946087602825	0.03850877918748643	-0.38166835771716906	-0.4966757358332755	-0.7189581542399089	-0.6110149160027751	-0.10422723901035316	-0.6968922982245535	0.02680605134590346	-0.5268715869128686	-0.005474388173081146	-1.279525745033271	-0.17146518838621566	-1.0075772868260546	-0.19956193168987785	-0.3117131283737876	0.47578046000771257	-1.1920517731081566	-1.040962508263806
-0.20045560795292872	-0.5161191422045224	-0.422302618563035	-1.0158510477104659	-0.5008594312799473	0.6235699264400342	-0.6865697352571	-0.2164949772231247	-0.5545579115407626	-1.2859652520746558	0.2526973898634167	0.32768217595210003	-0.09718603338349105	-0.38786215268222196	0.19381526411899802	-0.7740378825114324	-0.2656803672851747	-0.37433107116158804	-0.023634456033067235	-0.8267557852251393	-0.005759008663049683	-0.34835025267380776	-0.5023974733130252	-0.6044690081991406	-0.6302768777791078	-0.021373024036256866	-0.7137550138639116	-0.0741563110185656	-0.5273525012517368	-0.06050899488443132	-1.2899109134752635	-0.17859861415359973	-1.0365794243872068	-0.1956781844453262	-0.2865053636457654	0.5176796779148155	-1.061809854424194	-1.0797971404993625
-0.22586394394764503	-0.41780435548575434	-0.4686826324270352	-1.0176593158494396	-0.4804496134233995	0.6282062175560608	-0.7264364321252632	-0.25674835030436716	-0.4676109758277763	-1.2838382382090763	0.27278153465396277	0.34274572285635074	-0.03252192082389629	-0.39745039897306567	0.15783823785023263	-0.8193094469271113	-0.3108096368448125	-0.3673029419515499	0.025257151396579497	-0.7869964445347957	-0.04571763103458974	-0.3185086678531816	-0.5201308235486897	-0.43745676491130236	-0.6506187019009397	0.02625359271507858	-0.7206699404210584	-0.16987006494238888	-0.5244459532766793	-0.13408079221311425	-1.3140925946707547	-0.17190363309191836	-1.056774645622501	-0.2045402279402384	-0.2848542530326602	0.5618513957762017	-0.9443449817990771	-1.1086893559666078
-0.21795133095699598	-0.2883375746104081	-0.5076085005383022	-1.012939570110559	-0.44300833791594985	0.5560940092454922	-0.776753126869788	-0.29202533527823904	-0.3688303845423704	-1.257474299777207	0.2918431786480788	0.3580088541458141	0.03225471815838956	-0.4267626031373825	0.1191397074886689	-0.8526037048172791	-0.3708656999090277	-0.3904731686671961	0.034167922555185824	-0.7505465518556721	-0.08183887011527335	-0.2558371553524664	-0.5331203784131887	-0.23058608880363476	-0.6611854530731668	0.04200925161879222	-0.7089882416415909	-0.25078339506464004	-0.5143537728077294	-0.19095119709925318	-1.3553353155811372	-0.17769040726321547	-1.0763866861800833	-0.21960189842944516	-0.27557889635315674	0.5967737616895132	-0.8603036377036997	-1.1241589477793215
-0.24252060452018473	-0.2051943139905558	-0.5166455613761941	-1.0165588713244986	-0.34259190105542825	0.524980275188877	-0.8329777778971852	-0.3140168614490188	-0.2685486396198109	-1.2271566900390005	0.31145241785544864	0.3580968065867549	0.05166070351162942	-0.4564740007436258	0.08834268690913677	-0.8687863398804874	-0.4422716579711434	-0.427755226780331	0.0545303580344569	-0.7127212582402616	-0.11350808009660854	-0.10255295026600644	-0.5286684133855377	-0.04437398239669561	-0.6544313447220161	0.03784770258226771	-0.6897850437999636	-0.31710276838401963	-0.48639404500418576	-0.22024529083124164	-1.4034827701043036	-0.14920194055220434	-1.0898797700837002	-0.2332605176834059	-0.25283161018584044	0.6175345730096681	-0.8036013276838807	-1.1375743510876162
-0.27061139768236075	-0.17111827804041843	-0.5038829323340691	-1.0216822977182571	-0.16804772397398438	0.5034419804629301	-0.8833695228993685	-0.3146750401420162	-0.18570719816204434	-1.2179590407441805	0.33393047446322954	0.3495924821049928	0.058013623832703455	-0.480904639389527	0.06627906444252278	-0.8878679144386166	-0.5296856512656889	-0.4616954965184236	0.08830306298014516	-0.6729513103447543	-0.12893070627509778	0.15546622112944414	-0.52247478003117	0.09511604200997581	-0.6347553252978692	-0.00022276452964148374	-0.6818167523072823	-0.3666928814666	-0.43872384995432673	-0.24755060320720884	-1.4480288813922841	-0.08680360354697074	-1.0658627912091847	-0.25598403121327806	-0.20237156549267782	0.5744679275345872	-0.7628497297534891	-1.1220433863318884
-0.26541938106060436	-0.16764291911573884	-0.490277686896803	-1.0206703311450702	-0.015632471271055486	0.45850636392698574	-0.9142391948794382	-0.28889811587976555	-0.17300737986721212	-1.236228680013231	0.3585843739980115	0.3409325494584889	0.09720175429503615	-0.5014992191506302	0.0767334136729457	-0.9316506100722115	-0.6286978479781943	-0.4839543264045124	0.11660873043941408	-0.6383293926889215	-0.14275525335150716	0.46665836832879004	-0.5113697040870224	0.19178191889112522	-0.6119026555996891	-0.06579713185825158	-0.6689248674080576	-0.39471805986913605	-0.3909799381079991	-0.27896460673627543	-1.486918206543462	-0.06584177095052146	-0.9753691356914901	-0.28478884211519595	-0.1121756014120614	0.5030158176915196	-0.7544075427351795	-1.0598401035003708
-0.28217266094344146	-0.1970069969685903	-0.4779423847407857	-1.018259306959772	0.06804179665696124	0.43553110892463326	-0.9247552369825387	-0.24402356223975463	-0.20064557889824766	-1.2687560548769172	0.377776859326268	0.33403504841699616	0.13436119410828073	-0.5168776712705607	0.12036038211852636	-1.0181916264391933	-0.7238565494629442	-0.503008447926509	0.17494046176976333	-0.5955929630825032	-0.1673311184618654	0.7536892230273041	-0.4865548111539578	0.24228118151004438	-0.5946679200670569	-0.12184275069335482	-0.645928372242399	-0.41361522359228875	-0.3725261667252959	-0.3147539292485889	-1.5201464274004812	-0.0866435364321906	-0.8534873343576381	-0.3093549169058133	-0.01179778855062894	0.45587876452393383	-0.7888353463005547	-0.9766508843310927
-0.32630480222837005	-0.23752365360938638	-0.4654205032401301	-1.0106170238770154	0.17303032533122528	0.3951480145199925	-0.9206184667804056	-0.18163240105595502	-0.19122020684118426	-1.3001923390545131	0.40231687844059466	0.3276551136625795	0.13852788678849923	-0.5160032475406264	0.15374168809710237	-1.1395821257472658	-0.8151586125753806	-0.517979808041303	0.2515730937337779	-0.5291953944898887	-0.19076739701918174	0.9658580790679505	-0.4571078876621376	0.2540426070936949	-0.5945983583822241	-0.17572710414405684	-0.6332998285770579	-0.4388802642227261	-0.37823044264252853	-0.37436491855280585	-1.5314902267755803	-0.11281102997888708	-0.7475053473384687	-0.3389669048737909	0.0715387821740717	0.4031747793037056	-0.8463222461919641	-0.8879453206367678
-0.3517995870796677	-0.24913995708705855	-0.4598261322452443	-0.9854920505148552	0.2715713732586928	0.2549509529336248	-0.9185710957514832	-0.11002673817019464	-0.18412411021331115	-1.3281806540696064	0.4423567496752165	0.32499624371720814	0.11627337542085059	-0.4777491102771559	0.16324694136238987	-1.2459926973648447	-0.8995206125043879	-0.5354149034880298	0.29601519728125614	-0.45541874683807027	-0.21661574507360776	1.0671758038340318	-0.436117834975981	0.23778430790906713	-0.6205183671354141	-0.21928465072634626	-0.6267281332910406	-0.47723422590235065	-0.404424477654461	-0.4509526700257851	-1.5245854931627965	-0.14539860671622903	-0.6639654553331908	-0.38565639296715737	0.13175980431529777	0.3649198753476792	-0.9024792662510281	-0.7883045425665484
-0.36242262598549446	-0.23781992216115655	-0.4557906015813705	-0.948870473296652	0.28833681829497737	0.09246489764282882	-0.9343406558906743	-0.061520013224384065	-0.2119671450232951	-1.34965000872146	0.49111695353152685	0.3246951757462945	0.06417685675552588	-0.40643415233756397	0.13550017799610956	-1.312336524403835	-0.9641436646109597	-0.5550877374918801	0.2894953360077812	-0.3948409981455271	-0.24909230063042154	0.9895416551490077	-0.426397400874464	0.20291542442308205	-0.664279291817637	-0.22235357906933073	-0.6201771502369017	-0.5229177660358374	-0.4545589199005642	-0.5262947013087289	-1.5198052929693302	-0.17663605213759748	-0.6124501753659389	-0.4384145002587564	0.14625153741708716	0.3731403667981589	-0.9519437347054283	-0.6853460154004398
-0.3210187089097453	-0.22747113283540585	-0.4361155087548175	-0.9141732915290998	0.28347876292052043	-0.04275113123653638	-0.9340404548600405	-0.04212289512917493	-0.19025455245471073	-1.361805249342338	0.5493243863103051	0.32873422245720296	-0.010418516366719227	-0.3284773758927752	0.06654206693888567	-1.341840180436552	-1.002804342670825	-0.5878016968617479	0.2548050863091281	-0.35537865919978096	-0.26745525946034576	0.7635992235017393	-0.42201684114363003	0.1743788731507167	-0.7024520944849548	-0.1830569106775239	-0.6237455719005385	-0.5700465751602273	-0.5225679301285437	-0.5906743949193616	-1.5042296993850197	-0.18137891034293607	-0.6225122622874817	-0.48982026901035913	0.11916199221089348	0.38192205488369063	-0.9884232407850113	-0.5841709137548635
-0.16493529835158877	-0.23665288169200896	-0.39940451802506566	-0.8822576353698158	0.29594477907304545	-0.15333907860727902	-0.8986017231937252	-0.026936031212979654	-0.1092654116837249	-1.3889354031436527	0.6419576278940153	0.3386491687802122	-0.09753325777350946	-0.260561264973014	-0.02486559416113665	-1.3288426462776355	-1.0227570243231852	-0.6381396998015435	0.21269213482686977	-0.34225047494159994	-0.2625414154021844	0.5085753689280834	-0.4080214029674442	0.18438212258962358	-0.7274015521116677	-0.11824635029141939	-0.6423303616760793	-0.6218697918340139	-0.5934729573606569	-0.6300610076646538	-1.4710619327309893	-0.1371586300249284	-0.6914933595060143	-0.5349926023041673	0.09093933187805887	0.3967625881217253	-1.0021300258416912	-0.49538953642505057
0.03395046666819594	-0.2726173076286475	-0.3504876269428358	-0.8386131207311344	0.2485446563058436	-0.16564667559353452	-0.8507736949931541	-0.025567437422779126	-0.06281158324352584	-1.4464199450209068	0.77547878639659	0.3441461963390284	-0.17546584308870714	-0.23100574290123738	-0.1174739188315113	-1.2882906714831588	-1.0301654160457137	-0.6855138106126991	0.15472800956742064	-0.3524652135146901	-0.24229132781970003	0.28010836291646213	-0.38786337721811553	0.2234725608846894	-0.7471305709147344	-0.06800977439125099	-0.6727803014277255	-0.6716500718890808	-0.6585087234643928	-0.6454205190603874	-1.4454207143490556	-0.04331058468524781	-0.7503975682629604	-0.5602771069441577	0.07146189221904954	0.42541825827695917	-1.0084224366118442	-0.44650418222762855
0.19861265493536523	-0.3257369708369248	-0.3037224170124856	-0.7953612270033615	0.15753176537205915	-0.05620894082072201	-0.7687197472900281	-0.04313279894382659	-0.026049413373023255	-1.5185667842078634	0.8776707143355544	0.33122057030688284	-0.2029576556724635	-0.26940815201456625	-0.19366745726150025	-1.2569331871897405	-1.027320870220984	-0.7074058588478689	0.08305364828769982	-0.363931602297152	-0.2176888834311362	0.09539599657873958	-0.37995912131825554	0.25789224002600186	-0.7672040856807831	-0.06239596462099288	-0.6990730003523323	-0.7145354408559708	-0.7356340441890208	-0.6456390664621479	-1.4269865005948494	0.04130228407558541	-0.762718370195135	-0.5731919400011207	0.04780002027094481	0.41376476765773706	-1.0053743049607164	-0.4422008558703931
0.35584024153651345	-0.38591040182561204	-0.27505841285633476	-0.7765817817435627	0.07846616599229536	0.13463291579887887	-0.643649993907391	-0.035039638718823804	0.051615535328162945	-1.5956603098199578	0.9377874613977142	0.2969800084912916	-0.18282507113270396	-0.35207541107408746	-0.2146504825147968	-1.242774418326134	-1.014009653019071	-0.6833057109768618	0.020481213323452523	-0.35783953079786684	-0.1943688892159671	-0.0029264113655471337	-0.37280306874591523	0.2790241648426225	-0.7921833554581382	-0.08450868937803173	-0.7074259475798996	-0.7460325248419155	-0.8300933430547536	-0.6369496217681472	-1.4014186908879742	0.08067183487177183	-0.7519754124315933	-0.589665113841449	0.042777892156082784	0.3674799019730081	-0.9730609710992763	-0.4739848200055457
0.5134339644714192	-0.4389012526200765	-0.27931964434033585	-0.7714307059898811	0.0013956612221644015	0.3135086951391732	-0.57830523556934	0.005711721415850138	0.11630560054564279	-1.6728028732156965	1.0494532711235092	0.24422545785760796	-0.14599356546558756	-0.4367690520816739	-0.1765179792649701	-1.2243107865215717	-0.9947453200248504	-0.6206675557032088	-0.03674475894563045	-0.3421550100951224	-0.17287289796762095	-0.034504512806958376	-0.3514466758413053	0.2851391401152731	-0.8359144679897181	-0.13666677063580557	-0.7056624489799593	-0.7373826442647851	-0.9099216129832397	-0.6271674400653436	-1.3866678653587245	0.08170879139795745	-0.7328932670075669	-0.6094853255682671	0.07612789843696773	0.31121820722069266	-0.9188654257191878	-0.5414914471481191
0.6213323079390244	-0.4704860564870674	-0.30710491997012535	-0.7547802614441644	-0.08480905170240402	0.4380441784663292	-0.6029877643080475	0.04820777745100876	0.1160568713854905	-1.7379465039259236	1.1510394521451572	0.17765222563760802	-0.11609690247688989	-0.5054721443583758	-0.12197926594311803	-1.186570658619164	-0.97164635067022	-0.5306800858125269	-0.1010228860788513	-0.3296738653519557	-0.1476458405412382	-0.04796774708978635	-0.32762835248556016	0.25004323937983003	-0.9026572483562385	-0.2044024033488167	-0.7003098164845044	-0.6734865415090995	-0.9389730514392511	-0.631346066387006	-1.3847419671777976	0.048526182560019046	-0.7078401803300094	-0.6387507767853707	0.1148966231270391	0.24020604782609117	-0.8558432442837102	-0.6372982213665063
0.6600385121667404	-0.48373312512361444	-0.3220583516396177	-0.7254498204376945	-0.17985535890532994	0.528637113560448	-0.6491796968916645	0.09509517386642927	0.09147657791162131	-1.7876769462643929	1.1631955812818648	0.12751933430120568	-0.102397614274412	-0.5410383791128742	-0.06705176632229479	-1.1286001632543459	-0.9330139609113741	-0.3966862275418576	-0.15880467872713439	-0.3150217792851901	-0.12914334050073742	-0.03866448133827553	-0.3027110084744532	0.1972738042663255	-0.980324525702698	-0.25167280520319907	-0.6915958846441974	-0.5546267503625536	-0.945456619204869	-0.6647182546358474	-1.3667136602150873	-0.01463769282025082	-0.7043055725676316	-0.6843795243364276	0.1410068331166357	0.1639456606407286	-0.7846299445888316	-0.746711738068468
0.6814574876915571	-0.5007672787262686	-0.3041046037345679	-0.6856126226604303	-0.2745059723440123	0.5983844589945998	-0.7135488018801558	0.13976078188961555	0.08805874662858766	-1.8263585629754622	1.1486891541059692	0.10686742461100744	-0.10510146345964659	-0.5351417216992741	-0.018047540315208332	-1.0588182520361147	-0.8819284324148707	-0.29237945380468233	-0.2082873967187881	-0.30597383328015804	-0.12598372880411074	-0.029936567479192933	-0.2765921927299425	0.15511621802644723	-1.0558453282028868	-0.285739279867621	-0.6967206825889889	-0.3731422585049504	-0.9212529376975954	-0.7165708111775636	-1.3149389535125977	-0.06759902949321858	-0.7397671022037486	-0.7354767908585936	0.18202964754077436	0.10679367246120126	-0.7182497185029482	-0.8422080373986656
0.6489908568182925	-0.5139653986455662	-0.25249434953215355	-0.6344391873146771	-0.3700377525686157	0.590191207911865	-0.7593534751342548	0.15516007384958183	0.09048166127101177	-1.8497036128517172	1.1042394453132833	0.10447241198845891	-0.12615033458417618	-0.5113003686105019	0.01856412241217164	-0.9940047664472335	-0.8271811405086316	-0.28145010158032135	-0.2520648684900796	-0.3201132377639888	-0.1266482107592375	-0.021592221548396094	-0.26049805974295337	0.12870493462135388	-1.126056255427502	-0.30343699498837934	-0.7266646521047466	-0.1854746233704787	-0.8543215968275175	-0.7683665453948217	-1.2243094669177803	-0.0666316673647637	-0.8070282604692313	-0.7956516298304835	0.23674696763831635	0.07771883691805823	-0.6663059460543237	-0.914335686132902
0.48280055788037135	-0.5174536388116269	-0.1700112324806106	-0.593672971043995	-0.4766655839804623	0.5392210025918223	-0.7323143683050723	0.14671170607597764	0.11672697700519445	-1.8576630581095142	0.9776601464831561	0.11655572425928422	-0.16247064878821016	-0.5095135027275927	0.03893252226635939	-0.9511883839786124	-0.7750080839951599	-0.2866035690189947	-0.28422892926951115	-0.34041896418325407	-0.13060852321179195	0.00689990156089835	-0.25741831824544265	0.12337244433619914	-1.1733615135750173	-0.2934287264412807	-0.7796672534817986	-0.09290134116372935	-0.8126716068226152	-0.8112805132045298	-1.0784593840501155	-0.016468025480565217	-0.8901477887372753	-0.8650012405846601	0.2866930636847523	0.07794400840743078	-0.6196385404921423	-0.9810300243238169
0.24590526471238153	-0.520632729184536	-0.06279431488739724	-0.589088707168738	-0.5959556158481141	0.5020146858386078	-0.6616500477041916	0.12998909187612248	0.18467978355878878	-1.8556525089800904	0.8314183027169346	0.14180822316793762	-0.20963208005836842	-0.5454409125009771	0.07304566127829284	-0.916828278520212	-0.7185509214495255	-0.30523163104749934	-0.32027196930907553	-0.35371686372406136	-0.15656983319858958	0.0491063215969889	-0.2644905472084751	0.12281214644391866	-1.1861343638948	-0.2681374687575798	-0.8475649084697517	-0.08566956286714598	-0.8267374736536006	-0.8425765011366456	-0.9021317465614196	0.033601663966697205	-0.9653780961621556	-0.923320840121993	0.34640418401898976	0.0806529946334213	-0.5669768683110128	-1.0270164095070948
0.027543080827438317	-0.5171702515012377	0.04666456418574577	-0.6305157431415831	-0.6988093932900711	0.43919116918023154	-0.5770413892303725	0.11127452946254038	0.2581455987915224	-1.8462035410440927	0.7204066996618416	0.1591517679642757	-0.24388833816618338	-0.611414282003363	0.15895599845977465	-0.8822815460557004	-0.6659283952643007	-0.3931332618526501	-0.3668726557048763	-0.3813344902364907	-0.19493037646804956	0.09870165472432872	-0.28734334676812556	0.10639928232348983	-1.1867836062865735	-0.19270896432766832	-0.9109354613471213	-0.177873377813063	-0.8388059663326443	-0.8513096553109983	-0.7532589535443184	0.0755496871988013	-1.0232994826602166	-0.9616765419626331	0.4308293546332133	0.06922813968033094	-0.5097292683304386	-1.0054600658166135
-0.16309698884251508	-0.5110748480795984	0.14567199061486652	-0.6989257894634233	-0.7688471895612444	0.32881908803935256	-0.47334895123916515	0.10178491603176028	0.30375667431261766	-1.8320683999085685	0.673352279124695	0.15748067158639553	-0.25401571620838087	-0.7013734746020752	0.2749629691380826	-0.8629594300230284	-0.631910141716177	-0.46868657707685346	-0.41133828604089206	-0.42145094016736023	-0.22108770863160884	0.14211108326277022	-0.323055308911131	0.09372012743351801	-1.1851373130788627	-0.06933530482510693	-0.9613608693004355	-0.3695671194221918	-0.8274465590291576	-0.8604055981722736	-0.6600515270077673	0.14618800089533504	-1.0645069701412042	-0.9822067314229498	0.5228625839548833	0.05530561328358474	-0.45256012733702355	-0.9295525658273223
-0.3041103296077477	-0.5111212205485712	0.24196197916965617	-0.7752518475312596	-0.8190603957280291	0.22635673218676108	-0.4039304649154145	0.09958053977426204	0.33313012501389155	-1.8234867877707828	0.7092827632722412	0.13185268341064765	-0.26549019628222326	-0.8114824314123155	0.39622998974364765	-0.864804963750124	-0.609084625938068	-0.5049201583494817	-0.44751366426598016	-0.46585977245466265	-0.240922494992139	0.17693556416994485	-0.36425306059657664	0.10412427967466131	-1.1727652705621643	0.0010513887556156108	-0.9912012776568006	-0.5492857751067003	-0.8028321696558434	-0.8963653876579606	-0.6488415905107147	0.22304109430920924	-1.0921414454023406	-0.9645798437656875	0.6222408274010288	0.03654363195370728	-0.39693662839064087	-0.8506414018034505
-0.3746856505529438	-0.508890189541327	0.3350981749312022	-0.8408914279888015	-0.854393521264633	0.16587230333257913	-0.35630357140536806	0.09151872139178292	0.3680195106197178	-1.8178842209893993	0.7748415406395723	0.07084075168707445	-0.286034306024967	-0.9181621264642921	0.511385061031563	-0.8843759157909435	-0.583983473500175	-0.5783246517804208	-0.4775250238942238	-0.5139280905236011	-0.25971404468312037	0.21291772282430874	-0.42211929222167244	0.11530125659481254	-1.1634771294063886	0.039395867326720076	-1.0008087943581512	-0.6737093085340131	-0.7700738294345413	-0.9429028713888592	-0.7497526097709722	0.257159747796624	-1.1070821199222074	-0.9130980059712099	0.7460538891852379	0.006034627232098485	-0.3514735682813508	-0.7727049845215695
-0.39456380233986427	-0.5079936551411873	0.40863451147290436	-0.8920482737186006	-0.8683093061668249	0.10767219025411841	-0.2761078680818653	0.07442348750859092	0.39102842104650787	-1.810127056589136	0.8495131746310134	-0.012646411483128228	-0.3055238824350634	-1.005148278381228	0.5979443282855921	-0.9215644572086233	-0.5555474446865489	-0.6771222910234858	-0.5083333534841776	-0.5463437095052879	-0.2684951737201188	0.23299924736064764	-0.47693682813048294	0.12544458050679036	-1.1688201292937876	0.13234740457215402	-0.9989062279155986	-0.7339107386813774	-0.7506476984031776	-0.9723586901981502	-0.9280536451715149	0.27389024101105414	-1.1022449766360054	-0.8586917360839905	0.9024440108603734	-0.03258747946044288	-0.3190582377366041	-0.6865698640876067
-0.35347262671586605	-0.49761652708439785	0.46558936109592974	-0.9359637520845286	-0.8819025507737923	0.04056034595471928	-0.219366871281778	0.051930491857431996	0.38139528698508224	-1.803298545216641	0.9155420116061826	-0.08968936696130328	-0.3348997088387338	-1.082740077964827	0.6520313634071689	-0.9775235281742477	-0.525621565352567	-0.7426835849090103	-0.5352362361768941	-0.5548754381923308	-0.254926452196433	0.23241692150588594	-0.49355563482017334	0.13865505236358078	-1.1698337424156375	0.23468725943825763	-0.9887069331605771	-0.7150135749582247	-0.7440518002810357	-0.9734951366873057	-1.0910554490585527	0.27498983249519726	-1.0788407815192893	-0.7992987178305355	1.099937883754408	-0.05985747891184499	-0.2871999660006864	-0.6072579708475829
-0.2754652467180775	-0.45033979496668597	0.5170220639865101	-0.9795446731953869	-0.9083242537207014	-0.02031715275085643	-0.1969508603243549	0.03069465233416783	0.35829858979588597	-1.7920198549784083	0.9818301082619632	-0.13585086731059773	-0.36540722955061167	-1.1347112622613529	0.6982683457568722	-1.0227162945206796	-0.4893151025664283	-0.7595407213906523	-0.5439411479357965	-0.5545925793879534	-0.21263217575262314	0.23362690397056846	-0.46750822437248035	0.15670050861841345	-1.1543049243920012	0.30088842797977644	-0.9672964031787569	-0.6589577848110807	-0.7524204118420714	-0.9458925998449443	-1.2195206304096018	0.2318447856221273	-1.0404159835664717	-0.7137464009440302	1.346839623009724	-0.05637598126846873	-0.24891982616580352	-0.5458019938515919
-0.20837584878386486	-0.4133062259953982	0.5510547383174197	-1.021737596438103	-0.9405583322970085	-0.04852796929840962	-0.19776140310706528	0.014557085861421357	0.3194002753734877	-1.7438800757469075	1.0522057851157958	-0.13022529387656023	-0.357475724271214	-1.1472421344955401	0.7345198094131475	-1.0141646303740024	-0.44273684336568486	-0.7227662298045473	-0.5274871002023303	-0.5316173730023731	-0.14954958134267654	0.24896264713966348	-0.4186452693026064	0.18637697629231456	-1.119265710003344	0.4085441051542631	-0.9285319817730315	-0.6468251319663998	-0.7512128605094388	-0.8750439031421982	-1.3221977760286008	0.1573300639720004	-0.9858042214221282	-0.6043295348845313	1.6290540858188565	-0.03672717068813913	-0.20030271477272127	-0.4717068007677808
-0.156036151350538	-0.4118944419400058	0.585824701994078	-1.0469095737121323	-0.9664978873799225	-0.040647240966373024	-0.24918884166493482	0.027953982326819605	0.28793457350152163	-1.625413985046252	1.0801161800780712	-0.056101682880389324	-0.3210043031567093	-1.1527548058364294	0.7316839564088873	-0.9403806066913948	-0.37579415057552146	-0.6245947127736576	-0.48131283684877274	-0.47883238437043596	-0.06722026710248717	0.28521330334382744	-0.35036628265467834	0.22975659155587352	-1.042082051989532	0.4941418598635501	-0.8661911227090497	-0.6388055190695126	-0.6915829928134186	-0.7744377922157313	-1.3591827937856333	0.10039836690850339	-0.9160771265854054	-0.45650202823120445	1.909884529437592	-0.029490505437378956	-0.12890503645801893	-0.3942505365106593
-0.12189139561421758	-0.4037560736352893	0.6537064806555265	-1.0389023190783901	-0.9850954942993864	-0.01040985936532372	-0.3306934214820007	0.07883572245053509	0.2912616917967342	-1.4755943614279001	1.089037620676309	0.07120947538178983	-0.29141306902960196	-1.1589404032651376	0.7164698337388534	-0.845760714593216	-0.2813049388815646	-0.4604358423637513	-0.3950253990386511	-0.42479220979407284	0.036545235010087065	0.3476477011252393	-0.2619789435073811	0.30125253467258595	-0.9217303998451675	0.43170149859948276	-0.7885675954090121	-0.6756979117320212	-0.5853886820145727	-0.67962318743592	-1.3338611190480694	0.09802171822600424	-0.829479236407149	-0.2778750113294658	2.1675184876780924	-0.012817422693527477	-0.027477180808204705	-0.32987031928869437
-0.10544831456970345	-0.399446010269101	0.7467192933020692	-1.0026070043072806	-0.986921005867201	0.018999498040577455	-0.37898976329036016	0.12846030644635706	0.3038707971037461	-1.3224187144913784	1.1655119574936834	0.23955721291535176	-0.24455706662103366	-1.1363042341867533	0.7179678044790069	-0.7323868820143027	-0.1610796595490566	-0.2584577083923943	-0.28396425289846333	-0.3679375901141513	0.1334200592479979	0.4139875178128326	-0.16600401542871765	0.41110473263930647	-0.7883276506416893	0.28207069101955734	-0.7021058628773963	-0.7633322859961756	-0.46618511180079497	-0.5998970952736589	-1.30143607545933	0.1563139857651341	-0.7267595088135579	-0.09872818930141648	2.3433293932559054	0.050857610324286075	0.1026823559392404	-0.2410203486696299
-0.069551698180891	-0.4107325539674117	0.8614986930416769	-0.945159929194966	-0.966062291723486	0.09623450195537285	-0.3964344451804881	0.1613065574111703	0.32876419669686613	-1.148683976761904	1.2617239518648997	0.450703961325308	-0.16633834268813588	-1.101045948658884	0.7237595768445624	-0.5904052030320044	-0.02888842888533638	-0.07992025629342153	-0.17871716437562418	-0.3021340250107297	0.21046674194493048	0.4790720212805818	-0.06248185793428024	0.5531209277154845	-0.6639480456993855	0.15067192090582146	-0.6039920204689967	-0.8567857696184372	-0.34901752929901375	-0.5382798408212796	-1.2770600771828033	0.24241269491751538	-0.6184003944634094	0.0769574912758307	2.3832231393931416	0.13503710558204557	0.24080940283268334	-0.11579427370869848
-0.03066751101315377	-0.3942806324751927	0.9963624564283344	-0.8660440507108845	-0.924893514453705	0.21710025937484684	-0.36281192974950727	0.2131076582489137	0.38436833200525494	-0.9659783894869655	1.3588033758217126	0.6675101110312023	-0.059351435034099856	-1.0520363995172226	0.7230363199795647	-0.448274222444817	0.07721155880481137	0.03186293533824928	-0.08730676836144573	-0.24815042219524183	0.27965592552249025	0.5310698844314562	0.05723688362518875	0.7206644879701409	-0.5512249916583566	0.04202295219175249	-0.5046472797089612	-0.9632195074484649	-0.27204666281460654	-0.5063063559437058	-1.2387277943305928	0.33565874871682677	-0.4999880741157442	0.24851853930608964	2.323463456982047	0.22834124242453466	0.3742092957497963	0.024414019693950816
2.4375686758389136e-05	-0.3307220112514954	1.120046505858026	-0.7927981313384862	-0.8484514644856093	0.3129158684780551	-0.25888533495440574	0.2982390673971139	0.42340417902209015	-0.8269286891015346	1.5032352477989925	0.8622165185575608	0.07765109211262142	-0.9608530136966029	0.7555285631715228	-0.3136580893036919	0.1334989915443292	0.05488867231262399	0.00413597698697204	-0.22256937907433233	0.3391569621943039	0.5597956352788882	0.2010781971964067	0.9057704890552504	-0.45368294721679936	0.00247967348666987	-0.4329089851526823	-1.0455455065091925	-0.20774806467555945	-0.48282562309854854	-1.1933094152566326	0.4419433129309612	-0.3668541420408549	0.4045319201843304	2.2132518235572674	0.37826734840233545	0.5041491473331963	0.18151792329111577
0.03381825076989385	-0.21463884017133755	1.215954307690734	-0.7334266607755213	-0.7329421369032125	0.38818230125185504	-0.14673923594055166	0.40665050068651193	0.4620069446777194	-0.7272839127359297	1.6120952378037774	1.0354422337771618	0.21712277047724973	-0.8361715953348942	0.8160934641274281	-0.14359941406872362	0.13719532954419958	0.03817232070709258	0.09662272357674463	-0.21406947200278226	0.39756492604993443	0.5865024240310707	0.35396935599468404	1.0978705534853808	-0.3714643482055626	0.07983653356066611	-0.3898837617605251	-1.04348626986426	-0.10736684982682883	-0.44279211004404473	-1.1094421630818398	0.527676651495257	-0.23540462522291117	0.5391360915512575	2.0755216799140648	0.522584952206379	0.6155962156432172	0.34048467621741935
0.039150111130237995	-0.08235621993003468	1.2866407952102967	-0.6675880049265329	-0.6035669017838641	0.46542374893470584	-0.048732605469547545	0.5903311100099933	0.5382000019958871	-0.6227966552354319	1.6423438158668944	1.159685204964974	0.3633492492439914	-0.7040157550033994	0.8521934154760155	0.0711833863639985	0.07248426939001215	0.032755807842002146	0.1803428005877037	-0.20719246732134886	0.4711994939072923	0.5923117346540155	0.5027779945618867	1.291535587890502	-0.28576766495268374	0.19952473893705464	-0.3581023213881188	-0.9307226885214455	-0.008463481231116749	-0.38616210729984224	-0.9836499211343638	0.5987360112980605	-0.12002958089216324	0.6282087146996902	1.9571556644172077	0.5719771844444501	0.6976172408192501	0.4467176304019945
0.0011965204774678738	0.062114630906270604	1.3263852049625584	-0.6047880137330982	-0.4839776057247665	0.5115740157491366	0.04417360949098873	0.8213936203753798	0.5968181494802383	-0.5118547994627278	1.6353874182684311	1.219469185301562	0.507916767036202	-0.5650584187899377	0.8672388735016424	0.2641598579493739	-0.03233017217603109	0.033922840367654694	0.2803022433867234	-0.19494821682684843	0.5449902150241045	0.5733844008837001	0.641049694981357	1.4889971235312498	-0.19110746173991605	0.3067762492092288	-0.32314599175776715	-0.7544270383417061	0.07698481684720873	-0.29916275760698896	-0.8753116712212051	0.6898281184876103	-0.025435898782430428	0.6564683641276715	1.9107181784236205	0.5723928856555992	0.7675359672260049	0.5184698211319082
-0.0037793740028342765	0.28523576536862477	1.3501560153383523	-0.5607453483115237	-0.4035320659066734	0.5183238627874104	0.1112385197345711	0.9997078097734187	0.6388211890664188	-0.42277766547251117	1.601577048331493	1.2489197218720558	0.590533666575997	-0.44292803661425406	0.8970239062147346	0.39774332165668635	-0.1181097303005664	0.04126588311636108	0.4105288996393325	-0.18058252529951513	0.6049730011133856	0.5597712264107247	0.7519762712979337	1.6591924384657522	-0.08309472750042521	0.38714381019113103	-0.29651302045229955	-0.5268352056690734	0.15454541770336716	-0.1954445316794513	-0.8253937721819407	0.784598289597221	0.04473820256360509	0.6435873395342082	1.9139354160153332	0.5506655690195225	0.8274315580231955	0.58612446537234
0.058118007309622244	0.4836918988340323	1.384998203277452	-0.5225837017456019	-0.39871391242440946	0.5350389971237173	0.15040574820135794	1.1161706141644547	0.697954352223556	-0.3674875644133486	1.5741851727304406	1.2622681961779558	0.6600396303519565	-0.3652069743923174	0.9351792792468533	0.4758363555470521	-0.16534804985842938	0.08105243007819682	0.5130851117231866	-0.16152844908962077	0.669171925207945	0.5643043019268282	0.8384201445405519	1.7595340627264324	0.03346084412877489	0.44141177968470674	-0.27667070231270774	-0.2889417564297074	0.18311594182051036	-0.10316070581202708	-0.8015100438440366	0.8891395141482044	0.08780772378205964	0.5943115039830994	1.922773714003132	0.4807792670717845	0.8684420706112116	0.6459630848112491
0.11142898307277853	0.5737833010549673	1.4211404279404833	-0.47887282864310493	-0.4630257871659354	0.5633464701921052	0.20820645463958218	1.1774822229946607	0.7521568255588515	-0.3072538417905255	1.6136362579614303	1.256324640842054	0.7497296193180484	-0.302514594798337	0.967985981945332	0.5000315100726178	-0.179614783005887	0.15160047247015856	0.566926167291426	-0.13668991033020195	0.7424078038922263	0.5736040806971731	0.9061620391732887	1.7979048080391713	0.14966198241144577	0.4727038883247793	-0.23596524889094123	-0.03685641770072793	0.18539414186376202	0.03432309368752144	-0.7599089158730784	1.0373547029950103	0.11254701781069551	0.5454836305733644	1.9095607822585514	0.43659715668011934	0.9118377364088619	0.7202315662047478
0.12442682292117165	0.6426515699760437	1.4477671060269528	-0.43439053839875247	-0.572014480532515	0.5858771051986198	0.2990322764578266	1.156817501490716	0.8053204888723346	-0.23896566320409476	1.6769876935620602	1.2559931277954308	0.7842591558809703	-0.24440723702305517	1.007687924004976	0.46681605025169703	-0.1438332253608864	0.21044855068431292	0.6057041964984834	-0.12287579347140556	0.8275113302950687	0.5987556758492157	0.9464128945313753	1.7995422303278197	0.2743165216318986	0.5177684979326415	-0.1946739351960402	0.19534832239023672	0.20766012472099726	0.22140404054261645	-0.7395056223643824	1.1691699720166067	0.12963391563686347	0.5450694768954906	1.8974445440829697	0.44762016712909836	0.9655586049166385	0.8120960313777482
0.12035864143497677	0.6677468044351268	1.4887784497161944	-0.3752845016910494	-0.6809034191686127	0.5933776512153742	0.38697316637168055	1.1061377421299305	0.9061728477505376	-0.17939395066047206	1.7650051436358187	1.254991823083179	0.760940466058729	-0.20961277625628055	1.0530901593010058	0.4094178777056182	-0.04664719563641181	0.27362761627144244	0.6053512946704201	-0.13231267033245736	0.9241303289802559	0.6598022551264665	0.965040363266317	1.7562978593830874	0.41666622848935375	0.6176696508119092	-0.1570664398852417	0.4025542556122471	0.25942335713669834	0.39788980936035817	-0.7127330467550881	1.2361963364709236	0.14318028508463612	0.5786750896143944	1.8909938815405927	0.47428739982433427	1.0212213333566003	0.8877833108068115
0.1044596796642409	0.5865821024914444	1.5496364188552854	-0.2786416939516872	-0.7370985840066144	0.6021959477995052	0.4559473551700937	1.0925702067441254	1.0270786293878393	-0.09537690297007098	1.8685054849161873	1.2422996092981466	0.7398980250154956	-0.18957326547157058	1.0878407934943402	0.3605381911717967	0.07943690515167266	0.39426173077226484	0.5481135590070687	-0.13376232170489316	1.0259356093252063	0.750519557147198	0.9795263247858566	1.6930759704860012	0.5672639636912745	0.7602720644634815	-0.08651466032657355	0.642137474235714	0.3442327763122941	0.5328078623632369	-0.6063336494949257	1.2701479634037847	0.15209673280681538	0.6125934306206726	1.8639852731291586	0.5137997999440875	1.094808017413039	0.9415496190604266
0.06635861743259612	0.5060949538444192	1.6227303817895375	-0.14832196582593693	-0.713905609169628	0.6340732683707129	0.5231833800011372	1.1045706500037462	1.117736018925214	0.0345732236878289	1.9208299036339873	1.2429085108123537	0.7273786567309503	-0.16340518489271233	1.1239150163378486	0.3384083755138579	0.20724659230194115	0.5706948194599026	0.5013540667886394	-0.09409491012597304	1.1213784749498195	0.8356890721324518	0.9779523036777544	1.6608733321425937	0.7277725827512838	0.9418012310369477	0.0025923201049519173	0.8288108077711817	0.4624745178483357	0.5946961155937991	-0.4599481151150752	1.281895497740706	0.15363313266332654	0.629861103353248	1.8438117770352123	0.5320109771691919	1.2120885114183326	0.9668461021016593
0.0697631768138554	0.48119809050260837	1.7200405380513017	-0.002178509016171881	-0.6242493825703949	0.6863000084616038	0.5932593065819759	1.148908909893908	1.1825694691879578	0.15849783268041204	1.9367271257320422	1.267311930387307	0.7104707579614528	-0.14260150380488598	1.1939908880046146	0.3496184376809133	0.3428167033652018	0.7573644505868322	0.47915066010630303	-0.01450551404419258	1.1878798290188923	0.9184700050188367	0.9547517913683852	1.655666425867779	0.9144132080801641	1.1300779297930916	0.0487776383037128	0.9191238196763696	0.6131797324198042	0.5614026044095912	-0.3568909716487178	1.2698104305747913	0.1599593108779004	0.6032327122891366	1.8471423261395892	0.5178736718133518	1.3757971110749718	0.9550588868698018
0.17119311171841117	0.4656787708863968	1.8486779681467191	0.15332702106356927	-0.49954931915295403	0.7688027927618776	0.6674960194473991	1.2281968066249163	1.2417494519517118	0.2597148829841184	1.937298950821989	1.308815334152915	0.7150264705601174	-0.1300440186745699	1.2917477724135706	0.38821704981143046	0.5150987428625464	0.9319376969637485	0.4785830763328338	0.10148427442594594	1.2093392737597066	1.0336170970902008	0.9148362304475274	1.6514593615214295	1.1021138209874497	1.2684982435487004	0.0654657794172375	0.9433456586291624	0.8082027829636192	0.4703339020959555	-0.27858982430624524	1.2716407632351052	0.18902953552325225	0.5401714757459419	1.854159546245287	0.5055169533119352	1.5856945164721223	0.9279067748456671
0.3557461648396451	0.46692567505210825	1.9839329462882638	0.3021579956578638	-0.36639005459066903	0.8676018664748433	0.7399525402011637	1.3146515380130055	1.2889523940977818	0.3569200296134093	1.9130278833389514	1.3816162757487793	0.7368565965621875	-0.12223883642433105	1.3990070513650277	0.4603463140398555	0.6702286425084528	1.0916655486413378	0.5361619504299804	0.24041391193111733	1.19954480974114	1.1353532595962303	0.8662216416274523	1.6430210820575124	1.2676640059672484	1.349030211406119	0.0652527393179151	0.9166679490602491	1.0214584545007306	0.3877666937108074	-0.15889050238856223	1.3003240942597618	0.24437545405375122	0.4671451945861512	1.8799419622161058	0.5038368275835396	1.8370418047853803	0.882620763247376
0.6005311874774241	0.496583445208454	2.099389448488254	0.4222336359320892	-0.22518723359387877	0.9575536466474267	0.8245551946543701	1.398403906090164	1.3118647390859244	0.4213648719067031	1.8560343673824753	1.4860192059320032	0.7255042880329812	-0.12091959714482148	1.5008147459625287	0.5547256646634907	0.7264909300915083	1.2280601595362062	0.6377535641837945	0.36178155341948715	1.183108848581083	1.203258730827462	0.8391962890711747	1.6463055869432957	1.415737645748091	1.3622992163176384	0.03734448630678634	0.8527609796204206	1.1999829839300875	0.399187980926816	0.0005358672074282867	1.3603109853836313	0.3240047791795476	0.3776626438177825	1.9347118912302412	0.5221172883438359	2.0696177804208435	0.830370727703525
0.8965930951352619	0.5472041475887558	2.1791430902883926	0.5109217228215629	-0.09061477701643703	1.0232929683509764	0.9222436120329023	1.4847019282656346	1.3312334250982505	0.43692823849087337	1.7757680548626993	1.5926378610697036	0.6489252348307246	-0.12732570142716582	1.586164773477846	0.6427016353441246	0.6740915671698811	1.327094910149563	0.7271141887466369	0.4435772481754139	1.1571641506431638	1.262411879331448	0.8561255535731143	1.6590910052266317	1.5425618470430924	1.290727423175897	0.026145086641060893	0.7934397508885689	1.3247714790572913	0.5042917973815162	0.16135700162951602	1.4572003059041378	0.4193563001395052	0.29938759869963144	1.9880937542142427	0.5991571153001037	2.2230482527596522	0.817096121146851
1.2111118336732805	0.5910080970300646	2.222053330210971	0.5566620589424185	0.021167048803628834	1.057219407163874	0.9961320917027902	1.5922497196721577	1.3609199819187745	0.4359934557401498	1.686858945326651	1.6937831681519193	0.5539175686323164	-0.13875784123548027	1.6474815185266145	0.7300845468720066	0.5393198148242793	1.3911001606675513	0.8078963580389663	0.48871797761904323	1.1302360194116572	1.3000433800774398	0.9140414584481696	1.6583133503933802	1.6175824679047217	1.2038007128895143	0.06838620411210357	0.7495166135861061	1.3661792567309388	0.6576377673008473	0.31510499430192224	1.5585436678794018	0.5165195296007823	0.28914786031709827	2.032386415146688	0.7000581917763488	2.2956188929323806	0.8512627995402046
1.5037488410424273	0.620956983241628	2.239856610902602	0.5544584049565442	0.12719302667490245	1.0611468837937814	1.0311325298643799	1.7414334076579123	1.3817459281870517	0.42941319814735446	1.608431680447847	1.7725851724489168	0.46364887234952795	-0.13218825773406115	1.6886156807023212	0.8259817971453431	0.31567879325390996	1.4268780435254012	0.8792060540963546	0.49861803577226327	1.1216675246002992	1.30387557237913	1.0044064138594941	1.659878320368371	1.6412036285972451	1.127529623222578	0.13212365938274914	0.7276256783817986	1.3229250488219282	0.8824531085439247	0.509357302976777	1.6234543626427098	0.5832478324247006	0.34648278835499663	2.063887015667305	0.7804721268964461	2.285136772247937	0.9341198827825818
1.757163493657798	0.6527298532327863	2.23846328450635	0.5349296620428281	0.21020891338173975	1.048381779275576	1.0574601602509608	1.9330713625554607	1.3797326851025251	0.39662531005805757	1.518398304633259	1.8071910751730325	0.3761290358210505	-0.08317490675009591	1.7091670388148485	0.9150194681274071	0.07666779479632677	1.4422458242124012	0.8946249231341673	0.4950646220422682	1.1454028200374229	1.3096395522469138	1.1224579969671862	1.6820921997356024	1.631726677154066	1.0387807367325483	0.1901149497522488	0.7137000226536669	1.2211361941930066	1.115219204263052	0.6950682964007955	1.6815204483892152	0.6096123355501083	0.44534296168665116	2.0717621657974585	0.8427580250336693	2.2084391893506434	1.053457765387262
1.9580452102192478	0.6851390565481814	2.236723883519236	0.5228911307322919	0.254533265292424	1.0357874346108455	1.0927457893916528	2.1496713538096435	1.3715275490429149	0.34305766114940756	1.434829459920273	1.8044746978624304	0.3334558012959426	-0.007917438341191258	1.7108136631399034	1.0026180375290172	-0.04554709504121321	1.4632116561573707	0.8424660329463645	0.49857914268666087	1.198970032849956	1.3268338563776112	1.2367747725935216	1.697935105655263	1.587167449326857	0.9866740326233735	0.22146735103574344	0.6805457693360479	1.1154824732349322	1.2497482428907971	0.781686214811575	1.7470609724519843	0.6065602579931473	0.5814896442007611	2.0815069558865713	0.8754667819976103	2.134193449802069	1.1599037197858284
2.112145382302883	0.7296051017964896	2.2525018755182598	0.5207400105302715	0.27328050430761097	1.019223728823845	1.1269386867808382	2.338349245802178	1.349127293502145	0.30000555197102285	1.388545549461953	1.7777743664644396	0.3410240069820805	0.07492850730662097	1.6819662915008002	1.0751288503032685	-0.04325888580319835	1.4941176413287673	0.7590370999435583	0.5175130039046945	1.2859008846293971	1.3369286668538571	1.3318059089229481	1.7048422262238954	1.5284838870173982	0.9542345009979224	0.26247461126488214	0.6920698878687696	1.0456516050370792	1.3121304132493379	0.772307177033609	1.766453451379609	0.5663237515390104	0.7377439103814388	2.105881071628564	0.8631654903243465	2.0906487119288166	1.241493632263617
2.2329042644937225	0.8411643809035286	2.2969258156078247	0.534904777618898	0.28579307266769366	1.0188950966530084	1.167387773648431	2.4403356013742226	1.306032771836708	0.29489336302608465	1.3792461227873098	1.7416462099548045	0.35739177892266116	0.14440717541335238	1.6192544897321937	1.0972876968288245	0.03515314147805888	1.5194070509163915	0.69956137852057	0.554956438134195	1.406025932477189	1.3406248668900649	1.4162566430109278	1.7326880654393968	1.49281199254288	0.9127902677946744	0.3090031607347724	0.7385955960232711	1.0084246228203084	1.2935975935800403	0.7058766442637086	1.7712519851031323	0.4954510175029238	0.9101924305785701	2.1424280813024716	0.8292165580804763	2.060904909896835	1.3061373921232309
2.322615294104609	1.0618458082482611	2.3731705619910524	0.5773576048448913	0.2898663908290288	1.0506757607033816	1.2140960520047386	2.4114802116907574	1.2735136288158615	0.3217813927706548	1.4070087155017608	1.7083697422033743	0.3878478589841655	0.1780230650658679	1.5515942388200652	1.0757592348572431	0.2070360016165737	1.555681385705788	0.6526048494481386	0.6031944714857606	1.5527003568420652	1.3296652850845934	1.46874574532787	1.7731309469227263	1.482682486246745	0.8934861604943846	0.30098160921726047	0.7973245904693772	0.9894056893313442	1.1650348990203598	0.589644802703165	1.7899798375324298	0.4302857573075948	1.1212671203243407	2.193527526674239	0.8099488069437001	2.0479474081675235	1.3229210869510737
2.3820717665253484	1.3238631391856415	2.4593461444598765	0.6423640149601927	0.2973945478227127	1.089273931356612	1.2525458000083103	2.2612483131939327	1.26775189097657	0.37051269026736644	1.4574989325539267	1.6824406860567127	0.4741813455134146	0.19391476589684692	1.487433064598676	1.024059406897748	0.4181138743897653	1.6265925048835084	0.5910293621481715	0.6582812236383215	1.7210535049929476	1.2987497100647665	1.4850634079396785	1.8050099649317999	1.4731359731187332	0.8869338614763832	0.29937789069181153	0.8830898950610866	1.0020077512038763	1.0397722702272643	0.45630442169681074	1.7715060046548483	0.386363667382637	1.369983308119316	2.2276221514669157	0.7871753089262304	2.055220556277164	1.3241449356382406
2.4220467348540713	1.513833110829037	2.5355728347774944	0.7112883393766035	0.323221047544414	1.129183408809163	1.2665261620049244	2.05763777445234	1.2747719057436901	0.432447411010358	1.532105145878297	1.6588626663121295	0.5774613112999409	0.21093941573443659	1.435218492902291	0.9502380578139176	0.542607544031647	1.6881414297998858	0.5638647439329748	0.7332953785592929	1.8926360354457459	1.2428115581960486	1.514327161322272	1.8249633321129335	1.4625327848734986	0.8967537471452852	0.31189399652695543	1.0167881434037032	1.0659904202152006	1.0112256086092968	0.40037132946016724	1.7147726516248833	0.35212178464610067	1.6342471630663098	2.246986279613261	0.7580346540246552	2.0736976477531117	1.3620914652866492
2.445573536911423	1.6212987314250935	2.5902345640680275	0.7878328273878326	0.3714225333131517	1.179747656741702	1.2600208056710904	1.8703354411039008	1.2888733860116157	0.495516130500128	1.6186154976217721	1.6312523654290179	0.6466457710110688	0.23127166837655952	1.4121971983021824	0.8987580349949524	0.5876456623991112	1.7257421063168497	0.5648616915972544	0.8121599489548557	2.0360079844936427	1.1696093625733082	1.5568350449754083	1.837144981115794	1.4437511299686314	0.9410408492376817	0.28043803408406803	1.1285465564633714	1.1437932334026137	1.0754129805063803	0.4566757832294555	1.6478576382069352	0.3388270413790666	1.8885079388752697	2.247917052753002	0.7383789150908064	2.1088433510509916	1.4124858718475988
2.4495374712470346	1.6406927284488049	2.605323416229596	0.8848820807180646	0.4589672847838573	1.225063455592928	1.238238218888305	1.7593818361431381	1.3120081241311883	0.558998606289399	1.671528702343204	1.5930065847644186	0.716331777063334	0.2678149766032022	1.4114596478232515	0.8848563966730987	0.5856026184365978	1.7800628393045055	0.5282334226928179	0.8714153327369327	2.1432686616901826	1.117388332627795	1.5720909418693256	1.8411008774414657	1.3989931544704708	0.9797894947110987	0.24486921416816654	1.1214506117185645	1.2056451359636229	1.2440878651851994	0.5710464989694174	1.5585506273191745	0.34074236066068997	2.05937591340378	2.234056626650341	0.7561882478118002	2.1762474669193	1.4623892948644337
2.4496595166916206	1.5442946704475766	2.575085525021091	0.9968453987908399	0.5856890440723925	1.2475554279911085	1.2035109636645909	1.7483878142712217	1.3285939697752231	0.6262140833586063	1.686512458089945	1.5627780073702158	0.7790604351526416	0.3386242895163539	1.410541997808768	0.9060821081681005	0.5036891281180492	1.8202346922430646	0.493434361597178	0.9249180755849782	2.2138466125539575	1.1025895845582996	1.5809948719246276	1.8195728799768538	1.338295615762043	1.0048307169382844	0.2571900332455991	1.0586629107453756	1.2638919361449417	1.4898400475169407	0.6791040686544136	1.4987098844305398	0.3520744197179616	2.100685629742724	2.2633274184753196	0.8293481967973403	2.263466399994617	1.5248705610260747
2.4422605116136027	1.388395582257766	2.5225182993413378	1.1017221859153143	0.7068877164499263	1.2710687376261067	1.1739681802399224	1.7945230064660742	1.3282750112051458	0.7132101764054104	1.6945010484355154	1.5639383030334	0.7845131440921872	0.4097681645522632	1.4279430434105147	0.9694316085757124	0.3511806110332746	1.8029811351892167	0.48385307696525076	0.9923480788135712	2.231638116902473	1.0929655165394956	1.6014819829549407	1.7804099893681316	1.2929016477168396	1.0326976823384193	0.251618442870286	1.0342835048725216	1.3126327799054196	1.7051573186795028	0.7870752751922835	1.479947234802377	0.377136387319545	2.0406248943351457	2.3695933831555465	0.9415805954541667	2.361524442145952	1.5755826628214504
2.427505725885859	1.2553375112853078	2.476628808593081	1.1992663627881706	0.7689850361747603	1.2973657550611375	1.1622963641688824	1.8639800119254892	1.3176440342776972	0.8241213835633368	1.688450848225358	1.5900872402824144	0.7592718599622532	0.4503338219366029	1.4687170065151154	1.0523686500913547	0.23293236962756797	1.7801554609335255	0.5371383121542899	1.0633244243020499	2.21089299026342	1.0835297455036677	1.6058594381076516	1.759765910130135	1.268767055541026	1.0383834201167161	0.21996127588915035	1.0035633888027387	1.3412524485535415	1.8487036231038896	0.8812974687075744	1.4817218919445063	0.421558769297972	1.9148954446369426	2.467304328629634	1.0909593615039543	2.4766630058018047	1.5910125427298603
2.4234756836010973	1.1538487866901828	2.4700202885797573	1.286052173714932	0.7711829654030401	1.3144385185245324	1.1558630560824015	1.956675252402737	1.3024832604100636	0.9343154131354625	1.6760669582477394	1.6324498717402935	0.7259511786830986	0.4747796679517207	1.5101856392568487	1.115112649545808	0.20512496972548452	1.786079540325645	0.6841483911798916	1.1308781782575592	2.167618602935798	1.0971917377129703	1.6011591068302014	1.7873799019419347	1.2722617020885807	1.026196760469017	0.1740748056074935	1.0078231289864508	1.4118766498943454	1.9376087061400953	0.9464670995294242	1.5108436676748656	0.4938583717942479	1.7886504158703669	2.5262465494136515	1.296620607366615	2.5853914702067655	1.576896765836579
2.418146365854181	1.0525867719433692	2.498753507654081	1.3604621311400944	0.7242051376615439	1.3223869064211526	1.159378410151123	2.0456303663388264	1.27801416350191	1.0223167807469786	1.678412410311589	1.6797276915323018	0.675211407171364	0.48328819102821086	1.5568971695891196	1.152301190963488	0.22096013200724088	1.7803999820341379	0.8014647222225069	1.2009953401277411	2.0970406520720233	1.1244878262822464	1.6073620539189366	1.8545770077816655	1.3181591642335266	1.0157397981574872	0.10692870874770233	1.1187339406830334	1.4850844494352	1.9730046433292394	1.0088515188564364	1.5177265536104199	0.6032713557954907	1.7020204542098027	2.586892489727368	1.5182655647979715	2.6867565586668527	1.5330259421007346
2.4073504292351906	0.939427642656771	2.542837391841321	1.434634304069919	0.6279850497966176	1.3189878187718074	1.1779578519370468	2.102571529350453	1.2368216883552836	1.0841779448145032	1.6824200319165552	1.7106294433783227	0.6148908145276454	0.45953808215473685	1.62036081545059	1.1553535793301002	0.24812947356410894	1.7720121673100855	0.8390428852141477	1.2630934548938142	2.0108506976725486	1.1528300092013928	1.6176909853324617	1.929898433059467	1.4160357672545179	1.0051424049731192	0.06150382534790884	1.2312747550009344	1.4921963651326233	1.972462645772873	1.1073961878854208	1.5055510137274557	0.7518373735196892	1.6318552142736915	2.612383533237051	1.6601339956329926	2.819560163281557	1.4778300052921989
2.4087920910493614	0.8546098206573476	2.6191001942901595	1.518785130996005	0.5050140683741917	1.2986899493965698	1.1988038115042552	2.1579351529550546	1.171101591792232	1.1127608429562859	1.6762874501256426	1.7149357301982442	0.5600840165957897	0.4144178176901308	1.681271621863668	1.1117326271018009	0.337137041149415	1.7661807095469857	0.8605169614518191	1.3008338908679113	1.9271326161461446	1.1846487123432734	1.6315777632743607	2.0075045212945857	1.5533405957310005	0.9915719874564853	0.04478313644143197	1.2535079907557187	1.4615020952124493	1.994846270661192	1.2318368465803629	1.4934589871217678	0.9149651463386419	1.580821338620588	2.5783091426430635	1.7017283659852525	2.888772758803881	1.4238326459590003
2.4294330268649427	0.8352235523784648	2.6903674852535167	1.63927827660507	0.4048470183398735	1.2548981016905008	1.2209166194207381	2.227322509875528	1.0831655918894652	1.1121570652451633	1.6688319170673112	1.713372882978445	0.5131604983336066	0.3829233560432825	1.728046044097243	1.0525677188978733	0.43580977824968753	1.738008914864259	0.7860664391246647	1.3174164882745554	1.8607442240094432	1.2107592273160301	1.6519779461172444	2.09823896876435	1.68960199893499	0.9669452075613318	0.05937342435469287	1.2024400086298093	1.4004084225579767	2.0412788516392455	1.3504350383721795	1.4700613506047486	1.0489368455799906	1.5435306033801948	2.544477562433357	1.6990228439360213	2.7915542278151473	1.36261494038883
2.4710861200567216	0.8396392419239808	2.704469272495062	1.791277867846557	0.33393803075582695	1.198366924538448	1.2687056214873265	2.2739104175735	0.9878262416904017	1.1030145834569431	1.6560482341242633	1.7265894286229329	0.46144013942413514	0.35750804024062893	1.7916097452562423	0.997964804176654	0.45694742540030486	1.6960142682665864	0.6176058106499295	1.3242263139899486	1.8360686866058156	1.2239958078230528	1.673058031568953	2.1730725484635274	1.8004303251796194	0.9610916377642779	0.09452504074275611	1.123879315624328	1.2919850562468578	2.092261589521955	1.4724273018460778	1.4866108983850799	1.1508217663151303	1.4849447621927996	2.550786585584904	1.6888312359093411	2.626959041603611	1.2968123149581818
2.5384170662666774	0.8443949962419636	2.687598888526623	1.9173478893521196	0.2656492674257651	1.1316578157425266	1.3451908400721955	2.281892140136196	0.8947751997647384	1.0899337546697752	1.6386342217452483	1.7595512972586889	0.42414245286301283	0.3248007908987848	1.8580664738752322	0.9484132604208334	0.4398801504519252	1.6623777974716796	0.4909434628607629	1.3229039490794825	1.8421287620365703	1.2158467328375646	1.6930949787715046	2.206139784416575	1.8751296373065443	0.9976447664208946	0.12239186929012832	1.0158481752254083	1.2133081724727421	2.1361983591719027	1.606251316476342	1.5981220018687803	1.2315582466361774	1.412670719345882	2.5357161544005797	1.661439990271353	2.4509794563553022	1.2307497570630024
2.6264830249890827	0.8667130350592345	2.649982085172094	1.9779525213676563	0.1917509630849508	1.063022020297971	1.4261160319001387	2.3012648812427754	0.8158139332053471	1.0683632595891548	1.6287048182765962	1.8135676271412577	0.4175612646559088	0.2901508001395648	1.8884804256013659	0.922467959304629	0.41693205203606587	1.6456725604616302	0.4164282418651301	1.320351148369974	1.8545080608605793	1.1779118647301094	1.7164103604714065	2.23795601042048	1.9024706919070336	1.0717408901304701	0.132795327473666	0.9161952483000657	1.1921795344753119	2.145141318851946	1.736145807912338	1.7424225058432412	1.2478517819160164	1.3426533914375824	2.5053850905642454	1.655935413400383	2.230160559945617	1.1535678659628854
2.7262653463917297	0.9250135335510776	2.559647588924393	1.9928638211742076	0.11594734339193795	0.9964707838194118	1.507212338315543	2.363642112718786	0.7703052755737263	1.0474915529254687	1.6215424667262457	1.902923924351181	0.41270655327695066	0.25113629441528174	1.8956586785184002	0.9289459900500756	0.37859826101020283	1.6614478763163185	0.379744096837917	1.3142272552551961	1.870442338144516	1.128281661791108	1.7322343951617392	2.2901071857907773	1.902974186006776	1.1299203732040544	0.13031873631905247	0.8469147035519577	1.1934678232516962	2.1297512108199657	1.8375965968421373	1.8964766646596432	1.2292462460813893	1.2700285857818527	2.529075290390516	1.709564333815419	2.078154118223744	1.0774112640284188
2.8137922710672143	0.9765848715453209	2.458789415770229	1.9466838602305738	0.029885612247726855	0.9315917051512885	1.577735564432026	2.4411365595720493	0.7562857296173805	1.0451683879253106	1.6232167512057085	2.031980600287421	0.39355455613492785	0.19251568792895155	1.8867966378800864	0.9447595183678645	0.3499547846557676	1.7127269150069573	0.3766209156595537	1.3008621767483484	1.876283134530079	1.0886346859310323	1.7412904495450428	2.338664726403689	1.9085888077111413	1.1485565775725568	0.1279161174211479	0.8023667319113228	1.2322920027252926	2.0975897751768775	1.9002357874531728	2.051268524091989	1.2538671277896778	1.1996647211226792	2.6028734598527437	1.731471787642994	2.091770675445191	1.0371903253153638
2.8747641410915614	0.9988565378936191	2.376775756424551	1.8363877985611636	-0.05297066689034029	0.8658684928678783	1.6270916158785222	2.507445451071308	0.7636422603070596	1.0569558451688554	1.6482074460265186	2.1644505074894127	0.3720234289131507	0.14139231446623146	1.8402594896377953	0.9605191322172214	0.35401258427977467	1.7556551876251514	0.40005653789154494	1.2858353027657823	1.8657178714435658	1.0524154125573646	1.744609243557985	2.3883283723384308	1.906660955302917	1.153793621586422	0.14409237051824758	0.7888540101805924	1.2727274207502797	2.0573683113568593	1.9237092908422249	2.1427225221497372	1.2954979393159085	1.1502071650802583	2.6924421637739693	1.6751927720068802	2.167648361926673	1.0468511485804326
2.9352325736569918	1.0261209734013148	2.298499702660178	1.7289755651317378	-0.13211607005449036	0.8021428486817139	1.6567935058494268	2.5596156891654416	0.7796311559667289	1.089780511595886	1.6781119598406005	2.2699223981086893	0.3556427968099769	0.13600130207907193	1.7680052712076761	0.9590758833699647	0.37801677926702615	1.7592933652130576	0.431082490275471	1.2723075804464181	1.8587574229636146	1.0073252590967994	1.7387043359690082	2.4528254219558785	1.8941431644941875	1.1433263838451717	0.17745681718422407	0.7824589665629528	1.2932908966414487	2.0334898222404982	1.9310285675612175	2.1520620903251806	1.3237155952547572	1.1094299320414371	2.796692802264671	1.579384035367216	2.235774300476844	1.094025280719692
2.9995683212477364	1.0402156277207522	2.2431398054993843	1.6705192883822295	-0.19035288170968334	0.729814774141281	1.671977673978882	2.5901426437835027	0.7888282824415349	1.162019296627176	1.7005948624237195	2.3458557997165315	0.3374424516998555	0.15396880880806835	1.7085123912967284	0.9217421876141989	0.40781693281869924	1.7337742539854646	0.45717958046077545	1.259699149241282	1.8687013954220846	0.9528899961107282	1.7391979638904846	2.521297688515973	1.8845701516767153	1.1116849105946258	0.21330377278535084	0.7846540367596615	1.325926375535303	2.00142017650615	1.9267708644078685	2.1047309404286167	1.364751384871241	1.0621149873733224	2.892979260150982	1.4568214616133257	2.319509654522301	1.1644633684344767
3.055599893379785	0.9940621398514914	2.206886235098424	1.6664603623455114	-0.18047051307663395	0.66735210849402	1.6702485160424316	2.5842991313663113	0.7896388468810895	1.2549857398326967	1.713182283365557	2.3751541109084733	0.3061311708258988	0.18082122100165726	1.6658831171036543	0.8533993779764211	0.41764554585066654	1.694124787034578	0.5003188880929856	1.2580514967057819	1.8983073889327513	0.8947724810131135	1.7456958459008565	2.5725118139629743	1.8758881909173404	1.1007518533727443	0.23657248585569807	0.7810136975720503	1.381220993534226	1.9432035196251658	1.9117523131225258	2.0323980031473425	1.3742332514230804	1.0233197755071841	2.9400035379065796	1.34162719182706	2.3971016698732077	1.2301540784984517
3.1172252150553517	0.910602000693658	2.1448486030061344	1.7130191195200921	-0.10671851567385895	0.6444606224763907	1.6688826013530484	2.5490813476505396	0.7899519530003396	1.3488440577282514	1.694832997746205	2.3397735501468384	0.2620465334561798	0.23037063175049582	1.6335738321700362	0.7564653110024686	0.4216310531498456	1.633665092475476	0.532050644133039	1.2745244863257295	1.9404687689855358	0.8377986957380237	1.737369367376338	2.5685800684085214	1.8745632064443338	1.125101196665462	0.22971969599418668	0.7450612730878353	1.4384919237432425	1.8826265508051665	1.9185102293851948	1.9431849446965181	1.3215249673283254	0.994007837652768	2.9379396496401977	1.2654741941212442	2.433463487472052	1.2729779520299354
3.183139925585426	0.8351024687094792	2.0694855944935364	1.8152360382199604	-0.021062453766940513	0.6405556990346778	1.6619569635763276	2.510335865437381	0.8045684489410515	1.441746138842739	1.6479699932349305	2.264577595928425	0.23027871681016227	0.28008352171840867	1.6227135443039225	0.6397404868471662	0.43005468056451546	1.5832455825021428	0.5183786391441411	1.3088034376812543	1.979816067958359	0.7782096745882592	1.7161588896434847	2.507551069538121	1.8865079414684878	1.1426345049107038	0.2318915214511595	0.7561289908865879	1.5276085100268042	1.8136355070173853	1.9489705113768014	1.8538674946490978	1.2596752521027312	0.9343232214016263	2.898855271450562	1.207487339342658	2.443643541055934	1.290934953121286
3.2273356322060764	0.7654278340779334	2.0015556663237937	1.942799125161373	0.05766730468686876	0.6430687685763737	1.6240866035618786	2.4882363840312416	0.8534539706999155	1.5175769415259883	1.595616498665099	2.1788036692937554	0.20819781763752293	0.2856380133246431	1.6371272245937205	0.5416908051033512	0.4641577990156974	1.5751949105077236	0.4785624903928635	1.355153388513598	2.0038370906361864	0.7131565539510063	1.6959387723317056	2.4256606344887532	1.9106524710278492	1.1434805152909686	0.2752629350047141	0.9019055586531728	1.6469911067462923	1.7486438806818232	1.9730615112678103	1.7747734616282993	1.1963009782526606	0.8938375863604919	2.844231028666995	1.1794760060647054	2.4295876135063965	1.2806423495604815
3.2505446075848177	0.7091136230070891	1.9429667427630481	2.048643639883157	0.13641036377140822	0.6786415901274865	1.5641874919195242	2.46026901321928	0.9418259781893024	1.559783148936506	1.5478691036545422	2.0944606612174725	0.17258159733547002	0.26184228234351997	1.6705971509786797	0.4572980729400447	0.5129016848167047	1.6022552456422101	0.41332270577816976	1.4042753556288432	2.006681073404128	0.6518693729732851	1.6749425104893045	2.3523775343018345	1.9330712083111194	1.1228440272703426	0.29789844555763373	1.0973917730279024	1.7478848288466629	1.7172779575811448	1.9931625337615628	1.6914202514663892	1.1261653609107385	0.9111728760200675	2.7878787853153	1.1897057200357413	2.396281773457396	1.2497103862812915
3.2544017521564172	0.6712273158563582	1.921136959440347	2.1162435599592495	0.1800031809918939	0.7405597573740466	1.4920281701860874	2.4056541114082997	1.054684639939325	1.5874557832193872	1.5204941889671741	2.022924881656683	0.14072697459194777	0.24206890052009453	1.7115826595694852	0.36699963285003245	0.5207878345120055	1.6362770224138408	0.30256740788897074	1.4384093418471242	1.9883546610817355	0.5994739939694599	1.6567931467852268	2.2785293060683918	1.9329552721697314	1.0758407865886752	0.3190308398542287	1.357719491678682	1.8220404157706889	1.6815236026531124	2.0089842623151846	1.6016052014751956	1.0716572095466987	0.9070482434730792	2.7156507896714186	1.2065450832640525	2.3566286013472304	1.2001968619612533
3.234132037901451	0.6535542526811906	1.964275909527321	2.1663386702680003	0.18216120832798027	0.7907470448753299	1.405038917539342	2.330290909846645	1.1747681522354176	1.6061514382338493	1.5196194904185698	1.9560742609691002	0.118192754687896	0.22097627941715894	1.758574344734838	0.27654774388832887	0.5026487472694463	1.678456912269554	0.20056113448718227	1.4488185458482241	1.9540308456896696	0.5476225840275669	1.6652748542158702	2.2186788648334783	1.9026561897332548	1.0145067465911082	0.3814456711749194	1.7552445309658409	1.8597096987662727	1.6491785871925462	1.9919577678591438	1.5156352419586159	1.017291152967077	0.8886437611553195	2.645166981954616	1.2427734438157256	2.3298152424856378	1.1256323463720388
3.2036308472087045	0.6563572108057654	2.0455131580517625	2.197549267749244	0.18564264842178996	0.8327797439022122	1.3303549051382748	2.245427647573369	1.2753249623468514	1.6203141631226732	1.530990571550435	1.8750159382833462	0.08900983072312471	0.1837410358911773	1.8025700884198845	0.1705145735497736	0.48066245108824635	1.732736891740441	0.12839271064817256	1.4361040425914458	1.9184478369926392	0.5274294760939083	1.6980995587049594	2.180554457387173	1.8523465292931978	0.9500969279640769	0.37776777057135347	2.136578210881236	1.8394024765009245	1.6498910517222865	1.9591224993215512	1.4305978473716259	0.944621511969714	0.8934192066246807	2.61062315795102	1.2879670938211878	2.333718577096799	1.0395477683617351
3.170602298767659	0.6647119839656875	2.128492816907585	2.211526019190393	0.19190724549603783	0.8781599804339943	1.304042284803226	2.159108730836216	1.3291645837308663	1.6379401814813896	1.5432533121445906	1.796487939667743	0.035505124253837436	0.14660844210740487	1.8239418999721526	0.025766667610232975	0.45188696266238704	1.7718417435126894	0.0726312809655543	1.4121635805359265	1.8916459573326065	0.5793157558474636	1.7339357039728647	2.138189174514811	1.8053360801909268	0.875123967585077	0.28955733389114	2.3267940834470364	1.7745983917575188	1.6613822741068573	1.9272933614479857	1.3386149318911247	0.8735267548329755	0.8966986275841716	2.604560992023491	1.328809737816619	2.3558714721211467	0.9639038110100936
3.127629589206296	0.6714282632219067	2.1927663917912685	2.245175290216858	0.18386701421921633	0.9218906123435353	1.319538662004541	2.0856643465224005	1.328248675176423	1.6447135253472844	1.555840733086428	1.7304627188105297	-0.04121860577759322	0.11066202312249966	1.8173125218301371	-0.15834709481827997	0.47235826316676965	1.7828118492538192	0.05741238963031077	1.3960335572162872	1.8800241679374423	0.6918441250629863	1.7692409663818232	2.076696480837006	1.7797406926336237	0.8011716998915791	0.21298421263636808	2.3484839849947146	1.6932045174849801	1.6584799646114767	1.8940176408600464	1.240713012883638	0.8155846461788542	0.8958111554172994	2.5757474930889077	1.3498892533986542	2.382139541021984	0.8970867269331508
3.0893657997152033	0.6700963428630784	2.231129512524352	2.3075107721635835	0.17785845428653774	0.9509230093181819	1.364947069898203	2.0438891528652863	1.2828395092088631	1.6259749622721338	1.563124234020242	1.6646201684075783	-0.11154440491887388	0.05770235982691761	1.8093109567505763	-0.36124382859514514	0.5829875221645814	1.7837195412182152	0.06602907593219673	1.40914052706414	1.881801657167406	0.8398839104754311	1.8037483522133027	1.997829722344256	1.77859126860329	0.7547712844201412	0.13829294559227057	2.245060318672055	1.599728109238832	1.6138307304317894	1.8562294458347348	1.1505117139850394	0.7661030978135734	0.8715662610299315	2.5199294325826296	1.3325441203634445	2.3861566411645256	0.8467536933152158
3.0581526772623717	0.6719306316357778	2.2480600833781588	2.3710102921630734	0.1558159840077732	0.9724967447684353	1.438340217867545	2.0182689378156544	1.2066874190464847	1.5923258481075806	1.5642533462741195	1.6035101358844952	-0.1536453622085819	-0.014962252130617004	1.8071040227593578	-0.5606153855899175	0.7117810135614142	1.7755540184038108	0.06189718369528522	1.4547621164752111	1.8866357633909523	1.012492965185158	1.813577446549107	1.8999611370563998	1.794355271370885	0.7334086660326484	0.05942372548925494	2.0007935591833332	1.5052056245475547	1.536006000664845	1.8293964160224518	1.076724253791197	0.7364200894104227	0.8362364166725321	2.4533224973348338	1.3123791474459374	2.3542512940363123	0.8334321545080016
3.0215415865000463	0.6951632385911221	2.2350627254831013	2.4287006816427117	0.08447472592497303	0.999921421613202	1.4990558763132236	1.9880693313306186	1.1243200261057142	1.5595073114035056	1.567042205081445	1.5569224044752559	-0.1646536613884186	-0.09485416630817352	1.7977359881878243	-0.7417265268534476	0.8451603528679495	1.7554810589625938	0.06289707220813237	1.4981809429471906	1.8863134896427152	1.1584405618978628	1.7894020967092754	1.7809799475688988	1.820589963936414	0.724006647839019	0.030873393289892748	1.6815303790877476	1.4211017804238752	1.4612453054705843	1.8134926424790598	1.0167825990258526	0.712619213020542	0.8646735605338881	2.357335505589135	1.3057244638907872	2.3187525252962162	0.8570571273953753
2.995256048872369	0.7485199166408156	2.2205486580767895	2.4929743837200498	-0.01701241170938489	1.0308418426281483	1.5186740136651395	1.9530883526472482	1.0562384656339234	1.5353868515733715	1.564764596672335	1.5023140870094305	-0.12573880938119292	-0.1701116347170782	1.7963409314679868	-0.9029971437339984	0.9746233340555752	1.7423917703494858	0.08742669010712037	1.5192963526939878	1.8897156372529635	1.2395756396737843	1.7578099097348148	1.6730066796030159	1.8325346989605673	0.7484176437100563	0.05950065663623196	1.4349653159029672	1.3326767278976646	1.3762828175621398	1.7833432678171097	0.9702691833026226	0.6645882155795201	0.9723450646652048	2.2406893969809296	1.2819013203151652	2.3035510965341577	0.8997474245214748
2.991640452576513	0.8314648061433955	2.2261701131700895	2.555011252579606	-0.1314277624141667	1.0414128441234107	1.5188811523762766	1.9094779199890248	1.001892607253364	1.5236913401741607	1.5477794531107802	1.4364647710340992	-0.028329507818492094	-0.2331765948568565	1.8032904865620965	-1.0379450582193213	1.0420154965174917	1.7533433517648125	0.10082813702783584	1.5152550075264415	1.904400688461262	1.2644796591630243	1.7401510693740903	1.5995255430921012	1.80868497844645	0.8094468459592692	0.12730658602586636	1.3097267811649946	1.2505737682495686	1.3160817502731692	1.7337319579501451	0.9476266460009795	0.599002591646957	1.1173791470218517	2.1548761603365705	1.2454755016881969	2.2671225887962274	0.9542032758407208
3.0003183922092527	0.9272677507928068	2.2329652125280512	2.601127619995416	-0.2500228363261295	1.0196941238919057	1.5090375605817963	1.8514049682195988	0.9645715283288727	1.5137826430164962	1.5217953333455712	1.3729157496679956	0.07861560430711576	-0.26911541015715346	1.8021670085069814	-1.1514930760039381	1.0512877729627437	1.780896433965685	0.1096889137608001	1.4707082815720054	1.9262820792435817	1.2441296370768857	1.7435412686838496	1.5691245522816302	1.7528401953704082	0.8730140793492754	0.19547941780877692	1.2518182213716194	1.1756072965643856	1.330409717932593	1.690908791447344	0.940632409029057	0.5317118303013875	1.3529184861677397	2.125374698646527	1.2071236007829023	2.2466055636541453	1.0202405625240707
3.04984087396339	1.0154810680203459	2.2393991905738098	2.6273170937146175	-0.3389940804427219	0.9832546155373112	1.497939128479266	1.7936454348754096	0.9515498252385489	1.5055688142560437	1.4894217950965074	1.311643343407789	0.15414976929866958	-0.2759207078814244	1.8035677826723924	-1.2483773757762613	1.0571717395747817	1.8069638652370767	0.12193754804317494	1.3951885165382092	1.9553531647803717	1.1870372944421437	1.7641463536828166	1.5852669277644071	1.6720227674393762	0.9245796108265403	0.23762880968150119	1.3126118858047293	1.1025679925583172	1.3517312024483559	1.6789820408291387	0.9444113848258272	0.45859518279471245	1.6474831765265214	2.14172393118806	1.165737081036217	2.284403180718	1.0810069964544313
3.1750620427219	1.1043435998135036	2.2527516510925336	2.6470587366997416	-0.37846037697894935	0.9525919452445895	1.513177332794236	1.7638497899162342	0.9501423108146284	1.4933492115441322	1.449810792679346	1.257552592229039	0.186673120497042	-0.26762888981626565	1.8311030005524678	-1.309669831849852	1.06220391401168	1.836439772456405	0.11405019218595303	1.3393309741437194	2.0032290896472453	1.1139850390095511	1.7959248153446268	1.6298637418974031	1.571330572413246	0.942671217419892	0.2692060866253912	1.3702433451524805	1.0280648835937956	1.352325651381145	1.6620289550481566	0.9627077519891951	0.37583089148771165	1.8488421590740072	2.1981328302960876	1.1620200193731889	2.3514620770428087	1.1177332875887918
3.339119088992999	1.204551929015326	2.246110028292258	2.6562659735541483	-0.3750853419309864	0.9326613706485227	1.5564543133703992	1.7502335005531697	0.9513449894596	1.4756281824796047	1.4130516467489105	1.2249560645018076	0.16644086969718477	-0.25741333954525164	1.8758934691721751	-1.3356939310353038	1.0444985807180847	1.8823763955851696	0.09164386695248058	1.3214755121173758	2.0780065664674208	1.0456332341890413	1.8268743546477324	1.6580815029896772	1.469585014731076	0.9067620156923837	0.28333182876651997	1.3484719434737356	0.9483454336981921	1.327424360424544	1.5974250028399875	0.9823403315889905	0.29023950603241055	1.9605030618983121	2.282950544364897	1.1900382810046606	2.4400618882921252	1.136007983914569
3.4627434965181765	1.315809787074042	2.2155080064272816	2.654963688701768	-0.35042929771360243	0.9333121912221423	1.6056812783737235	1.745337208265583	0.9558864913014389	1.4769675269453948	1.3838183005192157	1.2113538812316542	0.09988309819573193	-0.26080838472277906	1.948047632304765	-1.3377136499681028	1.017583833870391	1.944143907546034	0.06625846212043761	1.3277479061044513	2.1696020815718504	0.9959437525702134	1.8220653631359949	1.6459578158377421	1.3909273114910436	0.8263739038510423	0.2545714153581048	1.3615499978387813	0.8745654514037937	1.2373172666786552	1.5001498720737663	0.9863315702988393	0.1960010608837213	2.0115496157252286	2.375368223461677	1.2465909666047807	2.5219142266457655	1.1551238505769539
3.5090190609236442	1.461501779593296	2.1730341214236155	2.6525747840044085	-0.3310004013734582	0.9595995430050902	1.655100372036653	1.7458491250268033	0.9501744992941777	1.5102703117629588	1.3652218701575987	1.1905531289490943	0.024937285642820915	-0.30849869458493123	2.0520651196162705	-1.306310545739858	0.9796335064805689	2.01582193381204	0.03952908949318567	1.3642932636300524	2.2745802632525307	0.9700912742037578	1.7927550410815645	1.606500285820148	1.3370037559008612	0.7253390285593553	0.19677541174631702	1.442512228039672	0.8159816601529037	1.1235851988024474	1.404830866589966	0.9735122822368675	0.08903329129765764	1.9664110908949202	2.4454797219225832	1.3446444897846526	2.544996860667948	1.1722396813316969
3.5110480664398835	1.6855838546626967	2.104773165384353	2.653501037561834	-0.3255471427737942	1.0011102968194663	1.6910764635478024	1.744403917843767	0.9354848477181275	1.5613063850909625	1.3632737880715085	1.1723571220328666	-0.014913143193065507	-0.4016324255075346	2.1674717585094028	-1.2504302728434802	0.9241192873022485	2.1045645690086934	0.031215310593720284	1.419344658432066	2.3885455633762986	0.9554738491549071	1.7680425992265423	1.5548755972624237	1.3078507850335357	0.6249686310562164	0.13732538847451822	1.4830829932842895	0.7745598411846906	1.057435271237554	1.301903267844299	0.9454205035929208	-0.003440810277851819	1.8773638240941133	2.476166907655862	1.4235480438375734	2.5256684891813244	1.1767776689416334
3.4739665921932166	1.9789824658532431	2.0201413765251997	2.6385925026912753	-0.33141604608379843	1.0330746082594255	1.696723244934023	1.7345765089991207	0.9117531596141895	1.6293064666984816	1.3730553892923358	1.1699722577688885	-0.010203108643281616	-0.502058089969329	2.2856199125548393	-1.1972042507006786	0.8523047204476297	2.212157558143499	0.06479980123110791	1.4553030839385832	2.491762867875894	0.9475967587003853	1.744230485027042	1.497449893457897	1.3190667785975356	0.5526535818314086	0.0695312946459572	1.5014368228003367	0.7457014705289546	1.0453058904398411	1.2010267938428925	0.8901625517948439	-0.06008630402416615	1.8165466243157251	2.477903001903465	1.461047757260012	2.481904066144027	1.1676186597400338
3.4010164703054544	2.262459944931899	1.94463391948772	2.600043765086429	-0.34541495992805876	1.0404688321032618	1.6803442767026453	1.713476484126793	0.881993447158326	1.7193827455304551	1.3882911357566807	1.1694411603370514	0.01961639336985649	-0.5947584108692693	2.408682211070359	-1.1505723827737917	0.7715856250610116	2.3258820991194287	0.12517836316422554	1.46283419960514	2.553908542729111	0.9528481523367329	1.7361647910648124	1.429673169108909	1.369614936242734	0.5140556426605487	-0.0036834861542306223	1.5543575745724787	0.7353284641686944	1.093268303230219	1.1663476721141435	0.813239863983239	-0.09160766370071494	1.7413396972601909	2.464690070158884	1.4789679436373118	2.4370137566409973	1.136311238456521
3.4306404593652395	2.421069246308339	1.8817566803445573	2.5464676003633544	-0.3518757413055881	1.0313025720441265	1.6551964363664549	1.7036943468324588	0.8540831091638298	1.821047265609917	1.4087871884510021	1.1658249618998977	0.05097911489418586	-0.6736846571015934	2.5244519077573835	-1.1100038189121049	0.6900650278121774	2.416002944155899	0.21033945597311093	1.4622578747912205	2.572919371465284	0.9689824141928958	1.7565277189702257	1.3369873393246496	1.4344596763516728	0.502797196830873	-0.027194828226583347	1.6148687052178932	0.7361077560170791	1.1892892896677494	1.2088728857593576	0.7436280676532311	-0.0991327666588094	1.6910580599199598	2.422683873678411	1.476969113647035	2.4328240467267066	1.0799419953844769
3.626467460430092	2.418214763218239	1.8305767623725189	2.473348868046603	-0.35227143506983244	1.0080244599431587	1.6342424044282182	1.7164365470318068	0.833728285187135	1.916045711975206	1.419811782346163	1.1764469105366255	0.07615609821115402	-0.7095132189750725	2.6131780868836194	-1.076307276142098	0.6334287060267538	2.4536258498638275	0.311278201345007	1.463887848651447	2.5559152782335937	0.9733899583870148	1.7833419602141738	1.2351966687908296	1.4939282919613879	0.5267971755131176	0.00033764572046453	1.6216766828329334	0.7339313553594268	1.2726432686992362	1.2773372706440935	0.6969302267760152	-0.08726193154395565	1.7067663172736025	2.3562792804175157	1.4657036108248858	2.4386731642194106	1.0170419491410914
3.8135224451653356	2.275758538533972	1.791112221637216	2.391421049658338	-0.3497609410193776	0.9614295731328891	1.6095838917719612	1.719591625845857	0.8241858641135295	1.9880270486423626	1.4137543131729975	1.19515371816755	0.0797247933307855	-0.6994535442385246	2.682362037040981	-1.0443152600279038	0.6036536976315422	2.4107827891443314	0.3925573740451925	1.4699374913300762	2.5158868852567657	0.9832232452757932	1.7902279144898579	1.1376855149170155	1.5411772382688	0.5691524968181891	0.024337204687095857	1.514672444085444	0.722087523393431	1.3283772270962202	1.3686965258321315	0.6644505213551558	-0.08677348072252117	1.7485408999856702	2.285670020668835	1.4410178872361288	2.4151707746159286	0.9595716032679092
3.8737289885475925	2.0376565203451453	1.7633299553516948	2.3240423244616304	-0.31696823595237333	0.898509399953678	1.5876572084944716	1.688779112218136	0.8305767404167355	2.025865828447043	1.4008664417601715	1.222571200237829	0.05999087383141757	-0.6603820108796803	2.7390190639476684	-1.014641566056286	0.5787851378909201	2.3009150128007945	0.42318043017541296	1.4907134705116198	2.480084597514543	1.0285435394933304	1.7833823197297665	1.0321176637645446	1.5673622439165913	0.6031915703366912	0.07515318615583282	1.397708889321698	0.7037811856036662	1.3404279308292986	1.5120334411184075	0.6540983546927327	-0.09885449770599161	1.8166015630689132	2.214295908209672	1.4059188483080785	2.3984629333004164	0.9093468748435292
3.83233269931213	1.788690463175315	1.7411751628480119	2.2668662130765624	-0.24069244386841282	0.8420748793224597	1.5755561049496243	1.6628663733049494	0.8437886481589401	2.030251645221747	1.3821633999411067	1.2599814327134884	0.03571731693662597	-0.6014800680628498	2.801570777240228	-0.9761341937954231	0.5710027119660241	2.164709350029127	0.40330029386116245	1.5301758094573663	2.469632296360401	1.0832054562552074	1.7632553397616622	0.9555017571494051	1.5580409781489908	0.6256810608501228	0.14748917654631918	1.3006639665904642	0.6785033450621321	1.3097919560505	1.6534401400664005	0.6645166360329999	-0.10296044491404703	1.8685651714682638	2.14512732340772	1.3833324158356266	2.3858074986716677	0.8784654539879986
3.6432309107666447	1.6337574680891034	1.7080934413059048	2.194433184885905	-0.14838939175373253	0.8039954319977068	1.5549923343512115	1.6410315563467877	0.8577935629882185	1.9851276896843824	1.3472578395776602	1.295805138466019	0.013536751503888913	-0.5278269771062594	2.8794052225496976	-0.9188189665853935	0.6013057686469313	2.006719080111954	0.36077856442806405	1.5778693396105044	2.482908645823831	1.120972949266683	1.7377108709698121	0.9325102229489222	1.5111100281151004	0.6260955031821551	0.18286566859477754	1.1788430040151898	0.6389595492420539	1.2920459070275405	1.7163772835350233	0.671124624097518	-0.10444059891839289	1.9075885904630272	2.094982932214122	1.358265632803316	2.3568482865112754	0.8605481648009518
3.303232643057902	1.617972794900437	1.6666969015503135	2.1068621321373264	-0.05447363816293136	0.7895775009732319	1.5248071207209868	1.595850549135434	0.8828332738520162	1.8980120670399452	1.3060597802371294	1.3389796386095079	-0.020716291563277554	-0.434890941983467	2.959252208700901	-0.8489624045647179	0.6346482461151464	1.8509406146957783	0.29535938805077117	1.61689678314452	2.517468352309968	1.1532972646776678	1.6963144262845276	0.9293223211480148	1.4406506663017962	0.5869803673820648	0.1922068851719759	1.0742566024893225	0.60246622466633	1.3222535288988886	1.7084750555729247	0.665932882026817	-0.10320911078677746	1.9557867812400764	2.0607142933127105	1.3171562471973968	2.381347105251677	0.8368365477587343
2.9761813629289735	1.6717854688950289	1.6307021347564308	2.0161722315894166	0.03529564379751523	0.7890426682246143	1.5010732272390817	1.5501994142862254	0.9199290334196638	1.805787320312047	1.2766640938335938	1.3904149026290757	-0.06462731673798713	-0.31825422193715297	3.0261205934011555	-0.7659382704462239	0.6474345581759213	1.7457520830503324	0.2307518858780245	1.6423576112735696	2.570291345332759	1.1780129871839313	1.6406803863295019	0.9461119372994602	1.3713241662129128	0.5230329430924251	0.20410754183130173	1.0519092665510459	0.5696271470012761	1.3709590028552523	1.6250568917631916	0.6632604571539632	-0.09324471402952146	1.9695764082900993	2.0249806984261416	1.2907211143450525	2.462042173544723	0.8078324169248162
2.752413582894248	1.7405017391678055	1.6017733083046637	1.927047284813158	0.08528273924187521	0.8046881370636871	1.4865044712224251	1.5237051100728771	0.9731453687905909	1.712992509349282	1.2550050070580245	1.4344350993200747	-0.12591242157620072	-0.19892959938186716	3.075939555402409	-0.6623353984539119	0.6672709434796459	1.676200649386626	0.19912011868925555	1.6507832679089707	2.61951616856854	1.1857680332976348	1.5916466794628907	1.003194700152677	1.3126671035929143	0.45530073552265415	0.19395558932057425	1.0677202919778352	0.5291566257398755	1.4047289473752982	1.4722200302929727	0.6751158628073668	-0.08054795298024323	1.9405518423754322	1.9864224094024472	1.262540036405881	2.5235422506293155	0.7815431362759995
2.628908678200227	1.8195410362835702	1.5692994743047661	1.855985664874688	0.07613190529902433	0.8258881339667141	1.4842109353483839	1.4770162119934396	1.0447149899553405	1.6118091725218318	1.2460569135954256	1.4606449267205097	-0.21752500484998666	-0.09060750845453683	3.097025494676022	-0.545378327357671	0.6861140951031326	1.602840614337617	0.1943882933446363	1.6469469953745979	2.6493746652221546	1.1945447648930447	1.5453046418284795	1.0806945249944317	1.2647026656700784	0.3861813449407083	0.16152615197939807	1.1021296473138686	0.488489526354558	1.420521182626518	1.3495066345405662	0.701826192656361	-0.05539717613839902	1.9107116472788301	1.956079205046899	1.2185692407965496	2.5531409035350534	0.751087715848449
2.6102662365397387	1.8427813719837431	1.5351313794817805	1.836429272601049	0.04843666695963279	0.8376447887842134	1.512886137794521	1.3862606833257123	1.129408732099888	1.5237097293430264	1.2572535396151037	1.4479155022873864	-0.31701122267150006	0.03241250482029737	3.06530796535922	-0.44970917675846944	0.6772944314741912	1.5517134751185702	0.20470479011836243	1.6338082039112525	2.6554280958333587	1.2202089462765229	1.4813130775677101	1.1779062093051298	1.2453247677523582	0.3281765441723609	0.14295023887466213	1.1254604181670076	0.44257449312538616	1.4094889097856438	1.3562343237017405	0.7375141998126001	-0.015456700485131435	1.8646349375864002	1.932279740547702	1.1957576368347245	2.5977173770894475	0.7226034499435927
2.635646603786737	1.775226989683561	1.493903363005216	1.8692767121897433	0.0775450973141811	0.8594504998844694	1.5517471612100615	1.277316438713412	1.232148506369834	1.4584710879269873	1.2838070614825903	1.3873196532651888	-0.41008986448091783	0.16099461338597387	3.006641256333585	-0.3976651256543695	0.6601045738880608	1.5406766818045454	0.22641119339284188	1.621373023723797	2.6532552398400937	1.245719700488687	1.4082219948299222	1.3035626719575606	1.2687074312397404	0.2891915638153888	0.1401215397781141	1.13355609785289	0.37974321026843283	1.3698007016259217	1.4705014036651505	0.7754605451751965	0.03536586740808652	1.7942626208113517	1.9089901778554927	1.2026305635257284	2.635828830101938	0.7062854674480352
2.6697023680530463	1.6847723364556735	1.4356484766582585	1.934830579631523	0.1551908543634223	0.8931095223230591	1.57782262273091	1.1732301796922813	1.356688659970772	1.3855120604484192	1.3058707871989268	1.2978990831176545	-0.4958157083276353	0.2718107128647693	2.9549898530261514	-0.38897660170321097	0.6518663920022958	1.54005055959237	0.23292517296918266	1.6191667250496509	2.651723608933527	1.2439448270750741	1.358120313089175	1.4127386483301492	1.3188249689312115	0.26927778101839006	0.13430140262025886	1.164759781366997	0.3267057303709132	1.3080785444206975	1.620306918671221	0.8025327658923901	0.09665312411202946	1.7110599921380891	1.8828556868274677	1.2422261038877118	2.6518697700265976	0.698065103257242
2.736873129616983	1.5745475539557394	1.395852908053435	2.0271683820308515	0.22634922877367317	0.9210658100324155	1.5929227345717873	1.0775087101980254	1.4857586105118945	1.3177234542828666	1.3199216926930006	1.1978802438367229	-0.5618590733253577	0.3842958211150479	2.898701601358929	-0.41352427390698543	0.6381434228633224	1.5342524456157172	0.21006301620779447	1.6273696303766048	2.654517755554834	1.2304118531689217	1.3213683172751358	1.5045405598877932	1.3721787811980015	0.26921270329683133	0.1257294975128332	1.197588034160352	0.30471004243406374	1.234480521403803	1.819723743544256	0.8007894262292391	0.15316540399795267	1.639571996067544	1.8555354717562078	1.3025963122768873	2.6919505436167794	0.6968484749163121
2.7715416637196513	1.4677981303804846	1.3799033834311139	2.137644164539762	0.277417000464918	0.948032979345232	1.587032790350753	1.0046598208921598	1.6140267752897024	1.2598343506905458	1.3366233466972512	1.1065450167056259	-0.5990410184231403	0.5115967088242565	2.8354523597064505	-0.44398180130426923	0.6217362082720624	1.526509277429644	0.19934362318036164	1.6363751475609807	2.6676877879054444	1.2085659161624687	1.281381351057461	1.6201986032555609	1.4271391371383115	0.28462242273331184	0.11634685647187795	1.1971207667422412	0.29651694705509646	1.1592390219256692	2.009463577781737	0.778174726686689	0.17482005708153192	1.6180317787601681	1.8388665388753727	1.3385336819807556	2.7377784380163592	0.7138560004775012
2.740674336693147	1.4263746343464434	1.3769963568678754	2.2484489744317577	0.28747560245515236	0.9588713972148035	1.563088756147404	0.9884700180152073	1.7441062735985011	1.1792805964700375	1.3592298216515035	1.0364908974960745	-0.6118658155692753	0.6076654620055961	2.791519507922709	-0.44072204959753425	0.6144158245971498	1.5035279988371995	0.18534518400050468	1.6478768936939894	2.6934763325839084	1.1527602695780677	1.2454427547115139	1.7572397394606274	1.4792971509182133	0.3043101460764745	0.08731718404904226	1.1628309449317706	0.30285659155141836	1.0725063000629642	2.072772082783006	0.7566978955470333	0.15535011130836712	1.6058311494946402	1.8394330964386931	1.3479216009992137	2.7386807163686875	0.7404088237639673
2.700142536023501	1.4532577851092534	1.3866593613135871	2.3468447515902473	0.2255112890376278	0.9192422236726717	1.5346777306082242	1.0304228154466226	1.8677100350671019	1.0869026066682506	1.3941208440889343	0.9764362942642831	-0.605271767199578	0.6438818117940895	2.7689784787507414	-0.39369619132441364	0.6119013089509798	1.4512115979015365	0.1826484258643855	1.658208311523886	2.7173478468218324	1.0996535464163306	1.2078742548512598	1.901260448547982	1.5299877443942607	0.32158314343548083	0.03849253573090827	1.0983208745220547	0.33870050625348835	0.9794138488090258	2.0450106491391096	0.7375733550506708	0.1089413626561084	1.5769840780133477	1.8543780755911397	1.3376988153816973	2.738260960787387	0.772290262573319
2.6417412481757436	1.5024229072134663	1.393207694441544	2.4070788821828137	0.12293349968333647	0.8602398614712851	1.5002506764151446	1.1094251531679702	1.9699933181725338	1.0173425105685407	1.4412334163301437	0.9250619203961362	-0.5914888879402442	0.6393043936599989	2.7638184841210136	-0.3107052353403398	0.6235592321155361	1.3838756736039888	0.2673772139338929	1.650808018054354	2.718693422780963	1.0917171772819827	1.148502302836756	2.0495220330613924	1.5906355961849514	0.32728943207321726	-0.01346557738141404	0.9956252760369182	0.3948586638681896	0.9027430493233778	1.9919707223312126	0.7126411620636921	0.04137529266573061	1.5607644676492696	1.887222226904774	1.2656127611916266	2.778710491617217	0.8253850786268959
2.5180914145162774	1.5263201862240865	1.3771167306386105	2.4144750859622546	0.03068365009158027	0.8062281976289842	1.443026355955738	1.2090748002585272	2.0423647251005974	0.9645747905055913	1.4763982363742016	0.8852702064426883	-0.5739797765695115	0.5922565951472331	2.78230584438165	-0.19862120273699238	0.6569740019085789	1.3046915905222014	0.3588552494651175	1.6328217338309856	2.691273574902663	1.1117673189878257	1.0703911172749014	2.164653589616586	1.660654400660981	0.31850736480601616	-0.0629056748753661	0.8641003645227269	0.4461866161523601	0.8429834477859639	1.8547699086482923	0.6833906366975315	-0.028422849563200365	1.5332824128817861	1.9308592997996628	1.1274128935449994	2.811274894237565	0.8911660430188336
2.3793104883415936	1.5194776708023303	1.3523076964902319	2.3997103277632963	-0.028018683639194204	0.7443680242949247	1.3467578894521028	1.3109392708874235	2.0843180188547477	0.9225402153378294	1.4862912950278149	0.8520444804841087	-0.5549821013786078	0.5066010880367184	2.808245894946829	-0.08895087941267758	0.6891818041914604	1.2202317794514337	0.4157430241489729	1.6223736367442831	2.664252416197439	1.1643684298804584	0.989793164636932	2.195981970041866	1.7465730188130884	0.30848539568595806	-0.11628701420676713	0.7202526331913678	0.4979358072734962	0.7840281006870286	1.6516006050326006	0.6579364857275737	-0.08735666140023338	1.4691688879121572	1.9629426452425522	1.008702484347761	2.822718137514707	0.9508494250136476
2.2937388333929123	1.512328581835699	1.334543537274089	2.363932056022749	-0.03943394996397916	0.6844216500733877	1.2153028601478852	1.3877372323512729	2.104315843330989	0.9189267436555258	1.487885620914192	0.8336421236102882	-0.5478640013832342	0.41236482284593673	2.820644175672108	0.0026705387873210305	0.7081632541754865	1.1440115884982869	0.4908905275865534	1.6115260015963973	2.6679735151461483	1.2645912425603432	0.9266087906880104	2.1308521702184806	1.8393153070011792	0.2897293113040585	-0.1715324544072323	0.5840930808905611	0.5630768830864732	0.7202253722170434	1.4651684793300732	0.6439549712235013	-0.13400519500119604	1.4109929743446987	1.986539767754849	0.9410817540007873	2.8460832238906617	1.0092511955513987
2.259039787929098	1.496595433612558	1.3369419846559734	2.311768773591747	-0.03303302142473979	0.6392089515110512	1.0771083177059397	1.4274264522670888	2.0984224253480876	0.9411071461702246	1.4742805451512628	0.8284360156638158	-0.5537861062574333	0.32672452310463906	2.8097753116376345	0.08345514883248503	0.7188216573706901	1.0965893144400418	0.5079445084277273	1.579039667913617	2.6749040619381192	1.3765337989399384	0.8791553140857469	1.987082629151804	1.9102881002977725	0.25686163677361507	-0.22314141846788843	0.45720281016298536	0.6199476364003729	0.6489526935548822	1.2882708450703397	0.6417244707762368	-0.16104168804457691	1.3808358249027857	2.012063185982435	0.8887830774614297	2.847997623177341	1.0727830220905195
2.239850684381402	1.459131631179134	1.370363762100405	2.2718430978627286	-0.03655103825305986	0.5989611762355788	0.9664211957009657	1.4271652702460584	2.0650341933794154	0.969579709298807	1.4485581080543344	0.826389430018841	-0.580101213963906	0.24868410612916128	2.7682838091136093	0.14145052779811823	0.7296026432036445	1.1015649483509968	0.4468836696270199	1.5277149378592798	2.6853995544193445	1.4809514499628018	0.8346760233248289	1.8024837942622938	1.96061101058256	0.22209985803148585	-0.26411908979434334	0.32713946766591007	0.6362390484199894	0.5629062105337052	1.137161246542656	0.6446578746405807	-0.15478359691420307	1.3854971668078344	2.0191451555239404	0.8775972507047504	2.8348439739801328	1.1243868366461611
2.288193393504542	1.4380991402517185	1.4236712864701755	2.2451559356649105	-0.05027063885197116	0.5511613047989067	0.8882848714476103	1.3972964943209938	2.0241782341553476	1.0088344551062214	1.4458225549757329	0.8171070647133695	-0.6083582062219616	0.1942531298619079	2.7029762870548124	0.16333565471471195	0.7642620982415417	1.1401029557536428	0.4096672310091439	1.4622861606716586	2.7174010053782434	1.5604232377224307	0.7993738654939924	1.6134170666972687	2.0163133578277534	0.19773681416580788	-0.30058445346155616	0.21036607987465228	0.6334694030669453	0.46573566476291417	1.062806895023876	0.6533606540767888	-0.13744507290729635	1.4233922283332876	2.0075671470335132	0.9297850735878017	2.8439530623892946	1.1698714077659687
2.37120463673035	1.4284613954502166	1.472380532797888	2.2171858431666593	-0.08191283936075423	0.4903095811655536	0.8398414311342407	1.3526274038708606	1.9901520850465204	1.0597418042521582	1.4679347404454552	0.781242765526559	-0.6158910464609679	0.16254576504603196	2.6463907282177885	0.16080167469840706	0.8313996659942834	1.1726057378093455	0.3913222176469701	1.383428661746205	2.750146676126883	1.5763064369346247	0.7887779403619335	1.4476606635128184	2.0712008396220485	0.17048294940562195	-0.3347063760362318	0.1275782467378849	0.6410306401904647	0.36769092938508113	1.0605657713559367	0.6635805913835239	-0.12935159081153316	1.4724778912772098	1.995782749716448	0.9986113374471085	2.8753955014932693	1.209976820939232
2.3857687264509275	1.3848377833882466	1.5118420641889236	2.1841310333785415	-0.14663703365493772	0.4139187108660459	0.8143753777055791	1.2921515775079526	1.966794953795517	1.1064870715112687	1.4975630336652408	0.7282006780667217	-0.5967358342782971	0.13903897408001717	2.613415360874903	0.14529089685719812	0.9005362736857304	1.1829830651247473	0.35495568426501445	1.3025239722240687	2.760432856792243	1.5446760307757201	0.7928232056555384	1.3334323458012154	2.1311133250302197	0.15219953479083353	-0.3643307854030072	0.06656724862193263	0.6407849175355685	0.2931050721122289	1.1194308924375327	0.6627524180505299	-0.12156302044066551	1.4948083814188962	1.9884620166304003	1.050612094785142	2.9407557607460855	1.2278507880488572
2.368227236405141	1.3231495184131163	1.5489803818047838	2.140290208284406	-0.2353921425221533	0.32556498517125976	0.7905304098423394	1.2358059095042757	1.9500745017824588	1.128894273775323	1.5326454721285439	0.6938214220173384	-0.5454784412221836	0.14268494084961275	2.605247989873722	0.12395735642533157	0.9653227693093032	1.156967501965607	0.35588499241224875	1.231989593617429	2.77159615363837	1.5070096602180654	0.7991906953847658	1.270959130811918	2.208200921669739	0.16736264391403805	-0.3853537007596734	0.021312942512059653	0.6388472188855304	0.2500424920693235	1.1981854463024209	0.6436383167138271	-0.11863823612807792	1.5019208369276884	1.992743573073208	1.0987399025059674	3.041567713346702	1.2208542725452314
2.336195392428213	1.2734665704053743	1.5855078025341656	2.0805371765545018	-0.31337374049734945	0.23796840222300925	0.7464398844731586	1.2136541916939299	1.9395898361256876	1.122746161650895	1.5707614911537682	0.6745124784445861	-0.4547660693299266	0.18094668179769138	2.617889262035858	0.10245792532136669	1.0336138711147254	1.0822737154587094	0.3840730259288304	1.183458094256322	2.8057438813123277	1.4630004709190314	0.8097059014856403	1.243852305195718	2.2815189374835545	0.19248264443574223	-0.40026650771218514	-0.009749474108200824	0.6583821699497765	0.22187610293041912	1.2864658552953903	0.6284180219301498	-0.11976315317138045	1.5160316443809607	2.0217351329562634	1.1555246879489793	3.1209721313009817	1.1800051637095599
2.2720198294834875	1.2297373321640774	1.6238167550704172	2.019346378108594	-0.36288533839308046	0.16815984099232834	0.6822989322679496	1.2028934924274677	1.935812079116787	1.0957171482783477	1.601242676033135	0.6513742209047084	-0.3478563226514507	0.22612777573916212	2.636393774633214	0.09077507473882993	1.078416253640361	0.9839428892259052	0.38946654220106935	1.1677417519380853	2.8495432093844997	1.4345327566779005	0.8217019913509424	1.2298207071174816	2.331792160850604	0.2027272478663967	-0.4186352984981358	-0.03463961413573433	0.6824735211005262	0.20367547531179736	1.4009531612839732	0.6347337135242002	-0.10117833949281443	1.4992964549485086	2.0799084541900603	1.2039711999316858	3.130952114467608	1.1041482061439274
2.249067658061062	1.1859746026951892	1.6574281212037563	1.9530819221167899	-0.4081739860317537	0.1251573548730735	0.6137270128505855	1.1786627657297182	1.9256639293825757	1.0551107985592316	1.6102852660148355	0.6406203436065688	-0.2489681023905242	0.25343640900923836	2.6419911538492835	0.09711624567979468	1.0945751598115618	0.8856046532627792	0.3809439630533329	1.167582643860623	2.8903424014292742	1.4286397585069661	0.8192462700560526	1.2188369363670823	2.34824184308298	0.20018921672560291	-0.437415375031388	-0.05550908103068215	0.6918776781357667	0.19037030949261308	1.5173534109814142	0.6486351944708826	-0.035181232747043295	1.4436350458538552	2.1452891969972407	1.223065742230483	3.1130948489902166	1.0317064723483835
2.2492253000936513	1.1455146235164706	1.6839735469949797	1.8858414437196984	-0.4512347780230038	0.10700526026036028	0.5411774297773244	1.1711372410970888	1.8992430401235794	1.010005232190734	1.5851249620571768	0.6483601584093817	-0.15605664269481861	0.26849170453332377	2.6307821018032103	0.12496928952513131	1.1118027351323847	0.7944093973296767	0.3739623885548079	1.16114053459092	2.9285467914392798	1.4326393259046353	0.7918235315000961	1.2076261483672248	2.329874245825928	0.16332440003415175	-0.44552273436668177	-0.07296097576293262	0.6985157001416047	0.18114323819028097	1.6232519019882425	0.6648959255006315	0.07133360971369047	1.4135919999762536	2.1914838726065478	1.2147759672448113	3.1064611416259216	0.9892291754362745
2.21934196446412	1.1285139611414077	1.7152887834515582	1.8333436040336266	-0.4585534500826746	0.09979468380610829	0.46561382835650084	1.1788821586273848	1.8606490531441913	0.9730338081842659	1.5236683028139129	0.648076004369418	-0.0850846203832267	0.2672979260498484	2.6020690901350756	0.171742164523302	1.143036162602375	0.7080045320494885	0.37737377289275664	1.1492569290720012	2.966232885524287	1.435481215555116	0.7529386905159059	1.188817527741872	2.29064808050257	0.08409056146466944	-0.44729510963742625	-0.09943765167521605	0.6947491228744104	0.18118694767063304	1.7291806200965651	0.6838986758009651	0.19769139675668437	1.4104731692183876	2.2180675628454907	1.178305114319968	3.1055941698178144	0.958517432717312
2.2382234117869233	1.1360675210874125	1.7782442655456983	1.8066370872838629	-0.43743869879738967	0.08995504998515977	0.3974441783201864	1.1748251312340425	1.8137182499615832	0.941989826275826	1.4390333435264497	0.6505251415710079	-0.04240495577682214	0.25160772286098515	2.5568069322555873	0.23727727453581213	1.1661225593787745	0.6203696515359148	0.39173099559781094	1.1221979486982177	2.9938122090718173	1.4100750707779386	0.7129858746575792	1.1674054539791112	2.2386821894712545	0.014875266872005183	-0.46437382426637425	-0.1368353451503334	0.6759267675093635	0.19217114008312008	1.8167010333948195	0.6853218812345556	0.32082540837821283	1.400461637964479	2.232692841658635	1.116497272575567	3.105064571654491	0.9394557186517047
2.297176446748746	1.132514874714445	1.8559124317678617	1.8084094112549358	-0.41481100076646626	0.07877511240863987	0.3448729738356019	1.1780498585870345	1.7562384041631052	0.9054811963525026	1.3350799035519287	0.6788931865606884	-0.028618861476839296	0.23484540014237668	2.511184575304992	0.29979317431612984	1.1736661063172849	0.5354356177245654	0.4258742474629661	1.0488668036632942	3.014221772323532	1.3672932988494195	0.6700775004266419	1.1622468492467344	2.174635752507302	-0.04149574057089197	-0.48664835020655417	-0.17308660344845744	0.6684041439458993	0.2071154114155088	1.843305200867217	0.6568020970445656	0.4238234049246209	1.4172602182659937	2.2250402677140704	1.045582110130234	3.127303771564713	0.9431814173099824
2.3439045963445526	1.116902810160288	1.9306555153611769	1.837836625021137	-0.3640424932666669	0.07377474839747018	0.3066874027389875	1.2105966208343992	1.7098782149361393	0.8765182553874752	1.232112619558799	0.7297094007074787	-0.04229564439477906	0.2219533528893029	2.475076047788046	0.33595734083360185	1.1828346589921321	0.4656989408028186	0.4771244154435051	0.9379401877915174	3.031594653040318	1.3483345822486077	0.6113916601772086	1.1582571418413565	2.1193143382980972	-0.08328933838461362	-0.4994780984101438	-0.218378942952828	0.6708192466111649	0.2291930699413629	1.8220037306284027	0.6249174237243025	0.4948293528210986	1.4845686430363632	2.204907240017504	0.9779890931973372	3.1773449135747316	0.9462500644606955
2.438324546025709	1.1480754143030767	2.010517493554976	1.8911888299288335	-0.27271703751070725	0.06954763655297606	0.27933608683794525	1.2575014293845554	1.6845488077564004	0.8642833283681748	1.1547030095010875	0.8044216165007162	-0.09060806021703509	0.21477927646153794	2.455247946540516	0.35252567170943877	1.1862355414035775	0.41005186608759575	0.5217606149964179	0.8326848909475144	3.032245845356342	1.3464306905318453	0.5397007421726641	1.1173360750878913	2.06641102075213	-0.0585563790490222	-0.5181191071007833	-0.2758963021170869	0.6621101336569162	0.2510827777017034	1.766536999386243	0.6101982086042858	0.5245242024562844	1.5546662660454746	2.1756040734746227	0.9223613427920245	3.196787050592736	0.9331343055212352
2.578826821491739	1.1983302894281496	2.087996071088233	1.9558551529170807	-0.17739474222011586	0.07177073653216906	0.25983802989828236	1.3063947037214905	1.673174569573908	0.8609518239418271	1.1069192696754917	0.9019980841524384	-0.14966192684531676	0.2078713289950569	2.457777916206615	0.3505142473102445	1.1746027633954832	0.3654712236076846	0.5388498860203982	0.7596189260416951	3.010324585656714	1.352389941344938	0.4707294346034205	1.0597558063475634	2.0078235198169643	-0.0013188103664206364	-0.5373341405034839	-0.32621991637926034	0.6540714925181697	0.253574218081774	1.6963453515589717	0.6260657312868567	0.515723206746444	1.5936431984029258	2.1417846337841295	0.8928430926236555	3.1381821101343106	0.9097187226747337
2.63248613529465	1.2285599867018258	2.1300606852714017	2.013902219139727	-0.09284595782154337	0.07834982371696844	0.2397575829591904	1.3560471471328885	1.6806627804071972	0.8783173290749323	1.074688687698915	1.0115902083511847	-0.19474965689731077	0.20354103061073053	2.476656921489009	0.32294321760747513	1.1679235812103435	0.34664309886049677	0.5163906255127164	0.7158217759188596	2.972977377368822	1.4163865066888224	0.4090414673095387	1.0222882998784144	1.9504550045969649	0.04095773264413225	-0.534771741531088	-0.35354419365462997	0.6614607237832619	0.2359505556038004	1.609744705777618	0.6760623466165019	0.47712079031310506	1.6296280817406352	2.136624913118175	0.8727370107110615	3.047483520978491	0.8897364144639124
2.5900295762593477	1.299334679347337	2.1287937513344213	2.0503717248783535	0.0033708048857008454	0.07430958114608789	0.22298535137768205	1.4051772265022255	1.7101971735062165	0.9244741429303092	1.051527348568401	1.120806843282837	-0.23340409061202302	0.1982754790196049	2.497674251415744	0.2928174715543886	1.1753476886556609	0.34875116713699195	0.47581573783110215	0.7146974121714578	2.914034505539314	1.5217595905512338	0.3495018680764203	1.007614291285753	1.8887471652278687	0.1067444588536185	-0.523530917401606	-0.35539696330086235	0.6719144675872732	0.21358004355958732	1.5191886278578584	0.7410426357775399	0.4144244269970251	1.6688670296902104	2.175073937468944	0.8485362718686457	2.961374782571474	0.8688010205498109
2.514455477312989	1.3606365070810273	2.132447095276213	2.0595153682049365	0.11481013946444621	0.06468581355500251	0.2299650253399169	1.4450614623270774	1.7457537385063335	0.9839814933828986	1.0338371155950896	1.1996697377312544	-0.2780192096887143	0.19395658616219139	2.509943889615628	0.2801226878720517	1.206694269329729	0.34776937786938056	0.4345438690390617	0.7565286936038677	2.8259308431090746	1.6320841876696968	0.29279364409101366	1.020220993862068	1.8230411852114763	0.21027968871046002	-0.5178912725501202	-0.33810806883074385	0.694373518244784	0.20416065054370608	1.449174024482198	0.7970904839898587	0.33146179505344187	1.7020204542098036	2.246682766632912	0.8278759216745188	2.8529052328241375	0.8463565742721821
2.4009938956630115	1.3571225044322037	2.1634764440272973	2.024677174701776	0.22194672000174967	0.061770008509829645	0.2894228414672399	1.4549828966992946	1.7786562170563556	1.0454871335190006	1.02129088544363	1.2272665074696056	-0.3168247503138969	0.18291223426889194	2.50436938018185	0.2590089525807161	1.2711318759073957	0.33481346440206217	0.3927367658077919	0.7963269273798125	2.7145304433320954	1.736048531140949	0.24805356876780665	1.0788735568445191	1.765725669370397	0.33235864406832494	-0.4946196005895042	-0.3050081489338359	0.7386562509807172	0.20364050772751577	1.396781821277752	0.8271030680111696	0.25305803744324373	1.7387364455706984	2.3485660038768814	0.8000170121739878	2.7685108232865447	0.8267172325076173
2.262963040449845	1.32267806497856	2.2062542728020675	1.9497944132219274	0.3089793971893151	0.06318119371401258	0.38332272183917393	1.4428327090809492	1.808427634413873	1.1296880728980683	1.022553262019318	1.2084480678944098	-0.340985780785997	0.1577136234775702	2.4767541180637513	0.22229734684531896	1.3521967171953624	0.31143206037225096	0.3611461704989642	0.7985968692849436	2.598392287215063	1.8251408999382157	0.22079537285234235	1.1471429569263738	1.7093442675827872	0.4876649139968272	-0.4518399650896206	-0.2744238664158297	0.7899245277629847	0.20247346460211388	1.3737228609949086	0.8247438179281037	0.19834858513461362	1.8010877043803943	2.457146760887246	0.7513280078181113	2.7598175675093257	0.8084172649700108
2.1658402926937987	1.2649005448867983	2.2730436594941006	1.864092457204153	0.3627106201844197	0.05739469000005577	0.46111981892791293	1.4389985570122192	1.8154183869268579	1.215602269843216	1.04199046910217	1.1361139507927707	-0.36964143808444394	0.10871167802051662	2.4490416593709092	0.18819437192867122	1.4233669394156494	0.27043772736799426	0.33800757397225956	0.7678819388645781	2.4773336422203176	1.901910277294013	0.1977718214959549	1.1713661804590259	1.6419986192810487	0.6323669404544814	-0.4016009672232128	-0.2646547173720607	0.8334314789741739	0.2036273948834102	1.4011431602076532	0.8080481219125385	0.163582727880539	1.8579873484507317	2.5435913045307337	0.690781126414197	2.7863131674729242	0.7868789721451221
2.1024834512731703	1.1712204288170283	2.3676995741111693	1.7760679549528349	0.4038727471388356	0.0412981573970891	0.5267467662347596	1.4312849813244477	1.79826192732718	1.2774726284951734	1.0807122350447105	1.0204767876724214	-0.3909314372575975	0.0422668800724275	2.430151219197369	0.16942384238072683	1.4681127453392464	0.21679868956992557	0.312328084283497	0.7128128653872912	2.3572019495529752	1.9603869514517491	0.16932767673769963	1.1564893053881247	1.5749113429515464	0.7191703455842265	-0.33266474175106653	-0.2741630659964181	0.865168315015836	0.2160059197191297	1.4571194340178593	0.7947555919459988	0.14493278742578156	1.8799839800153564	2.6023392770073266	0.6377965428764428	2.815719595860123	0.7620157098781075
2.0350355448454875	1.0725114761119916	2.4454098711530903	1.6840370604486534	0.45027864775890414	0.018322902394736273	0.5768743343299849	1.4132947637158577	1.777983185211238	1.3281960859524429	1.134924161156869	0.899714703474161	-0.36992114662084724	-0.0005874863789586051	2.4014153377469416	0.1513168755211754	1.4784474046450056	0.16031061046320083	0.28097863855717936	0.630780276382698	2.2622208988871746	1.9931820093201753	0.14913860520714556	1.1332900745551584	1.5080956884390098	0.7355391051278898	-0.25280133451788367	-0.2947119657091732	0.8753833568122344	0.231601462308765	1.4971876161273174	0.782548734584056	0.1414129812034474	1.8805206893734172	2.6269966715309807	0.5947160406943239	2.8406852455741207	0.7283833371062898
1.9685945133356377	0.9928023544443985	2.494061939939704	1.6073128515979243	0.48952880904575463	-0.012291439637567493	0.5789697375238083	1.4093665861195568	1.754152005443239	1.371741637828751	1.187556299308666	0.7909513618919748	-0.3387384673728236	0.010483478410469167	2.3619306586190763	0.11723463693854028	1.4769889855702267	0.11198064444055847	0.24934687136841038	0.5512615950020113	2.197679766585726	2.001770443932609	0.12650933527231417	1.1174809797152048	1.4412369719311011	0.6582370473457322	-0.17420433231955698	-0.33288662710045314	0.8692297594689053	0.2626395643068031	1.5160234185156631	0.774719364839366	0.14183630524869023	1.8713036570117567	2.6285870795480166	0.561096205242614	2.8275669029211343	0.6836532921682453
1.8956164227001584	0.922321354102381	2.5242396442628414	1.5387922078363907	0.4957801054892725	-0.033675083930179386	0.5621764918701556	1.4150673190319192	1.7447061498082808	1.386281340679342	1.2117498311862873	0.6989970848881002	-0.3499396689915593	0.06582309498839337	2.3251131678510646	0.05898627469795707	1.505453302684872	0.08135622902138172	0.2258083194365667	0.5096459934079393	2.1458335620369704	1.978079893889219	0.08638887219537249	1.1374729881302892	1.3868761714648268	0.5443921363366775	-0.09189392283444386	-0.3723218238522192	0.856473243356152	0.323338919671788	1.5083155076346002	0.7752482822621178	0.13116735518536557	1.8467460343370141	2.621561765762843	0.5497337054711959	2.7922407439527883	0.6430966073551708
1.8139654776587963	0.874877165846712	2.522106019176573	1.4489345530221678	0.4832941383906519	-0.04805435234632047	0.5838780243746705	1.40567173112871	1.7997016302306494	1.3811722165958815	1.2078706279277924	0.6249986369809613	-0.3890538535189804	0.14019473414045155	2.28877880123398	-0.02372681441035187	1.5361681113028398	0.06594398995245236	0.22885209770361534	0.5041549968679567	2.1208457181144342	1.9027366918304107	0.051356812661192464	1.2106788058493068	1.3525557611527756	0.4639629227764572	-0.0041006896820683925	-0.39842359916159953	0.8203800956755446	0.4064612384574085	1.4719004866486034	0.7670848594083217	0.10843218967861386	1.8048700262344468	2.5923031144570796	0.5669333430825034	2.7650076295098955	0.6159769868891021
1.7253503144357545	0.8542362646572889	2.4963219574852444	1.3407813167468017	0.46998685734439805	-0.06949276866740585	0.6249635374272071	1.390286368876532	1.9201801829575715	1.3713861138973285	1.1822959930786892	0.5649372681767904	-0.44486374413311064	0.2205808878175355	2.2484479401612942	-0.13508922259007078	1.5452612285083025	0.06547347207703051	0.2507378927406938	0.5141823414831468	2.1304441599562383	1.7888693218470546	0.03632134081397231	1.3040843286158919	1.3364903244175717	0.4054580510950786	0.0802099296244527	-0.43094215145690457	0.7663632354820816	0.49271752698427546	1.4305498118043132	0.7419056063093998	0.08792317579439798	1.7712221529361678	2.5364122108355174	0.6046028011661606	2.728461433291227	0.6075400123112
1.6371368841344747	0.8502662660635669	2.468172551198983	1.2294981729281351	0.42048856007939844	-0.09902455766636373	0.6633892693483288	1.3873611302409885	2.048989699436887	1.3324010758999587	1.1250044496388933	0.5292116632237711	-0.5264807660312794	0.2778898587089644	2.220100845009838	-0.2744830070876321	1.5739298500191992	0.09749832652699	0.2780936661127583	0.5253057639653003	2.156016747999287	1.6622047309836212	0.022263811075336447	1.3875880351826888	1.3392860416556156	0.3814443718398743	0.1532057525447825	-0.46806817782846954	0.7146070237136634	0.564287430112832	1.4084710732413583	0.714050448617737	0.07806238981744598	1.7358373698255818	2.476838683052371	0.6396083073217024	2.6845871676719075	0.6237208082282553
1.555628325445129	0.8552770689608996	2.426047750130447	1.1304968747873292	0.35148488784755116	-0.1369461326737533	0.7076899354389531	1.3833006204206988	2.1510593680871293	1.2674413368783974	1.0517793392860042	0.5205179027153662	-0.5989574273662834	0.2925839792141638	2.2053355418172926	-0.41043041287234844	1.6281522367843	0.16684228774169196	0.3326875789142002	0.5185807958912206	2.198015329973065	1.5461649717337016	0.0189760628436194	1.4612092461666735	1.3609727250175496	0.41163015921344703	0.19986745207674828	-0.5166748559961871	0.6592316682709887	0.6041635890380683	1.4073138070698596	0.6795420665030312	0.07986817770274815	1.6715083159011406	2.420369081348274	0.6487052354923561	2.638108063678908	0.6744004184655649
1.482968061488258	0.867980549211155	2.373372188057033	1.0822459767854524	0.33417744210898315	-0.18089263081315812	0.7514052095198415	1.3671630539479527	2.2254703541284417	1.2016050474741913	0.998955785108335	0.5255413402075765	-0.6288058647452562	0.28053213911028746	2.1971052789148073	-0.5059046419318346	1.6474700032360015	0.24060615309322825	0.4262594986252683	0.48361944767013476	2.247399628878076	1.4732975263029193	0.04746056711746755	1.5139062289665208	1.3867237982504312	0.4398773155132146	0.20909327193348054	-0.5720949451210166	0.5999598535863894	0.6219183799570983	1.4221034960153165	0.6307285559348061	0.10142810093004943	1.579731015672716	2.3519815366157566	0.6313219965127912	2.584889332688949	0.763456168952383
1.429733364127968	0.8735040255154644	2.322965671561964	1.092855036187963	0.3673026629442592	-0.2092484321419635	0.7845654153636463	1.337659932852332	2.241468028464352	1.143130555339614	0.9719952013124118	0.541819307354052	-0.6346668838471377	0.26658698153898824	2.194612472644933	-0.552291821117376	1.64226495584843	0.3102835521724016	0.5025304062155176	0.43733314006877555	2.290617535239512	1.4434454805387942	0.08129736407448902	1.5383661300571194	1.3986155338956645	0.4489162685234106	0.18416758031285385	-0.6120300093433203	0.5604757332682146	0.6502770908095515	1.4617355442317845	0.5805231574119691	0.13842307011466878	1.4726300293629602	2.2756338581185873	0.6002552593328905	2.538708372847153	0.8745917382318629
1.402179062399284	0.8608675277203917	2.2808589265590378	1.1378239551669629	0.4061338543630867	-0.21418435847257689	0.8003439815337565	1.3006591465396578	2.1928809816976704	1.1055338995916784	0.9575081580378703	0.5746154194664961	-0.643701148068908	0.26048122279866504	2.1854788533418983	-0.55541471301963	1.6556861831098626	0.3861999441823635	0.5204313514440451	0.3945754960520286	2.3237785072101063	1.4242078054446832	0.08810880847523239	1.5618696606074456	1.392818726826261	0.43822982161480467	0.12987194388853093	-0.6405550552163941	0.5307081887893633	0.6894495271011187	1.503772806095733	0.5435615727772604	0.16417774979028624	1.3525592712430536	2.2111757947716715	0.5565962396319215	2.4992709629516745	0.9899620405793271
1.386765739793463	0.846510096076775	2.250211764530036	1.2118357618092321	0.4587777507959411	-0.21134587864407103	0.798092473804003	1.248802326870761	2.13246905803481	1.1120314059245735	0.9559865217815714	0.6050638779630518	-0.6615478387077145	0.2709400909771391	2.1618457920654675	-0.5056723949908967	1.6543094857935852	0.4447331088578489	0.4866968775297303	0.3546676544893873	2.337327294275138	1.4046039973281181	0.08071370338746026	1.5942799955833373	1.37524280779183	0.3926993925263105	0.06982126589225639	-0.6522095739588216	0.484582536141709	0.7291421062088752	1.5195815801772852	0.5233548393961878	0.17174725736851082	1.228363880576159	2.159898288451432	0.5124175934170161	2.4508892285200687	1.1062854286300716
1.3696437809634407	0.8344635591369665	2.2190530139754125	1.2978280361061993	0.5145971728157961	-0.19440521242581657	0.7634522768791732	1.1816228286347334	2.0881630790481602	1.1650780283820013	0.9660443435966947	0.6156283192345489	-0.6724307513022664	0.3094983756249347	2.132066476797948	-0.41643150793551176	1.613118576364761	0.48299325137343524	0.40604116472579044	0.3251195166370795	2.331243961975954	1.3854046790268364	0.07137513239500928	1.6290957473726402	1.3586904392627956	0.3447645128833797	0.025778184247785184	-0.6296231709694181	0.4205823155121785	0.7671212736868289	1.513285706751745	0.5127208154229562	0.16472244646388534	1.1115429610101812	2.136374009054419	0.4838623843878097	2.4164731938027675	1.194207584757685
1.3560001173041143	0.8069775662775113	2.176934231595413	1.350992225366419	0.5404402983259118	-0.16618473022617963	0.6858112843263635	1.1016210343795745	2.051038057226377	1.2479365584338011	0.9777909878172968	0.605879129434852	-0.6808638029228012	0.3485318905607381	2.1069754669003755	-0.31954306089638573	1.5606217759618448	0.53531706203942	0.27860243291488374	0.3107467536396365	2.3282238914899036	1.3484322177212626	0.04400827624525784	1.6677804527112259	1.3593860561111244	0.32512474154557625	-0.0035769661045693254	-0.5875419366290455	0.3365311262431194	0.8112285103101499	1.4925801422281055	0.510758253406954	0.13667944869754925	0.9949502485728274	2.151602266988525	0.4557401974535507	2.4042688983501828	1.2347137271471003
1.3432590814120373	0.769207190299212	2.1315081798644835	1.3673855308648502	0.5344018119740892	-0.14753968735721074	0.5855051139607053	1.0109769433741538	2.027601917889208	1.344534862490492	0.9813648946294645	0.5816888253898713	-0.7052466711996354	0.36891736899511807	2.08336241668345	-0.2214560537513485	1.5151184721998394	0.6062022471610147	0.14130009500959884	0.3006628372635713	2.33298158228861	1.2905448433806195	0.010894845990776844	1.7131404312147431	1.3853855639326944	0.3412914176380825	-0.029804569443272144	-0.5273296397975398	0.24187173892982824	0.865008654935394	1.430977309382591	0.5214375137387107	0.09108478474768074	0.8879549137115085	2.181726941998221	0.41831669591982357	2.3836773371702997	1.2425658536798079
1.3191601913331903	0.731985555203757	2.0972558234019845	1.376161437704456	0.49564709918196426	-0.13063123997923465	0.4857032813265116	0.9219870051685944	2.022282040087364	1.4357696589610665	0.970635905229954	0.5458380573478205	-0.7314267471988783	0.37941045375432914	2.066430201618698	-0.11876143318877655	1.4669937858767013	0.6710410923401827	0.05012496688079583	0.2948430173635001	2.346218062834733	1.2333269694238937	-0.003619056731864878	1.7661803549658999	1.4312499014658144	0.3895653864617665	-0.04519375772898919	-0.4477366117985568	0.15492102233299454	0.922246219456491	1.3280540287942801	0.5434015056624802	0.04346230981185835	0.797069311707894	2.193782477577732	0.37996479501452934	2.3670361859938738	1.2209300861807197
1.2848323674299915	0.6830033467271591	2.0867712679710104	1.3734047965201186	0.43043078155073766	-0.10502048384212873	0.3914671758002677	0.8442836126985058	2.026355345863034	1.489196324241739	0.9512738107648488	0.5130960698144171	-0.7575489524664517	0.38827254816509704	2.0607184734911663	-0.016373710369586375	1.418479349628407	0.7306820116987481	0.010946982268599947	0.30844852585406846	2.3836250744985863	1.1744283705450431	-0.01229635258422482	1.8216643367644187	1.4763954349223287	0.45902729136770654	-0.04364034033810256	-0.38440557661826097	0.0968427176864624	0.967704079022693	1.2264996040879288	0.577495801110689	-0.005610716048222944	0.7092180193033958	2.193430402520526	0.33821800088484777	2.3773025444636304	1.181239842916082
1.2537362051948882	0.6208796957933409	2.111595348840731	1.3612390781539356	0.3559771758769087	-0.09480711147395338	0.31886355654149273	0.7846714282184725	2.042513962596689	1.496466175667035	0.9236662892612315	0.482613783455961	-0.806710139019863	0.3909794598855889	2.060895714303933	0.06668774915012934	1.3778479199308555	0.7724284323306472	0.0036948497018924505	0.33139898209426566	2.4366673465665696	1.0956260831693314	-0.02869162964909571	1.8845915862526326	1.4864255673829883	0.5115004858035544	-0.035864376712863986	-0.35234342505692595	0.08897959272978447	1.006959563326929	1.1347171694789693	0.6309860552064089	-0.05966001967091485	0.6174576233067206	2.178841545265025	0.30016055500411765	2.3866352409861946	1.1480876231690231
1.2216001140673771	0.5657969313985501	2.167599245674953	1.3495986976262924	0.27464381895752754	-0.10471440485948649	0.28065697137273393	0.7602004140613753	2.0578707935670306	1.4658727283958286	0.8792674632096006	0.4413607058684157	-0.8706765877587728	0.4007311853955079	2.055558478861439	0.11052435925215601	1.3383825968642156	0.7766816175352457	0.002442048212266768	0.3418329362407487	2.4816959662557254	1.0161263995603727	-0.05402498712861621	1.9629366880870527	1.4393985559748042	0.5490674568591932	-0.029902212822127995	-0.354989462645533	0.11955802196979319	1.0366208166938757	1.039216801386203	0.7043211518150024	-0.10516291407251414	0.5299824500586586	2.1473571321033598	0.2790048275333712	2.387808202844222	1.1128812149175455
1.1826803303116358	0.5196511722741175	2.2553938553601567	1.343485424147286	0.1884623821367387	-0.09007094195306448	0.2744067859149392	0.78450775415196	2.052732341740826	1.4038797752847592	0.8249004658866088	0.41084120886186926	-0.9156582214693723	0.43334719052205484	2.0330117322438976	0.1161065803682699	1.2892772494390712	0.7500880954110201	0.001606847219183314	0.34322601585230894	2.522817432048737	0.9586191061668492	-0.09340966519052771	2.0562939093111994	1.3505682844432656	0.5709986490245152	-0.01713460131417421	-0.38656261342047227	0.1545313764088026	1.0201554554452337	0.9666199399114523	0.7834360631551202	-0.12933086865547275	0.4506973770934482	2.1231610773098386	0.27619191600459336	2.398039254769758	1.0715122411528122
1.1429825068466595	0.47538607439135766	2.3536730204763336	1.331773155283842	0.10879492921640191	-0.047883592492847314	0.28754358301547256	0.8400629112386504	2.0444950172016663	1.316705920272244	0.7860502815975974	0.4121232848278945	-0.9350770669852053	0.48127321460705846	2.003489702027168	0.10179850989977494	1.2316005468050442	0.6944854790777275	-0.002622093020445569	0.3366000483597604	2.553210836676229	0.918048080297722	-0.15131315175309376	2.148226235033426	1.2381566017533934	0.5515815119973078	0.00793903481987017	-0.4248079082586753	0.17660780178940377	0.9722673487714543	0.9195217976258763	0.8581282505194598	-0.12750139830610113	0.38366787214695275	2.1109881833779247	0.27652794115027246	2.4266061719943535	1.0338761863925932
1.1062392001860326	0.43775481581997633	2.446393926728846	1.301477751616054	0.037247511357272126	-0.0046652401437289	0.3105629980444697	0.899897971043296	2.0525509157651856	1.238527433697015	0.7776182845085511	0.4292740108114003	-0.935816526334318	0.5215423282916822	1.9768549818248566	0.07953183443735498	1.172308267868353	0.6082176938084897	-0.013085632222531627	0.3153432092107747	2.565603425139341	0.8783139299084908	-0.22147040816512828	2.2064151032084722	1.1168642106331943	0.5039685958189316	0.03404532365757042	-0.43098018485140166	0.1776960021182296	0.9370418785556833	0.8706143474079944	0.9228579998486681	-0.10701606688595504	0.32872911895960993	2.087658152288336	0.2768951438867876	2.473112736632859	0.9859727992833995
1.0728750267723768	0.407756980891164	2.5357955262533536	1.265785192891269	-0.008386952680404782	0.04184265579778934	0.3471004654829048	0.9319780880797527	2.06379640002948	1.1884169485353009	0.799786198694666	0.46735741773887735	-0.9361058799926667	0.5414145580150134	1.9466096947431288	0.05529935451056771	1.1339147570958932	0.5414893673973128	-0.04310875524504378	0.2861380376587755	2.5775740675609464	0.8497520671758721	-0.2983925403060691	2.2105207343157014	1.007745114358743	0.461520795646382	0.06094755397745786	-0.3960763953869012	0.14882359016792837	0.9107855937081668	0.8298725327509473	0.9738184975868821	-0.08143308507484179	0.2784178992138164	2.041208525775535	0.28109372611939676	2.5217337709753003	0.9360513254009721
1.0382141205099955	0.37868659534180704	2.610409208043129	1.2422666473406432	-0.0038314866550756164	0.08392046120106117	0.3746589200950841	0.9130824394649224	2.065440938711899	1.1669905019441362	0.8430195676773803	0.5527829173959735	-0.9522389539659202	0.5603287234777212	1.9098751069359268	0.061599052783508204	1.1487724014202008	0.5450942011987722	-0.08472470331944632	0.2657934181539088	2.596681246180613	0.8304446524584371	-0.37880421825668903	2.161929382623083	0.9312471358097122	0.4204670287724867	0.09077020899221286	-0.34421514531861713	0.09988616828353344	0.8651179286362753	0.8069085719299427	1.0054317527559955	-0.07098615811216884	0.23563751471262634	1.9903073755509297	0.27943438545155896	2.5508655929074417	0.9155780336460367
1.003550671634186	0.3443786970468059	2.6402137536769894	1.2276401359413003	0.03825170897745362	0.1002972977144482	0.36944442819297546	0.8535433859507778	2.0738713941283535	1.1709748218652511	0.8964246388956733	0.6645197280392057	-0.9797629169561597	0.5834211136325929	1.8689867949198633	0.10176947903215865	1.1916323206091701	0.6125227471253399	-0.11399496910875646	0.25474424610790397	2.5950499429807774	0.7832413884111339	-0.45599644869428635	2.0733443537918093	0.8849488658616821	0.3865478352673823	0.11910750109225336	-0.30684461855385475	0.053820191137782344	0.8219417039444548	0.7810687183096171	1.0203527916294308	-0.09425417906048532	0.1990018184525444	1.9512634657586747	0.27053837953296134	2.558864486648303	0.9311306594404755
0.9721926202159098	0.2904964643487545	2.6160818219889928	1.2204485374252911	0.09375524101744988	0.09075085534003106	0.3397185221396207	0.7957525107640651	2.092827482357369	1.1943934284169733	0.9473849155556767	0.7658307916447326	-1.0232013311555668	0.6016281364267453	1.8216606391884835	0.14133440432764957	1.2356897778746283	0.7168776841096062	-0.14136838757222425	0.24561851393166795	2.5588157419677215	0.710572700906827	-0.5217886682660995	1.9610819088574325	0.855673333930603	0.4062561094699844	0.14182881946295506	-0.28000934206488115	0.028500226712551823	0.8037629310660094	0.7577290777986116	1.036446496104627	-0.15294228533279694	0.15617917337197984	1.9341008184298034	0.267548794989445	2.5434629874689887	0.9699291899448468
0.9475013012081351	0.20564772737001583	2.5615675505676085	1.2337589392922919	0.15065201412650606	0.0698762687238137	0.30062634393049215	0.7543151125208174	2.0737309353085034	1.2311901553192077	0.9867778490826042	0.8556742100660223	-1.0815157384347358	0.614676059214286	1.7648378063601755	0.1806007264133626	1.290987120078467	0.8254598722423456	-0.16954759854310447	0.25185908630325143	2.5045541455120808	0.6450244289439687	-0.5769849627058542	1.8477568299894203	0.8499129639342069	0.4670181505464823	0.1785220176808317	-0.2284958258891452	0.026327336378541143	0.7967868980018119	0.7623020064389741	1.0680841093129463	-0.22553199801392448	0.10457477989731465	1.9416157998232755	0.2764274800242449	2.490718933351342	1.018875917085283
0.9283477942484433	0.11240557350721044	2.4800173302392587	1.2484683987714038	0.17711029380792506	0.042226059997100045	0.25070291253609744	0.7320136503517476	2.0189754053700466	1.265495149840007	1.0161880734121556	0.9408460007588658	-1.1252402912518433	0.6329363078006957	1.6963256560576532	0.24258162877616224	1.3265895184836776	0.9178406850269045	-0.18688978254386385	0.27966764250863557	2.4325076895274758	0.594829335056037	-0.6258882772913206	1.741908829890809	0.8642459834709545	0.5308730959686434	0.24344598794908795	-0.10037761985350979	0.036451109760263965	0.7812438067885993	0.7827916630947968	1.112005133720712	-0.28869312968736927	0.05312252450839914	1.966544332609376	0.2796387718803741	2.425833350970838	1.0693822390129053
0.8974347001802195	0.029411735287380975	2.374976168552071	1.2505476306376246	0.13792996083241224	0.01537487850928479	0.19867206990665373	0.7561956230722375	1.967734272153269	1.2906883111873642	1.0387412426376834	1.0071113994355714	-1.142482554248766	0.6425017430377149	1.619574666684287	0.2976158592448376	1.2876019533898098	1.0268674569789393	-0.2000236122449643	0.3139748797445976	2.34757360602319	0.5502099240529126	-0.6642142942134626	1.649812278924293	0.8784465045604017	0.5820378856868349	0.2999282442817258	0.1177873643258315	0.05468373075356057	0.7628290027162519	0.8057426694437323	1.1811262895467194	-0.330377226757756	0.015062646723383376	1.97983010746924	0.2770579601944876	2.3730226067141063	1.1092421604141118
0.8341541371624569	-0.03974249719236046	2.2927759298617536	1.2464859396649148	0.06652884991132245	-0.010161774295182013	0.15600149541237118	0.8216025659922039	1.9180381859548494	1.3128166110569401	1.0469115570584484	1.0401409237951278	-1.1490283770087388	0.6260587750726477	1.5543529063090877	0.32327499895167244	1.2288597247507185	1.11708092364443	-0.2174716667941432	0.3465955713594575	2.259277243825964	0.5244202113474493	-0.7040429269468897	1.5756839017447097	0.8892484404765874	0.6212557757841234	0.3193326466616011	0.3860531957424323	0.08119018456957552	0.73038782639891	0.836565676653272	1.2717555939913612	-0.3548264106015403	0.006361193430095649	1.9670380470574116	0.27593210274762436	2.322887313919497	1.1266937372688741
0.765658674002078	-0.07300959118375086	2.2618488988157934	1.2263129666649895	0.05840216453475032	-0.03733192230175088	0.11962913854078487	0.8880124478729281	1.8631187873932322	1.334528089765538	1.0376460522111755	1.0365281081441642	-1.1527063835104134	0.5851319426694214	1.5111004305485454	0.3406313105199773	1.1834852899155786	1.144044932284735	-0.23399041319608802	0.3754330264657658	2.1711403572979675	0.5138895282254237	-0.7508723833465325	1.518180915472283	0.8971983473146263	0.6457284242334795	0.3124443501168698	0.6596165356783189	0.10864793609240268	0.6663796633712705	0.8708561642199504	1.3658820169219639	-0.3725645761896209	0.037448075618256374	1.9431819268018824	0.2808824113370624	2.2780480027581205	1.12982736753572
0.7149360787095137	-0.06672096914139222	2.25922775995805	1.1895089036712945	0.11229632025630853	-0.06569738928263955	0.09526182088424238	0.9460749523615126	1.8277963204261993	1.35761569127766	1.020382265067655	1.0077744255288188	-1.1604482013915602	0.5339781544682684	1.4837138662533707	0.3366623761900209	1.1012700577194892	1.1667112973385116	-0.2497739474562331	0.37917736988871614	2.089831022858898	0.5079407383558293	-0.7940881108115966	1.4852585841465487	0.88817189059227	0.6678856758526368	0.2751712094063956	0.9110281399904873	0.1279336541781115	0.594468826295968	0.8858488065611547	1.429362546811908	-0.38375158015446637	0.09668050367008682	1.9147447839629332	0.30043768914488367	2.243137676421718	1.1298526387475494
0.6791157407235675	-0.04455492897242065	2.2789449836043594	1.1479436208988336	0.18199495044384487	-0.08377215867868479	0.0796303532191425	1.0104371671973567	1.8291570152435028	1.3933611706930151	1.003351084740384	0.9627326274084277	-1.1805807859313193	0.477999828383261	1.4807036311591308	0.2880605565319646	1.0140352236647328	1.202415082893145	-0.27458882766623993	0.3462667479993688	2.0186184917279784	0.4975495344804533	-0.8341744235291906	1.4657351006931134	0.863351618951676	0.6903854417957888	0.20573789036916557	1.1579246370416025	0.13588102690218196	0.5396352831942375	0.8728122895023714	1.4391823163316924	-0.3925821789443937	0.1673232881531349	1.8794887161654494	0.35552849215246185	2.2048889201816992	1.1264049234193951
0.6794895048976113	-0.024491107396880353	2.32822901468733	1.110979191617583	0.31761483169134436	-0.09488765857464829	0.06963365889903832	1.0531212742876574	1.857857434099659	1.4441214064880186	1.0011558579120292	0.914047568561363	-1.2101527298145367	0.41809039735585446	1.5064292775153185	0.21298258560698913	0.9521498504679293	1.182686675911883	-0.30610296091232136	0.29559259319510073	1.9595028545901374	0.484978967376181	-0.8747481550120154	1.4351795449468405	0.8273252911306287	0.7065829441774548	0.15153693843342947	1.3567795235003897	0.13237070326080783	0.4985352588191422	0.8323813821749807	1.3962216946126078	-0.40276267818628464	0.24338810496997923	1.8536901128356789	0.4401652587424857	2.1436712954508783	1.11971527263084
0.7303875405167677	-0.00918304013932243	2.3901252075990067	1.106629947301673	0.5599323726620279	-0.09677568261494823	0.06376172673984205	1.0633213028156407	1.8963694867674683	1.5038187783522305	1.0242856982028428	0.8789545446258819	-1.2306646891507973	0.3806916746107977	1.5438728285735857	0.14106068471868655	0.9160822666681767	1.1258132908284355	-0.33387633478092765	0.23542498976890558	1.9274582123041561	0.5025289435858346	-0.8936364083092464	1.3809079318635145	0.7843063577532894	0.709668998236639	0.159306984278131	1.415041250528384	0.11253386436340351	0.4740360950817812	0.7755673858376445	1.3149458772229554	-0.39720914036197896	0.29896499290588224	1.8387329931640188	0.5172397274663496	2.064007962838974	1.1110977893970135
0.7957021942776276	-0.0017041913933294912	2.4321326442410762	1.1525721237499673	0.7692377481586468	-0.08518656576689566	0.06309227844152833	1.047242937600994	1.9194105856738068	1.5591916306712938	1.0660483136703125	0.8533806810291749	-1.2169236054198918	0.3857405211905921	1.5805130785288315	0.07253539534160111	0.955434436530739	1.1159398251749022	-0.35351532151266785	0.16513104114598806	1.9296211010680935	0.560092028678018	-0.8907553598115754	1.3087019560729627	0.7328240860546215	0.7143854204780336	0.20123445938072818	1.3899120434497232	0.07382552556997257	0.46969137273478073	0.711658656963845	1.195643680913317	-0.36750244949475835	0.31786815006026564	1.815326072119408	0.5624437700020903	1.9931869580798907	1.101382813535167
0.8506556983158345	0.00408206223515858	2.43736288457949	1.2517420829863046	0.8914040414218535	-0.05404705663805739	0.0701440006511153	0.9930633391583982	1.9309691760573529	1.5793829380869124	1.1188888287616663	0.8230438544768905	-1.1680260521996422	0.4245307182189352	1.6159069253491403	0.002363641043938142	1.0622353454572566	1.1397065351814368	-0.3631730682073423	0.09758082292553395	1.947575403495615	0.6150433648766924	-0.8848659751132114	1.2120988711969827	0.670188757554421	0.7188483821196726	0.2513107182823761	1.380137461063883	0.029058368171530215	0.49061947192737404	0.6440363127635952	1.0671237066242638	-0.3317330478257373	0.3093526433162279	1.7806365618852442	0.5687589642348019	1.9392777880029322	1.0970397752736278
0.9000815607596746	0.005112561545663709	2.406505068451703	1.4046126290653698	1.0037910459401744	-0.0015239032166077583	0.08673010759363084	0.9038157013587552	1.9312237576683322	1.5603562780328502	1.1733382076654129	0.7748594479859519	-1.0979478111882823	0.4902189495485162	1.6371243658709342	-0.05506770963656007	1.1892403876007513	1.1439300814647497	-0.35931173403861305	0.03492759775586908	1.9811616439174906	0.6535152280837473	-0.8768126994634716	1.0854860380042797	0.6108393905472765	0.7171015590673047	0.3017331673454223	1.295442524860173	0.005995541847703191	0.5612714759685355	0.5767551029944962	0.9829318839697005	-0.29435619890799647	0.28995081132522105	1.744898920158937	0.5439104243383446	1.887918535008642	1.0968231648865185
0.9536391700254313	-0.001812393820932414	2.3435887078330517	1.5644452839730831	1.0280347706049011	0.0615670298160768	0.10630021278064583	0.7983329891318478	1.91230278414428	1.5371215631697954	1.2175504636665104	0.7096562441729188	-1.0191439498573907	0.58618885482995	1.636495446857893	-0.0759118725857358	1.3431381745800348	1.1343863488105277	-0.3458808786322252	-0.029730389189822837	2.0274494569116106	0.694759241317958	-0.8674648147366535	0.9535020732924717	0.5737630125313721	0.720718510328679	0.34088224448603405	1.1884817528492524	0.005609406247152247	0.6799601989166739	0.514349092880703	0.9440668925570609	-0.2542055413861115	0.2599838344904941	1.7032609860946213	0.5155526733844344	1.8550089128447944	1.0994730319554875
1.0393633817798456	-0.019985249161695008	2.2596159653686696	1.6673866159029367	0.9168015958024849	0.12549887458002154	0.12243301616690394	0.6878913009323049	1.8915236574826195	1.5153212034783414	1.257272923516458	0.6517158823099028	-0.9506314336417614	0.6947808765608693	1.6155524437236077	-0.05988268639421847	1.4634797502611787	1.1360350138070836	-0.33613196563196795	-0.08414888741704114	2.0695011974417996	0.7146280600031563	-0.8618579466474365	0.8213200722566679	0.5619607133380671	0.7267673132904088	0.3579254524317615	1.1644446475268757	0.020503709457502177	0.8356970774112655	0.4601993996322273	0.947334349530512	-0.2347059925328598	0.21908404577148616	1.6474793471459843	0.515022654340219	1.8418121112046477	1.1018882377717547
1.13766335955346	-0.05906435926433633	2.1770365493005386	1.7100246938404158	0.7445318265760237	0.18896032427590528	0.13924127187208843	0.5855218783960829	1.8743174520509118	1.4870570509302476	1.2932954811954365	0.6307967325106912	-0.9065435812313936	0.7946514720462702	1.573020366105277	-0.005582522149578784	1.4666637556981414	1.1252279221330288	-0.33739947136442966	-0.11324445118234408	2.1163039839511435	0.7184846611730105	-0.8494706799387004	0.6743819500060584	0.5718583473514254	0.7281818974485029	0.35076197909207274	1.1344199992421886	0.055161134768787576	1.0248411117389806	0.4127169413419372	0.9962000558970356	-0.24790896625162445	0.17230581046143265	1.5825680377484121	0.5425282178112727	1.8104912835307694	1.09331407661535
1.2060011806812487	-0.11277655957615407	2.105119239975216	1.703905890489424	0.5689169487207439	0.24771460140715024	0.17573971317654147	0.5053981991977764	1.8537138989140651	1.4611620363044788	1.3071137798732606	0.6510224111409441	-0.8856651072612252	0.8916478747498008	1.5271121368760274	0.10522415227861023	1.3604474716593582	1.0916210902594083	-0.3532359408987845	-0.10770395435159577	2.1721603370990876	0.7534067775528391	-0.8227619943509165	0.534143251691598	0.5921107350213299	0.7178927671557299	0.3414385158564848	1.0762017389507619	0.09829950199763228	1.2169093103022521	0.3636108558856643	1.0583339341908933	-0.28254753026132545	0.1352348302337886	1.5361103175561353	0.5865960103698713	1.7609444331398525	1.0750646515014026
1.2355438061113104	-0.16665621602592892	2.045877288708234	1.6469841532156502	0.4423481466856137	0.28739210320969916	0.23334228693454726	0.45022959150221126	1.838904272096059	1.4489976010991676	1.3031691559476954	0.7016627204058519	-0.9051771889558597	0.9898684706752394	1.5093365985892424	0.26646159102474065	1.2086618778228573	1.0481593170580588	-0.37899483349886154	-0.06561102852513655	2.204839559652215	0.8478551494214404	-0.8045350161937763	0.43857864997803453	0.6083749194274848	0.7000991480242528	0.33748247956769334	1.060157079814917	0.13475070268965988	1.3840849598049936	0.30697822215729464	1.1012075629128137	-0.33799409926412	0.11926455728802177	1.5241033440534801	0.6317065201331035	1.7125823134550366	1.0505732370655922
1.2240028837576609	-0.21163493468121336	2.01034596093168	1.572131806031717	0.40851799242159964	0.31935963653368543	0.2939588790401161	0.428265924747008	1.8322997813376631	1.4259835562625127	1.293404515640553	0.7719198067868057	-0.9486284633178605	1.0690798550803682	1.5107145029723608	0.4341729132495152	1.05027568041516	0.9976212513995801	-0.4047625486446398	-0.0004933960223309608	2.2018892597714532	0.9512790108119275	-0.8098997271894394	0.3865482284638325	0.6111673242043458	0.6771609637463891	0.33270683067456747	1.0596952457388764	0.17516505877279867	1.5377762346191066	0.26342096890391525	1.1311087958977553	-0.41452694221282493	0.11297195701910216	1.536575704126006	0.6584499647170503	1.6589555957318503	1.0236232947360924
1.1562346080379395	-0.24538893959681815	1.9917301572875907	1.5194183013382447	0.38791199026177053	0.35438473780006924	0.3556021586704527	0.4153391559194648	1.8203081095929103	1.3922026530544143	1.26621132502838	0.8318695436467058	-0.9896620271123272	1.1156600269897339	1.509839733799676	0.5841422280933564	0.9116158582516674	0.9344866441943799	-0.4315183889089963	0.0687964038450459	2.1848452976224557	1.0189613152485204	-0.8401507364149842	0.37908564015716373	0.6045755264511381	0.6416079769158345	0.3233419429752226	1.0970494724774262	0.22434820331208943	1.67216977385776	0.23996905630164478	1.147769694714455	-0.49161336275915496	0.11298040913497728	1.578092232998181	0.6637432268056863	1.5917201666859342	1.0062728027286476
1.0587711500824242	-0.2709195600145897	1.971083046262357	1.4993006270581657	0.3307658303265094	0.38431604041847633	0.40829944758790326	0.38647680138210505	1.8145200357248963	1.3793424942936472	1.232311304547679	0.8557046551417324	-1.050725294145807	1.1287535718849235	1.51149493429309	0.7097919704075585	0.8303121379773147	0.860000330136487	-0.45664793991569325	0.12320429486709991	2.155724375939031	1.05854901242877	-0.8901654899683024	0.43044950038572233	0.5931144107596318	0.6003315757313433	0.32725063701972046	1.2160722638861046	0.26898547873580114	1.777732539856157	0.22836184932780906	1.1482220582997034	-0.5554879286626944	0.12005905618026949	1.6466092766023142	0.6564927048478884	1.529741489779672	1.0072258884319276
0.9771303754947775	-0.2938146784457439	1.9437822750597735	1.4874943503709832	0.2596041307585754	0.4029127550270277	0.4220246387084786	0.3470905526106849	1.826020101600171	1.400155968589256	1.2065815984877424	0.8580793710471408	-1.1300885725495053	1.0980689026488404	1.5039850695328159	0.7975108105464395	0.8442802723917898	0.7967249380551763	-0.4710933880777642	0.148898481509761	2.110366837682087	1.0519342091564252	-0.954945617072184	0.526535758757616	0.580437621814142	0.5790819870707684	0.3469923528901881	1.2649451758153052	0.32092773765721233	1.856230395620523	0.2188100852555901	1.1588073661945237	-0.6177580076255229	0.12568393929506566	1.6993112705103304	0.6481578955643428	1.4704225725380995	1.0278580278040765
0.9187443433275935	-0.32549222725068006	1.9014648759580628	1.4603039698225637	0.14970766934461263	0.4218542112265558	0.38641779446500835	0.29752865229991043	1.822040435037735	1.4493899033683237	1.1788795804650238	0.8601969952021065	-1.1669618737450498	1.0225186923825227	1.4690343247444229	0.8374614316545597	0.9138789223332207	0.7672230967797221	-0.48838851850144865	0.14532738910449267	2.07721583294082	0.9978127744753145	-1.0329853973372214	0.6273845492138956	0.5764924805457653	0.5725981909175664	0.3584166282163087	1.216702531566348	0.3920398739841667	1.8977369181628938	0.21510510624385243	1.1996070818640736	-0.675232387614271	0.11005597704223528	1.7160975617435679	0.6435747897114206	1.403363676213291	1.0707504946248112
0.8902009649750781	-0.3759892697137216	1.8286778661391832	1.42246305583175	0.0012859310186329187	0.4347353035697627	0.32743729797639354	0.2348658618142391	1.7922543865531497	1.5133351732407394	1.1465060422159603	0.851567507631313	-1.1535744444854585	0.9231803548196901	1.4173428993179769	0.8379093364692254	0.9842004955229253	0.7493804661653077	-0.5230199512287582	0.12967822575229537	2.072381726717274	0.9540441868767509	-1.1218756781403623	0.7202587550136623	0.579159011797691	0.5592709585709683	0.3585261071562381	1.1387503728728259	0.47321259786729897	1.8904068383078436	0.22067121107617185	1.24411965865255	-0.7289856604360941	0.08054541446475771	1.7171821147933528	0.6516878916823533	1.3330918843643211	1.1295638248980704
0.9058888898312174	-0.4270762730320271	1.7299713741368987	1.3724896027066609	-0.09655350863777908	0.41214345276671976	0.26104784005173715	0.1787361042812812	1.7598318089709513	1.5730356099664287	1.1188112931562497	0.831764677274815	-1.0958805400514147	0.8297576838819781	1.3678326793776705	0.8127934887135128	1.0546352219167077	0.7373729981791537	-0.5679914075183315	0.11132776081829074	2.0795315525544362	0.9436181131897134	-1.2073074589150488	0.824203674340217	0.5731071452172338	0.5538284059627071	0.3505430212122148	1.0334359035094358	0.5506784199851406	1.846985840526051	0.20940082037613003	1.3036159092724182	-0.7823481726007694	0.08174561491900445	1.7027308500889435	0.6813551014513839	1.2697637128789236	1.1880811209756135
0.9560775363037187	-0.4624481618651249	1.6406149147764162	1.2952289962734225	-0.06533692831238495	0.3839294143351386	0.1997768096993861	0.13797081443881964	1.722522434948114	1.6168294156224359	1.0964131951415539	0.819847121527302	-0.9733907063911952	0.7567128876940374	1.330626402310687	0.7711051628151606	1.1127268196323525	0.7401627616452366	-0.6150949790191229	0.08932488157275882	2.078073014662933	0.9440783947036561	-1.2721807233626046	0.9410934070401528	0.5726964000306015	0.5501224009770943	0.3346123560073886	0.9392380520234387	0.6248410275564484	1.775258583268228	0.1695874095506958	1.3840739924887362	-0.8215988964880119	0.14462513097088658	1.687874901410734	0.7270753063243018	1.2241045053017354	1.2484612663822958
1.00930969105058	-0.4895940899521136	1.5903046972979353	1.2004027514810114	0.06517883589213641	0.39183269585537017	0.15851718004908225	0.10699114431763837	1.6602786941763668	1.6305998382421045	1.0685512599326636	0.822238751363661	-0.8496245015935937	0.7068403203493536	1.311807430206811	0.7454377285747213	1.1445448719900775	0.7238206014209458	-0.6624896945280667	0.07647248464884657	2.0641886642105622	0.9464286200096972	-1.3135212856416845	1.0512257539530137	0.5920146736470364	0.5206421931109493	0.28466037049701154	0.8867030675383429	0.6914529289751613	1.6722528218704298	0.12874195911709665	1.4500877584560734	-0.8219304509849856	0.25930766522049603	1.6999466243491974	0.7854605414302391	1.2069180641645536	1.3042384410629073
1.0497779263845044	-0.5127133419833021	1.5835427007269245	1.099452173465624	0.23461224561523641	0.41742734257233705	0.13249875672405417	0.08606175836571597	1.5883111063553732	1.6035738897310352	1.0245158820314224	0.8466083430767138	-0.7424093260535274	0.6928457388281022	1.3120189756930156	0.7579458852509475	1.13985530030997	0.6737901022894967	-0.6996884880545389	0.08433595941054677	2.0487527483929706	0.9355806216015446	-1.326628814474838	1.1381443795701762	0.6229398112470083	0.46766550261883033	0.22562163297251434	0.8785476210896792	0.7295048372476555	1.5506749022710165	0.10127847833078818	1.488799642193706	-0.7860307957635819	0.3957839802537301	1.7423898795213755	0.8754286760532543	1.2200285609188246	1.3444593797759625
1.0641360644173434	-0.5256100408542772	1.6181170570261396	0.9775516754364707	0.4364393414834146	0.43153597273014216	0.11773487003748531	0.07771089854662956	1.5128876463209715	1.5472080222931708	0.9662115297458737	0.9057868046852846	-0.6253882765360949	0.7224088645844875	1.3296144144442474	0.8044077152389333	1.1041837527244893	0.6026270522808419	-0.7161160681509005	0.10629994557047655	2.0312968074317945	0.897032044808833	-1.3085756926925574	1.1962994366655164	0.6664887384135498	0.40750286160932114	0.20766708682413304	0.8799711567122973	0.7307369608457777	1.4339356221465824	0.07496362740126623	1.526391056127876	-0.7242550882382044	0.5343437418501458	1.8208621488809964	1.0070708570939995	1.2449235975443795	1.3690193875010244
1.0346595469364321	-0.5339055603038456	1.6797273622323217	0.8381408377679914	0.6313434590561655	0.45068040762342204	0.10544463984333916	0.07624827922885787	1.4259963088908434	1.4684349525912528	0.9080404417821344	0.9796634722895821	-0.5411574265908445	0.7816035492587305	1.3496054628906105	0.8730283917524753	1.0577343624506121	0.5149551231156607	-0.7164719108275317	0.14175629669922357	2.0159040829412866	0.8658305373333747	-1.2721900370969714	1.2151515286790637	0.7074042589399911	0.3563380718911294	0.24718306635802065	0.8571185199614113	0.7174117723031218	1.3273631671520518	0.053131023807622614	1.5583174860867777	-0.6386548218588772	0.6421927404148372	1.947961244532464	1.1541043754775526	1.3103662387337125	1.3814564338942092
0.9842242669613306	-0.5504141592581423	1.746613047940943	0.7045114812594409	0.7432915427603676	0.4797514672064021	0.09046160640440845	0.07014010236368755	1.3328048081453292	1.3792505484493132	0.855287154246874	1.051659310772217	-0.5058723554755684	0.8534925853862365	1.3525871107569851	0.9412343415857716	1.0168891989231366	0.42247057410659955	-0.7137428033571731	0.1994453498520592	2.026967707494145	0.875890477997958	-1.2481699161632647	1.2120264188833263	0.7308399218062939	0.3325710029492007	0.32386566655272137	0.8350048177321907	0.7163762268289169	1.2363338033707336	0.0528330709500352	1.5719997446806089	-0.5494133766288591	0.685437991289151	2.1088312177975688	1.291580230181428	1.4027634649615248	1.3784708207252212
0.9456401081782007	-0.5741568633721866	1.7901432127828034	0.5831086717089045	0.7624378006974811	0.4843780926703456	0.0763731720367655	0.0590729495258828	1.2413017394634376	1.2927172494856545	0.8195626240512157	1.0999722631383777	-0.45306852786761487	0.9122348508262966	1.3503201435872492	0.9662755385390394	0.9763677792851055	0.325629103668437	-0.7156955268057913	0.27349071336803626	2.0615074795216266	0.9369789010492037	-1.2482071711007348	1.2246862531563234	0.7435100858294186	0.33206750689292996	0.44577194560896727	0.8297888093439718	0.7060207720868634	1.1583648323186266	0.05580828136855222	1.589958579014984	-0.4724808920989808	0.6631962483641519	2.279757587811612	1.3897272861338081	1.4547974652453823	1.3676727929278294
0.9196596841619881	-0.5880531465743521	1.8077177833100393	0.47683559190831193	0.7151241320300293	0.47268587553340263	0.07068436250625572	0.048552537718768704	1.1587412156453722	1.203900628721049	0.8046927487249299	1.097874935700552	-0.4299813209720524	0.9410376081218695	1.3438394190301344	0.9458668386041221	0.9405736490618744	0.22080735367391086	-0.7127899684214011	0.3445094876771722	2.0860966342710876	1.028948029308613	-1.2607682941843303	1.2621247787000103	0.7435167107517835	0.34613114503611453	0.6288473631829262	0.84850667277878	0.6666700440670607	1.0880187946399302	0.05263875386900008	1.6244043261717322	-0.40859152465539805	0.6047371889148822	2.4353585757378364	1.3804848625392523	1.4945055586465592	1.3523295571742626
0.8983474984011842	-0.5664873722537501	1.8114072393830518	0.4016403926613322	0.6355497835248093	0.48219365529948605	0.0774839158501109	0.03511036970305824	1.086047923921817	1.1062939852381686	0.8017948554724879	1.0462468528681512	-0.4858330071146108	0.9481470532304648	1.3176906817015368	0.912804827654892	0.9247636319365796	0.12199489497020244	-0.6955066013919857	0.3994654176327078	2.1005125702875596	1.1308585408729541	-1.2724663445498736	1.309730778926893	0.7318469100057786	0.3732856806423423	0.8296524512448711	0.9047526298984108	0.6198142441020005	1.0284558857641009	0.06274324208282997	1.6533660347873114	-0.3509099231060415	0.5320912529694655	2.551956122269186	1.2304686879657027	1.5551700475179082	1.3262352258738441
0.8748740912258391	-0.5130018817902434	1.797422816567972	0.36027418528031785	0.5426881049194319	0.5218453820298123	0.10387158644281827	0.0164445612667351	1.018013183056643	1.0082184179491873	0.8031856503946466	0.9547289552827924	-0.5531913237374949	0.9408171012682338	1.2831944738362053	0.8643191314673049	0.907730931578335	0.03437853878243271	-0.6733561299838593	0.4347661964190473	2.099502557715767	1.214542601881393	-1.2845338397119934	1.3566605575596447	0.730962482870047	0.3846434556259767	0.994838418256353	0.9777930473596943	0.5724459368852997	0.9779583231132996	0.0736163623060887	1.6559549463828886	-0.3056438533451379	0.44677559532745964	2.643115234207447	1.0074103464164388	1.5670879676673626	1.3035452878241582
0.839435145254223	-0.44911607703546086	1.7610940125603016	0.3488245853361442	0.43873370028449415	0.5617677470184754	0.1514894739219454	0.0067982386233367414	0.9586956676984526	0.9131617392158204	0.7958100759294009	0.8362908451970898	-0.5856182237164178	0.9243817369877745	1.2624887446932043	0.7978550336910432	0.8863261171403117	-0.04041527908380623	-0.6526643194650624	0.44839645505499925	2.0535735649774143	1.2243968106571692	-1.2968310736551774	1.3778601045356782	0.7363982316705562	0.3670484948024161	1.1060364734314205	1.0108169004676066	0.5039770742602994	0.9337855222694502	0.08135018213128978	1.6438072442590166	-0.27571513937726544	0.3692316582324943	2.714667407615083	0.7858000307526785	1.5242179770836775	1.2849456759177174
0.7981812423707766	-0.4097097834017342	1.7318522143046249	0.37240119454260834	0.3254688541379343	0.584846102309718	0.19823377640192863	0.014515296738054833	0.9090464011066501	0.8242868860831368	0.7846449487494228	0.7225142144812626	-0.6032366464691938	0.9187512085354589	1.2393073616170482	0.7340866593363822	0.8818188478445517	-0.08322129115169367	-0.6269083677135533	0.4329205427204831	1.975397262956767	1.1652332012096849	-1.3009725808705792	1.348410654111236	0.7273452752587393	0.3417195605430756	1.1688625904994125	0.9777224139127695	0.41909393828823527	0.9029266291408561	0.1127820495280718	1.63060170728964	-0.2654103071990096	0.3212405442943817	2.7535008817409623	0.5922287617809467	1.5086870205755505	1.2578332757978856
0.770721017338961	-0.3979414812757627	1.717949043784791	0.4279819378601103	0.21174181107347664	0.5961742465515176	0.2340417553359238	0.03515215882642288	0.8718862645799044	0.737974257145878	0.7850059739121437	0.6275323438373022	-0.5994493285854765	0.9308258596931592	1.1999942058563757	0.6839710872954275	0.8955543895617554	-0.09933745460117599	-0.5976645695613483	0.3932778812869454	1.8952408047098417	1.0739684431458547	-1.2894483868798954	1.2795326545946613	0.710070790191917	0.32173727488127846	1.1675547610007997	0.8794767225838311	0.34855398471482524	0.8801408770332975	0.15105387817729343	1.6010762840524433	-0.27171280294951417	0.30326289382830823	2.7656737756728753	0.4805506314056525	1.4970907822734485	1.230673943427514
0.7663680631487327	-0.37272516314769544	1.6898838991380436	0.5034066267944521	0.09944458581258842	0.5970570427751392	0.24781197661109453	0.07590003653415008	0.8604535018891418	0.6616285577343621	0.7939710282884284	0.5443902248584838	-0.5476968192695219	0.9443528146110115	1.162247630182734	0.6348218284194469	0.9182416069793252	-0.10194197480921866	-0.5763698850862756	0.33785877003924153	1.8226395062927065	0.9612866467590179	-1.2443357621819893	1.1910200780770444	0.6964333875034973	0.2933942145707927	1.1082438055716142	0.7428336028386997	0.2917078036664148	0.8488361472051118	0.1579542936327212	1.5530248321393674	-0.29151726352766155	0.3100499428759137	2.7606556943977516	0.4842988706595164	1.479998491920858	1.215561758753531
0.7830704907629918	-0.3258554782576331	1.655818122020182	0.5887574359412029	-0.014159426417609311	0.5776097507832446	0.22636861699292488	0.16033147786598842	0.8635845630816463	0.6153338251124854	0.7998710032630911	0.48286749242021426	-0.49370342662169076	0.9503141033437803	1.13141916365255	0.5947965565088827	0.9568488515817094	-0.09169431777444434	-0.567082685311068	0.2696155477480625	1.7755177684449013	0.8363550855352028	-1.165569510636289	1.0940740522497543	0.6768302422253656	0.2681885854680897	1.0185923893307112	0.6475436495964192	0.23471418902506688	0.8205604843653278	0.1580104296783536	1.5052621969768736	-0.3187402559755895	0.3327776824637233	2.710078291352187	0.557056975140945	1.4903825388713532	1.203994764081901
0.8078965682824965	-0.26263692180640275	1.6602027366191865	0.6627609477754955	-0.10755978056758789	0.5308956542639461	0.1686849889566477	0.2914970888275759	0.8601286908682366	0.5949371719778553	0.8033867583711963	0.44392147501427637	-0.48522536443207925	0.9507247023126191	1.0965770503300456	0.57581036908721	0.9980994807571302	-0.06916132786645615	-0.5577484319587855	0.21305085834262777	1.7737203447562837	0.7366588070114195	-1.0698491579636698	0.9933653362665451	0.6469187177472441	0.32339846935264793	0.9265709019848561	0.6136395950729943	0.1865420176944917	0.7951565343846778	0.167065605654594	1.461737860636172	-0.3344062059575855	0.3489930667698644	2.6065722713732775	0.6462907042909292	1.524029675514496	1.1892291560272923
0.8312936970549758	-0.17859197428985793	1.6766578310785925	0.7052054801935125	-0.15494327754637588	0.4616863634624395	0.08336485404022662	0.4471615733618378	0.847308897331448	0.5866497865419362	0.7899682526588011	0.42087793548771935	-0.5066889758002413	0.9376957887365991	1.0585446023777485	0.5695397016818863	1.0248507840878223	-0.03850727352599363	-0.5390622801628167	0.19708347883550556	1.8110974547321566	0.6741790784748473	-0.9699189973569539	0.9019111958144542	0.6130355523112851	0.5238995043321302	0.8431923331128669	0.6320423246676798	0.16066742213392388	0.7609888335934283	0.16349880767825956	1.4188607521943646	-0.3396370702089437	0.3529528830572907	2.5048266266804	0.7067960155737285	1.5678333280453733	1.1683623554024418
0.8417641791550696	-0.08243608362659866	1.6680270317169288	0.7287074361281838	-0.18210316549884964	0.3927090483109358	-0.01311675519515818	0.6110445854911963	0.8250812890900784	0.5910080195633401	0.746880262936243	0.4177623894066917	-0.5355793310660157	0.8950581272965449	1.0295771643816098	0.5756278893479008	1.0310427788665166	-0.010416985876804837	-0.5189851069945639	0.21732202628873143	1.8711500114267257	0.6424266279751243	-0.8852230015972978	0.8363418519548829	0.5797850669611867	0.7921190463084239	0.7672790443879383	0.6747701267145094	0.1530886333921972	0.7317253364976858	0.146934356059348	1.3821636262710322	-0.34268322714988725	0.3697345591270554	2.4418578003570697	0.7150996472664388	1.6137436043814701	1.1414376842847715
0.8461527299333025	-0.016218774181797433	1.667696003847409	0.7497651886456496	-0.22448895048050727	0.3515140391312852	-0.09602627583559047	0.7628818828106221	0.7880733162848371	0.6103319711807467	0.6860753873760113	0.4230260047183947	-0.5875697533899455	0.8356543412955784	1.0018875754710606	0.5844242422359229	1.0099428494505918	0.010004230889527224	-0.5021899208273031	0.27055958900767274	1.9450470496563574	0.6399369234224338	-0.8385767153068819	0.7917015664336928	0.5505724717925757	0.9818377303685819	0.7084740591946413	0.682686506112047	0.16865340841804952	0.7240849193321353	0.12395312260891847	1.3570818053289333	-0.3322570223432751	0.4110527275818742	2.41773863551857	0.6889693619689375	1.6789194850144622	1.118289254249038
0.8655554130090237	0.007183865159780337	1.6799500537081804	0.7617345965563775	-0.2751976051420179	0.3315319143907728	-0.15316654000642055	0.8671875347294188	0.7466262595272319	0.6336310481348354	0.6165598711447682	0.4450039665950888	-0.6632903907391015	0.7840785485986747	0.9771110250800085	0.5854569116697362	0.966680607758235	0.014242596633482827	-0.4777250015967923	0.34778004260278994	2.022555547312103	0.6630904783662243	-0.8256585657391999	0.7598660198128135	0.5366203852918172	1.04144892331646	0.6626378900475465	0.624337845610915	0.2590582834779954	0.7276516129288682	0.07441953957436791	1.3364122692029525	-0.30823708316075127	0.47865275034993066	2.4213484165648698	0.6298289363294121	1.7694062349049524	1.0946534508423087
0.8853750846870797	0.011092033794871664	1.669029143358293	0.7554996658937089	-0.32251127380946965	0.32249452969275005	-0.18599352270622246	0.9117904590675575	0.7190934046110848	0.6404840783991526	0.5392883713842045	0.4835034562239414	-0.7442965549140901	0.7507515989612681	0.9633491335855437	0.5875015142033503	0.9037297085563664	-0.004878212461407981	-0.4513720575861414	0.4126678523270388	2.0895452956181937	0.6919382735544742	-0.8300142888450539	0.7391736390323789	0.5634347585642863	0.953385065474418	0.6338597232975207	0.5477059890406609	0.4181707231705548	0.7387363371461644	-0.012682012460321468	1.3090721100544958	-0.30099913007950047	0.5658785861796808	2.443917641783714	0.5685788270433034	1.8517175583334733	1.0693316965892465
0.8621406831740485	0.02181180287240404	1.6472324628225443	0.737035423337034	-0.3695489543892557	0.3419837061770065	-0.2134859330916623	0.9236028512720369	0.6977290328667135	0.6278078113270522	0.46463369830644846	0.49159169800432856	-0.8082469284497582	0.7233289104220694	0.9485609606107068	0.6007769152380322	0.8312142204653789	-0.03935568764781756	-0.44110555523805717	0.42329980763658676	2.1338728868446912	0.7091290907040053	-0.8424946928974648	0.734498049724382	0.6249670374907088	0.6973042311404642	0.62754545146485	0.485380122143512	0.5666223099642607	0.7701328568830896	-0.12273457084394623	1.2735511294528101	-0.317582775544191	0.6452904408830159	2.462525010899053	0.5613005916714291	1.8908529011283892	1.049316896820359
0.8005611285402017	0.02702612938356161	1.6537296370979386	0.7053077828252279	-0.40983989003079807	0.3707325773572055	-0.2449349930608551	0.934011825416845	0.6662838145726419	0.5975944068790906	0.40090427662941297	0.4661971220756936	-0.8586041101243435	0.6919180893059103	0.9279752978247411	0.617030053836882	0.7606569114338456	-0.07324779413881954	-0.45209256548510457	0.3823206383523651	2.1507673405537857	0.7223761321545268	-0.8462295003788203	0.7368213539156495	0.6857341378839703	0.37116551697682165	0.6234444295529095	0.425482959152127	0.6806762353961432	0.8278599675841306	-0.25253406281810314	1.2362798497482004	-0.34380518388518144	0.709547651822519	2.4522096164068827	0.5773639793055948	1.9099498186028927	1.0228110057844335
0.7117069596548461	-0.009837407201493531	1.6873590592968881	0.648081902592299	-0.4460342314072272	0.37428309355585887	-0.2530104007849031	0.9481156545524992	0.6250094051144361	0.5424698083397279	0.3453112475457728	0.4371998788546657	-0.9025665759494265	0.6553519700254433	0.9163946118164159	0.6396326579103019	0.7014494974002127	-0.09961161462307591	-0.4832890870859282	0.3176166868509617	2.143610869897072	0.7413418227176711	-0.842566098194282	0.7484813462601798	0.7285940731245484	0.14446898649829437	0.6075522299215722	0.42321182216642345	0.7528098759027376	0.8975853306418278	-0.3807574273571967	1.1952226348070474	-0.3897698863361364	0.7730441723332749	2.41425430650415	0.5820925805824197	1.8979769771624269	0.9827019824380517
0.5995446534670227	-0.07800751283970248	1.740212172682136	0.5746756169323469	-0.49976545440233205	0.3530669872326931	-0.24082524095147856	0.9640442754084212	0.5842558637798434	0.47764492322318947	0.3045202501336791	0.38650206222452665	-0.9431661092563702	0.5972712251462904	0.9104284573608803	0.6793220012098667	0.6614246946023	-0.11153387071053208	-0.5331923464226913	0.24654487651600504	2.124068455596798	0.768439153360472	-0.8393745918843623	0.7886489089516127	0.7488166486438099	0.07965842611219029	0.5956989155065399	0.49762144182961343	0.7155372594786286	0.970969177204996	-0.4698151046743069	1.1412591388067592	-0.45750765419101846	0.8273363386561823	2.377096224029804	0.5792519556395652	1.8381245388081737	0.9369466483343573
0.501501479649724	-0.15063968049239976	1.8140404156178682	0.5120857608743277	-0.5626009591327297	0.3154257161357235	-0.23367745441208876	0.9871780376178421	0.5513446065535804	0.4170955198681551	0.2935780378192736	0.31571726119792665	-0.9813350718331864	0.5179115688913032	0.9132614516423541	0.7273639398495909	0.6469850885041681	-0.11699484195755212	-0.5880715215351511	0.17958866178474453	2.102848224359829	0.7810271553705754	-0.8353758952625945	0.857787736797351	0.7383161466952334	0.1546039853452707	0.6029304433224005	0.5770134361719667	0.5766056704003283	1.0460358387617217	-0.5167621114524109	1.0783144857793407	-0.5265065132576029	0.862476010406394	2.349088046203083	0.5376818345246221	1.7704222787886614	0.9004586286258169
0.44464101553986257	-0.22220528135872403	1.9233458181333247	0.4666385079686572	-0.6229592213894992	0.2713664520553453	-0.2160496498932744	1.0084452189836304	0.5431248393669023	0.36494383696223953	0.3149584810128771	0.26904834292012597	-1.0133215112432896	0.46088773617267914	0.940516514689347	0.7666966182041437	0.6409973981217252	-0.12980626568359938	-0.6208149294823204	0.13365946342391216	2.078730851798509	0.7675708950500801	-0.823271145163005	0.9431848638277174	0.706493332114799	0.3152260775821566	0.5815435844627272	0.6346448955197183	0.47058336545990975	1.1306923603077017	-0.5197718671297782	1.0112533241261588	-0.5829507060593264	0.8860109270602641	2.326769725047996	0.45660624164344527	1.7339545415571522	0.874642280655522
0.42269063380841165	-0.2810364869954777	2.059572814473551	0.4404877433533483	-0.6764975852390064	0.23151496851529388	-0.1848077286352186	0.9950552873721261	0.5817159001208774	0.33206400302860856	0.3519890015622701	0.23200683413918113	-1.0320362628571411	0.4638037492198944	0.9775484096663505	0.8019981532267033	0.6314485249553943	-0.14713021517550237	-0.5998231524096693	0.11414927739195879	2.056643471610099	0.7498151869516189	-0.7972361530278019	1.0332479198575935	0.6779862911780636	0.48879863640924703	0.5490194626329636	0.6995787666109775	0.448001453474951	1.2199208934985126	-0.46673194032188176	0.9344245887514904	-0.6280154748756392	0.8953843235656125	2.3237103142060653	0.38843124301493903	1.723801948618776	0.8546347012328711
0.41576964005502254	-0.30930823557919285	2.205890142145596	0.43857440764666655	-0.7173837241057558	0.20086196387465566	-0.17289875374997726	0.9473042490738306	0.6677352223777655	0.3203194538457531	0.3900735217477938	0.1871680031901926	-1.0362543961877324	0.5127220541462585	1.0102207523938618	0.8469089054305682	0.6206298213877476	-0.16700311189803563	-0.5427618676603497	0.0932742976288835	2.0335527236694495	0.7292419980708408	-0.7511952594712713	1.110868498555444	0.6575252184536609	0.6014515975708032	0.5379798430417291	0.7565908249626283	0.4666974371889088	1.3103120988666892	-0.3904689632516002	0.8500205031838485	-0.6584533618210064	0.8893833212943798	2.322043016234008	0.3426556113138675	1.7273247571422157	0.839150668727684
0.40725442768173065	-0.31447361337310153	2.3558277109724814	0.4604008123699958	-0.7506718776674854	0.17688148105562473	-0.17417761014047714	0.8923480694220368	0.7801110569345516	0.30897027179353115	0.4187495808135572	0.1522542669227832	-1.030557344158915	0.5842917355202234	1.0385506952085986	0.8887009129989811	0.6017960991979334	-0.1852236387588517	-0.47222267392756717	0.06538795525229486	1.988620453863787	0.7137423667869326	-0.6820656184177809	1.1622903206349284	0.6518774721374708	0.621680493545876	0.5236321841304736	0.759622629838281	0.5185378967247194	1.4138423740287136	-0.3215425355297369	0.7770890540820921	-0.6691963195845485	0.8943278090812405	2.2953460144824005	0.3261903791755909	1.748759752434058	0.8236558057031409
0.38535235560542874	-0.318850659194473	2.4684283454617946	0.49461413033889323	-0.7863940466529682	0.16064962932348967	-0.16203447845134136	0.8345049578311177	0.9023160826554717	0.29725024150249785	0.429512492040437	0.11823696899573422	-1.0141124112427746	0.6534244359772848	1.0480988293156845	0.92401903708875	0.5785871197837831	-0.1881319579100795	-0.38607345600010357	0.043926043470135234	1.9298736042110416	0.7419311225347643	-0.6007877631709864	1.1867840328052333	0.6567037280803968	0.5653060609597386	0.49993443197121434	0.7116570860349485	0.5958352233077747	1.5105976797361593	-0.25185611211315806	0.7242007915267414	-0.6605759026632386	0.9220253928035367	2.2565084935167836	0.3480597270588107	1.7722346813920349	0.7955289469370148
0.3592346304640576	-0.29475243281830404	2.529235155748324	0.5152626723294965	-0.8281114749403985	0.1478780810372286	-0.13378255945839793	0.7762091307370784	1.0269498754696431	0.2971950739958976	0.42464228682521243	0.07018110838001693	-1.0026958019006016	0.6971988482662533	1.0335307779954124	0.960784557292579	0.5523670078833445	-0.1647913073970367	-0.31834865434612825	0.037904686671944576	1.8810707270167666	0.8120194439760585	-0.5165543495515812	1.1816785597695378	0.6562399835148447	0.43280439472274257	0.48269593726777515	0.6659518125331767	0.6489078064417082	1.573832184961567	-0.19489098026834997	0.678421596699569	-0.6318165103587992	0.9453447805025952	2.209192843300049	0.385296163047521	1.7792018394517555	0.7565968400272598
0.33702998738971973	-0.21472128011617828	2.568516126483257	0.5057844717478432	-0.8866641765754502	0.13630507360931504	-0.08959897176972098	0.7194629836344884	1.1304533945725272	0.28900269926579003	0.41305313680311306	0.03895460905975167	-1.0207418250596034	0.707589283283254	1.0225904458912756	0.9837977407794428	0.5174340992689265	-0.11730234576589704	-0.2899577022784106	0.0459025193657242	1.8445208970750264	0.8844684516668929	-0.4459189881086825	1.1621405858533707	0.6476077096732074	0.25949557192512696	0.4694164377433957	0.6048049808654475	0.6415431474421054	1.593103694848816	-0.16049685692511972	0.6411781547540516	-0.5816156071474066	0.9614714175920488	2.139708604998534	0.43834310176694763	1.766993621049813	0.7130617623914346
0.3223972471065619	-0.10779409540986115	2.5831595956931084	0.4828493276915961	-0.9565490155932185	0.12250252243415323	-0.03168719095016218	0.6526456578009567	1.2109509294740357	0.2690810996602157	0.395503437114619	0.028298832561123338	-1.0696811738082814	0.6940509228384897	1.0342769046427027	0.971550861911771	0.49116369705556445	-0.05354161634852169	-0.2711980292682621	0.06403730446139075	1.8079710671332863	0.9486010092762605	-0.4123088253546031	1.1583006132295508	0.6360902821415984	0.14561983462691286	0.45830284589545284	0.5001153458402301	0.5970252230222002	1.5741600060642094	-0.11784209855921535	0.6217682772269943	-0.5093663298872789	0.9642944242942905	2.067278267367752	0.5170457335678134	1.736280850526417	0.670916601406226
0.3196359689228069	0.005488693793998145	2.5651968197552533	0.45182398092183707	-1.0063997795725868	0.10435687158949532	0.02538102497331577	0.581200186554762	1.2869157412099463	0.24750140999516188	0.3828190966660113	0.01621890307648811	-1.1362325152284378	0.683075004106663	1.0632529188072009	0.9311150105877631	0.4833844142752257	0.0244939585334178	-0.23857225526378043	0.07760391986635766	1.7724711186806459	1.0135216246291967	-0.42417141836063826	1.1778289268372295	0.6167521337580683	0.14594522323470713	0.45396215387177524	0.3921005054675234	0.544117625099412	1.5181987583693939	-0.05604063047530894	0.6108767539821592	-0.4392721568574781	0.9389803372487376	2.020088069182896	0.5884181673454102	1.7041479723354431	0.6425623017336352
0.33153794238335604	0.10902811201702856	2.565347286968672	0.39737962629717594	-1.0244553857897674	0.07724471749542744	0.06510062333646867	0.5220058933083775	1.3464966168553576	0.22592172033010804	0.3759935404016888	-0.001963572694980563	-1.2176180541999277	0.68389620204434	1.0948189358163158	0.8783120096588124	0.4720973821684799	0.1005400208240069	-0.20032651964738593	0.08284034348239974	1.737768548574158	1.0550655182437032	-0.46778763640350346	1.2209139026919165	0.5923922942218438	0.19626742771587413	0.4666262042203371	0.2892473400623253	0.4821533921818785	1.4436915781611757	0.0040853925543382855	0.5954441962854041	-0.38298190007220645	0.9189361444512322	2.007890894212554	0.6240437611409162	1.7040145920572722	0.6228290954679894
0.3502337789258505	0.16170723677006493	2.589307686033373	0.32745163011555484	-1.0185665315336665	0.020388130056565805	0.081743768474804	0.4839255546421102	1.3720337860394594	0.21210225992679516	0.35843414876251767	-0.014134837406746514	-1.2963704748804468	0.6750531168450923	1.1216137444946739	0.8154021195322614	0.44498147406909316	0.16444523998265312	-0.15062029716462558	0.07749784781471547	1.6910654343580827	1.0615024854765704	-0.5440019247325166	1.286637811487289	0.5886425881632352	0.28342704774257277	0.5208271561560732	0.18371553701609375	0.4111255036223172	1.3825726117848103	0.06855548188446134	0.5795975519221521	-0.3345542213580202	0.9387140955986755	2.0328882232742	0.6619834250118206	1.751027217162953	0.6149877994546371
0.36065086614393843	0.14233127348428742	2.591348021447323	0.24809796713613416	-0.9871836933241361	-0.06442152320762444	0.07166001585581558	0.4732588809032186	1.3752350766418897	0.20137217989308503	0.34308936785305555	-0.013969080883434275	-1.3568260992313943	0.6248041671123072	1.1305243834203584	0.7564860473364812	0.4155553547197872	0.21390889474449995	-0.09623518461145464	0.05904484656412427	1.6305045489678416	1.071245110855027	-0.6428610058869741	1.3619495764566032	0.621170956975545	0.38760620452852257	0.5669177898662465	0.10095487058968214	0.35305070929942584	1.3429018874172292	0.14233551847484854	0.5587853472808235	-0.3113365256458517	0.9752018798309463	2.0886536748638846	0.6894924526596338	1.8398584824243875	0.6332733262997694
0.35423839507632376	0.07217230417680284	2.5766804774833245	0.15328831195967677	-0.9306925894523719	-0.14855458082597323	0.035975119344380344	0.4951354869847453	1.355289924223093	0.19382036121183338	0.33960026560931256	-0.00660813813390603	-1.4045373024524146	0.5445890963389057	1.104312754190457	0.719085995311876	0.3730946148896471	0.23890191511925957	-0.04262057438288939	0.0341709504541584	1.5790404215432843	1.091584671997667	-0.7415710672915514	1.4299822989805124	0.661278236973452	0.45562612413044856	0.5807861085540286	0.04412754586844782	0.32138759005423256	1.3032792434780354	0.20430539469565176	0.5177455309391031	-0.3215584691998638	1.0174666852637626	2.163880378753627	0.6812719612091536	1.9533101778563213	0.6598333699324729
0.32435251683336463	-0.029174726763127278	2.5645498107375557	0.041595957614148235	-0.8769247897227572	-0.20382922320717753	-0.010396933857616497	0.5518816340873359	1.3055236086147481	0.20295364841562008	0.33110042486552727	0.00579315603878316	-1.4429666833217443	0.4693050150338724	1.0529043423198796	0.7097131723383112	0.3135854589784742	0.23162185507828642	0.00861488935481341	0.007624651663309353	1.5481785571374282	1.1166281707335561	-0.8400948540087793	1.4687925883294373	0.6880627980952787	0.4635690313038645	0.601711380531839	0.002013711475648547	0.29725762534342726	1.2543727059120524	0.2417870005486634	0.45436591292586836	-0.34212668924425343	1.069967003021175	2.248095113701474	0.6977371933474308	2.050948464426356	0.6740718927117826
0.2724069244815127	-0.12968447701327154	2.5426899339721714	-0.0704115994345044	-0.8596672213494297	-0.21773165278720213	-0.04831232402666038	0.6204401733944056	1.2329415134569082	0.20272991352774222	0.3190048704205511	0.02492281194346345	-1.4807627011833557	0.4068255386089197	1.0016760299848553	0.7165561625623741	0.2633957266809191	0.1904682128721153	0.04150533973034232	-0.021099659921247425	1.5189679303900614	1.1525859205197566	-0.9347844867447321	1.4669861106422568	0.6972880024885861	0.4148532190022284	0.6297468658245073	-0.015144782784764235	0.27582007886555593	1.1989316010334272	0.2655066389070263	0.38545354029305273	-0.35403896867122864	1.098543606794468	2.322480074925712	0.7288316439414079	2.1049753229840524	0.6964910677775821
0.21950276686697623	-0.20267731942464556	2.507673204065508	-0.167568685268437	-0.8740219270657409	-0.18891512204241923	-0.06088474318960217	0.6919135040561768	1.1519494464605091	0.18737495752406103	0.30348321141123275	0.0477735326571875	-1.5367912145615714	0.36652220834355986	0.957119976633645	0.7347543692915793	0.2370467458536142	0.13227960065658412	0.052939358959603576	-0.0554316473025929	1.4833882441028063	1.1954688149020964	-1.0102226305431226	1.435706031759415	0.6709141865533916	0.3480218241045606	0.6340845989579165	-0.015720717044295944	0.2658156564876403	1.1287866269643498	0.2882849189617077	0.3198956176308509	-0.3689737225750781	1.0986661624746552	2.3743160451297958	0.7212797386055267	2.1299409726980505	0.7283255743363938
0.17409931886761182	-0.24891324723874714	2.475485257771105	-0.24975640763997972	-0.9072236265277203	-0.13969439974947992	-0.06358955447561207	0.792311872940355	1.0685725057520619	0.21383084180026368	0.27870089352997973	0.052759759501307145	-1.6000857198049832	0.37636897991108	0.9153597541676834	0.7524963766725126	0.22377324638639418	0.09086291302399598	0.04461381666586932	-0.08093136851724449	1.4443432844195658	1.1924630371368026	-1.0565584590212893	1.3956109213816394	0.5974007355298079	0.29476084672352687	0.602732197674422	-0.026641734607130152	0.2548739776974775	1.0491916632431446	0.310717746427883	0.2646167875134551	-0.3947639259467996	1.0934723372694823	2.4049668093054324	0.7243455350377538	2.1323614324519067	0.7473223052858684
0.1445516082106923	-0.2611092065785784	2.424019452093572	-0.32857090810089906	-0.9706942363755179	-0.08745155023845	-0.06808056189389315	0.9222690817513068	0.9863484978565558	0.28521146561777533	0.2531577575205771	0.043142498363021684	-1.644176787255999	0.429667007171723	0.8730792441545692	0.749327864835431	0.21552563506695624	0.07342411271210865	0.025130694908190383	-0.08675825988742576	1.4038696885328028	1.1469300370681248	-1.079224983893591	1.3537624650133648	0.5101703827494242	0.28889357635351365	0.5744511244894804	-0.04547913156750177	0.23915474843140458	0.9629047780800306	0.3258399334897778	0.2246904815354243	-0.4238015872040556	1.0808491022102067	2.4115024554823075	0.7608025312555587	2.110769519185746	0.7579723159854026
0.13304628244504707	-0.2540554387981689	2.338259159133783	-0.3970334882065938	-1.0422882064422054	-0.04494845614350667	-0.07304888895088205	1.049029422624844	0.9006510603951587	0.3733231682424913	0.2375876387578737	0.026418003439460706	-1.6540019514772553	0.47420939160611236	0.8236890905712982	0.735550644517651	0.21683632634752223	0.06761858900513476	0.0072944483481417	-0.07810631620852224	1.3605786891563032	1.094998426559409	-1.0856079965134307	1.3001912242953904	0.4437787232682505	0.34079819701153224	0.5758122140129235	-0.06239312543471691	0.24006041193087904	0.8708132739261553	0.33153558304278724	0.19908670261034592	-0.44378366626272436	1.0584509951415209	2.3972130643674183	0.7822388570438307	2.089605207399602	0.7693840732129373
0.12407085704112923	-0.2612251377510103	2.232104540067301	-0.44580419417502526	-1.0836099409653923	-0.01896718334320136	-0.09734716037037913	1.1697268581835234	0.8216312693274958	0.49133565944443547	0.2509552617292145	0.007105677080518446	-1.6171157901191175	0.4970014362189631	0.761654806103105	0.7116499459350605	0.21534647582716654	0.08801016685018016	0.008044364732776865	-0.07378564797165305	1.3243644226019018	1.0594660884754892	-1.0810473712514925	1.231984616218704	0.3984443795243324	0.4106539933900647	0.5872512837903857	-0.07786728365310078	0.2632039756984579	0.7799718609103508	0.31782111527905854	0.17792652598036426	-0.4568001405769417	1.0338722421770918	2.378933489270858	0.8115908267277401	2.0767536253029553	0.778918540418859
0.11071450869926555	-0.2886055044311388	2.114770207043853	-0.4847676721787179	-1.0721181960139048	-0.0034989181256589925	-0.14279759640833067	1.2727718715474787	0.7750018673624829	0.6153154359436188	0.2987147716781176	-0.012260773857463514	-1.5424175356961265	0.5270283867364434	0.693828749269356	0.6711270020082006	0.20481065526971376	0.12380657403383358	0.03127118671649714	-0.09161989558766803	1.3214606364579988	1.070589558395774	-1.0632519294533787	1.161227686701292	0.3779568071104693	0.44463483947348853	0.6227964325841402	-0.10842439946075264	0.29630281731297303	0.6771802759662778	0.2707963816685403	0.16042701467101086	-0.472001322201573	1.0057013399657972	2.3556803481362913	0.8792288779585116	2.0450601174400718	0.7881533632559465
0.09636654112014167	-0.34046795848059946	1.9968520612323435	-0.5040641604690794	-0.969719965174481	-6.43897520078457e-05	-0.17727568477661798	1.329239424494303	0.7549923379845875	0.6962952059095396	0.3634448872625601	-0.04036496152432082	-1.4604307841234014	0.5465926672331456	0.6390813491840854	0.6304340201424408	0.19591869931594416	0.14254948688232322	0.06479686038254098	-0.130071014307764	1.347392044756815	1.1110176180370857	-1.0425412887982461	1.0880701705247122	0.3895305464821812	0.4309856436623364	0.7181230003597484	-0.1729670699228945	0.3303038121033214	0.5581681028635346	0.20981536348233804	0.14519976044756094	-0.4818946715666204	0.9799604210685582	2.3325202843156987	0.9562028855563476	1.987847824003719	0.7995651204834815
0.0721201794624195	-0.42370911653494997	1.9072668917074658	-0.495420970557105	-0.801476961901796	-0.02084554173141865	-0.1997517359401678	1.3319069635357628	0.7476299548440811	0.7184418949479827	0.43589948753662267	-0.07273822536300967	-1.399200334976209	0.5225916367676036	0.6044079005059879	0.6342536528675086	0.1957804009554048	0.14456863839495956	0.0929701896562863	-0.18294086058101416	1.3753202213307874	1.1829226566659874	-1.0188378348330331	1.0264905340705186	0.4228042190605569	0.35704707654179807	0.8373041414788387	-0.25102789545783794	0.3588918878386713	0.4438765536388195	0.15427090540776578	0.12038935765661066	-0.48492306665951207	0.9598063507646781	2.313686292175031	1.02958800603126	1.920431939287337	0.8013377154846584
0.03648799487020938	-0.5170491678322535	1.8678173976935035	-0.47916867679428166	-0.6523502901470796	-0.07028857402227665	-0.22057067741461922	1.2808859263341639	0.7640080384837532	0.6797572133754356	0.5054004658418497	-0.09408698900835641	-1.366599822802277	0.4723883091424659	0.5820755580974382	0.6804998249817662	0.19151829693514638	0.1389038995640955	0.10453948791963841	-0.2508800096574879	1.4036969232244698	1.2556157530384582	-0.981955446737849	0.99276156698607	0.4544117236641273	0.2589543992932177	0.8870549224509677	-0.32716531789962616	0.38561247139681026	0.32999587352941506	0.10580822539758712	0.08643773072374931	-0.49984301902331796	0.9336850866530652	2.2879888598387104	1.0921302532486918	1.8587004081906247	0.7895360595603271
0.0006524012036900256	-0.5846035501324357	1.867191454085684	-0.471800122374764	-0.5072636849768706	-0.13845075251474387	-0.23143795472356116	1.1956012904002917	0.8028946480044972	0.5991728105401487	0.5489367082832222	-0.10751326739662777	-1.3675225394683441	0.43453336532092185	0.5645715984753761	0.7461759420655598	0.1803318454542468	0.12932311825826565	0.09605513980327585	-0.32535319711508637	1.4335554198780849	1.28562819993623	-0.9509686524972738	0.9825796018401423	0.4817560907257997	0.24131148646429773	0.8560250402067234	-0.41309905609553843	0.4133966830182856	0.20548067685034002	0.07457499323919589	0.06101837695265697	-0.5319357181455439	0.8994159828379755	2.2519396114525776	1.1438296272086426	1.8089495644330948	0.7643912037900708
-0.03279822106654795	-0.5983787496656167	1.9013535302201334	-0.4738212905851464	-0.2873344306839539	-0.20983159315099847	-0.23895498853063035	1.1022234942414173	0.8332074170635227	0.5091179857385195	0.5770360962837007	-0.1282497467415769	-1.3932685849800648	0.406992819670298	0.5466331129897578	0.8089033524528026	0.16981488376414006	0.11660431616123801	0.06576439956114892	-0.38178706432349613	1.4452968160251722	1.2626210982014208	-0.9469420146724044	0.9735423832499952	0.5053010648111252	0.29305512539003875	0.7892635990818186	-0.49911972776458713	0.43345116198145517	0.09326095699431547	0.06224233582949503	0.04194603225459338	-0.5628502146803105	0.8710971685988691	2.2083794285127105	1.1835879838783256	1.7814261517377132	0.731000712617192
-0.05954142911142196	-0.5742470320618562	1.9591780803367158	-0.49120997304081104	-0.01071456305830969	-0.25658113039460273	-0.26319021773369405	1.017346302260353	0.8530998974248755	0.4175062113061775	0.6078395385230798	-0.15327559897549772	-1.4217377699209088	0.38839040527652346	0.5118681851824907	0.8627099919479493	0.15379427595347897	0.10504884172470164	0.020948808245636403	-0.42320466475450375	1.4501874032149042	1.2262379367129401	-0.9690931795763724	0.9681712517308902	0.5188523435087996	0.3949086099160707	0.7092700006768285	-0.5733500471394324	0.4463831942762767	0.004216003620982988	0.05124398904290223	0.023058112710515423	-0.5849873979693065	0.8358898799216579	2.1501818262404866	1.1918742946872376	1.777248210671496	0.7021843107854353
-0.07811522020933057	-0.5442337396433865	2.02677397129267	-0.5243173166127828	0.21574862608115586	-0.26151383484118773	-0.2914421367266371	0.9430034517941916	0.8678861144395732	0.33234290542308614	0.6361618413891306	-0.18661295687834806	-1.4499401064879436	0.3856492769752947	0.4672492399299764	0.8889829271415483	0.12598373290683765	0.11332551049392973	-0.027634010084454798	-0.4719094151332919	1.4654738105925924	1.1906044761751997	-1.0178505789900816	0.9534924129839852	0.5365342613010716	0.533750216290191	0.6276460537339743	-0.6533397091096025	0.44588121799556035	-0.07580731300767266	0.047007876676334596	0.021008557697349835	-0.6081606890613447	0.7894116947251659	2.08374081142195	1.1595015628689758	1.788318773759633	0.6993936469648455
-0.09359465076430265	-0.5041138252371347	2.095016871266322	-0.5714760648976953	0.3995866188858074	-0.24146405053609152	-0.29639845574240054	0.8682392276674346	0.856903990462498	0.26682536161256876	0.6787531186394891	-0.21297500965733457	-1.484286385733911	0.3860028483095729	0.4373069774636238	0.8794898334307119	0.09562724276844926	0.1404228942800236	-0.08001346391479712	-0.535619825084318	1.4754642967879215	1.1465220602716755	-1.0969086608792957	0.9215023014273042	0.5659489166018161	0.613556053780743	0.5872187359974332	-0.7361058088780855	0.41654895364823935	-0.14543651520859488	0.049236045872205335	0.030703057301218934	-0.631849073746895	0.750240363702591	2.015074034747511	1.1009535114553386	1.8080669008275567	0.7199788540864539
-0.10742901043079485	-0.4587126018645426	2.146708377763982	-0.6229729977545494	0.5787294890424561	-0.22219396216572637	-0.28411122755856055	0.7932939173394294	0.8182163642698758	0.21733704333084458	0.7480190671407974	-0.205536262825435	-1.535559853993266	0.37977543061551955	0.42808187903141814	0.8719376605834283	0.06674803057218573	0.16635695040562665	-0.14745594410632162	-0.6103970857566227	1.4905380699399686	1.1021676598371852	-1.1869165898065326	0.8913621389459976	0.5973642984568006	0.6070208804789416	0.5991519404497112	-0.8069022560640198	0.36233902565450066	-0.19513419436895138	0.04058677668746094	0.026050671812930148	-0.6543977398490991	0.7321443836142676	1.930495084223243	1.041082144519542	1.8165561632381622	0.7445208109459234
-0.11544078534517004	-0.43455512177801986	2.1673855822319	-0.6643834441114408	0.6563818964070626	-0.2037035697300925	-0.272616530095594	0.7329504232005106	0.7696088339252993	0.1681490814739429	0.8223030231051558	-0.16329541167039802	-1.6096826161402085	0.34970285799039036	0.4362549674781723	0.9018394542291815	0.05101030577171868	0.19479179051476994	-0.21052244162985706	-0.6993491082633059	1.5257855152496609	1.0510345680155375	-1.266359639382935	0.8687425266222861	0.6362393428948119	0.5493243426021885	0.6169940487678949	-0.8564543357521025	0.28398860197903303	-0.22754040310201057	0.007954461545616392	0.0013655389378951443	-0.6847586587862408	0.7286832421634651	1.8349411043295103	0.9814498057801563	1.7951603974398993	0.7800521347780645
-0.1226007847608731	-0.4157278993750861	2.1635005187814436	-0.6934733356865795	0.5788026425114754	-0.19976964933212976	-0.24119148620885186	0.6810169901387784	0.7056795873153441	0.11054807486053328	0.8821508185360267	-0.08875910075904259	-1.6822846640604971	0.2982221113510889	0.4603568592915982	0.9705223397447602	0.04781687090108257	0.2188400702735252	-0.24892110137174567	-0.8127330599981143	1.5615446116648	1.0025725037672237	-1.3329124805947585	0.8489582148396861	0.6826237368335871	0.4975533025305274	0.6233112794908339	-0.867511186866713	0.19158635276714567	-0.24502419524285696	-0.04749499706711655	-0.03846681460319965	-0.7280975680334864	0.7490866498856568	1.7359675448571648	0.9217897536266939	1.774533529715794	0.831803966431564
-0.12972518758857196	-0.37846504430721045	2.1584237550007166	-0.7298405387934894	0.5027995133574985	-0.2264629585025825	-0.191661318164588	0.6377896244447344	0.6281843596881441	0.05087522188814401	0.9323236242035188	0.01577575808559309	-1.7433575762159221	0.25739412684776836	0.49595653415253843	1.048955449512928	0.037607937377632066	0.21548346243783967	-0.275985730735658	-0.9302997863026585	1.5960378699554234	0.9470493026572872	-1.3882608993625147	0.8145964975493005	0.725129238727636	0.4595170868510177	0.6201215957815467	-0.8383504399713255	0.1204215615855709	-0.23081861412841875	-0.11623574402265732	-0.0861946525668279	-0.7766762224561162	0.8067131759212417	1.6367754560389667	0.8652924948547269	1.789479966769586	0.8718696677005235
-0.11879194984442291	-0.3395379328528688	2.156949176309219	-0.7740601601185721	0.5218127649873031	-0.2577023460362821	-0.19469935259460172	0.6417421790296647	0.5682113698373168	0.0036150579007664637	0.9679585038554148	0.12750918594263527	-1.8081406452795044	0.24954712433218412	0.514332404224499	1.1257960088289507	0.03624066949502721	0.207280890971828	-0.2952159395165581	-1.0160448971147087	1.6447742989541863	0.8810058793688234	-1.4175588031044555	0.7674348715128468	0.7724146221080563	0.4294854309232428	0.6370582836776139	-0.7882441593919942	0.08352103946744767	-0.18099417747504098	-0.1830419564825593	-0.13211303618946152	-0.8154414558299334	0.8814467844877776	1.5452683158832374	0.8085354228257916	1.8211656287337536	0.8860034954593973
-0.09605081533659307	-0.30412482404735075	2.1645718453409812	-0.8105269009212055	0.5750053124378068	-0.2745012493573124	-0.2315730451873465	0.6836079157874027	0.5397509014650722	-0.03346976598037911	0.9700010824606062	0.21428103450336738	-1.8561315570369281	0.27667326917166585	0.4968141509885042	1.1803781872161576	0.07369123690017283	0.20631021629969845	-0.2979509286840515	-1.0648238979296463	1.6832112576484852	0.8306190015167484	-1.4097787303294953	0.7313198082319616	0.8315519915995194	0.39923114068487164	0.6529149766257307	-0.7379694452084602	0.07585098231104559	-0.1141011887441615	-0.21098043457806487	-0.17224464564079792	-0.844129800742164	0.9454462058930944	1.4631255628812476	0.7503753592092268	1.857652980712053	0.8889854984552669
-0.08123500688655691	-0.2765950349671986	2.197566295899306	-0.8265331153807128	0.6555273308826027	-0.2894056848699873	-0.2180039586027001	0.72728451455762	0.516478630751062	-0.05413919178653233	0.9455676748037275	0.2736861427866716	-1.867757144021241	0.33944168561172683	0.46025680399406854	1.1886768680878845	0.1260843135326849	0.20001565039149843	-0.2960599630553442	-1.1018607226278536	1.6843541666113033	0.8186621430977331	-1.3853705371304768	0.7275377974590669	0.8901262426899548	0.3552557266273095	0.6436122256220209	-0.7146060743028949	0.09547018114268495	-0.03443628985439384	-0.18693261626061985	-0.20997176865054282	-0.8567259113191469	0.9826228375691753	1.3885018381124676	0.6927141370460418	1.9050539778041706	0.8690176309369196
-0.05994824726004212	-0.27260442638726634	2.2541269214231763	-0.8353145520923032	0.7760110943583511	-0.3051832509542001	-0.18840413698221137	0.7692616889776647	0.5018796921628318	-0.03916121374461802	0.9137659616446108	0.30378617430565336	-1.87024237044239	0.4237817552850349	0.42548615874122786	1.1481705132282352	0.17007262161787332	0.20652509847902487	-0.3123669683604505	-1.1073729335781648	1.659057338579633	0.8267310175163974	-1.35009321592462	0.7451002382895201	0.9288323516076578	0.3105678827758406	0.6313890499234439	-0.7323079027704136	0.13022589551592895	0.05423276198791018	-0.1443599028844859	-0.24874280762624626	-0.8409770727129076	0.9712927762387702	1.3389604260398322	0.639514774549194	1.9453152070648183	0.825226231009682
-0.029998803681360826	-0.2929129915490516	2.303751008408471	-0.8308049414888388	0.9138255796764468	-0.31822221561476977	-0.22274713488671355	0.8079166280901996	0.5228958430829898	0.00690671912790323	0.8787295599470235	0.3210282355162903	-1.8759233472679653	0.513554657610848	0.3915073797002627	1.092510045472388	0.22194393625380443	0.23899824161344077	-0.35324476344448613	-1.069275388363541	1.608197889734241	0.8189899193273593	-1.2720410173470924	0.784408033525556	0.924625525905862	0.2990148746275302	0.6156152059028407	-0.7581162776079571	0.1708227884284192	0.14252591229918607	-0.10872215022263054	-0.28744773192410566	-0.7996215698314854	0.8927176810070577	1.3321374542415587	0.5913765742980905	1.949956056155274	0.7799257787189169
-0.017117924050696204	-0.3289340949477679	2.344663043736857	-0.7911336398711128	1.0275559478985878	-0.3217534005092558	-0.25364982898015287	0.8244198493923889	0.5398094259733426	0.062160041849332416	0.8365865354154792	0.33678863637568945	-1.8762159159669622	0.5944654655258932	0.3753298674511613	1.033021650457868	0.2629525432982811	0.2685704753269498	-0.4091091228269567	-1.0241099087745293	1.5372976651222294	0.7962373672176858	-1.1548431932230856	0.8400224294886577	0.8670185134807211	0.31330799736779047	0.5967611571128794	-0.7782848433757381	0.21655879515188065	0.23616910300556157	-0.08451887824035746	-0.32805954271978255	-0.7449091572148462	0.7653865553505473	1.3670252596228845	0.5499588769605689	1.9059641020552154	0.7541852443841102
-0.01826718532054592	-0.3852276960324017	2.3968089612190395	-0.7275732912797916	1.0965562949727523	-0.30790252107367655	-0.23192127838288124	0.8186599152219263	0.5404356382118436	0.13083132812048529	0.7967938089231228	0.34442696759280167	-1.876283431820577	0.6571388359083529	0.3913129865507775	0.9593620447793338	0.2601488583528017	0.2792516015855374	-0.46968178076550915	-0.9836363496031323	1.467101791382653	0.7706498994198645	-1.0361365441315489	0.8854017286091496	0.7712552606941753	0.32578579419088416	0.6092210440329249	-0.804386618685119	0.25654489175077133	0.3439217139695995	-0.11130009016436426	-0.35742141912231223	-0.6851938240635185	0.6070953292440004	1.4237417185509997	0.5112744150863551	1.8694767500769156	0.7393835345983168
-0.01769255468562081	-0.45642489339522035	2.437522379825713	-0.6510675123724547	1.1357865053135074	-0.28548143012410765	-0.24105939775537313	0.7962574626713907	0.556667410580838	0.20289848090901996	0.7664434653778966	0.3428201441525319	-1.8872627956345789	0.7121895124711688	0.41175857192020215	0.8798216147749086	0.2214850371483788	0.27602836889564125	-0.5401945068611871	-0.9244269303767663	1.4021752595472303	0.733565854716971	-0.9329465764962181	0.921086908162337	0.6694633285554497	0.35851646299173073	0.6253736260078774	-0.7965680394448611	0.27814040279250424	0.4532959466547014	-0.18409126872014975	-0.361440495591253	-0.6265826857994329	0.4412267812555375	1.4880945640647276	0.4625334480790847	1.9009309580289646	0.7333689861829187
-0.024638974573298677	-0.5167194080528916	2.4379647534331617	-0.5567831950345369	1.152931018325623	-0.2636757190238515	-0.27145175009673483	0.7728625184409397	0.5647437927222525	0.25495821797060214	0.7315669808664811	0.3267011679569881	-1.904267145623526	0.7613435316203847	0.40548939284929186	0.7986554561839179	0.1726908610344482	0.27386843250689474	-0.6057901341525123	-0.8577924675354851	1.3336405906954698	0.67925961003405	-0.8533638209043033	0.9406297122327476	0.5792550731719835	0.3723540416810799	0.6080286112547777	-0.7408219497957682	0.29463541358332074	0.5561224991830563	-0.2515106595246513	-0.3487116802463308	-0.572329120924141	0.2969407111538255	1.550929844676704	0.4085788950486484	1.9457192708486872	0.7280439808331512
-0.04783015165803865	-0.5664306947916724	2.4230323871735484	-0.4409074925326367	1.1362154506545799	-0.2357323188506065	-0.21820809530353094	0.7916188699778861	0.5464226954079793	0.31193705770402197	0.6868895112328846	0.27753575347093745	-1.9105011094406126	0.7861353452851724	0.3690778407169702	0.7009334085174977	0.1210741411076918	0.26508419721063686	-0.6429330515562081	-0.8162652593177813	1.2570623677769013	0.6348563918632318	-0.8167546356838983	0.9431075813598169	0.506980482630661	0.3580095417922201	0.5983264100648402	-0.6455102631852031	0.31032656026026256	0.6435589436794308	-0.30829442876049296	-0.33549570411729474	-0.5244698213476233	0.1873886112403268	1.5863356455444944	0.3620827145815843	1.9571075928348183	0.7137874071882496
-0.08847382731855499	-0.6212223431312449	2.411693177970359	-0.3161480506874305	1.161596379246797	-0.2024567006113267	-0.114599713600901	0.8568238321349222	0.5381795184179923	0.40135132645679494	0.6407800558867516	0.20266792951295826	-1.8839866692139449	0.797240526655337	0.31463346524707425	0.5858384602155631	0.0722705355600877	0.22669438441442247	-0.6565727072108667	-0.778150035427884	1.1674370416694217	0.6063015030929455	-0.8144758753419902	0.9423540772977852	0.4705732217736244	0.37312127376682575	0.6046051752142907	-0.5151209201638641	0.31067408230075844	0.6981870522235062	-0.3665852349136961	-0.3230069894445433	-0.4939668076260646	0.11135337682904452	1.5928267764842512	0.325629182540539	1.9632509315293691	0.7064118235071822
-0.12926751717137505	-0.6795614853472324	2.384750518735711	-0.19325494063703674	1.3232322942039132	-0.18024825400759387	-0.04219122501203794	0.9466251758191507	0.5598101766749976	0.504180493897814	0.5970330135181532	0.12431583577923666	-1.8303855115252088	0.7919635695372994	0.254674613521918	0.47437237036578256	0.027446151022548014	0.19650343821905983	-0.6566227016365089	-0.7199836580426607	1.069415986058917	0.5656363287323299	-0.8148794704979136	0.9255644611463401	0.47600897057413344	0.4017006689608671	0.5976636186447281	-0.35679333221312515	0.2957552068249193	0.714512543135022	-0.4145124634116888	-0.3170949453573312	-0.4869567982614827	0.06958724623285151	1.6014060767288183	0.2962841412101492	1.950972100038983	0.7188272088616563
-0.15097889324051175	-0.7401213535773588	2.340091849793214	-0.08765374028257655	1.4955087137457401	-0.17176825524638345	0.015555445240672247	1.041364600914332	0.6243802666505214	0.6002056688581598	0.5550741360494728	0.0462343649407185	-1.7805234461104642	0.7607048221133029	0.20686533363961085	0.3695999691351766	-0.0074616124354085905	0.20544698271723183	-0.6382394572429616	-0.6535295176891701	0.9813488701362093	0.5295460736618128	-0.7942029802021288	0.8717758634873934	0.49307477058645743	0.4477517198218314	0.6295308668349169	-0.18828909456328788	0.3002203384967472	0.7045598944588448	-0.4394584584592526	-0.32825788675331546	-0.5013823791878373	0.05517216260808061	1.6255980846826017	0.285039423448557	1.8712656149841416	0.7404485356682702
-0.15750323929899698	-0.807394924815428	2.307955062351373	-0.00564573875053404	1.53695680426087	-0.1557877104684183	0.07802427770525158	1.131771886887351	0.7100133271528202	0.6865029734880299	0.5203333388475361	-0.023248063402716318	-1.7465243912545148	0.7335216496392607	0.18836653848782875	0.26773065466629425	-0.014464538509992606	0.2219039937615074	-0.6085074782286017	-0.5923118009517223	0.9089369490762849	0.5074351260867259	-0.747140680443299	0.7974349595210828	0.5045789482733369	0.5182788442753914	0.723922425285725	-0.033449712222171246	0.3324170269354295	0.6691421025295247	-0.43653938408636855	-0.34676303710987555	-0.5373797245735275	0.05570464590820441	1.6564471440054003	0.2987090649418538	1.790951072778817	0.7633839654900136
-0.15127892162511877	-0.8673674084385665	2.284418980828511	0.05944914931652188	1.5728153047113433	-0.11819798951589415	0.10982157086997975	1.201813940073874	0.7620913608378743	0.736818804368755	0.493302488409204	-0.08955405551370248	-1.7269287185030244	0.7196867454947795	0.1998786151492765	0.18313885369646926	0.03465338149338289	0.24244376621298486	-0.5822692273120715	-0.5317906240200546	0.8499674979685723	0.4676033402248403	-0.704533450290243	0.7189932546017868	0.5277827388568632	0.561555529112006	0.7791767421569953	0.07925410235786183	0.36985111824704175	0.595286193578553	-0.39497711953161735	-0.3433459521813042	-0.5852419844580538	0.048545703762099685	1.6875592479111696	0.32158302408535117	1.7667464752402613	0.7890306353237395
-0.12464758857111502	-0.9028423472027152	2.2387070413920873	0.11137464725218446	1.676201107382536	-0.08990340398361761	0.10948534571567034	1.226281471804025	0.7872744567469363	0.7277713332863466	0.4722782244029825	-0.15953037064088313	-1.7228006063105856	0.6977197006619098	0.22647617195536246	0.11939536294262279	0.11619598075412159	0.2869095578729118	-0.5634713232705495	-0.48313183819697725	0.7916891080941917	0.4206371908968406	-0.6953035395320792	0.6455604196333096	0.5521757030049135	0.602095524499911	0.7521206495431528	0.16072706671343243	0.41215753877288136	0.4941730526800011	-0.3242716109789431	-0.3097457769569823	-0.6187467505004258	0.027212563293660584	1.7036373421902566	0.33837042466226885	1.7803434177149184	0.7959766084037068
-0.09242504858702202	-0.9187120365844986	2.1823029017701723	0.15351780164703938	1.7791912162894843	-0.054517451706118956	0.10600301376031891	1.2063724369475959	0.7855860246833144	0.6710009041334153	0.45723147097684047	-0.2328556440962039	-1.7389015298773551	0.667133879325732	0.2513527776439438	0.07071889248212318	0.1907325107957188	0.3413710757366778	-0.5443352216438002	-0.46400704728598907	0.7219018907570178	0.3962910883941974	-0.7252658229922326	0.5855554134625949	0.5637196302259828	0.6564696734339245	0.7003933298717622	0.23458791882744556	0.46446487135299497	0.3883655135916323	-0.23508438894114284	-0.2683893061055881	-0.6316803361903996	0.0005968504033620203	1.6925732823465558	0.3485169983910744	1.813570798776761	0.778077370082252
-0.0821045806792311	-0.9192066762535411	2.1330459547856173	0.19859455312973912	1.8107236865947371	0.03461274803937163	0.09865409253040439	1.1756226070049223	0.7427577895305106	0.5959393816810895	0.4397714218321093	-0.31541592385033546	-1.7632843981541892	0.6456572721500866	0.2631878899802722	0.05397222913377995	0.28301523501016135	0.3805389102166601	-0.5201290970872031	-0.466319418011777	0.6433867029392552	0.39879474087155287	-0.7949573926858938	0.5496190658887308	0.5743691929277729	0.6702147732557948	0.6246398212213249	0.29557175023304194	0.5202228520725795	0.26854908605040995	-0.15895527474890742	-0.22104075760959105	-0.6375861506677394	-0.018986702078957148	1.6434972568437902	0.33989812661324315	1.8356373889152333	0.7403149592628864
-0.09340649737056628	-0.90856161837602	2.078441403036183	0.25078271998467133	1.7896388617285965	0.147120938290692	0.08507900192514575	1.1378696164716804	0.7407621037984661	0.5282825645590812	0.42563328878194195	-0.39819270192062955	-1.785066298546535	0.6225762875221268	0.25940865845644934	0.07517305702796698	0.35208583666589643	0.38948245471483245	-0.4910940991832688	-0.47266606243500203	0.555920943185937	0.4089000122912975	-0.8933663100125896	0.5413160307436402	0.5846775721277634	0.6287397137633874	0.5278633972142222	0.35652298158621243	0.5660501272107166	0.12546173116972034	-0.12571841757717545	-0.16293291522444714	-0.6382492596616863	-0.023812860243568525	1.5628113661474816	0.2884793509708186	1.8261987727600038	0.6947473541613534
-0.10970210683620593	-0.9007117898782449	2.0093980174871455	0.30800307034561597	1.7815687040326302	0.24095186683276554	0.06898522467286976	1.0926468201369623	0.829780807104249	0.49831434902934185	0.4248967005304851	-0.4603547809488166	-1.8154066371447002	0.606627559056587	0.23687048800726745	0.09406385731318334	0.33341870113764055	0.38335460773886865	-0.4505603833815953	-0.4841289154824091	0.4609066684223803	0.4222446892144732	-0.9965873234291454	0.53069935171577	0.5803680601293099	0.5789415561979314	0.4785949153558353	0.39530617728945094	0.5817728668004308	-0.013250304727722572	-0.12891817217822182	-0.12661159904886002	-0.6279355465594048	-0.0235973312887564	1.4775444528677533	0.21281826636486306	1.793187153912849	0.6585192669173443
-0.13257037201547922	-0.9022575388440031	1.9272338909280484	0.37408227562593555	1.7171936512951322	0.3370961081068103	0.05350085551277996	1.072438296563085	0.948568001542136	0.49954335848193204	0.42986624824014985	-0.5188262402436685	-1.862362305813366	0.6136913820575339	0.19468145712332302	0.09675543346798149	0.2865795609386071	0.3748778762509575	-0.3989837812100978	-0.5142639853538004	0.371231506168266	0.43063087891926466	-1.0836769489212421	0.5023849875386203	0.5672573387689105	0.512836291667131	0.480248935015846	0.3815869885600202	0.5592295683755271	-0.1302212450980223	-0.1492912385854235	-0.11549389401140062	-0.6076663176238929	-0.015373422542404725	1.406396963433918	0.1326121818503403	1.7652047561425868	0.6373058896731196
-0.164083522852917	-0.9122533821559052	1.8343143679538247	0.443205675433793	1.5575362051592352	0.42379056352727246	0.04749383288979859	1.0744023853612352	1.0529464620436741	0.5081311003426732	0.43575895425180466	-0.5837926490233991	-1.9173941565906039	0.6255113097808628	0.15357874089826845	0.08673563687323213	0.26038459419463017	0.3515965035804879	-0.3554915717498239	-0.5687885556326602	0.3007067138609015	0.4120417823220743	-1.1469792968388184	0.46320760646716586	0.5548157345673796	0.44348399134486927	0.4926703563624025	0.32362409534593384	0.5182500501861272	-0.23129941841229235	-0.16378729283064944	-0.09553074102238493	-0.5798157398781221	0.004996176716286971	1.354095606659964	0.04522139473645192	1.7484812230296432	0.6303129843426117
-0.19636454294587416	-0.9264897301305373	1.7360051093949636	0.5002463049552374	1.5002636892320313	0.4543630210672148	0.04412857933639408	1.0790723198972625	1.1163928814603925	0.5233542673028095	0.45112554205029004	-0.6342299911169049	-1.9707316809461783	0.6162918421935129	0.12797601962190247	0.054727031691827924	0.24168602722079782	0.33282765667587244	-0.3293915407159522	-0.6289950521444573	0.24692354441295222	0.3785249193522374	-1.183042076309665	0.3938465915262125	0.5441164849478521	0.4474194809275579	0.5210046895721747	0.23496825277241973	0.4612774974866273	-0.3146708812359199	-0.16502228583456213	-0.06723365890513328	-0.5385076019248388	0.01373143847307467	1.3366982426262877	-0.02898819980724033	1.746739433514713	0.642269877711038
-0.23509363069445027	-0.9505493127825627	1.6317704519716976	0.5471009102809956	1.623371002119449	0.45686320307280015	0.01700241420832694	1.0749108196955073	1.112290313430587	0.552231392146459	0.4658209622643886	-0.6788387926049705	-2.0159737329492913	0.5903594758375069	0.11641248595029689	0.00259174071807442	0.2746167527519529	0.34267518827328003	-0.3126022362458257	-0.6814724318266332	0.2016424215808482	0.3567696438561066	-1.1988102285937932	0.2909353252078311	0.5440104861900116	0.4912510389690423	0.5799487426080844	0.12351410686873024	0.3804944195276876	-0.3719390423932635	-0.15112213730451032	-0.04087130104479137	-0.4906571832723471	0.013401805953950699	1.3610197494516871	-0.07764949074904073	1.748061467448343	0.656638366722613
-0.284387277239989	-0.9856713055328632	1.5327118666900146	0.5885058267659024	1.7538269134856812	0.4591378531964382	0.0008756148426810849	1.0297681191805714	1.0565135308227984	0.5648708808808266	0.4670494170127064	-0.7279162546500797	-2.05497860609467	0.5633587917940593	0.12409101535497809	-0.04359222239414606	0.3347639670083419	0.36790532001833115	-0.30832036073198726	-0.7182794337462839	0.1718703075813997	0.3478394850893828	-1.2111881815681618	0.20003182233953348	0.5658462303051586	0.5345962266704556	0.6494353216701444	0.021747609877744354	0.2885555330364612	-0.42267263623796536	-0.1266079579925811	-0.017880791754496018	-0.4580257080925394	0.04673272490691745	1.4210101017278478	-0.12195284732729117	1.7106914518645044	0.648753748631839
-0.3278685094871264	-1.0390717798032534	1.4651851906522328	0.6265209317242315	1.869635505259523	0.44939809778035167	0.02606248131285398	0.9402105453826385	0.9905505575504219	0.5507265451608688	0.45309785401307245	-0.7611893396153195	-2.098812470293821	0.5323167493813946	0.14670923004218317	-0.08028723906233312	0.3760020236055311	0.4027051184737296	-0.3185368686544288	-0.7287452095082597	0.1618100507807827	0.3455485384631679	-1.2206943997792266	0.13237585184664075	0.618809172152411	0.5841032470605171	0.706500479385648	-0.06875556899993042	0.1983472361004323	-0.4811646628451681	-0.09775403053753214	-0.00200978935203838	-0.4451098842506179	0.11299308730879024	1.5007854534831058	-0.16781854762411125	1.6263284259217756	0.6165546145880603
-0.3604978676198389	-1.1098258624625545	1.4251398464731355	0.6692972564613259	1.9707568755487823	0.4223342719467005	0.061972528597264064	0.8330179615247169	0.9335623176214206	0.5378663864001014	0.4282380005264031	-0.7761209578581587	-2.159988263749992	0.5005713661424775	0.17206895988169205	-0.1063403691154016	0.42544997378746635	0.44026874633908486	-0.3338880981751961	-0.7109321763025724	0.1618831437958465	0.3746752921447163	-1.2186981560464651	0.10250617800298793	0.7014020792772715	0.5941149407508554	0.7433712110196259	-0.1461535268022049	0.09953864624303736	-0.5318764019496943	-0.08081389922861887	0.019404406829659625	-0.4393787279457909	0.18221591632484224	1.572815153979825	-0.2120352997833721	1.5614506894399878	0.5694599062574076
-0.3854587036510737	-1.1656969588298816	1.3934123298517922	0.7345248614560126	2.038483687230465	0.3989079531804532	0.11051503525074313	0.7429867776619821	0.898272039133937	0.5236883372038881	0.40345810563281936	-0.7776770395055774	-2.2253243198050843	0.468046605231228	0.1943469865572973	-0.11434874131095663	0.46237249290691695	0.44953461410624695	-0.3406461681826146	-0.6796939570941081	0.1694947845918219	0.43259753629702197	-1.202939317496705	0.14358663984649875	0.796645275658162	0.5230877453842642	0.7715960652894688	-0.2045510873819762	-0.00915501498846707	-0.5602788222824999	-0.07935436204217684	0.04981715863792085	-0.4272089017220596	0.24929190790864997	1.6325505553524908	-0.27240550817254805	1.5391173387451742	0.5153398010381807
-0.3960258050614648	-1.1963440083243122	1.3677697073410768	0.8411214387677063	2.1907991852029114	0.3955056436470795	0.15131535732417795	0.6879400549095646	0.8675847132219767	0.49895184021672057	0.38913097954444953	-0.7500329107605658	-2.2729197815627655	0.445992118025365	0.21105336252191126	-0.11748822228042091	0.46298854924022875	0.4326700678942831	-0.3426283001169052	-0.653292623440503	0.19776184696290894	0.5275271115665638	-1.1735917405048042	0.24307815696027052	0.8973010336112844	0.42039167562120794	0.778783209751304	-0.25658620439653346	-0.11236555069214513	-0.574720434590839	-0.09725312428419698	0.08052220691665077	-0.403064629603171	0.30014406307044145	1.6771022140281686	-0.3390285556127629	1.562458887424981	0.47621274478002695
-0.3922805354807363	-1.2233894627285267	1.3469841664794984	0.96784951503944	2.508614431359799	0.3994202327408756	0.11272451483620802	0.6645416282521662	0.820314467891395	0.47120871411985005	0.39700568946956455	-0.682536177910685	-2.2925122392736075	0.4448933855994911	0.21574738533743054	-0.11754628401565574	0.471999944687191	0.40158254433000656	-0.3472895450959125	-0.6333687564071472	0.24189009360286834	0.6709187510844193	-1.1258309106684141	0.35508943387396963	1.001974806978799	0.32107622223596977	0.7604262545264266	-0.31740703553999816	-0.20036234373410836	-0.565982909468451	-0.14088378621263317	0.1287754825831453	-0.3631626379540164	0.3075861510983579	1.712540389613863	-0.38191506389634533	1.659139974351675	0.46194895078888754
-0.37064798042789493	-1.222863908080169	1.3190213395378756	1.07219543445339	2.870381611766905	0.39318910903108034	-0.010462978084356079	0.6793489076311297	0.7664455842532449	0.4503094237028641	0.44352705271947296	-0.5890325848317717	-2.2538674506808407	0.4538581297524685	0.2114450075436686	-0.11260688925392288	0.4730340392466788	0.35287838692612433	-0.3542152434716611	-0.6181155953810789	0.28392189967440296	0.8225745359662486	-1.0648787283895627	0.45687044409930244	1.07948639864968	0.22688820828091855	0.7300443692509526	-0.3561304644804553	-0.25756657779393877	-0.5312382435365532	-0.20531933028390506	0.19801146916540807	-0.321067058070421	0.264209892427982	1.7509246645288237	-0.3903295492453619	1.7777817317841769	0.45566724956272153
-0.31899733123379237	-1.1805258439080546	1.2754550625647938	1.151139886905948	3.1100323762760462	0.40183986764576496	-0.15793373237288497	0.7246274227970015	0.7062267914676795	0.4315923146580577	0.5248546338383874	-0.4872073377253585	-2.151863856031695	0.47579095800460147	0.20105069149176305	-0.10528281608077454	0.4389309207954965	0.2836270473404427	-0.36353479258110755	-0.6033079369719058	0.31629546052817215	0.9600348205203406	-1.0029486040021272	0.5446150260921552	1.1196831150995152	0.17042814711378287	0.70917827507851	-0.3550329293821009	-0.260964571078789	-0.4985435522331699	-0.29195020316675335	0.25803315748814276	-0.28935623868131627	0.20138531512928645	1.7993005867569143	-0.37382274698597046	1.8333463864901902	0.440136284806994
-0.22996263679498682	-1.1222304979127637	1.2325688973963618	1.215449533151186	3.185310621055188	0.4327763980808502	-0.276615207823636	0.7559797126015196	0.644067911232926	0.4113856829350498	0.621071474184942	-0.4016769716963712	-2.019085892296862	0.52657596750226	0.18798918708000362	-0.08878913600738159	0.415765945405154	0.19329872985496743	-0.3824797390509893	-0.5923542297723788	0.3481640150960458	1.062810103413908	-0.9457498566733665	0.5918925758304597	1.1418136682599067	0.17494591104726043	0.6931499664948281	-0.3335929615696913	-0.21260986291886214	-0.4769904074715412	-0.3918637280776964	0.3066587631824958	-0.27700879397706346	0.14786229135100243	1.8407159446356396	-0.33346508773687994	1.8210754008985202	0.4052692328286538
-0.10236666709391107	-1.0518139037776533	1.2077117137396889	1.2561023870461834	3.103142649557445	0.44968484545882664	-0.3106550026871981	0.7617466116258763	0.5981671393958884	0.3894811179533512	0.7198106446952026	-0.34220420768926674	-1.8767914082430117	0.5893786005230583	0.17601399732713455	-0.05659390381986673	0.40489066523546846	0.08921795289260075	-0.4124675718906956	-0.5817505603432692	0.3846108503347411	1.0969092922385058	-0.9016431152871476	0.6054508187928037	1.1468154846455065	0.2730522888688003	0.6389490145590926	-0.29994970746567745	-0.14765483425887743	-0.45490837799765177	-0.49428178425531577	0.3548528836109189	-0.29742307800500073	0.11408763631459914	1.8613912488570983	-0.27554751649348586	1.7429498644349324	0.35189282327183496
0.04348272441303565	-0.9792641760697963	1.186962285009331	1.2947451324747683	2.843494386744414	0.448882596335901	-0.20252859547353014	0.7581736415781775	0.5731449858845721	0.3749291556568487	0.8096065677182022	-0.30384002950801603	-1.7327479420764766	0.6379281267459285	0.17800652710936188	-0.020267993897099056	0.39386137098245494	-0.02546985302513747	-0.4442522632049585	-0.5703089217061905	0.4145723416914008	1.079205888857538	-0.8769865558383303	0.6405998512249289	1.125118863900025	0.3902675408259541	0.5649234978253752	-0.24885999197148423	-0.08773712002426487	-0.4305753102856283	-0.6043904786845734	0.40786641608218444	-0.33842630423338876	0.11192812070854263	1.8552198182566435	-0.23164946859610627	1.6477398835174697	0.2972817345084942
0.13118000418825462	-0.9345018622697173	1.1556681139626312	1.3633348996361092	2.5151383907332976	0.4489921403928472	-0.001141736083177447	0.7527062312712693	0.5622652797969713	0.376872277833761	0.8806873339837903	-0.2802620097634328	-1.620809871824033	0.6722815738054319	0.20063331796492628	0.02049549150430337	0.38923780533805974	-0.14054666978476	-0.4687348275268719	-0.5683076956652177	0.4282075114105994	1.0388475688395504	-0.8839966932389137	0.7204712818003891	1.0881981715596984	0.46875127302589015	0.5101514800678466	-0.20037284732932986	-0.038782146521663154	-0.4147961878785142	-0.7269095573559452	0.4808813784612177	-0.38155799192002615	0.1556424640139175	1.8191988977486766	-0.2176853720782448	1.61335915534439	0.2638479212581935
0.1293594929731825	-0.9172847950394483	1.1267874370191582	1.4523907230125612	2.31146583235121	0.43836958875313947	0.1943912032098166	0.774979834024762	0.5590786203216089	0.38392452409413413	0.9210470395907553	-0.27756254638378036	-1.5520594426004275	0.7073041451104494	0.2402580745093333	0.0666379819484993	0.3792080310543988	-0.2471504599216313	-0.47954538685988785	-0.5820192762074277	0.423167415780964	0.972253202526822	-0.9294880764677631	0.8217209750589038	1.0344766761016493	0.5445017409203559	0.4503848555373339	-0.18834886132607065	-0.02783695740785887	-0.4011369752684776	-0.8619426560459837	0.5592759877848241	-0.42371869857981254	0.24532786556328584	1.7775124016075057	-0.21713803215023103	1.6470023690381752	0.2523206384908666
0.04085620474101119	-0.928728489882611	1.0890713253037734	1.5337102554825173	2.25417336547791	0.4027065544492487	0.34961615011961567	0.829727068059731	0.549919534777179	0.3829253792523779	0.9443707188951102	-0.29034271260975386	-1.5151089804293236	0.7516678429565473	0.27877650533534426	0.09978293823377844	0.3335695720764117	-0.33025429034354586	-0.4804658724614203	-0.598573587733634	0.39810980125313866	0.8683864945282236	-1.0071987714518165	0.9237531533049139	0.9575911395942637	0.5696970945933392	0.38370034555940674	-0.19465153812850222	-0.06514467706838188	-0.3939161691143077	-1.003729352841335	0.6289852162716549	-0.4623625593252729	0.3515287015323567	1.7512645990668165	-0.2053632953444234	1.7177017623671624	0.24918339805090234
-0.13719792845602669	-1.0018063484871016	1.0239792087790964	1.5910024941792618	2.2330087368273848	0.3425088732735418	0.4531404755336682	0.8927798903634745	0.5216756070855377	0.3760968678798826	0.9713167647650177	-0.30683041250001153	-1.5253263796096743	0.7980959411737507	0.31011954196710795	0.11741296941104615	0.2497796244569082	-0.3835821194681068	-0.4830244107148814	-0.6181226668511892	0.35351309483481524	0.743465394247907	-1.0999076833456207	1.0071022949359092	0.8632953071115723	0.5357950268044341	0.36413320421477174	-0.20969102898120123	-0.1269158421856402	-0.40067802572478034	-1.1455505948955365	0.6960916142833623	-0.47514516930680345	0.44977187040513816	1.737323236169395	-0.17217994616442026	1.795768454590381	0.24015435508156863
-0.3200194618321991	-1.0953370421568485	0.9376441310640494	1.619785477859254	2.204671743055227	0.26926900555323696	0.46080760985605485	0.959127088559151	0.4887672760846886	0.36732523433047426	0.9920817690906277	-0.3347891403606972	-1.581425623882153	0.8347723138810357	0.34030193714753143	0.12257216931330953	0.1598856901063267	-0.40532226823168366	-0.487906219336428	-0.6537098401769612	0.2871080906492357	0.620068104737235	-1.1989747712342846	1.0505157212791751	0.7630138572720743	0.49742314708741037	0.37834179528341466	-0.2574229390754784	-0.18995774446107566	-0.4170515970646835	-1.2807607380371842	0.7515061534763327	-0.46866209476776877	0.527066470081792	1.7104886418666958	-0.09981675783358344	1.8393445760584968	0.2108253086669865
-0.41354949681324993	-1.1376055476255043	0.8477459897352615	1.5966678480275136	2.0984396054076244	0.19639965449613142	0.3924878593044232	1.0067875837568219	0.46847390284167856	0.3515197436895596	1.0023794666850088	-0.37656316702150877	-1.6617212640738637	0.8639134351416698	0.3748353084090878	0.11363895662080589	0.09625587167999249	-0.3965899010476771	-0.48595349588780934	-0.6966159850660064	0.2074566386882068	0.5324786248226148	-1.2941890776729381	1.0591375466043567	0.6677574110464535	0.4386956410954361	0.41265604572553344	-0.3298602555668727	-0.25042657950738395	-0.4417780500998756	-1.3884987640778115	0.7864634194564003	-0.47131453074355634	0.5811642377395746	1.670841752953478	0.0001420625640561557	1.8162580190869573	0.16237678541690137
-0.4126011020042806	-1.1464008592406678	0.7579953062756234	1.5102912476276145	1.8684650497552053	0.12477072878973501	0.33181723101334004	1.0173706792489834	0.4513876726519256	0.3327873103373641	1.0231614319243032	-0.418181585517579	-1.7538804042578633	0.8758436162918161	0.427461536186736	0.09405556277957884	0.0728457310141487	-0.36536529747245083	-0.47786322147945076	-0.7413642479185618	0.1372042839824439	0.49814929524104556	-1.3571747586220204	1.0488638085277961	0.5897853872712024	0.37408031387400886	0.4730322016513272	-0.403270140288987	-0.30395901503833755	-0.47651834508373775	-1.4492077383505642	0.8377788486230399	-0.48875962583877613	0.614613486314791	1.6303328871760656	0.1081031312763221	1.7490068982436084	0.1082963921019779
-0.3515580388039254	-1.1453497499439518	0.6592226086994353	1.3939731553669445	1.6070079011627736	0.051102350493731644	0.2828994730715685	1.012296783187095	0.4461994749936907	0.33430441676886535	1.0463639618451948	-0.46293922959800654	-1.843628263955625	0.8807099744410154	0.5180030042824331	0.061872772392471076	0.06873764107721816	-0.3224703686407032	-0.4727667309124988	-0.792568762981038	0.07055674388324287	0.5312512074521007	-1.3946811669198251	1.0453957577807487	0.5347422198013297	0.34265804979081926	0.5115391996037053	-0.4995326617619872	-0.33531322580308986	-0.5153804440648051	-1.4654699189545322	0.9179689934080951	-0.5138867202165508	0.6291257692721245	1.5809169271353078	0.20618436787026995	1.6947603545218666	0.06709709647381323
-0.2373819827804351	-1.078614614595622	0.5686864863857545	1.2834780183060879	1.3623427988680885	-0.0181423810320806	0.2156724542714441	1.003326051371429	0.44981043715401886	0.3580295094683653	1.0533155134683192	-0.517053660280087	-1.9014282647310634	0.8993351998886144	0.653923837891867	0.011408829940109218	0.07255341857028129	-0.2825949049150083	-0.46730557512321413	-0.8487162356500152	-0.009981791487880181	0.6565698235853678	-1.4293189450324484	1.0543315431317768	0.5047246965653673	0.3175517498420751	0.5138619284643646	-0.6067162007978217	-0.3203311645017052	-0.5393638359340115	-1.4541477103662144	0.9912866914172561	-0.5493985750888156	0.6249419719140117	1.53156166969062	0.2683490198209074	1.6801316763660687	0.04922312936418771
-0.10602294520462885	-0.9685469832405396	0.5093602734792594	1.1740418517302875	1.0954357168336761	-0.08049872450642345	0.15574632453633255	0.9903296340049448	0.43466136818804024	0.3804734900701531	1.057776233767438	-0.5662190747661382	-1.9304086411349903	0.9331715963947651	0.8034722030247977	-0.0563201842109037	0.0762183251245745	-0.25523447570249724	-0.45364827437715194	-0.8989095304868411	-0.09219149897614647	0.855568351761149	-1.454413249996537	1.0582439680692537	0.5152318234363091	0.3372942754770766	0.50901230731453	-0.6790448504477952	-0.2735841845695278	-0.529546686646926	-1.4144163445305504	1.0470387634392202	-0.6029979118941862	0.6125089094619224	1.5028169670315832	0.29370679370102265	1.6983380843363176	0.05086936830621745
-0.006311816977990681	-0.9050630732168539	0.47063603143397303	1.0943342769438507	0.890496273374471	-0.14437579724189567	0.12638666374035062	0.983204588471229	0.4124103501433615	0.40361625908887505	1.0622224161405414	-0.602255896048641	-1.9507244829917034	0.9923092534344482	0.9242618169250086	-0.1318045872825207	0.06346973079849175	-0.2443199429387793	-0.4261748670623994	-0.9312933278530352	-0.1674075338867048	1.0827033309672696	-1.4688930023598314	1.0483759629491722	0.5661675390398623	0.42835513365406397	0.5199749957587868	-0.7117807364259419	-0.22082753056331833	-0.4806794876132601	-1.3460296864782293	1.083819402639829	-0.6682312591737153	0.588027355830055	1.4923032773922504	0.3047852309781549	1.7330875697490444	0.0649815350263801
0.05357181449879904	-0.8627224327964631	0.4465943800740262	1.0755824810439754	0.8383145738595144	-0.22263536027753644	0.09467042485389374	0.9740249110387389	0.41713327796084076	0.4312398555881124	1.0555931218774295	-0.6103745829047381	-1.9611572898954914	1.0790748984977483	0.9971821177643946	-0.217379290484529	0.03414419207503307	-0.2378512483680219	-0.3852735451898264	-0.9376222936009864	-0.262584606729267	1.275097516814205	-1.4872162224387693	1.0137534173296205	0.6318403944444304	0.5303593244826529	0.5739481131438595	-0.7153504421666297	-0.15868778146371562	-0.39895587219890744	-1.2721762412127844	1.0901455333935384	-0.7311022806623081	0.5253675947909223	1.4870261983738942	0.3013418392791338	1.7580885260072645	0.10512304993082852
0.10829394071497891	-0.8084614916018016	0.4561370107490026	1.0927389088762856	0.8371141919360516	-0.3212185677606381	0.02593639687998789	0.9391031336134686	0.4331689932271268	0.4454608128450147	1.038183955473753	-0.5794897449896673	-1.9533833216078615	1.1666275249179887	1.0235909988665681	-0.31634137092488623	-0.0040607300239638875	-0.22766657404098173	-0.3369524623822156	-0.9278070930890795	-0.3764435897402148	1.4275204375526052	-1.4989204819605575	0.9478266420560079	0.6874963672330686	0.6239616389436744	0.6950466151568445	-0.6961055445509292	-0.10440062634986695	-0.2863383960716782	-1.215604061687403	1.058285218112481	-0.7847282602397572	0.4397941476147298	1.4923558863088444	0.2682173811040435	1.7551502369381595	0.1682288760419675
0.14676876712066772	-0.8157368167339696	0.48750340605814335	1.1212785781889536	0.8011459612820475	-0.4293611051542687	-0.07046716008743198	0.8828619384182044	0.4633647132696101	0.43199994123460206	1.0230887422942254	-0.5367989832713548	-1.9421885500704228	1.2262176011918546	1.000421050681559	-0.4244481746646723	-0.04160244862128337	-0.2203198264271143	-0.27886482148294417	-0.9094424852148556	-0.4728499541997614	1.544655108888722	-1.508131765249986	0.8852568239818355	0.7207302902772542	0.6987530667309574	0.8426686095353679	-0.6578602497127257	-0.09099821068710154	-0.1665307104265258	-1.1682252391736652	1.0222840361664547	-0.8328066226089181	0.36663685865887663	1.505018447849057	0.22359185608715224	1.7042735067148975	0.2430677647881872
0.11833980637245183	-0.8857721261241931	0.5157641580823342	1.1645332368527184	0.761500106230953	-0.5259660758442916	-0.18405122203802157	0.8166401075926224	0.5348816623769154	0.4065217477698117	1.009818038829655	-0.5148007246775201	-1.927576190323823	1.2542523863420068	0.9597357079833413	-0.5272298878300963	-0.08876533270976143	-0.21821175815061866	-0.21880681204365118	-0.8879240016718206	-0.5353278700305426	1.5797515743268626	-1.5236018780343545	0.846262988771646	0.7088418670932033	0.7273290367817589	0.957875961024057	-0.6329809763693339	-0.10180649717889216	-0.06627864629091096	-1.135657696392166	1.0170122605383636	-0.8641829271930408	0.3171919807902681	1.512606272357813	0.18198362902785375	1.636594784391533	0.35079172047069757
0.02924917443821138	-0.9523269240931848	0.5403354540335126	1.219782187851143	0.7237163394821828	-0.587191538024871	-0.31576742623889037	0.7314355674785337	0.5991181626552937	0.3678248067513531	0.9995203412352746	-0.5190630352769713	-1.8852984057984579	1.2678173596828988	0.9383610377082869	-0.6208917612969062	-0.1516879436106103	-0.2062116998947859	-0.1715414938716642	-0.8858768110751368	-0.5593854392159026	1.5272690207938817	-1.5317172452465442	0.815007060660023	0.6513673531153632	0.7437765746199407	1.0178585845441595	-0.6491777690831692	-0.09477531892522	0.007586004556131587	-1.138891996252063	1.0310912071992595	-0.860562470498411	0.3127250375503432	1.5113315178403421	0.1514573034224475	1.590880655523334	0.48754146802583714
-0.09105203733543125	-1.0393989633343392	0.5749940719722414	1.2788246310310227	0.6162738444380692	-0.5993992566062643	-0.4571771217189234	0.6332833639752191	0.6224518841029887	0.31778787826510596	1.007256940863241	-0.552454517758863	-1.8309642188419055	1.2920655098982052	0.9357424476358048	-0.7157687839368372	-0.23290679898190486	-0.18616467450969526	-0.13921274557246932	-0.9154673777481008	-0.5367365717754116	1.471581931569132	-1.5261259000479388	0.7786359992042163	0.5787780787617011	0.7436258683173833	1.0315109042423516	-0.6776213148251775	-0.07737815495857056	0.07176900550518013	-1.1685706917621725	1.0495511211972945	-0.8289700634296542	0.3638307561883839	1.49392606012719	0.1452910687903976	1.5582534857132582	0.6286559148812264
-0.20122601982187707	-1.1540986890901428	0.6221384592804065	1.3485341972692508	0.4679219344234273	-0.5560649164321447	-0.588692191229268	0.5375827890426457	0.6294250792634923	0.28271973323633925	1.032792807909636	-0.6069579688527975	-1.7892780017958305	1.3324600843788632	0.9488382567210026	-0.7914439612813672	-0.31354417261002243	-0.1648061268576811	-0.1202148638283778	-0.9695711955554485	-0.4748865913922244	1.4166968480126165	-1.4973526700086994	0.7326142895692991	0.5084975898522532	0.6935091724306126	1.063206536796975	-0.7129543383132921	-0.08060765270863446	0.1254529892736499	-1.199885968910334	1.081446233677217	-0.7844263088228711	0.426896218789516	1.4590625357842921	0.17283127402904744	1.5508979556671005	0.7738245861486757
-0.2786282578235937	-1.2208364006867494	0.6942965161471988	1.4256676166468436	0.392331124822108	-0.45836128328863673	-0.6871611312874485	0.44133895550632796	0.6355438166032374	0.2633038357745986	1.0648028980083095	-0.6651114462457858	-1.7576034213286142	1.3988250436385674	0.9731574114662063	-0.8352681295829866	-0.3744457415602626	-0.15731118463738197	-0.11618884213988541	-1.0366334823383512	-0.39758076073279314	1.3141377579513556	-1.4384774504937947	0.668629236301694	0.4528946164425351	0.6080484234509227	1.095070826096895	-0.7672225589190568	-0.07784502800287298	0.14862338480830695	-1.231956923595855	1.1387154635697072	-0.73152856501556	0.46750440951083716	1.4210262890867997	0.22270502683670027	1.5875775321639387	0.9053684640669578
-0.3214153566046491	-1.223907288632056	0.8036109466954603	1.514789798487111	0.3589033146377039	-0.32968245710170924	-0.7732407748113737	0.3462373580086512	0.6337851551296906	0.2607477413021292	1.097481732703701	-0.7094834527005486	-1.7446725278410842	1.481507510067305	0.9841349069665686	-0.851488090047417	-0.40790137223255585	-0.186049823689711	-0.12443498152230528	-1.0979254495119481	-0.32901286778327676	1.2445271529298354	-1.3756190572477347	0.585342886675868	0.42462938517212356	0.5283761665467283	1.0528800097604143	-0.786521789955468	-0.07366423254599666	0.15399965089161766	-1.2585956363271023	1.1751202930225713	-0.6671359452104995	0.4846622047370378	1.3899506067386729	0.274525646983236	1.6224447060574043	0.9845864928059012
-0.30507906532414764	-1.2137723279132353	0.9290103223581181	1.6131966353895695	0.2999582443960905	-0.20087475555366968	-0.8672157054409663	0.2691991090854532	0.6309262329006466	0.28427974772852893	1.1222688965602923	-0.7234746563825568	-1.7658789359573812	1.5599357149577973	0.9713850033385432	-0.8366657584954169	-0.4000372245491587	-0.25574574709468856	-0.14812939842820974	-1.1210632997100458	-0.27999735636336087	1.2234727606481173	-1.3386932050588356	0.4979026044003746	0.4193261348189153	0.43115347568109214	0.9560680790700913	-0.7549432058384575	-0.0998863501470603	0.16348897907606197	-1.2609144868274558	1.1846408066321135	-0.5999665564932863	0.4637516700623479	1.3509795400617015	0.3096974336232373	1.6452566565738873	1.0105291968353427
-0.24677948201354502	-1.1944478895929822	1.0413070130763267	1.7182393186735818	0.2744775610733917	-0.0733396981966173	-0.9571169080848589	0.2081277877145952	0.6269202303094884	0.3174630029484599	1.1296299330995225	-0.6955091629494905	-1.7984312225215882	1.6051662328492218	0.9477033437747406	-0.7813785447517911	-0.36102765744338716	-0.35673296164778623	-0.19592995103942668	-1.0974339823393424	-0.23558670489247255	1.1879822663381925	-1.3309007139713855	0.4339465320582324	0.420220499338195	0.3005116622233826	0.8447132027108009	-0.6877001643669974	-0.12191363099668191	0.170644221009703	-1.232418966432983	1.199366981191903	-0.5419178767508519	0.40400366294214435	1.2882494772829136	0.3242054058923526	1.6632237646333015	0.9913844487880101
-0.1957238043617984	-1.1427194004538874	1.1382981788456443	1.8181060417799824	0.28825368935290807	0.05766210637436475	-1.0389366989840905	0.1632776110632136	0.6164911629355754	0.3386320011754912	1.1262159434735268	-0.631530527737252	-1.8324913631498554	1.6120703784733976	0.9287843163733349	-0.7225703014928753	-0.3216629150025942	-0.47405122182969245	-0.2498651137618162	-1.0507375294716366	-0.2049507643513598	1.1498451533230962	-1.355538645951468	0.4016762715554115	0.42641480174949997	0.19615782313219604	0.7022396773992162	-0.5605925599565793	-0.10253313417265619	0.17587187485981612	-1.1839303774786658	1.205313822477981	-0.49037891431953023	0.3469349765543076	1.200246900340295	0.3202181384420776	1.657519796266841	0.9301739635640764
-0.15413427650574146	-1.0877551434798052	1.2097099183338815	1.891891123670882	0.28654455830398884	0.20336536776426914	-1.1256377586414263	0.13286557653440625	0.5929760155122402	0.34254276442113973	1.1135146421112343	-0.5406959529622808	-1.8750327810083818	1.6028433072014399	0.9228524665912383	-0.7016680768084653	-0.3021251284318526	-0.5779208214778935	-0.2902694322265331	-0.9912700015862758	-0.20442250119703348	1.1231488255144126	-1.4140630481385315	0.38402688794857043	0.4370709893736547	0.1343716642269576	0.5940005124925045	-0.4172501294378293	-0.059682613482404	0.19964983217136759	-1.1257432071020141	1.1931417623149032	-0.44661668102704183	0.3081101822826061	1.0933981907377954	0.2962772128566299	1.649371830450378	0.850952324652015
-0.12216091263767792	-1.0552145515023208	1.2409800146264351	1.9320214046633317	0.27746687783015733	0.35474881069521197	-1.197809088416089	0.09659958230756464	0.5515611472341839	0.342567283312962	1.1038420753355243	-0.41912538286460066	-1.9028943232666946	1.6042347814847262	0.9263686956186982	-0.7146946418349994	-0.3037627067464204	-0.6512956759875459	-0.31854569120013004	-0.9302007857211263	-0.22544338784746412	1.077155543931792	-1.491838939263157	0.37755448126187946	0.44551445292788855	0.07525026676239002	0.6002289765073926	-0.31191392670615603	-0.001786845665222503	0.22764575433689807	-1.06956397989606	1.203038085672191	-0.4233249776146561	0.2820396308662434	0.9788564387933516	0.2536158760624198	1.6500151941450816	0.7720880928786834
-0.1191606287916092	-1.0174081080481536	1.251434476614726	1.9379853715987534	0.2780986577898744	0.4844811929592348	-1.2328695667838054	0.047197873636356164	0.5095551814225892	0.3701755555048102	1.106766621452328	-0.2768352473529212	-1.9038073948108163	1.6185221048633913	0.9302108190438251	-0.7555701034400681	-0.3317492658882937	-0.7108550883125737	-0.34546621898424956	-0.8961021568533925	-0.25477362134675363	1.030625267249572	-1.5667493047807248	0.3860362321139906	0.4500028378301981	0.031648193317980924	0.6817256911687077	-0.3027967787109139	0.05130328908691757	0.24800125933687892	-1.02711649308326	1.254892871421243	-0.4152226145948671	0.2740270250167665	0.8636064898947572	0.20380101425967986	1.653220243770527	0.7012745471595763
-0.1292293779699416	-0.985913472870832	1.2412839583975401	1.9200049928407334	0.26206474744378944	0.5927558275980058	-1.2579273468108054	-0.016070859138105503	0.4732436502657743	0.43737570826662936	1.115482108098678	-0.14375643863672255	-1.9046529505013237	1.640945370772748	0.9169349104230745	-0.8318383399373508	-0.3744520278493776	-0.7625083183844537	-0.3659698151947458	-0.8886665060333128	-0.3053307309025633	1.0432690609583346	-1.643621763671706	0.39179377597259873	0.4546137837962606	0.051359892663823195	0.7741259164689127	-0.3948919268154102	0.06954995137477935	0.24262062230553355	-1.0102497704494044	1.292428609837229	-0.40833101755063295	0.28147756516055744	0.7655960782800565	0.15663278350125803	1.6302082228367882	0.6567683329548784
-0.1478158821349948	-1.0059128882394655	1.2088071150533737	1.8812571798444409	0.23993582306527483	0.6817474863302999	-1.2953353972380786	-0.09001671293230032	0.4218327959750111	0.5170437175200597	1.1262522882885657	-0.046274688998321455	-1.9014572000968968	1.6911182836594523	0.8698317350690459	-0.9278848918155755	-0.40425532454560875	-0.7992272369931466	-0.3790536504702044	-0.8760969679137774	-0.3648184779352742	1.0830903858767211	-1.734290967739034	0.40116427520556924	0.4551073405124561	0.10716232632889074	0.8331350650907258	-0.5159522215007366	0.08352454979108931	0.18509457521411246	-1.0264169515915336	1.286909774097194	-0.40496514734475075	0.296467392664827	0.7050472621200521	0.125479441902368	1.5673390364262711	0.641768063647568
-0.18218693046648465	-1.0463857486595654	1.1656350621794473	1.83309752473031	0.2506395056459567	0.7261224950454043	-1.3228518237059692	-0.15457742610412772	0.34532370631217935	0.5955378848275001	1.1371630017632703	0.004920397201753577	-1.8663586013392237	1.7584108924413475	0.7921573782356227	-0.9913712520276693	-0.42274644397863154	-0.8258096445218894	-0.4100590169141604	-0.8644042920878133	-0.4010393893092271	1.1063903940294937	-1.8262640946178077	0.42796680110440966	0.4524739338723556	0.17739146332057612	0.8333540229705836	-0.6121441095268129	0.08495325151312871	0.09279763650258252	-1.056104283416356	1.2460369843100272	-0.3978900112039779	0.31740328368714227	0.6700218641876339	0.11613309300502532	1.5092990006753912	0.6510859204663808
-0.21795895879728305	-1.080974458016679	1.1152766951926716	1.7858502984936429	0.33730641548842355	0.7392065660823641	-1.3289609146793664	-0.1859923995936929	0.26022321883514726	0.6214267697303135	1.1420719747812036	0.002528767365395118	-1.8009453843085717	1.806732308125974	0.7093458965547644	-1.0053309520847573	-0.4312580794409177	-0.8411514911527643	-0.4702464236904108	-0.8659140509561791	-0.41070760175631965	1.1105608235043096	-1.9054587779444112	0.4499584933764263	0.4540175407834083	0.2540564444601058	0.8046734995994139	-0.6564367140901077	0.07188431659629332	-0.010911847528884754	-1.081680729437944	1.1700816586268776	-0.3812649214271656	0.33479351209990504	0.6440573404286049	0.1178686455615742	1.475816627905282	0.6839890382682643
-0.25149094469724503	-1.1122681458284518	1.0450596653789739	1.744932010743383	0.41608272614979047	0.7635285686083437	-1.3255266148889162	-0.18165677804458422	0.1858678310766924	0.5316784310764628	1.1339234672494622	-0.05014459639972792	-1.7187721603782442	1.8249887548700794	0.649069726600301	-0.9938513175755419	-0.43078346461270317	-0.822241859372039	-0.5380476874071335	-0.870779222391476	-0.3938264376863274	1.0792826024431945	-1.9717974032657828	0.4435971802373434	0.46378930127183116	0.31610291425158005	0.7898553771354898	-0.6203973561327558	0.06745428816087938	-0.11450768691143667	-1.0860377502104888	1.072465076650086	-0.36133020729663584	0.3508187237988591	0.6303223663578219	0.12213997550613417	1.4319815917795413	0.7157441210184692
-0.28747400994263966	-1.0601248807168784	0.965290976857494	1.6938747027093073	0.4463848881124365	0.7905344005294943	-1.3084932084107566	-0.1637013847054645	0.12743403579339516	0.36723941820909684	1.1182128152019413	-0.12302672486415331	-1.6187554608497592	1.826809837333725	0.6223492447143931	-0.9568037832291457	-0.43956855365150976	-0.7671764484870622	-0.5965499879543797	-0.8869375315915535	-0.34893735920774793	0.9922789353645018	-2.0211198358977844	0.39601050062743576	0.4816931539633318	0.35044682551843714	0.7711877384324352	-0.5082260090756866	0.044194883713135485	-0.20201843752440954	-1.057632911120499	0.9917286158428457	-0.3432368047475126	0.39174386886549206	0.615260028852974	0.12608220865853453	1.4219270725751139	0.7091122329998102
-0.3237952427740738	-0.9633816054466312	0.8992689729538927	1.6370442083232788	0.4949188896494469	0.8125914185839204	-1.2750147894744797	-0.14807573499393797	0.08818750054678394	0.21275507542156294	1.1028704572801484	-0.19223853031238466	-1.5149000027871835	1.7895289717000942	0.6234870163834412	-0.8654477901045056	-0.47790548782193065	-0.6972915769588834	-0.6552257985670907	-0.9157113434668774	-0.28202734873627266	0.9244501777189276	-2.0606783703345557	0.3141442163492858	0.5042046401597123	0.3504776518075968	0.7527360987189706	-0.3660082803656459	-0.031024331274226276	-0.2666997265494716	-1.0014191386556937	0.9646320370864462	-0.3362623190790351	0.4563518426138072	0.5674830389061073	0.1172520220983686	1.4894174933292972	0.6697108035846518
-0.3408053266132264	-0.9331467556764028	0.8415527592309717	1.5855085663625321	0.46676145439215677	0.8377446671890766	-1.2520584166619158	-0.1173885887363113	0.07665817241737365	0.14356889242214246	1.08943014467873	-0.23515932149162047	-1.4444584621825634	1.706869316325181	0.6452904950764787	-0.7339835797332513	-0.5343092169100844	-0.6288886514950252	-0.7004531086820106	-0.93611960620273	-0.2074292820439816	0.9425510969528457	-2.1030186067690773	0.2004665362214761	0.5344606606008163	0.3167913680428083	0.7644177974984381	-0.21979161189130408	-0.13850342052581527	-0.31822009104051174	-0.9403647117944336	0.9850962697391218	-0.3505606067610155	0.5365455180355777	0.48047193769929947	0.08805594036864031	1.5662876859983406	0.6128938990459154
-0.3403374857423139	-0.9353365667112268	0.7851395915762517	1.5296762138697295	0.3370603538199023	0.846775608119043	-1.2665971525755086	-0.0911485016900994	0.06934553510889784	0.15264088239637305	1.072665492995078	-0.2333258513766187	-1.4236539341473056	1.6112377750088083	0.669392386889904	-0.5857187915452224	-0.5923253791563441	-0.5619083942529142	-0.7123488411363217	-0.9422682494628909	-0.13631642320632992	1.00455659605081	-2.1446230581885692	0.06284095135291132	0.562888202469171	0.25884479470953936	0.8123577376263336	-0.09159733906667442	-0.25398604767973687	-0.3622442796511639	-0.8884561422138975	1.0264805783496083	-0.36689854666098476	0.6389724842664719	0.3899077112025252	0.05545803706100614	1.6220014127799562	0.5380802815115253
-0.34234106512426454	-0.9441215733332855	0.7392681568936043	1.476235531010279	0.2735864188144224	0.8281208995979907	-1.3007600298616304	-0.10259872149208238	0.03642257298098127	0.17822328115140806	1.0543573981661036	-0.19019194466741035	-1.452020237787404	1.5043869970531494	0.684360659400294	-0.41169532924709956	-0.6520262668855377	-0.5087509889257495	-0.6964859039648623	-0.9463343447758203	-0.06815386424944032	1.11068984180746	-2.1856252214522973	-0.0660227337174027	0.5761314222768711	0.1702671653815064	0.8484502811197338	0.01452126492323239	-0.3517450507683612	-0.4105651101804291	-0.8608976619657497	1.0689157623658265	-0.3733993830480717	0.7451268335982301	0.3193510603704384	0.018356703965920068	1.6975848780595917	0.46255907004591224
-0.3588655097985027	-0.9958036900034081	0.7085096491266726	1.4300500401946614	0.25857665703461497	0.7910563457419999	-1.3358565323530236	-0.12113568013136429	0.000473893775447376	0.18279605447625713	1.0337620029773424	-0.12126429325914267	-1.4916488288185565	1.3899059215932386	0.6895864046541125	-0.2185322306556133	-0.7008141567103533	-0.47421423589676764	-0.6621838462770784	-0.9375374359596732	0.0014439757305223955	1.2401230957168823	-2.2293345768388377	-0.15247283437291748	0.5823489119164542	0.05893288436732595	0.8392215023727332	0.11305492338193693	-0.40654471313385054	-0.45990874254993397	-0.8558756449603289	1.1118346274462723	-0.3831091933165803	0.8380958821650267	0.27030336274583877	-0.030966244736959768	1.7870163545727933	0.41805285584121393
-0.37898266724773694	-1.0593030575167512	0.6756355723390823	1.3968320991829974	0.18188522024031514	0.7515496037929252	-1.3783890143732147	-0.12292564758216104	-0.0071342922997977894	0.13970103723718325	1.007593736149269	-0.017125220398741592	-1.5095598202703293	1.2932288736432493	0.6930225894435486	-0.03647965982792376	-0.7279614962553171	-0.44918046200523937	-0.6111042475134368	-0.925356828696158	0.06742038905504542	1.3066651573121166	-2.2682628819167427	-0.20044109616808573	0.6040289703560229	-0.044047472284646054	0.7650598766866714	0.15695632731611517	-0.4240822900461552	-0.4882543405582818	-0.8485045503530604	1.1657041710096243	-0.3866497216949756	0.9248653037375281	0.26000010877288277	-0.08118987939732995	1.8335778405023095	0.3943953913957735
-0.4084922387032236	-1.0626650615172748	0.6242118974813071	1.3862589839483879	0.13049490825384685	0.7215280884217392	-1.4241966896376206	-0.1213690027368179	0.0181102543429489	0.017734874728902006	0.9723513804997943	0.12964710681474165	-1.5042967987290352	1.23241840598978	0.7065443482239425	0.09602136724394557	-0.7325913481888271	-0.42871478685697795	-0.5576572656532017	-0.9420985341802641	0.12465554225987754	1.3199191727249708	-2.294555554036113	-0.2224665995198094	0.6428940774104867	-0.13539261735054856	0.6391709313292192	0.14754577884903633	-0.4102867181355556	-0.48868706441376747	-0.8302862444666715	1.223102150537916	-0.375311742021687	0.9978366461441315	0.29682230354897454	-0.12660523671540497	1.8406901476882738	0.3750954059043462
-0.4514293516765825	-1.0029965751907355	0.5559148293108238	1.3912496934145153	0.09198293197256027	0.7077448685507444	-1.457858231202584	-0.10887753727765903	0.07801301478385092	-0.1209409125562392	0.9261522746098985	0.2863885049302744	-1.4767631906168506	1.220758155643222	0.724540008165292	0.15263570636435891	-0.7300108265069454	-0.4169036767243461	-0.5174264572539495	-0.9844000683749516	0.17997366502416928	1.3418139274677512	-2.3004387295782314	-0.22285301185931336	0.6922530614911615	-0.21764400711441606	0.508672034933669	0.15830379614973883	-0.36708165475752463	-0.4677327395329625	-0.8055950207031322	1.2825253270401678	-0.3767149280178069	1.034632932605839	0.35888463777099194	-0.17157717940825398	1.8534397331016135	0.3616186296530373
-0.48229413608965793	-0.9010956508714084	0.4803110732567569	1.40494718632044	-0.013597474769228906	0.7546554999957398	-1.4947709499293111	-0.0591136562039545	0.15096381434379844	-0.17220991535655417	0.8811234717642584	0.4178300451304927	-1.4367970203176255	1.260335334028506	0.732092753767364	0.15117586844989217	-0.7362122507193123	-0.41118706978123115	-0.4982403612015573	-1.0272319628278483	0.2332950195133054	1.3355303874061977	-2.286281853339676	-0.20853160452644964	0.7505623156869957	-0.2779059772778824	0.4066524573710404	0.19805412674162545	-0.32634434889937924	-0.4305840521816983	-0.7777126786532594	1.3397319219747004	-0.41288989188401876	1.0301321809024144	0.42985001941661666	-0.21051106200915753	1.8564329434617295	0.34405152725848326
-0.48049396578201653	-0.791878181447493	0.4092664737692595	1.4232565924615452	-0.14565278698085046	0.8689067295061083	-1.5403174502970658	0.027184365971516865	0.21556024034804439	-0.13143193339468273	0.8391015966161774	0.5086882994087942	-1.4181883650451679	1.3282210302098343	0.7343597209371001	0.10701162427047084	-0.7589686173171517	-0.3943039992434637	-0.49864325745526356	-1.069321352919253	0.2741839166220227	1.2868172605139152	-2.261600457265879	-0.1895635888110504	0.8018988390936332	-0.3148084705449728	0.360680179271601	0.22065139641517106	-0.3124188950140486	-0.38278773541665856	-0.7583025613365211	1.3898677260998067	-0.4711250710310006	0.9869376427233505	0.5048703344797207	-0.24861700636452158	1.8252023436230842	0.3157802615676177
-0.4388230742962359	-0.6477602766250358	0.34434288052361073	1.4191257780890276	-0.2854989436430901	0.9906939457575378	-1.5759933407775817	0.13814493578617387	0.2729493731587018	-0.02437019225284872	0.799170759826673	0.5575188180620306	-1.446728280880275	1.4028245817424403	0.7258664555382521	0.012553475577588657	-0.7932351792853352	-0.3731899726920623	-0.5046808195637189	-1.1173825995180813	0.2990720882512906	1.246357818042108	-2.235714484880555	-0.1936064279131101	0.8277956606185457	-0.33830495317094644	0.3793537357551925	0.19457135447407498	-0.3163399265214636	-0.3366523789049994	-0.7660622901058598	1.4323307478751166	-0.5363761801585814	0.9121786778091897	0.5745123995310185	-0.2856663768082144	1.8003073069975293	0.2910794570909353
-0.3716345144382972	-0.435912804619611	0.2950498214078358	1.3997739910788196	-0.43446933298671847	1.1020680328310677	-1.601087144928258	0.24418483632461307	0.3076982999446777	0.10957957863355464	0.7771773007527452	0.5503676080562844	-1.5224296279855412	1.4737517517670182	0.6967646575711459	-0.09334283495648463	-0.8243585966958061	-0.36307569080307683	-0.5042661599157442	-1.1532597031183403	0.3001020352817365	1.1965602400071265	-2.21245809016498	-0.2150571429098215	0.8341423362442469	-0.3621233992614745	0.42363648751140043	0.16256896967552117	-0.33473402240226297	-0.30335886772079185	-0.7880417110496192	1.4543921719557091	-0.6067693442972596	0.8285492172842416	0.6249238821473249	-0.3184132397165108	1.7837406918589038	0.2816280238667385
-0.29085568580303844	-0.2591229191575799	0.27648818596057734	1.3805549209962427	-0.570691067774791	1.1968623046974582	-1.62068426820803	0.31611436491645134	0.3086171347245345	0.23152122225001323	0.7808335891456675	0.49190291433381217	-1.6388687551456287	1.515530196846354	0.6593982920281158	-0.1793364121055415	-0.8316066880458912	-0.3544989279558238	-0.4906265042610851	-1.1531076665109876	0.2799815216805025	1.1087475932978674	-2.1960752314125993	-0.21223150267719912	0.8210614270344904	-0.4000363097843465	0.4652473613552838	0.12030843504680296	-0.37980306763386323	-0.26867539506138727	-0.8124997543159165	1.4433371018762073	-0.6824969834676002	0.7523576187292721	0.6464085543163842	-0.35815081132563675	1.7517882693383957	0.2863356896132442
-0.20931153052568963	-0.17907373271751978	0.2843606305666132	1.3603072947245252	-0.692468317589119	1.2231013282199876	-1.634412461338912	0.3437334930337045	0.3000491467136429	0.30464268738690425	0.8010752281347159	0.4214496263538363	-1.7704057131902105	1.5186325001664687	0.6208141105780143	-0.27371990999597967	-0.8002852525282851	-0.3411651182421026	-0.46472056923264826	-1.1135498627187634	0.22977990997068565	1.0252971600275669	-2.1900213040737433	-0.16806940242614485	0.7771646914437846	-0.4446453753412971	0.4937621868714254	0.05496706330021497	-0.44041582594946804	-0.21829147705950258	-0.8433788975710872	1.3998232046951657	-0.7560665580996048	0.6813218108580383	0.6660681017636039	-0.39711587151737654	1.7438992181795565	0.32368293052398417
-0.12987011655401767	-0.18158815103515286	0.3026875371609399	1.3408283206586706	-0.7951358862008439	1.1919070470626776	-1.6433254299384277	0.32734519182076827	0.278330701694231	0.34325381228398494	0.8324650333900575	0.35045847536964375	-1.886359369212402	1.4932475991022476	0.5766068214067632	-0.37054614803306873	-0.7373783573502244	-0.3305617941518916	-0.4437434964028334	-1.0401550744528547	0.1464538727978067	0.9683861404134694	-2.1833650885791243	-0.0922504712612322	0.7226084557677412	-0.4837502357116675	0.5035413192083403	-0.0006866595336705193	-0.4955910929445847	-0.15483405348429938	-0.8708812417736024	1.3292544853963624	-0.8148997194643425	0.5976078291743406	0.7023035047776849	-0.4121019001793137	1.7782681775045628	0.3871497739469717
-0.07209939683662028	-0.23629735942988495	0.3220857703148034	1.327827591622809	-0.8734267238405338	1.154004803359455	-1.645324768802449	0.27829869069816116	0.23051325221131452	0.3918379964297636	0.8669877617017601	0.26350733914083896	-1.9738052598059688	1.4529898909445365	0.5279513595796363	-0.44884654526355783	-0.6477138725523558	-0.3260900219028053	-0.44092616347545877	-0.9298754980960918	0.04812383307816824	0.9309464236316197	-2.173458379790258	0.01807991197562442	0.6838857845441256	-0.510284820391466	0.5556947190783741	0.018503904661319587	-0.5447988097493653	-0.0729836805769252	-0.8808389126373175	1.236798328011293	-0.8674955118547668	0.49769959347418913	0.7390973716756102	-0.4042243622280317	1.8069606291086138	0.4464107656869231
-0.06870755052250552	-0.2947060603493311	0.3553751366114272	1.3074804276553684	-0.9257414296627993	1.1110442017325621	-1.6384441611803229	0.2155488395388135	0.17684920435211343	0.47473330481929726	0.905648952952569	0.16756475721890685	-2.0271074187144116	1.4059801108548116	0.47936164837660034	-0.5203122468035886	-0.5493554499078543	-0.3213774334182677	-0.4482459355592116	-0.7859498669585989	-0.04748847544500208	0.9244885345117547	-2.1562279712104377	0.18030064225361436	0.6488200704660082	-0.5156759958511284	0.6186835751111256	0.11416875850650365	-0.5873123393700459	0.032579085421471754	-0.8850491160597468	1.1491059071508818	-0.913164183504853	0.381952092624333	0.7697198079730806	-0.37184470205625053	1.8396152595641955	0.4791442053522378
-0.09504139780533111	-0.35755106080050314	0.39198681898032334	1.2816089215752835	-0.954211429742265	1.0752748452557532	-1.6289247864989265	0.15934246861301973	0.12267014082012624	0.5742370975569242	0.9472928420242447	0.06903434386159332	-2.037083689846139	1.3560239029794388	0.4282819896264768	-0.5842174809627305	-0.4688312294838143	-0.32072908201512756	-0.4591653062892134	-0.6559338175263805	-0.14259577768227638	0.9390920116359409	-2.121543624425976	0.40002435880403076	0.6117436924501033	-0.4999991152419335	0.6109963781939379	0.22430260228692517	-0.6144787340306394	0.13622737618044628	-0.8999510770964685	1.0884822272877777	-0.9349638916808581	0.2593879603213088	0.7952917882775236	-0.3098428664133134	1.8754278642529272	0.4888916727721508
-0.12040142414489903	-0.41519976847845186	0.4156944331264819	1.2535918251651625	-0.9572838754411002	1.0626805005910227	-1.6256525952650183	0.11038302816408951	0.06571701559608846	0.7053518715763806	0.9776819533721793	-0.019682606758412286	-2.0119485020575985	1.3096642379237085	0.3832285185104066	-0.6290701714313608	-0.42207381104328096	-0.34275080053092544	-0.46806431405355137	-0.5772283552082802	-0.24091585017258796	0.9569523291693891	-2.06883720164046	0.6319538751285281	0.5801527501524457	-0.4728206036330265	0.5707702649956453	0.33556114787605595	-0.6174133645948283	0.21305115884732703	-0.929552045774164	1.0523522957059492	-0.9281936672649802	0.14155278685033365	0.7924428131019695	-0.24205239140512053	1.8694100599378314	0.4906570474270905
-0.15009406376726436	-0.41925993576184284	0.4239279990447214	1.2426537383795675	-0.9130027505802912	1.0639273697097869	-1.6308100489713069	0.07168978235513648	0.020225915316949165	0.8738732799321504	0.9879578440775368	-0.061967434133920696	-1.9930729984113307	1.2718967364751583	0.3490953684389677	-0.6490848810200436	-0.40711558609312704	-0.3823780382908469	-0.47457829362989196	-0.5445758419779276	-0.3330064043335873	0.9762213870939952	-2.0160904193393505	0.828647416244511	0.5470778252450207	-0.46700471041161223	0.5184985095148774	0.44668385991341025	-0.6069034556125544	0.2659614848135643	-0.9862710426496607	1.0326605608680837	-0.8893751483470067	0.035935146876636036	0.7730220291992917	-0.18655974389343125	1.8218717596181846	0.47871459475113776
-0.16440897737181287	-0.42030589256200557	0.41706368476858735	1.2625336281643071	-0.8220497124847961	1.072951866871698	-1.6569695667807327	0.03792765310324235	-0.013946545062556128	1.0100941131735897	0.9809893315407276	-0.049457890803150245	-1.9880350297154188	1.2380375289151835	0.32159445523233093	-0.6390816734925044	-0.4107364886236121	-0.41881909201247974	-0.4816128034026268	-0.5454809901519363	-0.4209804927825768	0.9941340093449369	-1.9662650450515045	0.9959784497124404	0.5101935699777022	-0.4820034126592999	0.41280694912921945	0.5655925511385957	-0.5982680594547742	0.2940360840437286	-1.0818491375748411	1.0186860058037837	-0.8223744971862889	-0.05952304981534049	0.7675830765914159	-0.15036948928611382	1.7665660195697956	0.4507862955065284
-0.12171595528762562	-0.48885728294510133	0.39206506193130175	1.2915654560836065	-0.6995376028225867	1.0843380050259985	-1.703527744621723	0.008797151690957884	-0.05645582164528211	1.0792098043590208	0.9538034098915628	-4.891571141698026e-05	-1.9760975837882184	1.196365535420361	0.29758404254807436	-0.591811126478039	-0.4163564310928024	-0.44416777944267566	-0.48760625278257397	-0.5651432127912426	-0.5078714756447102	0.991707070453239	-1.9144434270308974	1.1207123529043053	0.47478667239778555	-0.48170200005418495	0.3327808029312772	0.635351229988957	-0.5954738418362406	0.30182511344247603	-1.200956871934706	1.013365514097281	-0.7422389593910061	-0.145996647332218	0.7961132967443391	-0.14102660456553057	1.6984204662728346	0.42054387529296927
-0.05740309121774129	-0.5446871593400082	0.35434293152738	1.33079160300657	-0.5402326234010582	1.0912876088739965	-1.7633337939445806	-0.004234089944997575	-0.10594707206475254	1.107994983358337	0.9070445938500665	0.08180097894280636	-1.975692488666531	1.1511768377942815	0.2864464585716649	-0.5158995549257686	-0.4160892638053969	-0.4655226222295292	-0.49087941723786416	-0.5789926870005867	-0.5847287809844316	0.9597035573095477	-1.8752636511250702	1.1835768103873496	0.4482803580152905	-0.45353362204893594	0.33704752269824556	0.6733085576973942	-0.5985769679352153	0.29415847058871447	-1.3225561830891774	1.0135464595313808	-0.6674734203234899	-0.22046824030662998	0.8681146693628925	-0.15965694717854378	1.605995779399517	0.39346757690432266
0.024125808379034587	-0.5407274657393912	0.318519697356795	1.3777263914761053	-0.3840366664128744	1.086712533554498	-1.823980406153213	-0.003109266041092549	-0.15395765242496387	1.1104039644798724	0.8607679523547546	0.15759568631685722	-2.006183934175167	1.10362719609738	0.2829788278315764	-0.43802217890913103	-0.3955802455663222	-0.47504042082762543	-0.499678436150917	-0.5676960135007514	-0.6540840850507732	0.9178493223712463	-1.8608180491211233	1.1984053839158126	0.45121851108418226	-0.4003753989651007	0.3619288309648469	0.7563843579639281	-0.6160618899928989	0.26487311875279607	-1.4407527862468548	1.011322918523889	-0.6060707116072082	-0.28573547909319325	0.9698967356134119	-0.19089342901966358	1.5038578699159133	0.35221051850626234
0.1454415229107969	-0.5367394334077356	0.28123693121605364	1.40725314293803	-0.2667849562047309	1.0607312607541934	-1.8786500158419266	-0.0044012464384570495	-0.21825267721161384	1.055932181435277	0.8311348131596306	0.18298349667311245	-2.0494583813015104	1.0387221442824355	0.2748143155531818	-0.3975863275851232	-0.34097125202062256	-0.46651552609262403	-0.513556300539519	-0.5366239738398586	-0.710578340875639	0.8737773674112208	-1.8687937103178005	1.2134996159276845	0.47618453101680747	-0.3038445870339315	0.39421032379260545	0.8290390081381656	-0.6397706158667391	0.2262033414852786	-1.5377904183584774	1.0103277186363417	-0.5705943804310476	-0.3360002122016746	1.0929773194050427	-0.22193938113900682	1.3998879430821467	0.29875829531395576
0.24121922816297028	-0.5468975803610426	0.24396921179665396	1.4108254402401	-0.1671366307689181	1.0201967378002457	-1.8887697925845905	-0.00796028677836783	-0.31570183593385115	0.9661194806903927	0.8128194493676487	0.16051164801267254	-2.091388941436857	0.949785647263516	0.2659922970338799	-0.4004769725464393	-0.27857040311635395	-0.45879458709751575	-0.5286399128406711	-0.5132881224786965	-0.7382440470773364	0.8277213201676081	-1.8869617014906137	1.255154866126207	0.4948767494697469	-0.17622032477060734	0.43240072048626976	0.8532825804592429	-0.6567746235855546	0.19674752267598722	-1.6066391192479266	1.019058335831643	-0.5664973141470185	-0.3674420832565846	1.2275347406936503	-0.2525038126887688	1.3042111311910882	0.2505263824509797
0.29023064461790415	-0.5371155656560699	0.21488089009866362	1.4107148428004077	-0.11984956336292833	0.9677831284357417	-1.7906580917528647	-0.02247852472072407	-0.4227226779838299	0.8827399241873699	0.7964933584521339	0.0987825656168108	-2.127072677592525	0.8239788835798045	0.26365386179448	-0.4403239119844969	-0.23845759227082527	-0.4522555000887031	-0.5532930463794823	-0.5196383026369767	-0.7428987431729986	0.7852952203180446	-1.9173182663723238	1.2891591520025525	0.5173683608990322	-0.06843791729624324	0.44459430728216265	0.8629430626615905	-0.6677549159357724	0.1635108338162375	-1.662589484113995	1.0282935124104902	-0.5834154744166914	-0.3729951233864436	1.362626344827674	-0.2828984995773115	1.2198284905015693	0.20585771045594986
0.3311412946884523	-0.4899573409590664	0.19787207629387935	1.4074522183294769	-0.15858432520895677	0.9025077580321984	-1.5760743950558525	-0.05004541643377146	-0.5058538157575384	0.8262024245067503	0.7869201341708638	0.0004212915689992713	-2.143382578801435	0.6599179826326226	0.26696998022688156	-0.5166999774186435	-0.2207491158326726	-0.41370637809057464	-0.5823162808891474	-0.5444308768406839	-0.731134090157482	0.7623125274513993	-1.9609779485089036	1.2855944981706293	0.552864694930877	0.024725978830066546	0.4232133662030259	0.8165803547692205	-0.6617522625090229	0.12422475287575536	-1.701707671605059	1.0336279229965384	-0.6112749330864886	-0.35018708869782134	1.4919997644118999	-0.3038151988516469	1.1430249879716108	0.16429739751593678
0.34286274259555166	-0.4822440536199334	0.1869180631570401	1.4022817880238494	-0.2561311509892903	0.8442883136495707	-1.3156019688161635	-0.06811921228909144	-0.5601557807568948	0.7907205231784834	0.7741824879935322	-0.1174248309334466	-2.130724963769012	0.5021491306986628	0.29067450957297647	-0.5862496416959369	-0.22141231933434996	-0.352646495375423	-0.6111013066648697	-0.5819379543011693	-0.6876304565553418	0.7563951204123012	-1.9980714479164174	1.2664912381364042	0.584730571506684	0.10888517337858002	0.3879404353139599	0.6981226309359329	-0.6352317673984424	0.10343215307225351	-1.708823994928304	1.0485941982284985	-0.6477577689856047	-0.31240613073667944	1.6149265682934868	-0.3167608274021919	1.081324840469763	0.13331850198620657
0.30556260359400167	-0.5447258030641524	0.18573840020384208	1.400960148619523	-0.3426683796821308	0.8088250361554044	-1.0771943183280557	-0.08131412799155922	-0.579167467268767	0.7497954278656781	0.7575026408783049	-0.23309582191569617	-2.084974935343465	0.37531967143515865	0.34729437308343886	-0.6136423389262005	-0.2483239230374857	-0.3086104680741489	-0.6270142382619717	-0.6362468447416914	-0.6222321425317795	0.7521305424459975	-2.0264628148465906	1.2321681620799683	0.620011595561665	0.15970059848629786	0.3546262897825452	0.5879887871555118	-0.6039056392228208	0.09342268207161833	-1.6870561636950054	1.0750331099263437	-0.6912239714772237	-0.27078368611036074	1.7057862140911362	-0.3382110098975025	1.0509455206417928	0.11717380780033629
0.2704770808889993	-0.6134317683438241	0.1983294966226704	1.4041287652667154	-0.37113505460391394	0.7868388995495905	-0.89697463360769	-0.1161244677545226	-0.5631493093549624	0.7123305611612876	0.7405247662797573	-0.3319475999610634	-2.0298530634280745	0.2609032272944164	0.4183193407153407	-0.614480086820298	-0.29076894714483703	-0.2758038870752613	-0.6281611692031783	-0.6899122314022544	-0.568445650674055	0.7347932720874842	-2.0554906202918746	1.1555474253105846	0.6744817072469624	0.1754494071035324	0.32203115458634096	0.49150893199966894	-0.5753807493130159	0.07374904496513053	-1.651258639210965	1.089901953001481	-0.7329317510116798	-0.22179944855693862	1.771733514461637	-0.36517269761730237	1.0367287521685795	0.10154897854352793
0.2540339998444849	-0.6904255243282358	0.20550678270271439	1.4109305078078085	-0.3422194833949637	0.7567690559179872	-0.8597106796751215	-0.17616847317599288	-0.5307355104490042	0.683275674351927	0.7290688805794675	-0.3996439171961563	-1.9862506821556032	0.17691672895538565	0.481945933775644	-0.6185775864211311	-0.3272325671588614	-0.2598766717489804	-0.6255761633126121	-0.7276314529660232	-0.5245067813913062	0.70230158158052	-2.083745385784658	1.061190362157971	0.7262654129132399	0.16863337205605605	0.28440294704366414	0.3904107360834238	-0.5653763269350999	0.055399805113311905	-1.6050111739245874	1.0768564831468848	-0.7742902142011105	-0.18013474335124582	1.8315700868277536	-0.38873256375919596	1.0257327251182435	0.07457376500219888
0.25690969563253896	-0.8029483202905972	0.18104984183373413	1.4116742755897413	-0.3029427208466518	0.7152679677556946	-0.9645288715312056	-0.25058793703498994	-0.5017249116990111	0.6034207085483523	0.7259165736217525	-0.44962796594019727	-1.9498242716101746	0.12457296411306173	0.5312674780120373	-0.6121990900789438	-0.3604493188447684	-0.2885189843071283	-0.6228499966908209	-0.7498323333746192	-0.48582064196383373	0.6669366185925794	-2.1097617504511263	0.9681277803426959	0.7592608387522845	0.13029574377143174	0.23378225233263872	0.31424614693128117	-0.6052606241483914	0.04946842862952957	-1.563690726181791	1.0455772810868778	-0.8146125695874993	-0.1618063300763604	1.8682870637706572	-0.406916027570224	1.0254228121189652	0.03997025566150832
0.28118911126483603	-0.886789744193317	0.1338181835417875	1.3969095173907828	-0.2443467921617243	0.6728840833697802	-1.105085996084239	-0.34895256858207596	-0.49670936134017607	0.4964049403286852	0.7318868152388239	-0.4811217053694759	-1.9196671903289637	0.07087574341049181	0.5613240893898525	-0.6024156876919351	-0.4097275392205873	-0.3402203776260983	-0.6234705157384994	-0.7542484664579665	-0.4588393521759171	0.6325724191993475	-2.138932366490044	0.860627867492705	0.7816663261908243	0.06788278365328393	0.16858902304996262	0.25513681854020065	-0.6869212830176746	0.04364195489859245	-1.5472255921820748	0.9923967220610589	-0.8435999056086076	-0.15083125761270433	1.8985857528890875	-0.40838483851628543	1.0220608445192014	0.01280009277178092
0.31057155204887904	-0.8911178412974395	0.08525037639468792	1.3683836727580765	-0.2048638698370831	0.6356101070519815	-1.224043656483173	-0.4592793366923654	-0.5152499255604662	0.43046751049571197	0.7407161823056292	-0.4630271820389485	-1.90225453017768	0.028112621174403486	0.5595688335989092	-0.6100176277408482	-0.4538415730880839	-0.3938408910983627	-0.6350956901246284	-0.7359121444641809	-0.435020996494403	0.6049485544004456	-2.1581497050682588	0.7423373900620676	0.8073544626612381	-0.0029252025459516663	0.10226845657504269	0.18006976448641202	-0.7735314982212951	0.0238109636628371	-1.553145785917614	0.9136854582277785	-0.8576732098819277	-0.1442850938675358	1.936751498458196	-0.3815721103971472	0.998872290864355	-0.002243498612951361
0.33190916394397163	-0.861967592051518	0.04171118352002171	1.312985415216067	-0.2731426576940968	0.6046896860370351	-1.3366790831769606	-0.5502542582577581	-0.5475613065769502	0.4012563157509844	0.7484794347979578	-0.3999720474565913	-1.8958083736778053	0.010361819456738627	0.5413387583890626	-0.600943407977061	-0.4657446615281414	-0.44808752678280267	-0.6626573228963971	-0.6947597241622769	-0.4005377054331065	0.5735692108855097	-2.143887273173538	0.6365328613516501	0.8406016355501544	-0.07347630300219167	0.03743325301483733	0.09570626214903724	-0.8526331311560164	-0.005098486642053149	-1.548438994399206	0.847222808395079	-0.8647572269467272	-0.15522635786769198	1.962088762057834	-0.33668330794652823	0.9731573578229886	-0.02142795856458689
0.3344873739608481	-0.8380084830822673	0.021687006758338807	1.2289838948335656	-0.4112231556268101	0.5932552196223174	-1.4011562605364793	-0.59578350816382	-0.5893682890604228	0.41440763635214123	0.7464707780201364	-0.3097531397682075	-1.8962456192059765	-0.00032896110228338024	0.5261303531646025	-0.5398251371091736	-0.4509247349385265	-0.48923005439349165	-0.6973152232608116	-0.64895427652836	-0.36440982153287227	0.5348323371098216	-2.090348823451194	0.5511115835500651	0.8816099049897058	-0.13551592250718553	-0.027180033775241242	0.017938837085930755	-0.9023498448887963	-0.02794106107406933	-1.5229143662658933	0.8144055701452265	-0.8774717498440578	-0.18669781132816404	1.953153339916323	-0.2678016172590679	0.9407067207340208	-0.033207953450207446
0.306968668820168	-0.8220177100314997	0.04508465844485589	1.1470781959332386	-0.5369008154029707	0.6041194125641111	-1.409805052229038	-0.5890763538637529	-0.6432664349527087	0.4719534754589504	0.7268130790593804	-0.19438659954306153	-1.9000843777400664	-0.003389444157053402	0.5153100874175005	-0.4688944329866603	-0.41334529860651414	-0.5140378315102118	-0.7469685104693624	-0.6147460398739298	-0.3345114559619494	0.49301645896434954	-2.013019991576207	0.47881866498312486	0.9426453147387509	-0.19559636007893536	-0.08230711836497247	-0.06834263500252982	-0.9032449774173463	-0.043584684092092055	-1.4951313418352161	0.8077488660022973	-0.8971518774858396	-0.2255183795419285	1.9142065542777797	-0.17855749557880493	0.8816663328968636	-0.024630182120684095
0.2507743694286712	-0.8252174103906189	0.10537687086149519	1.0739649934884712	-0.6501989131263575	0.6118197153905904	-1.418102608715755	-0.5314247757549233	-0.6979224732271053	0.5027124252499571	0.6921401255121836	-0.08012623040205882	-1.9056496131023024	0.0029710380176423946	0.5143695676207246	-0.4101691350637936	-0.3440106728079311	-0.5270789568762292	-0.811126062811328	-0.5941114900945751	-0.31628139352305035	0.4546073614182876	-1.9344524330303465	0.4102304747211786	1.0178149963535927	-0.27495350380505545	-0.1303387840911873	-0.15418943972530522	-0.8840329761281065	-0.04023216694908467	-1.456164289851624	0.819513798938651	-0.9148545193778155	-0.2537568986802228	1.8461346630448265	-0.09595420074665384	0.8151880330770316	-0.019915296027941107
0.1847401560674405	-0.8394846733445661	0.18195866380278006	1.004258192186235	-0.7652194425293942	0.590010782406307	-1.4120055257835835	-0.43344321117201573	-0.7400571929568962	0.48356317073678345	0.637223109988269	-0.00837056973891651	-1.914834984234544	-0.007613290956865325	0.530721461959806	-0.33486306446468295	-0.25809910261197166	-0.5265862098098427	-0.8809182810080429	-0.5845614697117725	-0.31183268683347737	0.4284445417280377	-1.8691476322237641	0.3303204029117677	1.070281069023468	-0.3727995707403602	-0.18059849418947355	-0.22502392030573698	-0.8629254000725247	0.0005356653753350483	-1.422158800670464	0.8413629601061647	-0.9318200445756274	-0.24898567926879886	1.7670513208847674	-0.027664884285081646	0.7571754579716569	-0.02778908359935947
0.11538020434124503	-0.8301792645707025	0.2559674673946149	0.9605058450438534	-0.8563453888243908	0.5348617935021874	-1.381754267926619	-0.312125903616757	-0.7683450140297408	0.4331308751199027	0.5782112453032945	0.01572839907893343	-1.9262515935767162	-0.040343351352533856	0.5549462788530537	-0.24831790083089852	-0.19197991369592868	-0.5202694147106782	-0.943964192591608	-0.5794381896174812	-0.31287924591280153	0.45604051067761003	-1.83626704532847	0.23503111999010087	1.1006927751401503	-0.4773041161341043	-0.2189131642744088	-0.2883386554598194	-0.8422671454430388	0.06524318008860897	-1.4300437560031365	0.8461475749501417	-0.9515889814576702	-0.2027483793747436	1.6884131310958885	0.03392817850022547	0.6987902026772771	-0.01668419108689614
0.05188606179545695	-0.7925222435165586	0.30906132832133126	0.9455751906853562	-0.9414960267635362	0.479976999088349	-1.3355623353430026	-0.20107479070147577	-0.7859257763143843	0.38892331316439427	0.5267663711094378	0.010999263985256597	-1.9527596037220873	-0.0674961090881436	0.573916763264617	-0.17313210096905857	-0.1592126316817744	-0.5192802157127443	-0.996425990181832	-0.5810893778880359	-0.3166767602863497	0.557853386769297	-1.8354163909229075	0.1439537315690263	1.1273845873488668	-0.5875766027439038	-0.2292870335552632	-0.31159879286603465	-0.8389393586310163	0.12443892932948075	-1.4659276436343036	0.8236929425223718	-0.9557008492817427	-0.12702587325083534	1.609265039500021	0.08340355098052668	0.6429470185668493	0.014655721754682846
0.004883309949331946	-0.7305093712586197	0.3543579782487209	0.9282003329096528	-1.0517848567840598	0.45188217036579736	-1.2678760089660084	-0.12691999129045603	-0.787766372099511	0.4301610243479333	0.47910135767963646	-0.006063509557308069	-1.9971721752379352	-0.06187318432043598	0.5817382288086252	-0.1076799362925979	-0.15285405024152204	-0.5191283162411512	-1.0405681271754559	-0.5954161763297676	-0.3256107201730271	0.6951532701897419	-1.8577600396704697	0.06164307310044751	1.1318299102558036	-0.6919304418350908	-0.22865383103783507	-0.26901769105512385	-0.8504251375855922	0.15080011692984224	-1.468164449144887	0.7844591008017598	-0.9383238412707232	-0.037488383729278915	1.5493758582173105	0.12013075298557888	0.6080484610785205	0.0435515473950467
-0.02489323591618607	-0.6448413873280291	0.40508047589196794	0.9140963944128575	-1.1838734205725086	0.4367199841308972	-1.1622082481932305	-0.09582191865307385	-0.7780044841198889	0.5087655266685738	0.42690293432063775	-0.027588178084536376	-2.046445888214038	-0.031082063499838823	0.5698259309570604	-0.050406181750592374	-0.1646094108873674	-0.5159495419331845	-1.0679327230932225	-0.6160577975792318	-0.3300029458964139	0.8505505858629393	-1.8835156197746485	-0.012451492999428743	1.1106301586876994	-0.7747641059497483	-0.19190737279512823	-0.18779466043482174	-0.8580284985928083	0.1351258972755731	-1.4245553780032316	0.7389617632853962	-0.9266661483324956	0.04935288082815994	1.501493650437256	0.1562621165879834	0.5961187720809924	0.08440426640383673
-0.05545290671779697	-0.5667475733296532	0.46096700829972426	0.9150751817541366	-1.323480165881592	0.41634801142301914	-1.0113812463822165	-0.10255693236871732	-0.7912222443129204	0.6075122986211885	0.373463941274975	-0.061625772728725735	-2.092031949566521	0.03078151447185564	0.5485999142669064	-0.005395895143468738	-0.18848788009231046	-0.49875896758707083	-1.0739438175645728	-0.646846978435747	-0.3282719704033092	0.9904343223275639	-1.89347821096972	-0.050773936769730146	1.0856210767597014	-0.8290937280216426	-0.10924189647781257	-0.09115180501684692	-0.8714063419900846	0.08030546701794798	-1.3484392182830658	0.7064055040270334	-0.9285992294621712	0.11734592698440252	1.4339518952099817	0.19536574385010652	0.5851580515748783	0.13402609591742967
-0.09114357141887061	-0.5171728277495145	0.5356950451716974	0.9179866593540433	-1.4696973246639267	0.3882016325560221	-0.8171932077064618	-0.12865772233704598	-0.8315280731592389	0.7630693429259461	0.3225763542450496	-0.11640661229024382	-2.136232328399579	0.13933551777973424	0.5408842214660007	0.018334765500220153	-0.20929864020892594	-0.46265505659507056	-1.063765540673505	-0.695901766584953	-0.33061759170490634	1.056829930713817	-1.8781540133571084	-0.04260614594346546	1.0702479444116433	-0.8685102764268475	-0.0533484593085772	0.014151797662400028	-0.8884665148871624	-0.0012258266828553022	-1.235553948673684	0.6924866244809186	-0.9318881316598275	0.1622308883384613	1.3398264497437644	0.24052821626473256	0.559345044799563	0.17014587796788416
-0.1328678577866576	-0.48809728970360433	0.6515186873724267	0.9176244527390505	-1.588398803621737	0.3410268066207461	-0.6403748006631764	-0.1579727923775251	-0.8803228819302833	0.8661682181770095	0.27723498599007396	-0.18712375759304337	-2.181901980808919	0.26535138279016934	0.5512299392305351	0.021735524278239375	-0.2250237924311625	-0.40635222074638655	-1.0456175641653336	-0.7531771387363866	-0.3329299889087472	1.038453539967766	-1.851796145097166	-0.010751278705610512	1.0653455018615188	-0.9003332822691104	-0.02731022494704901	0.09696136416745156	-0.8997873086305935	-0.09388118313327247	-1.1002833513290469	0.6863588377607412	-0.9417163542486839	0.19199924045012617	1.240901452348275	0.2863488822636782	0.5429314246858972	0.19347120648642332
-0.19677390370792278	-0.4802603424472105	0.7915525042121311	0.9233948741550109	-1.671813709250501	0.25804718348435496	-0.5203694386673308	-0.1861421439524167	-0.9365503032517595	0.8327612280692007	0.2452491257680925	-0.2635239836951114	-2.2337284360597844	0.3846493924493267	0.5713782174301583	0.023311485663174796	-0.24797503399157966	-0.3534430413849958	-1.017873598782399	-0.818701380770485	-0.3395216499036035	0.9752380584051183	-1.8155470909389702	0.03122276167300253	1.0711224341638272	-0.922661791050265	0.03078462658184265	0.14698614461571705	-0.9119540903715958	-0.16145603975764486	-0.9870785380752958	0.6831505360253614	-0.9678203502693267	0.20171494764841094	1.1355096050514564	0.3271464919612347	0.5585565319786143	0.2076591868420737
-0.268117093908638	-0.4690304762109778	0.9188868882393461	0.9221174737265614	-1.7417251495297315	0.15355181881021146	-0.4388378407575077	-0.19720929679022214	-1.0037744796773787	0.7371590039927888	0.2312345650890578	-0.3416561963264803	-2.30094850593479	0.4928802391613595	0.5939907146717898	0.019715805345439437	-0.2869783148082356	-0.32241850052845317	-0.9826275287045452	-0.8895080109763377	-0.3531302403445971	0.881741632394899	-1.7544458889102397	0.08953238370414404	1.1085333707591658	-0.9447539649478642	0.062344150184122184	0.18709507578429446	-0.9189045311815164	-0.19428623045011986	-0.9128537312772058	0.6828512801151199	-0.9990338379129711	0.19089201327050442	1.0348808881262683	0.3660665178550998	0.5853110465998378	0.20520065894838457
-0.33446150610819086	-0.44343029708974735	1.0302567009228993	0.9005094989466249	-1.8012753984695997	0.05636690899518215	-0.4069865114072657	-0.18108217759831677	-1.056756717015221	0.6106016789907923	0.23211168662533224	-0.40833429491837103	-2.3743671741797514	0.5772773364692292	0.6035674360067413	0.0064486988443630214	-0.340119459845483	-0.3116706866969712	-0.9544630219765011	-0.9480314976020869	-0.36353270535210486	0.7880046046842083	-1.684915757278948	0.16538995610300739	1.172904428919005	-0.9736381978902602	0.03185870374925555	0.21169724868206202	-0.9125789279797605	-0.20572063051023384	-0.850361358016286	0.6679963559195284	-1.0264522106894731	0.16648230262357452	0.9628754686679766	0.3975489562461497	0.6084760625585366	0.18736279356994423
-0.4076048666165472	-0.43019610969458155	1.11357039699251	0.8731117481987825	-1.8323323712262234	-0.03269885306975216	-0.4207267125793733	-0.1678594024802723	-1.0825338366832347	0.4519338002860877	0.24261533817160047	-0.4540966264972413	-2.4363820932451334	0.6176681091075824	0.5896797607096685	-0.02173612634517035	-0.4005212688110468	-0.32461919043396836	-0.9447435174619153	-0.9893642403917815	-0.3646590022660442	0.7305426420458458	-1.6276021405596552	0.256399722364668	1.22323727658734	-0.9998987711108633	0.024544327005880558	0.22154246451482615	-0.9090931766038759	-0.19839492160321903	-0.7874673961212263	0.6386866753152964	-1.0658095056650285	0.14583800959894633	0.9195054871957957	0.40346577015151	0.6432451627180532	0.1599399185619231
-0.47283561413425473	-0.44146719590323436	1.145926866565942	0.8524300269762712	-1.8591929949872514	-0.12915883897852334	-0.43443689364841676	-0.16480531404768758	-1.092506412892633	0.35678824056986513	0.2581733419959581	-0.5053086266282665	-2.4773610013485783	0.6029473757062548	0.5707921792589149	-0.060160553269984304	-0.4680831610790799	-0.3624755026470271	-0.948084321434251	-1.0094613584428183	-0.3635459949912069	0.707981873900315	-1.590586255605204	0.36533902117931033	1.2550104042500365	-1.032221847866157	0.014916098072651632	0.21932022760776163	-0.9079488110967878	-0.16842333092577233	-0.7411076587435836	0.6108036798645416	-1.122674062203986	0.1422458603520816	0.8929015627581626	0.37336207411077227	0.6721298388406439	0.13161089010116192
-0.5091619321925466	-0.46922884732825026	1.130503977190585	0.8428218744029786	-1.8783126516629032	-0.23008113426581897	-0.44056399668365176	-0.1637466562557767	-1.086964141959358	0.37901461600673003	0.26686459876561563	-0.572558416086274	-2.5010269155608373	0.5472846025324849	0.5676304318569881	-0.09422620278540986	-0.5382004298725331	-0.426169544491508	-0.9666469575903973	-0.9951593101464701	-0.3624695342239018	0.7131426060263408	-1.5773141841315583	0.4811033279404415	1.2810165369939717	-1.086661074521729	-0.05057597912712869	0.20000469654513675	-0.9065797848766515	-0.1222704906219723	-0.7251650217839848	0.5861324658690531	-1.1830229012691738	0.14874553745993793	0.8790492303349776	0.32018696085124115	0.6657825067794796	0.11277661694201968
-0.5387884638657612	-0.5120357886866449	1.0970671530248115	0.8483849256195153	-1.830254147674522	-0.3163889636029429	-0.47212112902387265	-0.17028317163543644	-1.067156522134998	0.49174941574393555	0.2663218495276997	-0.6433601310438244	-2.4988213976760925	0.463472988939441	0.5744456269801301	-0.12242761704215352	-0.5966094851885069	-0.5024008500401375	-0.9953672846976414	-0.9618385429907745	-0.3596189066364086	0.7309820016727911	-1.5947246582424834	0.608208836866012	1.2979034641024398	-1.1304035788389755	-0.11084265611299329	0.1839491707251494	-0.923036182107413	-0.06362985178157214	-0.7315731673007903	0.5598431821263287	-1.239594387315271	0.15700748072772683	0.8571841552305459	0.2548006245141957	0.6438375280711035	0.10047314695421869
-0.5629687175743324	-0.5723972857994991	1.0833535711938846	0.8684832453476481	-1.7233869049095198	-0.38681290468293644	-0.513756009962469	-0.18443923717529748	-1.0335137085553463	0.6260914888994954	0.26046791131875274	-0.7230450425364212	-2.457768543637736	0.355690759619287	0.5933846654410417	-0.1458887053436832	-0.6497726322376582	-0.5584776891140129	-1.017356009434572	-0.9371378978984902	-0.35655232241349877	0.7424227868792034	-1.6377075423483614	0.7536158002213369	1.3181061648546064	-1.1003616474814804	-0.16725685796945908	0.1853890063739811	-0.9538006585004144	0.008608806396371826	-0.7633591236007927	0.5346500101478605	-1.2961244290492464	0.1596825754021569	0.8192328921675512	0.16605880846407162	0.6281457306393007	0.09131413775261892
-0.5642222259947666	-0.6327742404020109	1.1087072966548375	0.8947999061224958	-1.6058060040907869	-0.44787727266212574	-0.5522027559557344	-0.18184482909972668	-1.005073723760997	0.6999669099599204	0.24655996209716569	-0.8031629506613438	-2.3863978562857517	0.2592000019421964	0.6342615425659582	-0.15981522726635208	-0.7191386894818181	-0.574256709833862	-1.0217261104054265	-0.9188298617851423	-0.3647786090179669	0.7419380964970967	-1.700196490797845	0.8897295468115931	1.335337587926056	-1.046038875696066	-0.23442958484166518	0.17982526409321395	-0.9829749582838737	0.08114905998874458	-0.8181133588791554	0.5210303865119872	-1.346932195402421	0.14516184032894855	0.7867084411932191	0.06412540731347191	0.635917093317401	0.09433946282591013
-0.5622033909322423	-0.6765756135950431	1.15980596233163	0.9085416380042982	-1.4849198965354282	-0.4856957473806253	-0.5901661782896802	-0.15264119672155377	-1.0111807561990882	0.664212235960131	0.22641281962721832	-0.859225866188887	-2.2710036173363677	0.20235105396955885	0.6765220415195665	-0.17512278903423995	-0.7982830694450216	-0.5675990671399035	-1.0188940732352156	-0.9043616339412217	-0.38523136359676474	0.7390962068466163	-1.7700929626475908	0.9884095980124075	1.333608483188782	-1.0109037563407834	-0.27201045014004777	0.1635469712483134	-1.0087337131642762	0.14529272240547572	-0.86746557930474	0.5257349677985739	-1.3798360189190286	0.11104487459960855	0.7886185495495566	-0.02272496822592245	0.6890259817253372	0.10501835491039227
-0.57032195561063	-0.707155680634291	1.2362252506824234	0.8927704431041379	-1.3549095562986802	-0.49650516829394675	-0.6057015816249776	-0.10028290757227805	-1.0202432763048708	0.5422920463740165	0.20474161791330267	-0.875957126684828	-2.091366436152319	0.1625723779421599	0.6974621859310649	-0.17532600510756033	-0.8662850019511344	-0.5399755925009754	-1.017776550779681	-0.8911485920417274	-0.4001822075871139	0.7304240846861935	-1.8263230816021339	1.0737825742715548	1.3217962466119293	-0.9805912386673338	-0.2979776711351357	0.13174562010638935	-1.0310453302288496	0.19200504405778301	-0.8916774876017257	0.5444836985471907	-1.3923462805637596	0.0656147517716135	0.8392971235885712	-0.099148171718985	0.7596390701684494	0.11453116107760315
-0.5792617844265437	-0.7388950593978577	1.3359579290802188	0.8552392019444633	-1.2499409785705118	-0.4987475995773066	-0.5978393166326792	-0.041259253246300684	-1.0004707711854737	0.4109504726052046	0.1827215059750132	-0.8456473624220638	-1.884044539945614	0.13443494304979822	0.7061098223603866	-0.12747069347394738	-0.9162735729969962	-0.49251626979112195	-1.0163561209217247	-0.8682547075624056	-0.4124784461667321	0.7040311242389724	-1.862941580556906	1.1493116961818406	1.2949288739605396	-0.9987547732687243	-0.31295557367355104	0.054298762225475784	-1.0413411094689995	0.205034840150749	-0.8850663886891725	0.5697603838029355	-1.383826514114745	0.026181405156913945	0.9301324883477923	-0.18142583393573591	0.8358384384972833	0.11966843742520886
-0.6051938987876079	-0.7702531534165369	1.434802850918848	0.7906890062678933	-1.1929278249425603	-0.5014507602766438	-0.5923186196793245	-0.002130704068963612	-0.9843736051855027	0.34522758307567625	0.16676128619755803	-0.7790030916920734	-1.698504544131255	0.13591766154838225	0.7148660902555972	-0.05494743889928785	-0.9429274388463991	-0.46553003195985154	-1.0163296532846198	-0.837804957271144	-0.4451576687198601	0.668035017659944	-1.8819198666196886	1.1803406070440061	1.2455632649575	-1.0734331713290894	-0.27396331771716226	-0.05123304082075626	-1.0438264186070925	0.17398362530860473	-0.8317846450693205	0.598951753931025	-1.3549812728780537	0.015548643386194324	1.038401638698331	-0.25990329424722913	0.9116102053461006	0.1083541548718732
-0.6637807974156729	-0.7941401274340523	1.5145534833747185	0.705697638800144	-1.1709352320290372	-0.507833312535746	-0.5976772080761373	0.0055550122032317515	-0.9711968121482606	0.4145026470579521	0.16176508562353126	-0.6937839419925691	-1.546600303579586	0.14437295883261608	0.7056924488335498	0.022581566705943322	-0.9314675337889786	-0.48462490699861716	-1.0253874668715859	-0.8105338327940773	-0.49698393880996133	0.6382004068016502	-1.881565944713725	1.1614547039507521	1.196545464378624	-1.1335855369088783	-0.22091929187635345	-0.15603677602946606	-1.0445390143062911	0.10734852251180253	-0.7304763553322798	0.6215594940338021	-1.297012521451854	0.036488760466446876	1.1318067466911834	-0.32953324711475834	0.8970482173293876	0.08719132005130706
-0.7280936614855574	-0.815703325506378	1.5715594918503064	0.6320922777487448	-1.1688536833196534	-0.5197832803949138	-0.6202583296004087	-0.011219838400829133	-0.9163593478982237	0.6011527110547945	0.16996447589632768	-0.5853859413189069	-1.4467732914493516	0.14356316642185146	0.6795094068315135	0.12352604067787594	-0.8771194212415697	-0.5300280295442266	-1.0329777970235208	-0.7802255119050046	-0.5492853134979783	0.6076928085782732	-1.857014940921072	1.1192633066311672	1.1656037644727395	-1.1560853028520301	-0.18481195393161162	-0.2330217998343397	-1.0448409021394496	0.010942892647173751	-0.5996102784911075	0.6217752366667669	-1.2122973871671252	0.08126807037206865	1.1828090679092385	-0.3929415385220845	0.7744678187415033	0.06854838606744434
-0.7875145373182926	-0.8368800863372637	1.604210877162037	0.5610389526182515	-1.186071349800788	-0.5285145861102942	-0.6600649862624453	-0.04544861286363129	-0.8548383848036254	0.8059069118008869	0.18918119110127693	-0.4679525187316466	-1.412346636187176	0.1426469224265723	0.6630088589075315	0.21810031284122697	-0.7885141761596508	-0.5646240604157811	-1.0271725619518741	-0.7450767697260181	-0.6066101717667524	0.5698381410376415	-1.8076148938360075	1.0758402199794141	1.1500683215267382	-1.145487909667662	-0.15226711986996944	-0.264817717634193	-1.0434332623592584	-0.10502272967502724	-0.446168874991001	0.5957991277138298	-1.119139454441608	0.13391207409935535	1.1855244973734385	-0.43154286015406845	0.6569715625215229	0.055194355702163925
-0.8533707677395018	-0.8610581764099965	1.6227123257239284	0.4772282128192207	-1.2341863814697756	-0.5339563482332745	-0.7042665860129602	-0.09406677547174794	-0.8316597533028496	0.9557878326487945	0.21700678149512811	-0.3615030029034479	-1.413095740658234	0.1398791812292151	0.6544784301124582	0.2658768264055932	-0.6802391324355661	-0.591554725269639	-1.0292046883118078	-0.7186719003373583	-0.6710449869553814	0.5404951945237857	-1.7419903214828085	1.029190590292803	1.1494555162079727	-1.107400316839553	-0.13568253991583676	-0.25577120308587514	-1.0428435279875075	-0.22224718503136925	-0.28671659645087233	0.5521251634180073	-1.0315913053925618	0.1547676700208582	1.1564317664969332	-0.4281895370507961	0.5909718625233606	0.04997404537283293
-0.9052934765704939	-0.8907674715318677	1.6330765073841687	0.4360887301895768	-1.3067246963183563	-0.5285596924866834	-0.759386497247625	-0.14794688519689486	-0.8346064622943002	0.9943652440696195	0.24539208204057986	-0.2511903452462234	-1.4349548020261393	0.1172810305738711	0.6331838040754273	0.26801681607566324	-0.5711877320057264	-0.613180023213231	-1.0388653758550492	-0.7062331844148484	-0.7145386533281949	0.5188619633684721	-1.672851366694951	0.9877816779607139	1.149389266984322	-1.093401756417927	-0.18161931133205583	-0.18570282373746355	-1.0561020203809768	-0.31379669162887747	-0.14542648775150063	0.5092932913347248	-0.9513373552769316	0.12152549828457818	1.1122200423592479	-0.36746598263214314	0.5584623811940232	0.06857365727927398
-0.9253775800451527	-0.9305061011932324	1.6297722473775067	0.5129843650718299	-1.3692808878034053	-0.49670814698769883	-0.80866149441585	-0.19075287723034323	-0.8214706364128478	0.9050061428234469	0.2602231895641577	-0.13097627241074974	-1.4764256113487766	0.10246525111494205	0.6061745911880775	0.23244156144414124	-0.4710188580959825	-0.6004575162510422	-1.0372067372631502	-0.7023438758546543	-0.7193196009953312	0.48172561394808466	-1.6164256593186905	0.9690310191862863	1.1362520459344625	-1.1279340505629807	-0.2717766978088476	-0.03736715185540734	-1.0814184744825661	-0.3685209610297275	-0.035175294129484835	0.47222035566364723	-0.8926610902366547	0.05054462916653093	1.0868746850801336	-0.25288833630908175	0.605161170351068	0.1031555055812537
-0.9301856620391493	-0.977576733448843	1.6262964547475485	0.689835201012237	-1.4143267989312402	-0.4641155681623162	-0.8218223075988341	-0.22455679560560257	-0.8135786064724874	0.754414174112694	0.25401549515549793	-0.007014072476710753	-1.5275286824537713	0.12261501532646943	0.5764267218712101	0.17814969173310718	-0.3794276256842364	-0.5478521358328369	-1.0374361234513918	-0.7184526847639654	-0.6928665743617402	0.43205705421625407	-1.5770968636629843	0.9550042512622945	1.1246816190239328	-1.166223726842246	-0.34810127228107723	0.12136250340858937	-1.1107015942989076	-0.39187493638186394	0.05402488238038435	0.449744844916558	-0.8617702761659574	-0.03354124561566598	1.0810836574150513	-0.12264221850244646	0.7061496556727921	0.1286685990095958
-0.9276379633834198	-1.0201157449865064	1.6268321180273169	0.9007776977378802	-1.4502883792698789	-0.4544499160788691	-0.8260071099658688	-0.2537290861412518	-0.8247480088760302	0.6049500744257644	0.23026294703368283	0.15085379344010583	-1.591810205176216	0.1766011760441482	0.5334744120032558	0.1372866719284458	-0.29411325295424257	-0.48255388737372906	-1.0536872526337215	-0.7680590475817077	-0.6399239745870262	0.38148885334353555	-1.562201097831276	0.9097746869233607	1.1322307180588873	-1.1803216164178303	-0.4107824037259199	0.24452006813334556	-1.1548228521473376	-0.3828838962734335	0.1595174665957164	0.4540249003769884	-0.8419332521997148	-0.10172023832115809	1.0683199248813893	-0.023348520042646245	0.7747541940446336	0.13953160992312091
-0.913546799760612	-1.0535142276399865	1.623759577529319	1.1116787204236378	-1.470831203433735	-0.4676016466804126	-0.8314587606821779	-0.24941087672687906	-0.7851327692273107	0.4879704415418318	0.20030270450320803	0.34571242634501653	-1.6595896921240292	0.26116175257109225	0.4909337582165653	0.11613561123588782	-0.20668983022602325	-0.41066468379355775	-1.0689561383946065	-0.8342621507463124	-0.5704988999153962	0.3330372500387207	-1.5840107591417698	0.8374382969682269	1.1481702812691559	-1.1840036454007632	-0.4655041203488863	0.33897872003875373	-1.2110687678530732	-0.35569222854638183	0.28587106899951614	0.46927651263964404	-0.829144721602167	-0.1362133232069344	1.0622091968770047	0.03983459987530708	0.800492664782148	0.13049895678066825
-0.8964222983171602	-1.0721379264290953	1.6029018124052996	1.315578925176856	-1.4775812735296605	-0.4929031019508482	-0.8182168932209226	-0.20371795275430568	-0.7266258183086745	0.4478973777198497	0.1681278512430241	0.5369142673784937	-1.7119627042851093	0.37364686082137055	0.46404461168625105	0.10906452133768951	-0.11491943857448779	-0.3426063107896538	-1.084977881388695	-0.8884154688444266	-0.5079744703477557	0.2940004958827364	-1.6216879192363112	0.7604359780135829	1.1653983918794235	-1.183979669398084	-0.47679524561293096	0.36904683506000935	-1.2667916453362438	-0.3386149345728099	0.41004400193836493	0.48004276596856404	-0.8299292032244698	-0.14279752147354055	1.079837230775747	0.07676272413241472	0.8008025777814265	0.11139753081075754
-0.8870146286303342	-1.0727562260153987	1.5638676079003715	1.4387374690825125	-1.4991149946829685	-0.5160555605747308	-0.7950533816972218	-0.15462966250833357	-0.7048898159367816	0.46181797855192935	0.13441440081285588	0.6902931760211264	-1.7397792359743458	0.48848150761555936	0.44916210085945796	0.1208137281890653	-0.036315679475210826	-0.30160456805507524	-1.1227089685058305	-0.9252755067898983	-0.46451402807269837	0.2755752874003584	-1.6421253570166647	0.6837959206272235	1.191225651719503	-1.1782117281820284	-0.43543587744185797	0.3126378776782461	-1.3281310406456128	-0.3444545211478524	0.5345753419377897	0.49369718680330327	-0.8384844933695887	-0.1421762909567296	1.0966680372461024	0.08617489238818958	0.8131402535121814	0.09885217922401786
-0.8872358359986462	-1.0573605663164478	1.5089831871339792	1.4448507425615194	-1.528269977245075	-0.5362020014006615	-0.7769902856839884	-0.118102486260462	-0.6731783111300766	0.47338170090759596	0.10665180809840562	0.7816114892212731	-1.7550763993790368	0.5679095970320204	0.4366980695100885	0.12784749268604156	0.020260922563616383	-0.284395469383157	-1.1824376029055976	-0.948692680057319	-0.44328382960640267	0.2659302974945563	-1.6562605012083629	0.619999243375126	1.2133793921081717	-1.1794208037457263	-0.3840932135053538	0.19441922089608557	-1.3969439149874676	-0.3657497799754036	0.6533419418665035	0.5000998713945161	-0.8435258979083905	-0.1520652665304511	1.0986955039548418	0.10417475483095973	0.8706232304542325	0.08844043995030348
-0.8975537612930082	-1.024191369759555	1.4384561948606394	1.3890156251327246	-1.5451950298501298	-0.5592835785759325	-0.763081971934726	-0.0875824964962947	-0.6486565421644783	0.48484428283449593	0.09393112283475877	0.813406296621465	-1.759889315229567	0.6114787098365693	0.42672970315337927	0.10191463337024456	0.0448686013059484	-0.29083452503262797	-1.2479185371028017	-0.952935562122985	-0.4423635220985521	0.24894172525266675	-1.682907095233697	0.5956987373745731	1.2270267321801387	-1.1909395604616375	-0.3626471768403131	0.05445089580346444	-1.465433839554315	-0.4021073257322942	0.7161754495585746	0.48680734142797605	-0.8501185038437467	-0.1716361408389575	1.09610552652252	0.15199771499694212	0.9438960785620345	0.07414415440109794
-0.9137171548603465	-0.9756548522347505	1.3651816712702851	1.3139669674933376	-1.5365595953481013	-0.5606657668238648	-0.7534064927173997	-0.07337767697917444	-0.713703606882412	0.5030832734887689	0.09476947656832498	0.8091642827391536	-1.756873607101446	0.641832618792199	0.4130392797285783	0.0484397752192952	0.015552492016162777	-0.31070001202484	-1.309620480891158	-0.9379935457817318	-0.44562945090799955	0.22770252296913823	-1.7189512472358088	0.6021711440612639	1.2375769210464533	-1.1609113296771025	-0.4055126201579794	-0.09581361251381877	-1.5342818171325832	-0.4480066510500523	0.7162920398071954	0.4813615798055585	-0.8573386950769457	-0.1963078670780119	1.0933496286609394	0.2007109685901361	1.0016262013136368	0.06550139995544194
-0.9266463441461598	-0.9234935533852431	1.2935412216176514	1.247702511501533	-1.4766801557976432	-0.5444145837875628	-0.7569248487964275	-0.07232598404115774	-0.7914124489648018	0.5046953906260818	0.10847874080103234	0.8004333115826588	-1.763699138397822	0.6707836479376309	0.38852287311110195	-0.005988954296220439	-0.041539585730129155	-0.3357078518602433	-1.377865812741527	-0.9189394695718374	-0.42977158904890267	0.2011352134636049	-1.7601303714525198	0.6159322535018472	1.2575278747487486	-1.107297562542355	-0.45844124927832225	-0.2631388149342352	-1.5880669959657157	-0.4867638472782744	0.7035923390222061	0.48915615235138327	-0.8695233228407206	-0.23233078493715884	1.0925685885915046	0.23813100594710362	1.0621926164510374	0.04267788550037221
-0.9364557467547474	-0.8710462909770709	1.2153644762141347	1.1666567076948158	-1.380995418319635	-0.5171510011441877	-0.7728415074406298	-0.07351000920316335	-0.8267349159318347	0.4800416448988144	0.13309871850844485	0.8171950171543099	-1.7859793700906572	0.6794708576024122	0.3643466545052255	-0.052678883958341347	-0.08059315685970851	-0.362612582657976	-1.442323331637347	-0.9172741383610633	-0.3916569041028391	0.16290743893818654	-1.8111510083175244	0.6314322184701983	1.3006759941122055	-1.0347393281475115	-0.49679734382701424	-0.38769274857125324	-1.6092377578468422	-0.510130935474516	0.6860260748966243	0.4869778477024161	-0.8890080701539288	-0.28693567954743976	1.0856606331587328	0.27343096712720916	1.1084441893812758	-0.014247324231918665
-0.940424766317216	-0.8286721593290884	1.1356710212993633	1.064163295395717	-1.2978797768823154	-0.4474584277385089	-0.8009343198873371	-0.07887294670165927	-0.8632951762488018	0.444820256796159	0.1520464820821052	0.8773172761099021	-1.807266154223162	0.6628796177874859	0.35537884112380935	-0.09660258666322026	-0.09286399321301861	-0.39246268125854533	-1.479380964432594	-0.9252755067898981	-0.335282255029896	0.1139014056279404	-1.8652327592113043	0.6561481177357178	1.3486139323455812	-0.932930370483599	-0.5273597214088579	-0.408306848388861	-1.5990437779922921	-0.5193886034130945	0.6518521775785668	0.48292049431472356	-0.9122938529502974	-0.369060663446642	1.065997038871775	0.285243809877372	1.104874305465541	-0.06854793810706976
-0.9332520538343685	-0.8067869302222297	1.0604103304918902	0.9941993550461955	-1.246665698253031	-0.3595332126194216	-0.8295434781067342	-0.09895610290544218	-0.8591955344444102	0.4195933819725465	0.16038155966438042	0.9480107419093713	-1.829848599736939	0.6156417271595171	0.36025582219766833	-0.1266578291806654	-0.08191013442939016	-0.4201343191445641	-1.4979347780430388	-0.9305543592265975	-0.2549065177377794	0.04694090629275746	-1.9091128663945813	0.6688369329341776	1.3789627016997954	-0.8655064258054225	-0.49836555566924234	-0.36781758327530895	-1.5406600751889603	-0.5190738951545595	0.6257143711006539	0.48792433151155173	-0.938622832379601	-0.466352969283489	1.032744156744602	0.26963076522195134	1.0347947381351101	-0.09752318755604027
-0.9269641708247688	-0.7950186280962581	0.9733259260540208	0.9536958076947833	-1.2309975552520451	-0.2800106710448772	-0.8381862657786806	-0.140282063486384	-0.7945376577064798	0.4142881067545078	0.15863700854250884	0.9985664815195285	-1.8547619497207453	0.5360007345740294	0.37606170048451826	-0.13550809653711998	-0.04485874638307393	-0.43633939935790506	-1.512009679285643	-0.9363883220668885	-0.16758362160481352	-0.046206821600838756	-1.932887725656612	0.6532355347267065	1.3908643747285763	-0.8428354027002734	-0.42935239905011874	-0.30741511947131583	-1.443936617574541	-0.5244283064976936	0.6246434680762825	0.4863862953217061	-0.9643982342112791	-0.5353053305915414	0.9692937564924486	0.23778112409438584	0.9114572103211411	-0.10753780778672066
-0.9095676097444276	-0.7895724392402371	0.8728318835563293	0.8610345077843539	-1.2594908314352904	-0.2021925061210475	-0.8318129978983257	-0.2074441495876766	-0.7092177033234313	0.4345774897374158	0.15389037569841668	1.0444269138979094	-1.8634650647557394	0.43441550820949626	0.411895790613956	-0.15366897786510264	0.01231190997716097	-0.43511308898967993	-1.5151563872525438	-0.9289844928623022	-0.10431497224743147	-0.1428206087736712	-1.943049009851522	0.6138069856345751	1.3902283821815336	-0.8370606111977381	-0.37987975376321487	-0.23973741063417106	-1.3506392358341028	-0.5416716964966035	0.6317597913995271	0.4802411100020965	-0.9750198193464646	-0.5599981871202832	0.8686286180096181	0.18265221514245278	0.780705308220645	-0.09131368979224361
-0.874047300143088	-0.7803726566456997	0.7794699869746562	0.7710994347623463	-1.313611097879274	-0.13819944556057356	-0.8375468375834305	-0.279547799526869	-0.6307041492523138	0.47710244274162256	0.12419181583622282	1.0916100156765962	-1.8560576111020168	0.32404422428027624	0.4669919548791862	-0.18928570516464963	0.07546082728616565	-0.4267993715688442	-1.5144829329306555	-0.8976897018929625	-0.07308764276625573	-0.2174071359194063	-1.9478083281132996	0.5630468946864916	1.3739410105471008	-0.8555015824015637	-0.37122499972827483	-0.2239426852335949	-1.2803976597702094	-0.5535781589445202	0.6332020559565439	0.4736644394165571	-0.9663609184210417	-0.5441969564920162	0.7606913085175958	0.09449930914145686	0.6758958702242768	-0.04563777949715596
-0.8427934958753951	-0.7316274630105177	0.6865233799020178	0.7446334674439139	-1.3675983580159485	-0.10560686673519071	-0.8592483700879452	-0.333121455680673	-0.5666607798512296	0.5262015236156684	0.06449424564084609	1.1084461425444283	-1.8413198647701328	0.21859252429251236	0.5269450891587693	-0.2307169005212486	0.12881884929789536	-0.4234168296770332	-1.5231025600811094	-0.8637148237521437	-0.06876518764815712	-0.2535601566509153	-1.9171133642162388	0.506244280779415	1.348541058199566	-0.9037824015117277	-0.4158095582918552	-0.2821609455250214	-1.2403553979930564	-0.5611398990454364	0.6332927372610276	0.45848242155163244	-0.9518435679464179	-0.46954786908422996	0.6769743348575228	-0.020604892049060287	0.629114699130715	0.008886665111341303
-0.8168613815143312	-0.6589257366543616	0.5737752875435547	0.7001981811114307	-1.411031567667663	-0.0780500926452841	-0.8913488662936139	-0.37190872701719613	-0.5227673986478913	0.5672584079720183	0.01594968768710093	1.1015486415029356	-1.8133940216988536	0.13238955189021367	0.5801087568202897	-0.28356137411822335	0.17459874978097972	-0.4301041112922778	-1.5403859271105254	-0.8324200327828037	-0.08515463507135494	-0.24070714407217836	-1.840197441231543	0.4523542498813497	1.3120940478083394	-0.9563617753880134	-0.492367885095285	-0.36167790673500966	-1.2136523660531242	-0.5675651926571971	0.6321311529321731	0.43473333332607345	-0.9325186772656788	-0.35354680475812417	0.6464085543163843	-0.12961214214271927	0.6791636870394496	0.04797400946519148
-0.784941412528274	-0.5750044490550775	0.44679600614000653	0.6485270572870613	-1.4519576084266055	-0.046092224973381724	-0.9305281028016257	-0.39697871860919054	-0.48376666633601884	0.579992907412197	-0.003402714827326971	1.0972152923934935	-1.7861336920417756	0.06792171194023651	0.6299448711582629	-0.3440907331001616	0.2364998387005722	-0.4554676181831175	-1.5726499767412414	-0.7912605410107911	-0.10526185903348664	-0.20981249093934942	-1.746625456619687	0.40284516888240984	1.2619897599615981	-1.0038171349773528	-0.5447106539424936	-0.442194602886073	-1.1708123763337965	-0.5616600418616258	0.624945739091227	0.4075323629730782	-0.9181493421914894	-0.25079443206604357	0.6756307840645063	-0.20630555142302914	0.8167454439721373	0.06904658995779542
-0.77327590211661	-0.48998052719355306	0.3133947840677725	0.647899416816806	-1.4977550051907353	-0.006231075781246926	-0.928219556876052	-0.4145440801302379	-0.4364115604684443	0.5725759426359674	0.007759989364981457	1.080940708033208	-1.7852366957008954	0.013175182761745502	0.6786546487183344	-0.3861066930759081	0.3041371664379902	-0.4989960789573618	-1.6096340883223081	-0.7600364647425459	-0.11782721280493128	-0.19379678644283832	-1.659405438846446	0.3408211582377872	1.2027563290958416	-1.0309511197241406	-0.5754742360625856	-0.5163053887353548	-1.1136186732448903	-0.5514713619915474	0.6115594512865797	0.38996673698588064	-0.9171813214726472	-0.16255434233129656	0.7419746747293317	-0.2504564842238583	0.9682301334294025	0.09385569962803282
-0.7851855034174458	-0.44353334702079816	0.17102270673155057	0.7068119080050463	-1.530215194489467	0.06208897502858215	-0.841470465053814	-0.4498558893735799	-0.3827270290313482	0.5809583387776975	0.06423256297256502	1.057159721117222	-1.8062276960937556	-0.03292595701730873	0.719968910429594	-0.38964016439160565	0.3486503796643162	-0.5561880824446378	-1.6325462395093386	-0.74830489583098	-0.11681055541358767	-0.1736001915280136	-1.5922316820101243	0.27422299152428664	1.1328501483000177	-1.031964962123162	-0.5925174440083136	-0.5689599067460138	-1.0378378064749083	-0.5552303773018298	0.6066022066415041	0.38364756567194425	-0.9114442445518028	-0.05708038832747344	0.8153034107819501	-0.25831670129134204	1.1078125945346453	0.14000454260164208
-0.7899452757562937	-0.478570323577982	0.038397895480554244	0.8216231101499059	-1.5488959303509997	0.18964336368980156	-0.6745676980523617	-0.5113207249894578	-0.3276144995924374	0.6073253420710447	0.166506872492285	1.0618448799904283	-1.8353431042049124	-0.05063113662732462	0.7594764593397523	-0.37835959868890745	0.3820117159998781	-0.6125020328888047	-1.6382808942153724	-0.7390377342525549	-0.09814525729408069	-0.1375134234386628	-1.5754172868987173	0.21177875746045363	1.0572862838044568	-1.0201242419426964	-0.5774833225547991	-0.6209732903922875	-0.9332477135801701	-0.5723295260155774	0.6154932926382031	0.3777668390637105	-0.8985106588618293	0.06027724059656564	0.8729870644074484	-0.22684811960733037	1.2371914643598583	0.19956156853730928
-0.7876874350314552	-0.5673787541573379	-0.05798237340228598	0.9823516043191287	-1.578868901703056	0.3742508747155802	-0.4687979036147564	-0.5822891037439041	-0.3090417468925983	0.6181872111482992	0.28071197329547054	1.0882069327694148	-1.8683133460534005	-0.04341904177651982	0.7978662476403684	-0.3718732734098563	0.4098034001791733	-0.6583238051975847	-1.6176684866078896	-0.7478134286583737	-0.07549971226336509	-0.09728412172382636	-1.6095676462461097	0.1480690229847444	0.9869461705937231	-0.9756658826883033	-0.552800259936178	-0.6986918153767548	-0.848957822303498	-0.6094213910423839	0.6259432334405404	0.385001176707804	-0.8913615150208389	0.18035222477440943	0.9084130994739288	-0.18190389032855792	1.301888745171181	0.262039224525832
-0.7794391970681946	-0.6258647425250721	-0.13043835535164572	1.105565446944631	-1.624629721732676	0.5506522471225125	-0.2709143902519001	-0.6592681514090011	-0.3274389260676237	0.6399293384716752	0.38119327193993335	1.1179619200970123	-1.9064340830204922	-0.020235407406350735	0.8292435889455705	-0.358747173980063	0.4131162745430025	-0.7074614318252811	-1.5643567837817465	-0.7958746752572027	-0.05407016921053124	-0.03125813334119436	-1.6608024990015662	0.09087999673816463	0.9308430155454447	-0.8941269227183429	-0.535629819708911	-0.7912650975835046	-0.8105478610195835	-0.6625196677741358	0.6311854764711347	0.41980185529297814	-0.88706018748421	0.30608167447261214	0.9372387389277257	-0.15199765236311583	1.3192438731307548	0.31824239963442535
-0.7616434456795207	-0.6331606776434502	-0.18269260922748903	1.1391151802753727	-1.674161270574503	0.663160437373833	-0.11721746658802779	-0.7313300122248276	-0.3688216058661307	0.6764226440876093	0.45097289382712624	1.1595059172969013	-1.9308298114599196	0.019406402298102088	0.8634253373043812	-0.33059137965814567	0.39062707523256845	-0.7593628878629343	-1.4943175343053872	-0.8678516337661677	-0.029162063122609598	0.10151913550664574	-1.702217571155586	0.05374577091183806	0.9002226243742643	-0.7955684259891312	-0.5291025077769189	-0.8680382210476065	-0.7843854189204233	-0.7083009774949428	0.6231364311589211	0.4583954285544687	-0.8789430229243773	0.4050517253106415	0.9678490347059825	-0.1334850917599279	1.3712386439210331	0.3528350784557602
-0.736260535819093	-0.6173064457513244	-0.19461563121874048	1.0855417804882914	-1.706857546068709	0.6694270018079348	-0.06989377611892196	-0.7590536131504934	-0.43160377211397194	0.6444867874891348	0.5002976538103754	1.200072289287869	-1.9406871260876588	0.07388300067300417	0.9037819268821454	-0.2933074511040091	0.3605471818152586	-0.7994310045769906	-1.4200846347722054	-0.9541377120415909	-0.0053270953922175245	0.26284431916244033	-1.7244153047313913	0.014370353516388528	0.8988082034493298	-0.7081656207923972	-0.5285344008453945	-0.9228660758866905	-0.7756587543479679	-0.7359690785578327	0.6100610506839302	0.5060919490391186	-0.8632741126343728	0.45725621901242963	0.9991999021562936	-0.10526244369964136	1.4025790863417014	0.347907192149027
-0.7181800117263855	-0.5666187609158402	-0.17853670479288083	0.973362797408115	-1.717321817296235	0.567141849576873	-0.14452075032416847	-0.7340811295130172	-0.5071091664599543	0.5426199865521389	0.5369598802340398	1.2285418178632503	-1.9405295890958911	0.1282379400941763	0.9437811761115904	-0.24185645915266146	0.3279056255834125	-0.8217009490585617	-1.3419227615532483	-1.0506031715395572	0.013015928979053359	0.3988156627585509	-1.732785247349625	-0.029893179973786117	0.9033065257351867	-0.614642084625894	-0.5395000481799206	-0.9613450044339495	-0.7958606669040754	-0.7635453897119835	0.6071981123566783	0.5804048469358267	-0.8280138839428464	0.4644912302014087	1.0466612386035954	-0.0793019030633592	1.3855417172801214	0.3046609283626804
-0.708487569335526	-0.46936023599034016	-0.1553286417952707	0.8976699096825188	-1.7184822973275047	0.4210197432633521	-0.26442404396959895	-0.6874549151186267	-0.5795976224045601	0.45827806354509315	0.5474247639776003	1.2376618094316	-1.9213904521164615	0.16313885244546483	0.9956384074596564	-0.17817517740085198	0.29533007538727873	-0.8166326935185865	-1.2729069273782734	-1.143801611846961	0.027717592236229622	0.5226592858585013	-1.7356476683785604	-0.05013635640954759	0.9009083038390451	-0.4837091339927889	-0.5635144015978938	-0.9761073948410239	-0.8241995096608873	-0.7800675732850835	0.6211673514044305	0.6551875070172164	-0.7758058919015606	0.42818516646045	1.0917025648875716	-0.0636819300544194	1.425516571237639	0.25312209692317106
-0.7024234363076667	-0.40834179556703887	-0.1200049587732338	0.9011067251209655	-1.707645608439514	0.30265094596543474	-0.37357413669772865	-0.632495253039886	-0.6533765437565443	0.39912317216244875	0.5415078280892527	1.2259370724969192	-1.8645260281696836	0.17234691450590325	1.0569751635679314	-0.12645461310734363	0.2752265227961487	-0.7869530187154142	-1.2091346261986102	-1.2387254908610685	0.04216675235045782	0.6400938375749148	-1.7509035652724776	-0.0504792973608574	0.8943297559305678	-0.34579916657993065	-0.589833730534916	-0.9731190567019399	-0.8573825990427956	-0.7699531995316036	0.6678250416396597	0.7100035343897041	-0.7146488887500003	0.3585439577085866	1.1084038724863108	-0.03298585978779399	1.4789824480371487	0.21452573611343512
-0.7045795724953499	-0.43605965077135816	-0.08281247296054368	0.9683278489661106	-1.656258621610728	0.24277223130848222	-0.472475366240021	-0.577385846602421	-0.7289931346682414	0.3461838198567434	0.553031557444282	1.1976569799481798	-1.7626446050651747	0.16451511935953606	1.1053590467303356	-0.10400545790561536	0.2751542304713215	-0.74596980030664	-1.140812832285494	-1.3346429114255531	0.055047735050587375	0.719603982127372	-1.7893537653195195	-0.0355058192050808	0.8655047187203111	-0.218061874589688	-0.613132032507947	-0.9809213359159845	-0.9040909654149176	-0.7581778655247433	0.7492309441213394	0.7417559783542789	-0.6528435781445362	0.276685215459446	1.1078656428011564	0.005227474047117301	1.470603028208566	0.1919693744691333
-0.7066492598264514	-0.4910831614557944	-0.06970376932755762	1.0919426073104985	-1.5730764770197543	0.26400444705178683	-0.5318431220581532	-0.5447903303777973	-0.7939231503696325	0.36065303089334577	0.5964248436131675	1.161363066915234	-1.6293490197859632	0.1447113227976783	1.136064588180698	-0.11502474579975844	0.3037002693444676	-0.6909006845565024	-1.0834133499509466	-1.414225236037224	0.07546394312185331	0.7682194735469998	-1.833438774658881	0.000749318548874281	0.8199815646889899	-0.12611047917031631	-0.6370132358638441	-1.0181940625234673	-0.9555803925865911	-0.7667973750501806	0.8323036553425656	0.7470381931420296	-0.6073347631269195	0.1957054932613029	1.1136769046649293	0.025686901989188316	1.4755537902982998	0.1870198271236883
-0.7217142443925175	-0.5178349235565145	-0.06988132063939077	1.204384259309945	-1.4993012035132007	0.3441842529680059	-0.5367273928265642	-0.5321734975485437	-0.8486757540826761	0.4604571800557949	0.6792692150130429	1.1448483047354556	-1.4958412418239622	0.11013736888453973	1.1550636598201278	-0.14760982106670517	0.35026909911153814	-0.6247243830542851	-1.0407504597866226	-1.47482773487515	0.10810994157722434	0.8018409459518235	-1.8695450182234428	0.03297610766350181	0.796840710867931	-0.1203356876677812	-0.6613708205529464	-1.0777380582802327	-1.0013971367538042	-0.7866152534418303	0.8959317039882027	0.7347165050238313	-0.5852331035340279	0.10720761399236882	1.1262261546924779	0.042100171476071216	1.5045169254080495	0.19831605881143183
-0.7611628917414643	-0.5432006640846045	-0.05864743848559425	1.23085299156437	-1.4305768445267024	0.4190737253105515	-0.49639838637122474	-0.5168334068466774	-0.886950782491987	0.5669059489020726	0.822603473576145	1.1623880511308162	-1.3953262109949873	0.06662148187224701	1.1593231567720912	-0.1772296005698916	0.40229128468624	-0.5514125112523665	-1.000737274181343	-1.5129005299443907	0.14689575329796553	0.807392219968467	-1.9048689081011372	0.04545722622947897	0.7999676742242263	-0.18662590993353842	-0.672765506976383	-1.1565812850734094	-1.0476316094343414	-0.8163639257694812	0.9290260619671754	0.7163888203814841	-0.5799223109664351	0.007751566491528539	1.1513610763052153	0.07017385993569579	1.5244847376400181	0.21537773696939796
-0.7858872647238142	-0.5823622141320862	-0.029796854984804742	1.2340741419954164	-1.333468939560489	0.46758563311737084	-0.40495114841956836	-0.4980735728827835	-0.9069193447140922	0.6421636224889766	1.023020898639486	1.2116887770644684	-1.3398346094050404	0.022375641137574325	1.1550236377011158	-0.18665633801188894	0.45611449209251076	-0.47332506825817555	-0.968402644185014	-1.520679147064778	0.19139278742302074	0.802876579358194	-1.9280476883636493	0.06960799744847383	0.805675044841702	-0.283920528807213	-0.6787483830989978	-1.2460955956941513	-1.0863504791986964	-0.8749608551295289	0.9259644884015319	0.6922674021280668	-0.5750111599800156	-0.09315401888186976	1.19944562607217	0.1035200254233993	1.5620626695398279	0.21881823195131528
-0.7713791124986715	-0.572662639371954	0.013290936249606995	1.2438564855362246	-1.192399124871008	0.48966198247596304	-0.29792047496771346	-0.4803758791377476	-0.9316400970078125	0.7064950649075928	1.2096200250250024	1.3227828583315928	-1.3308453557523467	-0.01261271358670744	1.1494376933761916	-0.17434725014218033	0.5120216043405449	-0.41282462018230454	-0.9569039262872746	-1.5165989088116298	0.24072725018139735	0.804236502013025	-1.931558966220186	0.11316149826480926	0.8101236802098211	-0.3679461427693685	-0.6740496653528494	-1.3257103570614188	-1.098183780193768	-0.9546126411751914	0.8974473772202775	0.6696944592241545	-0.563750148314953	-0.18892494386122055	1.2700265579426848	0.14109941491130754	1.6004094995137954	0.19659761640703283
-0.7411754075771028	-0.517162522756409	0.07260812112329725	1.252319954608699	-1.1056756873479356	0.4893913442176266	-0.19558794764527737	-0.47472041777569735	-0.9813478881078863	0.7380386192369113	1.3367348041300375	1.4152986778430137	-1.3490231955779295	-0.03749577146679242	1.1426825314315676	-0.14368235940477347	0.5610043691279387	-0.3899544875446839	-0.962379786319395	-1.5108780894930904	0.2891845967590065	0.7927364381267866	-1.9380661619649253	0.16311978360842283	0.8133135803285845	-0.4176107197484673	-0.6269382145000932	-1.3884382912718265	-1.0751139332226582	-1.0251422586713672	0.8456856249898562	0.6510257620329274	-0.5483683879017911	-0.2993560638257171	1.357948198090543	0.18214298115879432	1.6366732433786915	0.1569651359122913
-0.6885331391457397	-0.50141391704361	0.142813113559922	1.300028925156082	-1.1238210728225497	0.4744579117487012	-0.10644625360888868	-0.4890575695168063	-1.0511003232908174	0.7077945661741718	1.4036141097771189	1.3792990672086014	-1.3749396382440109	-0.0516196156263821	1.1421165043198303	-0.09839005865508213	0.5884974545742514	-0.4019360214747122	-0.9826451737959483	-1.5119953817703824	0.3334988983464016	0.7629924887788143	-1.9553648712634413	0.23722884017103113	0.8105244880129059	-0.4530849282845038	-0.5645411365210127	-1.436539668626936	-1.033811465258252	-1.0755873699457454	0.7796394082246699	0.6226277680389665	-0.530052962252016	-0.4040101625896675	1.4525228427676784	0.236440487688429	1.6717797171829918	0.11605465413360538
-0.6112860005631839	-0.4985774676914441	0.20298495220582682	1.3673827659288584	-1.1823970505613806	0.43981943656565575	-0.05938073602612779	-0.5134345581463329	-1.130626351355025	0.6507697535185851	1.3861807134967497	1.2580566273713552	-1.3946639126214344	-0.05242560619484314	1.1476881550308211	-0.03977673693588174	0.6018243874989528	-0.43614674636954254	-1.0183823655845237	-1.5418652715126695	0.3812452492320258	0.7315713014898841	-1.9661315481922372	0.3224279308774012	0.796347154151736	-0.48497986213480526	-0.5194535666118119	-1.4860754482888052	-0.985969264349966	-1.115472270767052	0.722501550085609	0.5940244705717002	-0.5133597853910039	-0.4662811262985511	1.5408006048124816	0.28540662618507223	1.6720896301822705	0.07145096525470768
-0.5650536605860073	-0.46952253963174434	0.24151358687367006	1.4352951237720817	-1.2715478531928401	0.39304734613385683	-0.07131072498351315	-0.5333087687332911	-1.2165227721445444	0.5910110844248179	1.2897336893216147	1.1052155817329392	-1.4156291926891078	-0.039947959752912154	1.1464017297768723	0.017223297997160592	0.6090630494153654	-0.4747477364799222	-1.0648860039776067	-1.5864084617320504	0.43265621810017246	0.6978800894617356	-1.9773359706363045	0.40566597896078954	0.7716461311137118	-0.49242269839519065	-0.47436895559287917	-1.5377193646742469	-0.9268519039055867	-1.1253287585864544	0.6661323239559764	0.5776175913067169	-0.5121046147953185	-0.4881002634298012	1.6123770592585451	0.2947529750824152	1.6571941914701314	0.020208168010914553
-0.5625695272659995	-0.4519216114083121	0.25925969002420257	1.5078608688903707	-1.4174557723106818	0.3455599974478826	-0.12216177756256572	-0.551601957486277	-1.29225348584737	0.5192749366758839	1.175320211578872	0.902809952838048	-1.453585962583135	-0.03470141737330719	1.1327398935799369	0.05193177386696775	0.6014754984530475	-0.4885520640690646	-1.1166008260317626	-1.6167486042366153	0.48847934715036007	0.6494528950250843	-2.0019056018976924	0.48761920601532777	0.7578795424391744	-0.5070994371783245	-0.44027366303061866	-1.5731393216354985	-0.8768157507214418	-1.0948413960408527	0.6097026436233545	0.5739673651457486	-0.5178860963362933	-0.46826314747123315	1.6547596118346533	0.28027271622737676	1.657154961976552	-0.025648250940097594
-0.5812170541533457	-0.44573088680045087	0.2534335995206533	1.510153000828	-1.5423353942429892	0.2983787277445509	-0.1693954077224816	-0.564511314179085	-1.3513573867503714	0.4549097807810125	1.0795395090127853	0.7298075015069904	-1.5101578178309165	-0.055231365815241615	1.1141782065268502	0.04725365691379026	0.5796557889334062	-0.46525587193795126	-1.171338840412997	-1.6308986159256107	0.5394650475672261	0.5901079625569562	-2.032228016420055	0.5361767466282387	0.7546233930967612	-0.517642028070853	-0.437912468596471	-1.6072389764734816	-0.8481715098078301	-1.0486579591008063	0.5578674827178763	0.5845979093990941	-0.5211483557618715	-0.3921180355535757	1.656256942537714	0.2543641382424884	1.6467199166844035	-0.05326968546963552
-0.6194579601235783	-0.4292171353496014	0.22423393208473358	1.4770843663599202	-1.5743699633583332	0.25550833887043667	-0.1844414833778456	-0.5415412260361767	-1.4038011986121197	0.4128169732451729	1.0052603990237654	0.6582277457257305	-1.5880486076176858	-0.09051626423923961	1.090630906934016	0.00027756584229945427	0.5712101595068324	-0.41504753927878413	-1.229723507017555	-1.6212566664313854	0.5717356137179508	0.5327575833159133	-2.060566605522146	0.5431466592020401	0.7464879884325012	-0.4600276936318585	-0.4468335227555628	-1.6645227019286852	-0.8226268846695511	-1.0040393215573655	0.5070859522073443	0.6047385281023223	-0.5338599183511932	-0.27898646456702425	1.625950159739808	0.20683909727783006	1.6439973898299858	-0.05966330206247437
-0.6728935239447491	-0.4342923444538407	0.20009899105246762	1.4506736977613337	-1.5380426156745952	0.24856195690646646	-0.17779803456991994	-0.47461942739423274	-1.454202505135206	0.38359045419305626	0.9594465481732831	0.6380629572468985	-1.679448998208682	-0.11948250075388653	1.05951370940239	-0.07891449375071899	0.5841159110608005	-0.3563402459407409	-1.2903961538073925	-1.571586660382658	0.5902979171344128	0.47405425538237145	-2.092028400215462	0.5341625723085739	0.758701032812439	-0.38820243989036163	-0.4594058475058055	-1.7220617944612289	-0.7920098418694873	-0.9602555350886497	0.46557550554086935	0.6182955167802386	-0.5458728482504637	-0.17808933130950128	1.5600554682859014	0.14869981872182297	1.6677783088378824	-0.04839595175967873
-0.7120396002956599	-0.47099100114921455	0.20009899105246748	1.4102503335536987	-1.4627311193186245	0.24197642595361132	-0.1658770516434532	-0.38846766715053915	-1.4986899100974962	0.35387662216597277	0.9249674336396272	0.637447290160311	-1.7582657197021667	-0.14181832429024985	1.0307463820013103	-0.1819699265251054	0.5962358764753406	-0.29526183889978513	-1.357512199807958	-1.4970003294033085	0.6051424440119421	0.4103157266447889	-2.125054902282513	0.5206478007344238	0.8169208505563453	-0.34392903837092453	-0.5012918981446458	-1.7846375950936466	-0.7719202596699042	-0.9044079320427502	0.42542959659899643	0.6186782859677569	-0.5420096462991212	-0.09007322264544074	1.445032142412635	0.1024461306279298	1.673941262279223	-0.016301512736336093
-0.7350782205746679	-0.5212252662880766	0.20524797909563536	1.3941362865904907	-1.3884271457405186	0.18892810543562774	-0.14300473511946726	-0.29328945626002695	-1.5312178317945835	0.32568296143186887	0.8907911925646298	0.6258172712389511	-1.8033341595102705	-0.15606002556126478	0.9954926125975427	-0.2863607792098847	0.6027233268424594	-0.21996045450651666	-1.4272132516990894	-1.4138716625317516	0.616737654128902	0.35855846519438456	-2.1410310613008483	0.516435906233831	0.8979900255372492	-0.32115526096857766	-0.5634108404385011	-1.8878765277858895	-0.760315129711522	-0.8266706212365109	0.37580101410260625	0.6134621858578502	-0.5304644450652237	-0.012410955928225281	1.2905602227733128	0.05711044937532515	1.641329784266579	0.03005672027814532
-0.7523832475715697	-0.5830449199252958	0.22081230765160514	1.4067278050994898	-1.3209131441505306	0.13350525638914415	-0.1379913779078833	-0.17960911099970425	-1.5550812000421317	0.30444960111380476	0.8614948486555342	0.5817632466860516	-1.8189914074675726	-0.14874147912594554	0.9480406730635547	-0.38405379600868805	0.6102448717690659	-0.13400758277594688	-1.4862596092312668	-1.328363445968367	0.627023834794262	0.32648869940853453	-2.1356818731957974	0.5377996784541541	0.983951705684729	-0.3106229455057691	-0.6181088859393207	-2.005736583991361	-0.7555726824720256	-0.7487759563010035	0.343008927138577	0.6022853255823198	-0.5101448908935643	0.028788882904343848	1.1251213674440024	0.014532252823345412	1.5719445789725057	0.07118020227082147
-0.7659811441891764	-0.6389520837684908	0.25635567280523286	1.3702306500009416	-1.2484745840324318	0.11492787308475952	-0.17918496333144834	-0.07791179686426698	-1.5680619359766657	0.2941547314099397	0.828762708231419	0.5210320862162521	-1.7914835196805754	-0.12686187666606968	0.8948026786095834	-0.47337348113331973	0.6070011465855059	-0.07623762032358601	-1.5292107025551764	-1.2449554560274871	0.6426192262810839	0.29627400760312106	-2.1148656768845	0.5681040661797491	1.0728416015175535	-0.30918781048823496	-0.6808699074214086	-2.095142227770681	-0.7620702915322091	-0.6900129309156176	0.3391830397208615	0.5864734784179332	-0.4598610990579283	0.047725848522226826	0.9581811345718924	-0.010323215426631106	1.499946689406037	0.10168255494891132
-0.7833268530009404	-0.6757357566569813	0.2825700707269373	1.28571485152387	-1.1851968333302323	0.12085613969593975	-0.24945001656158688	-0.02364513774799413	-1.5706136045372863	0.2976731923864321	0.7921392496104627	0.45650543964122664	-1.717756207533376	-0.12606348978221688	0.8361359695839491	-0.5479537800420006	0.5800392525694468	-0.05915819193229612	-1.5553224969833168	-1.1651433086372591	0.651596377494845	0.27617853514211743	-2.080941951740049	0.5833335425104476	1.151128309105143	-0.2972888628726908	-0.7338340432249717	-2.150230883029176	-0.7767048307930968	-0.6505826086899731	0.33526647099866314	0.5701988285086379	-0.387170735904505	0.08682956261780249	0.8067767194539774	-0.022409728140800972	1.444409495345529	0.12663968171700674
-0.8157629725130585	-0.6996536456538116	0.28402960269709315	1.1960175629972019	-1.1475959502540114	0.14854823291501493	-0.2829464475597022	-0.0007412157170804845	-1.5748654100631827	0.3216404091426767	0.771163445357627	0.40848340688740975	-1.6315706128739496	-0.14354436069629337	0.7765601867121912	-0.6085785261603956	0.5409133891150398	-0.056794487959705396	-1.5704913938929181	-1.0874596737499735	0.6350175527144354	0.2734098720961281	-2.0362484450886793	0.5602019338368943	1.2034552584053526	-0.26614403539193626	-0.717793899080217	-2.1715241506056673	-0.7921888683751976	-0.6579345432851992	0.3296744572222058	0.5489412197218337	-0.30303582198947987	0.14932450739737355	0.6908185736012327	-0.03180111133601849	1.4009863689023734	0.15213111410663727
-0.866566931435347	-0.7262096128855362	0.279530633015892	1.1179993641020698	-1.139000417644175	0.22546749219508463	-0.2294476218904597	0.005788334808686175	-1.5979240663220031	0.3560925170144089	0.7544327155013448	0.4154587120112739	-1.5635403527555676	-0.14947143284832604	0.7192513710101691	-0.6666941758633005	0.5055215813951957	-0.050659231253419465	-1.5799432811878886	-1.0120601237080376	0.5967533593284687	0.26552580767927425	-1.9864323845352012	0.49314007231598883	1.2261754296562315	-0.20624513041190323	-0.6720672088730513	-2.1569682271972934	-0.7936667146282159	-0.7124140395960772	0.3324855776611817	0.5144885131253125	-0.21487192887462547	0.22082095558379383	0.6128804870870279	-0.04027448768994751	1.396510283684951	0.1748463233681527
-0.9218001229507304	-0.7745735217758314	0.27053269365348853	1.0685761332394512	-1.167197754793658	0.31753282828991536	-0.13746002208366218	-0.010526835438361271	-1.6325413129643693	0.3987768428154598	0.7201159411415297	0.47456613510985396	-1.5148292718929206	-0.12783895013821345	0.6526002492416929	-0.7206293806293231	0.46900767106824776	-0.03963355253487737	-1.5860984772390319	-0.9564288683570499	0.5454918989002256	0.25913417120156795	-1.9271287332393918	0.41876535726997133	1.2245125741426084	-0.11947255157131735	-0.6546304685216326	-2.1083832823978597	-0.7786284881485699	-0.7701804888294347	0.3398998538420142	0.4722273151034206	-0.15001750102020953	0.3053083058700522	0.5656902889021721	-0.05929281810003386	1.447477241743446	0.19248201905195778
-0.9666111420211678	-0.8449592009316266	0.2376766729315086	1.0352420649161096	-1.210388227934534	0.3684547053495404	-0.041791957641294834	-0.04752762175103546	-1.6665645358477832	0.4560774930040468	0.6812706028278569	0.6012886885749664	-1.4889449796333225	-0.06467134025622565	0.5742083529888451	-0.7566110674074868	0.4224325550120621	0.009600400586999536	-1.5902333103245105	-0.9310599693394238	0.4803327983805084	0.2819704108592315	-1.8550218017664335	0.3528579026133341	1.1992351828588266	-0.0524664743684131	-0.6210855295492864	-2.037385801555296	-0.7488925365824907	-0.8159180890698892	0.34149757206385956	0.4234416422942873	-0.12746291430198803	0.3833805002072039	0.531976067044867	-0.1138328170028388	1.5150343526367145	0.195186038717704
-0.991368568978093	-0.9292823832620076	0.17869954396014393	1.0495976125882052	-1.2468286309794843	0.36994643765441937	0.031889383317455305	-0.09952025607086853	-1.6913262552972932	0.5200564763527181	0.6486402278858512	0.7670249151698177	-1.495429716620977	0.04474187941237125	0.49764032187381807	-0.7955456081490028	0.3711332926856344	0.12344720211323601	-1.594791625603666	-0.9300841064643205	0.410093733313848	0.31657521195293337	-1.7779630681881031	0.28444842805840875	1.1467757351113164	-0.005130994792472007	-0.5939199579955148	-1.969827626243714	-0.7095347879154056	-0.8581458180380694	0.33883758713235557	0.37124932371624275	-0.13311710259858903	0.43310007184174903	0.500904431536478	-0.1893310853010941	1.5740198191828607	0.18069841399321876
-0.9889073191789451	-1.0199276788623393	0.10632481430602958	1.075228569236959	-1.2608541460852059	0.3562308773480084	0.021892688997350918	-0.18636501927703028	-1.6940154564523513	0.6211233484440131	0.6199157090667018	0.8920899034018103	-1.5180153771754021	0.17765808820467824	0.4251831341258536	-0.8263432114240874	0.3240615597893298	0.26752940821676474	-1.5924507101441776	-0.9474657799933309	0.34822049606223193	0.35602342988653335	-1.7158125187539717	0.22173370535692266	1.0801157662743583	0.028099744921405368	-0.6400756872915918	-1.8951028727404027	-0.6612678378465132	-0.8849746970781988	0.3378530472551105	0.32816691180112983	-0.13981923993026701	0.45494879137856126	0.46837593372240793	-0.26644365996931313	1.6229154599803581	0.15185674094963256
-0.9551007310286647	-1.0869358965279532	0.03421490694753137	1.045234543592333	-1.2185880667801263	0.3435849825388321	-0.08011862322230726	-0.28015722424260725	-1.682726078806852	0.7345416122907642	0.6086197405525835	0.9675767772325667	-1.5327820588731207	0.29903570560415743	0.3607332289030235	-0.8122051788944935	0.27375553114313894	0.4124081603298656	-1.5819077680307772	-0.992953011472323	0.2896929254546783	0.3989760638921981	-1.6822178788905044	0.175364224616452	1.01685107014948	0.013453832427431246	-0.6929510563871043	-1.8028121243213477	-0.6231948676321708	-0.894245477860883	0.31775634291871424	0.3015574938288443	-0.1361010930713505	0.45381198179337695	0.4366487101764628	-0.34117634520370166	1.630765281645618	0.13126070330866843
-0.912433135078766	-1.1164262105463414	-0.03892118680647812	0.9972463145097255	-1.1112420013088113	0.31844139958575923	-0.20614301588236064	-0.32766797508155393	-1.6796798781513407	0.7725918675374113	0.6279164143506184	0.9862869676496814	-1.542973737728285	0.3933556113256279	0.3031471170907062	-0.7456166631141583	0.23501313132477328	0.5472319083965542	-1.563186326052002	-1.0426336247262147	0.23874044913556824	0.40518986433042653	-1.6814324206255145	0.1714614599874627	0.9657397941032537	-0.052226714341617075	-0.7013690992005757	-1.7007576602005952	-0.597590566991989	-0.8979127032624259	0.28055973545121987	0.2928442752329764	-0.12827699900437836	0.44391878016171765	0.40727674735803543	-0.4014738058809263	1.5471515390302568	0.14311290165665871
-0.8713368742279105	-1.1293409431552504	-0.10762752579745863	0.962195220935157	-0.9746910759101496	0.27953714994988643	-0.3008024048617982	-0.3575855049838767	-1.6834312991315195	0.7261408269801672	0.6651431969012218	0.890631922553902	-1.5550430003220659	0.46967379373736584	0.25045227996618025	-0.659565024229867	0.2501127977800249	0.6644797761404057	-1.5400153801910588	-1.0689889938241082	0.20410100481481708	0.37290390571226995	-1.7102025460866315	0.22823992312332023	0.927984361544933	-0.10224408107442928	-0.7073460575426537	-1.5931448871411469	-0.5653973888769485	-0.891404361637996	0.25519487914009137	0.3016096896271426	-0.12111897423936183	0.42619891922983044	0.3897013223758873	-0.4446547691890729	1.388248552337107	0.17421093289929895
-0.8271716789684064	-1.141722392370973	-0.17878347102288647	0.9143314139722042	-0.8763462122859638	0.22977515114027436	-0.34757972945515064	-0.3801864558703942	-1.7034788694397907	0.6415200015786433	0.7061668011295649	0.733416934371763	-1.5657651608842023	0.5476229664975458	0.19392389558488726	-0.5698389069585942	0.31977116746805223	0.7669489367578237	-1.5263727836878325	-1.0725282646138845	0.17256136881473155	0.327559202626569	-1.7591648476564248	0.33012719674201674	0.9027467197953415	-0.11578709744514352	-0.7048842608393818	-1.4817179079478133	-0.5136060738721167	-0.8663981679285497	0.2461224305344257	0.32012527914336203	-0.12062460280191054	0.3988351940845961	0.39717583537197954	-0.48601011134492167	1.2481011865243197	0.20475660765481085
-0.7804104753980242	-1.1582670588011372	-0.2465117731266492	0.8603460387222676	-0.8201576977633275	0.16428069262283884	-0.32130013123347123	-0.3717032638273188	-1.7545093144267916	0.5154316003827473	0.7344721430819309	0.6035754520394334	-1.5800270812001358	0.6354341181944635	0.1254231801735112	-0.4739375094184554	0.4070028583782513	0.881688610787813	-1.5292754012236558	-1.0588308270118938	0.1329515994696334	0.2621155400986981	-1.8164908826882074	0.4524073815780317	0.8899208700966387	-0.1123482536322461	-0.65319540674148	-1.365553054468514	-0.45071511551326005	-0.8119230425657061	0.25502215284583807	0.35129660988688666	-0.15267585761201477	0.35738179177577767	0.43492880328781186	-0.5297349504043225	1.167900409850376	0.2379954715567138
-0.7276309058415021	-1.1882571649851206	-0.2769573090896711	0.803615082031962	-0.7304914956910462	0.0894943205691829	-0.25379392547485746	-0.35450703956266116	-1.8257570507960499	0.393575772887666	0.7373361145070033	0.496554245345118	-1.60213691573861	0.7440603565061195	0.059032202178611395	-0.3865545978905736	0.49248381776980404	1.0168828453705814	-1.5422268983135903	-1.0253827733942285	0.1013289032251572	0.1899350299576636	-1.869057599458212	0.5765133647182034	0.8901759296076925	-0.09118771869591	-0.5649228333656306	-1.2592877502426894	-0.38815412757669276	-0.7347845516402904	0.3023923390448637	0.39912883944711053	-0.21477719901834796	0.2957024761781417	0.49804331584170997	-0.5719286233359894	1.1611215533598371	0.2540065893372004
-0.6904934940994002	-1.2302706218744262	-0.2686695749746014	0.7384842497970064	-0.6290974624718048	0.039155604518591555	-0.211846835464402	-0.3626837780343937	-1.8975724748955378	0.373856454139625	0.7207362259848618	0.44480438220987645	-1.6266419555600795	0.8657193102360996	0.010431056084429353	-0.3221102190471101	0.5640406467706895	1.1603833876438638	-1.5649037816152447	-0.9792237522548396	0.09015896155947833	0.1498731033388065	-1.9091408075976837	0.6574474292272994	0.8968074768950902	-0.060440207830988	-0.4783220329914023	-1.1788851542751184	-0.3278397467706047	-0.6499007407964796	0.378840996881468	0.44944558900631665	-0.27501946699522273	0.2142409833751248	0.5764872573231645	-0.6121269304541391	1.2664135141272332	0.22397716933763223
-0.6796594182789771	-1.2667657549559754	-0.2475499968992348	0.6771607344234678	-0.5459352688269271	0.036027155127582214	-0.22897330426205817	-0.37100329601095616	-1.9649137003376989	0.4459021528978148	0.698844532393043	0.49524848987576287	-1.6426528579886974	0.9764327599726854	-0.023187523885430075	-0.28090712336464674	0.5980211825841211	1.28598572632532	-1.6008174243178523	-0.9474445655830029	0.08490955411397823	0.12125544890752842	-1.9455978684900868	0.664127532546473	0.9167650555197507	-0.034895489547531834	-0.40396512054762884	-1.1318324119397238	-0.2956290170373566	-0.5694359584162674	0.46534664320098307	0.4948872510044956	-0.3255400834715543	0.1358264783450369	0.6564811384242747	-0.6510954548226389	1.440455162392715	0.1723625242626347
-0.659384618797153	-1.2926081014151747	-0.20116998303523398	0.6322111699964141	-0.4376249076276227	0.05925371708410541	-0.28553418044376516	-0.3761851473082041	-2.017108783039295	0.5568562681164304	0.6836112089163676	0.6673984790869308	-1.6541337681438357	1.0661866530869786	-0.03309871578640815	-0.24644333623618478	0.5914111495792511	1.3745542328594151	-1.6292466074169436	-0.9286273836217752	0.08169678386094137	0.07846670301667628	-1.986013266488665	0.6368081801435455	0.9601483596271663	-0.03399467687542847	-0.34654193710965403	-1.130810943630364	-0.3081082175824411	-0.5035876262658039	0.5890488969879908	0.5329971432017586	-0.37014600454651975	0.07247786986209324	0.7182359128262041	-0.6913907588900569	1.5753928514581443	0.12360352612435968
-0.6037573222002948	-1.316229721860235	-0.13457018503210694	0.5937204960474064	-0.3503727700329968	0.09124058171225836	-0.36664549691070114	-0.38478325944053304	-2.0447820967752923	0.6775014753277884	0.6754699703476337	0.8649565753714936	-1.673616914472635	1.1227884813098516	-0.02009438583037946	-0.22847322918111482	0.5629719776210671	1.4052897942334155	-1.638469108523673	-0.9172776740961192	0.0867368794905769	0.03917888621672283	-2.017804146462965	0.6104838395148414	1.0060491342332945	-0.05748773435816244	-0.3186218485374518	-1.200613089217294	-0.3553677047662594	-0.46982642364182914	0.7686496977527915	0.5518224277878795	-0.39839622387346424	0.016512184595941035	0.7688052221922927	-0.719551051768671	1.6441190012600821	0.08130673786817473
-0.5526228235322532	-1.3376692600153	-0.1022919584096528	0.5678075159274372	-0.3526239017841995	0.10018130988944665	-0.4339895941127726	-0.3852499046514414	-2.0400035706749557	0.7715406200505324	0.6756226185707975	0.9484065278936065	-1.6944503778737279	1.1234195871323256	-0.004823088704614867	-0.24447753177181708	0.5231357634966176	1.34643430628894	-1.6480062804270923	-0.9168109570688963	0.08102897949603875	0.004159134364239624	-2.0443824397696035	0.5799041329973502	1.0326448850677177	-0.07536355692739824	-0.3346531160114018	-1.3214669169039195	-0.41327400355436483	-0.4745732732080688	0.9866216447860097	0.541070093338506	-0.41024633683225653	-0.02729935804199588	0.812855072740458	-0.7370520727580618	1.6540087565914756	0.04895597655341974
-0.5184704399556466	-1.3555226605698063	-0.10267113578746634	0.5498796709532712	-0.39388245831141416	0.0606584585202332	-0.41891950237495806	-0.40809810785120176	-2.0022260005859494	0.8137529571840053	0.6830926895551446	0.9298959218617047	-1.6954599006373	1.0866633757366553	0.004610696491008549	-0.29841273653784056	0.4771326997499356	1.2268783075499103	-1.6590285808569458	-0.9292001727006399	0.042960808286834386	-0.03972452361280958	-2.0720007667472773	0.5575598394655368	1.046729470015777	-0.0987641355426536	-0.385170249563035	-1.4613211418130483	-0.47387974122268695	-0.4977392977946904	1.2199187322768705	0.5103859233790952	-0.4202610588256602	-0.06033022688140135	0.8356144994269885	-0.7673324418135383	1.6105542465534561	0.0332553336611231
-0.45917415218092633	-1.3795049557735433	-0.10833171235625572	0.542436463261961	-0.47564808572954825	0.0072589526432173925	-0.36067449841139604	-0.45774706883565325	-1.9507039497294714	0.8167718457396195	0.6851473830986823	0.8600921288302157	-1.6756038095932955	1.025457516483563	0.001071597681256259	-0.37545651192718354	0.4280304954693488	1.1024763451805533	-1.6667247815572999	-0.947059170462038	-0.01102502815742859	-0.0598757877724734	-2.0891970249677505	0.5610037394413652	1.047262776266162	-0.14942542920457438	-0.4409098244383161	-1.592628719644397	-0.5270681650367857	-0.5098599366963327	1.4291420925061478	0.47856388501678965	-0.4339672849059026	-0.10256544990865538	0.842773358923516	-0.8010458100377568	1.5650676487480177	0.034161487113863326
-0.3957181488365718	-1.4247181130219677	-0.12636370321228294	0.5582048932261301	-0.6422916881568442	-0.027163656309964878	-0.29698684976244355	-0.507754719795653	-1.8994745214143485	0.7791353467924724	0.6749417590357336	0.7107522668984917	-1.6495073246509087	0.9462461320784341	-0.021606650184466468	-0.4505552191861712	0.3814428068349326	1.0116108222467624	-1.6864284669575185	-0.9756208382340784	-0.05699056740331374	-0.04865119539836758	-2.0965083064462147	0.5506768696681229	1.0148271563669624	-0.1948839302850296	-0.4928620197701017	-1.671059012440173	-0.5548348250400541	-0.5001389482660217	1.5789864709284247	0.44980400015462924	-0.4457700329365565	-0.16334884122354332	0.8453835705545278	-0.8144209965064896	1.544778154668697	0.0625157867864545
-0.33528022763228804	-1.4980690539437425	-0.17015267166122328	0.5861860454683508	-0.8318057251259026	-0.038875204751074574	-0.2569850624304947	-0.5629059153564825	-1.858858512674193	0.7027498041817448	0.6655502588296586	0.5428578227143955	-1.6215493311731464	0.877573454540164	-0.055634027512803316	-0.5049507705672677	0.35111774814212093	0.9715390006675453	-1.7202188169946098	-1.01336480994323	-0.09117484158480298	-0.03718251434262532	-2.1040244900807634	0.5221113374702956	0.9590022480580158	-0.21030735029446984	-0.5494271250302533	-1.6910374112354662	-0.5559546182816525	-0.48560117510090733	1.6216023658781218	0.41717814649853563	-0.45996174953022423	-0.22078942070987914	0.8245625801025014	-0.8207500474462396	1.5511804080208722	0.11153832756237896
-0.19433553742963508	-1.5698227209342337	-0.22248516848804423	0.6278591607445123	-0.9918488895529954	-0.02265946243907844	-0.2962453532167779	-0.6363050281199862	-1.8392645073050233	0.6295823661226869	0.6625724069841307	0.4733483320814405	-1.5901641043642782	0.82754120981871	-0.094709909282192	-0.5523955027874372	0.34335103794001304	0.9436598903325221	-1.746998184047504	-1.0418946560997775	-0.12150844283633315	-0.0237018451539664	-2.1100132212790474	0.5108763986992186	0.9053171896729744	-0.20452228336221503	-0.6107323725003106	-1.6707384452579794	-0.5313823527920345	-0.4629990028108278	1.56827312252735	0.3814135855047932	-0.48582300029415426	-0.27186978300029563	0.7708326889010325	-0.8326252453780751	1.5706382368363079	0.16796172323120004
0.0050689207296396475	-1.6132505381272075	-0.28872083583469943	0.6761736522742121	-1.0855850846289283	-0.004062747830526866	-0.3843273376150297	-0.7055565703895239	-1.8484821173577242	0.5725238399908443	0.6632726504205484	0.4906377522987374	-1.5716486852706217	0.7949518175882919	-0.1274851660300184	-0.5992222922540396	0.34880125060308687	0.9266434446489658	-1.7573176216697977	-1.0646789327924029	-0.14954958134267674	0.008371407613049614	-2.1203607801613074	0.5015735216256612	0.8574786252750741	-0.18642382648238343	-0.6699456845506406	-1.62278920148086	-0.4887003276365681	-0.430396101416184	1.4367420494533014	0.34685300759178916	-0.5241234653106067	-0.31699562965679123	0.6968159900929531	-0.8287384390538278	1.5681197033485035	0.23721928433623973
0.17062102369691465	-1.6335642557855454	-0.3815891999563609	0.7276457007071351	-1.0568656977232587	-0.030617515987782916	-0.4575433669762976	-0.7648379243095849	-1.8802228844185649	0.524322763529788	0.6790656840488245	0.531295459516836	-1.5841905588397052	0.8136454761973642	-0.14490336396848397	-0.6436353724416083	0.34595356163379903	0.9473165922462325	-1.7525240385052672	-1.0815302460632057	-0.16650716083750847	0.040800332459021205	-2.1471563939365206	0.48718449213338405	0.8037803170453024	-0.20113139155467633	-0.7269161577775569	-1.5552907929320596	-0.4461552051031153	-0.4029115801707729	1.2275273255387362	0.31138770250828796	-0.5654434444959245	-0.3318502233070613	0.6045035288293611	-0.8019776735860834	1.5474575290801773	0.3120112408319187
0.30261571462993914	-1.6247586391772775	-0.48246843852040316	0.8198037822669628	-0.9497723442358318	-0.09248735497392577	-0.47050304546875693	-0.8224198538794733	-1.918357454008025	0.5074353767872172	0.699479355162391	0.5573023197458686	-1.6176269815821993	0.899548103057642	-0.15006335859821163	-0.7089672663807979	0.32155647357683337	0.944545353105954	-1.7324909780655222	-1.0892805773031553	-0.17909909388715767	0.06701196988559877	-2.1841101873285225	0.49981534548091827	0.7477003492253018	-0.2755905804476855	-0.7764272686379493	-1.4736222282619313	-0.4082577510708413	-0.3815551280707285	1.011567639833572	0.2768306043151706	-0.6012424492450322	-0.31928192700097247	0.49727846313122714	-0.7794813097093801	1.5123039798835811	0.36319266513269766
[truncated: 68 more rows]
